# Supplementary material for: A medullary hub for controlling REM sleep and pontine waves
Source: Nat Commun. 2023 Jul 3;14:3922. doi: 10.1038/s41467-023-39496-0 (PMC10318054; doi:10.1038/s41467-023-39496-0)
Supplement: Supplementary file 4 — Source Data [file 41467_2023_39496_MOESM4_ESM.zip]

Archive with 26 entries (26 files):
- SupplementaryFigure7_SourceData.xlsx
- __MACOSX/._SupplementaryFigure7_SourceData.xlsx
- Figure1_SourceData.xlsx
- __MACOSX/._Figure1_SourceData.xlsx
- Figure2_SourceData.xlsx
- __MACOSX/._Figure2_SourceData.xlsx
- Figure3_SourceData.xlsx
- __MACOSX/._Figure3_SourceData.xlsx
- Figure4_SourceData.xlsx
- __MACOSX/._Figure4_SourceData.xlsx
- Figure5_SourceData.xlsx
- __MACOSX/._Figure5_SourceData.xlsx
- Figure6_SourceData.xlsx
- __MACOSX/._Figure6_SourceData.xlsx
- SupplementaryFigure1_SourceData.xlsx
- __MACOSX/._SupplementaryFigure1_SourceData.xlsx
- SupplementaryFigure2_SourceData.xlsx
- __MACOSX/._SupplementaryFigure2_SourceData.xlsx
- SupplementaryFigure3_SourceData.xlsx
- __MACOSX/._SupplementaryFigure3_SourceData.xlsx
- SupplementaryFigure4_SourceData.xlsx
- __MACOSX/._SupplementaryFigure4_SourceData.xlsx
- SupplementaryFigure5_SourceData.xlsx
- __MACOSX/._SupplementaryFigure5_SourceData.xlsx
- SupplementaryFigure6_SourceData.xlsx
- __MACOSX/._SupplementaryFigure6_SourceData.xlsx
