# Supplementary material for: A medullary hub for controlling REM sleep and pontine waves
Source: Nat Commun. 2023 Jul 3;14:3922. doi: 10.1038/s41467-023-39496-0 (PMC10318054; doi:10.1038/s41467-023-39496-0)
Supplement: Supplementary file 4 — Source Data [file 41467_2023_39496_MOESM4_ESM.zip › SupplementaryFigure7_SourceData.xlsx]

## Sheet: Experimental_Subjects
Panel(s)	Species	Strain	Virus	# Mice	# Males	# Females	Age
a - c	Mus musculus	CRH-Cre	hM4D(Gi) mCherry	10 9	4 5	6 4	10 - 13 wks 10 - 16 wks
d,e	Mus musculus	CRH-Cre	hM4D(Gi) mCherry	8 7	3 4	5 3	10 - 13 wks 10 - 16 wks
f	Mus musculus	CRH-Cre	hM4D(Gi) mCherry	10 9	4 5	6 4	10 - 13 wks 10 - 16 wks

## Sheet: Supplementary_Figure_7a
mouse	virus	drug	%
Spielberg	hm4di	saline	41.9028
Burton	hm4di	saline	38.6111
Nolan	hm4di	saline	55.0208
Bay	hm4di	saline	33.7986
Lucas	hm4di	saline	41.5903
Fincher	hm4di	saline	43.6736
Shyamalan	hm4di	saline	42.9444
Anderson	hm4di	saline	34.75
Brooks	hm4di	saline	30.6458
Wright	hm4di	saline	32.125
Spielberg	hm4di	cno	49.8056
Burton	hm4di	cno	33.7222
Nolan	hm4di	cno	46.3681
Bay	hm4di	cno	28.5764
Lucas	hm4di	cno	25.6111
Fincher	hm4di	cno	49.3264
Shyamalan	hm4di	cno	42.1389
Anderson	hm4di	cno	36.3889
Brooks	hm4di	cno	30.6042
Wright	hm4di	cno	37.2778
Scrabble	mCherry	saline	39.0208
Checkers	mCherry	saline	29.1319
Chess	mCherry	saline	35.4514
Go	mCherry	saline	39.9236
Catan	mCherry	saline	31.2917
Monopoly	mCherry	saline	31.1458
Candyland	mCherry	saline	32.1597
Risk	mCherry	saline	48.9028
Codenames	mCherry	saline	35.1389
Scrabble	mCherry	cno	40.2361
Checkers	mCherry	cno	36.2431
Chess	mCherry	cno	28.8125
Go	mCherry	cno	32.1806
Catan	mCherry	cno	40.9167
Monopoly	mCherry	cno	31.5903
Candyland	mCherry	cno	29.8333
Risk	mCherry	cno	42.2917
Codenames	mCherry	cno	33.5

## Sheet: Supplementary_Figure_7b
mouse	virus	drug	%
Spielberg	hm4di	saline	46.4861
Burton	hm4di	saline	53.6875
Nolan	hm4di	saline	37.8958
Bay	hm4di	saline	53.3056
Lucas	hm4di	saline	48.3056
Fincher	hm4di	saline	47.4792
Shyamalan	hm4di	saline	49.1389
Anderson	hm4di	saline	56.1111
Brooks	hm4di	saline	58.3472
Wright	hm4di	saline	55.7639
Spielberg	hm4di	cno	46.4444
Burton	hm4di	cno	59.4306
Nolan	hm4di	cno	48.7847
Bay	hm4di	cno	64.0625
Lucas	hm4di	cno	66.8542
Fincher	hm4di	cno	45.6667
Shyamalan	hm4di	cno	52.8125
Anderson	hm4di	cno	58.875
Brooks	hm4di	cno	61.2014
Wright	hm4di	cno	58.6111
Scrabble	mCherry	saline	51.2014
Checkers	mCherry	saline	60.3056
Chess	mCherry	saline	56.1181
Go	mCherry	saline	52.1528
Catan	mCherry	saline	57.7639
Monopoly	mCherry	saline	62.0278
Candyland	mCherry	saline	60.0694
Risk	mCherry	saline	44.3889
Codenames	mCherry	saline	56.0139
Scrabble	mCherry	cno	51.4583
Checkers	mCherry	cno	56.6597
Chess	mCherry	cno	60.0347
Go	mCherry	cno	56.7847
Catan	mCherry	cno	48.4722
Monopoly	mCherry	cno	59.6319
Candyland	mCherry	cno	61.0417
Risk	mCherry	cno	49.3889
Codenames	mCherry	cno	55.4861

## Sheet: Supplementary_Figure_7c
mouse	virus	drug	%
Spielberg	hm4di	saline	3.49306
Burton	hm4di	saline	2.23611
Nolan	hm4di	saline	2.80556
Bay	hm4di	saline	5.21528
Lucas	hm4di	saline	2.97917
Fincher	hm4di	saline	3.46528
Shyamalan	hm4di	saline	2.4375
Anderson	hm4di	saline	4.16667
Brooks	hm4di	saline	3.72222
Wright	hm4di	saline	3.02778
Spielberg	hm4di	cno	1.32639
Burton	hm4di	cno	2.43056
Nolan	hm4di	cno	2.35417
Bay	hm4di	cno	2.74306
Lucas	hm4di	cno	2.52083
Fincher	hm4di	cno	2.0625
Shyamalan	hm4di	cno	1.75
Anderson	hm4di	cno	2.49306
Brooks	hm4di	cno	3.78472
Wright	hm4di	cno	1.80556
Scrabble	mCherry	saline	3.0625
Checkers	mCherry	saline	3.57639
Chess	mCherry	saline	2.33333
Go	mCherry	saline	1.88194
Catan	mCherry	saline	3.6875
Monopoly	mCherry	saline	2.38194
Candyland	mCherry	saline	2.40972
Risk	mCherry	saline	3.05556
Codenames	mCherry	saline	2.41667
Scrabble	mCherry	cno	2.77083
Checkers	mCherry	cno	2.60417
Chess	mCherry	cno	3.13889
Go	mCherry	cno	3.36111
Catan	mCherry	cno	3.20139
Monopoly	mCherry	cno	2.35417
Candyland	mCherry	cno	3.20139
Risk	mCherry	cno	2.52778
Codenames	mCherry	cno	3.63889

## Sheet: Supplementary_Figure_7d
mouse	virus	state	drug	p-wave freq
Burton	hm4di	wake	saline	0.202651
Nolan	hm4di	wake	saline	0.175501
Bay	hm4di	wake	saline	0.0813331
Lucas	hm4di	wake	saline	0.0553011
Fincher	hm4di	wake	saline	0.0368398
Shyamalan	hm4di	wake	saline	0.104743
Anderson	hm4di	wake	saline	0.0837332
Brooks	hm4di	wake	saline	0.108666
Burton	hm4di	wake	cno	0.208644
Nolan	hm4di	wake	cno	0.142564
Bay	hm4di	wake	cno	0.0776919
Lucas	hm4di	wake	cno	0.0244878
Fincher	hm4di	wake	cno	0.0491068
Shyamalan	hm4di	wake	cno	0.0945676
Anderson	hm4di	wake	cno	0.0744453
Brooks	hm4di	wake	cno	0.0720865
Scrabble	mCherry	wake	saline	0.0455847
Checkers	mCherry	wake	saline	0.172764
Catan	mCherry	wake	saline	0.0850065
Monopoly	mCherry	wake	saline	0.0483397
Candyland	mCherry	wake	saline	0.0560698
Risk	mCherry	wake	saline	0.132167
Codenames	mCherry	wake	saline	0.160576
Scrabble	mCherry	wake	cno	0.089923
Checkers	mCherry	wake	cno	0.17581
Catan	mCherry	wake	cno	0.115171
Monopoly	mCherry	wake	cno	0.0402121
Candyland	mCherry	wake	cno	0.0864289
Risk	mCherry	wake	cno	0.113471
Codenames	mCherry	wake	cno	0.0492463
Burton	hm4di	NREM	saline	0.0619067
Nolan	hm4di	NREM	saline	0.151625
Bay	hm4di	NREM	saline	0.0421024
Lucas	hm4di	NREM	saline	0.016367
Fincher	hm4di	NREM	saline	0.0391013
Shyamalan	hm4di	NREM	saline	0.0743105
Anderson	hm4di	NREM	saline	0.0936524
Brooks	hm4di	NREM	saline	0.0534836
Burton	hm4di	NREM	cno	0.085824
Nolan	hm4di	NREM	cno	0.186242
Bay	hm4di	NREM	cno	0.05195
Lucas	hm4di	NREM	cno	0.00976709
Fincher	hm4di	NREM	cno	0.0466731
Shyamalan	hm4di	NREM	cno	0.0612972
Anderson	hm4di	NREM	cno	0.0863946
Brooks	hm4di	NREM	cno	0.0309354
Scrabble	mCherry	NREM	saline	0.0341845
Checkers	mCherry	NREM	saline	0.0851174
Catan	mCherry	NREM	saline	0.0356817
Monopoly	mCherry	NREM	saline	0.0373141
Candyland	mCherry	NREM	saline	0.0388016
Risk	mCherry	NREM	saline	0.164025
Codenames	mCherry	NREM	saline	0.150667
Scrabble	mCherry	NREM	cno	0.0456176
Checkers	mCherry	NREM	cno	0.0832255
Catan	mCherry	NREM	cno	0.0384742
Monopoly	mCherry	NREM	cno	0.0367341
Candyland	mCherry	NREM	cno	0.0528005
Risk	mCherry	NREM	cno	0.142525
Codenames	mCherry	NREM	cno	0.0426467
Burton	hm4di	IS	saline	0.0822091
Nolan	hm4di	IS	saline	0.146184
Bay	hm4di	IS	saline	0.0701141
Lucas	hm4di	IS	saline	0.0447263
Fincher	hm4di	IS	saline	0.115933
Shyamalan	hm4di	IS	saline	0.0938535
Anderson	hm4di	IS	saline	0.116667
Brooks	hm4di	IS	saline	0.0482904
Burton	hm4di	IS	cno	0.0689367
Nolan	hm4di	IS	cno	0.0961179
Bay	hm4di	IS	cno	0.0513927
Lucas	hm4di	IS	cno	0.0139803
Fincher	hm4di	IS	cno	0.0410734
Shyamalan	hm4di	IS	cno	0.0478735
Anderson	hm4di	IS	cno	0.0886072
Brooks	hm4di	IS	cno	0.0284895
Scrabble	mCherry	IS	saline	0.0561365
Checkers	mCherry	IS	saline	0.0564555
Catan	mCherry	IS	saline	0.0974742
Monopoly	mCherry	IS	saline	0.107321
Candyland	mCherry	IS	saline	0.0227711
Risk	mCherry	IS	saline	0.0864853
Codenames	mCherry	IS	saline	0.133423
Scrabble	mCherry	IS	cno	0.0430622
Checkers	mCherry	IS	cno	0.0856078
Catan	mCherry	IS	cno	0.0822007
Monopoly	mCherry	IS	cno	0.0775276
Candyland	mCherry	IS	cno	0.0414365
Risk	mCherry	IS	cno	0.104396
Codenames	mCherry	IS	cno	0.0954198

## Sheet: Supplementary_Figure_7e
mouse	virus	state	dif. p-wave freq
Burton	hm4di	wake	0.00599285
Nolan	hm4di	wake	-0.0329366
Bay	hm4di	wake	-0.00364118
Lucas	hm4di	wake	-0.0308133
Fincher	hm4di	wake	0.0122669
Shyamalan	hm4di	wake	-0.0101753
Anderson	hm4di	wake	-0.00928794
Brooks	hm4di	wake	-0.03658
Scrabble	mCherry	wake	0.0443383
Checkers	mCherry	wake	0.00304636
Catan	mCherry	wake	0.0301646
Monopoly	mCherry	wake	-0.00812756
Candyland	mCherry	wake	0.0303591
Risk	mCherry	wake	-0.0186957
Codenames	mCherry	wake	-0.11133
Burton	hm4di	NREM	0.0239173
Nolan	hm4di	NREM	0.0346163
Bay	hm4di	NREM	0.0098476
Lucas	hm4di	NREM	-0.00659992
Fincher	hm4di	NREM	0.00757173
Shyamalan	hm4di	NREM	-0.0130133
Anderson	hm4di	NREM	-0.00725785
Brooks	hm4di	NREM	-0.0225482
Scrabble	mCherry	NREM	0.0114331
Checkers	mCherry	NREM	-0.00189184
Catan	mCherry	NREM	0.0027925
Monopoly	mCherry	NREM	-0.000580019
Candyland	mCherry	NREM	0.0139989
Risk	mCherry	NREM	-0.0214999
Codenames	mCherry	NREM	-0.10802
Burton	hm4di	IS	-0.0132724
Nolan	hm4di	IS	-0.0500657
Bay	hm4di	IS	-0.0187214
Lucas	hm4di	IS	-0.030746
Fincher	hm4di	IS	-0.0748595
Shyamalan	hm4di	IS	-0.04598
Anderson	hm4di	IS	-0.0280595
Brooks	hm4di	IS	-0.0198009
Scrabble	mCherry	IS	-0.0130743
Checkers	mCherry	IS	0.0291523
Catan	mCherry	IS	-0.0152735
Monopoly	mCherry	IS	-0.0297936
Candyland	mCherry	IS	0.0186654
Risk	mCherry	IS	0.0179103
Codenames	mCherry	IS	-0.0380032

## Sheet: Supplementary_Figure_7f_top
mouse	virus	state	drug	freq	pwr
Spielberg	hm4di	REM	saline	0	6.86515
Spielberg	hm4di	REM	saline	0.5	28.1491
Spielberg	hm4di	REM	saline	1	45.601
Spielberg	hm4di	REM	saline	1.5	60.706
Spielberg	hm4di	REM	saline	2	74.8623
Spielberg	hm4di	REM	saline	2.5	100.661
Spielberg	hm4di	REM	saline	3	131.673
Spielberg	hm4di	REM	saline	3.5	122.832
Spielberg	hm4di	REM	saline	4	96.3488
Spielberg	hm4di	REM	saline	4.5	92.4267
Spielberg	hm4di	REM	saline	5	113.712
Spielberg	hm4di	REM	saline	5.5	190.531
Spielberg	hm4di	REM	saline	6	348.961
Spielberg	hm4di	REM	saline	6.5	637.021
Spielberg	hm4di	REM	saline	7	864.132
Spielberg	hm4di	REM	saline	7.5	918.152
Spielberg	hm4di	REM	saline	8	821.162
Spielberg	hm4di	REM	saline	8.5	585.887
Spielberg	hm4di	REM	saline	9	392.413
Spielberg	hm4di	REM	saline	9.5	270.179
Spielberg	hm4di	REM	saline	10	195.755
Spielberg	hm4di	REM	saline	10.5	144.631
Spielberg	hm4di	REM	saline	11	114.475
Spielberg	hm4di	REM	saline	11.5	94.5675
Spielberg	hm4di	REM	saline	12	77.526
Spielberg	hm4di	REM	saline	12.5	63.0426
Spielberg	hm4di	REM	saline	13	53.2881
Spielberg	hm4di	REM	saline	13.5	47.9958
Spielberg	hm4di	REM	saline	14	42.9978
Spielberg	hm4di	REM	saline	14.5	40.33
Spielberg	hm4di	REM	saline	15	38.7384
Spielberg	hm4di	REM	saline	15.5	36.1781
Spielberg	hm4di	REM	saline	16	32.3718
Spielberg	hm4di	REM	saline	16.5	29.5432
Spielberg	hm4di	REM	saline	17	28.6025
Spielberg	hm4di	REM	saline	17.5	27.057
Spielberg	hm4di	REM	saline	18	25.6571
Spielberg	hm4di	REM	saline	18.5	23.8595
Spielberg	hm4di	REM	saline	19	22.3757
Spielberg	hm4di	REM	saline	19.5	20.8354
Spielberg	hm4di	REM	saline	20	19.0812
Burton	hm4di	REM	saline	0	11.1601
Burton	hm4di	REM	saline	0.5	47.0261
Burton	hm4di	REM	saline	1	84.3745
Burton	hm4di	REM	saline	1.5	105.089
Burton	hm4di	REM	saline	2	118.298
Burton	hm4di	REM	saline	2.5	141.295
Burton	hm4di	REM	saline	3	185.625
Burton	hm4di	REM	saline	3.5	193.703
Burton	hm4di	REM	saline	4	146.99
Burton	hm4di	REM	saline	4.5	142.909
Burton	hm4di	REM	saline	5	172.621
Burton	hm4di	REM	saline	5.5	258.462
Burton	hm4di	REM	saline	6	466.719
Burton	hm4di	REM	saline	6.5	850.285
Burton	hm4di	REM	saline	7	1278.87
Burton	hm4di	REM	saline	7.5	1518.98
Burton	hm4di	REM	saline	8	1376.67
Burton	hm4di	REM	saline	8.5	1053.69
Burton	hm4di	REM	saline	9	726.749
Burton	hm4di	REM	saline	9.5	509.972
Burton	hm4di	REM	saline	10	364.865
Burton	hm4di	REM	saline	10.5	264.426
Burton	hm4di	REM	saline	11	205.016
Burton	hm4di	REM	saline	11.5	177.226
Burton	hm4di	REM	saline	12	141.279
Burton	hm4di	REM	saline	12.5	119.952
Burton	hm4di	REM	saline	13	112.28
Burton	hm4di	REM	saline	13.5	99.8666
Burton	hm4di	REM	saline	14	92.4614
Burton	hm4di	REM	saline	14.5	87.497
Burton	hm4di	REM	saline	15	84.1194
Burton	hm4di	REM	saline	15.5	79.5233
Burton	hm4di	REM	saline	16	77.9957
Burton	hm4di	REM	saline	16.5	74.6283
Burton	hm4di	REM	saline	17	68.6665
Burton	hm4di	REM	saline	17.5	66.2234
Burton	hm4di	REM	saline	18	62.3856
Burton	hm4di	REM	saline	18.5	56.9008
Burton	hm4di	REM	saline	19	52.7806
Burton	hm4di	REM	saline	19.5	49.7426
Burton	hm4di	REM	saline	20	45.7375
Nolan	hm4di	REM	saline	0	6.17535
Nolan	hm4di	REM	saline	0.5	28.8157
Nolan	hm4di	REM	saline	1	48.3967
Nolan	hm4di	REM	saline	1.5	56.5399
Nolan	hm4di	REM	saline	2	63.8941
Nolan	hm4di	REM	saline	2.5	69.5113
Nolan	hm4di	REM	saline	3	81.4307
Nolan	hm4di	REM	saline	3.5	79.1768
Nolan	hm4di	REM	saline	4	70.948
Nolan	hm4di	REM	saline	4.5	75.8146
Nolan	hm4di	REM	saline	5	103.741
Nolan	hm4di	REM	saline	5.5	166.086
Nolan	hm4di	REM	saline	6	315.915
Nolan	hm4di	REM	saline	6.5	557.317
Nolan	hm4di	REM	saline	7	780.482
Nolan	hm4di	REM	saline	7.5	799.969
Nolan	hm4di	REM	saline	8	669.098
Nolan	hm4di	REM	saline	8.5	494.04
Nolan	hm4di	REM	saline	9	340.809
Nolan	hm4di	REM	saline	9.5	236.73
Nolan	hm4di	REM	saline	10	174.415
Nolan	hm4di	REM	saline	10.5	137.275
Nolan	hm4di	REM	saline	11	106.379
Nolan	hm4di	REM	saline	11.5	85.8703
Nolan	hm4di	REM	saline	12	72.0794
Nolan	hm4di	REM	saline	12.5	59.3379
Nolan	hm4di	REM	saline	13	49.5105
Nolan	hm4di	REM	saline	13.5	42.5516
Nolan	hm4di	REM	saline	14	37.7107
Nolan	hm4di	REM	saline	14.5	34.8358
Nolan	hm4di	REM	saline	15	33.983
Nolan	hm4di	REM	saline	15.5	30.9638
Nolan	hm4di	REM	saline	16	28.94
Nolan	hm4di	REM	saline	16.5	27.235
Nolan	hm4di	REM	saline	17	26.3312
Nolan	hm4di	REM	saline	17.5	24.2018
Nolan	hm4di	REM	saline	18	22.6039
Nolan	hm4di	REM	saline	18.5	21.5407
Nolan	hm4di	REM	saline	19	20.0295
Nolan	hm4di	REM	saline	19.5	18.2995
Nolan	hm4di	REM	saline	20	17.2335
Bay	hm4di	REM	saline	0	5.76401
Bay	hm4di	REM	saline	0.5	24.5647
Bay	hm4di	REM	saline	1	40.3833
Bay	hm4di	REM	saline	1.5	50.7799
Bay	hm4di	REM	saline	2	57.3818
Bay	hm4di	REM	saline	2.5	65.9433
Bay	hm4di	REM	saline	3	82.5831
Bay	hm4di	REM	saline	3.5	110.05
Bay	hm4di	REM	saline	4	129.643
Bay	hm4di	REM	saline	4.5	117.59
Bay	hm4di	REM	saline	5	116.048
Bay	hm4di	REM	saline	5.5	170.386
Bay	hm4di	REM	saline	6	338.62
Bay	hm4di	REM	saline	6.5	645.189
Bay	hm4di	REM	saline	7	780.985
Bay	hm4di	REM	saline	7.5	722.479
Bay	hm4di	REM	saline	8	578.126
Bay	hm4di	REM	saline	8.5	408.63
Bay	hm4di	REM	saline	9	293.325
Bay	hm4di	REM	saline	9.5	199.751
Bay	hm4di	REM	saline	10	151.966
Bay	hm4di	REM	saline	10.5	117.386
Bay	hm4di	REM	saline	11	89.7719
Bay	hm4di	REM	saline	11.5	73.9259
Bay	hm4di	REM	saline	12	63.1839
Bay	hm4di	REM	saline	12.5	53.2953
Bay	hm4di	REM	saline	13	45.9382
Bay	hm4di	REM	saline	13.5	43.0419
Bay	hm4di	REM	saline	14	40.4964
Bay	hm4di	REM	saline	14.5	37.8533
Bay	hm4di	REM	saline	15	36.733
Bay	hm4di	REM	saline	15.5	33.8165
Bay	hm4di	REM	saline	16	31.3073
Bay	hm4di	REM	saline	16.5	29.5919
Bay	hm4di	REM	saline	17	28.8324
Bay	hm4di	REM	saline	17.5	26.7958
Bay	hm4di	REM	saline	18	24.9599
Bay	hm4di	REM	saline	18.5	23.1539
Bay	hm4di	REM	saline	19	21.3613
Bay	hm4di	REM	saline	19.5	20.2972
Bay	hm4di	REM	saline	20	19.5623
Lucas	hm4di	REM	saline	0	5.44231
Lucas	hm4di	REM	saline	0.5	22.6586
Lucas	hm4di	REM	saline	1	36.8425
Lucas	hm4di	REM	saline	1.5	49.4944
Lucas	hm4di	REM	saline	2	74.4555
Lucas	hm4di	REM	saline	2.5	99.6266
Lucas	hm4di	REM	saline	3	97.0213
Lucas	hm4di	REM	saline	3.5	74.6022
Lucas	hm4di	REM	saline	4	61.3713
Lucas	hm4di	REM	saline	4.5	66.5396
Lucas	hm4di	REM	saline	5	89.804
Lucas	hm4di	REM	saline	5.5	155.014
Lucas	hm4di	REM	saline	6	299.436
Lucas	hm4di	REM	saline	6.5	516.802
Lucas	hm4di	REM	saline	7	715.232
Lucas	hm4di	REM	saline	7.5	771.564
Lucas	hm4di	REM	saline	8	653.832
Lucas	hm4di	REM	saline	8.5	478.692
Lucas	hm4di	REM	saline	9	346.571
Lucas	hm4di	REM	saline	9.5	255.696
Lucas	hm4di	REM	saline	10	180.689
Lucas	hm4di	REM	saline	10.5	137.339
Lucas	hm4di	REM	saline	11	106.241
Lucas	hm4di	REM	saline	11.5	87.0052
Lucas	hm4di	REM	saline	12	70.5471
Lucas	hm4di	REM	saline	12.5	57.8679
Lucas	hm4di	REM	saline	13	51.6502
Lucas	hm4di	REM	saline	13.5	48.9824
Lucas	hm4di	REM	saline	14	47.2789
Lucas	hm4di	REM	saline	14.5	45.1512
Lucas	hm4di	REM	saline	15	42.5073
Lucas	hm4di	REM	saline	15.5	40.7157
Lucas	hm4di	REM	saline	16	39.1859
Lucas	hm4di	REM	saline	16.5	36.1261
Lucas	hm4di	REM	saline	17	33.2033
Lucas	hm4di	REM	saline	17.5	32.4426
Lucas	hm4di	REM	saline	18	28.8333
Lucas	hm4di	REM	saline	18.5	26.6342
Lucas	hm4di	REM	saline	19	25.8386
Lucas	hm4di	REM	saline	19.5	23.4908
Lucas	hm4di	REM	saline	20	21.5585
Fincher	hm4di	REM	saline	0	19.8932
Fincher	hm4di	REM	saline	0.5	86.7897
Fincher	hm4di	REM	saline	1	152.894
Fincher	hm4di	REM	saline	1.5	187.892
Fincher	hm4di	REM	saline	2	203.635
Fincher	hm4di	REM	saline	2.5	231.137
Fincher	hm4di	REM	saline	3	275.984
Fincher	hm4di	REM	saline	3.5	326.256
Fincher	hm4di	REM	saline	4	360.109
Fincher	hm4di	REM	saline	4.5	334.569
Fincher	hm4di	REM	saline	5	366.95
Fincher	hm4di	REM	saline	5.5	620.737
Fincher	hm4di	REM	saline	6	1212.26
Fincher	hm4di	REM	saline	6.5	1979.69
Fincher	hm4di	REM	saline	7	2462.32
Fincher	hm4di	REM	saline	7.5	2412.29
Fincher	hm4di	REM	saline	8	1810.41
Fincher	hm4di	REM	saline	8.5	1175.08
Fincher	hm4di	REM	saline	9	730.614
Fincher	hm4di	REM	saline	9.5	507.468
Fincher	hm4di	REM	saline	10	390.539
Fincher	hm4di	REM	saline	10.5	313.166
Fincher	hm4di	REM	saline	11	244.04
Fincher	hm4di	REM	saline	11.5	203.133
Fincher	hm4di	REM	saline	12	168.21
Fincher	hm4di	REM	saline	12.5	147.621
Fincher	hm4di	REM	saline	13	134.108
Fincher	hm4di	REM	saline	13.5	129.372
Fincher	hm4di	REM	saline	14	114.451
Fincher	hm4di	REM	saline	14.5	106.862
Fincher	hm4di	REM	saline	15	106.448
Fincher	hm4di	REM	saline	15.5	102.083
Fincher	hm4di	REM	saline	16	96.6966
Fincher	hm4di	REM	saline	16.5	87.7585
Fincher	hm4di	REM	saline	17	81.4013
Fincher	hm4di	REM	saline	17.5	77.742
Fincher	hm4di	REM	saline	18	70.311
Fincher	hm4di	REM	saline	18.5	65.3602
Fincher	hm4di	REM	saline	19	60.4321
Fincher	hm4di	REM	saline	19.5	59.6555
Fincher	hm4di	REM	saline	20	58.3531
Shyamalan	hm4di	REM	saline	0	16.7569
Shyamalan	hm4di	REM	saline	0.5	74.7016
Shyamalan	hm4di	REM	saline	1	132.989
Shyamalan	hm4di	REM	saline	1.5	181.794
Shyamalan	hm4di	REM	saline	2	225.677
Shyamalan	hm4di	REM	saline	2.5	291.313
Shyamalan	hm4di	REM	saline	3	336.871
Shyamalan	hm4di	REM	saline	3.5	301.919
Shyamalan	hm4di	REM	saline	4	237.299
Shyamalan	hm4di	REM	saline	4.5	241.004
Shyamalan	hm4di	REM	saline	5	338.992
Shyamalan	hm4di	REM	saline	5.5	558.476
Shyamalan	hm4di	REM	saline	6	1039.39
Shyamalan	hm4di	REM	saline	6.5	1596.15
Shyamalan	hm4di	REM	saline	7	1871.22
Shyamalan	hm4di	REM	saline	7.5	1664.26
Shyamalan	hm4di	REM	saline	8	1212.4
Shyamalan	hm4di	REM	saline	8.5	819.486
Shyamalan	hm4di	REM	saline	9	588.096
Shyamalan	hm4di	REM	saline	9.5	418.073
Shyamalan	hm4di	REM	saline	10	313.909
Shyamalan	hm4di	REM	saline	10.5	244.196
Shyamalan	hm4di	REM	saline	11	189.679
Shyamalan	hm4di	REM	saline	11.5	155.856
Shyamalan	hm4di	REM	saline	12	133.85
Shyamalan	hm4di	REM	saline	12.5	121.585
Shyamalan	hm4di	REM	saline	13	108.588
Shyamalan	hm4di	REM	saline	13.5	96.7763
Shyamalan	hm4di	REM	saline	14	90.3825
Shyamalan	hm4di	REM	saline	14.5	89.4742
Shyamalan	hm4di	REM	saline	15	80.2397
Shyamalan	hm4di	REM	saline	15.5	75.4024
Shyamalan	hm4di	REM	saline	16	70.4414
Shyamalan	hm4di	REM	saline	16.5	66.6886
Shyamalan	hm4di	REM	saline	17	62.4855
Shyamalan	hm4di	REM	saline	17.5	57.532
Shyamalan	hm4di	REM	saline	18	55.0957
Shyamalan	hm4di	REM	saline	18.5	52.8582
Shyamalan	hm4di	REM	saline	19	50.914
Shyamalan	hm4di	REM	saline	19.5	48.3956
Shyamalan	hm4di	REM	saline	20	45.186
Anderson	hm4di	REM	saline	0	17.7762
Anderson	hm4di	REM	saline	0.5	73.9947
Anderson	hm4di	REM	saline	1	131.861
Anderson	hm4di	REM	saline	1.5	170.392
Anderson	hm4di	REM	saline	2	200.836
Anderson	hm4di	REM	saline	2.5	243.143
Anderson	hm4di	REM	saline	3	290.508
Anderson	hm4di	REM	saline	3.5	286.05
Anderson	hm4di	REM	saline	4	245.428
Anderson	hm4di	REM	saline	4.5	235.691
Anderson	hm4di	REM	saline	5	311.579
Anderson	hm4di	REM	saline	5.5	570.906
Anderson	hm4di	REM	saline	6	969.73
Anderson	hm4di	REM	saline	6.5	1354.58
Anderson	hm4di	REM	saline	7	1653.76
Anderson	hm4di	REM	saline	7.5	1624.65
Anderson	hm4di	REM	saline	8	1270.58
Anderson	hm4di	REM	saline	8.5	890.169
Anderson	hm4di	REM	saline	9	641.854
Anderson	hm4di	REM	saline	9.5	434.628
Anderson	hm4di	REM	saline	10	328.113
Anderson	hm4di	REM	saline	10.5	285.858
Anderson	hm4di	REM	saline	11	228.597
Anderson	hm4di	REM	saline	11.5	187.365
Anderson	hm4di	REM	saline	12	152.21
Anderson	hm4di	REM	saline	12.5	124.661
Anderson	hm4di	REM	saline	13	109.8
Anderson	hm4di	REM	saline	13.5	100.429
Anderson	hm4di	REM	saline	14	101.025
Anderson	hm4di	REM	saline	14.5	100.025
Anderson	hm4di	REM	saline	15	91.9409
Anderson	hm4di	REM	saline	15.5	85.8166
Anderson	hm4di	REM	saline	16	79.6287
Anderson	hm4di	REM	saline	16.5	78.3019
Anderson	hm4di	REM	saline	17	75.3874
Anderson	hm4di	REM	saline	17.5	69.0218
Anderson	hm4di	REM	saline	18	66.1125
Anderson	hm4di	REM	saline	18.5	59.4673
Anderson	hm4di	REM	saline	19	58.7012
Anderson	hm4di	REM	saline	19.5	61.7416
Anderson	hm4di	REM	saline	20	56.4348
Brooks	hm4di	REM	saline	0	16.0358
Brooks	hm4di	REM	saline	0.5	69.5771
Brooks	hm4di	REM	saline	1	122.007
Brooks	hm4di	REM	saline	1.5	149.83
Brooks	hm4di	REM	saline	2	169.773
Brooks	hm4di	REM	saline	2.5	198.406
Brooks	hm4di	REM	saline	3	229.249
Brooks	hm4di	REM	saline	3.5	216.821
Brooks	hm4di	REM	saline	4	197.662
Brooks	hm4di	REM	saline	4.5	217.915
Brooks	hm4di	REM	saline	5	343.938
Brooks	hm4di	REM	saline	5.5	679.885
Brooks	hm4di	REM	saline	6	1303.18
Brooks	hm4di	REM	saline	6.5	1957.86
Brooks	hm4di	REM	saline	7	2129.4
Brooks	hm4di	REM	saline	7.5	1784.32
Brooks	hm4di	REM	saline	8	1245.74
Brooks	hm4di	REM	saline	8.5	823.372
Brooks	hm4di	REM	saline	9	583.582
Brooks	hm4di	REM	saline	9.5	424.419
Brooks	hm4di	REM	saline	10	316.858
Brooks	hm4di	REM	saline	10.5	236.095
Brooks	hm4di	REM	saline	11	193.447
Brooks	hm4di	REM	saline	11.5	155.064
Brooks	hm4di	REM	saline	12	129.3
Brooks	hm4di	REM	saline	12.5	114.33
Brooks	hm4di	REM	saline	13	101.34
Brooks	hm4di	REM	saline	13.5	92.0117
Brooks	hm4di	REM	saline	14	84.938
Brooks	hm4di	REM	saline	14.5	81.4063
Brooks	hm4di	REM	saline	15	77.3649
Brooks	hm4di	REM	saline	15.5	70.6783
Brooks	hm4di	REM	saline	16	64.6284
Brooks	hm4di	REM	saline	16.5	61.2112
Brooks	hm4di	REM	saline	17	58.4145
Brooks	hm4di	REM	saline	17.5	52.6954
Brooks	hm4di	REM	saline	18	49.3962
Brooks	hm4di	REM	saline	18.5	48.5623
Brooks	hm4di	REM	saline	19	46.5034
Brooks	hm4di	REM	saline	19.5	45.3269
Brooks	hm4di	REM	saline	20	43.7683
Wright	hm4di	REM	saline	0	16.9497
Wright	hm4di	REM	saline	0.5	77.9151
Wright	hm4di	REM	saline	1	128.209
Wright	hm4di	REM	saline	1.5	156.706
Wright	hm4di	REM	saline	2	168.576
Wright	hm4di	REM	saline	2.5	175.242
Wright	hm4di	REM	saline	3	192.449
Wright	hm4di	REM	saline	3.5	192.64
Wright	hm4di	REM	saline	4	184.021
Wright	hm4di	REM	saline	4.5	202.118
Wright	hm4di	REM	saline	5	311.361
Wright	hm4di	REM	saline	5.5	555.784
Wright	hm4di	REM	saline	6	982.539
Wright	hm4di	REM	saline	6.5	1446.5
Wright	hm4di	REM	saline	7	1782.3
Wright	hm4di	REM	saline	7.5	1802.75
Wright	hm4di	REM	saline	8	1461.5
Wright	hm4di	REM	saline	8.5	1063.13
Wright	hm4di	REM	saline	9	747.678
Wright	hm4di	REM	saline	9.5	498.779
Wright	hm4di	REM	saline	10	366.406
Wright	hm4di	REM	saline	10.5	273.033
Wright	hm4di	REM	saline	11	201.513
Wright	hm4di	REM	saline	11.5	164.4
Wright	hm4di	REM	saline	12	138.362
Wright	hm4di	REM	saline	12.5	120.414
Wright	hm4di	REM	saline	13	108.15
Wright	hm4di	REM	saline	13.5	101.899
Wright	hm4di	REM	saline	14	99.6236
Wright	hm4di	REM	saline	14.5	93.9772
Wright	hm4di	REM	saline	15	91.7512
Wright	hm4di	REM	saline	15.5	88.1033
Wright	hm4di	REM	saline	16	81.7275
Wright	hm4di	REM	saline	16.5	70.6493
Wright	hm4di	REM	saline	17	67.6032
Wright	hm4di	REM	saline	17.5	62.363
Wright	hm4di	REM	saline	18	57.8256
Wright	hm4di	REM	saline	18.5	55.9162
Wright	hm4di	REM	saline	19	54.8767
Wright	hm4di	REM	saline	19.5	51.2185
Wright	hm4di	REM	saline	20	46.6553
Spielberg	hm4di	REM	cno	0	8.28691
Spielberg	hm4di	REM	cno	0.5	34.9142
Spielberg	hm4di	REM	cno	1	56.6245
Spielberg	hm4di	REM	cno	1.5	73.1521
Spielberg	hm4di	REM	cno	2	96.1865
Spielberg	hm4di	REM	cno	2.5	137.271
Spielberg	hm4di	REM	cno	3	168.67
Spielberg	hm4di	REM	cno	3.5	128.783
Spielberg	hm4di	REM	cno	4	99.5041
Spielberg	hm4di	REM	cno	4.5	102.105
Spielberg	hm4di	REM	cno	5	138.421
Spielberg	hm4di	REM	cno	5.5	243.119
Spielberg	hm4di	REM	cno	6	497.024
Spielberg	hm4di	REM	cno	6.5	830.176
Spielberg	hm4di	REM	cno	7	1027.61
Spielberg	hm4di	REM	cno	7.5	942.025
Spielberg	hm4di	REM	cno	8	768.751
Spielberg	hm4di	REM	cno	8.5	551.586
Spielberg	hm4di	REM	cno	9	352.952
Spielberg	hm4di	REM	cno	9.5	246.827
Spielberg	hm4di	REM	cno	10	173.009
Spielberg	hm4di	REM	cno	10.5	138.653
Spielberg	hm4di	REM	cno	11	110.597
Spielberg	hm4di	REM	cno	11.5	88.9943
Spielberg	hm4di	REM	cno	12	76.6438
Spielberg	hm4di	REM	cno	12.5	62.977
Spielberg	hm4di	REM	cno	13	55.9886
Spielberg	hm4di	REM	cno	13.5	52.6097
Spielberg	hm4di	REM	cno	14	50.5835
Spielberg	hm4di	REM	cno	14.5	47.6682
Spielberg	hm4di	REM	cno	15	42.8251
Spielberg	hm4di	REM	cno	15.5	41.4295
Spielberg	hm4di	REM	cno	16	39.8466
Spielberg	hm4di	REM	cno	16.5	38.2494
Spielberg	hm4di	REM	cno	17	35.4495
Spielberg	hm4di	REM	cno	17.5	32.049
Spielberg	hm4di	REM	cno	18	30.5161
Spielberg	hm4di	REM	cno	18.5	25.9586
Spielberg	hm4di	REM	cno	19	25.4664
Spielberg	hm4di	REM	cno	19.5	23.4903
Spielberg	hm4di	REM	cno	20	22.771
Burton	hm4di	REM	cno	0	12.9456
Burton	hm4di	REM	cno	0.5	56.1559
Burton	hm4di	REM	cno	1	93.709
Burton	hm4di	REM	cno	1.5	113.787
Burton	hm4di	REM	cno	2	122
Burton	hm4di	REM	cno	2.5	133.664
Burton	hm4di	REM	cno	3	168.522
Burton	hm4di	REM	cno	3.5	207.909
Burton	hm4di	REM	cno	4	166.797
Burton	hm4di	REM	cno	4.5	139.472
Burton	hm4di	REM	cno	5	161.682
Burton	hm4di	REM	cno	5.5	248.423
Burton	hm4di	REM	cno	6	445.934
Burton	hm4di	REM	cno	6.5	802.666
Burton	hm4di	REM	cno	7	1293.43
Burton	hm4di	REM	cno	7.5	1650.3
Burton	hm4di	REM	cno	8	1521.91
Burton	hm4di	REM	cno	8.5	1131.01
Burton	hm4di	REM	cno	9	752.005
Burton	hm4di	REM	cno	9.5	513.234
Burton	hm4di	REM	cno	10	403.673
Burton	hm4di	REM	cno	10.5	336.555
Burton	hm4di	REM	cno	11	246.183
Burton	hm4di	REM	cno	11.5	188.053
Burton	hm4di	REM	cno	12	152.662
Burton	hm4di	REM	cno	12.5	133.509
Burton	hm4di	REM	cno	13	116.322
Burton	hm4di	REM	cno	13.5	107.306
Burton	hm4di	REM	cno	14	102.832
Burton	hm4di	REM	cno	14.5	94.1229
Burton	hm4di	REM	cno	15	88.2735
Burton	hm4di	REM	cno	15.5	84.3976
Burton	hm4di	REM	cno	16	80.7243
Burton	hm4di	REM	cno	16.5	76.3073
Burton	hm4di	REM	cno	17	70.752
Burton	hm4di	REM	cno	17.5	66.4059
Burton	hm4di	REM	cno	18	62.1877
Burton	hm4di	REM	cno	18.5	61.075
Burton	hm4di	REM	cno	19	57.5356
Burton	hm4di	REM	cno	19.5	54.2976
Burton	hm4di	REM	cno	20	51.2541
Nolan	hm4di	REM	cno	0	7.49221
Nolan	hm4di	REM	cno	0.5	35.425
Nolan	hm4di	REM	cno	1	62.0093
Nolan	hm4di	REM	cno	1.5	75.2857
Nolan	hm4di	REM	cno	2	83.1472
Nolan	hm4di	REM	cno	2.5	89.0662
Nolan	hm4di	REM	cno	3	107.316
Nolan	hm4di	REM	cno	3.5	112.716
Nolan	hm4di	REM	cno	4	94.5603
Nolan	hm4di	REM	cno	4.5	90.7755
Nolan	hm4di	REM	cno	5	117.753
Nolan	hm4di	REM	cno	5.5	179.427
Nolan	hm4di	REM	cno	6	352.431
Nolan	hm4di	REM	cno	6.5	708.573
Nolan	hm4di	REM	cno	7	1154.88
Nolan	hm4di	REM	cno	7.5	1254.03
Nolan	hm4di	REM	cno	8	1010.89
Nolan	hm4di	REM	cno	8.5	736.535
Nolan	hm4di	REM	cno	9	528.826
Nolan	hm4di	REM	cno	9.5	379.605
Nolan	hm4di	REM	cno	10	289.575
Nolan	hm4di	REM	cno	10.5	206.01
Nolan	hm4di	REM	cno	11	159.357
Nolan	hm4di	REM	cno	11.5	128.313
Nolan	hm4di	REM	cno	12	105.587
Nolan	hm4di	REM	cno	12.5	88.1808
Nolan	hm4di	REM	cno	13	77.5397
Nolan	hm4di	REM	cno	13.5	69.9568
Nolan	hm4di	REM	cno	14	61.25
Nolan	hm4di	REM	cno	14.5	56.4617
Nolan	hm4di	REM	cno	15	53.5103
Nolan	hm4di	REM	cno	15.5	46.0286
Nolan	hm4di	REM	cno	16	43.0588
Nolan	hm4di	REM	cno	16.5	40.7038
Nolan	hm4di	REM	cno	17	38.9634
Nolan	hm4di	REM	cno	17.5	37.0578
Nolan	hm4di	REM	cno	18	34.8726
Nolan	hm4di	REM	cno	18.5	30.9467
Nolan	hm4di	REM	cno	19	31.6255
Nolan	hm4di	REM	cno	19.5	30.2321
Nolan	hm4di	REM	cno	20	27.3392
Bay	hm4di	REM	cno	0	5.52065
Bay	hm4di	REM	cno	0.5	22.7577
Bay	hm4di	REM	cno	1	39.5171
Bay	hm4di	REM	cno	1.5	48.9208
Bay	hm4di	REM	cno	2	51.8864
Bay	hm4di	REM	cno	2.5	59.0488
Bay	hm4di	REM	cno	3	91.1659
Bay	hm4di	REM	cno	3.5	145.621
Bay	hm4di	REM	cno	4	143.116
Bay	hm4di	REM	cno	4.5	104.625
Bay	hm4di	REM	cno	5	87.6203
Bay	hm4di	REM	cno	5.5	115.011
Bay	hm4di	REM	cno	6	216.097
Bay	hm4di	REM	cno	6.5	496.892
Bay	hm4di	REM	cno	7	821.728
Bay	hm4di	REM	cno	7.5	820.126
Bay	hm4di	REM	cno	8	686.269
Bay	hm4di	REM	cno	8.5	558.481
Bay	hm4di	REM	cno	9	397.742
Bay	hm4di	REM	cno	9.5	284.842
Bay	hm4di	REM	cno	10	197.728
Bay	hm4di	REM	cno	10.5	157.644
Bay	hm4di	REM	cno	11	124.318
Bay	hm4di	REM	cno	11.5	91.4886
Bay	hm4di	REM	cno	12	75.5028
Bay	hm4di	REM	cno	12.5	63.1312
Bay	hm4di	REM	cno	13	54.4637
Bay	hm4di	REM	cno	13.5	49.8709
Bay	hm4di	REM	cno	14	45.0482
Bay	hm4di	REM	cno	14.5	41.0615
Bay	hm4di	REM	cno	15	40.2004
Bay	hm4di	REM	cno	15.5	39.0828
Bay	hm4di	REM	cno	16	37.9709
Bay	hm4di	REM	cno	16.5	35.3783
Bay	hm4di	REM	cno	17	33.5249
Bay	hm4di	REM	cno	17.5	31.4601
Bay	hm4di	REM	cno	18	28.2896
Bay	hm4di	REM	cno	18.5	25.3543
Bay	hm4di	REM	cno	19	23.9939
Bay	hm4di	REM	cno	19.5	22.4787
Bay	hm4di	REM	cno	20	20.5841
Lucas	hm4di	REM	cno	0	5.15597
Lucas	hm4di	REM	cno	0.5	21.6798
Lucas	hm4di	REM	cno	1	38.4033
Lucas	hm4di	REM	cno	1.5	50.7039
Lucas	hm4di	REM	cno	2	71.4417
Lucas	hm4di	REM	cno	2.5	91.8283
Lucas	hm4di	REM	cno	3	80.3577
Lucas	hm4di	REM	cno	3.5	61.9091
Lucas	hm4di	REM	cno	4	56.1399
Lucas	hm4di	REM	cno	4.5	66.2003
Lucas	hm4di	REM	cno	5	89.5963
Lucas	hm4di	REM	cno	5.5	154.342
Lucas	hm4di	REM	cno	6	293.25
Lucas	hm4di	REM	cno	6.5	547.108
Lucas	hm4di	REM	cno	7	749.068
Lucas	hm4di	REM	cno	7.5	765.296
Lucas	hm4di	REM	cno	8	649.901
Lucas	hm4di	REM	cno	8.5	486.638
Lucas	hm4di	REM	cno	9	331.24
Lucas	hm4di	REM	cno	9.5	237.038
Lucas	hm4di	REM	cno	10	185.812
Lucas	hm4di	REM	cno	10.5	137.423
Lucas	hm4di	REM	cno	11	101.688
Lucas	hm4di	REM	cno	11.5	81.1768
Lucas	hm4di	REM	cno	12	70.2491
Lucas	hm4di	REM	cno	12.5	59.5749
Lucas	hm4di	REM	cno	13	53.3448
Lucas	hm4di	REM	cno	13.5	49.3483
Lucas	hm4di	REM	cno	14	48.3552
Lucas	hm4di	REM	cno	14.5	48.151
Lucas	hm4di	REM	cno	15	48.1922
Lucas	hm4di	REM	cno	15.5	46.2235
Lucas	hm4di	REM	cno	16	42.1631
Lucas	hm4di	REM	cno	16.5	39.2582
Lucas	hm4di	REM	cno	17	36.0011
Lucas	hm4di	REM	cno	17.5	33.5699
Lucas	hm4di	REM	cno	18	31.3925
Lucas	hm4di	REM	cno	18.5	28.6125
Lucas	hm4di	REM	cno	19	27.5813
Lucas	hm4di	REM	cno	19.5	25.8735
Lucas	hm4di	REM	cno	20	24.0667
Fincher	hm4di	REM	cno	0	16.4953
Fincher	hm4di	REM	cno	0.5	74.1282
Fincher	hm4di	REM	cno	1	125.564
Fincher	hm4di	REM	cno	1.5	153.942
Fincher	hm4di	REM	cno	2	175.485
Fincher	hm4di	REM	cno	2.5	179.381
Fincher	hm4di	REM	cno	3	200.986
Fincher	hm4di	REM	cno	3.5	270.41
Fincher	hm4di	REM	cno	4	267.193
Fincher	hm4di	REM	cno	4.5	229.718
Fincher	hm4di	REM	cno	5	293.938
Fincher	hm4di	REM	cno	5.5	529.985
Fincher	hm4di	REM	cno	6	1096.45
Fincher	hm4di	REM	cno	6.5	1894.26
Fincher	hm4di	REM	cno	7	2437.95
Fincher	hm4di	REM	cno	7.5	2314.21
Fincher	hm4di	REM	cno	8	1556.75
Fincher	hm4di	REM	cno	8.5	831.38
Fincher	hm4di	REM	cno	9	548.501
Fincher	hm4di	REM	cno	9.5	389.294
Fincher	hm4di	REM	cno	10	305.073
Fincher	hm4di	REM	cno	10.5	247.189
Fincher	hm4di	REM	cno	11	195.873
Fincher	hm4di	REM	cno	11.5	152.609
Fincher	hm4di	REM	cno	12	124.655
Fincher	hm4di	REM	cno	12.5	105.132
Fincher	hm4di	REM	cno	13	94.7941
Fincher	hm4di	REM	cno	13.5	93.4629
Fincher	hm4di	REM	cno	14	91.6962
Fincher	hm4di	REM	cno	14.5	89.2912
Fincher	hm4di	REM	cno	15	86.166
Fincher	hm4di	REM	cno	15.5	80.1594
Fincher	hm4di	REM	cno	16	73.7817
Fincher	hm4di	REM	cno	16.5	67.3291
Fincher	hm4di	REM	cno	17	64.481
Fincher	hm4di	REM	cno	17.5	59.7773
Fincher	hm4di	REM	cno	18	56.7877
Fincher	hm4di	REM	cno	18.5	53.6899
Fincher	hm4di	REM	cno	19	51.0206
Fincher	hm4di	REM	cno	19.5	48.4458
Fincher	hm4di	REM	cno	20	49.3115
Shyamalan	hm4di	REM	cno	0	18.3406
Shyamalan	hm4di	REM	cno	0.5	77.8673
Shyamalan	hm4di	REM	cno	1	131.485
Shyamalan	hm4di	REM	cno	1.5	171.848
Shyamalan	hm4di	REM	cno	2	209.851
Shyamalan	hm4di	REM	cno	2.5	307.823
Shyamalan	hm4di	REM	cno	3	370.883
Shyamalan	hm4di	REM	cno	3.5	288.481
Shyamalan	hm4di	REM	cno	4	225.11
Shyamalan	hm4di	REM	cno	4.5	257.267
Shyamalan	hm4di	REM	cno	5	325.99
Shyamalan	hm4di	REM	cno	5.5	585.438
Shyamalan	hm4di	REM	cno	6	1151.29
Shyamalan	hm4di	REM	cno	6.5	1659.46
Shyamalan	hm4di	REM	cno	7	1940.19
Shyamalan	hm4di	REM	cno	7.5	1812.46
Shyamalan	hm4di	REM	cno	8	1264.28
Shyamalan	hm4di	REM	cno	8.5	804.508
Shyamalan	hm4di	REM	cno	9	561.126
Shyamalan	hm4di	REM	cno	9.5	394.879
Shyamalan	hm4di	REM	cno	10	299.247
Shyamalan	hm4di	REM	cno	10.5	229.869
Shyamalan	hm4di	REM	cno	11	181.272
Shyamalan	hm4di	REM	cno	11.5	150.422
Shyamalan	hm4di	REM	cno	12	137.148
Shyamalan	hm4di	REM	cno	12.5	119.979
Shyamalan	hm4di	REM	cno	13	107.867
Shyamalan	hm4di	REM	cno	13.5	101.111
Shyamalan	hm4di	REM	cno	14	97.0657
Shyamalan	hm4di	REM	cno	14.5	95.9613
Shyamalan	hm4di	REM	cno	15	85.9112
Shyamalan	hm4di	REM	cno	15.5	83.2227
Shyamalan	hm4di	REM	cno	16	77.3724
Shyamalan	hm4di	REM	cno	16.5	73.5453
Shyamalan	hm4di	REM	cno	17	69.3548
Shyamalan	hm4di	REM	cno	17.5	63.704
Shyamalan	hm4di	REM	cno	18	61.6062
Shyamalan	hm4di	REM	cno	18.5	59.6672
Shyamalan	hm4di	REM	cno	19	53.057
Shyamalan	hm4di	REM	cno	19.5	50.9602
Shyamalan	hm4di	REM	cno	20	47.7804
Anderson	hm4di	REM	cno	0	15.3623
Anderson	hm4di	REM	cno	0.5	64.5287
Anderson	hm4di	REM	cno	1	113.863
Anderson	hm4di	REM	cno	1.5	152.103
Anderson	hm4di	REM	cno	2	183.465
Anderson	hm4di	REM	cno	2.5	210.336
Anderson	hm4di	REM	cno	3	256.31
Anderson	hm4di	REM	cno	3.5	285.807
Anderson	hm4di	REM	cno	4	273.327
Anderson	hm4di	REM	cno	4.5	241.355
Anderson	hm4di	REM	cno	5	258.759
Anderson	hm4di	REM	cno	5.5	438.039
Anderson	hm4di	REM	cno	6	811.055
Anderson	hm4di	REM	cno	6.5	1363.83
Anderson	hm4di	REM	cno	7	1794.48
Anderson	hm4di	REM	cno	7.5	1751.26
Anderson	hm4di	REM	cno	8	1438.09
Anderson	hm4di	REM	cno	8.5	1033.69
Anderson	hm4di	REM	cno	9	754.787
Anderson	hm4di	REM	cno	9.5	572.379
Anderson	hm4di	REM	cno	10	438.151
Anderson	hm4di	REM	cno	10.5	347.743
Anderson	hm4di	REM	cno	11	279.935
Anderson	hm4di	REM	cno	11.5	219.992
Anderson	hm4di	REM	cno	12	172.192
Anderson	hm4di	REM	cno	12.5	158.7
Anderson	hm4di	REM	cno	13	152.318
Anderson	hm4di	REM	cno	13.5	122.419
Anderson	hm4di	REM	cno	14	108.282
Anderson	hm4di	REM	cno	14.5	108.922
Anderson	hm4di	REM	cno	15	105.163
Anderson	hm4di	REM	cno	15.5	95.2821
Anderson	hm4di	REM	cno	16	88.0498
Anderson	hm4di	REM	cno	16.5	82.1618
Anderson	hm4di	REM	cno	17	83.2819
Anderson	hm4di	REM	cno	17.5	80.0293
Anderson	hm4di	REM	cno	18	71.3108
Anderson	hm4di	REM	cno	18.5	65.6138
Anderson	hm4di	REM	cno	19	61.6079
Anderson	hm4di	REM	cno	19.5	57.8904
Anderson	hm4di	REM	cno	20	57.6239
Brooks	hm4di	REM	cno	0	14.5178
Brooks	hm4di	REM	cno	0.5	63.3166
Brooks	hm4di	REM	cno	1	116.387
Brooks	hm4di	REM	cno	1.5	146.794
Brooks	hm4di	REM	cno	2	153.773
Brooks	hm4di	REM	cno	2.5	169.471
Brooks	hm4di	REM	cno	3	188.591
Brooks	hm4di	REM	cno	3.5	204.435
Brooks	hm4di	REM	cno	4	219.059
Brooks	hm4di	REM	cno	4.5	219.342
Brooks	hm4di	REM	cno	5	295.151
Brooks	hm4di	REM	cno	5.5	517.008
Brooks	hm4di	REM	cno	6	1043.31
Brooks	hm4di	REM	cno	6.5	1705.71
Brooks	hm4di	REM	cno	7	1910.46
Brooks	hm4di	REM	cno	7.5	1676.44
Brooks	hm4di	REM	cno	8	1238.85
Brooks	hm4di	REM	cno	8.5	844.916
Brooks	hm4di	REM	cno	9	586.893
Brooks	hm4di	REM	cno	9.5	409.978
Brooks	hm4di	REM	cno	10	313.649
Brooks	hm4di	REM	cno	10.5	245.13
Brooks	hm4di	REM	cno	11	188.275
Brooks	hm4di	REM	cno	11.5	152.173
Brooks	hm4di	REM	cno	12	131.833
Brooks	hm4di	REM	cno	12.5	116.904
Brooks	hm4di	REM	cno	13	107.128
Brooks	hm4di	REM	cno	13.5	95.4854
Brooks	hm4di	REM	cno	14	88.4842
Brooks	hm4di	REM	cno	14.5	84.2889
Brooks	hm4di	REM	cno	15	79.4008
Brooks	hm4di	REM	cno	15.5	71.3839
Brooks	hm4di	REM	cno	16	64.8752
Brooks	hm4di	REM	cno	16.5	61.514
Brooks	hm4di	REM	cno	17	59.1621
Brooks	hm4di	REM	cno	17.5	53.5375
Brooks	hm4di	REM	cno	18	50.5204
Brooks	hm4di	REM	cno	18.5	48.2991
Brooks	hm4di	REM	cno	19	46.2024
Brooks	hm4di	REM	cno	19.5	43.3006
Brooks	hm4di	REM	cno	20	41.64
Wright	hm4di	REM	cno	0	16.8593
Wright	hm4di	REM	cno	0.5	75.5574
Wright	hm4di	REM	cno	1	129.914
Wright	hm4di	REM	cno	1.5	163.092
Wright	hm4di	REM	cno	2	177.969
Wright	hm4di	REM	cno	2.5	177.241
Wright	hm4di	REM	cno	3	185.147
Wright	hm4di	REM	cno	3.5	209.442
Wright	hm4di	REM	cno	4	220.95
Wright	hm4di	REM	cno	4.5	240.813
Wright	hm4di	REM	cno	5	293.654
Wright	hm4di	REM	cno	5.5	454.689
Wright	hm4di	REM	cno	6	840.645
Wright	hm4di	REM	cno	6.5	1331.53
Wright	hm4di	REM	cno	7	1871.17
Wright	hm4di	REM	cno	7.5	1896.19
Wright	hm4di	REM	cno	8	1466.18
Wright	hm4di	REM	cno	8.5	989.442
Wright	hm4di	REM	cno	9	638.929
Wright	hm4di	REM	cno	9.5	431.456
Wright	hm4di	REM	cno	10	314.255
Wright	hm4di	REM	cno	10.5	232.985
Wright	hm4di	REM	cno	11	175.03
Wright	hm4di	REM	cno	11.5	148.206
Wright	hm4di	REM	cno	12	128.421
Wright	hm4di	REM	cno	12.5	113.348
Wright	hm4di	REM	cno	13	97.7582
Wright	hm4di	REM	cno	13.5	86.1677
Wright	hm4di	REM	cno	14	90.5554
Wright	hm4di	REM	cno	14.5	90.5691
Wright	hm4di	REM	cno	15	93.5619
Wright	hm4di	REM	cno	15.5	90.2281
Wright	hm4di	REM	cno	16	82.0023
Wright	hm4di	REM	cno	16.5	72.7939
Wright	hm4di	REM	cno	17	66.9957
Wright	hm4di	REM	cno	17.5	59.468
Wright	hm4di	REM	cno	18	57.5536
Wright	hm4di	REM	cno	18.5	55.5203
Wright	hm4di	REM	cno	19	47.0401
Wright	hm4di	REM	cno	19.5	44.2815
Wright	hm4di	REM	cno	20	44.2841
Spielberg	hm4di	wake	saline	0	10.167
Spielberg	hm4di	wake	saline	0.5	46.5583
Spielberg	hm4di	wake	saline	1	86.04
Spielberg	hm4di	wake	saline	1.5	122.653
Spielberg	hm4di	wake	saline	2	147.853
Spielberg	hm4di	wake	saline	2.5	161.686
Spielberg	hm4di	wake	saline	3	166.038
Spielberg	hm4di	wake	saline	3.5	159.821
Spielberg	hm4di	wake	saline	4	153.303
Spielberg	hm4di	wake	saline	4.5	157.514
Spielberg	hm4di	wake	saline	5	176.207
Spielberg	hm4di	wake	saline	5.5	213.507
Spielberg	hm4di	wake	saline	6	256.484
Spielberg	hm4di	wake	saline	6.5	289.27
Spielberg	hm4di	wake	saline	7	304.583
Spielberg	hm4di	wake	saline	7.5	308.603
Spielberg	hm4di	wake	saline	8	300.113
Spielberg	hm4di	wake	saline	8.5	270.948
Spielberg	hm4di	wake	saline	9	216.375
Spielberg	hm4di	wake	saline	9.5	157.739
Spielberg	hm4di	wake	saline	10	116.731
Spielberg	hm4di	wake	saline	10.5	92.6417
Spielberg	hm4di	wake	saline	11	76.2818
Spielberg	hm4di	wake	saline	11.5	66.9217
Spielberg	hm4di	wake	saline	12	59.0536
Spielberg	hm4di	wake	saline	12.5	52.7903
Spielberg	hm4di	wake	saline	13	48.1034
Spielberg	hm4di	wake	saline	13.5	44.4701
Spielberg	hm4di	wake	saline	14	40.6656
Spielberg	hm4di	wake	saline	14.5	37.2375
Spielberg	hm4di	wake	saline	15	35.1866
Spielberg	hm4di	wake	saline	15.5	33.3378
Spielberg	hm4di	wake	saline	16	31.4344
Spielberg	hm4di	wake	saline	16.5	29.8184
Spielberg	hm4di	wake	saline	17	28.3747
Spielberg	hm4di	wake	saline	17.5	27.1356
Spielberg	hm4di	wake	saline	18	25.8699
Spielberg	hm4di	wake	saline	18.5	24.6278
Spielberg	hm4di	wake	saline	19	23.637
Spielberg	hm4di	wake	saline	19.5	22.6078
Spielberg	hm4di	wake	saline	20	21.3824
Burton	hm4di	wake	saline	0	19.6166
Burton	hm4di	wake	saline	0.5	91.6263
Burton	hm4di	wake	saline	1	165.72
Burton	hm4di	wake	saline	1.5	228.859
Burton	hm4di	wake	saline	2	263.472
Burton	hm4di	wake	saline	2.5	279.215
Burton	hm4di	wake	saline	3	304.634
Burton	hm4di	wake	saline	3.5	332.018
Burton	hm4di	wake	saline	4	335.739
Burton	hm4di	wake	saline	4.5	312.425
Burton	hm4di	wake	saline	5	330.403
Burton	hm4di	wake	saline	5.5	379.338
Burton	hm4di	wake	saline	6	432.93
Burton	hm4di	wake	saline	6.5	459.892
Burton	hm4di	wake	saline	7	455.803
Burton	hm4di	wake	saline	7.5	455.379
Burton	hm4di	wake	saline	8	448.345
Burton	hm4di	wake	saline	8.5	425.78
Burton	hm4di	wake	saline	9	370.344
Burton	hm4di	wake	saline	9.5	295.229
Burton	hm4di	wake	saline	10	227.608
Burton	hm4di	wake	saline	10.5	182.826
Burton	hm4di	wake	saline	11	154.107
Burton	hm4di	wake	saline	11.5	134.99
Burton	hm4di	wake	saline	12	117.081
Burton	hm4di	wake	saline	12.5	105.56
Burton	hm4di	wake	saline	13	97.5914
Burton	hm4di	wake	saline	13.5	89.0249
Burton	hm4di	wake	saline	14	82.276
Burton	hm4di	wake	saline	14.5	74.8123
Burton	hm4di	wake	saline	15	69.1783
Burton	hm4di	wake	saline	15.5	65.4775
Burton	hm4di	wake	saline	16	61.9237
Burton	hm4di	wake	saline	16.5	58.8954
Burton	hm4di	wake	saline	17	55.8555
Burton	hm4di	wake	saline	17.5	52.8117
Burton	hm4di	wake	saline	18	49.9977
Burton	hm4di	wake	saline	18.5	47.5419
Burton	hm4di	wake	saline	19	44.6829
Burton	hm4di	wake	saline	19.5	42.6112
Burton	hm4di	wake	saline	20	40.6042
Nolan	hm4di	wake	saline	0	10.3904
Nolan	hm4di	wake	saline	0.5	50.5332
Nolan	hm4di	wake	saline	1	80.5652
Nolan	hm4di	wake	saline	1.5	95.1958
Nolan	hm4di	wake	saline	2	102.954
Nolan	hm4di	wake	saline	2.5	106.792
Nolan	hm4di	wake	saline	3	109.453
Nolan	hm4di	wake	saline	3.5	109.4
Nolan	hm4di	wake	saline	4	106.466
Nolan	hm4di	wake	saline	4.5	113.173
Nolan	hm4di	wake	saline	5	128.105
Nolan	hm4di	wake	saline	5.5	152.024
Nolan	hm4di	wake	saline	6	184.492
Nolan	hm4di	wake	saline	6.5	220.992
Nolan	hm4di	wake	saline	7	252.918
Nolan	hm4di	wake	saline	7.5	281.97
Nolan	hm4di	wake	saline	8	298.794
Nolan	hm4di	wake	saline	8.5	287.871
Nolan	hm4di	wake	saline	9	236.403
Nolan	hm4di	wake	saline	9.5	177.88
Nolan	hm4di	wake	saline	10	133.716
Nolan	hm4di	wake	saline	10.5	102.425
Nolan	hm4di	wake	saline	11	83.3043
Nolan	hm4di	wake	saline	11.5	69.8837
Nolan	hm4di	wake	saline	12	60.5427
Nolan	hm4di	wake	saline	12.5	53.6891
Nolan	hm4di	wake	saline	13	48.3801
Nolan	hm4di	wake	saline	13.5	43.8829
Nolan	hm4di	wake	saline	14	39.7464
Nolan	hm4di	wake	saline	14.5	36.7265
Nolan	hm4di	wake	saline	15	34.275
Nolan	hm4di	wake	saline	15.5	31.8056
Nolan	hm4di	wake	saline	16	29.005
Nolan	hm4di	wake	saline	16.5	27.1667
Nolan	hm4di	wake	saline	17	25.6629
Nolan	hm4di	wake	saline	17.5	24.2278
Nolan	hm4di	wake	saline	18	23.2283
Nolan	hm4di	wake	saline	18.5	22.1519
Nolan	hm4di	wake	saline	19	20.9505
Nolan	hm4di	wake	saline	19.5	19.7735
Nolan	hm4di	wake	saline	20	18.8396
Bay	hm4di	wake	saline	0	8.85064
Bay	hm4di	wake	saline	0.5	41.97
Bay	hm4di	wake	saline	1	69.6724
Bay	hm4di	wake	saline	1.5	87.2948
Bay	hm4di	wake	saline	2	98.8824
Bay	hm4di	wake	saline	2.5	105.726
Bay	hm4di	wake	saline	3	116.074
Bay	hm4di	wake	saline	3.5	133.228
Bay	hm4di	wake	saline	4	159.004
Bay	hm4di	wake	saline	4.5	173.52
Bay	hm4di	wake	saline	5	174.027
Bay	hm4di	wake	saline	5.5	192.517
Bay	hm4di	wake	saline	6	221.551
Bay	hm4di	wake	saline	6.5	242.279
Bay	hm4di	wake	saline	7	249.003
Bay	hm4di	wake	saline	7.5	256.111
Bay	hm4di	wake	saline	8	252.111
Bay	hm4di	wake	saline	8.5	220.083
Bay	hm4di	wake	saline	9	171.006
Bay	hm4di	wake	saline	9.5	131.363
Bay	hm4di	wake	saline	10	103.046
Bay	hm4di	wake	saline	10.5	83.7622
Bay	hm4di	wake	saline	11	70.764
Bay	hm4di	wake	saline	11.5	61.4525
Bay	hm4di	wake	saline	12	53.7141
Bay	hm4di	wake	saline	12.5	48.0899
Bay	hm4di	wake	saline	13	42.9415
Bay	hm4di	wake	saline	13.5	39.3332
Bay	hm4di	wake	saline	14	36.9792
Bay	hm4di	wake	saline	14.5	34.4471
Bay	hm4di	wake	saline	15	32.4246
Bay	hm4di	wake	saline	15.5	30.0485
Bay	hm4di	wake	saline	16	28.0074
Bay	hm4di	wake	saline	16.5	26.4479
Bay	hm4di	wake	saline	17	25.0802
Bay	hm4di	wake	saline	17.5	23.64
Bay	hm4di	wake	saline	18	22.2942
Bay	hm4di	wake	saline	18.5	20.8439
Bay	hm4di	wake	saline	19	19.9197
Bay	hm4di	wake	saline	19.5	19.0951
Bay	hm4di	wake	saline	20	17.9488
Lucas	hm4di	wake	saline	0	11.2575
Lucas	hm4di	wake	saline	0.5	54.5768
Lucas	hm4di	wake	saline	1	81.253
Lucas	hm4di	wake	saline	1.5	95.7994
Lucas	hm4di	wake	saline	2	105.224
Lucas	hm4di	wake	saline	2.5	116.542
Lucas	hm4di	wake	saline	3	123.201
Lucas	hm4di	wake	saline	3.5	118.87
Lucas	hm4di	wake	saline	4	118.899
Lucas	hm4di	wake	saline	4.5	129.35
Lucas	hm4di	wake	saline	5	152.377
Lucas	hm4di	wake	saline	5.5	187.688
Lucas	hm4di	wake	saline	6	218.761
Lucas	hm4di	wake	saline	6.5	239.951
Lucas	hm4di	wake	saline	7	251.477
Lucas	hm4di	wake	saline	7.5	261.207
Lucas	hm4di	wake	saline	8	248.289
Lucas	hm4di	wake	saline	8.5	216.501
Lucas	hm4di	wake	saline	9	167.189
Lucas	hm4di	wake	saline	9.5	124.626
Lucas	hm4di	wake	saline	10	94.9687
Lucas	hm4di	wake	saline	10.5	78.4823
Lucas	hm4di	wake	saline	11	67.9906
Lucas	hm4di	wake	saline	11.5	58.462
Lucas	hm4di	wake	saline	12	51.0367
Lucas	hm4di	wake	saline	12.5	46.8386
Lucas	hm4di	wake	saline	13	43.2046
Lucas	hm4di	wake	saline	13.5	39.8316
Lucas	hm4di	wake	saline	14	36.8124
Lucas	hm4di	wake	saline	14.5	34.9067
Lucas	hm4di	wake	saline	15	33.1236
Lucas	hm4di	wake	saline	15.5	30.8763
Lucas	hm4di	wake	saline	16	29.3691
Lucas	hm4di	wake	saline	16.5	27.7255
Lucas	hm4di	wake	saline	17	26.1202
Lucas	hm4di	wake	saline	17.5	24.7634
Lucas	hm4di	wake	saline	18	23.3733
Lucas	hm4di	wake	saline	18.5	21.934
Lucas	hm4di	wake	saline	19	20.7493
Lucas	hm4di	wake	saline	19.5	19.712
Lucas	hm4di	wake	saline	20	18.6452
Fincher	hm4di	wake	saline	0	34.8275
Fincher	hm4di	wake	saline	0.5	163.07
Fincher	hm4di	wake	saline	1	295.413
Fincher	hm4di	wake	saline	1.5	396.419
Fincher	hm4di	wake	saline	2	472.926
Fincher	hm4di	wake	saline	2.5	532.712
Fincher	hm4di	wake	saline	3	574.822
Fincher	hm4di	wake	saline	3.5	605.318
Fincher	hm4di	wake	saline	4	633.546
Fincher	hm4di	wake	saline	4.5	646.312
Fincher	hm4di	wake	saline	5	639.794
Fincher	hm4di	wake	saline	5.5	663.299
Fincher	hm4di	wake	saline	6	745.827
Fincher	hm4di	wake	saline	6.5	779.628
Fincher	hm4di	wake	saline	7	774.662
Fincher	hm4di	wake	saline	7.5	757.553
Fincher	hm4di	wake	saline	8	687.623
Fincher	hm4di	wake	saline	8.5	577.869
Fincher	hm4di	wake	saline	9	455.501
Fincher	hm4di	wake	saline	9.5	349.714
Fincher	hm4di	wake	saline	10	281.665
Fincher	hm4di	wake	saline	10.5	241.374
Fincher	hm4di	wake	saline	11	208.555
Fincher	hm4di	wake	saline	11.5	186.059
Fincher	hm4di	wake	saline	12	166.417
Fincher	hm4di	wake	saline	12.5	154.441
Fincher	hm4di	wake	saline	13	141.851
Fincher	hm4di	wake	saline	13.5	130.129
Fincher	hm4di	wake	saline	14	120.398
Fincher	hm4di	wake	saline	14.5	113.342
Fincher	hm4di	wake	saline	15	105.143
Fincher	hm4di	wake	saline	15.5	99.0315
Fincher	hm4di	wake	saline	16	93.1851
Fincher	hm4di	wake	saline	16.5	88.0378
Fincher	hm4di	wake	saline	17	84.631
Fincher	hm4di	wake	saline	17.5	80.847
Fincher	hm4di	wake	saline	18	75.979
Fincher	hm4di	wake	saline	18.5	71.7038
Fincher	hm4di	wake	saline	19	69.1748
Fincher	hm4di	wake	saline	19.5	66.7224
Fincher	hm4di	wake	saline	20	63.4721
Shyamalan	hm4di	wake	saline	0	41.8381
Shyamalan	hm4di	wake	saline	0.5	204.525
Shyamalan	hm4di	wake	saline	1	339.329
Shyamalan	hm4di	wake	saline	1.5	410.135
Shyamalan	hm4di	wake	saline	2	473.668
Shyamalan	hm4di	wake	saline	2.5	532.553
Shyamalan	hm4di	wake	saline	3	541.151
Shyamalan	hm4di	wake	saline	3.5	498.114
Shyamalan	hm4di	wake	saline	4	456.644
Shyamalan	hm4di	wake	saline	4.5	455.349
Shyamalan	hm4di	wake	saline	5	495.388
Shyamalan	hm4di	wake	saline	5.5	576.336
Shyamalan	hm4di	wake	saline	6	650.142
Shyamalan	hm4di	wake	saline	6.5	686.566
Shyamalan	hm4di	wake	saline	7	670.96
Shyamalan	hm4di	wake	saline	7.5	649.232
Shyamalan	hm4di	wake	saline	8	575.241
Shyamalan	hm4di	wake	saline	8.5	447.132
Shyamalan	hm4di	wake	saline	9	331.721
Shyamalan	hm4di	wake	saline	9.5	247.275
Shyamalan	hm4di	wake	saline	10	196.807
Shyamalan	hm4di	wake	saline	10.5	167.425
Shyamalan	hm4di	wake	saline	11	144.721
Shyamalan	hm4di	wake	saline	11.5	128.094
Shyamalan	hm4di	wake	saline	12	113.777
Shyamalan	hm4di	wake	saline	12.5	103.001
Shyamalan	hm4di	wake	saline	13	96.4182
Shyamalan	hm4di	wake	saline	13.5	89.5229
Shyamalan	hm4di	wake	saline	14	84.881
Shyamalan	hm4di	wake	saline	14.5	79.7534
Shyamalan	hm4di	wake	saline	15	75.375
Shyamalan	hm4di	wake	saline	15.5	71.4641
Shyamalan	hm4di	wake	saline	16	67.347
Shyamalan	hm4di	wake	saline	16.5	64.2843
Shyamalan	hm4di	wake	saline	17	60.8974
Shyamalan	hm4di	wake	saline	17.5	58.381
Shyamalan	hm4di	wake	saline	18	55.907
Shyamalan	hm4di	wake	saline	18.5	53.5243
Shyamalan	hm4di	wake	saline	19	50.8792
Shyamalan	hm4di	wake	saline	19.5	48.8374
Shyamalan	hm4di	wake	saline	20	47.2831
Anderson	hm4di	wake	saline	0	32.7088
Anderson	hm4di	wake	saline	0.5	140.011
Anderson	hm4di	wake	saline	1	239.681
Anderson	hm4di	wake	saline	1.5	329.397
Anderson	hm4di	wake	saline	2	395.047
Anderson	hm4di	wake	saline	2.5	445.155
Anderson	hm4di	wake	saline	3	448.723
Anderson	hm4di	wake	saline	3.5	437.116
Anderson	hm4di	wake	saline	4	417.211
Anderson	hm4di	wake	saline	4.5	418.661
Anderson	hm4di	wake	saline	5	461.844
Anderson	hm4di	wake	saline	5.5	553.811
Anderson	hm4di	wake	saline	6	614.576
Anderson	hm4di	wake	saline	6.5	611.276
Anderson	hm4di	wake	saline	7	553.432
Anderson	hm4di	wake	saline	7.5	479.491
Anderson	hm4di	wake	saline	8	392.348
Anderson	hm4di	wake	saline	8.5	318.567
Anderson	hm4di	wake	saline	9	261.121
Anderson	hm4di	wake	saline	9.5	213.308
Anderson	hm4di	wake	saline	10	182.181
Anderson	hm4di	wake	saline	10.5	159.316
Anderson	hm4di	wake	saline	11	145.957
Anderson	hm4di	wake	saline	11.5	131.566
Anderson	hm4di	wake	saline	12	118.476
Anderson	hm4di	wake	saline	12.5	108.866
Anderson	hm4di	wake	saline	13	101.267
Anderson	hm4di	wake	saline	13.5	96.0455
Anderson	hm4di	wake	saline	14	90.1235
Anderson	hm4di	wake	saline	14.5	84.4996
Anderson	hm4di	wake	saline	15	79.6379
Anderson	hm4di	wake	saline	15.5	75.7463
Anderson	hm4di	wake	saline	16	71.2731
Anderson	hm4di	wake	saline	16.5	67.266
Anderson	hm4di	wake	saline	17	63.9681
Anderson	hm4di	wake	saline	17.5	60.5055
Anderson	hm4di	wake	saline	18	58.5784
Anderson	hm4di	wake	saline	18.5	55.7229
Anderson	hm4di	wake	saline	19	55.3634
Anderson	hm4di	wake	saline	19.5	53.83
Anderson	hm4di	wake	saline	20	51.0346
Brooks	hm4di	wake	saline	0	32.4942
Brooks	hm4di	wake	saline	0.5	149.783
Brooks	hm4di	wake	saline	1	265.397
Brooks	hm4di	wake	saline	1.5	334.484
Brooks	hm4di	wake	saline	2	371.44
Brooks	hm4di	wake	saline	2.5	396.988
Brooks	hm4di	wake	saline	3	418.665
Brooks	hm4di	wake	saline	3.5	429.477
Brooks	hm4di	wake	saline	4	417.106
Brooks	hm4di	wake	saline	4.5	432.159
Brooks	hm4di	wake	saline	5	501.636
Brooks	hm4di	wake	saline	5.5	576.351
Brooks	hm4di	wake	saline	6	619.236
Brooks	hm4di	wake	saline	6.5	618.016
Brooks	hm4di	wake	saline	7	589.434
Brooks	hm4di	wake	saline	7.5	525.089
Brooks	hm4di	wake	saline	8	418.292
Brooks	hm4di	wake	saline	8.5	311.299
Brooks	hm4di	wake	saline	9	237.981
Brooks	hm4di	wake	saline	9.5	188.233
Brooks	hm4di	wake	saline	10	156.695
Brooks	hm4di	wake	saline	10.5	135.727
Brooks	hm4di	wake	saline	11	121.162
Brooks	hm4di	wake	saline	11.5	106.947
Brooks	hm4di	wake	saline	12	95.8077
Brooks	hm4di	wake	saline	12.5	89.2019
Brooks	hm4di	wake	saline	13	83.094
Brooks	hm4di	wake	saline	13.5	77.2767
Brooks	hm4di	wake	saline	14	73.2026
Brooks	hm4di	wake	saline	14.5	69.6666
Brooks	hm4di	wake	saline	15	65.6678
Brooks	hm4di	wake	saline	15.5	62.9411
Brooks	hm4di	wake	saline	16	60.0732
Brooks	hm4di	wake	saline	16.5	55.7388
Brooks	hm4di	wake	saline	17	52.0025
Brooks	hm4di	wake	saline	17.5	50.1958
Brooks	hm4di	wake	saline	18	48.8554
Brooks	hm4di	wake	saline	18.5	46.346
Brooks	hm4di	wake	saline	19	44.4234
Brooks	hm4di	wake	saline	19.5	43.2271
Brooks	hm4di	wake	saline	20	42.5506
Wright	hm4di	wake	saline	0	29.3531
Wright	hm4di	wake	saline	0.5	139.847
Wright	hm4di	wake	saline	1	241.208
Wright	hm4di	wake	saline	1.5	315.419
Wright	hm4di	wake	saline	2	367.705
Wright	hm4di	wake	saline	2.5	407.893
Wright	hm4di	wake	saline	3	436.452
Wright	hm4di	wake	saline	3.5	435.474
Wright	hm4di	wake	saline	4	426.894
Wright	hm4di	wake	saline	4.5	426.051
Wright	hm4di	wake	saline	5	483.98
Wright	hm4di	wake	saline	5.5	586.938
Wright	hm4di	wake	saline	6	645.71
Wright	hm4di	wake	saline	6.5	641.938
Wright	hm4di	wake	saline	7	596.651
Wright	hm4di	wake	saline	7.5	529.181
Wright	hm4di	wake	saline	8	439.099
Wright	hm4di	wake	saline	8.5	354.395
Wright	hm4di	wake	saline	9	277.628
Wright	hm4di	wake	saline	9.5	221.642
Wright	hm4di	wake	saline	10	189.055
Wright	hm4di	wake	saline	10.5	162.174
Wright	hm4di	wake	saline	11	143.455
Wright	hm4di	wake	saline	11.5	127.405
Wright	hm4di	wake	saline	12	114.113
Wright	hm4di	wake	saline	12.5	102.138
Wright	hm4di	wake	saline	13	95.0944
Wright	hm4di	wake	saline	13.5	90.0825
Wright	hm4di	wake	saline	14	86.0923
Wright	hm4di	wake	saline	14.5	80.5805
Wright	hm4di	wake	saline	15	73.4874
Wright	hm4di	wake	saline	15.5	69.6849
Wright	hm4di	wake	saline	16	67.1088
Wright	hm4di	wake	saline	16.5	62.7255
Wright	hm4di	wake	saline	17	58.342
Wright	hm4di	wake	saline	17.5	55.7792
Wright	hm4di	wake	saline	18	54.5445
Wright	hm4di	wake	saline	18.5	51.6889
Wright	hm4di	wake	saline	19	48.1403
Wright	hm4di	wake	saline	19.5	47.1258
Wright	hm4di	wake	saline	20	45.7774
Spielberg	hm4di	wake	cno	0	10.3574
Spielberg	hm4di	wake	cno	0.5	45.0814
Spielberg	hm4di	wake	cno	1	85.9516
Spielberg	hm4di	wake	cno	1.5	127.298
Spielberg	hm4di	wake	cno	2	161.331
Spielberg	hm4di	wake	cno	2.5	189.367
Spielberg	hm4di	wake	cno	3	214.104
Spielberg	hm4di	wake	cno	3.5	229.312
Spielberg	hm4di	wake	cno	4	213.092
Spielberg	hm4di	wake	cno	4.5	210.025
Spielberg	hm4di	wake	cno	5	248.605
Spielberg	hm4di	wake	cno	5.5	334.645
Spielberg	hm4di	wake	cno	6	452.01
Spielberg	hm4di	wake	cno	6.5	513.759
Spielberg	hm4di	wake	cno	7	473.311
Spielberg	hm4di	wake	cno	7.5	407.072
Spielberg	hm4di	wake	cno	8	336.233
Spielberg	hm4di	wake	cno	8.5	269.249
Spielberg	hm4di	wake	cno	9	201.405
Spielberg	hm4di	wake	cno	9.5	148.453
Spielberg	hm4di	wake	cno	10	113.288
Spielberg	hm4di	wake	cno	10.5	91.221
Spielberg	hm4di	wake	cno	11	78.6886
Spielberg	hm4di	wake	cno	11.5	69.187
Spielberg	hm4di	wake	cno	12	61.0752
Spielberg	hm4di	wake	cno	12.5	55.1004
Spielberg	hm4di	wake	cno	13	51.3045
Spielberg	hm4di	wake	cno	13.5	47.3565
Spielberg	hm4di	wake	cno	14	43.8763
Spielberg	hm4di	wake	cno	14.5	40.4388
Spielberg	hm4di	wake	cno	15	38.0482
Spielberg	hm4di	wake	cno	15.5	36.1369
Spielberg	hm4di	wake	cno	16	34.2627
Spielberg	hm4di	wake	cno	16.5	32.6164
Spielberg	hm4di	wake	cno	17	31.3807
Spielberg	hm4di	wake	cno	17.5	29.8204
Spielberg	hm4di	wake	cno	18	27.939
Spielberg	hm4di	wake	cno	18.5	26.163
Spielberg	hm4di	wake	cno	19	24.9982
Spielberg	hm4di	wake	cno	19.5	23.9185
Spielberg	hm4di	wake	cno	20	23.0887
Burton	hm4di	wake	cno	0	23.9482
Burton	hm4di	wake	cno	0.5	111.731
Burton	hm4di	wake	cno	1	188.143
Burton	hm4di	wake	cno	1.5	240.531
Burton	hm4di	wake	cno	2	279.463
Burton	hm4di	wake	cno	2.5	320.749
Burton	hm4di	wake	cno	3	361.834
Burton	hm4di	wake	cno	3.5	372.687
Burton	hm4di	wake	cno	4	340.118
Burton	hm4di	wake	cno	4.5	302.639
Burton	hm4di	wake	cno	5	312.324
Burton	hm4di	wake	cno	5.5	371.573
Burton	hm4di	wake	cno	6	446.699
Burton	hm4di	wake	cno	6.5	480.414
Burton	hm4di	wake	cno	7	469.528
Burton	hm4di	wake	cno	7.5	428.911
Burton	hm4di	wake	cno	8	390.544
Burton	hm4di	wake	cno	8.5	356.316
Burton	hm4di	wake	cno	9	312.82
Burton	hm4di	wake	cno	9.5	259.475
Burton	hm4di	wake	cno	10	213.826
Burton	hm4di	wake	cno	10.5	182.585
Burton	hm4di	wake	cno	11	157.603
Burton	hm4di	wake	cno	11.5	142.067
Burton	hm4di	wake	cno	12	128.033
Burton	hm4di	wake	cno	12.5	115.952
Burton	hm4di	wake	cno	13	104.356
Burton	hm4di	wake	cno	13.5	95.3224
Burton	hm4di	wake	cno	14	88.5895
Burton	hm4di	wake	cno	14.5	81.4689
Burton	hm4di	wake	cno	15	75.0136
Burton	hm4di	wake	cno	15.5	69.5803
Burton	hm4di	wake	cno	16	66.8919
Burton	hm4di	wake	cno	16.5	64.2322
Burton	hm4di	wake	cno	17	60.0943
Burton	hm4di	wake	cno	17.5	55.3949
Burton	hm4di	wake	cno	18	53.2399
Burton	hm4di	wake	cno	18.5	50.6279
Burton	hm4di	wake	cno	19	47.8259
Burton	hm4di	wake	cno	19.5	46.1758
Burton	hm4di	wake	cno	20	43.847
Nolan	hm4di	wake	cno	0	13.8122
Nolan	hm4di	wake	cno	0.5	69.8531
Nolan	hm4di	wake	cno	1	116.939
Nolan	hm4di	wake	cno	1.5	142.286
Nolan	hm4di	wake	cno	2	151.822
Nolan	hm4di	wake	cno	2.5	156.93
Nolan	hm4di	wake	cno	3	155.256
Nolan	hm4di	wake	cno	3.5	155.764
Nolan	hm4di	wake	cno	4	155.959
Nolan	hm4di	wake	cno	4.5	161.121
Nolan	hm4di	wake	cno	5	178.671
Nolan	hm4di	wake	cno	5.5	210.738
Nolan	hm4di	wake	cno	6	258.283
Nolan	hm4di	wake	cno	6.5	309.717
Nolan	hm4di	wake	cno	7	344.932
Nolan	hm4di	wake	cno	7.5	359.875
Nolan	hm4di	wake	cno	8	360.456
Nolan	hm4di	wake	cno	8.5	333.1
Nolan	hm4di	wake	cno	9	273.934
Nolan	hm4di	wake	cno	9.5	207.2
Nolan	hm4di	wake	cno	10	157.583
Nolan	hm4di	wake	cno	10.5	129.602
Nolan	hm4di	wake	cno	11	109.889
Nolan	hm4di	wake	cno	11.5	93.8977
Nolan	hm4di	wake	cno	12	83.3149
Nolan	hm4di	wake	cno	12.5	75.5058
Nolan	hm4di	wake	cno	13	67.0119
Nolan	hm4di	wake	cno	13.5	61.2961
Nolan	hm4di	wake	cno	14	56.0268
Nolan	hm4di	wake	cno	14.5	51.5557
Nolan	hm4di	wake	cno	15	47.3245
Nolan	hm4di	wake	cno	15.5	43.8974
Nolan	hm4di	wake	cno	16	40.728
Nolan	hm4di	wake	cno	16.5	37.8362
Nolan	hm4di	wake	cno	17	36.065
Nolan	hm4di	wake	cno	17.5	33.9521
Nolan	hm4di	wake	cno	18	32.5332
Nolan	hm4di	wake	cno	18.5	30.8418
Nolan	hm4di	wake	cno	19	28.7412
Nolan	hm4di	wake	cno	19.5	27.3386
Nolan	hm4di	wake	cno	20	26.4269
Bay	hm4di	wake	cno	0	8.73364
Bay	hm4di	wake	cno	0.5	40.0858
Bay	hm4di	wake	cno	1	73.7798
Bay	hm4di	wake	cno	1.5	100.269
Bay	hm4di	wake	cno	2	116.283
Bay	hm4di	wake	cno	2.5	125.821
Bay	hm4di	wake	cno	3	135.483
Bay	hm4di	wake	cno	3.5	158.536
Bay	hm4di	wake	cno	4	183.416
Bay	hm4di	wake	cno	4.5	201.647
Bay	hm4di	wake	cno	5	214.936
Bay	hm4di	wake	cno	5.5	236.345
Bay	hm4di	wake	cno	6	280.337
Bay	hm4di	wake	cno	6.5	303.458
Bay	hm4di	wake	cno	7	294.469
Bay	hm4di	wake	cno	7.5	278.541
Bay	hm4di	wake	cno	8	255.297
Bay	hm4di	wake	cno	8.5	223.78
Bay	hm4di	wake	cno	9	183.726
Bay	hm4di	wake	cno	9.5	140.35
Bay	hm4di	wake	cno	10	108.976
Bay	hm4di	wake	cno	10.5	91.7068
Bay	hm4di	wake	cno	11	78.7761
Bay	hm4di	wake	cno	11.5	67.6466
Bay	hm4di	wake	cno	12	59.1263
Bay	hm4di	wake	cno	12.5	53.7247
Bay	hm4di	wake	cno	13	49.5951
Bay	hm4di	wake	cno	13.5	45.8661
Bay	hm4di	wake	cno	14	41.5931
Bay	hm4di	wake	cno	14.5	38.1587
Bay	hm4di	wake	cno	15	36.0269
Bay	hm4di	wake	cno	15.5	33.3898
Bay	hm4di	wake	cno	16	31.3713
Bay	hm4di	wake	cno	16.5	29.1806
Bay	hm4di	wake	cno	17	27.4195
Bay	hm4di	wake	cno	17.5	26.0697
Bay	hm4di	wake	cno	18	24.3724
Bay	hm4di	wake	cno	18.5	22.6
Bay	hm4di	wake	cno	19	21.6267
Bay	hm4di	wake	cno	19.5	20.2785
Bay	hm4di	wake	cno	20	18.9311
Lucas	hm4di	wake	cno	0	11.0361
Lucas	hm4di	wake	cno	0.5	50.8318
Lucas	hm4di	wake	cno	1	82.7843
Lucas	hm4di	wake	cno	1.5	110.696
Lucas	hm4di	wake	cno	2	142.825
Lucas	hm4di	wake	cno	2.5	171.378
Lucas	hm4di	wake	cno	3	182.311
Lucas	hm4di	wake	cno	3.5	169.029
Lucas	hm4di	wake	cno	4	157.258
Lucas	hm4di	wake	cno	4.5	169.702
Lucas	hm4di	wake	cno	5	205.864
Lucas	hm4di	wake	cno	5.5	254.489
Lucas	hm4di	wake	cno	6	295.114
Lucas	hm4di	wake	cno	6.5	310.068
Lucas	hm4di	wake	cno	7	291.96
Lucas	hm4di	wake	cno	7.5	280.112
Lucas	hm4di	wake	cno	8	250.727
Lucas	hm4di	wake	cno	8.5	210.274
Lucas	hm4di	wake	cno	9	164.869
Lucas	hm4di	wake	cno	9.5	132.144
Lucas	hm4di	wake	cno	10	111.184
Lucas	hm4di	wake	cno	10.5	93.6129
Lucas	hm4di	wake	cno	11	80.3945
Lucas	hm4di	wake	cno	11.5	71.1168
Lucas	hm4di	wake	cno	12	63.6955
Lucas	hm4di	wake	cno	12.5	58.0981
Lucas	hm4di	wake	cno	13	53.0431
Lucas	hm4di	wake	cno	13.5	49.1019
Lucas	hm4di	wake	cno	14	44.8604
Lucas	hm4di	wake	cno	14.5	40.5312
Lucas	hm4di	wake	cno	15	38.0796
Lucas	hm4di	wake	cno	15.5	35.3246
Lucas	hm4di	wake	cno	16	33.1148
Lucas	hm4di	wake	cno	16.5	31.3081
Lucas	hm4di	wake	cno	17	29.467
Lucas	hm4di	wake	cno	17.5	26.9793
Lucas	hm4di	wake	cno	18	25.5267
Lucas	hm4di	wake	cno	18.5	24.1823
Lucas	hm4di	wake	cno	19	22.5685
Lucas	hm4di	wake	cno	19.5	21.608
Lucas	hm4di	wake	cno	20	20.849
Fincher	hm4di	wake	cno	0	34.4442
Fincher	hm4di	wake	cno	0.5	159.331
Fincher	hm4di	wake	cno	1	317.319
Fincher	hm4di	wake	cno	1.5	460.1
Fincher	hm4di	wake	cno	2	583.201
Fincher	hm4di	wake	cno	2.5	683.19
Fincher	hm4di	wake	cno	3	731.391
Fincher	hm4di	wake	cno	3.5	706.839
Fincher	hm4di	wake	cno	4	639.258
Fincher	hm4di	wake	cno	4.5	570.585
Fincher	hm4di	wake	cno	5	623.095
Fincher	hm4di	wake	cno	5.5	747.299
Fincher	hm4di	wake	cno	6	826.269
Fincher	hm4di	wake	cno	6.5	788.769
Fincher	hm4di	wake	cno	7	685.264
Fincher	hm4di	wake	cno	7.5	596.932
Fincher	hm4di	wake	cno	8	513.212
Fincher	hm4di	wake	cno	8.5	426.559
Fincher	hm4di	wake	cno	9	338.161
Fincher	hm4di	wake	cno	9.5	274.369
Fincher	hm4di	wake	cno	10	237.882
Fincher	hm4di	wake	cno	10.5	210.2
Fincher	hm4di	wake	cno	11	187.46
Fincher	hm4di	wake	cno	11.5	170.833
Fincher	hm4di	wake	cno	12	154.241
Fincher	hm4di	wake	cno	12.5	138.337
Fincher	hm4di	wake	cno	13	127.52
Fincher	hm4di	wake	cno	13.5	117.937
Fincher	hm4di	wake	cno	14	109.612
Fincher	hm4di	wake	cno	14.5	102.156
Fincher	hm4di	wake	cno	15	94.4571
Fincher	hm4di	wake	cno	15.5	88.1693
Fincher	hm4di	wake	cno	16	83.3775
Fincher	hm4di	wake	cno	16.5	78.8158
Fincher	hm4di	wake	cno	17	73.9317
Fincher	hm4di	wake	cno	17.5	69.8304
Fincher	hm4di	wake	cno	18	66.2656
Fincher	hm4di	wake	cno	18.5	63.1966
Fincher	hm4di	wake	cno	19	59.0915
Fincher	hm4di	wake	cno	19.5	56.4288
Fincher	hm4di	wake	cno	20	54.3378
Shyamalan	hm4di	wake	cno	0	43.1017
Shyamalan	hm4di	wake	cno	0.5	202.45
Shyamalan	hm4di	wake	cno	1	359.565
Shyamalan	hm4di	wake	cno	1.5	495.965
Shyamalan	hm4di	wake	cno	2	657.852
Shyamalan	hm4di	wake	cno	2.5	778.41
Shyamalan	hm4di	wake	cno	3	766.619
Shyamalan	hm4di	wake	cno	3.5	676.922
Shyamalan	hm4di	wake	cno	4	601.988
Shyamalan	hm4di	wake	cno	4.5	574.795
Shyamalan	hm4di	wake	cno	5	630.855
Shyamalan	hm4di	wake	cno	5.5	719.41
Shyamalan	hm4di	wake	cno	6	778.523
Shyamalan	hm4di	wake	cno	6.5	753.368
Shyamalan	hm4di	wake	cno	7	674.56
Shyamalan	hm4di	wake	cno	7.5	600.543
Shyamalan	hm4di	wake	cno	8	492.2
Shyamalan	hm4di	wake	cno	8.5	379.467
Shyamalan	hm4di	wake	cno	9	295.213
Shyamalan	hm4di	wake	cno	9.5	238.847
Shyamalan	hm4di	wake	cno	10	203.575
Shyamalan	hm4di	wake	cno	10.5	177.69
Shyamalan	hm4di	wake	cno	11	155.999
Shyamalan	hm4di	wake	cno	11.5	139.349
Shyamalan	hm4di	wake	cno	12	126.714
Shyamalan	hm4di	wake	cno	12.5	116.42
Shyamalan	hm4di	wake	cno	13	106.569
Shyamalan	hm4di	wake	cno	13.5	99.7729
Shyamalan	hm4di	wake	cno	14	92.6783
Shyamalan	hm4di	wake	cno	14.5	87.4097
Shyamalan	hm4di	wake	cno	15	83.1835
Shyamalan	hm4di	wake	cno	15.5	77.6221
Shyamalan	hm4di	wake	cno	16	73.8678
Shyamalan	hm4di	wake	cno	16.5	69.9477
Shyamalan	hm4di	wake	cno	17	66.1077
Shyamalan	hm4di	wake	cno	17.5	62.1995
Shyamalan	hm4di	wake	cno	18	59.4599
Shyamalan	hm4di	wake	cno	18.5	57.2035
Shyamalan	hm4di	wake	cno	19	54.5029
Shyamalan	hm4di	wake	cno	19.5	51.656
Shyamalan	hm4di	wake	cno	20	49.7693
Anderson	hm4di	wake	cno	0	32.4786
Anderson	hm4di	wake	cno	0.5	166.274
Anderson	hm4di	wake	cno	1	296.383
Anderson	hm4di	wake	cno	1.5	380.737
Anderson	hm4di	wake	cno	2	447.028
Anderson	hm4di	wake	cno	2.5	497.545
Anderson	hm4di	wake	cno	3	526.019
Anderson	hm4di	wake	cno	3.5	538.025
Anderson	hm4di	wake	cno	4	506.071
Anderson	hm4di	wake	cno	4.5	470.504
Anderson	hm4di	wake	cno	5	497.316
Anderson	hm4di	wake	cno	5.5	587.339
Anderson	hm4di	wake	cno	6	669.888
Anderson	hm4di	wake	cno	6.5	672.167
Anderson	hm4di	wake	cno	7	615.975
Anderson	hm4di	wake	cno	7.5	533.991
Anderson	hm4di	wake	cno	8	451.979
Anderson	hm4di	wake	cno	8.5	358.362
Anderson	hm4di	wake	cno	9	283.906
Anderson	hm4di	wake	cno	9.5	231.837
Anderson	hm4di	wake	cno	10	197.291
Anderson	hm4di	wake	cno	10.5	172.675
Anderson	hm4di	wake	cno	11	154.399
Anderson	hm4di	wake	cno	11.5	142.248
Anderson	hm4di	wake	cno	12	130.988
Anderson	hm4di	wake	cno	12.5	120.079
Anderson	hm4di	wake	cno	13	109.353
Anderson	hm4di	wake	cno	13.5	102.712
Anderson	hm4di	wake	cno	14	96.6034
Anderson	hm4di	wake	cno	14.5	90.6618
Anderson	hm4di	wake	cno	15	86.1171
Anderson	hm4di	wake	cno	15.5	80.8088
Anderson	hm4di	wake	cno	16	75.3868
Anderson	hm4di	wake	cno	16.5	73.1647
Anderson	hm4di	wake	cno	17	69.9286
Anderson	hm4di	wake	cno	17.5	65.7556
Anderson	hm4di	wake	cno	18	63.4399
Anderson	hm4di	wake	cno	18.5	60.2481
Anderson	hm4di	wake	cno	19	57.5475
Anderson	hm4di	wake	cno	19.5	55.653
Anderson	hm4di	wake	cno	20	53.9739
Brooks	hm4di	wake	cno	0	27.3405
Brooks	hm4di	wake	cno	0.5	140.33
Brooks	hm4di	wake	cno	1	245.185
Brooks	hm4di	wake	cno	1.5	292.599
Brooks	hm4di	wake	cno	2	307.795
Brooks	hm4di	wake	cno	2.5	318.638
Brooks	hm4di	wake	cno	3	337.856
Brooks	hm4di	wake	cno	3.5	352.868
Brooks	hm4di	wake	cno	4	361.326
Brooks	hm4di	wake	cno	4.5	367.788
Brooks	hm4di	wake	cno	5	429.778
Brooks	hm4di	wake	cno	5.5	529.618
Brooks	hm4di	wake	cno	6	620.576
Brooks	hm4di	wake	cno	6.5	638.349
Brooks	hm4di	wake	cno	7	591.21
Brooks	hm4di	wake	cno	7.5	508.878
Brooks	hm4di	wake	cno	8	394.667
Brooks	hm4di	wake	cno	8.5	290.118
Brooks	hm4di	wake	cno	9	224.998
Brooks	hm4di	wake	cno	9.5	178.159
Brooks	hm4di	wake	cno	10	147.743
Brooks	hm4di	wake	cno	10.5	125.591
Brooks	hm4di	wake	cno	11	110.942
Brooks	hm4di	wake	cno	11.5	100.582
Brooks	hm4di	wake	cno	12	89.0731
Brooks	hm4di	wake	cno	12.5	80.5478
Brooks	hm4di	wake	cno	13	74.5004
Brooks	hm4di	wake	cno	13.5	70.7532
Brooks	hm4di	wake	cno	14	67.0855
Brooks	hm4di	wake	cno	14.5	63.5418
Brooks	hm4di	wake	cno	15	58.9412
Brooks	hm4di	wake	cno	15.5	55.3585
Brooks	hm4di	wake	cno	16	52.7312
Brooks	hm4di	wake	cno	16.5	50.9553
Brooks	hm4di	wake	cno	17	49.3614
Brooks	hm4di	wake	cno	17.5	47.3569
Brooks	hm4di	wake	cno	18	45.1067
Brooks	hm4di	wake	cno	18.5	42.9214
Brooks	hm4di	wake	cno	19	40.4406
Brooks	hm4di	wake	cno	19.5	39.4974
Brooks	hm4di	wake	cno	20	38.3232
Wright	hm4di	wake	cno	0	31.9918
Wright	hm4di	wake	cno	0.5	156.875
Wright	hm4di	wake	cno	1	266.902
Wright	hm4di	wake	cno	1.5	336.992
Wright	hm4di	wake	cno	2	379.612
Wright	hm4di	wake	cno	2.5	423.572
Wright	hm4di	wake	cno	3	457.558
Wright	hm4di	wake	cno	3.5	496.396
Wright	hm4di	wake	cno	4	484.991
Wright	hm4di	wake	cno	4.5	454.79
Wright	hm4di	wake	cno	5	505.142
Wright	hm4di	wake	cno	5.5	609.381
Wright	hm4di	wake	cno	6	720.127
Wright	hm4di	wake	cno	6.5	737.52
Wright	hm4di	wake	cno	7	673.29
Wright	hm4di	wake	cno	7.5	584.684
Wright	hm4di	wake	cno	8	471.798
Wright	hm4di	wake	cno	8.5	385.985
Wright	hm4di	wake	cno	9	304.722
Wright	hm4di	wake	cno	9.5	245.023
Wright	hm4di	wake	cno	10	201.22
Wright	hm4di	wake	cno	10.5	168.533
Wright	hm4di	wake	cno	11	146.861
Wright	hm4di	wake	cno	11.5	132.954
Wright	hm4di	wake	cno	12	120.895
Wright	hm4di	wake	cno	12.5	111.203
Wright	hm4di	wake	cno	13	101.997
Wright	hm4di	wake	cno	13.5	93.895
Wright	hm4di	wake	cno	14	86.8712
Wright	hm4di	wake	cno	14.5	81.806
Wright	hm4di	wake	cno	15	77.5803
Wright	hm4di	wake	cno	15.5	72.6125
Wright	hm4di	wake	cno	16	68.3152
Wright	hm4di	wake	cno	16.5	65.4193
Wright	hm4di	wake	cno	17	61.7802
Wright	hm4di	wake	cno	17.5	58.4015
Wright	hm4di	wake	cno	18	55.76
Wright	hm4di	wake	cno	18.5	52.4045
Wright	hm4di	wake	cno	19	50.8051
Wright	hm4di	wake	cno	19.5	48.8317
Wright	hm4di	wake	cno	20	46.1619
Spielberg	hm4di	NREM	saline	0	17.7034
Spielberg	hm4di	NREM	saline	0.5	75.8724
Spielberg	hm4di	NREM	saline	1	204.518
Spielberg	hm4di	NREM	saline	1.5	369.745
Spielberg	hm4di	NREM	saline	2	487.789
Spielberg	hm4di	NREM	saline	2.5	552.589
Spielberg	hm4di	NREM	saline	3	589.562
Spielberg	hm4di	NREM	saline	3.5	557.369
Spielberg	hm4di	NREM	saline	4	463.077
Spielberg	hm4di	NREM	saline	4.5	390.329
Spielberg	hm4di	NREM	saline	5	363.324
Spielberg	hm4di	NREM	saline	5.5	362.969
Spielberg	hm4di	NREM	saline	6	383.387
Spielberg	hm4di	NREM	saline	6.5	415.719
Spielberg	hm4di	NREM	saline	7	432.956
Spielberg	hm4di	NREM	saline	7.5	421.178
Spielberg	hm4di	NREM	saline	8	396.495
Spielberg	hm4di	NREM	saline	8.5	363.055
Spielberg	hm4di	NREM	saline	9	330.551
Spielberg	hm4di	NREM	saline	9.5	298.242
Spielberg	hm4di	NREM	saline	10	263.159
Spielberg	hm4di	NREM	saline	10.5	235.971
Spielberg	hm4di	NREM	saline	11	210.807
Spielberg	hm4di	NREM	saline	11.5	187.535
Spielberg	hm4di	NREM	saline	12	166.228
Spielberg	hm4di	NREM	saline	12.5	149.558
Spielberg	hm4di	NREM	saline	13	134.614
Spielberg	hm4di	NREM	saline	13.5	118.665
Spielberg	hm4di	NREM	saline	14	104.456
Spielberg	hm4di	NREM	saline	14.5	93.3482
Spielberg	hm4di	NREM	saline	15	84.9218
Spielberg	hm4di	NREM	saline	15.5	78.2795
Spielberg	hm4di	NREM	saline	16	71.3431
Spielberg	hm4di	NREM	saline	16.5	64.2076
Spielberg	hm4di	NREM	saline	17	58.982
Spielberg	hm4di	NREM	saline	17.5	53.361
Spielberg	hm4di	NREM	saline	18	49.093
Spielberg	hm4di	NREM	saline	18.5	46.4033
Spielberg	hm4di	NREM	saline	19	43.2326
Spielberg	hm4di	NREM	saline	19.5	39.9857
Spielberg	hm4di	NREM	saline	20	37.2977
Burton	hm4di	NREM	saline	0	35.0929
Burton	hm4di	NREM	saline	0.5	160.726
Burton	hm4di	NREM	saline	1	337.229
Burton	hm4di	NREM	saline	1.5	521.341
Burton	hm4di	NREM	saline	2	691.266
Burton	hm4di	NREM	saline	2.5	795.074
Burton	hm4di	NREM	saline	3	861.748
Burton	hm4di	NREM	saline	3.5	950.838
Burton	hm4di	NREM	saline	4	893.216
Burton	hm4di	NREM	saline	4.5	682.445
Burton	hm4di	NREM	saline	5	597.022
Burton	hm4di	NREM	saline	5.5	594.858
Burton	hm4di	NREM	saline	6	621.362
Burton	hm4di	NREM	saline	6.5	650.878
Burton	hm4di	NREM	saline	7	661.601
Burton	hm4di	NREM	saline	7.5	642.727
Burton	hm4di	NREM	saline	8	624.656
Burton	hm4di	NREM	saline	8.5	596.648
Burton	hm4di	NREM	saline	9	555.895
Burton	hm4di	NREM	saline	9.5	511.679
Burton	hm4di	NREM	saline	10	461.392
Burton	hm4di	NREM	saline	10.5	417.351
Burton	hm4di	NREM	saline	11	371.365
Burton	hm4di	NREM	saline	11.5	332.469
Burton	hm4di	NREM	saline	12	296.741
Burton	hm4di	NREM	saline	12.5	260.705
Burton	hm4di	NREM	saline	13	233.16
Burton	hm4di	NREM	saline	13.5	211.235
Burton	hm4di	NREM	saline	14	188.966
Burton	hm4di	NREM	saline	14.5	168.812
Burton	hm4di	NREM	saline	15	153.564
Burton	hm4di	NREM	saline	15.5	139.376
Burton	hm4di	NREM	saline	16	126.799
Burton	hm4di	NREM	saline	16.5	115.643
Burton	hm4di	NREM	saline	17	105.127
Burton	hm4di	NREM	saline	17.5	96.0343
Burton	hm4di	NREM	saline	18	89.2278
Burton	hm4di	NREM	saline	18.5	82.0857
Burton	hm4di	NREM	saline	19	75.5026
Burton	hm4di	NREM	saline	19.5	70.2895
Burton	hm4di	NREM	saline	20	66.8523
Nolan	hm4di	NREM	saline	0	16.4104
Nolan	hm4di	NREM	saline	0.5	70.5834
Nolan	hm4di	NREM	saline	1	161.949
Nolan	hm4di	NREM	saline	1.5	273.657
Nolan	hm4di	NREM	saline	2	384.524
Nolan	hm4di	NREM	saline	2.5	464.692
Nolan	hm4di	NREM	saline	3	497.366
Nolan	hm4di	NREM	saline	3.5	480.738
Nolan	hm4di	NREM	saline	4	409.469
Nolan	hm4di	NREM	saline	4.5	362.213
Nolan	hm4di	NREM	saline	5	343.277
Nolan	hm4di	NREM	saline	5.5	338.337
Nolan	hm4di	NREM	saline	6	354.285
Nolan	hm4di	NREM	saline	6.5	383.766
Nolan	hm4di	NREM	saline	7	400.751
Nolan	hm4di	NREM	saline	7.5	398.036
Nolan	hm4di	NREM	saline	8	384.846
Nolan	hm4di	NREM	saline	8.5	363.999
Nolan	hm4di	NREM	saline	9	340.166
Nolan	hm4di	NREM	saline	9.5	309.371
Nolan	hm4di	NREM	saline	10	280.164
Nolan	hm4di	NREM	saline	10.5	248.871
Nolan	hm4di	NREM	saline	11	215.712
Nolan	hm4di	NREM	saline	11.5	189.287
Nolan	hm4di	NREM	saline	12	168.037
Nolan	hm4di	NREM	saline	12.5	147.901
Nolan	hm4di	NREM	saline	13	130.005
Nolan	hm4di	NREM	saline	13.5	113.832
Nolan	hm4di	NREM	saline	14	100.316
Nolan	hm4di	NREM	saline	14.5	91.2368
Nolan	hm4di	NREM	saline	15	82.5541
Nolan	hm4di	NREM	saline	15.5	73.3829
Nolan	hm4di	NREM	saline	16	65.8698
Nolan	hm4di	NREM	saline	16.5	59.5628
Nolan	hm4di	NREM	saline	17	53.3269
Nolan	hm4di	NREM	saline	17.5	49.445
Nolan	hm4di	NREM	saline	18	45.9053
Nolan	hm4di	NREM	saline	18.5	42.2593
Nolan	hm4di	NREM	saline	19	38.8497
Nolan	hm4di	NREM	saline	19.5	36.3148
Nolan	hm4di	NREM	saline	20	33.4869
Bay	hm4di	NREM	saline	0	14.5502
Bay	hm4di	NREM	saline	0.5	67.8573
Bay	hm4di	NREM	saline	1	144.974
Bay	hm4di	NREM	saline	1.5	215.908
Bay	hm4di	NREM	saline	2	272.984
Bay	hm4di	NREM	saline	2.5	303.464
Bay	hm4di	NREM	saline	3	323.804
Bay	hm4di	NREM	saline	3.5	362.021
Bay	hm4di	NREM	saline	4	396.897
Bay	hm4di	NREM	saline	4.5	344.062
Bay	hm4di	NREM	saline	5	272.734
Bay	hm4di	NREM	saline	5.5	260.568
Bay	hm4di	NREM	saline	6	273.325
Bay	hm4di	NREM	saline	6.5	287.69
Bay	hm4di	NREM	saline	7	287.032
Bay	hm4di	NREM	saline	7.5	274.985
Bay	hm4di	NREM	saline	8	256.363
Bay	hm4di	NREM	saline	8.5	237.452
Bay	hm4di	NREM	saline	9	219.071
Bay	hm4di	NREM	saline	9.5	198.13
Bay	hm4di	NREM	saline	10	179.699
Bay	hm4di	NREM	saline	10.5	161.459
Bay	hm4di	NREM	saline	11	145.393
Bay	hm4di	NREM	saline	11.5	129.76
Bay	hm4di	NREM	saline	12	115.844
Bay	hm4di	NREM	saline	12.5	105.502
Bay	hm4di	NREM	saline	13	94.7934
Bay	hm4di	NREM	saline	13.5	83.9526
Bay	hm4di	NREM	saline	14	75.8131
Bay	hm4di	NREM	saline	14.5	69.2971
Bay	hm4di	NREM	saline	15	62.888
Bay	hm4di	NREM	saline	15.5	57.3392
Bay	hm4di	NREM	saline	16	52.3353
Bay	hm4di	NREM	saline	16.5	48.322
Bay	hm4di	NREM	saline	17	44.3034
Bay	hm4di	NREM	saline	17.5	40.6086
Bay	hm4di	NREM	saline	18	37.6549
Bay	hm4di	NREM	saline	18.5	34.3042
Bay	hm4di	NREM	saline	19	31.6343
Bay	hm4di	NREM	saline	19.5	30.0621
Bay	hm4di	NREM	saline	20	28.4959
Lucas	hm4di	NREM	saline	0	16.4937
Lucas	hm4di	NREM	saline	0.5	70.6398
Lucas	hm4di	NREM	saline	1	163.441
Lucas	hm4di	NREM	saline	1.5	289.34
Lucas	hm4di	NREM	saline	2	400.73
Lucas	hm4di	NREM	saline	2.5	476.262
Lucas	hm4di	NREM	saline	3	497.237
Lucas	hm4di	NREM	saline	3.5	454.402
Lucas	hm4di	NREM	saline	4	385.584
Lucas	hm4di	NREM	saline	4.5	329.893
Lucas	hm4di	NREM	saline	5	318.498
Lucas	hm4di	NREM	saline	5.5	323.323
Lucas	hm4di	NREM	saline	6	336.887
Lucas	hm4di	NREM	saline	6.5	360.925
Lucas	hm4di	NREM	saline	7	368.937
Lucas	hm4di	NREM	saline	7.5	356.571
Lucas	hm4di	NREM	saline	8	339.196
Lucas	hm4di	NREM	saline	8.5	319.698
Lucas	hm4di	NREM	saline	9	294.769
Lucas	hm4di	NREM	saline	9.5	263.618
Lucas	hm4di	NREM	saline	10	236.009
Lucas	hm4di	NREM	saline	10.5	210.435
Lucas	hm4di	NREM	saline	11	190.009
Lucas	hm4di	NREM	saline	11.5	170.205
Lucas	hm4di	NREM	saline	12	151.158
Lucas	hm4di	NREM	saline	12.5	133.374
Lucas	hm4di	NREM	saline	13	120.235
Lucas	hm4di	NREM	saline	13.5	107.134
Lucas	hm4di	NREM	saline	14	96.1705
Lucas	hm4di	NREM	saline	14.5	86.2166
Lucas	hm4di	NREM	saline	15	77.2838
Lucas	hm4di	NREM	saline	15.5	70.0473
Lucas	hm4di	NREM	saline	16	63.3535
Lucas	hm4di	NREM	saline	16.5	58.0867
Lucas	hm4di	NREM	saline	17	53.0158
Lucas	hm4di	NREM	saline	17.5	48.0972
Lucas	hm4di	NREM	saline	18	43.9105
Lucas	hm4di	NREM	saline	18.5	41.0885
Lucas	hm4di	NREM	saline	19	38.338
Lucas	hm4di	NREM	saline	19.5	36.1271
Lucas	hm4di	NREM	saline	20	33.2741
Fincher	hm4di	NREM	saline	0	54.522
Fincher	hm4di	NREM	saline	0.5	238.612
Fincher	hm4di	NREM	saline	1	529.496
Fincher	hm4di	NREM	saline	1.5	876.081
Fincher	hm4di	NREM	saline	2	1244.26
Fincher	hm4di	NREM	saline	2.5	1517.29
Fincher	hm4di	NREM	saline	3	1610.78
Fincher	hm4di	NREM	saline	3.5	1600.02
Fincher	hm4di	NREM	saline	4	1543.16
Fincher	hm4di	NREM	saline	4.5	1332.3
Fincher	hm4di	NREM	saline	5	1084.78
Fincher	hm4di	NREM	saline	5.5	1039.22
Fincher	hm4di	NREM	saline	6	1087.85
Fincher	hm4di	NREM	saline	6.5	1133.39
Fincher	hm4di	NREM	saline	7	1137.44
Fincher	hm4di	NREM	saline	7.5	1080.04
Fincher	hm4di	NREM	saline	8	1011.23
Fincher	hm4di	NREM	saline	8.5	938.563
Fincher	hm4di	NREM	saline	9	857.607
Fincher	hm4di	NREM	saline	9.5	756.128
Fincher	hm4di	NREM	saline	10	671.101
Fincher	hm4di	NREM	saline	10.5	593.577
Fincher	hm4di	NREM	saline	11	523.783
Fincher	hm4di	NREM	saline	11.5	463.806
Fincher	hm4di	NREM	saline	12	411.312
Fincher	hm4di	NREM	saline	12.5	369.884
Fincher	hm4di	NREM	saline	13	333.419
Fincher	hm4di	NREM	saline	13.5	299.492
Fincher	hm4di	NREM	saline	14	266.528
Fincher	hm4di	NREM	saline	14.5	246.168
Fincher	hm4di	NREM	saline	15	226.783
Fincher	hm4di	NREM	saline	15.5	203.477
Fincher	hm4di	NREM	saline	16	184.763
Fincher	hm4di	NREM	saline	16.5	170.75
Fincher	hm4di	NREM	saline	17	158.325
Fincher	hm4di	NREM	saline	17.5	147.357
Fincher	hm4di	NREM	saline	18	136.727
Fincher	hm4di	NREM	saline	18.5	127.261
Fincher	hm4di	NREM	saline	19	120.213
Fincher	hm4di	NREM	saline	19.5	111.556
Fincher	hm4di	NREM	saline	20	105.056
Shyamalan	hm4di	NREM	saline	0	52.5464
Shyamalan	hm4di	NREM	saline	0.5	214.652
Shyamalan	hm4di	NREM	saline	1	526.882
Shyamalan	hm4di	NREM	saline	1.5	1035.91
Shyamalan	hm4di	NREM	saline	2	1619.66
Shyamalan	hm4di	NREM	saline	2.5	1979.41
Shyamalan	hm4di	NREM	saline	3	1999.7
Shyamalan	hm4di	NREM	saline	3.5	1742.7
Shyamalan	hm4di	NREM	saline	4	1391.47
Shyamalan	hm4di	NREM	saline	4.5	1175.76
Shyamalan	hm4di	NREM	saline	5	1089.17
Shyamalan	hm4di	NREM	saline	5.5	1047.9
Shyamalan	hm4di	NREM	saline	6	1055.39
Shyamalan	hm4di	NREM	saline	6.5	1051.98
Shyamalan	hm4di	NREM	saline	7	1015.71
Shyamalan	hm4di	NREM	saline	7.5	954.321
Shyamalan	hm4di	NREM	saline	8	885.091
Shyamalan	hm4di	NREM	saline	8.5	796.018
Shyamalan	hm4di	NREM	saline	9	702.61
Shyamalan	hm4di	NREM	saline	9.5	622.345
Shyamalan	hm4di	NREM	saline	10	547.126
Shyamalan	hm4di	NREM	saline	10.5	478.331
Shyamalan	hm4di	NREM	saline	11	422.73
Shyamalan	hm4di	NREM	saline	11.5	371.033
Shyamalan	hm4di	NREM	saline	12	333.665
Shyamalan	hm4di	NREM	saline	12.5	299.819
Shyamalan	hm4di	NREM	saline	13	265.244
Shyamalan	hm4di	NREM	saline	13.5	240.823
Shyamalan	hm4di	NREM	saline	14	218.014
Shyamalan	hm4di	NREM	saline	14.5	197.232
Shyamalan	hm4di	NREM	saline	15	180.569
Shyamalan	hm4di	NREM	saline	15.5	163.385
Shyamalan	hm4di	NREM	saline	16	148.594
Shyamalan	hm4di	NREM	saline	16.5	135.694
Shyamalan	hm4di	NREM	saline	17	125.432
Shyamalan	hm4di	NREM	saline	17.5	116.73
Shyamalan	hm4di	NREM	saline	18	107.72
Shyamalan	hm4di	NREM	saline	18.5	99.713
Shyamalan	hm4di	NREM	saline	19	94.8803
Shyamalan	hm4di	NREM	saline	19.5	87.8564
Shyamalan	hm4di	NREM	saline	20	81.5219
Anderson	hm4di	NREM	saline	0	38.9166
Anderson	hm4di	NREM	saline	0.5	159.762
Anderson	hm4di	NREM	saline	1	371.115
Anderson	hm4di	NREM	saline	1.5	665.531
Anderson	hm4di	NREM	saline	2	1037.5
Anderson	hm4di	NREM	saline	2.5	1342.42
Anderson	hm4di	NREM	saline	3	1494.98
Anderson	hm4di	NREM	saline	3.5	1513.04
Anderson	hm4di	NREM	saline	4	1290.15
Anderson	hm4di	NREM	saline	4.5	1057.93
Anderson	hm4di	NREM	saline	5	932.452
Anderson	hm4di	NREM	saline	5.5	918.947
Anderson	hm4di	NREM	saline	6	934.342
Anderson	hm4di	NREM	saline	6.5	948.492
Anderson	hm4di	NREM	saline	7	944.181
Anderson	hm4di	NREM	saline	7.5	881.22
Anderson	hm4di	NREM	saline	8	803.059
Anderson	hm4di	NREM	saline	8.5	735.511
Anderson	hm4di	NREM	saline	9	650.152
Anderson	hm4di	NREM	saline	9.5	588.973
Anderson	hm4di	NREM	saline	10	519.373
Anderson	hm4di	NREM	saline	10.5	449.503
Anderson	hm4di	NREM	saline	11	413.376
Anderson	hm4di	NREM	saline	11.5	370.765
Anderson	hm4di	NREM	saline	12	326.997
Anderson	hm4di	NREM	saline	12.5	295.223
Anderson	hm4di	NREM	saline	13	268.815
Anderson	hm4di	NREM	saline	13.5	240.217
Anderson	hm4di	NREM	saline	14	218.193
Anderson	hm4di	NREM	saline	14.5	200.067
Anderson	hm4di	NREM	saline	15	181.812
Anderson	hm4di	NREM	saline	15.5	167.831
Anderson	hm4di	NREM	saline	16	156.032
Anderson	hm4di	NREM	saline	16.5	143.393
Anderson	hm4di	NREM	saline	17	130.39
Anderson	hm4di	NREM	saline	17.5	122.671
Anderson	hm4di	NREM	saline	18	112.632
Anderson	hm4di	NREM	saline	18.5	104.914
Anderson	hm4di	NREM	saline	19	99.5314
Anderson	hm4di	NREM	saline	19.5	93.181
Anderson	hm4di	NREM	saline	20	87.9973
Brooks	hm4di	NREM	saline	0	42.3187
Brooks	hm4di	NREM	saline	0.5	186.802
Brooks	hm4di	NREM	saline	1	395.032
Brooks	hm4di	NREM	saline	1.5	652.321
Brooks	hm4di	NREM	saline	2	939.587
Brooks	hm4di	NREM	saline	2.5	1169.26
Brooks	hm4di	NREM	saline	3	1298.75
Brooks	hm4di	NREM	saline	3.5	1235.11
Brooks	hm4di	NREM	saline	4	1035.73
Brooks	hm4di	NREM	saline	4.5	889.342
Brooks	hm4di	NREM	saline	5	844.266
Brooks	hm4di	NREM	saline	5.5	852.63
Brooks	hm4di	NREM	saline	6	889.004
Brooks	hm4di	NREM	saline	6.5	908.721
Brooks	hm4di	NREM	saline	7	884.369
Brooks	hm4di	NREM	saline	7.5	838.928
Brooks	hm4di	NREM	saline	8	775.248
Brooks	hm4di	NREM	saline	8.5	698.997
Brooks	hm4di	NREM	saline	9	613.261
Brooks	hm4di	NREM	saline	9.5	531.708
Brooks	hm4di	NREM	saline	10	461.858
Brooks	hm4di	NREM	saline	10.5	398.118
Brooks	hm4di	NREM	saline	11	347.104
Brooks	hm4di	NREM	saline	11.5	301.385
Brooks	hm4di	NREM	saline	12	268.129
Brooks	hm4di	NREM	saline	12.5	236.476
Brooks	hm4di	NREM	saline	13	212.239
Brooks	hm4di	NREM	saline	13.5	194.384
Brooks	hm4di	NREM	saline	14	174.496
Brooks	hm4di	NREM	saline	14.5	157.822
Brooks	hm4di	NREM	saline	15	143.616
[truncated: 4,233 more rows]

## Sheet: Supplementary_Figure_7f_bottom
mouse	band	virus	state	dif. pwr
Anderson	0.5 - 4 Hz	hm4di	IS	154.982
Anderson	0.5 - 4 Hz	hm4di	NREM	70.2608
Anderson	0.5 - 4 Hz	hm4di	REM	-51.2367
Anderson	0.5 - 4 Hz	hm4di	wake	252.87
Bay	0.5 - 4 Hz	hm4di	IS	10.1131
Bay	0.5 - 4 Hz	hm4di	NREM	-61.8921
Bay	0.5 - 4 Hz	hm4di	REM	20.3527
Bay	0.5 - 4 Hz	hm4di	wake	60.9117
Brooks	0.5 - 4 Hz	hm4di	IS	-318.33
Brooks	0.5 - 4 Hz	hm4di	NREM	-217.261
Brooks	0.5 - 4 Hz	hm4di	REM	-45.7482
Brooks	0.5 - 4 Hz	hm4di	wake	-213.372
Burton	0.5 - 4 Hz	hm4di	IS	52.7014
Burton	0.5 - 4 Hz	hm4di	NREM	-149.04
Burton	0.5 - 4 Hz	hm4di	REM	20.0718
Burton	0.5 - 4 Hz	hm4di	wake	106.987
Fincher	0.5 - 4 Hz	hm4di	IS	-307.929
Fincher	0.5 - 4 Hz	hm4di	NREM	-385.329
Fincher	0.5 - 4 Hz	hm4di	REM	-188.803
Fincher	0.5 - 4 Hz	hm4di	wake	303.203
Lucas	0.5 - 4 Hz	hm4di	IS	13.4366
Lucas	0.5 - 4 Hz	hm4di	NREM	-174.899
Lucas	0.5 - 4 Hz	hm4di	REM	-21.8043
Lucas	0.5 - 4 Hz	hm4di	wake	126.374
Nolan	0.5 - 4 Hz	hm4di	IS	96.6982
Nolan	0.5 - 4 Hz	hm4di	NREM	77.8841
Nolan	0.5 - 4 Hz	hm4di	REM	80.406
Nolan	0.5 - 4 Hz	hm4di	wake	171.724
Shyamalan	0.5 - 4 Hz	hm4di	IS	-143.611
Shyamalan	0.5 - 4 Hz	hm4di	NREM	-49.8139
Shyamalan	0.5 - 4 Hz	hm4di	REM	0.391086
Shyamalan	0.5 - 4 Hz	hm4di	wake	541.826
Spielberg	0.5 - 4 Hz	hm4di	IS	-174.487
Spielberg	0.5 - 4 Hz	hm4di	NREM	192.694
Spielberg	0.5 - 4 Hz	hm4di	REM	67.1358
Spielberg	0.5 - 4 Hz	hm4di	wake	110.792
Wright	0.5 - 4 Hz	hm4di	IS	-206.026
Wright	0.5 - 4 Hz	hm4di	NREM	18.6384
Wright	0.5 - 4 Hz	hm4di	REM	31.7781
Wright	0.5 - 4 Hz	hm4di	wake	116.002
Candyland	0.5 - 4 Hz	mCherry	IS	-405.473
Candyland	0.5 - 4 Hz	mCherry	NREM	-435.391
Candyland	0.5 - 4 Hz	mCherry	REM	-66.461
Candyland	0.5 - 4 Hz	mCherry	wake	-295.222
Catan	0.5 - 4 Hz	mCherry	IS	110.927
Catan	0.5 - 4 Hz	mCherry	NREM	244.48
Catan	0.5 - 4 Hz	mCherry	REM	6.2448
Catan	0.5 - 4 Hz	mCherry	wake	-52.5162
Checkers	0.5 - 4 Hz	mCherry	IS	333.759
Checkers	0.5 - 4 Hz	mCherry	NREM	934.602
Checkers	0.5 - 4 Hz	mCherry	REM	92.98
Checkers	0.5 - 4 Hz	mCherry	wake	223.049
Chess	0.5 - 4 Hz	mCherry	IS	179.945
Chess	0.5 - 4 Hz	mCherry	NREM	752.029
Chess	0.5 - 4 Hz	mCherry	REM	9.64262
Chess	0.5 - 4 Hz	mCherry	wake	342.596
Codenames	0.5 - 4 Hz	mCherry	IS	325.854
Codenames	0.5 - 4 Hz	mCherry	NREM	944.281
Codenames	0.5 - 4 Hz	mCherry	REM	177.783
Codenames	0.5 - 4 Hz	mCherry	wake	239.136
Go	0.5 - 4 Hz	mCherry	IS	317.72
Go	0.5 - 4 Hz	mCherry	NREM	168.439
Go	0.5 - 4 Hz	mCherry	REM	24.4793
Go	0.5 - 4 Hz	mCherry	wake	300.035
Monopoly	0.5 - 4 Hz	mCherry	IS	331.652
Monopoly	0.5 - 4 Hz	mCherry	NREM	765.544
Monopoly	0.5 - 4 Hz	mCherry	REM	40.7392
Monopoly	0.5 - 4 Hz	mCherry	wake	253.37
Risk	0.5 - 4 Hz	mCherry	IS	-36.945
Risk	0.5 - 4 Hz	mCherry	NREM	-126.881
Risk	0.5 - 4 Hz	mCherry	REM	-233.125
Risk	0.5 - 4 Hz	mCherry	wake	-223.055
Scrabble	0.5 - 4 Hz	mCherry	IS	190.657
Scrabble	0.5 - 4 Hz	mCherry	NREM	565.509
Scrabble	0.5 - 4 Hz	mCherry	REM	-6.24163
Scrabble	0.5 - 4 Hz	mCherry	wake	291.24
Anderson	6 - 10 Hz	hm4di	IS	272.51
Anderson	6 - 10 Hz	hm4di	NREM	-24.5031
Anderson	6 - 10 Hz	hm4di	REM	394.827
Anderson	6 - 10 Hz	hm4di	wake	194.548
Bay	6 - 10 Hz	hm4di	IS	323.383
Bay	6 - 10 Hz	hm4di	NREM	-28.3007
Bay	6 - 10 Hz	hm4di	REM	180.417
Bay	6 - 10 Hz	hm4di	wake	111.19
Brooks	6 - 10 Hz	hm4di	IS	-361.939
Brooks	6 - 10 Hz	hm4di	NREM	-193.066
Brooks	6 - 10 Hz	hm4di	REM	-419.267
Brooks	6 - 10 Hz	hm4di	wake	-34.7889
Burton	6 - 10 Hz	hm4di	IS	705.198
Burton	6 - 10 Hz	hm4di	NREM	72.2208
Burton	6 - 10 Hz	hm4di	REM	183.681
Burton	6 - 10 Hz	hm4di	wake	-106.389
Fincher	6 - 10 Hz	hm4di	IS	-253.642
Fincher	6 - 10 Hz	hm4di	NREM	-648.16
Fincher	6 - 10 Hz	hm4di	REM	-653.397
Fincher	6 - 10 Hz	hm4di	wake	-361.313
Lucas	6 - 10 Hz	hm4di	IS	160.197
Lucas	6 - 10 Hz	hm4di	NREM	46.8982
Lucas	6 - 10 Hz	hm4di	REM	13.4178
Lucas	6 - 10 Hz	hm4di	wake	111.741
Nolan	6 - 10 Hz	hm4di	IS	1113
Nolan	6 - 10 Hz	hm4di	NREM	455.618
Nolan	6 - 10 Hz	hm4di	REM	1023.28
Nolan	6 - 10 Hz	hm4di	wake	265.021
Shyamalan	6 - 10 Hz	hm4di	IS	484.724
Shyamalan	6 - 10 Hz	hm4di	NREM	-375.393
Shyamalan	6 - 10 Hz	hm4di	REM	182.23
Shyamalan	6 - 10 Hz	hm4di	wake	-19.3913
Spielberg	6 - 10 Hz	hm4di	IS	176.771
Spielberg	6 - 10 Hz	hm4di	NREM	-24.6432
Spielberg	6 - 10 Hz	hm4di	REM	178.151
Spielberg	6 - 10 Hz	hm4di	wake	346.967
Wright	6 - 10 Hz	hm4di	IS	325.908
Wright	6 - 10 Hz	hm4di	NREM	-254.152
Wright	6 - 10 Hz	hm4di	REM	-185.89
Wright	6 - 10 Hz	hm4di	wake	214.535
Candyland	6 - 10 Hz	mCherry	IS	-1103.9
Candyland	6 - 10 Hz	mCherry	NREM	-469.879
Candyland	6 - 10 Hz	mCherry	REM	-659.603
Candyland	6 - 10 Hz	mCherry	wake	-257.876
Catan	6 - 10 Hz	mCherry	IS	179.143
Catan	6 - 10 Hz	mCherry	NREM	57.3901
Catan	6 - 10 Hz	mCherry	REM	124.261
Catan	6 - 10 Hz	mCherry	wake	97.8057
Checkers	6 - 10 Hz	mCherry	IS	545.45
Checkers	6 - 10 Hz	mCherry	NREM	307.613
Checkers	6 - 10 Hz	mCherry	REM	429.49
Checkers	6 - 10 Hz	mCherry	wake	275.692
Chess	6 - 10 Hz	mCherry	IS	-10.6131
Chess	6 - 10 Hz	mCherry	NREM	322.392
Chess	6 - 10 Hz	mCherry	REM	129.23
Chess	6 - 10 Hz	mCherry	wake	103.35
Codenames	6 - 10 Hz	mCherry	IS	247.937
Codenames	6 - 10 Hz	mCherry	NREM	851.924
Codenames	6 - 10 Hz	mCherry	REM	158.503
Codenames	6 - 10 Hz	mCherry	wake	444.549
Go	6 - 10 Hz	mCherry	IS	904.182
Go	6 - 10 Hz	mCherry	NREM	390.127
Go	6 - 10 Hz	mCherry	REM	1105.46
Go	6 - 10 Hz	mCherry	wake	363.729
Monopoly	6 - 10 Hz	mCherry	IS	85.7937
Monopoly	6 - 10 Hz	mCherry	NREM	135.716
Monopoly	6 - 10 Hz	mCherry	REM	-23.7091
Monopoly	6 - 10 Hz	mCherry	wake	168.983
Risk	6 - 10 Hz	mCherry	IS	-331.868
Risk	6 - 10 Hz	mCherry	NREM	-209.508
Risk	6 - 10 Hz	mCherry	REM	-117.814
Risk	6 - 10 Hz	mCherry	wake	25.612
Scrabble	6 - 10 Hz	mCherry	IS	303.167
Scrabble	6 - 10 Hz	mCherry	NREM	124.418
Scrabble	6 - 10 Hz	mCherry	REM	285.101
Scrabble	6 - 10 Hz	mCherry	wake	69.9574
Anderson	11 - 15 Hz	hm4di	IS	199.021
Anderson	11 - 15 Hz	hm4di	NREM	-31.3487
Anderson	11 - 15 Hz	hm4di	REM	115.935
Anderson	11 - 15 Hz	hm4di	wake	38.3624
Bay	11 - 15 Hz	hm4di	IS	31.7204
Bay	11 - 15 Hz	hm4di	NREM	-74.5294
Bay	11 - 15 Hz	hm4di	REM	50.4227
Bay	11 - 15 Hz	hm4di	wake	25.1838
Brooks	11 - 15 Hz	hm4di	IS	-102.953
Brooks	11 - 15 Hz	hm4di	NREM	-59.9969
Brooks	11 - 15 Hz	hm4di	REM	7.38511
Brooks	11 - 15 Hz	hm4di	wake	-33.03
Burton	11 - 15 Hz	hm4di	IS	207.423
Burton	11 - 15 Hz	hm4di	NREM	15.2292
Burton	11 - 15 Hz	hm4di	REM	54.7832
Burton	11 - 15 Hz	hm4di	wake	31.893
Fincher	11 - 15 Hz	hm4di	IS	-117.006
Fincher	11 - 15 Hz	hm4di	NREM	-364.715
Fincher	11 - 15 Hz	hm4di	REM	-160.282
Fincher	11 - 15 Hz	hm4di	wake	-61.8909
Lucas	11 - 15 Hz	hm4di	IS	36.901
Lucas	11 - 15 Hz	hm4di	NREM	-71.218
Lucas	11 - 15 Hz	hm4di	REM	1.42446
Lucas	11 - 15 Hz	hm4di	wake	43.3572
Nolan	11 - 15 Hz	hm4di	IS	207.52
Nolan	11 - 15 Hz	hm4di	NREM	101.031
Nolan	11 - 15 Hz	hm4di	REM	138.949
Nolan	11 - 15 Hz	hm4di	wake	87.6958
Shyamalan	11 - 15 Hz	hm4di	IS	-19.0537
Shyamalan	11 - 15 Hz	hm4di	NREM	-226.887
Shyamalan	11 - 15 Hz	hm4di	REM	5.15274
Shyamalan	11 - 15 Hz	hm4di	wake	46.2752
Spielberg	11 - 15 Hz	hm4di	IS	-46.487
Spielberg	11 - 15 Hz	hm4di	NREM	-126.904
Spielberg	11 - 15 Hz	hm4di	REM	7.9629
Spielberg	11 - 15 Hz	hm4di	wake	12.1823
Wright	11 - 15 Hz	hm4di	IS	20.3554
Wright	11 - 15 Hz	hm4di	NREM	-130.921
Wright	11 - 15 Hz	hm4di	REM	-48.2372
Wright	11 - 15 Hz	hm4di	wake	20.8068
Candyland	11 - 15 Hz	mCherry	IS	-308.67
Candyland	11 - 15 Hz	mCherry	NREM	-164.077
Candyland	11 - 15 Hz	mCherry	REM	-75.9518
Candyland	11 - 15 Hz	mCherry	wake	-81.9346
Catan	11 - 15 Hz	mCherry	IS	-16.5403
Catan	11 - 15 Hz	mCherry	NREM	44.2937
Catan	11 - 15 Hz	mCherry	REM	5.06972
Catan	11 - 15 Hz	mCherry	wake	-15.909
Checkers	11 - 15 Hz	mCherry	IS	125.909
Checkers	11 - 15 Hz	mCherry	NREM	107.594
Checkers	11 - 15 Hz	mCherry	REM	83.2965
Checkers	11 - 15 Hz	mCherry	wake	54.6832
Chess	11 - 15 Hz	mCherry	IS	-107.538
Chess	11 - 15 Hz	mCherry	NREM	70.3472
Chess	11 - 15 Hz	mCherry	REM	50.4835
Chess	11 - 15 Hz	mCherry	wake	17.9495
Codenames	11 - 15 Hz	mCherry	IS	46.0091
Codenames	11 - 15 Hz	mCherry	NREM	174.099
Codenames	11 - 15 Hz	mCherry	REM	156.887
Codenames	11 - 15 Hz	mCherry	wake	92.6485
Go	11 - 15 Hz	mCherry	IS	295.617
Go	11 - 15 Hz	mCherry	NREM	135.603
Go	11 - 15 Hz	mCherry	REM	117.304
Go	11 - 15 Hz	mCherry	wake	38.441
Monopoly	11 - 15 Hz	mCherry	IS	43.5093
Monopoly	11 - 15 Hz	mCherry	NREM	41.3503
Monopoly	11 - 15 Hz	mCherry	REM	-38.0876
Monopoly	11 - 15 Hz	mCherry	wake	37.7371
Risk	11 - 15 Hz	mCherry	IS	-84.8587
Risk	11 - 15 Hz	mCherry	NREM	-106.416
Risk	11 - 15 Hz	mCherry	REM	-89.2882
Risk	11 - 15 Hz	mCherry	wake	-53.1547
Scrabble	11 - 15 Hz	mCherry	IS	27.057
Scrabble	11 - 15 Hz	mCherry	NREM	42.1342
Scrabble	11 - 15 Hz	mCherry	REM	58.3581
Scrabble	11 - 15 Hz	mCherry	wake	39.4587
Anderson	15.5 - 20 Hz	hm4di	IS	97.2291
Anderson	15.5 - 20 Hz	hm4di	NREM	-2.55089
Anderson	15.5 - 20 Hz	hm4di	REM	26.1188
Anderson	15.5 - 20 Hz	hm4di	wake	21.3093
Bay	15.5 - 20 Hz	hm4di	IS	23.5253
Bay	15.5 - 20 Hz	hm4di	NREM	-28.6241
Bay	15.5 - 20 Hz	hm4di	REM	19.2196
Bay	15.5 - 20 Hz	hm4di	wake	10.957
Brooks	15.5 - 20 Hz	hm4di	IS	-36.7503
Brooks	15.5 - 20 Hz	hm4di	NREM	-17.5872
Brooks	15.5 - 20 Hz	hm4di	REM	-0.374895
Brooks	15.5 - 20 Hz	hm4di	wake	-22.1507
Burton	15.5 - 20 Hz	hm4di	IS	70.2746
Burton	15.5 - 20 Hz	hm4di	NREM	12.6319
Burton	15.5 - 20 Hz	hm4di	REM	15.1764
Burton	15.5 - 20 Hz	hm4di	wake	18.7543
Fincher	15.5 - 20 Hz	hm4di	IS	-42.999
Fincher	15.5 - 20 Hz	hm4di	NREM	-157.299
Fincher	15.5 - 20 Hz	hm4di	REM	-77.5049
Fincher	15.5 - 20 Hz	hm4di	wake	-49.6698
Lucas	15.5 - 20 Hz	hm4di	IS	23.1282
Lucas	15.5 - 20 Hz	hm4di	NREM	-27.1749
Lucas	15.5 - 20 Hz	hm4di	REM	13.3566
Lucas	15.5 - 20 Hz	hm4di	wake	13.8301
Nolan	15.5 - 20 Hz	hm4di	IS	98.1622
Nolan	15.5 - 20 Hz	hm4di	NREM	55.7511
Nolan	15.5 - 20 Hz	hm4di	REM	61.7247
Nolan	15.5 - 20 Hz	hm4di	wake	47.7742
Shyamalan	15.5 - 20 Hz	hm4di	IS	-9.31928
Shyamalan	15.5 - 20 Hz	hm4di	NREM	-87.6958
Shyamalan	15.5 - 20 Hz	hm4di	REM	27.6353
Shyamalan	15.5 - 20 Hz	hm4di	wake	21.7658
Spielberg	15.5 - 20 Hz	hm4di	IS	-29.4694
Spielberg	15.5 - 20 Hz	hm4di	NREM	-44.5834
Spielberg	15.5 - 20 Hz	hm4di	REM	24.8324
Spielberg	15.5 - 20 Hz	hm4di	wake	11.0494
Wright	15.5 - 20 Hz	hm4di	IS	44.0826
Wright	15.5 - 20 Hz	hm4di	NREM	-58.4195
Wright	15.5 - 20 Hz	hm4di	REM	-8.38551
Wright	15.5 - 20 Hz	hm4di	wake	9.78737
Candyland	15.5 - 20 Hz	mCherry	IS	-111.859
Candyland	15.5 - 20 Hz	mCherry	NREM	-80.3307
Candyland	15.5 - 20 Hz	mCherry	REM	-46.2995
Candyland	15.5 - 20 Hz	mCherry	wake	-52.9331
Catan	15.5 - 20 Hz	mCherry	IS	20.9311
Catan	15.5 - 20 Hz	mCherry	NREM	22.2805
Catan	15.5 - 20 Hz	mCherry	REM	2.19324
Catan	15.5 - 20 Hz	mCherry	wake	0.655842
Checkers	15.5 - 20 Hz	mCherry	IS	65.6695
Checkers	15.5 - 20 Hz	mCherry	NREM	56.6826
Checkers	15.5 - 20 Hz	mCherry	REM	41.6558
Checkers	15.5 - 20 Hz	mCherry	wake	35.6095
Chess	15.5 - 20 Hz	mCherry	IS	-12.5937
Chess	15.5 - 20 Hz	mCherry	NREM	36.2091
Chess	15.5 - 20 Hz	mCherry	REM	25.1877
Chess	15.5 - 20 Hz	mCherry	wake	17.189
Codenames	15.5 - 20 Hz	mCherry	IS	8.91442
Codenames	15.5 - 20 Hz	mCherry	NREM	86.6529
Codenames	15.5 - 20 Hz	mCherry	REM	22.566
Codenames	15.5 - 20 Hz	mCherry	wake	55.5231
Go	15.5 - 20 Hz	mCherry	IS	138.004
Go	15.5 - 20 Hz	mCherry	NREM	60.7936
Go	15.5 - 20 Hz	mCherry	REM	56.6854
Go	15.5 - 20 Hz	mCherry	wake	24.4829
Monopoly	15.5 - 20 Hz	mCherry	IS	-2.86778
Monopoly	15.5 - 20 Hz	mCherry	NREM	20.4641
Monopoly	15.5 - 20 Hz	mCherry	REM	-0.937249
Monopoly	15.5 - 20 Hz	mCherry	wake	17.0482
Risk	15.5 - 20 Hz	mCherry	IS	-46.2403
Risk	15.5 - 20 Hz	mCherry	NREM	-46.3144
Risk	15.5 - 20 Hz	mCherry	REM	-34.3935
Risk	15.5 - 20 Hz	mCherry	wake	-22.0518
Scrabble	15.5 - 20 Hz	mCherry	IS	29.3541
Scrabble	15.5 - 20 Hz	mCherry	NREM	39.7879
Scrabble	15.5 - 20 Hz	mCherry	REM	25.5299
Scrabble	15.5 - 20 Hz	mCherry	wake	25.9345
