# Supplementary material for: A medullary hub for controlling REM sleep and pontine waves
Source: Nat Commun. 2023 Jul 3;14:3922. doi: 10.1038/s41467-023-39496-0 (PMC10318054; doi:10.1038/s41467-023-39496-0)
Supplement: Supplementary file 4 — Source Data [file 41467_2023_39496_MOESM4_ESM.zip › Figure1_SourceData.xlsx]

## Sheet: Experimental_Subjects
Panel(s)	Species	Strain	Virus	# Mice	# Males	# Females	Age
a - c	—	—	—	—	—	—	—
d	Mus musculus	CRH-Cre	GCaMP6s	7	5	2	10 - 15 wks
e	—	—	—	—	—	—	—
f	Mus musculus	CRH-Cre	GCaMP6s	7	5	2	10 - 15 wks
g	—	—	—	—	—	—	—
h	Mus musculus	CRH-Cre	GCaMP6s	7	5	2	10 - 15 wks

## Sheet: Figure_1c
NREM
t	721.5	721.503	721.505	721.508	721.51	721.513	721.516	721.518	721.521	721.524	721.526	721.529	721.531	721.534	721.537	721.539	721.542	721.545	721.547	721.55	721.552	721.555	721.558	721.56	721.563	721.566	721.568	721.571	721.573	721.576	721.579	721.581	721.584	721.587	721.589	721.592	721.594	721.597	721.6	721.602	721.605	721.608	721.61	721.613	721.615	721.618	721.621	721.623	721.626
amp	0.103489	0.0786268	0.0651981	0.0439876	0.0442453	0.028219	-0.00465594	-0.0513005	-0.0639749	-0.0560346	-0.0820485	-0.101439	-0.0465285	-0.0117668	0.00792786	0.021548	0.0324805	0.0565596	0.0754643	0.0501956	-0.0101767	-0.0694913	-0.0963321	-0.115012	-0.075903	-0.116115	-0.146284	-0.169788	-0.197859	-0.211794	-0.241441	-0.24632	-0.19901	-0.191848	-0.194066	-0.200697	-0.205241	-0.152215	-0.174191	-0.174797	-0.144512	-0.115834	-0.0500623	-0.0340774	-0.0780517	-0.118423	-0.140927	-0.12692	-0.131081
IS
t	780	780.003	780.005	780.008	780.01	780.013	780.016	780.018	780.021	780.024	780.026	780.029	780.031	780.034	780.037	780.039	780.042	780.045	780.047	780.05	780.052	780.055	780.058	780.06	780.063	780.066	780.068	780.071	780.073	780.076	780.079	780.081	780.084	780.087	780.089	780.092	780.094	780.097	780.1	780.102	780.105	780.108	780.11	780.113	780.115	780.118	780.121	780.123	780.126
amp	-0.00535712	-0.0253593	-0.0476224	-0.0566141	-0.0810028	-0.0711144	-0.115736	-0.0994928	-0.0777978	-0.0761559	-0.071276	-0.0944774	-0.119628	-0.146272	-0.115574	-0.1233	-0.105682	-0.0855537	-0.0793013	-0.0443467	-0.0101651	-0.0365524	-0.0552749	-0.0552313	-0.0375913	-0.00866602	0.0223264	0.0812648	0.110742	0.0806767	0.0881363	0.126231	0.121407	0.0914116	0.117327	0.138494	0.110599	0.149805	0.154521	0.140629	0.117799	0.152586	0.201485	0.123191	0.0767308	0.0991501	0.0608269	0.0418468	0.0215402
REM
t	818.5	818.503	818.505	818.508	818.51	818.513	818.516	818.518	818.521	818.524	818.526	818.529	818.531	818.534	818.537	818.539	818.542	818.545	818.547	818.55	818.552	818.555	818.558	818.56	818.563	818.566	818.568	818.571	818.573	818.576	818.579	818.581	818.584	818.587	818.589	818.592	818.594	818.597	818.6	818.602	818.605	818.608	818.61	818.613	818.615	818.618	818.621	818.623	818.626
amp	0.152428	0.224732	0.254586	0.23206	0.217767	0.231223	0.273783	0.255997	0.167857	0.131463	0.118075	0.137681	0.127035	0.087335	0.0469448	0.0167836	0.00928053	0.0311432	0.0169598	0.00862735	-0.00912527	-0.038428	-0.0434774	-0.0260649	-0.0221597	-0.0722112	-0.0994428	-0.0753433	-0.0346702	-0.0527443	-0.0655313	-0.0246967	-0.0159698	-0.0172643	-0.0701354	-0.0991099	-0.072334	-0.0771699	-0.0631092	-0.0531553	0.0214008	0.0806743	0.0922287	0.0775361	0.0790457	0.118306	0.180428	0.202634	0.203526
[truncated: 2,621 more columns]

## Sheet: Figure_1e
Raw EEG
t	170.0	170.328	170.655	170.983	171.311	171.639	171.966	172.294	172.622	172.95	173.277	173.605	173.933	174.261	174.588	174.916	175.244	175.571	175.899	176.227	176.555	176.882	177.21	177.538	177.866	178.193	178.521	178.849	179.176	179.504	179.832	180.16	180.487	180.815	181.143	181.471	181.798	182.126	182.454	182.782	183.109	183.437	183.765	184.092	184.42	184.748	185.076	185.403	185.731
amp	0.008	0.009	0.022	-0.016	-0.005	0.005	0.017	-0.033	0.008	-0.015	0.054	-0.01	-0.034	0.038	-0.015	-0.024	-0.012	0.028	0.014	-0.037	-0.003	0.017	0.027	-0.009	-0.006	0.008	-0.057	0.042	-0.012	0.009	0.009	0.002	-0.023	0.014	0.005	-0.009	0.009	-0.002	-0.029	0.013	-0.0	0.012	0.025	-0.038	0.02	-0.021	0.03	-0.004	-0.017
EEG spectrogram
t	170.0	172.5	175.0	177.51	180.01	182.51	185.01	187.52	190.02	192.52	195.02	197.53	200.03	202.53	205.03	207.53	210.04	212.54	215.04	217.54	220.05	222.55	225.05	227.55	230.05	232.56	235.06	237.56	240.06	242.57	245.07	247.57	250.07	252.58	255.08	257.58	260.08	262.58	265.09	267.59	270.09	272.59	275.1	277.6	280.1	282.6	285.11	287.61	290.11
25.0 Hz	76.515	79.013	53.824	56.359	46.0	39.925	37.324	53.028	48.216	41.991	45.235	52.444	41.737	42.687	38.648	33.218	28.524	25.595	35.941	51.885	60.304	57.428	60.457	62.999	62.469	71.383	71.197	68.458	61.906	47.592	30.653	40.6	43.335	42.975	43.953	64.318	53.554	60.745	58.385	89.249	72.826	71.785	67.91	77.056	69.481	69.03	119.592	137.761	149.357
24.5 Hz	174.646	159.52	129.201	133.446	118.971	92.108	103.374	147.328	150.341	145.095	170.975	171.974	128.076	116.867	102.811	75.048	78.15	102.7	141.2	186.655	229.445	228.55	220.356	208.211	168.828	167.38	186.325	186.478	154.584	148.785	122.134	99.789	111.755	130.822	142.685	168.423	175.77	170.982	196.962	216.549	195.772	186.244	193.518	218.581	211.143	211.046	286.481	338.496	328.474
24.0 Hz	373.695	329.449	323.476	335.82	319.465	233.1	242.311	299.972	309.181	388.708	519.442	514.812	432.793	406.887	286.708	153.499	160.037	315.246	493.672	616.847	692.889	719.069	637.252	494.6	379.963	346.126	448.001	603.704	636.321	665.258	668.997	529.33	479.617	519.98	545.084	569.526	597.701	483.483	530.553	536.022	543.737	530.456	587.406	698.047	793.66	777.278	875.551	992.282	864.441
23.5 Hz	568.345	505.577	538.46	534.494	494.561	380.86	356.025	341.903	311.809	451.311	660.22	684.676	637.547	640.787	466.485	322.012	313.62	548.066	792.065	927.096	914.677	986.798	918.267	731.435	646.31	689.132	777.358	972.756	1067.518	1081.298	1028.887	913.388	887.124	1004.507	1009.818	1027.293	985.423	793.343	744.122	862.073	892.88	915.859	964.484	1143.596	1317.669	1300.302	1391.735	1559.394	1366.429
23.0 Hz	606.188	564.991	593.364	552.419	482.452	360.544	390.78	343.134	314.08	364.012	630.008	712.303	697.755	708.794	643.089	556.636	522.059	705.03	875.76	1001.8	854.066	928.112	977.09	953.482	905.768	1094.105	1057.196	1030.479	997.634	1039.949	885.102	968.82	1085.794	1294.643	1227.373	1190.908	1040.539	909.002	822.079	1121.395	1167.29	1202.499	1174.307	1271.966	1256.023	1370.057	1500.74	1728.84	1635.121
22.5 Hz	655.879	633.837	630.873	567.837	545.992	436.139	493.479	457.559	382.65	372.327	693.499	821.166	792.333	860.63	916.895	802.628	790.02	930.58	1042.582	1073.559	889.132	936.637	1055.081	1065.613	1083.592	1279.247	1197.202	1054.623	973.297	1055.392	899.402	974.979	1121.436	1206.855	1176.479	1126.824	1014.664	930.659	1060.223	1272.667	1385.363	1393.142	1362.933	1254.071	1099.992	1233.69	1415.915	1492.42	1465.07
22.0 Hz	1527.183	1413.206	1561.314	1187.113	1023.936	942.025	971.012	761.423	536.08	546.826	803.44	910.818	848.88	1007.705	1105.705	1045.885	1065.007	1184.125	1205.2	1052.754	874.602	919.33	949.51	888.294	1134.095	1166.007	1071.267	988.83	1044.109	980.584	1022.565	1022.489	1225.309	1125.836	1226.406	1252.735	1219.191	1139.526	1501.075	1415.683	1420.056	1444.969	1392.038	1081.551	1031.024	1058.733	1164.232	1135.693	1098.736
21.5 Hz	2552.148	2445.117	2736.801	2214.925	1650.899	1370.561	1354.02	1111.602	914.713	1016.692	1272.889	1350.944	1266.672	1351.667	1247.962	1058.543	972.35	1012.63	1029.824	934.708	872.81	1068.29	1109.551	1070.867	1400.334	1373.657	1278.455	1302.504	1365.329	1189.531	1309.073	1252.966	1393.213	1290.346	1431.791	1513.769	1521.754	1511.05	1726.659	1521.024	1529.876	1545.309	1390.857	1200.425	1265.274	1176.131	1234.363	1294.022	1276.607
21.0 Hz	1941.247	2063.923	2250.498	2198.055	1694.798	1476.604	1381.128	1309.607	1178.304	1256.409	1319.448	1432.63	1521.285	1594.894	1402.226	1131.715	921.515	725.998	682.726	728.461	800.835	1077.829	1321.111	1394.11	1513.096	1575.056	1666.536	1776.97	1687.158	1667.662	1616.114	1371.084	1319.276	1424.008	1456.148	1502.359	1518.173	1566.113	1727.066	1701.438	1911.885	1992.019	1823.594	1604.166	1734.867	1627.783	1596.594	1593.513	1655.229
20.5 Hz	903.128	1115.58	1203.093	1323.934	1120.227	1144.36	1043.26	1024.821	986.742	1008.712	906.874	1001.231	1116.583	1169.887	1110.006	1060.954	906.024	687.594	611.589	708.297	693.056	818.535	1013.031	1115.162	1044.948	1079.704	1253.757	1365.26	1216.313	1324.115	1298.865	1135.112	1152.519	1389.001	1272.976	1214.237	1137.691	1064.785	1189.659	1296.517	1476.598	1591.782	1559.992	1390.933	1504.121	1511.94	1401.39	1348.721	1345.16
20.0 Hz	845.208	940.703	952.195	913.983	684.511	671.81	649.448	692.529	795.083	860.349	831.908	843.195	764.034	686.867	667.042	754.733	677.26	654.842	669.324	768.298	609.59	672.743	710.317	765.851	660.034	686.572	703.654	740.463	644.168	739.12	757.869	830.081	869.761	969.675	814.022	733.581	589.849	545.879	603.005	712.655	812.998	838.465	823.757	778.251	777.26	750.759	823.03	915.25	844.814
19.5 Hz	909.326	891.724	937.662	835.945	599.653	545.816	570.088	554.218	627.086	691.821	702.983	757.279	719.901	670.898	692.726	767.12	652.571	694.865	711.107	699.145	577.633	651.246	676.463	766.693	731.718	729.293	666.501	574.802	446.22	480.962	493.618	586.759	576.79	563.321	462.15	418.055	293.436	400.662	573.025	706.716	786.538	809.333	701.404	539.712	483.303	412.305	557.909	714.804	700.447
19.0 Hz	760.364	771.272	840.4	733.311	575.255	499.128	476.325	394.163	416.388	490.209	536.835	704.974	790.616	796.587	842.591	900.664	733.497	740.937	751.915	661.368	590.726	635.643	698.686	853.97	910.222	883.104	814.383	603.096	404.715	362.135	380.313	405.506	535.336	519.805	512.074	496.83	442.548	420.189	611.441	671.936	754.047	791.269	729.169	569.202	543.762	440.515	495.173	527.414	502.147
18.5 Hz	826.758	969.835	923.175	799.895	580.031	540.279	473.708	473.192	475.784	508.428	615.539	722.78	816.159	823.218	824.13	772.141	683.241	661.184	685.673	655.49	597.32	628.412	696.288	791.279	831.63	849.974	730.538	526.945	428.034	440.033	427.712	574.685	859.062	890.576	901.285	901.609	780.738	701.289	931.073	894.129	1014.1	1022.239	861.981	598.521	611.6	470.216	506.88	536.378	521.33
18.0 Hz	1051.439	1147.938	1137.643	977.32	711.371	713.014	674.142	647.484	594.549	571.399	777.55	870.523	932.089	976.082	953.302	686.343	611.715	611.562	598.972	567.763	577.888	620.219	667.22	656.361	664.36	639.594	508.182	403.081	426.151	547.337	573.6	809.431	1054.949	1129.781	1070.832	1050.557	856.554	938.344	1105.404	1046.332	1194.658	1180.238	853.226	557.978	650.409	530.557	600.939	724.666	775.211
17.5 Hz	825.756	790.892	941.595	951.007	845.185	960.298	1008.279	872.25	709.238	657.943	714.426	808.003	801.523	847.724	858.916	642.032	544.221	609.122	594.301	545.454	517.74	551.53	568.794	560.763	550.307	495.135	494.84	505.673	553.26	699.105	785.609	789.774	794.059	803.01	692.226	676.274	621.392	749.384	811.911	805.615	955.773	969.805	744.095	649.49	783.669	648.979	706.426	886.699	895.721
17.0 Hz	456.086	415.586	567.589	663.63	686.412	879.233	1018.554	976.068	816.086	750.558	645.298	615.122	484.119	517.117	521.109	489.069	485.99	688.773	717.089	716.904	615.889	588.587	549.187	603.356	668.191	675.243	715.639	671.889	653.496	664.831	699.27	611.526	543.625	489.685	461.444	531.353	594.499	694.571	754.392	732.202	785.229	758.649	648.237	647.341	848.787	723.642	748.279	929.309	939.795
16.5 Hz	377.268	341.148	402.69	445.789	501.295	629.582	783.385	880.779	800.712	745.071	621.275	624.112	455.191	497.87	484.687	556.621	497.864	778.243	794.247	806.784	750.727	782.025	697.875	768.311	838.384	861.982	808.717	647.436	551.913	503.382	441.787	422.538	509.197	533.964	560.641	610.426	651.093	657.658	715.149	676.929	718.091	628.816	552.284	564.134	886.669	781.818	805.242	949.408	926.589
16.0 Hz	444.609	442.188	529.973	622.143	666.95	651.585	655.86	686.544	581.201	545.552	451.054	594.192	488.784	531.516	535.991	635.311	470.346	651.577	696.612	729.962	705.28	804.071	749.186	725.152	700.216	694.331	583.197	451.206	414.559	403.91	327.143	347.059	487.195	562.349	591.301	577.797	586.578	541.552	542.169	511.879	622.22	584.861	531.128	629.489	958.497	836.883	827.962	925.276	776.868
15.5 Hz	449.457	469.38	626.717	782.491	782.379	637.504	585.048	493.386	336.421	317.002	322.653	510.467	458.709	508.12	532.787	542.239	402.082	468.733	501.637	520.827	494.536	479.168	484.835	424.763	398.817	415.808	365.893	290.813	354.484	393.425	348.916	368.882	449.622	526.529	528.254	534.884	569.36	536.151	462.968	408.278	481.736	470.602	437.669	498.741	715.383	621.386	602.305	653.535	557.059
15.0 Hz	342.559	340.057	519.409	653.006	661.591	625.271	653.513	515.273	382.674	348.343	330.033	411.426	377.189	403.122	408.075	378.777	340.325	393.121	384.327	396.51	358.873	271.819	310.311	303.688	294.528	312.152	321.967	252.89	391.989	531.411	543.066	542.776	587.697	625.693	529.052	521.565	544.554	515.21	387.837	336.129	341.919	307.131	262.452	253.946	419.459	414.509	425.793	515.673	558.95
14.5 Hz	305.072	315.744	476.723	547.671	541.551	591.408	632.656	525.458	454.319	446.728	415.488	404.254	353.686	320.439	275.738	279.291	368.872	452.344	465.506	483.767	409.567	278.566	285.886	306.387	354.166	360.805	370.623	319.972	443.549	569.723	623.834	630.164	631.739	572.16	442.828	389.386	390.933	405.233	341.273	292.276	286.7	250.137	182.693	194.614	366.277	398.334	432.652	548.084	589.344
14.0 Hz	391.262	440.031	571.961	639.195	555.345	495.506	468.341	395.724	337.026	354.593	367.704	374.786	313.213	260.418	202.058	203.508	311.724	398.034	439.26	452.555	409.16	267.314	262.176	278.093	334.297	348.809	376.863	355.728	366.583	408.079	446.203	484.88	472.513	427.918	361.002	308.605	321.54	319.078	311.996	286.227	300.93	230.446	189.939	248.525	344.358	345.882	388.779	448.3	396.866
13.5 Hz	465.962	500.263	576.932	621.27	464.957	363.495	309.497	290.954	252.573	286.165	294.432	311.8	254.806	224.786	159.303	147.615	175.651	226.662	275.045	302.028	287.358	235.416	257.789	256.054	272.456	306.844	352.254	328.47	300.219	300.202	309.891	372.286	435.774	444.677	466.421	448.898	439.593	367.822	372.346	334.859	338.053	248.609	241.795	237.159	305.186	306.829	326.311	326.985	296.393
13.0 Hz	405.403	403.876	428.001	412.6	263.2	226.64	221.724	250.048	239.498	298.896	318.75	316.355	264.633	251.597	193.7	162.533	135.478	166.319	204.869	204.213	175.485	195.694	207.754	211.371	242.09	289.144	325.374	299.206	278.101	290.907	318.572	330.718	421.03	455.554	493.368	474.732	457.802	380.67	378.189	308.541	303.872	269.24	288.049	250.604	342.364	338.285	325.737	298.78	303.817
12.5 Hz	328.465	373.73	384.092	368.88	256.522	212.286	188.267	217.979	206.092	252.759	274.36	272.411	230.72	220.971	194.434	173.618	138.521	162.997	184.722	159.611	138.506	189.158	189.761	200.135	242.141	252.01	252.451	238.572	223.461	252.847	297.986	273.011	312.583	339.417	350.298	330.692	329.641	309.873	290.02	223.296	228.191	242.407	235.56	234.035	304.932	280.609	258.987	263.411	260.478
12.0 Hz	293.697	362.172	376.803	381.924	293.017	222.18	167.079	176.68	152.319	166.065	187.353	195.033	164.461	149.682	146.412	140.251	135.025	155.717	164.046	155.507	152.965	181.916	195.143	223.658	252.242	244.566	266.263	253.086	245.377	243.087	257.136	202.822	225.349	229.084	259.976	254.896	251.597	240.586	211.82	155.895	160.102	170.976	143.433	155.188	190.435	165.167	158.862	178.182	158.151
11.5 Hz	191.362	227.232	248.046	267.835	233.31	212.654	192.839	187.381	144.757	131.47	144.954	159.434	135.325	126.813	126.917	105.418	108.864	130.414	137.156	135.902	140.075	129.023	153.145	182.283	208.013	225.825	289.126	292.175	319.211	344.017	327.317	247.627	242.197	229.681	263.319	324.963	341.948	331.329	297.473	212.31	166.717	158.639	139.487	134.812	151.107	119.965	113.457	120.824	106.675
11.0 Hz	88.887	100.241	116.729	158.671	169.062	186.794	197.779	202.088	153.025	128.322	122.703	134.913	111.347	127.973	131.845	110.995	121.908	159.008	156.918	161.552	162.598	134.964	132.222	133.418	167.586	215.965	309.59	379.717	438.096	496.658	455.893	350.548	278.895	230.951	213.661	293.624	319.692	337.009	350.766	263.685	222.423	220.627	188.352	154.092	170.96	118.497	96.982	106.836	96.268
10.5 Hz	82.863	88.25	91.929	119.267	132.457	132.838	138.946	148.259	118.496	94.238	85.378	98.743	84.573	101.67	113.264	118.859	134.662	171.363	180.802	185.323	175.361	156.453	131.682	119.493	160.675	211.479	296.011	397.28	420.935	436.495	388.967	290.267	196.675	163.52	134.414	179.259	197.051	218.545	251.618	211.088	199.231	202.583	172.777	155.668	199.634	157.057	132.723	141.672	115.953
10.0 Hz	101.36	110.809	113.792	104.987	111.841	94.266	87.426	85.129	75.598	58.744	57.35	88.958	91.638	92.985	97.465	113.912	104.514	117.488	149.108	155.287	135.845	123.888	115.682	92.618	114.433	140.551	188.509	249.138	245.827	245.645	228.329	175.67	122.126	129.332	120.893	154.464	181.397	196.958	223.339	207.94	184.004	175.749	150.814	147.065	211.253	203.009	174.705	176.918	141.733
9.5 Hz	104.561	105.681	104.745	83.714	91.901	101.606	98.949	92.829	91.079	81.166	77.117	100.129	103.051	100.377	88.351	87.48	76.148	85.041	105.109	128.997	112.614	97.804	91.573	82.897	74.613	86.106	136.835	173.741	164.631	178.686	181.564	150.519	142.114	164.421	163.296	175.117	182.286	202.908	238.643	218.447	199.798	185.845	134.159	108.151	155.781	170.008	154.066	155.858	127.84
9.0 Hz	93.185	78.022	70.465	61.243	62.852	102.295	124.825	130.481	130.73	142.752	115.894	103.313	93.251	86.484	60.689	60.471	60.612	83.367	89.613	107.752	98.315	98.77	77.51	83.689	89.98	101.957	128.157	158.124	153.939	158.398	151.651	141.928	170.416	210.373	199.299	199.239	190.611	185.717	170.526	153.771	142.113	123.163	71.873	63.217	90.373	105.672	106.386	109.589	97.476
8.5 Hz	58.143	51.815	51.418	48.709	49.548	79.176	113.493	120.837	120.495	141.006	118.916	94.662	84.216	87.99	67.83	77.027	78.113	105.721	115.435	129.446	121.512	125.171	102.194	92.449	121.532	153.078	147.931	161.567	169.135	137.791	102.205	101.873	137.505	192.337	198.73	206.032	222.852	202.562	141.016	118.92	110.722	92.22	59.631	70.706	95.719	95.089	86.902	90.458	86.611
8.0 Hz	41.46	42.067	42.858	43.34	46.17	67.536	86.505	90.242	91.122	101.034	90.449	80.147	81.109	91.727	88.167	86.566	86.804	108.698	126.873	149.165	146.414	142.092	120.345	93.385	94.721	125.542	117.895	121.925	138.311	122.324	89.783	94.138	112.638	139.734	145.371	153.642	171.776	165.326	140.313	118.332	132.476	140.807	117.679	111.76	131.28	107.489	81.369	91.771	84.006
7.5 Hz	55.604	51.839	51.501	59.479	69.116	98.08	94.883	97.168	94.521	87.205	62.517	81.283	88.195	88.131	91.921	92.01	77.653	93.654	122.547	137.543	130.271	127.969	105.908	76.378	64.423	75.407	70.88	67.747	82.198	101.856	101.276	112.569	131.394	126.488	110.183	109.777	113.709	113.449	131.755	118.657	149.648	158.933	135.489	113.445	122.124	81.928	61.783	80.102	79.214
7.0 Hz	64.418	73.372	84.765	102.337	108.626	120.767	108.317	101.755	92.376	80.805	54.582	75.757	80.459	74.253	77.012	85.998	70.867	91.411	122.356	130.733	115.745	113.614	90.346	66.857	67.05	77.61	73.907	66.525	73.268	93.28	97.992	101.543	122.972	109.386	93.024	96.22	115.008	135.662	175.938	160.409	182.191	175.781	131.253	95.281	101.186	62.545	46.31	59.047	76.503
6.5 Hz	80.896	98.509	116.374	130.393	115.294	105.531	98.806	85.65	74.216	69.951	53.753	49.122	49.179	43.236	46.823	51.535	49.614	67.757	81.57	87.988	78.753	79.152	63.839	53.987	50.164	66.341	65.501	64.555	67.157	82.937	79.137	74.08	85.818	83.678	69.288	76.318	98.911	128.961	163.076	152.944	161.211	160.14	113.229	81.52	87.302	68.33	52.496	54.524	73.731
6.0 Hz	88.535	97.365	103.887	105.179	80.327	79.206	79.291	73.894	69.034	64.788	56.388	52.853	50.74	43.785	47.739	41.345	39.803	45.558	49.334	52.065	52.605	53.564	50.203	45.724	42.199	54.122	51.822	52.418	52.306	58.744	53.744	54.125	60.838	72.886	69.269	75.348	80.973	91.279	99.468	92.889	91.002	87.437	68.457	56.636	63.077	65.41	63.594	61.144	72.072
5.5 Hz	82.524	87.644	84.798	70.906	49.872	55.452	56.449	58.034	58.69	57.21	57.628	68.726	72.85	75.956	74.4	60.984	51.149	44.612	46.093	55.784	58.479	56.241	59.623	52.858	46.048	54.83	51.834	49.17	49.201	50.382	42.838	40.865	45.451	56.356	55.521	67.097	75.397	75.724	69.632	66.39	61.106	54.496	48.957	50.533	56.635	62.369	62.98	64.89	67.659
5.0 Hz	80.305	89.396	86.19	64.762	46.335	41.676	48.828	51.626	50.567	52.374	61.769	64.747	70.443	81.695	78.254	63.989	48.224	39.464	39.469	52.078	52.607	56.346	61.718	57.225	49.407	55.422	60.041	58.075	57.551	62.791	56.158	43.063	47.397	54.536	47.671	68.19	79.904	81.443	76.851	74.254	68.455	70.152	62.768	65.636	78.553	73.659	67.116	69.173	67.705
4.5 Hz	63.774	71.212	71.701	58.626	41.874	45.532	69.135	73.17	71.127	73.82	79.258	59.361	58.319	62.801	59.652	47.622	34.972	35.243	49.496	58.509	57.939	70.751	71.244	63.781	60.521	63.352	65.701	66.656	68.053	78.888	77.434	62.023	63.768	69.253	56.836	72.695	83.523	86.078	77.967	75.009	70.942	75.266	66.177	65.948	75.767	66.265	53.627	54.266	51.099
4.0 Hz	51.965	57.641	64.151	65.347	54.836	62.709	81.999	82.538	76.204	73.376	71.322	48.083	48.032	48.52	46.206	35.349	32.812	46.614	72.655	77.941	77.56	86.895	73.458	57.656	57.748	62.433	62.164	73.639	76.339	90.264	92.508	80.019	68.885	74.616	63.772	64.652	75.148	73.11	62.596	56.511	53.609	54.813	49.012	44.579	47.056	45.324	34.031	36.229	39.669
3.5 Hz	63.411	65.75	75.013	84.06	75.044	67.276	69.756	67.144	55.282	50.099	47.356	39.348	48.465	52.537	51.433	43.742	45.689	58.074	69.165	72.379	72.034	72.677	58.842	49.997	48.185	50.957	49.876	57.758	59.503	74.761	85.987	84.249	70.37	73.211	71.155	65.367	65.678	59.924	57.808	46.055	39.056	38.569	38.914	36.02	49.726	59.932	55.983	55.624	58.325
3.0 Hz	71.351	64.848	74.711	87.072	81.226	69.643	67.459	62.079	46.551	44.073	44.09	46.084	58.862	63.555	63.486	59.986	58.636	58.252	54.642	53.074	49.93	48.892	42.98	42.919	45.002	50.057	46.658	45.397	49.303	56.751	66.848	72.593	66.802	63.85	62.179	59.045	53.814	50.49	50.719	41.362	31.313	28.018	30.224	32.614	54.049	73.245	73.035	74.538	73.001
2.5 Hz	58.871	52.697	65.538	78.007	78.829	72.248	73.625	65.161	50.156	47.343	48.339	48.767	51.764	53.612	53.197	51.763	47.411	45.41	41.712	38.548	35.975	37.973	32.661	33.506	39.014	45.136	41.567	44.655	47.912	50.31	49.799	52.726	51.433	49.426	43.569	46.418	53.882	53.888	50.345	46.907	45.914	41.298	39.572	43.243	56.715	64.956	58.631	63.991	65.197
2.0 Hz	48.181	44.804	59.06	66.587	60.902	58.577	62.861	53.146	42.925	44.596	44.438	42.357	41.62	46.207	43.567	40.28	42.521	45.875	42.358	46.099	48.976	43.896	34.294	36.926	36.159	36.076	34.088	39.416	36.278	37.628	33.763	32.695	37.978	49.268	49.371	54.888	73.428	71.236	59.454	55.718	66.73	65.007	61.088	65.086	77.098	74.084	58.471	64.128	62.587
1.5 Hz	44.405	38.244	45.966	51.724	42.093	42.594	41.628	35.32	29.79	32.687	30.742	33.005	35.545	38.947	42.906	43.479	59.067	64.771	67.372	70.758	72.412	53.0	45.18	44.825	42.433	39.763	41.125	41.87	37.235	33.044	30.095	28.706	35.097	49.905	52.642	55.012	63.318	61.394	48.418	44.061	56.043	61.837	59.351	61.881	81.056	90.136	78.509	84.995	81.752
1.0 Hz	44.34	38.685	39.73	44.182	36.124	33.201	31.73	30.294	25.643	25.135	21.1	23.614	24.938	29.383	39.818	50.446	65.958	70.199	72.812	69.281	63.394	47.702	48.617	46.658	47.271	44.563	44.981	41.165	39.103	35.33	33.424	37.422	40.329	43.987	39.854	39.166	35.188	33.504	29.166	28.731	41.67	49.006	49.744	53.563	67.066	83.25	80.988	87.058	81.99
0.5 Hz	40.35	41.206	40.369	41.25	35.714	36.989	41.747	41.596	37.668	36.872	27.979	22.003	22.594	28.453	31.724	38.716	45.677	52.136	53.242	55.265	52.608	49.585	45.612	42.353	37.67	32.941	30.883	31.802	32.042	31.989	30.222	32.866	34.733	34.828	31.371	34.605	34.989	32.282	28.92	31.256	42.336	46.964	46.415	58.663	73.911	88.058	84.766	87.561	76.442
0.0 Hz	34.175	40.933	41.379	43.384	41.47	43.573	49.772	50.279	45.576	45.024	39.596	32.621	33.279	37.799	36.514	38.307	37.365	44.586	50.574	55.889	52.35	51.146	42.27	34.302	27.331	23.771	24.922	30.771	31.839	31.253	30.85	29.0	31.204	37.658	38.78	45.897	50.554	49.013	39.107	40.216	39.965	40.546	36.297	47.952	67.84	81.521	80.016	81.908	71.993
EMG Ampl.
t	170.0	172.5	175.0	177.51	180.01	182.51	185.01	187.52	190.02	192.52	195.02	197.53	200.03	202.53	205.03	207.53	210.04	212.54	215.04	217.54	220.05	222.55	225.05	227.55	230.05	232.56	235.06	237.56	240.06	242.57	245.07	247.57	250.07	252.58	255.08	257.58	260.08	262.58	265.09	267.59	270.09	272.59	275.1	277.6	280.1	282.6	285.11	287.61	290.11
amp	0.0017	0.0019	0.0019	0.0697	0.0913	0.0024	0.0024	0.002	0.0975	0.0433	0.0283	0.0203	0.0023	0.0024	0.0022	0.0021	0.0023	0.0023	0.0023	0.0022	0.002	0.002	0.0021	0.002	0.0022	0.0021	0.0021	0.0019	0.0019	0.002	0.0019	0.0023	0.0026	0.0019	0.0019	0.0019	0.0018	0.0019	0.0018	0.002	0.0017	0.0016	0.0017	0.0016	0.0015	0.0015	0.0016	0.0019	0.0019
Sleep Annotation
t	170.0	172.5	175.0	177.51	180.01	182.51	185.01	187.52	190.02	192.52	195.02	197.53	200.03	202.53	205.03	207.53	210.04	212.54	215.04	217.54	220.05	222.55	225.05	227.55	230.05	232.56	235.06	237.56	240.06	242.57	245.07	247.57	250.07	252.58	255.08	257.58	260.08	262.58	265.09	267.59	270.09	272.59	275.1	277.6	280.1	282.6	285.11	287.61	290.11
state	wake	wake	wake	wake	wake	wake	wake	wake	wake	wake	wake	wake	wake	wake	wake	wake	NREM	NREM	NREM	NREM	NREM	NREM	NREM	NREM	NREM	NREM	NREM	NREM	NREM	NREM	NREM	NREM	NREM	NREM	NREM	NREM	NREM	NREM	NREM	NREM	NREM	NREM	NREM	NREM	NREM	NREM	NREM	NREM	NREM
DF/F
t	170.0	171.18	172.36	173.54	174.72	175.9	177.08	178.26	179.44	180.62	181.8	182.98	184.16	185.34	186.52	187.7	188.88	190.06	191.25	192.43	193.61	194.79	195.97	197.15	198.33	199.51	200.69	201.87	203.05	204.23	205.41	206.59	207.77	208.95	210.13	211.31	212.49	213.67	214.85	216.03	217.21	218.39	219.57	220.75	221.93	223.11	224.29	225.47	226.65
%	1.184	1.509	-0.126	-0.044	-0.073	1.357	-0.129	-1.672	-1.953	0.47	2.207	-1.609	-1.886	-0.394	0.212	-1.494	-0.988	-1.878	-0.777	-0.143	1.31	-0.041	-0.463	-0.508	-1.05	0.272	1.252	-1.088	0.176	0.698	-0.767	1.263	0.455	-0.453	-0.313	1.227	3.414	1.636	0.659	0.223	-0.117	0.734	1.616	0.233	-0.6	-0.158	-0.769	-0.531	1.818
[truncated: 5,000 more columns]

## Sheet: Figure_1f
mouse	state	DF/F
Boris	REM	10.066
Boris	Wake	-0.28798
Boris	NREM	-1.03436
Boris	IS	1.57001
F25	REM	5.7597
F25	Wake	1.26176
F25	NREM	-1.05812
F25	IS	1.49553
Fritz	REM	11.456
Fritz	Wake	0.609482
Fritz	NREM	-1.70865
Fritz	IS	-0.41259
Stefan	REM	9.41483
Stefan	Wake	-0.405604
Stefan	NREM	-1.18143
Stefan	IS	0.951499
hans	REM	5.20552
hans	Wake	-0.426747
hans	NREM	-0.51943
hans	IS	0.0799659
oz	REM	3.71277
oz	Wake	1.05271
oz	NREM	-0.824857
oz	IS	-1.29817
sven	REM	2.56321
sven	Wake	0.535826
sven	NREM	-0.462749
sven	IS	-0.814407

## Sheet: Figure_1g
EEG spectrogram
t	2415	2415.41	2415.82	2416.22	2416.63	2417.04	2417.45	2417.86	2418.27	2418.68	2419.09	2419.49	2419.9	2420.31	2420.72	2421.13	2421.53	2421.94	2422.35	2422.76	2423.17	2423.58	2423.99	2424.39	2424.8	2425.21	2425.62	2426.03	2426.44	2426.84	2427.25	2427.66	2428.07	2428.48	2428.89	2429.3	2429.7	2430.11	2430.52	2430.93	2431.34	2431.75	2432.16	2432.56	2432.97	2433.38	2433.79	2434.2	2434.61
20.0 Hz	0.254	0.164	0.236	0.271	0.243	0.252	0.156	0.115	0.116	0.062	0.034	0.025	0.055	0.071	0.086	0.104	0.096	0.111	0.143	0.195	0.205	0.239	0.227	0.149	0.221	0.292	0.482	0.773	0.853	0.838	0.626	0.344	0.195	0.194	0.338	0.497	0.548	0.48	0.415	0.307	0.238	0.189	0.113	0.106	0.16	0.189	0.177	0.177	0.188
19.5 Hz	0.331	0.437	0.584	0.603	0.494	0.325	0.168	0.127	0.121	0.087	0.081	0.061	0.051	0.045	0.059	0.069	0.065	0.092	0.116	0.152	0.181	0.225	0.242	0.218	0.232	0.226	0.347	0.595	0.71	0.699	0.525	0.255	0.105	0.101	0.205	0.394	0.486	0.455	0.402	0.284	0.198	0.171	0.126	0.144	0.257	0.321	0.324	0.276	0.21
19.0 Hz	0.471	0.757	0.944	0.927	0.699	0.364	0.173	0.156	0.191	0.209	0.206	0.173	0.117	0.07	0.062	0.069	0.077	0.091	0.097	0.119	0.148	0.172	0.195	0.203	0.202	0.195	0.263	0.409	0.494	0.502	0.398	0.222	0.1	0.073	0.135	0.282	0.406	0.408	0.373	0.304	0.234	0.223	0.209	0.218	0.327	0.415	0.41	0.353	0.234
18.5 Hz	0.419	0.742	0.863	0.848	0.617	0.264	0.125	0.119	0.159	0.215	0.229	0.205	0.153	0.078	0.055	0.062	0.084	0.096	0.096	0.111	0.126	0.142	0.16	0.165	0.151	0.145	0.198	0.294	0.349	0.371	0.348	0.291	0.241	0.221	0.21	0.267	0.368	0.383	0.378	0.368	0.306	0.269	0.247	0.196	0.256	0.363	0.389	0.357	0.249
18.0 Hz	0.434	0.717	0.813	0.795	0.572	0.258	0.132	0.116	0.171	0.297	0.335	0.318	0.234	0.093	0.051	0.074	0.113	0.133	0.15	0.173	0.183	0.177	0.173	0.144	0.11	0.103	0.148	0.222	0.263	0.303	0.34	0.331	0.328	0.318	0.257	0.267	0.319	0.337	0.363	0.371	0.336	0.299	0.257	0.207	0.237	0.318	0.335	0.298	0.213
17.5 Hz	0.528	0.682	0.737	0.789	0.651	0.469	0.422	0.402	0.461	0.592	0.64	0.613	0.488	0.315	0.234	0.223	0.219	0.189	0.207	0.277	0.293	0.279	0.23	0.13	0.087	0.107	0.154	0.237	0.317	0.393	0.446	0.42	0.363	0.307	0.226	0.201	0.235	0.267	0.31	0.335	0.31	0.262	0.233	0.198	0.214	0.286	0.301	0.279	0.224
17.0 Hz	0.589	0.589	0.572	0.62	0.61	0.576	0.601	0.624	0.625	0.666	0.662	0.601	0.529	0.426	0.374	0.331	0.271	0.231	0.25	0.35	0.413	0.387	0.318	0.179	0.092	0.1	0.136	0.252	0.412	0.498	0.549	0.497	0.357	0.29	0.221	0.187	0.206	0.243	0.286	0.298	0.267	0.208	0.168	0.135	0.151	0.216	0.235	0.241	0.244
16.5 Hz	0.56	0.485	0.465	0.497	0.54	0.58	0.61	0.661	0.674	0.68	0.666	0.579	0.499	0.427	0.385	0.351	0.307	0.299	0.33	0.434	0.527	0.508	0.442	0.291	0.155	0.117	0.138	0.283	0.497	0.615	0.648	0.531	0.319	0.211	0.161	0.151	0.155	0.183	0.221	0.205	0.18	0.142	0.105	0.111	0.156	0.206	0.211	0.217	0.227
16.0 Hz	0.538	0.441	0.422	0.461	0.527	0.583	0.65	0.741	0.763	0.715	0.655	0.538	0.461	0.434	0.412	0.363	0.326	0.336	0.348	0.461	0.575	0.547	0.501	0.371	0.202	0.153	0.155	0.292	0.516	0.633	0.64	0.484	0.25	0.124	0.096	0.106	0.126	0.162	0.181	0.155	0.112	0.079	0.073	0.101	0.171	0.226	0.226	0.231	0.231
15.5 Hz	0.42	0.34	0.336	0.32	0.361	0.382	0.418	0.52	0.532	0.481	0.407	0.298	0.271	0.27	0.263	0.241	0.258	0.34	0.349	0.426	0.547	0.509	0.511	0.451	0.267	0.182	0.161	0.254	0.427	0.519	0.542	0.431	0.254	0.176	0.158	0.17	0.2	0.212	0.203	0.163	0.109	0.09	0.088	0.117	0.184	0.222	0.227	0.236	0.231
15.0 Hz	0.224	0.19	0.26	0.411	0.488	0.557	0.659	0.615	0.606	0.62	0.504	0.393	0.298	0.16	0.09	0.102	0.217	0.366	0.393	0.44	0.499	0.437	0.444	0.413	0.257	0.177	0.163	0.221	0.295	0.368	0.412	0.36	0.314	0.299	0.248	0.226	0.219	0.182	0.171	0.136	0.097	0.112	0.125	0.172	0.228	0.259	0.327	0.35	0.309
14.5 Hz	0.756	0.601	0.695	0.883	1.172	1.583	1.8	1.752	1.707	1.531	1.159	0.838	0.49	0.203	0.126	0.111	0.212	0.448	0.488	0.533	0.537	0.332	0.308	0.287	0.191	0.184	0.194	0.211	0.204	0.214	0.264	0.285	0.36	0.431	0.389	0.339	0.29	0.217	0.177	0.134	0.102	0.141	0.204	0.276	0.299	0.304	0.391	0.418	0.393
14.0 Hz	2.906	2.49	2.086	1.706	1.765	1.949	1.941	1.943	1.903	1.823	1.578	1.215	0.831	0.661	0.802	1.207	1.801	2.216	2.14	1.811	1.192	0.525	0.298	0.212	0.172	0.201	0.218	0.224	0.192	0.187	0.236	0.293	0.353	0.405	0.37	0.32	0.281	0.192	0.147	0.105	0.085	0.131	0.196	0.274	0.278	0.289	0.403	0.433	0.425
13.5 Hz	3.45	2.856	2.594	2.294	2.342	2.384	2.087	1.941	1.903	1.885	2.082	2.132	2.327	2.828	3.161	3.68	4.237	4.375	3.82	2.907	1.7	0.598	0.259	0.164	0.184	0.274	0.271	0.272	0.22	0.215	0.297	0.367	0.402	0.404	0.343	0.288	0.251	0.179	0.151	0.114	0.097	0.144	0.205	0.259	0.252	0.269	0.35	0.384	0.377
13.0 Hz	3.282	2.755	2.591	2.292	2.312	2.21	1.743	1.719	1.916	2.239	2.974	3.461	3.757	4.118	4.057	4.033	4.28	4.251	3.756	2.918	1.77	0.775	0.435	0.423	0.438	0.51	0.522	0.457	0.36	0.359	0.353	0.346	0.382	0.333	0.273	0.25	0.266	0.273	0.262	0.221	0.155	0.198	0.315	0.395	0.417	0.354	0.298	0.268	0.247
12.5 Hz	2.811	2.45	2.273	1.985	1.797	1.394	0.982	1.089	1.338	1.817	2.653	3.18	3.641	4.043	3.937	3.891	4.115	4.063	3.754	3.177	2.108	1.178	0.705	0.607	0.697	0.814	0.923	0.817	0.643	0.587	0.452	0.319	0.285	0.221	0.151	0.176	0.361	0.443	0.45	0.41	0.237	0.253	0.444	0.578	0.648	0.597	0.453	0.355	0.277
12.0 Hz	0.979	0.884	1.203	1.442	1.463	1.223	0.986	1.077	1.298	1.676	2.352	2.852	3.372	3.725	3.437	3.046	2.839	2.626	2.674	2.681	2.203	1.656	1.124	0.871	1.052	1.299	1.373	1.503	1.5	1.485	1.482	1.063	0.707	0.562	0.552	0.762	1.031	1.075	0.935	0.698	0.422	0.414	0.7	0.814	0.928	0.868	0.628	0.671	0.606
11.5 Hz	0.27	0.405	0.683	0.997	1.057	0.923	0.937	1.146	1.362	1.686	1.939	2.018	2.027	1.784	1.326	0.801	0.566	0.591	1.24	1.945	2.087	2.096	1.689	1.318	1.59	2.089	2.461	3.129	3.725	4.161	4.296	3.46	2.63	2.32	2.394	2.709	2.704	2.065	1.247	0.792	0.537	0.775	1.428	1.829	2.124	1.862	1.332	1.387	1.682
11.0 Hz	0.234	0.353	0.585	0.916	0.962	0.88	0.983	1.091	1.103	1.087	0.803	0.424	0.345	0.305	0.283	0.286	0.303	0.475	1.163	1.946	2.159	2.272	2.045	1.738	2.2	2.836	3.221	3.866	4.56	5.108	5.703	5.576	5.262	5.246	5.064	4.754	4.036	2.816	1.846	1.701	1.978	2.534	3.01	3.083	2.992	2.418	1.874	1.999	2.478
10.5 Hz	0.182	0.256	0.585	0.985	1.127	1.121	1.02	0.86	0.759	0.676	0.437	0.225	0.205	0.249	0.289	0.31	0.314	0.396	0.919	1.516	1.764	2.024	2.063	1.828	2.256	2.891	3.211	4.093	4.998	5.719	6.504	6.651	6.542	6.505	6.316	5.684	4.453	3.182	2.698	3.249	4.089	4.801	4.708	4.11	3.576	2.761	2.255	2.401	3.104
10.0 Hz	0.203	0.237	0.503	0.881	1.018	1.092	0.998	0.765	0.663	0.539	0.37	0.262	0.252	0.283	0.317	0.299	0.263	0.317	0.514	0.764	0.946	1.33	1.751	1.802	2.126	2.682	3.238	3.976	4.825	5.48	5.996	6.555	6.98	7.158	6.901	5.892	4.304	3.136	3.155	4.134	5.225	5.841	5.395	4.728	4.205	3.683	3.569	3.631	4.291
9.5 Hz	0.228	0.274	0.464	0.675	0.795	0.883	0.823	0.68	0.634	0.498	0.354	0.327	0.287	0.315	0.34	0.258	0.201	0.227	0.27	0.405	0.665	0.976	1.384	1.62	1.718	1.917	2.134	2.043	1.993	1.899	2.127	3.501	4.819	5.311	4.992	3.612	2.27	2.204	3.436	5.025	6.306	6.656	5.426	4.076	3.177	3.505	4.612	4.771	4.824
9.0 Hz	0.219	0.258	0.362	0.419	0.495	0.61	0.601	0.588	0.631	0.506	0.399	0.399	0.341	0.369	0.415	0.341	0.256	0.27	0.327	0.571	1.049	1.254	1.36	1.225	0.922	0.974	1.235	1.38	1.319	1.151	0.851	1.204	1.724	1.815	1.938	1.448	1.008	1.593	3.052	4.368	5.007	4.988	3.889	2.759	2.465	4.034	5.867	6.171	5.89
8.5 Hz	0.152	0.154	0.255	0.384	0.451	0.517	0.519	0.496	0.621	0.635	0.538	0.524	0.472	0.466	0.536	0.473	0.34	0.354	0.438	0.679	1.409	1.847	1.91	1.759	1.164	0.99	1.198	1.27	1.267	1.106	0.84	0.938	1.241	1.425	1.589	1.443	1.252	1.552	2.209	2.561	2.629	2.5	2.019	1.663	2.215	4.562	6.705	7.189	6.483
8.0 Hz	0.157	0.136	0.344	0.666	0.816	0.797	0.604	0.347	0.445	0.633	0.657	0.726	0.673	0.586	0.637	0.572	0.409	0.415	0.495	0.77	1.8	2.408	2.436	2.243	1.345	0.849	0.866	0.796	0.757	0.787	0.757	0.983	1.221	1.313	1.45	1.228	1.048	1.015	1.183	1.553	1.777	2.124	1.959	1.595	1.954	3.925	5.734	6.013	5.366
7.5 Hz	0.432	0.302	0.495	0.932	1.104	1.051	0.781	0.338	0.473	0.821	0.891	0.995	0.877	0.66	0.683	0.61	0.437	0.49	0.623	1.066	2.255	2.851	2.81	2.43	1.291	0.557	0.473	0.436	0.474	0.712	0.841	1.031	1.273	1.374	1.364	1.184	0.928	0.711	0.842	1.14	1.288	1.567	1.579	1.312	1.732	2.987	3.737	3.885	3.346
7.0 Hz	0.643	0.411	0.575	1.039	1.221	1.161	0.866	0.445	0.813	1.413	1.503	1.484	1.053	0.533	0.475	0.427	0.374	0.588	0.877	1.365	2.332	2.797	2.618	2.122	1.067	0.331	0.266	0.302	0.442	0.806	0.947	1.011	1.135	1.016	0.898	0.869	0.753	0.804	1.02	1.087	1.069	1.091	1.079	1.044	1.361	1.771	1.765	1.663	1.277
6.5 Hz	0.712	0.448	0.531	0.894	1.037	0.976	0.751	0.505	1.123	1.949	2.149	2.005	1.239	0.469	0.306	0.299	0.448	0.736	1.025	1.602	2.237	2.345	2.13	1.624	0.838	0.39	0.335	0.292	0.48	1.004	1.307	1.423	1.417	1.136	0.952	0.906	0.937	1.104	1.148	1.097	1.04	0.927	0.986	1.043	0.936	0.827	0.698	0.607	0.602
6.0 Hz	0.73	0.435	0.345	0.474	0.565	0.552	0.478	0.481	1.202	2.042	2.221	2.041	1.252	0.506	0.37	0.378	0.574	0.909	1.262	1.803	2.041	1.828	1.632	1.233	0.8	0.564	0.4	0.283	0.493	1.049	1.457	1.62	1.585	1.329	1.063	0.995	1.14	1.406	1.459	1.377	1.119	0.776	0.692	0.642	0.551	0.429	0.38	0.439	0.493
5.5 Hz	0.516	0.346	0.366	0.455	0.496	0.456	0.357	0.44	1.114	1.834	1.992	1.832	1.235	0.64	0.487	0.489	0.591	0.814	1.144	1.504	1.453	1.21	1.115	0.901	0.814	0.766	0.581	0.51	0.751	1.21	1.567	1.628	1.53	1.309	1.036	1.016	1.245	1.627	1.696	1.546	1.215	0.735	0.56	0.6	0.592	0.484	0.494	0.501	0.394
5.0 Hz	0.397	0.35	0.55	0.667	0.68	0.565	0.354	0.339	0.674	1.099	1.232	1.238	1.091	0.789	0.636	0.561	0.527	0.574	0.678	0.792	0.75	0.721	1.023	1.225	1.295	1.309	1.067	0.925	1.065	1.302	1.479	1.443	1.272	1.135	0.966	0.852	1.002	1.339	1.436	1.425	1.193	0.728	0.493	0.534	0.615	0.604	0.675	0.661	0.492
4.5 Hz	0.602	0.655	0.823	0.879	0.872	0.648	0.387	0.288	0.312	0.494	0.588	0.708	0.914	0.844	0.728	0.607	0.385	0.397	0.542	0.617	0.639	0.615	0.936	1.225	1.361	1.415	1.137	0.949	1.002	1.124	1.293	1.269	1.059	0.857	0.575	0.485	0.614	0.921	1.233	1.271	1.103	0.754	0.398	0.38	0.553	0.621	0.702	0.687	0.477
4.0 Hz	0.745	0.929	1.166	1.272	1.182	0.811	0.518	0.439	0.537	0.757	0.806	0.812	0.898	0.78	0.64	0.509	0.251	0.235	0.387	0.51	0.597	0.635	0.994	1.234	1.357	1.43	1.15	1	0.992	1.2	1.436	1.367	1.226	0.843	0.445	0.489	0.627	0.987	1.508	1.555	1.357	0.948	0.387	0.283	0.437	0.522	0.615	0.585	0.411
3.5 Hz	0.678	0.93	1.126	1.269	1.19	0.855	0.708	0.669	0.737	0.979	0.992	0.933	0.976	0.814	0.644	0.506	0.289	0.304	0.492	0.641	0.724	0.774	1.125	1.384	1.463	1.407	1.082	0.891	0.856	1.065	1.295	1.276	1.222	0.912	0.599	0.694	0.763	1.068	1.573	1.545	1.38	1.013	0.392	0.255	0.401	0.543	0.652	0.61	0.474
3.0 Hz	0.695	0.959	0.993	1.118	1.09	0.869	1.034	1.047	1.031	1.204	1.095	0.954	0.908	0.767	0.574	0.453	0.361	0.48	0.752	0.913	0.986	1.078	1.308	1.331	1.228	0.934	0.509	0.456	0.605	0.832	1.14	1.302	1.209	0.965	0.789	0.87	0.986	1.301	1.654	1.474	1.255	0.893	0.331	0.275	0.571	0.778	0.87	0.799	0.522
2.5 Hz	0.527	0.678	0.747	1.04	1.149	1.141	1.516	1.549	1.449	1.46	1.137	0.894	0.796	0.73	0.576	0.423	0.416	0.602	0.862	1.014	1.021	1.188	1.506	1.484	1.377	0.975	0.482	0.493	0.666	0.744	0.886	1.024	0.996	0.968	1.056	1.127	1.16	1.387	1.492	1.293	1.108	0.74	0.326	0.352	0.757	1.085	1.137	1.065	0.764
2.0 Hz	0.372	0.384	0.462	0.9	1.13	1.285	1.705	1.554	1.28	1.14	0.81	0.756	0.911	0.988	0.829	0.597	0.647	0.962	1.227	1.364	1.23	1.339	1.794	1.797	1.69	1.205	0.538	0.5	0.636	0.569	0.559	0.664	0.728	1.014	1.327	1.326	1.151	1.021	0.845	0.659	0.659	0.571	0.426	0.548	1.01	1.456	1.556	1.465	1.116
1.5 Hz	0.379	0.342	0.564	1.074	1.329	1.446	1.602	1.321	1.074	0.93	0.688	0.715	0.848	0.924	0.753	0.519	0.734	1.226	1.423	1.451	1.171	1.254	2.014	2.239	2.171	1.607	0.713	0.482	0.526	0.435	0.419	0.548	0.73	1.023	1.323	1.237	1.01	0.812	0.619	0.61	0.761	0.951	0.876	0.868	1.223	1.563	1.726	1.762	1.442
1.0 Hz	0.273	0.285	0.579	1.131	1.397	1.455	1.393	1.076	0.943	0.865	0.703	0.689	0.715	0.717	0.624	0.464	0.719	1.25	1.361	1.319	0.982	1.007	1.886	2.284	2.288	1.858	1.073	0.74	0.717	0.552	0.454	0.65	0.923	1.225	1.347	1.118	0.802	0.513	0.379	0.674	1.194	1.685	1.749	1.484	1.363	1.475	1.552	1.66	1.569
0.5 Hz	0.26	0.322	0.632	1.072	1.217	1.146	0.937	0.688	0.703	0.739	0.666	0.64	0.656	0.63	0.603	0.571	0.901	1.466	1.575	1.445	1.066	0.962	1.626	1.961	1.897	1.659	1.237	1	0.972	0.788	0.592	0.774	1.028	1.16	1.13	0.92	0.71	0.584	0.57	0.89	1.47	1.944	2.006	1.645	1.293	1.296	1.427	1.533	1.454
DF/F
t	2415	2415.3	2415.6	2415.9	2416.2	2416.49	2416.79	2417.09	2417.39	2417.69	2417.99	2418.29	2418.59	2418.89	2419.19	2419.48	2419.78	2420.08	2420.38	2420.68	2420.98	2421.28	2421.58	2421.88	2422.18	2422.47	2422.77	2423.07	2423.37	2423.67	2423.97	2424.27	2424.57	2424.87	2425.16	2425.46	2425.76	2426.06	2426.36	2426.66	2426.96	2427.26	2427.56	2427.86	2428.15	2428.45	2428.75	2429.05	2429.35
%	3.788	-0.367	1.047	-1.394	0.748	5.976	-1.791	-2.008	-3.746	3.786	4.098	5.036	0.68	0.044	2.116	2.616	2.158	-0.326	0.78	-0.115	2.873	2.045	2.45	-2.633	2.224	2.232	3.687	6.746	3.491	8.339	8.211	5.772	7.293	10.103	10.049	3.102	6.255	6.882	6.34	11.337	10.108	4.056	9.911	5.501	4.466	11.587	11.597	10.22	10.92
[truncated: 49 more columns]

## Sheet: Figure_1h
mouse	freq	-4.0	-3.6	-3.2	-2.8	-2.4	-2.0	-1.6	-1.2	-0.8	-0.4	0.0	0.4	0.8	1.2	1.6	2.0	2.4	2.8	3.2	3.6
sven	0.5	-0.00496153	-0.0015582	-0.000399591	-0.00165597	-0.00083479	-0.00204331	-0.00340861	-0.00402334	-0.00504832	-0.000646439	0.000110868	-0.0027805	-0.00654096	-0.00942778	-0.00895794	-0.00978291	-0.00618583	-0.00334581	-0.00315991	-0.00829631
sven	1	-0.003643	-0.00175701	-0.000127521	-0.000700753	0.000164463	-0.00207624	-0.00323916	-0.00392988	-0.0054099	-0.00212488	-0.00153571	-0.00357902	-0.00651359	-0.00886738	-0.00862699	-0.0081227	-0.00420777	-0.00174633	-0.00180946	-0.00607285
sven	1.5	-0.00195535	-0.000339663	0.000953903	0.000961058	0.00112734	-0.00136719	-0.00323037	-0.00390009	-0.00538256	-0.00308712	-0.00182014	-0.00361171	-0.00545764	-0.00627409	-0.00620445	-0.00430483	-0.000587545	0.00122735	0.00130775	-0.00183963
sven	2	-0.00265524	-0.000943273	9.81504e-05	0.000337	-0.000244236	-0.00182757	-0.00370555	-0.00434861	-0.00562882	-0.00314952	-0.00172022	-0.00310731	-0.00446913	-0.0046107	-0.00419771	-0.0016508	0.00134866	0.00284505	0.0032072	0.000544215
sven	2.5	-0.00154911	0.000423644	0.000955689	0.000381672	-8.89914e-05	-0.00133572	-0.0028652	-0.00379249	-0.00430399	-0.00159223	-0.000418633	-0.00161566	-0.0029542	-0.0035229	-0.00284459	4.71439e-05	0.0035462	0.0049342	0.00470275	0.00203179
sven	3	-0.00184051	-9.28888e-05	0.000865379	0.000554792	-0.000443814	-0.00130953	-0.00253874	-0.00366787	-0.00394589	-0.00166232	-0.000935037	-0.00169767	-0.00263237	-0.00299248	-0.00246864	8.54308e-06	0.00352588	0.00469397	0.00461435	0.00309471
sven	3.5	-0.000851218	2.13802e-05	0.000684548	0.00100074	1.72349e-05	-0.00046623	-0.00156566	-0.00339586	-0.00365885	-0.00146245	-0.00108154	-0.00138972	-0.00148544	-0.00129804	-0.0011694	0.000506767	0.00292957	0.0037177	0.0037208	0.00347482
sven	4	-0.00131633	-0.000515813	-0.000325645	2.55583e-05	-0.000783283	-0.000921917	-0.00242885	-0.00441493	-0.00410801	-0.00166421	-0.00119419	-0.00135474	-0.00143315	-0.000347378	-0.000137811	0.000508061	0.00196881	0.00311873	0.00319156	0.00244196
sven	4.5	-0.00363862	-0.00276207	-0.00258115	-0.00250181	-0.00375545	-0.00336415	-0.00517901	-0.00807587	-0.00761639	-0.00471606	-0.00441595	-0.00438212	-0.0037428	-0.00223127	-0.00189397	-0.00333523	-0.00193625	0.000952517	0.00136576	0.00115307
sven	5	-0.00846982	-0.00727648	-0.00680132	-0.00807644	-0.0103853	-0.0100253	-0.0106226	-0.0141073	-0.0157749	-0.0144974	-0.0139769	-0.0129717	-0.0105707	-0.00781996	-0.00729328	-0.00913438	-0.0073917	-0.00388428	-0.0022028	-0.000429626
sven	5.5	-0.0143336	-0.0140201	-0.0121083	-0.0144403	-0.0220333	-0.0231145	-0.0212426	-0.0259109	-0.034292	-0.0366511	-0.0313416	-0.0276583	-0.0225377	-0.0167042	-0.0164991	-0.0208427	-0.0184853	-0.0133832	-0.0122386	-0.0101821
sven	6	-0.00899702	-0.0116844	-0.00969099	-0.0117176	-0.0210439	-0.0233072	-0.0215525	-0.0276649	-0.0379421	-0.0423329	-0.0346897	-0.0269626	-0.0200376	-0.0128084	-0.0151194	-0.0195346	-0.0180885	-0.0135976	-0.0128964	-0.0163967
sven	6.5	-0.00342811	-0.00511671	-0.00578226	-0.00753309	-0.0132659	-0.0138827	-0.0127686	-0.0150548	-0.0244724	-0.0344637	-0.0319452	-0.0239482	-0.016234	-0.00948213	-0.0123552	-0.0158345	-0.0146433	-0.00829963	-0.00669741	-0.0143199
sven	7	0.000259525	-0.000803209	-0.00378915	-0.00633355	-0.00759444	-0.00503719	-0.00416997	-0.00744586	-0.0157921	-0.0280378	-0.0299058	-0.0216076	-0.0162004	-0.0097689	-0.0104915	-0.0130511	-0.0118233	-0.00715001	-0.00664359	-0.011963
sven	7.5	0.00702126	0.00670596	0.00479788	-0.000322181	-0.00160542	0.00199656	0.00335968	0.000706563	-0.00616965	-0.0187336	-0.0207031	-0.014504	-0.0131691	-0.0105562	-0.0100613	-0.0114702	-0.0127501	-0.0101375	-0.00677249	-0.0114052
sven	8	0.0139821	0.013293	0.0114501	0.00632697	0.00647508	0.0113695	0.0132065	0.0138377	0.00991995	0.000903546	0.000311127	0.00142161	0.000752674	0.000371161	-0.00132469	-0.0028615	-0.00616467	-0.00740107	-0.00711161	-0.0139905
sven	8.5	0.0215855	0.0195875	0.0151664	0.0139118	0.0206524	0.0276398	0.0284056	0.0317822	0.0353507	0.0304422	0.0243739	0.0216642	0.0167651	0.0110936	0.00977996	0.0113572	0.00632876	0.0017874	0.00104323	-0.00370367
sven	9	0.0152848	0.0157988	0.0118736	0.0112239	0.0194165	0.0259855	0.0278052	0.0352599	0.0417755	0.041415	0.0321554	0.021506	0.0128878	0.00390431	0.00679151	0.0098476	0.00529735	0.000946452	0.00117006	0.00458224
sven	9.5	0.00857885	0.00891152	0.00988636	0.00870076	0.0127143	0.0158695	0.0181105	0.0230357	0.0308769	0.0404205	0.0378027	0.0218651	0.0096271	-0.00072018	0.00314308	0.0055096	0.00133683	-0.00577191	-0.00603863	0.00309334
sven	10	0.00687559	0.00741033	0.0150621	0.0160575	0.0111641	0.0081997	0.0131146	0.0210775	0.0277952	0.0436338	0.0456996	0.0235522	0.0153161	0.00304741	0.00295707	0.00390327	-0.00113614	-0.00838091	-0.00631085	0.00323987
sven	10.5	0.000343037	-0.000178873	0.0066675	0.0145543	0.0102057	0.00389715	0.0109755	0.0199288	0.0247245	0.04437	0.0443398	0.0199401	0.0174258	0.0105399	0.00830247	0.0104017	0.00843507	-0.00151242	-0.00504182	0.0041717
sven	11	0.00280624	0.00104117	0.00682264	0.0205771	0.0169406	0.00706229	0.0106087	0.013905	0.0202412	0.0384357	0.0333086	0.0117116	0.00845576	0.00404129	0.00437904	0.00602266	0.00631628	0.00121629	0.000710272	0.0113641
sven	11.5	0.00206419	0.00336472	0.010963	0.0222259	0.0185042	0.00884416	0.00827745	0.00975487	0.0177896	0.036213	0.027793	0.00277289	0.002952	0.00399914	0.00215963	0.000482455	-0.00166974	-0.00507611	0.00204162	0.0098458
sven	12	0.00469666	0.00847523	0.0107752	0.0191353	0.0212975	0.0178091	0.0151478	0.0151915	0.0234014	0.0372035	0.0274877	0.00135005	0.00322922	0.00754731	0.00416802	-0.000497159	-0.00530219	-0.00784945	0.0004637	0.00486123
sven	12.5	0.00391169	0.00459482	0.00383939	0.0107982	0.0125483	0.0144708	0.0145464	0.0140884	0.0193029	0.0285764	0.017682	-0.0056742	-0.00230443	0.00442437	0.00135463	-0.00233434	-0.00620295	-0.0085794	-0.00143107	0.00173833
sven	13	0.00182185	0.000480878	-0.00427044	0.000700373	0.00397952	0.00967766	0.00917631	0.00924474	0.0157204	0.0216419	0.0121464	-0.00730573	-0.0056831	0.000765636	-0.0018349	-0.00519429	-0.00695895	-0.00833821	-0.000776708	0.00101221
sven	13.5	-0.00244316	-0.00475842	-0.0116177	-0.0082696	-0.00554248	0.00107776	0.000884172	0.00456292	0.0106266	0.0124079	0.00544457	-0.00983925	-0.00829715	-0.00330095	-0.00645919	-0.00921309	-0.0107295	-0.0108474	-0.0034955	-0.00217907
sven	14	-0.00547957	-0.00783218	-0.0150378	-0.015837	-0.0121475	-0.00647768	-0.0052553	0.000401856	0.00528265	0.00422244	-0.00343437	-0.0168033	-0.0142719	-0.00889338	-0.0107713	-0.01469	-0.0149205	-0.0128609	-0.00726126	-0.00745124
sven	14.5	-0.00624871	-0.00900642	-0.0147538	-0.0143921	-0.0109931	-0.00646903	-0.00565626	0.00116177	0.00554662	0.00318477	-0.00383994	-0.0171836	-0.0157032	-0.0104207	-0.0112448	-0.0153111	-0.014396	-0.010065	-0.00586479	-0.00708066
sven	15	-0.00825459	-0.0109075	-0.0145239	-0.0127924	-0.00925564	-0.00572799	-0.00447216	0.00250744	0.00565895	0.00272236	-0.0045046	-0.0167224	-0.0138766	-0.00866073	-0.0113844	-0.0143743	-0.0115083	-0.00676659	-0.00332739	-0.00676957
sven	15.5	-0.0120598	-0.0105663	-0.0128064	-0.0114156	-0.00769449	-0.00590056	-0.00481652	0.00196939	0.00623502	0.00321107	-0.00345208	-0.0127026	-0.0100606	-0.00498877	-0.00657432	-0.00902354	-0.00653207	-0.00485325	-0.00416902	-0.00672553
sven	16	-0.0110893	-0.00844847	-0.0102201	-0.0086916	-0.00603676	-0.00513451	-0.00434141	4.02904e-05	0.00400033	0.00102861	-0.00381654	-0.0113016	-0.00881262	-0.00326635	-0.00340817	-0.0040231	-0.00300777	-0.00344299	-0.00441866	-0.00779985
sven	16.5	-0.0116641	-0.00816101	-0.0083907	-0.00659575	-0.0037555	-0.00312306	-0.00236967	-0.000240882	0.0039424	0.000918063	-0.00439355	-0.0107241	-0.00785192	-0.00296916	-0.00263861	-0.00383337	-0.00301033	-0.00219678	-0.0027686	-0.00620612
sven	17	-0.0171473	-0.0124228	-0.0115961	-0.0078422	-0.00544849	-0.00339639	-0.00195542	0.000458733	0.00323019	-0.000438321	-0.00441252	-0.0102952	-0.00847806	-0.00336011	-0.00270082	-0.00387723	-0.00385793	-0.00250106	-0.00228952	-0.00439845
sven	17.5	-0.0191376	-0.0139054	-0.0119768	-0.00792833	-0.00649981	-0.00483505	-0.00112381	0.000678312	0.00191617	-0.00161987	-0.00465087	-0.00978394	-0.00738365	-0.00354231	-0.00376634	-0.00359997	-0.00318541	-0.00228071	-0.0026937	-0.00469973
sven	18	-0.02026	-0.0155036	-0.0134676	-0.0110931	-0.0117537	-0.00992047	-0.00424421	-0.00298021	-0.00284084	-0.00762089	-0.0094572	-0.0125207	-0.0101348	-0.0072228	-0.00681516	-0.0034704	-0.00177242	-0.00143886	-0.00319622	-0.00457386
sven	18.5	-0.0180703	-0.0160458	-0.0150428	-0.0133994	-0.0158408	-0.0145261	-0.0080084	-0.00728654	-0.00882065	-0.0142884	-0.0138664	-0.0156907	-0.0154696	-0.0120401	-0.0112997	-0.00719371	-0.00452084	-0.00335708	-0.00482279	-0.00542357
sven	19	-0.0157011	-0.0150338	-0.0134287	-0.0121712	-0.0140892	-0.0131815	-0.00852976	-0.00603635	-0.00568176	-0.0104094	-0.0131661	-0.0145279	-0.0140235	-0.0116765	-0.0121439	-0.0095965	-0.00561701	-0.00222118	-0.00336874	-0.00342916
sven	19.5	-0.00988632	-0.0100535	-0.0084239	-0.00679638	-0.00728137	-0.00534934	-0.00253425	-0.000279315	0.000960145	-0.00348937	-0.00929128	-0.0111927	-0.0113344	-0.0087925	-0.00963463	-0.00764436	-0.00192933	0.00236071	-0.000553988	-0.00087247
sven	20	-0.00575761	-0.00536378	-0.00428097	-0.00263641	-0.00304242	-0.000719989	0.00227502	0.00120636	0.00333055	0.000165867	-0.00597321	-0.00850528	-0.00936945	-0.00729165	-0.00834754	-0.00576535	-0.000827216	0.0024843	0.000970652	-0.000649753
sven	20.5	-0.00362322	-0.0033655	-0.00409596	-0.00355454	-0.00374607	-0.0015575	0.00120462	-0.00103344	0.00150795	0.000796381	-0.00542297	-0.0091072	-0.0106602	-0.00719634	-0.00792983	-0.00455133	-0.000703057	0.00078712	3.73498e-05	-0.00192868
sven	21	0.00172749	0.00191676	-0.000235021	0.000832974	0.00208275	0.00339556	0.00468111	0.00253133	0.00585248	0.00841054	0.0017164	-0.00397523	-0.0067883	-0.00340913	-0.00437644	-0.00369249	-0.000744192	0.000601034	-0.000812979	-0.00318982
sven	21.5	0.00303849	0.0050924	0.00225697	0.00441329	0.00609095	0.00680725	0.00917199	0.00813989	0.011703	0.0167133	0.00963738	0.00109804	0.000230732	0.00188151	-0.00111002	-0.00163468	0.000837839	0.0015277	0.00177221	-7.24945e-05
sven	22	0.00115613	0.00637537	0.00232547	0.00423061	0.00660567	0.00585237	0.00968258	0.0108063	0.0125825	0.0172751	0.012558	0.000959444	-0.000739829	0.00145294	-0.00128097	-0.000778844	0.00142106	0.00105984	0.00139869	0.00197756
sven	22.5	-0.00147526	0.00575598	0.00123026	0.00270185	0.00473111	0.00214722	0.00557172	0.00736499	0.00698212	0.01278	0.0112701	-0.00163313	-0.00303341	-0.000851685	-0.00367928	-0.00276574	-0.00186531	-0.00315152	-0.00145391	-0.000170472
sven	23	0.00134696	0.00616917	0.00136507	0.0038097	0.00436164	0.000950172	0.00349666	0.00586391	0.00572775	0.012943	0.012824	0.00143493	0.00030093	0.0021937	-0.00246068	-0.00258945	-0.00100726	-0.0028635	-0.00112534	0.0028952
sven	23.5	0.0018458	0.00592722	0.000662345	0.00245485	0.00337643	0.00124446	0.0028849	0.00544505	0.00614631	0.0143977	0.0158755	0.00558399	0.0044299	0.00547935	-0.000433504	-0.00288729	-0.000171375	-0.000887467	-0.00028402	0.00395948
sven	24	0.00161963	0.00606815	-0.00102773	0.000965377	0.000848818	-0.00152071	0.00052609	0.00350803	0.00490595	0.0130677	0.015738	0.00728694	0.00712526	0.00916493	0.00317359	0.001018	0.0029695	0.00356404	0.00412177	0.00614374
sven	24.5	0.00147352	0.00512383	-0.00092342	-0.000920182	-0.00149689	-0.00267075	-0.00157928	-6.54195e-05	0.000925461	0.0089719	0.0124616	0.00641267	0.00719409	0.00926199	0.00540305	0.00493443	0.00575478	0.00608821	0.00509469	0.00564843
sven	25	0.000948527	0.00257189	-0.00239864	-0.00252796	-0.00205125	-0.000702422	-0.000664522	-0.0025416	-0.00124744	0.00812162	0.0108838	0.00469346	0.00424859	0.00636361	0.00182044	0.00174518	0.00384056	0.00413737	0.00351826	0.00428518
oz	0.5	0.012177	0.0128897	0.0183469	0.0210116	0.0145774	0.0108276	0.0286103	0.0319152	0.0231176	0.018862	0.0213136	0.0267107	0.030193	0.0266613	0.0221946	0.029728	0.0347871	0.0369717	0.0231811	0.0214437
oz	1	0.00545318	0.0135725	0.0159596	0.0121525	0.00623762	0.00356727	0.0178226	0.0178741	0.0184255	0.0135832	0.0126843	0.0186738	0.0195192	0.0158811	0.0159498	0.0256134	0.0236452	0.0236413	0.0148368	0.0127273
oz	1.5	0.00111664	0.015711	0.0176425	0.00861169	0.000932618	0.000892174	0.013433	0.00982087	0.0133313	0.00641404	0.00330935	0.00730574	0.00712209	0.00570243	0.0088395	0.01829	0.0132416	0.0140948	0.00998743	0.00374919
oz	2	-0.00721122	0.00590954	0.00696891	-0.00242898	-0.00841208	-0.00534816	0.00654763	0.00282254	0.00615718	-0.00337279	-0.00726552	-0.00125401	-0.00167716	-0.00379405	-0.00117726	0.00823263	0.00109428	0.00320743	0.00189471	-0.00631551
oz	2.5	-0.0115936	0.000647413	0.00157331	-0.00703627	-0.00930084	-0.00485504	0.00207324	0.000110929	0.00426208	-0.00461203	-0.00715217	-0.000755355	-0.00176874	-0.00646212	-0.00592663	0.00577492	0.000161055	0.00272563	0.00204433	-0.00721463
oz	3	-0.0111025	0.00256167	0.00462698	-0.00517097	-0.00663488	0.000156556	0.00386005	-3.48078e-05	0.00435153	-0.00449302	-0.00668454	-0.00169962	-0.00459723	-0.00839447	-0.00766835	0.00403386	0.000131889	0.00182282	0.000571207	-0.0107103
oz	3.5	-0.0170727	0.000788808	0.00346586	-0.00851006	-0.00963262	-0.00229836	-0.000604565	-0.00409903	0.00444911	-0.00574571	-0.0078099	-0.0051147	-0.00952314	-0.0123247	-0.0122943	-5.5272e-05	-0.00529707	-0.00333306	-0.00584226	-0.0197324
oz	4	-0.0226797	-0.00616777	-0.00383512	-0.0146174	-0.0138565	-0.00693536	-0.00729631	-0.00775857	-1.60914e-05	-0.0111012	-0.0103249	-0.0087217	-0.0149936	-0.0181851	-0.0180065	-0.00470437	-0.00854221	-0.00399372	-0.00783295	-0.0265311
oz	4.5	-0.0225344	-0.0124007	-0.0111318	-0.023094	-0.0177768	-0.00854902	-0.0132662	-0.00833633	-0.00401275	-0.0160847	-0.0135192	-0.0112619	-0.0171043	-0.0201266	-0.0179358	-0.00449081	-0.00833794	-0.00257996	-0.00842832	-0.0292126
oz	5	-0.00877722	0.000223973	0.0100391	-0.00727465	-0.010574	-0.00338849	-0.00994286	-0.0029107	0.00313623	-0.0103266	-0.0110137	-0.0166594	-0.0173819	-0.0108507	-0.00681187	0.00152107	0.00348127	0.0110702	0.00688313	-0.012939
oz	5.5	0.006738	0.0163483	0.0310836	0.0171423	0.00447634	0.00445706	-0.00855854	-0.0182558	-0.010414	-0.0195497	-0.0296572	-0.0372115	-0.0344383	-0.0186225	-0.012356	-0.0127543	0.00362413	0.0100142	0.00679265	-0.00521729
oz	6	-0.0146097	-0.00891328	-0.00914013	-0.0150118	-0.0157506	-0.0156445	-0.0456326	-0.0695454	-0.0593129	-0.0565426	-0.0650939	-0.0614441	-0.0497483	-0.0297285	-0.0247168	-0.0276706	-0.00660493	0.00612532	0.00713586	-0.00299605
oz	6.5	-0.0170363	-0.0311918	-0.0501294	-0.0527876	-0.035737	-0.0334762	-0.0709635	-0.0756146	-0.0721663	-0.0757304	-0.0897894	-0.0685543	-0.0524389	-0.050916	-0.0538615	-0.0510987	-0.0323132	-0.0161563	-0.00189023	-0.0117205
oz	7	0.00557458	-0.016708	-0.0154055	-0.00894962	-0.0112895	-0.00873337	-0.0393164	-0.0559443	-0.0523202	-0.0636754	-0.0952275	-0.0728295	-0.0567522	-0.0512608	-0.043017	-0.0523189	-0.0405818	-0.0211757	-0.00345736	-0.0127584
oz	7.5	0.00166411	-0.0165303	0.00862708	0.0123148	0.00323377	0.00507602	-0.0280386	-0.0509912	-0.0246592	-0.0336122	-0.0852491	-0.0704732	-0.055274	-0.036865	-0.0315922	-0.0598568	-0.0430433	-0.00143454	0.0138542	-0.00220503
oz	8	-0.0158559	-0.0397396	-0.0434766	-0.0101559	0.0196232	0.0123922	-0.0271636	-0.0441935	-0.0125946	-0.00237572	-0.0552551	-0.0434269	-0.0407695	-0.0405929	-0.0398673	-0.060535	-0.0327262	0.0162982	0.0193917	4.56269e-05
oz	8.5	-0.0337299	-0.0390842	-0.0492845	-0.0266585	0.00768101	0.00756376	-0.0112049	-0.0111398	0.00233652	0.00950798	-0.0159105	0.00449815	-0.00743466	-0.0274912	-0.0280527	-0.0439743	-0.0311963	0.0122505	-0.00270136	-0.0211266
oz	9	-0.00275349	-0.00179884	0.0164803	0.0237279	0.0222363	0.018419	0.0315188	0.0488295	0.0536305	0.0502889	0.0277288	0.0437227	0.0169107	-0.0237494	-0.011381	-0.0210808	-0.0222228	0.0130217	-0.00155431	-0.00723392
oz	9.5	-0.00558157	0.0324619	0.062612	0.0610069	0.0491827	0.0459232	0.0569412	0.0476016	0.0680465	0.0793721	0.0505128	0.0418511	0.00922958	-0.000298358	0.0389639	0.0155631	0.0167904	0.0506154	0.024925	0.0377526
oz	10	-0.0550532	0.0141972	0.00713174	-0.00395084	0.0263791	0.0261073	0.0204541	0.0335877	0.0598702	0.0909659	0.0759502	0.0405915	0.00993124	0.00124294	0.0149089	0.00848507	0.0233878	0.0501526	0.0286067	0.0520172
oz	10.5	-0.0532894	0.00962174	-0.0349646	-0.0171183	0.0290806	0.0186837	0.0218452	0.0416387	0.0304912	0.0780502	0.0957434	0.0568112	0.0272786	-0.0183745	-0.0204403	0.0120147	0.0237934	0.000248782	-0.0198497	0.0291029
oz	11	-0.0303786	0.0480465	0.0464904	0.0306852	0.0195487	0.0231646	0.0362417	0.0472799	0.0106213	0.0471011	0.0851298	0.0588788	0.0449163	-0.00516916	-0.00753941	0.0293947	0.015443	-0.0416528	-0.0521462	0.00414219
oz	11.5	-0.00420496	0.034024	0.0316979	0.0264067	0.0122158	0.0193179	0.019491	0.042558	0.0332661	0.0736767	0.0677498	0.00532642	0.0113091	-0.0068685	0.0175172	0.0549098	0.02501	-0.0214509	-0.00045089	0.0337069
oz	12	-0.0057879	0.0172113	-0.0151928	0.00278404	0.0311215	0.0281277	0.0210637	0.0565533	0.0618249	0.101934	0.0713267	-0.0203635	-0.00168675	0.0104025	0.0180248	0.0353933	0.0102844	-0.0204786	-0.00984384	-0.00734624
oz	12.5	0.00060938	-0.00417643	-0.0130201	0.0268665	0.0387971	0.0278525	0.0345734	0.0641224	0.051092	0.0899155	0.0744158	-0.0133926	0.00809409	0.000481629	-0.0194407	0.00274792	-0.0256507	-0.0498885	-0.0258759	-0.0479096
oz	13	0.0130557	-0.0174263	-0.00688256	0.0241438	0.0250007	0.0181917	0.0346185	0.0572494	0.0377119	0.0711032	0.0607409	0.00686224	0.0360471	0.0159659	-0.00484875	0.00701901	-0.0223473	-0.0323829	-0.0163378	-0.033135
oz	13.5	0.00854595	0.00168983	0.00368478	0.0085596	-0.000662114	-0.00249851	0.00786667	0.0216479	0.0174302	0.0434611	0.0352675	-0.00763378	0.0128292	0.010702	0.0111535	0.00541507	-0.0178556	-0.00439248	0.0127807	0.00177084
oz	14	0.00996263	0.00108025	-0.0109151	-0.014084	-0.0176726	-0.0179353	-0.0140625	-0.00632454	0.00777554	0.03059	0.00761123	-0.038268	-0.0295272	-0.0123711	0.000454659	-0.0168463	-0.0385137	-0.0161678	7.05975e-05	-0.00447508
oz	14.5	-0.00335075	-0.00997853	-0.0197618	-0.0177627	-0.0183002	-0.0227131	-0.0125073	-0.0174693	-0.0154318	0.00325318	-0.017886	-0.038475	-0.0152274	-0.0199057	-0.0358341	-0.0540483	-0.0658122	-0.0457968	-0.0237025	-0.0294025
oz	15	0.00439599	0.00170798	-0.00336254	-0.0130388	-0.0130814	-0.0157383	-0.0136767	-0.0269635	-0.0330075	-0.0157877	-0.0351834	-0.0447653	-0.0130458	-0.022572	-0.0366165	-0.0380326	-0.0496292	-0.0364093	-0.00587514	-0.00451106
oz	15.5	0.0241805	0.0188953	0.00394463	-0.0167183	-0.0117148	-0.0112395	-0.00352431	-0.0101785	-0.00592681	0.00415786	-0.0167983	-0.039712	-0.0132953	-0.0115638	0.00303994	0.000314166	-0.015824	-0.00760417	0.00731066	0.0143554
oz	16	0.0277183	0.0396658	0.011198	-0.010017	-0.00843275	-0.0121673	-0.00542262	-0.00682112	0.00232315	0.0141121	-0.0103454	-0.0362367	-0.0350345	-0.0294145	0.0012005	-0.00196868	-0.0166585	-0.0103057	-0.0143983	-0.00977818
oz	16.5	0.0104594	0.0172714	0.00523035	0.0109831	0.00865106	-0.0130433	0.000953248	0.0121225	0.00884861	0.0202196	0.00679227	-0.00106034	-0.00908428	-0.0246536	-0.014787	-0.0124149	-0.019316	-0.0135888	-0.0216745	-0.041776
oz	17	-0.0147679	0.0024197	-0.00621553	0.0071114	0.0160897	-0.018641	-0.0251053	-0.00942328	-0.00703147	0.00826878	-0.00256735	-0.00303145	-0.0132577	-0.0309094	-0.0242141	-0.0201527	-0.0194939	-0.000855023	-0.00536676	-0.0323884
oz	17.5	-0.0204125	-0.0122844	-0.025915	-0.0069175	0.0154073	-0.0238174	-0.0491963	-0.0235681	-0.00201576	0.0155775	0.000853848	-0.0139983	-0.0215832	-0.0203914	-0.016862	-0.0232193	-0.0171168	0.011606	0.00476429	-0.0227688
oz	18	-0.034639	-0.0265795	-0.0336346	-0.0187237	0.00173858	-0.0329491	-0.0541883	-0.00900223	0.0106021	0.0173108	0.00726406	-0.00447877	-0.0238909	-0.0207051	-0.0146639	-0.0325186	-0.026212	0.000939766	-0.0112332	-0.0202658
oz	18.5	-0.0469537	-0.0370952	-0.0353256	-0.00958212	-0.0114443	-0.0424279	-0.0566161	-0.015937	0.00250382	0.0076468	-0.0105658	-0.0087254	-0.0357631	-0.0378682	-0.0255071	-0.0346784	-0.0319394	-0.00778418	-0.00965464	-0.0264969
oz	19	-0.0249844	-0.0348527	-0.0169674	0.0109701	0.00407894	-0.0156622	-0.0416571	-0.0230067	-0.00201571	-0.00707091	-0.0118756	-0.0112816	-0.0124026	-0.0223162	-0.0136654	-0.021748	-0.0293184	-0.0148782	-0.00788253	-0.0156464
oz	19.5	0.0242302	-0.00130921	-0.0143461	-0.000787974	0.00836297	0.00238594	-0.0315199	-0.0178051	-0.00898132	-0.022244	-0.0309389	-0.0290826	-0.0130695	-0.0134676	0.00455973	0.0173723	-0.0117586	-0.0291602	-0.0153014	-0.0027203
oz	20	0.0212639	-0.0103051	-0.0470853	-0.0365359	-0.0263467	-0.00501394	-0.00852653	0.00331318	-0.00792704	-0.0448607	-0.0379684	-0.0236654	-0.0148571	-0.017838	-0.00612341	0.0151737	-0.00387715	-0.0231418	-0.00347802	-0.00957938
oz	20.5	0.017082	-0.0104168	-0.0309751	-0.0438313	-0.0476179	-0.00882301	0.00398018	0.00653326	-0.0130129	-0.0581813	-0.0448577	-0.0154078	-0.0232183	-0.023686	-0.0135403	0.0131119	0.000834024	-0.0053856	0.0148785	0.00505473
oz	21	0.0262242	0.0112218	0.0100537	-0.00461994	-0.0292779	-0.00398069	-0.00207422	-0.00909587	-0.00895663	-0.0264942	-0.0256753	-0.0209434	-0.0189636	-0.0253369	-0.0184108	-0.00194754	-0.00851419	-0.0159651	0.0106146	0.0129004
oz	21.5	0.00914825	0.00558603	0.0064248	0.00308594	-0.00717142	-0.00480082	-0.00388942	-0.00688771	-8.25783e-05	0.0108793	0.0163554	-0.00508677	-0.000821509	0.00590573	-0.0175217	-0.0120869	0.0100003	0.0143602	0.0145543	0.0127927
oz	22	0.00086863	-0.00460261	-0.0210097	-0.0123512	-0.0058894	-0.0275087	-0.0205028	-0.00921786	-0.00329232	0.0254818	0.0335107	0.00970391	0.0041922	0.0188976	-0.00546019	0.00912722	0.0492912	0.0637951	0.0604043	0.0201781
oz	22.5	-0.02317	-0.0300839	-0.0378991	-0.0365336	-0.0277219	-0.0427747	-0.0311618	-0.0234509	-0.0115487	0.0178062	0.0294603	0.00497168	-0.012679	-0.0028841	-0.0054343	0.0116543	0.0487875	0.0702265	0.0733398	0.0232145
oz	23	-0.0233885	-0.0242589	-0.0151799	-0.0309134	-0.0187239	-0.022331	-0.0180367	-0.0131081	-0.00359913	0.0229883	0.0217421	-0.0169005	-0.029397	-0.0178341	0.00181334	0.0103241	0.0171075	0.0330882	0.0427502	0.0143555
oz	23.5	-0.0237572	-0.0220846	-0.00533856	-0.0134473	0.00597254	-0.00083815	-0.00980313	-0.00653337	0.0123556	0.0454506	0.0323209	-0.0109826	-0.0152697	0.00665473	0.0208653	0.014774	0.0119046	0.00657797	0.0329782	0.0274663
oz	24	-0.0295423	-0.0262094	-0.017923	-0.0172121	0.0279466	0.0215414	0.00307409	0.0194132	0.034362	0.0529013	0.054739	0.0301363	0.0183763	0.0320787	0.0204033	0.0173599	0.0121008	-0.000505761	0.038928	0.0329291
oz	24.5	-0.024303	0.000652012	0.0141409	-0.0155476	0.0150209	0.0265526	0.0218335	0.0402063	0.0204789	0.0237367	0.0471119	0.0347169	0.01726	0.0241994	0.0215514	0.0231971	0.0207651	-0.00160625	0.028839	0.0243762
oz	25	-0.0165876	0.0206837	0.0360679	-0.00320318	0.00847398	0.0297299	0.0406569	0.0552562	1.80099e-05	-0.0221665	0.0194326	0.030656	0.0325957	0.03104	0.0187346	0.0200174	0.00466225	-0.0294767	-0.0201351	0.000685095
hans	0.5	0.0250448	0.0314383	0.03886	0.040784	0.0508876	0.0601291	0.0522985	0.0418661	0.0403103	0.0313542	0.0279557	0.0123096	0.0100354	0.0178502	0.0084334	0.00640584	0.0104159	0.0105678	0.015331	0.0259568
hans	1	0.0145451	0.0214908	0.0297865	0.026226	0.0299101	0.0300262	0.0226713	0.0153325	0.0124558	0.0125989	0.0146246	0.00376404	-0.000629109	0.00798521	0.00562911	0.00555395	0.0041415	-0.00209718	0.0032906	0.0118447
hans	1.5	-0.000893416	0.00645291	0.00975905	0.00357473	0.00076068	-0.0050134	-0.0127238	-0.0155022	-0.0134941	-0.0122379	-0.00701164	-0.0107454	-0.0118779	-0.0069901	-0.00413383	-0.00446856	-0.00762782	-0.012739	-0.0122211	-0.00589446
hans	2	-0.0103834	-0.00493141	-0.00207198	-0.00852532	-0.0164577	-0.0146976	-0.0181429	-0.0195742	-0.0209509	-0.0185859	-0.0134615	-0.0166367	-0.0200901	-0.011868	-0.0102471	-0.00807168	-0.00712549	-0.0122652	-0.012672	-0.00691619
hans	2.5	-0.0112308	-0.00681557	-0.00611888	-0.00942251	-0.0165893	-0.0132394	-0.0132747	-0.0149232	-0.0174956	-0.0172275	-0.0106528	-0.0126076	-0.0139237	-0.0060202	-0.00226499	0.00204808	0.00273696	-0.00491808	-0.00891685	-0.00332679
hans	3	-0.0223843	-0.0189911	-0.0189097	-0.0192711	-0.0252306	-0.0242713	-0.0224054	-0.0206147	-0.0234276	-0.0241061	-0.0142605	-0.0110157	-0.0128535	-0.00887703	-0.00577811	-0.00219195	-0.00300979	-0.0129055	-0.0195341	-0.0153636
hans	3.5	-0.0367738	-0.0295971	-0.0286674	-0.0301172	-0.0367662	-0.0393692	-0.0349192	-0.029487	-0.0341339	-0.0351696	-0.0247172	-0.0187739	-0.0216041	-0.0194575	-0.0163719	-0.0134251	-0.0120146	-0.0196069	-0.0290673	-0.0287828
hans	4	-0.0391543	-0.0318233	-0.0320583	-0.0318895	-0.040369	-0.0425778	-0.0348706	-0.02605	-0.0314231	-0.0370186	-0.0277321	-0.023867	-0.0254545	-0.0251672	-0.0231845	-0.0226718	-0.0183943	-0.0191369	-0.0277214	-0.0322631
hans	4.5	-0.0383802	-0.0322202	-0.0334998	-0.031857	-0.0366342	-0.0368722	-0.0281167	-0.0206212	-0.0288413	-0.0349107	-0.0251964	-0.0228226	-0.0244699	-0.0212873	-0.0215304	-0.0237238	-0.0211412	-0.0169081	-0.0226991	-0.0299007
hans	5	-0.0431433	-0.0356768	-0.0358019	-0.0250995	-0.0215593	-0.0218654	-0.0150177	-0.0108465	-0.0221272	-0.0333562	-0.0233414	-0.0220436	-0.0188108	-0.0124896	-0.00673332	-0.0114404	-0.0135409	-0.00616726	-0.0114011	-0.0253171
hans	5.5	-0.0476548	-0.0369842	-0.0326893	-0.0131349	-0.00817339	-0.00496601	-0.000348791	-0.00512939	-0.0262756	-0.032853	-0.0281771	-0.0378905	-0.0230187	-0.0139798	-0.0100692	-0.00339277	-0.00790052	-0.00174119	-0.00938565	-0.0361032
hans	6	-0.0495015	-0.0310586	-0.0261141	-0.0042803	-0.00889538	-0.0132523	-0.00460133	-0.0290183	-0.0528395	-0.0502604	-0.0493838	-0.0709504	-0.0515966	-0.0269263	-0.0163459	-0.0171077	-0.0193448	-0.00679	-0.0184606	-0.051498
hans	6.5	-0.0504917	-0.029994	-0.0295274	-0.0302919	-0.0293766	-0.0326127	-0.0360504	-0.0481741	-0.0658128	-0.0636988	-0.0681881	-0.0725103	-0.0551236	-0.0508332	-0.0450141	-0.0434566	-0.0428406	-0.0334988	-0.0238789	-0.0215059
hans	7	-0.0325017	-0.00719373	-0.0122378	-0.0105806	-0.00748104	-0.00575188	-0.00674603	-0.00736815	-0.0256852	-0.038054	-0.0541853	-0.0570118	-0.0380258	-0.035291	-0.0416262	-0.0379019	-0.0107234	-0.017868	-0.0213514	0.0143302
hans	7.5	-0.0118254	0.0052483	0.0153436	0.0261466	0.0190576	0.00873972	0.0126786	0.0196883	0.000709756	-0.0189635	-0.0391802	-0.0236241	-0.0129496	-0.00207324	-0.00425168	-0.0155167	0.0112329	0.00685911	-0.000643131	0.0134583
hans	8	-0.00687354	-0.00363572	-0.000351633	0.00441475	0.0097815	0.00288038	0.00538738	-0.00333985	-0.00258803	0.00321407	-0.0141187	-0.00926051	-0.0199471	-0.0222266	-0.0162235	-0.0225388	-0.0165721	-0.0167704	-0.00862233	-0.00434541
hans	8.5	0.00472429	-0.00711262	-0.0162757	-0.0308732	-0.0216688	-0.0226603	-0.0176118	-0.0198803	-0.0120042	-0.00818141	-0.0231495	0.00155829	-0.0253158	-0.0391723	-0.0273573	-0.0339462	-0.023888	-0.0221002	-0.00826633	0.0078926
hans	9	0.0171817	-0.0027454	0.00323519	-0.00783711	0.00323373	0.00446005	0.00184086	0.015279	0.0313585	0.0323687	0.0121002	0.0362079	0.00698583	-0.0205502	-0.0191739	-0.0190467	-0.00289799	-0.0104733	0.00312417	0.0366697
hans	9.5	0.0347197	0.0113037	0.01858	0.0344733	0.0387629	0.0427212	0.046822	0.0496739	0.063272	0.0741818	0.0589289	0.0460879	0.0134655	0.0129138	0.0167399	0.0147939	0.0308038	0.0284452	0.0193709	0.0129283
hans	10	0.0227066	-0.00601164	0.00142327	0.00878583	0.0163383	0.0258293	0.0329601	0.0130357	0.0304688	0.0658358	0.0559253	0.0329765	-0.00352898	0.00576268	0.0267942	0.0226419	0.00294507	0.011704	0.0128577	-0.0262947
hans	10.5	0.00384386	-0.0180122	-0.0318387	-0.039064	-0.0175494	0.0140201	0.00602669	-0.0229568	-0.000461572	0.049572	0.0508143	0.00502122	-0.0311131	-0.0383485	-0.0189663	0.00148744	-0.0213439	-0.0252736	-0.0101991	-0.0259818
hans	11	0.0129697	0.0096989	-0.00269097	-0.0109899	-0.0164039	0.00218017	-0.00452238	0.00195205	0.00100448	0.0220535	0.0287317	-0.000212765	-0.0176465	-0.0200032	-0.0193888	-0.00549164	0.0105607	0.00348871	-0.00895332	-0.00456369
hans	11.5	-0.00353466	0.0178367	0.0268424	0.0412592	0.0239301	0.0237471	0.0117746	0.0260486	0.0298673	0.0512752	0.0660905	0.0112374	-0.0109062	0.00706329	-0.00304947	-0.0214465	-0.00242187	-0.00107819	-0.0218527	-0.0217743
hans	12	-0.0144805	0.0173332	-0.00116078	-0.00408921	-0.0114184	0.0058667	-0.00575306	0.00844096	0.0017876	0.0177993	0.0525371	0.00330551	-0.0296379	-0.0063642	-0.005411	-0.0253729	-0.0229698	-0.00899976	-0.0122087	-0.0409307
hans	12.5	-0.0200549	0.0017792	-0.011225	-0.0134121	-0.0168329	-0.000448052	-0.00289062	0.00568513	-0.0021516	-0.0022684	0.0279458	0.0124368	-0.0157733	-0.00732796	0.00134614	-0.0191102	-0.025597	-0.0147079	-0.00796868	-0.0246803
hans	13	-0.0289559	-0.0173354	-0.0113892	0.00336416	-0.00412848	-0.00383111	-0.0184413	0.00102212	-0.00694169	-0.0119187	0.0353777	0.0378797	-0.00446076	-0.0110987	-0.0062455	-0.0211969	-0.0167528	0.00413279	0.0128454	-0.0203605
hans	13.5	-0.0428715	-0.0258974	-0.0108349	0.0105105	-0.000897336	-0.00612856	0.00106963	0.00740201	-0.000965218	0.00256101	0.0406097	0.025786	-0.0151901	-0.0142571	-0.00694436	-0.0238469	-0.00928907	0.016817	0.00142126	-0.0238559
hans	14	-0.0413054	-0.0223691	-0.00115657	0.0155581	0.000277071	0.00501479	0.0109442	0.00517385	0.0010598	0.00810192	0.031516	0.00739042	-0.0230764	-0.0100217	-0.00379586	-0.0234126	-0.011672	0.0017664	-0.013683	-0.0360377
hans	14.5	-0.0289949	-0.0128717	-0.00501335	0.00484035	-0.00892862	-0.00437378	-0.0033483	-0.00495057	-0.00266039	0.00564325	0.0214372	-0.00143614	-0.0134512	-0.0105904	-0.0105583	-0.0206197	-0.013812	-0.00170998	-0.00925122	-0.0316514
hans	15	-0.00164303	0.00354515	-0.000701434	0.0100873	-0.0005483	-4.2327e-05	0.00795053	0.0106161	0.0122395	0.0176033	0.0212712	0.00871658	0.000224398	0.0021582	0.000693446	-0.0128564	0.00314045	0.019744	0.00131912	-0.00914392
hans	15.5	0.0136819	0.0161745	0.0029135	0.00521732	-0.00736545	-0.00245218	0.00919368	0.012066	0.00885749	0.00879005	0.019825	0.00564401	-0.00602515	0.00411851	0.00644363	-0.00479852	0.0132123	0.020545	-0.000319955	-0.0110929
hans	16	0.0142223	0.0147907	0.000652897	0.00650677	-0.00135527	0.0027987	0.00603958	0.017704	0.0128061	0.00615816	0.00888819	-0.00971821	-0.017565	-0.000523126	0.00552815	-0.00664105	0.00559227	0.0115627	-0.00137462	-0.0132889
hans	16.5	0.0263472	0.017404	-3.72821e-05	0.00328824	-0.00176071	0.00565123	-0.00675369	0.0151696	0.0149255	0.0078739	0.00836521	-0.0149878	-0.0155601	0.00128044	0.00310098	-0.00720407	-0.00454596	0.0058965	-0.000265006	-0.0145474
hans	17	0.026806	0.0160615	0.00603734	0.00864054	0.00402794	0.00527088	-0.00897846	0.0154255	0.0202409	0.0115901	0.00648329	-0.02195	-0.0200432	-0.00288623	-0.00669336	-0.0145082	-0.0152864	-0.00104899	-0.00218668	-0.0121098
hans	17.5	0.0146306	0.00398943	0.00507252	0.011333	0.000270041	0.000196099	-0.00919044	0.000876664	0.00588087	-0.00405253	-0.00678643	-0.0270337	-0.0320941	-0.0166428	-0.0121099	-0.0166411	-0.0192245	-0.00754554	-0.00717174	-0.0138048
hans	18	-0.00342963	-0.0124926	-0.00637506	0.00267617	-0.00719818	-0.00816868	-0.0242479	-0.0208552	-0.0188099	-0.0226192	-0.0191499	-0.0399699	-0.0383124	-0.0203209	-0.0114851	-0.0132389	-0.0204375	-0.0107874	-0.0090742	-0.019341
hans	18.5	-0.0110218	-0.019366	-0.00979188	0.00797395	0.00914546	0.00301905	-0.0167683	-0.0191665	-0.0178563	-0.0114551	-0.010538	-0.0314066	-0.0302101	-0.0101482	-0.00418568	-0.0136541	-0.0225712	-0.0107625	0.00114361	-0.00353668
hans	19	0.00167765	-0.00873057	-0.0118503	0.0112317	0.0162966	0.0051042	-0.0101176	-0.0220219	-0.0197457	-0.00947859	0.0030103	-0.0109926	-0.0122789	6.98957e-05	-0.00268283	-0.0155383	-0.021883	-0.0139208	-0.000283658	0.0064106
hans	19.5	0.00417211	-0.00762359	-0.0127878	0.0186668	0.0163239	-0.00280422	-0.00286657	-0.0130403	-0.0141707	-0.00561159	0.0123633	0.00209504	-0.0092317	0.00285284	0.00104773	-0.00476519	-0.00705365	-0.010708	0.00276274	0.0136837
hans	20	-0.00173143	-0.00800954	-0.0164559	0.0115613	0.0113962	-6.92421e-05	0.0108048	0.00367282	-0.00923882	-0.00253636	0.0183452	0.0105626	-0.000941947	0.00715583	0.00778713	0.0100649	0.0165657	0.00184518	0.00188976	0.0181453
hans	20.5	0.00373073	0.00575187	-0.015833	0.000518821	0.0135806	0.00862504	0.0157009	0.023181	0.00681795	0.0108284	0.0301939	0.0152477	0.00387658	0.0148627	0.0179036	0.012673	0.013575	-0.00355376	0.00373421	0.0259619
hans	21	0.0118779	0.0115064	-0.0135278	-0.00414133	0.00574369	0.00268305	0.0146186	0.0329721	0.0218223	0.0237365	0.0380937	0.0100614	-0.0108104	0.00353408	0.0101067	0.00640093	0.00117675	-0.0103078	0.0120892	0.0262023
hans	21.5	0.00944379	0.0170799	-0.00459747	-0.00951347	-0.0133375	-0.0159224	-0.00585266	0.00472159	0.00592792	0.00694752	0.0183286	-0.00788979	-0.0272271	-0.0156517	0.00353491	0.00617583	0.000416737	-0.00523217	0.00566746	0.010669
hans	22	-0.0050388	0.0126637	0.00381271	-0.00437698	-0.0196371	-0.0206455	-0.0123733	9.54652e-05	0.00760732	0.00818552	0.0153466	-0.00740992	-0.0237242	-0.0126533	0.0198814	0.0249453	0.0088417	0.00213217	0.00156842	-0.00114392
hans	22.5	-0.0192244	0.00363328	0.0112795	-0.000751172	-0.0143805	-0.00533824	0.000272894	0.00899914	0.0136704	0.00584793	0.0119813	-0.00413107	-0.0112271	-0.00496462	0.0222863	0.0183401	0.00156796	0.00254987	0.00134545	-0.00516046
hans	23	-0.030476	-0.0111729	0.00161985	0.00214712	-0.00370473	0.000720997	0.000954371	0.00359524	0.011963	-0.00458896	-0.00226211	-0.0018868	-0.00404603	-0.00354122	0.0118951	0.0102692	-0.00684007	-0.00724398	0.00442872	-0.00430546
hans	23.5	-0.0350592	-0.0158571	0.00149342	0.00689633	-0.00219708	-0.0060512	-0.00217062	-0.000690874	0.000513626	-0.0155063	-0.0154123	-0.016254	-0.0142429	-0.00685505	0.0044198	0.0105367	-0.00158889	-0.00433701	-0.000266809	-0.0139576
hans	24	-0.0195532	-0.00362503	0.0055394	0.00542121	-0.00236955	-0.00556606	-0.00679311	-0.00925956	-0.00121793	-0.014676	-0.0204942	-0.0174998	-0.00830798	0.00147422	0.0037535	0.0105916	0.0150459	0.0136583	0.00514819	-0.00491747
hans	24.5	-0.00464109	-0.00744659	-0.00719691	-0.00751028	-0.00581809	-0.00312286	-0.000650404	0.00119559	-0.000649278	-0.00208974	-0.00409441	-0.00972391	-0.00120067	0.0135922	0.00770581	0.0149786	0.0260207	0.0190439	0.0165018	0.0112056
hans	25	0.00501652	-0.00985575	-0.0146191	-0.0207706	-0.0133936	-0.00527353	-0.00320347	-0.00518037	-0.0117878	-0.00223696	0.00981821	0.00265574	0.00473788	0.0165329	0.00518031	0.00910856	0.0285064	0.0209422	0.0219972	0.0297576
Boris	0.5	0.00811557	0.0103583	0.0111201	0.01195	0.0126108	0.0103201	0.00840598	0.00798013	0.0086116	0.010522	0.0144712	0.0159331	0.0115089	0.0110052	0.0131837	0.0143977	0.0142179	0.0170765	0.0145933	0.0121381
Boris	1	0.00388626	0.00574528	0.00620269	0.00717993	0.00822475	0.00584766	0.00506065	0.00482204	0.0052504	0.00613045	0.0075599	0.00732053	0.00260529	0.00234083	0.00457378	0.00678658	0.00659735	0.00937197	0.00804909	0.00663232
Boris	1.5	-0.000366285	0.00117565	0.00248003	0.00267208	0.00326481	0.00157484	0.00129102	0.00113128	0.000893072	3.48721e-05	-0.00112856	-0.00327066	-0.00670716	-0.00593051	-0.00301954	-5.07415e-05	0.000870104	0.00405603	0.00333138	0.00302186
Boris	2	-0.00259281	-0.00143049	0.000646701	0.00157458	0.00190121	0.000691702	4.41155e-05	-0.00090762	-0.00231085	-0.00382618	-0.0048173	-0.00706407	-0.00903488	-0.0062427	-0.00236324	0.000661511	0.00135171	0.00395211	0.00391879	0.00386942
Boris	2.5	-0.00341175	-0.00218374	-3.92075e-05	0.00192007	0.00228709	0.00153841	0.000207749	-0.00203962	-0.00453635	-0.006806	-0.00733895	-0.00920017	-0.0103981	-0.00662878	-0.00204038	0.00108779	0.00150226	0.00402626	0.00462249	0.00378472
Boris	3	-0.00507304	-0.0038328	-0.0017841	0.000395661	0.000593476	-0.000580671	-0.00171903	-0.00427529	-0.00769908	-0.0108619	-0.0114172	-0.013212	-0.0137867	-0.00850144	-0.00358859	-0.00019906	0.000389456	0.0030058	0.0040216	0.00319598
Boris	3.5	-0.006932	-0.00527142	-0.00364548	-0.00238405	-0.00306372	-0.00449655	-0.00544294	-0.00877787	-0.0126069	-0.0159794	-0.0162654	-0.018911	-0.0181817	-0.0113956	-0.00662047	-0.00362353	-0.00332356	-0.00144496	-0.000778123	-0.00116306
Boris	4	-0.00699089	-0.00507315	-0.00423196	-0.00379332	-0.00489863	-0.00667562	-0.00818881	-0.0128683	-0.0167908	-0.018977	-0.0190551	-0.0216001	-0.019063	-0.0110859	-0.00669287	-0.00427362	-0.00401659	-0.00300515	-0.00304968	-0.00351357
Boris	4.5	-0.00638019	-0.0057497	-0.00713939	-0.00657035	-0.00808419	-0.0103628	-0.0116553	-0.0166957	-0.0212452	-0.0236806	-0.0234125	-0.024576	-0.0216554	-0.013505	-0.00856946	-0.00524189	-0.00461451	-0.00422602	-0.00399111	-0.00455467
Boris	5	-0.00773103	-0.00795113	-0.0110895	-0.0103614	-0.011104	-0.0131529	-0.0132774	-0.0189768	-0.0251936	-0.0302754	-0.0323457	-0.0326011	-0.0283926	-0.0207055	-0.0133966	-0.00659391	-0.00406728	-0.00325211	-0.00268809	-0.00320301
Boris	5.5	-0.0144335	-0.0131107	-0.0165138	-0.0161712	-0.0177321	-0.0206532	-0.0186426	-0.0227287	-0.03022	-0.0419799	-0.0488576	-0.0482061	-0.0422065	-0.0331156	-0.0217162	-0.0122308	-0.00911296	-0.00782461	-0.00527387	-0.00501687
Boris	6	-0.0138814	-0.0158848	-0.0203888	-0.0155255	-0.0156631	-0.0217327	-0.0212302	-0.0251679	-0.0334269	-0.0500524	-0.0642726	-0.0618042	-0.0530537	-0.0441393	-0.0293586	-0.0227874	-0.024386	-0.0211956	-0.015103	-0.0141078
Boris	6.5	-0.00423971	-0.00506754	-0.00894924	0.00332628	0.00459919	-0.00522095	-0.00880991	-0.0198461	-0.0347304	-0.0544878	-0.0729653	-0.0648979	-0.0476426	-0.0401935	-0.0286885	-0.0247844	-0.0278673	-0.0236044	-0.0174266	-0.0188179
Boris	7	-0.00664502	-0.00747124	-0.00290573	0.00821619	0.0106851	0.00290945	-0.00145187	-0.0108071	-0.0260376	-0.0526919	-0.0723553	-0.0584539	-0.0397954	-0.0325663	-0.0234467	-0.0186686	-0.0174418	-0.0121609	-0.00986234	-0.014927
Boris	7.5	0.00303054	0.00113334	0.0046123	0.00956628	0.0101671	0.00962531	0.00818093	0.000743787	-0.0119403	-0.0354722	-0.0510589	-0.0359314	-0.0202193	-0.0219181	-0.0190668	-0.017235	-0.0155859	-0.0119417	-0.0105175	-0.0168065
Boris	8	0.00979062	0.00928495	0.0108019	0.00974643	0.00926683	0.00974206	0.00931055	0.00603646	-7.04059e-05	-0.013833	-0.0251674	-0.0164938	-0.0113785	-0.0175597	-0.0178105	-0.0160774	-0.0123223	-0.0102229	-0.0125584	-0.0197941
Boris	8.5	0.0199477	0.0165259	0.0167803	0.015131	0.0149887	0.0157825	0.0146473	0.0150889	0.0152617	0.0116247	0.00697836	0.00862667	0.00231834	-0.00925151	-0.013497	-0.0150752	-0.00867651	-0.00425805	-0.0099246	-0.01942
Boris	9	0.0244798	0.0218089	0.0219236	0.0164848	0.0150979	0.0199901	0.021729	0.0249277	0.0291655	0.0378761	0.0442682	0.0368858	0.0191625	0.00472984	-0.00458344	-0.00557408	0.00502676	0.0065824	-0.00447218	-0.0144458
Boris	9.5	0.0207748	0.0139296	0.0150957	0.000591375	-0.00168449	0.0104489	0.0190894	0.0315634	0.0449403	0.0655012	0.0808762	0.0605854	0.0253306	0.0107071	0.00254509	0.00345768	0.015458	0.0140776	0.00112576	-0.00710929
Boris	10	0.0284594	0.021148	0.013441	-0.00195422	-0.00676948	0.00630014	0.0178682	0.0309786	0.0475793	0.0873634	0.1122	0.0736715	0.0250633	0.00935455	0.00255062	0.00203	0.00963701	0.00506106	-0.00424045	-0.00735098
Boris	10.5	0.0173702	0.0130111	0.00810357	0.00092363	-0.000594052	0.00361809	0.0132855	0.0266964	0.0442681	0.0940142	0.12286	0.0660783	0.00585741	0.00448704	0.00673851	0.00791864	0.0129349	0.00931043	-0.000600773	-0.00270105
Boris	11	0.00876968	0.00398508	0.00400156	0.00733343	0.00740788	0.00981075	0.0188991	0.0296591	0.0423184	0.0902913	0.122826	0.0637438	0.00656271	0.0121135	0.0157256	0.0112974	0.00870807	0.00498049	0.000511317	7.51926e-06
Boris	11.5	-0.00143999	-0.00238928	0.000830091	0.00462639	0.00610266	0.00909845	0.0189645	0.0238594	0.0293434	0.0779277	0.110347	0.0547412	0.00756949	0.0193004	0.0226846	0.0194452	0.00988265	-0.0031234	-0.00608464	-0.0010411
Boris	12	-0.0093152	-0.00608427	0.000202431	0.000576775	0.00249959	0.0076822	0.0181254	0.0210837	0.0238741	0.0648978	0.0928366	0.0434972	0.0029325	0.0142849	0.0183288	0.0192389	0.0113581	-0.0015961	-0.00328604	-0.000328142
Boris	12.5	-0.0209123	-0.0114517	-0.00568043	-0.00473524	-0.00320694	-0.000992222	0.00593805	0.0114498	0.0166602	0.0513528	0.0747428	0.029972	-0.00756191	0.00119729	0.00652249	0.00910905	0.00517461	-0.00389018	-0.00469619	-0.00263029
Boris	13	-0.0269073	-0.0173902	-0.010885	-0.00745459	-0.0050785	-0.0059423	-0.000233715	0.00826836	0.0158368	0.0425938	0.0609817	0.0226501	-0.0107658	-0.00384222	0.00116852	0.00293038	-0.000936788	-0.00662904	-0.00607475	-0.00547348
Boris	13.5	-0.0298646	-0.0199324	-0.0113629	-0.00785083	-0.00598062	-0.0081434	-0.00413284	0.00588037	0.0123225	0.0299146	0.0414571	0.0132533	-0.0127621	-0.00954017	-0.00607684	-0.00328599	-0.00423152	-0.00816587	-0.00644127	-0.00470061
Boris	14	-0.0271161	-0.0201837	-0.0113281	-0.00847951	-0.00704087	-0.00891986	-0.00589063	0.00336214	0.00944	0.0210303	0.0273036	0.0030114	-0.0177154	-0.0142018	-0.0104535	-0.010088	-0.0112074	-0.0125047	-0.0105638	-0.00916578
Boris	14.5	-0.0226	-0.0183678	-0.00990671	-0.00613596	-0.00515435	-0.00652546	-0.00367375	0.00423702	0.0131139	0.0237637	0.0242925	-0.00220316	-0.0203925	-0.01527	-0.0129253	-0.0143754	-0.0159737	-0.0145134	-0.0117924	-0.0114662
Boris	15	-0.0225362	-0.0179039	-0.00873368	-0.00362621	-0.00147031	-0.00536772	-0.00512645	0.00054238	0.00897678	0.0193621	0.0178058	-0.0084122	-0.0244122	-0.0174987	-0.0149082	-0.0166407	-0.0186765	-0.0172835	-0.0144273	-0.0131379
Boris	15.5	-0.0195149	-0.0191024	-0.00916015	-0.00282275	-0.000335435	-0.00377732	-0.00176701	0.00242346	0.00836387	0.01913	0.0193866	-0.00471934	-0.0221204	-0.0176596	-0.014148	-0.0143013	-0.0160736	-0.0147612	-0.011033	-0.00984134
Boris	16	-0.016793	-0.0174822	-0.0117593	-0.00882798	-0.00560245	-0.00417664	0.00148277	0.00509686	0.00962016	0.0204098	0.0210735	-0.00107968	-0.0209318	-0.0202145	-0.0140596	-0.0117238	-0.0124492	-0.0112523	-0.00946174	-0.00973906
Boris	16.5	-0.0163753	-0.016849	-0.0155193	-0.0153004	-0.00954825	-0.00704159	-0.00227963	-0.000284641	0.00703668	0.0206373	0.0206677	-0.00341869	-0.0237274	-0.0224843	-0.017854	-0.0145029	-0.0129493	-0.0124146	-0.0142378	-0.0144146
Boris	17	-0.0183697	-0.0189854	-0.0185995	-0.0174848	-0.0141593	-0.0141182	-0.010499	-0.00927509	-0.00302511	0.0133814	0.0166294	-0.00706737	-0.0285209	-0.0271533	-0.0247728	-0.0205156	-0.0147598	-0.0147051	-0.0194371	-0.0206159
Boris	17.5	-0.0143936	-0.0144735	-0.0132256	-0.0130542	-0.0111278	-0.0114306	-0.00853749	-0.00737467	-0.00564716	0.00845207	0.0174904	-0.00325278	-0.0262192	-0.0258677	-0.0231315	-0.0182685	-0.01169	-0.0120998	-0.0182051	-0.0226388
Boris	18	-0.00881121	-0.00941866	-0.00859836	-0.00877085	-0.00793777	-0.00744157	-0.0038237	-0.00247659	-0.00143692	0.0116244	0.0212762	0.00170738	-0.0208952	-0.0210619	-0.0178401	-0.0157189	-0.00994672	-0.00848581	-0.0128468	-0.0170881
Boris	18.5	-0.00360139	-0.00182133	-0.00241777	-0.00254357	-0.00253047	-0.00358658	-0.00240623	0.00060584	0.00324198	0.0127943	0.0202737	0.00110832	-0.0167787	-0.0143417	-0.0138031	-0.0143602	-0.00925775	-0.00750772	-0.00930741	-0.0105162
Boris	19	0.00427733	0.00488989	0.00527682	0.00782136	0.00546916	0.000173437	-0.000828049	0.00371382	0.00593493	0.0125901	0.0215224	0.00538477	-0.010482	-0.00629261	-0.00679662	-0.0097471	-0.00645204	-0.00554886	-0.00396957	-0.00101935
Boris	19.5	0.00945477	0.00719819	0.0100945	0.0154525	0.0107882	0.00503223	0.00252981	0.00572059	0.00621769	0.0105484	0.0217918	0.0104075	-0.00370146	-0.00117555	0.000653164	-0.00300437	-0.00576112	-0.00540038	-0.00178871	0.00191592
Boris	20	0.0105655	0.00693526	0.0101053	0.015416	0.0140879	0.0108621	0.00600374	0.00857972	0.00991658	0.0154539	0.0246109	0.0102931	-0.00318522	0.00171143	0.00556435	0.00235422	-0.00263468	-0.00260175	0.00172006	0.00577211
Boris	20.5	0.0079412	0.00356732	0.00524158	0.00934419	0.00937694	0.00990582	0.00701117	0.00814174	0.0108144	0.0203945	0.028024	0.00946192	-0.00602877	0.000897629	0.00639029	0.00276444	-0.00218317	-0.00317077	0.00151923	0.00862466
Boris	21	0.00860374	0.00476918	0.00694543	0.0109285	0.0113708	0.0123612	0.00836253	0.008823	0.0120067	0.0218289	0.0287141	0.00844472	-0.00669955	0.00213501	0.00741263	0.00469504	-0.000158108	-0.00240131	0.00171986	0.0112502
Boris	21.5	0.00593577	6.3196e-05	0.00127519	0.00665185	0.0113099	0.0120182	0.00561439	0.00387386	0.00609819	0.0180784	0.0263803	0.00642766	-0.00938242	-0.00018389	0.00577918	0.00381516	-0.00084801	-0.00395257	-0.0011392	0.00880634
Boris	22	0.000800919	-0.0044502	-0.00551272	-0.000823294	0.00834985	0.00934976	0.00308201	0.00150661	0.00385165	0.0187944	0.0270986	0.00716412	-0.00556456	0.00232634	0.00658088	0.00232932	-0.00260975	-0.00535722	-0.00513887	0.00312036
Boris	22.5	-0.00215136	-0.00574188	-0.00827533	-0.0056075	0.00380465	0.00502084	-0.000624639	-0.00113806	0.00243402	0.0172605	0.0249248	0.00662722	-0.0030761	0.00421416	0.00549487	0.00129745	-0.00101691	-0.00293034	-0.00180966	0.00509983
Boris	23	0.00693971	0.00483063	0.000616566	-0.000569686	0.00614324	0.0074402	0.00342731	0.00279749	0.00522902	0.0179191	0.0263464	0.0123981	0.00259569	0.00453259	0.00391291	0.00039736	-0.000740182	-0.00119481	0.00256663	0.00976455
Boris	23.5	0.0162343	0.0145548	0.00864959	0.00584829	0.0109983	0.00974784	0.00564345	0.00664494	0.00814713	0.0183272	0.0273304	0.0177578	0.0100883	0.00925298	0.0052069	0.000794943	-0.000158774	0.00120772	0.00497544	0.00814986
Boris	24	0.011332	0.0107315	0.00561273	0.00427201	0.0106473	0.0115222	0.0103779	0.0111712	0.012052	0.0202291	0.0258899	0.0159054	0.0101455	0.010341	0.00623097	-0.000199074	-0.00119018	0.00220589	0.00492422	0.00544804
Boris	24.5	0.008754	0.00999808	0.00724842	0.00538992	0.00985085	0.0146245	0.0151886	0.0155719	0.0172961	0.023298	0.0250871	0.0150769	0.00962179	0.00975274	0.00656634	0.000860419	0.00132353	0.00606262	0.00742498	0.00555609
Boris	25	0.0061151	0.00779762	0.00866814	0.00627336	0.00750771	0.0137684	0.0142452	0.0156041	0.0203315	0.0243233	0.0241285	0.0141068	0.00585246	0.00683438	0.00616484	0.00247004	0.00285431	0.00609297	0.00945478	0.00941664
F25	0.5	-0.0124287	-0.00838388	-0.00327166	0.00428424	0.0148376	0.0200974	0.0265002	0.0280447	0.0298115	0.0333229	0.0264939	0.016656	0.00718736	-0.000637337	-0.00208678	0.00530917	0.0105359	0.0117535	0.00938776	0.00866462
F25	1	-0.00250596	-0.00145881	0.00153468	0.0055724	0.0104796	0.0128031	0.0175718	0.0188846	0.0205235	0.0247635	0.0191149	0.0105632	0.00419231	-0.000790162	-0.00115527	0.00594845	0.0118211	0.0139121	0.0121647	0.0112662
F25	1.5	0.00762315	0.00761302	0.0085826	0.00832905	0.00761677	0.00795399	0.0118472	0.0133063	0.0148812	0.0181863	0.0136806	0.00657167	0.00377169	0.00186348	0.0026319	0.00916175	0.0153192	0.0176859	0.016362	0.0154378
F25	2	0.00814548	0.00796198	0.00911274	0.00859443	0.00673638	0.00639756	0.00953002	0.0110227	0.0133723	0.0157535	0.0117744	0.0055268	0.00288535	0.0016658	0.00307155	0.00930979	0.0150229	0.0160738	0.0145294	0.0136054
F25	2.5	0.00845757	0.00754383	0.00795309	0.00669059	0.00375906	0.00224484	0.00338871	0.00433425	0.00674844	0.00780526	0.00333428	-0.00227967	-0.00381783	-0.00416676	-0.00178243	0.00478951	0.0105979	0.0112632	0.0100888	0.00958064
F25	3	0.0139973	0.0113421	0.00957363	0.00619142	0.00146785	-0.00150342	-0.00165331	-0.00119973	0.000334546	-0.000309024	-0.00526727	-0.00982132	-0.00961683	-0.00910976	-0.00620504	0.000481647	0.00623092	0.00670681	0.00582834	0.00613525
F25	3.5	0.0205952	0.0161333	0.0116962	0.00589115	-0.0013456	-0.00621851	-0.00723008	-0.00713127	-0.00661914	-0.00798313	-0.0129857	-0.017081	-0.0159243	-0.0143869	-0.0110398	-0.00475897	0.000504389	0.00138825	0.000780436	0.000679307
F25	4	0.0189311	0.0140367	0.00909787	0.00253986	-0.00528685	-0.0108203	-0.0123029	-0.0121995	-0.0119643	-0.0147078	-0.0198159	-0.0236243	-0.0228559	-0.021112	-0.0179867	-0.0128231	-0.00807892	-0.00687347	-0.00799543	-0.00886753
F25	4.5	0.0128617	0.00720233	0.00237558	-0.00317452	-0.0109047	-0.0187392	-0.0225062	-0.0227159	-0.0229129	-0.0262235	-0.0313114	-0.0331122	-0.0314234	-0.0296645	-0.026587	-0.0210442	-0.0157543	-0.0141046	-0.0151862	-0.0163551
F25	5	0.00724617	0.000139483	-0.0075217	-0.0144006	-0.0232634	-0.0332278	-0.0380575	-0.0390119	-0.0431819	-0.0481046	-0.0516778	-0.0504567	-0.0444427	-0.0398612	-0.0353445	-0.0293884	-0.0232935	-0.0194172	-0.0183345	-0.018285
F25	5.5	0.000196638	-0.00655531	-0.0139153	-0.0199914	-0.0299061	-0.0409345	-0.0443201	-0.0466648	-0.0554044	-0.0612693	-0.0616276	-0.0560627	-0.046116	-0.039579	-0.0360956	-0.0322228	-0.0260668	-0.0203768	-0.0159764	-0.0140472
F25	6	-0.0287441	-0.02888	-0.0315055	-0.0350382	-0.0440297	-0.052799	-0.055442	-0.058674	-0.0672965	-0.0698985	-0.0639981	-0.0516586	-0.0365013	-0.0264531	-0.024706	-0.0237069	-0.0156507	-0.00451791	0.00339601	0.00523836
F25	6.5	-0.0460031	-0.0426159	-0.0432094	-0.0468532	-0.0537984	-0.0589005	-0.0620902	-0.0682536	-0.0779799	-0.0832856	-0.0750089	-0.0533419	-0.0314834	-0.0205462	-0.0219533	-0.0241444	-0.0160548	-0.00478049	0.00355211	0.0016256
F25	7	-0.0525407	-0.0469763	-0.0483683	-0.0508281	-0.0522243	-0.0514051	-0.0514004	-0.0577019	-0.0705556	-0.0805701	-0.0733346	-0.0510831	-0.0343046	-0.0293774	-0.0322279	-0.0340474	-0.0273686	-0.0157383	-0.00310265	-0.00860628
F25	7.5	-0.0684054	-0.0626885	-0.0630013	-0.0620132	-0.057266	-0.0485531	-0.0424801	-0.0463029	-0.0555426	-0.0597229	-0.0496218	-0.0332249	-0.0265212	-0.0278375	-0.0321441	-0.0340491	-0.0279405	-0.0187193	-0.00577244	-0.0127971
F25	8	-0.0652625	-0.0574334	-0.0551796	-0.0529212	-0.0450851	-0.0308202	-0.0189384	-0.0190309	-0.0191428	-0.0187397	-0.0124167	-0.00265151	-0.00265747	-0.0114967	-0.0226057	-0.0247623	-0.0182027	-0.0124898	-0.00783876	-0.0198227
F25	8.5	-0.0475002	-0.036423	-0.0334376	-0.034404	-0.0247872	-0.00432487	0.0132482	0.0193611	0.0260127	0.0287988	0.0289589	0.0247135	0.0120102	-0.00450681	-0.0166412	-0.0139162	-0.0103835	-0.0105101	-0.0147645	-0.0322576
F25	9	0.00406957	0.00997718	0.0131434	0.00981439	0.0173832	0.0382425	0.0615664	0.0710692	0.0800229	0.0883669	0.0759836	0.0435844	0.0111034	-0.0173534	-0.0291665	-0.0215975	-0.0218285	-0.0335496	-0.0480019	-0.0729113
F25	9.5	0.0119337	0.0180233	0.0287266	0.032078	0.0416237	0.0678132	0.102167	0.120349	0.135243	0.153688	0.133198	0.0700823	0.0177608	-0.0167521	-0.0299919	-0.0215743	-0.0201468	-0.0315169	-0.0488358	-0.0688832
F25	10	0.0189274	0.0274014	0.0431683	0.0473591	0.0515879	0.0741217	0.108597	0.128969	0.153665	0.186509	0.165212	0.0916727	0.0453368	0.0187469	0.00394893	0.0100374	0.0132713	-0.00140088	-0.0257446	-0.0378951
F25	10.5	0.0481829	0.0617637	0.0767204	0.0722732	0.0702843	0.0881751	0.119101	0.13599	0.156289	0.180514	0.150381	0.0788852	0.0478985	0.0307952	0.0178616	0.0206222	0.0185972	0.00614916	-0.0183522	-0.0286163
F25	11	0.054217	0.067381	0.0826108	0.0793193	0.0775658	0.0943573	0.117777	0.128689	0.143568	0.166647	0.137137	0.0625564	0.0288451	0.0133213	0.00443306	0.00481435	0.000991147	-0.00832296	-0.0240749	-0.0315488
F25	11.5	0.034103	0.043147	0.0533558	0.0531302	0.0553577	0.0699808	0.0866127	0.0925903	0.108433	0.136736	0.110916	0.0408856	0.0122639	0.000860152	-0.00752953	-0.0119091	-0.00901567	-0.0103875	-0.0232277	-0.0337959
F25	12	0.00950394	0.0150989	0.0191343	0.0192847	0.0210221	0.0275164	0.0364812	0.0430657	0.0578078	0.0761189	0.0536969	0.00577038	-0.00585379	-0.00540017	-0.00782726	-0.0112586	-0.00711704	-0.00359427	-0.0105245	-0.0173579
F25	12.5	-0.00378041	-0.0019199	0.000360739	0.00181341	0.00334791	0.00110421	-0.000978302	0.00244296	0.0164184	0.0304406	0.0156624	-0.0135549	-0.0160229	-0.00923001	-0.00299698	-0.00127568	0.00101761	5.87045e-05	-0.00547132	-0.00702211
F25	13	-0.00834525	-0.0112263	-0.0117774	-0.0104737	-0.00827427	-0.0121688	-0.0176828	-0.0178939	-0.0104076	-0.0023477	-0.014596	-0.0328228	-0.0296682	-0.0193409	-0.00810565	-0.00295796	-0.00126037	-0.0047198	-0.0108784	-0.0111154
F25	13.5	-0.00553717	-0.0136189	-0.0165264	-0.0138025	-0.0117216	-0.016934	-0.0232442	-0.0245114	-0.018236	-0.0143519	-0.0290064	-0.0454701	-0.0415602	-0.0293287	-0.0172225	-0.00997361	-0.00616366	-0.010708	-0.0141919	-0.0139296
F25	14	-0.000320208	-0.00825494	-0.0114917	-0.0122144	-0.0132634	-0.0188816	-0.0239915	-0.023012	-0.0200526	-0.0217787	-0.0373334	-0.0512345	-0.0467487	-0.034517	-0.0220759	-0.01348	-0.00885957	-0.0127246	-0.0136954	-0.0147779
F25	14.5	0.00243612	-0.00536094	-0.00682265	-0.00839781	-0.0124649	-0.0179117	-0.0213307	-0.0180038	-0.0183952	-0.0253459	-0.0375739	-0.0442645	-0.0376397	-0.0270562	-0.0143495	-0.00493989	-0.00180951	-0.00691063	-0.0104956	-0.0141279
F25	15	-0.0101365	-0.0163789	-0.0127696	-0.00684655	-0.00670839	-0.0101165	-0.0152085	-0.0141722	-0.0157301	-0.0231658	-0.0319812	-0.0345973	-0.0285242	-0.0217313	-0.0144959	-0.0103534	-0.0104448	-0.0132666	-0.0172763	-0.0243672
F25	15.5	0.00299553	-0.00198948	0.00257789	0.00774708	0.00538175	-0.00175091	-0.0117531	-0.0141365	-0.0160763	-0.0204332	-0.0242408	-0.024997	-0.0194551	-0.0132878	-0.00848513	-0.00874788	-0.0114327	-0.0125159	-0.0124813	-0.020403
F25	16	0.0134469	0.00981742	0.0122212	0.0155625	0.011063	0.00486511	-0.00254919	-0.00700828	-0.0100937	-0.0134415	-0.0155154	-0.0154907	-0.0117572	-0.00771149	-0.00606684	-0.0066767	-0.00859365	-0.00946123	-0.00693956	-0.0118537
F25	16.5	0.0188985	0.0179415	0.019754	0.0204239	0.0156018	0.0115583	0.00541246	-0.00277204	-0.010905	-0.0117015	-0.0102499	-0.0097994	-0.0075276	-0.00723051	-0.00871303	-0.00856429	-0.01166	-0.0156938	-0.0175707	-0.0213966
F25	17	-0.000175934	0.00462602	0.00972998	0.0103949	0.00554363	0.00495462	0.00132191	-0.00714868	-0.0103937	-0.00281104	0.000989736	-0.0015111	0.00355669	0.00339001	-0.00187559	-0.00587025	-0.0148043	-0.0238849	-0.0276831	-0.0304713
F25	17.5	-0.00349575	-0.000479832	0.00311108	0.00389236	-3.81305e-05	0.000392373	0.000431333	-0.00493382	-0.00114023	0.0139115	0.0142169	0.00135158	0.00316353	0.00766054	0.00319203	0.000525001	-0.00768716	-0.0156528	-0.0126602	-0.00998536
F25	18	0.00867072	0.00620178	0.00382566	-0.00280618	-0.00939573	-0.00672279	-0.00319037	-0.0104267	-0.00574306	0.0101261	0.00866988	-0.00950571	-0.0112031	-0.00318775	0.00046336	0.0074957	0.00423685	-0.00724501	-0.00421703	0.00354023
F25	18.5	-0.0146284	-0.0182646	-0.0237305	-0.0325732	-0.0382791	-0.0270769	-0.0150855	-0.0171983	-0.0128764	0.00137092	-0.00430127	-0.0228561	-0.020657	-0.0112709	-0.00922576	0.00395609	0.0105204	0.00257798	0.00513657	0.0170826
F25	19	-0.0119927	-0.0180825	-0.02506	-0.0383338	-0.0433683	-0.0341813	-0.0278142	-0.0271	-0.020913	-0.00314026	-0.00732616	-0.0271103	-0.0217416	-0.0100203	-0.0073998	0.00492969	0.012244	0.00640027	0.00835757	0.0173731
F25	19.5	0.00420751	2.96753e-05	-0.00716337	-0.0233614	-0.0325079	-0.0264812	-0.0244422	-0.0273551	-0.020522	-0.00353581	-0.00623945	-0.0278918	-0.0269986	-0.0121265	-0.00326669	0.00863973	0.0153992	0.0126948	0.0165199	0.0229196
F25	20	0.0230658	0.0197715	0.0127863	-0.00168248	-0.00853825	-0.00113237	-9.76435e-05	-0.00640148	-0.00424603	0.00402888	-0.00856154	-0.0311854	-0.0277065	-0.00638819	0.00852145	0.0220737	0.0296721	0.0271309	0.0264728	0.0314741
F25	20.5	0.0234793	0.0216953	0.0167504	0.00557361	0.00196283	0.00996479	0.00697435	-0.00233052	-0.00121076	0.00109235	-0.011622	-0.0295067	-0.0255595	-0.0127648	-0.00577837	0.00500046	0.013356	0.011643	0.00802038	0.00894014
F25	21	0.0118668	0.0160513	0.0130455	0.0047776	0.00716066	0.0181865	0.0168764	0.00700454	0.00553728	0.0121742	0.00322941	-0.0113367	-0.00936137	-0.0105796	-0.0136993	-0.00830232	-0.0030706	-0.00324518	-0.00358562	-0.0014961
F25	21.5	0.0231033	0.0243277	0.0151088	0.000859559	0.00406682	0.0173656	0.0179178	0.00623707	0.00481901	0.0106602	-0.00137713	-0.0142225	-0.0102074	-0.0144128	-0.0167457	-0.00968837	-0.00849756	-0.0150313	-0.0192666	-0.0189732
F25	22	0.0137769	0.0128344	0.00365111	-0.00342742	0.000956453	0.0126009	0.0158388	0.0043662	-0.00136921	-0.00610033	-0.0261381	-0.0365257	-0.0257419	-0.0254784	-0.0217317	-0.0130622	-0.0163118	-0.0242617	-0.0276019	-0.0306328
F25	22.5	-0.00225941	-0.000550554	-0.0069154	-0.006723	0.00318425	0.0135007	0.0132413	0.00444161	0.00317188	-7.07392e-05	-0.0225424	-0.0311191	-0.019272	-0.0212708	-0.0183523	-0.00933666	-0.0109192	-0.0140846	-0.0145466	-0.0122998
F25	23	0.00819746	0.00568056	-0.000756045	0.00203472	0.0136506	0.0179398	0.0130666	0.00807226	0.0117566	0.01501	0.00184222	-0.00250271	0.00272578	-0.00693404	-0.00969929	-0.00447919	-0.000497631	0.000876148	0.000418001	-0.00457281
F25	23.5	0.00709274	0.00107336	-0.0082537	-0.00583334	0.00662182	0.0154348	0.0198807	0.0185635	0.0160597	0.0186503	0.00822076	0.00570912	0.0151558	0.0156842	0.0174615	0.0137586	0.0110596	0.00619271	0.00147889	0.000311281
F25	24	0.00788766	-0.00801373	-0.0221791	-0.0237969	-0.0188354	-0.0166079	-0.00995289	0.000766791	0.00667259	0.0114121	-0.00253217	-0.0101818	0.00389511	0.0151103	0.0202185	0.0169142	0.0129353	0.005777	-0.00271541	-0.00923708
F25	24.5	0.00355386	-0.012164	-0.0222178	-0.0232	-0.0217489	-0.0224831	-0.0139279	0.00483469	0.0131161	0.0192974	0.00980572	-0.00471225	0.00388339	0.0184498	0.0237947	0.0166161	0.0142023	0.00934772	-0.00361647	-0.0172462
F25	25	0.00690724	-0.00996138	-0.0246908	-0.0302198	-0.024315	-0.014931	-0.00282308	0.0165141	0.0338138	0.0494177	0.0407759	0.0230645	0.0287775	0.0355839	0.0337908	0.0293226	0.033073	0.0222518	0.00103056	-0.0154027
Stefan	0.5	-0.0288626	-0.00745742	0.003412	0.00319345	0.00693536	0.0172191	0.0144771	0.00371197	0.00279401	-0.00272618	0.0158213	0.0309923	0.0201822	0.0231155	0.0322914	0.0251807	0.0222145	0.00430923	-0.00366923	-0.0185299
Stefan	1	-0.0291711	-0.0015508	0.00504376	0.00261104	0.0118037	0.0192247	0.0272815	0.022486	0.0183495	0.0234001	0.0454681	0.0420661	0.0179085	0.0146894	0.0264393	0.0237972	0.0201969	0.00571727	0.00400122	-0.00712249
Stefan	1.5	-0.012763	0.0111997	0.0147993	0.0183784	0.0311766	0.0370483	0.0423251	0.039727	0.0350324	0.0418462	0.0589457	0.0464252	0.0190963	0.0163966	0.0268197	0.028314	0.0291674	0.0219602	0.0218825	0.0175487
Stefan	2	-0.0124702	0.00890513	0.0107481	0.0133561	0.0249012	0.0282546	0.0305775	0.0317304	0.0289205	0.0333972	0.0465166	0.032948	0.0154983	0.0157671	0.0183853	0.0201778	0.0215027	0.0128494	0.0164647	0.014318
Stefan	2.5	-0.0381021	-0.0221755	-0.0225181	-0.0220146	-0.0175449	-0.0163021	-0.0113895	-0.00474059	-0.00399782	-0.00250014	0.00424354	-0.00697977	-0.0176461	-0.0141079	-0.0100867	-0.0109996	-0.0114082	-0.017891	-0.0145285	-0.0153278
Stefan	3	-0.0592455	-0.0458267	-0.0476807	-0.04947	-0.0459686	-0.0453172	-0.038669	-0.0300905	-0.0320817	-0.0339249	-0.0348744	-0.0519219	-0.0608022	-0.051569	-0.0405838	-0.0385215	-0.0391261	-0.0381899	-0.0317785	-0.0279851
Stefan	3.5	-0.0818806	-0.0644573	-0.0630587	-0.0645994	-0.0625476	-0.0624582	-0.0524326	-0.048851	-0.0577726	-0.0590672	-0.0619286	-0.0792146	-0.0823175	-0.0702262	-0.0584821	-0.0534995	-0.0517629	-0.0464735	-0.0384828	-0.033019
Stefan	4	-0.091175	-0.0731554	-0.0676252	-0.0668522	-0.067431	-0.0665794	-0.0547597	-0.0517407	-0.0606286	-0.0621746	-0.0691924	-0.0812336	-0.075253	-0.0589231	-0.0514408	-0.0499608	-0.0468556	-0.0380875	-0.0305714	-0.0247055
Stefan	4.5	-0.0880381	-0.0705514	-0.0630723	-0.0645302	-0.0717596	-0.0718319	-0.056991	-0.0538984	-0.0580936	-0.0578628	-0.068838	-0.0791431	-0.0673366	-0.0489379	-0.0412992	-0.04211	-0.0426746	-0.0335289	-0.0267665	-0.0235797
Stefan	5	-0.0818013	-0.065452	-0.0553433	-0.0527344	-0.0631469	-0.0630186	-0.0520983	-0.0558511	-0.0609968	-0.0592238	-0.0710167	-0.0797354	-0.0695248	-0.0513641	-0.0377899	-0.0370659	-0.0351898	-0.0214233	-0.0195852	-0.01799
Stefan	5.5	-0.0549905	-0.0387307	-0.0291566	-0.0266483	-0.0370059	-0.0342813	-0.0307067	-0.0476809	-0.0612684	-0.0671709	-0.074044	-0.0772856	-0.062952	-0.0439257	-0.0336528	-0.032935	-0.025499	-0.00318388	0.00569229	0.0136719
Stefan	6	-0.0568232	-0.0523933	-0.0385959	-0.035229	-0.0438	-0.0356448	-0.0347126	-0.054193	-0.0704471	-0.0781416	-0.0816062	-0.0684536	-0.0455006	-0.0293552	-0.0237208	-0.0249112	-0.0213557	-0.00270645	0.0129112	0.0253152
Stefan	6.5	-0.0383924	-0.0444341	-0.0194721	-0.00787226	-0.0268406	-0.0329853	-0.0310454	-0.0392905	-0.034822	-0.0387247	-0.0482237	-0.0304687	-0.0169416	-0.0198537	-0.0135495	-0.0189996	-0.0254379	-0.0185376	-0.0136792	0.00189306
Stefan	7	0.0116829	0.0037954	0.0142889	0.0150597	-0.00557079	-0.0186986	-0.0184033	-0.017488	-0.0123629	-0.0236198	-0.0398721	-0.0176708	-0.0078869	-0.0270754	-0.0325852	-0.0238217	-0.0290255	-0.0357908	-0.0467368	-0.0332906
Stefan	7.5	0.0269182	0.0149945	0.0160741	0.0327578	0.0318344	0.0088155	-0.00160655	-0.0030729	-0.00308709	-0.0194106	-0.0347095	-0.0117906	-0.0082704	-0.0249853	-0.0342096	-0.0335874	-0.0186321	-0.0106604	-0.0281372	-0.00899869
Stefan	8	0.00628291	-0.0137006	-0.0137494	-0.00978912	-0.0070235	-0.00895041	-0.00524509	0.00191348	-0.000222707	-0.0102536	-0.00562853	0.00381703	-0.00333439	-0.00819431	-0.0165952	-0.028289	-0.0234196	-0.0121839	-0.0127633	0.0128466
Stefan	8.5	0.00706249	-0.0133898	-0.00625066	-0.00766446	-0.00219571	0.00316819	0.0131268	0.0314897	0.0326008	0.0236412	0.0210696	0.0165865	-0.00066961	-0.0123304	-0.00934116	-0.00780362	-0.012985	-0.0154316	-0.0251679	-0.0122342
Stefan	9	0.0487141	0.0394435	0.0392924	0.0351038	0.038593	0.0296823	0.037378	0.055213	0.0680075	0.0724343	0.0750066	0.0627436	0.036302	0.0175207	0.0109939	0.0168081	0.0158134	0.00526017	-0.00972701	-0.0170205
Stefan	9.5	0.0480602	0.0488919	0.0358965	0.0262163	0.0489483	0.0596485	0.0616045	0.0681089	0.0683941	0.0759716	0.091926	0.058436	0.0254313	0.0192236	-0.00105994	0.000896857	0.0133402	0.0120487	0.00964489	-0.00667387
Stefan	10	0.00703491	0.0110747	0.0110496	0.008839	0.0376945	0.0620707	0.0590378	0.0522859	0.0568353	0.0757498	0.113976	0.0505197	-0.00252058	0.00936548	0.00313035	-0.0125587	0.00264832	0.0119477	0.0317852	0.0172877
Stefan	10.5	-0.0257725	-0.0148098	-0.00845771	-0.0397702	-0.0352321	0.0122061	0.0200394	0.0239654	0.0385267	0.069463	0.119875	0.0348879	-0.0201474	-0.0059856	-0.00942187	-0.0120157	-0.022772	-0.0374442	-0.00759403	-0.033643
Stefan	11	0.00980178	0.0330213	0.0342251	0.0148588	0.0204683	0.0400489	0.0335992	0.0364831	0.0585118	0.0806893	0.101585	0.0230778	-0.0168332	-0.0215607	-0.0315553	-0.0161763	-0.0133225	-0.0403416	-0.033419	-0.070348
Stefan	11.5	-0.0167439	0.0150805	0.00589753	0.00132982	0.0121692	0.0203302	0.0145404	0.0174715	0.0492115	0.0918344	0.124948	0.0477312	0.0131992	0.0173191	-0.0173079	-0.0247352	-0.00578866	-0.0240935	-0.0174952	-0.0403438
Stefan	12	-0.0466789	-0.0142804	-0.00919866	-0.00425705	0.0032834	0.0311463	0.0304538	0.036623	0.0544094	0.0854974	0.114846	0.0136407	-0.0256664	-0.0105694	-0.0351649	-0.0493965	-0.0232548	-0.0278262	-0.0323121	-0.0234598
Stefan	12.5	0.0100307	0.0280012	0.023405	0.017197	0.0106591	0.0276997	0.0300881	0.0490688	0.0639487	0.0907167	0.111175	0.0273172	0.0102521	0.0317879	0.0226722	0.0226812	0.0387185	0.032059	0.0221264	0.0400404
Stefan	13	0.0107051	0.0136512	0.00585446	0.00193968	-0.00289031	0.0064945	0.0107267	0.0397764	0.0481836	0.0723571	0.0757493	0.0155405	0.0289148	0.0475346	0.0400111	0.0477337	0.0555212	0.0539626	0.040656	0.0543958
Stefan	13.5	-0.00567398	-0.00289459	0.00139463	-0.00203162	-0.00306491	0.00488706	0.0139343	0.0333249	0.0266093	0.0457836	0.0475986	-0.00222579	0.00778948	0.0158831	0.0118434	0.0230158	0.0316146	0.0316498	0.030533	0.0466088
Stefan	14	-0.0410018	-0.0277574	-0.0125978	-0.0143182	-0.0204949	-0.0217988	-0.0157859	0.00181502	-0.00176699	0.0176692	0.0232301	-0.0221863	-0.0276661	-0.0295358	-0.0368476	-0.0177132	-0.0121719	-0.0132888	-0.0171286	-0.00502724
Stefan	14.5	-0.0283969	-0.0285052	-0.0189902	-0.0234644	-0.0322593	-0.0438083	-0.0438331	-0.0269232	-0.0289388	-0.00715865	0.00382527	-0.0309126	-0.0449719	-0.0513954	-0.0557069	-0.0376224	-0.0426131	-0.0465736	-0.0397464	-0.0310682
Stefan	15	-0.0254304	-0.0284315	-0.0245384	-0.0303283	-0.0302055	-0.0337057	-0.033144	-0.0173872	-0.0116306	0.00543384	0.0154566	-0.0169932	-0.0369412	-0.0440547	-0.0458403	-0.032703	-0.0424898	-0.0436515	-0.0396045	-0.0393577
Stefan	15.5	-0.0137523	-0.0196704	-0.0107551	-0.0179425	-0.0123982	-0.00520467	-0.00938999	0.00726136	0.0232482	0.0334304	0.0406525	0.00581907	-0.0245574	-0.033627	-0.0406098	-0.0328765	-0.0336859	-0.0351908	-0.0465265	-0.0452687
Stefan	16	0.00766856	-0.000236499	0.00424158	0.00501868	0.0079708	0.0108307	0.00715079	0.0190294	0.0386271	0.0536684	0.0683884	0.029538	-0.00358867	-0.00676345	-0.013348	-0.0108335	-0.00842042	-0.0119028	-0.0213713	-0.0102511
Stefan	16.5	-0.0217073	-0.0350495	-0.027514	-0.0171384	-0.00577859	0.00158509	0.00306972	0.01463	0.0335562	0.0475131	0.0665784	0.0306207	0.0028623	0.00924826	0.00329068	0.00552946	0.00271897	-0.00470428	-0.00995119	0.0162316
Stefan	17	-0.0170123	-0.0267278	-0.0176841	-0.0134332	-0.00652964	0.00180676	0.00338187	0.00469737	0.00826773	0.0215594	0.0352814	0.00127664	-0.00608644	0.0112471	0.000524204	0.00330091	0.0060141	-0.00222107	0.00151148	0.02884
Stefan	17.5	-0.00732544	-0.00320842	0.0238733	0.0184825	0.0053972	0.0054666	-0.000887025	-0.00140314	-0.00694912	-0.00118556	0.00650641	-0.0358438	-0.0420864	-0.020848	-0.0237509	-0.00801869	0.00935978	0.00464641	-6.99399e-05	0.0189976
Stefan	18	-0.00711305	-0.0048765	0.0151272	0.0159909	-4.17885e-05	-0.0191623	-0.0309827	-0.0259321	-0.0281835	-0.0240941	-0.0151509	-0.0510658	-0.0550047	-0.0371607	-0.0362822	-0.0180939	-0.000662819	-0.00109538	0.00271094	0.0158954
Stefan	18.5	-0.033989	-0.0262054	-0.02138	-0.0152648	-0.0322415	-0.0627975	-0.0640004	-0.0509856	-0.0571559	-0.0515821	-0.0386829	-0.0673992	-0.0645854	-0.0430525	-0.0356268	-0.0202568	-0.0151726	-0.0211123	-0.0042287	-0.00276955
Stefan	19	-0.0549716	-0.0410497	-0.0340949	-0.0295429	-0.0332601	-0.0511276	-0.0466862	-0.0290727	-0.0295979	-0.0261187	-0.0220494	-0.0456071	-0.0436678	-0.0227598	-0.014829	-0.00342729	-0.00326395	-0.00759465	-0.00212667	-0.0170322
Stefan	19.5	-0.0151875	-0.00765358	-0.00147609	0.00848058	0.00866781	-0.0104003	-0.018286	-0.00905331	-0.0132419	-0.0184793	-0.0170535	-0.0354643	-0.0372287	-0.0342411	-0.0291261	-0.0183354	-0.00678632	-0.00863379	-0.00815608	-0.0351444
Stefan	20	-0.0066151	-0.012166	-0.013688	0.00061594	0.000946805	-0.016309	-0.02926	-0.0133129	-0.0116979	-0.026634	-0.0249584	-0.0390493	-0.0503874	-0.0526141	-0.0454834	-0.0363231	-0.0246475	-0.0259254	-0.0330018	-0.0591942
Stefan	20.5	0.00202017	-0.0126706	-0.027881	-0.0116604	0.00400662	0.0020636	-0.000111897	0.0145324	0.0275896	0.0172236	0.0193627	0.00641406	-0.0107713	-0.0174755	-0.0270286	-0.0319188	-0.0307089	-0.0363183	-0.0345967	-0.0521233
Stefan	21	-0.00466018	-0.00501972	-0.0233635	-0.019985	-0.00712276	0.000121271	0.00450081	0.0217092	0.0286346	0.024555	0.0343029	0.014637	0.00302907	0.0115888	0.00177636	-0.0039898	-0.0149455	-0.0319426	-0.0301947	-0.0383806
Stefan	21.5	-0.0305031	-0.0296786	-0.035971	-0.0386828	-0.0372078	-0.0247886	-0.0215735	4.69831e-05	0.00368724	-0.006743	0.0133012	-0.00496435	-0.0153218	0.00180775	-0.00281453	-0.00542427	-0.00960312	-0.0163425	-0.0124474	-0.0228506
Stefan	22	-0.0254082	-0.031608	-0.0320247	-0.0397536	-0.043244	-0.0359235	-0.030001	-0.0126093	-0.0174852	-0.0221897	0.00579557	-0.0188908	-0.0297676	-0.0172005	-0.0277138	-0.0244102	-0.0234883	-0.0232426	-0.0199168	-0.0303446
Stefan	22.5	0.0102934	0.0109845	0.0113602	0.00403691	0.00139663	0.00750633	0.00979966	0.0257315	0.0237209	0.0190394	0.038131	0.0084966	-0.000475998	0.016309	0.00142966	0.00402768	0.00275669	-0.00394888	-0.00245016	-0.00987706
Stefan	23	0.0447002	0.0405719	0.0433609	0.0388848	0.0325627	0.0287215	0.0315246	0.0504323	0.0589546	0.0643229	0.080606	0.0546838	0.0523702	0.0611601	0.0455203	0.0466006	0.0432903	0.0336406	0.0339298	0.0219849
Stefan	23.5	0.0240823	0.0257612	0.0290038	0.0307544	0.0277063	0.0190443	0.0182226	0.0313592	0.0316021	0.0408802	0.0667722	0.0448333	0.0387969	0.0480351	0.0327456	0.0358039	0.0374625	0.0325462	0.0320667	0.0176567
Stefan	24	-0.00833748	-0.00925795	0.00585145	0.0190329	0.0348095	0.0422861	0.0404325	0.0405759	0.0377035	0.0388521	0.0526139	0.037775	0.0274788	0.0261583	0.0169206	0.0112653	0.0125656	0.0137677	0.0174165	0.0183215
Stefan	24.5	-0.00899451	-0.0191433	-0.00439258	0.0105558	0.031814	0.045198	0.0456895	0.0452312	0.0379061	0.0343736	0.0414502	0.0263607	0.00945402	0.00302099	-0.00376236	-0.0078672	-0.0114929	-0.0204103	-0.00935728	0.00925328
Stefan	25	-0.00849667	-0.0262165	-0.0249503	-0.0078786	0.00915215	0.0162075	0.0126601	0.019513	0.00863647	-0.00416478	-0.00203482	-0.0166484	-0.0305258	-0.028798	-0.0230038	-0.0153093	-0.0245285	-0.0414511	-0.0238646	-0.00312527
Fritz	0.5	-0.0248351	0.00958334	-0.00425827	-0.00479248	0.0201409	0.0300051	0.0348123	0.0168393	0.0249464	0.0515173	0.0691353	0.0668774	0.0360744	0.0207121	0.0123445	0.0114853	0.0135443	0.0469501	0.109062	0.160122
Fritz	1	-0.00513896	0.0141217	-0.00115215	-0.00649991	0.00937093	0.0149495	0.0237903	0.00942997	0.00473241	0.0197644	0.0376741	0.0415913	0.0167243	0.00108512	-0.00980484	-0.00458791	0.00791651	0.0377348	0.0850578	0.125302
Fritz	1.5	0.000693415	0.00800071	-0.00912614	-0.0103862	0.00245824	0.00728475	0.0176033	-0.00287752	-0.0171057	-0.00971864	0.00639069	0.0169858	0.00880455	-0.00604516	-0.0184886	-0.0169362	0.00124763	0.0155767	0.028715	0.0566308
Fritz	2	-0.0268386	-0.00801267	-0.0181964	-0.0132841	-0.0046189	-0.00187048	0.00665399	-0.0117337	-0.0276274	-0.029066	-0.0213961	-0.0052835	-0.00485706	-0.0222393	-0.0368365	-0.0325852	-0.0101824	-0.000418568	-0.00687608	0.00817034
Fritz	2.5	-0.0750201	-0.0508126	-0.0526036	-0.0412926	-0.0236401	-0.0185465	-0.0160685	-0.0309065	-0.0489207	-0.0545101	-0.0518509	-0.0350517	-0.027279	-0.0400626	-0.054606	-0.0500789	-0.027774	-0.0229743	-0.0381817	-0.0301167
Fritz	3	-0.0856267	-0.0642469	-0.0660976	-0.0535641	-0.0360091	-0.0344779	-0.0351491	-0.0472511	-0.0638897	-0.0712485	-0.0643353	-0.0436365	-0.0300654	-0.0364703	-0.0492895	-0.0424124	-0.0222145	-0.0324902	-0.0583472	-0.0519591
Fritz	3.5	-0.0812742	-0.0697241	-0.0746873	-0.0668042	-0.0562761	-0.0547106	-0.0523211	-0.0593315	-0.0708159	-0.0775265	-0.0701208	-0.0484483	-0.03008	-0.0329408	-0.0442508	-0.0329963	-0.00916592	-0.0258964	-0.0621267	-0.06255
Fritz	4	-0.0999139	-0.0913343	-0.0937056	-0.0779022	-0.0657015	-0.0647772	-0.0603182	-0.0663368	-0.0753098	-0.0809907	-0.0733051	-0.0531964	-0.0340158	-0.0287005	-0.0356088	-0.0252134	-0.00609989	-0.0280156	-0.0698275	-0.0787048
Fritz	4.5	-0.119974	-0.0988291	-0.101294	-0.0853425	-0.0671201	-0.0669295	-0.0692566	-0.0749845	-0.0816757	-0.0839952	-0.072199	-0.0580321	-0.0413362	-0.0265334	-0.0274958	-0.0175635	-0.00304031	-0.0290566	-0.0630285	-0.0754359
Fritz	5	-0.145285	-0.121872	-0.135619	-0.125283	-0.0875583	-0.0785341	-0.0948885	-0.109956	-0.115619	-0.11587	-0.103324	-0.0947877	-0.0741577	-0.0418366	-0.0291931	-0.0117562	0.00134505	-0.0212568	-0.0340767	-0.0323099
Fritz	5.5	-0.0748843	-0.0576549	-0.10429	-0.111392	-0.0728961	-0.0659392	-0.0993651	-0.137398	-0.150159	-0.147249	-0.132466	-0.131234	-0.115823	-0.0845912	-0.0691988	-0.0502225	-0.030825	-0.0430676	-0.0457198	-0.0436287
Fritz	6	-0.038486	-0.0054553	-0.0622258	-0.0904707	-0.0736115	-0.0675679	-0.0995964	-0.155625	-0.179381	-0.184282	-0.18262	-0.17366	-0.155589	-0.142888	-0.129157	-0.120172	-0.103128	-0.107275	-0.110456	-0.137917
Fritz	6.5	-0.0701473	-0.0258892	-0.046122	-0.0721844	-0.0690329	-0.0725319	-0.104239	-0.150965	-0.186028	-0.200663	-0.21451	-0.168211	-0.1212	-0.106981	-0.0850159	-0.0735895	-0.0720015	-0.0916831	-0.106499	-0.116421
Fritz	7	-0.0306897	-0.0115015	-0.0224988	-0.0390527	-0.029744	-0.013809	-0.0445643	-0.0944628	-0.0987677	-0.0878257	-0.113501	-0.0601119	-0.0181646	-0.0202141	0.0174856	0.0195501	0.0150023	-0.00607454	-0.0276923	-0.0110121
Fritz	7.5	0.0393047	0.0258444	0.0308768	0.024943	0.013843	0.00819248	-0.0122638	-0.0229877	0.00466147	0.00200362	-0.0555987	-0.0124508	-0.00272208	-0.0414157	-0.0273856	-0.0307995	-0.00818253	0.00797491	-0.00186544	0.0185872
Fritz	8	0.0894598	0.0672639	0.0761198	0.0691802	0.0398482	0.012837	0.00623272	0.0118432	0.0345527	0.0425411	-0.0132874	0.00669884	-0.0138342	-0.0621642	-0.0618811	-0.0768327	-0.0512849	-0.0292237	-0.056481	-0.0545924
Fritz	8.5	0.0659579	0.0371267	0.0613645	0.0525585	0.0285478	0.0251905	0.0340205	0.0487216	0.0714788	0.084286	0.0370577	0.0500836	0.0329667	0.00881101	0.0147589	-0.00709958	-0.00250979	-0.00650986	-0.0334721	-0.0361054
Fritz	9	0.0342339	-0.00998194	0.0264957	0.0291776	0.0139289	0.0210489	0.0413402	0.0739662	0.0872419	0.106616	0.0884783	0.0931632	0.0636944	0.0522267	0.0612699	0.0520439	0.0530684	0.0563279	0.0549851	0.106399
Fritz	9.5	0.0669826	0.00610162	0.0170371	0.0305955	0.0382618	0.0578682	0.0752139	0.106616	0.140811	0.182711	0.178482	0.11096	0.0370822	0.0259696	0.0263666	0.0128275	0.0236936	0.0525725	0.0696871	0.102652
Fritz	10	0.0542858	0.032283	0.0499124	0.0500201	0.0525371	0.0505291	0.0683043	0.116436	0.130908	0.157568	0.163183	0.0273995	-0.0732301	-0.0672123	-0.0870899	-0.0904477	-0.0737888	-0.0424284	-0.0119673	-0.0183717
Fritz	10.5	-0.0193039	0.00733384	-0.00396151	-0.0280343	0.00966559	0.0435497	0.0480186	0.0512254	0.0292052	0.0892291	0.148958	-0.0211909	-0.107824	-0.0509397	-0.0422547	-0.0261584	-0.0550277	-0.07553	-0.0647619	-0.0819497
Fritz	11	-0.0398423	-0.00737614	-0.0211951	-0.0519406	-0.016002	0.0398233	0.0359353	0.0352468	0.0324755	0.102742	0.193634	0.0336518	-0.0217511	0.0445448	0.0540734	0.0719373	0.0219662	-0.0142209	0.016091	0.00254053
Fritz	11.5	-0.0462322	0.000149728	-4.3212e-05	-0.0161311	-0.0191973	-0.00423274	0.00711043	0.0449108	0.0612459	0.141362	0.236965	0.0574573	-0.0165358	0.0166322	0.0117772	0.0312106	-0.0012488	0.00329065	0.037484	0.0357612
Fritz	12	-0.0256423	0.0214809	0.0297848	0.0321822	0.0570971	0.0690145	0.0503304	0.0866429	0.151353	0.247188	0.299274	0.0784946	0.00533095	0.0528791	0.0473323	0.0466736	0.0225192	0.0181837	0.0141757	-0.0492191
Fritz	12.5	-0.010404	0.0546757	0.0615904	0.0638327	0.0826324	0.0914956	0.0789543	0.102701	0.145564	0.222674	0.282497	0.0934541	0.0104078	0.0497232	0.0449405	0.0395572	0.019261	0.00191033	-0.000952076	-0.0632027
Fritz	13	-0.0132944	0.0424672	0.00465563	0.00387185	0.00730034	-0.00175508	-0.0192989	0.008117	0.0391879	0.100984	0.173598	0.0469319	-0.00428987	0.0244558	0.0034168	0.00186833	-0.00281011	-0.00225702	-0.00214596	-0.0491923
Fritz	13.5	-0.0594253	-0.0154274	-0.0279749	-0.00985829	-0.0392866	-0.0639691	-0.0801891	-0.0606902	-0.0469529	0.000749727	0.0625636	-0.0223684	-0.0435195	0.00110596	-0.0173687	-0.0318217	-0.0240703	-0.0143336	-0.00164237	-0.039674
Fritz	14	-0.128125	-0.0778129	-0.0741051	-0.0341464	-0.0354661	-0.0193909	-0.0184516	-0.0150689	-0.0305796	-0.0232914	0.0123228	-0.070176	-0.09646	-0.0478246	-0.0346861	-0.0378029	-0.0284831	-0.0221445	-0.0083699	-0.0276527
Fritz	14.5	-0.115012	-0.0691709	-0.0637009	-0.0101437	0.0191436	0.0540201	0.0412333	0.0076535	-0.0129328	-0.0221594	0.00956887	-0.0367374	-0.069844	-0.0507449	-0.0330227	-0.0176801	1.04504e-05	0.0028633	0.00286685	-0.00519997
Fritz	15	-0.0869478	-0.0441356	-0.060081	-0.00774791	0.0100788	0.0371229	0.0495791	0.0255646	0.0273354	0.0309735	0.0517406	-0.00570498	-0.0601472	-0.0555988	-0.0367603	-0.00757532	0.0066416	0.00523214	0.0038293	0.00736447
Fritz	15.5	-0.0242138	0.0180532	0.000456055	0.0322536	0.0119437	0.00928616	0.0125579	-0.0010812	0.0284608	0.0410867	0.0527375	-0.019632	-0.0704802	-0.062891	-0.0567782	-0.0385719	-0.0268201	-0.0266342	-0.0172441	0.00122306
Fritz	16	-0.047506	-0.00677294	-0.0140877	0.00638187	-0.0230635	-0.00111507	0.00484761	-0.0217296	-0.0088526	-0.00687384	0.0116631	-0.036671	-0.0760119	-0.0622802	-0.0567867	-0.0539203	-0.0492414	-0.0446209	-0.0371065	-0.00703139
Fritz	16.5	-0.0748421	-0.056156	-0.0823599	-0.0603348	-0.0671208	-0.0100034	0.0199479	0.0037793	0.00852146	0.00326926	0.031507	0.00342608	-0.0302139	-0.0320573	-0.0351671	-0.043119	-0.0429235	-0.0415488	-0.0433915	-0.0193861
Fritz	17	0.006276	-0.00651722	-0.0390017	-0.00807512	-0.0165124	0.0172882	0.0352175	0.00980004	0.0269474	0.0581171	0.0847742	0.0515926	0.0116589	7.24537e-05	-0.0206502	-0.0293325	-0.0151532	-0.02191	-0.0407755	-0.00139148
Fritz	17.5	0.0528038	0.043429	0.00924639	0.0242877	0.00945236	0.0307748	0.0355929	0.0284273	0.07579	0.129555	0.132471	0.0551111	0.00278501	0.00231371	-0.00963925	0.000415552	0.0219859	0.00830643	-0.0158955	0.00864274
Fritz	18	0.0396123	0.0379504	0.0127935	0.00857319	-0.0177578	-0.000133618	0.00490325	0.0105231	0.0345894	0.0622514	0.0742035	0.0144783	-0.0243238	-0.0118052	-0.0205977	-0.0111849	0.0141032	0.0108688	-0.00613989	0.00485906
Fritz	18.5	0.00128016	-0.00737941	-0.0567514	-0.0714443	-0.055601	-0.00359109	0.0132319	0.010894	0.0140127	0.0339762	0.05505	0.0193007	-0.00319692	0.0157009	0.0110867	0.0079707	0.0324772	0.0414421	0.0201057	0.0155921
Fritz	19	-0.0121349	-0.0298294	-0.0705656	-0.0739407	-0.0546993	-0.0212196	-0.0197965	-0.0290999	-0.0320568	-0.0141775	0.0208665	0.00594264	-0.0151246	0.00373618	-0.00498803	-0.0167856	-0.0102629	-0.00188532	-0.00419655	-0.00814747
Fritz	19.5	0.0495932	0.0384835	0.011258	0.0170895	0.0296996	0.0344239	0.0196761	0.0180185	0.0224321	0.0314514	0.0610367	0.0474631	0.0298431	0.0495433	0.0512715	0.0436508	0.0467697	0.0595827	0.0688632	0.0667137
Fritz	20	0.0425732	0.0615904	0.0488201	0.0381266	0.0527711	0.0550176	0.0261265	0.056699	0.0713491	0.0502808	0.0617382	0.0287487	-0.00807871	0.0139503	0.0417583	0.0625672	0.0689477	0.0691007	0.0786408	0.0771823
Fritz	20.5	-0.00147801	0.0275867	0.0218403	0.0167119	0.0198886	0.000467629	-0.0335047	-0.0161006	-0.0386419	-0.079255	-0.0498256	-0.0583454	-0.0895979	-0.0645848	-0.0348494	-0.0315201	-0.0396536	-0.0364497	-0.0195204	0.00601856
Fritz	21	-0.000793953	0.00675959	0.00647192	0.0201431	0.0282175	0.00467754	-0.0286637	-0.0153846	-0.0526019	-0.0789515	-0.0307101	-0.0386374	-0.0758626	-0.0738398	-0.0720095	-0.0775448	-0.075437	-0.0631778	-0.0447146	-0.0189404
Fritz	21.5	-0.024996	-0.0227468	-0.0161831	0.011775	0.00144915	-0.039299	-0.0733024	-0.0339715	-0.0438305	-0.0545774	-0.00560081	-0.0245729	-0.075438	-0.0920116	-0.099099	-0.0958274	-0.0912992	-0.0639249	-0.0558689	-0.0300865
Fritz	22	0.0114938	0.0137239	0.01037	0.034067	0.0259077	-0.0237337	-0.0379983	0.0283777	0.0362853	0.0299441	0.053148	0.0166098	-0.0380236	-0.0639265	-0.0666824	-0.0515677	-0.0234549	-0.00673259	-0.0156776	0.00956666
Fritz	22.5	-0.00218645	-0.00395052	-0.0102243	-0.00990469	-0.0216022	-0.0381659	-0.0372337	0.012368	0.0172124	0.0160831	0.0350231	-0.0192191	-0.0642759	-0.0643485	-0.0709268	-0.049232	-0.0170053	-0.0163902	-0.0450953	-0.0215264
Fritz	23	-0.0282081	-0.0531186	-0.0764694	-0.086527	-0.0852725	-0.0603767	-0.0550447	-0.0336594	-0.041885	-0.0303801	-0.0101107	-0.043667	-0.0511933	-0.0305456	-0.0565225	-0.0651029	-0.0561334	-0.0632841	-0.102269	-0.0794948
Fritz	23.5	-0.0181807	-0.0416524	-0.0615042	-0.0518047	-0.0363541	-0.00460267	0.00983628	0.0349668	0.0470715	0.0609763	0.0638253	0.0255911	0.0266073	0.060938	0.0441103	0.0217006	0.0182399	0.0135105	-0.024567	-0.00462147
Fritz	24	-0.0231304	-0.0234746	-0.0266471	0.000688357	0.00528805	0.0157623	0.00464979	0.020142	0.0441355	0.0541111	0.0541182	0.020763	0.0232598	0.0607096	0.0722207	0.0608238	0.0381172	0.0307099	-0.00604836	0.0261395
Fritz	24.5	0.0119772	0.0174424	0.0290779	0.0801047	0.0722767	0.0693178	0.0598348	0.0482526	0.0428036	0.0494087	0.067667	0.0382004	0.0333204	0.0627369	0.0656385	0.0552612	0.0433898	0.0431678	0.0312689	0.0945227
Fritz	25	0.0493529	0.0345132	0.0553016	0.121644	0.125738	0.161844	0.16692	0.137098	0.1124	0.119205	0.141699	0.0892143	0.060066	0.0892157	0.0787448	0.0653649	0.0551348	0.070164	0.0987501	0.197021
