# Supplementary material for: A medullary hub for controlling REM sleep and pontine waves
Source: Nat Commun. 2023 Jul 3;14:3922. doi: 10.1038/s41467-023-39496-0 (PMC10318054; doi:10.1038/s41467-023-39496-0)
Supplement: Supplementary file 4 — Source Data [file 41467_2023_39496_MOESM4_ESM.zip › Figure2_SourceData.xlsx]

## Sheet: Experimental_Subjects
Panel(s)	Species	Strain	Virus	# Mice	# Males	# Females	Age
a	—	—	—	—	—	—	—
b - d	Mus musculus	CRH-Cre		9	4	5	8 - 11 wks
e	—	—	—	—	—	—	—
f	Mus musculus	CRH-Cre		9	4	5	8 - 11 wks
g,h	—	—	—	—	—	—	—
i - k	Mus musculus	CRH-Cre	GCaMP6s	8	4	4	10 - 16 wks

## Sheet: Figure_2b
Example LFP
t	16112	16112	16112	16112	16112	16112	16112	16112	16112.1	16112.1	16112.1	16112.1	16112.1	16112.1	16112.1	16112.1	16112.1	16112.1	16112.1	16112.1	16112.1	16112.1	16112.2	16112.2	16112.2	16112.2	16112.2	16112.2	16112.2	16112.2	16112.2	16112.2	16112.2	16112.2	16112.2	16112.2	16112.3	16112.3	16112.3	16112.3	16112.3	16112.3	16112.3	16112.3	16112.3	16112.3	16112.3	16112.3	16112.3
amp	0.00254499	0.00723941	-0.0140423	-0.0520037	-0.0293106	0.000639549	0.00642504	0.038415	0.0762983	0.0673912	0.0468623	0.0471529	0.0314065	0.0323439	0.0257735	-0.00417067	0.00413844	-0.000210874	-0.044012	-0.0563914	-0.0824713	-0.161537	-0.196078	-0.157145	-0.0925915	-0.0805193	-0.0890953	-0.066355	-0.072139	-0.0871512	-0.0488287	-0.0298666	-0.0520766	-0.0538144	-0.0801313	-0.13049	-0.132843	-0.0955485	-0.0509366	-0.00741499	0.00339612	-0.0256666	-0.0222963	-0.00935118	-0.0206319	0.0109128	0.0609912	0.0874178	0.0986017
Average Waveform
t	-0.15	-0.149	-0.148	-0.147	-0.146	-0.145	-0.144	-0.143	-0.142	-0.141	-0.14	-0.139	-0.138	-0.137	-0.136	-0.135	-0.134	-0.133	-0.132	-0.131	-0.13	-0.129	-0.128	-0.127	-0.126	-0.125	-0.124	-0.123	-0.122	-0.121	-0.12	-0.119	-0.118	-0.117	-0.116	-0.115	-0.114	-0.113	-0.112	-0.111	-0.11	-0.109	-0.108	-0.107	-0.106	-0.105	-0.104	-0.103	-0.102
King	0.01288	0.01281	0.01276	0.01272	0.0127	0.01269	0.01269	0.01268	0.01267	0.01263	0.01257	0.01246	0.01232	0.01213	0.01189	0.01162	0.01132	0.01101	0.01069	0.01039	0.01011	0.00987	0.00968	0.00954	0.00946	0.00943	0.00946	0.00953	0.00962	0.00974	0.00986	0.00997	0.01007	0.01014	0.01017	0.01016	0.0101	0.01001	0.00986	0.00968	0.00947	0.00924	0.009	0.00876	0.00852	0.00832	0.00814	0.008	0.0079
Cervantes	0.00979	0.00974	0.00969	0.00963	0.00956	0.00948	0.0094	0.00931	0.00923	0.00914	0.00907	0.00899	0.00893	0.00886	0.0088	0.00874	0.00867	0.00859	0.00849	0.00838	0.00823	0.00807	0.00788	0.00768	0.00746	0.00724	0.00702	0.00682	0.00664	0.00648	0.00635	0.00624	0.00617	0.00611	0.00607	0.00604	0.00601	0.00598	0.00594	0.00588	0.0058	0.00571	0.0056	0.00548	0.00536	0.00523	0.00512	0.00502	0.00495
Twain	0.01901	0.01898	0.01895	0.0189	0.01885	0.01877	0.01867	0.01855	0.0184	0.01823	0.01803	0.01782	0.01759	0.01735	0.01711	0.01688	0.01667	0.01647	0.0163	0.01615	0.01603	0.01594	0.01587	0.01582	0.01579	0.01579	0.01579	0.01581	0.01584	0.01586	0.01589	0.01591	0.01592	0.01592	0.01591	0.01588	0.01583	0.01577	0.01569	0.0156	0.0155	0.0154	0.0153	0.01521	0.01513	0.01508	0.01505	0.01504	0.01506
Bay	0.00484	0.00492	0.00501	0.0051	0.00519	0.00525	0.00529	0.00528	0.00523	0.00514	0.00501	0.00485	0.00467	0.00449	0.00433	0.00419	0.0041	0.00407	0.0041	0.00419	0.00436	0.00459	0.00487	0.00518	0.00551	0.00584	0.00614	0.00641	0.00662	0.00678	0.00686	0.00688	0.00684	0.00676	0.00664	0.0065	0.00637	0.00626	0.00617	0.00614	0.00616	0.00624	0.00638	0.00658	0.00682	0.0071	0.00739	0.00768	0.00794
Fincher	0.01389	0.01394	0.01399	0.01403	0.01405	0.01406	0.01404	0.014	0.01393	0.01382	0.01369	0.01354	0.01336	0.01316	0.01296	0.01274	0.01253	0.01233	0.01214	0.01196	0.01179	0.01164	0.01151	0.0114	0.0113	0.01122	0.01116	0.01113	0.01111	0.01113	0.01117	0.01123	0.01132	0.01142	0.01153	0.01163	0.01173	0.01181	0.01188	0.01192	0.01195	0.01196	0.01198	0.012	0.01204	0.0121	0.01219	0.01231	0.01245
Shyamalan	0.00661	0.00659	0.00656	0.00652	0.00646	0.00636	0.00624	0.00609	0.0059	0.0057	0.00547	0.00523	0.00499	0.00476	0.00453	0.00434	0.00416	0.00402	0.00391	0.00383	0.00378	0.00375	0.00376	0.00378	0.00382	0.00387	0.00393	0.00399	0.00406	0.00412	0.00417	0.00421	0.00425	0.00428	0.00431	0.00434	0.00436	0.00439	0.00442	0.00445	0.00448	0.0045	0.00452	0.00453	0.00452	0.0045	0.00446	0.00441	0.00435
Nolan	0.0126	0.01255	0.01248	0.0124	0.01232	0.01222	0.0121	0.01198	0.01185	0.01172	0.01158	0.01143	0.01128	0.01113	0.01098	0.01082	0.01066	0.0105	0.01034	0.01017	0.01	0.00983	0.00966	0.00948	0.00931	0.00913	0.00896	0.00879	0.00862	0.00844	0.00827	0.00809	0.00791	0.00772	0.00752	0.00731	0.00709	0.00685	0.0066	0.00634	0.00607	0.00578	0.00548	0.00518	0.00486	0.00455	0.00424	0.00394	0.00365
Burton	0.01062	0.01062	0.01059	0.01054	0.01046	0.01035	0.01021	0.01006	0.0099	0.00974	0.00958	0.00943	0.00931	0.0092	0.00912	0.00907	0.00904	0.00903	0.00903	0.00903	0.00903	0.00901	0.00897	0.0089	0.00879	0.00864	0.00845	0.00821	0.00794	0.00763	0.00729	0.00694	0.00658	0.00622	0.00587	0.00554	0.00523	0.00496	0.00473	0.00454	0.00439	0.00429	0.00423	0.0042	0.00419	0.00419	0.0042	0.00419	0.00418
Lucas	0.00435	0.00473	0.00509	0.00542	0.00569	0.00588	0.00598	0.00599	0.00592	0.00577	0.00557	0.00532	0.00506	0.0048	0.00457	0.00437	0.00424	0.00416	0.00416	0.00423	0.00435	0.00453	0.00474	0.00497	0.00518	0.00537	0.00551	0.00559	0.0056	0.00555	0.00544	0.00529	0.00512	0.00495	0.00481	0.00471	0.00468	0.00472	0.00484	0.00503	0.0053	0.00561	0.00596	0.00632	0.00666	0.00697	0.00722	0.00739	0.00748
[truncated: 951 more columns]

## Sheet: Figure_2c
mouse	state	p-wave freq
King	REM	0.8472
King	wake	0.059
King	NREM	0.0597
King	IS	0.1155
Cervantes	REM	0.604
Cervantes	wake	0.1361
Cervantes	NREM	0.0478
Cervantes	IS	0.0713
Twain	REM	0.6792
Twain	wake	0.2258
Twain	NREM	0.0678
Twain	IS	0.0735
Bay	REM	0.5718
Bay	wake	0.0917
Bay	NREM	0.0244
Bay	IS	0.0357
Fincher	REM	0.6974
Fincher	wake	0.1409
Fincher	NREM	0.0801
Fincher	IS	0.0832
Shyamalan	REM	0.5441
Shyamalan	wake	0.1174
Shyamalan	NREM	0.0449
Shyamalan	IS	0.0739
Nolan	REM	0.3476
Nolan	wake	0.0943
Nolan	NREM	0.0201
Nolan	IS	0.0641
Burton	REM	0.7429
Burton	wake	0.121
Burton	NREM	0.0975
Burton	IS	0.0466
Lucas	REM	0.4131
Lucas	wake	0.1457
Lucas	NREM	0.0481
Lucas	IS	0.0598

## Sheet: Figure_2d_top
mouse	state	bin	0.0 Hz	0.5 Hz	1.0 Hz	1.5 Hz	2.0 Hz	2.5 Hz	3.0 Hz	3.5 Hz	4.0 Hz	4.5 Hz	5.0 Hz	5.5 Hz	6.0 Hz	6.5 Hz	7.0 Hz	7.5 Hz	8.0 Hz	8.5 Hz	9.0 Hz	9.5 Hz	10.0 Hz	10.5 Hz	11.0 Hz	11.5 Hz	12.0 Hz	12.5 Hz	13.0 Hz	13.5 Hz	14.0 Hz	14.5 Hz	15.0 Hz	15.5 Hz	16.0 Hz	16.5 Hz	17.0 Hz	17.5 Hz	18.0 Hz	18.5 Hz	19.0 Hz	19.5 Hz	20.0 Hz	20.5 Hz	21.0 Hz	21.5 Hz	22.0 Hz	22.5 Hz	23.0 Hz
King	NREM	1	1.245	1.161	1.171	1.404	1.517	1.514	1.451	1.396	1.431	1.639	1.53	1.33	1.316	1.084	1.052	1.068	1.032	1.081	1.178	1.332	1.457	1.466	1.462	1.487	1.439	1.562	1.601	1.562	1.534	1.473	1.462	1.451	1.514	1.283	1.27	1.278	1.212	1.41	1.449	1.399	1.499	1.454	1.348	1.335	1.317	1.269	1.199
King	NREM	2	1.196	1.112	1.171	1.33	1.495	1.58	1.72	1.592	1.481	1.63	1.513	1.294	1.219	1.117	1.09	1.017	0.975	1.118	1.268	1.319	1.327	1.435	1.495	1.492	1.446	1.634	1.779	1.527	1.377	1.457	1.521	1.502	1.376	1.339	1.513	1.338	1.274	1.385	1.366	1.323	1.405	1.244	1.27	1.301	1.337	1.337	1.215
King	NREM	3	1.238	1.208	1.225	1.293	1.6	1.77	1.723	1.54	1.503	1.497	1.369	1.244	1.231	1.153	1.107	1.094	1.126	1.314	1.359	1.4	1.455	1.58	1.484	1.531	1.569	1.743	1.863	1.855	1.805	1.767	1.666	1.501	1.499	1.381	1.426	1.406	1.434	1.484	1.522	1.475	1.365	1.252	1.243	1.33	1.366	1.224	1.219
King	NREM	4	1.213	1.106	1.218	1.377	1.55	1.659	1.541	1.549	1.486	1.414	1.34	1.226	1.159	1.076	1.112	1.078	1.056	1.207	1.252	1.193	1.412	1.565	1.43	1.451	1.626	1.546	1.544	1.582	1.479	1.554	1.416	1.312	1.325	1.307	1.321	1.393	1.337	1.235	1.33	1.393	1.324	1.192	1.181	1.168	1.242	1.162	1.186
King	NREM	5	1.222	1.183	1.365	1.56	1.448	1.551	1.691	1.618	1.598	1.637	1.458	1.308	1.211	1.096	1.07	1.012	0.994	1.116	1.229	1.282	1.412	1.587	1.592	1.482	1.524	1.36	1.383	1.61	1.557	1.51	1.406	1.252	1.201	1.26	1.249	1.215	1.299	1.325	1.271	1.198	1.225	1.303	1.256	1.159	1.162	1.179	1.166
King	NREM	6	1.084	1.175	1.236	1.413	1.452	1.521	1.563	1.488	1.387	1.319	1.38	1.427	1.223	1.043	0.995	0.989	1.096	1.205	1.241	1.321	1.324	1.491	1.692	1.538	1.499	1.45	1.41	1.619	1.577	1.455	1.384	1.334	1.369	1.48	1.449	1.509	1.554	1.484	1.291	1.37	1.501	1.372	1.329	1.27	1.339	1.301	1.252
King	NREM	7	1.153	1.17	1.413	1.527	1.513	1.518	1.544	1.457	1.455	1.445	1.414	1.381	1.306	1.064	0.95	0.941	1.021	1.152	1.273	1.505	1.477	1.396	1.573	1.591	1.584	1.691	1.63	1.59	1.722	1.658	1.577	1.628	1.657	1.512	1.473	1.463	1.493	1.558	1.389	1.45	1.412	1.321	1.381	1.324	1.363	1.387	1.292
King	NREM	8	1.208	1.119	1.244	1.445	1.539	1.497	1.654	1.611	1.52	1.462	1.328	1.288	1.15	1.053	0.971	1.023	1.159	1.248	1.255	1.275	1.474	1.501	1.482	1.613	1.592	1.478	1.545	1.675	1.654	1.6	1.544	1.637	1.703	1.461	1.473	1.378	1.44	1.411	1.379	1.46	1.245	1.15	1.371	1.357	1.248	1.244	1.269
King	NREM	9	1.371	1.241	1.328	1.514	1.753	1.75	1.692	1.597	1.753	1.733	1.377	1.323	1.096	1.022	1.05	1.035	1.054	1.171	1.174	1.149	1.304	1.449	1.393	1.511	1.532	1.46	1.468	1.467	1.446	1.396	1.245	1.245	1.379	1.304	1.397	1.348	1.403	1.469	1.268	1.196	1.138	1.15	1.251	1.268	1.217	1.212	1.304
King	NREM	10	1.145	1.171	1.328	1.543	1.552	1.634	1.717	1.558	1.621	1.569	1.431	1.355	1.3	1.23	1.141	1.124	1.119	1.247	1.295	1.37	1.395	1.482	1.579	1.575	1.558	1.511	1.47	1.47	1.569	1.486	1.392	1.361	1.377	1.417	1.373	1.407	1.451	1.394	1.309	1.41	1.391	1.296	1.377	1.335	1.374	1.324	1.399
King	NREM	11	1.137	1.202	1.325	1.483	1.601	1.737	1.768	1.574	1.528	1.517	1.307	1.381	1.394	1.181	1.038	1.029	1.079	1.247	1.389	1.421	1.445	1.545	1.463	1.56	1.639	1.713	1.668	1.577	1.722	1.628	1.52	1.475	1.402	1.509	1.486	1.414	1.388	1.463	1.389	1.325	1.267	1.134	1.233	1.465	1.51	1.311	1.177
King	NREM	12	1.108	1.251	1.361	1.41	1.588	1.646	1.61	1.6	1.453	1.447	1.334	1.302	1.311	1.241	1.186	1.093	1.115	1.306	1.377	1.534	1.672	1.641	1.659	1.69	1.604	1.6	1.668	1.663	1.728	1.668	1.578	1.417	1.484	1.474	1.468	1.376	1.294	1.377	1.325	1.27	1.353	1.275	1.322	1.428	1.301	1.205	1.23
King	NREM	13	1.241	1.191	1.244	1.48	1.625	1.62	1.624	1.649	1.418	1.31	1.286	1.296	1.223	1.056	1.114	1.105	1.124	1.29	1.212	1.411	1.476	1.49	1.501	1.451	1.538	1.715	1.791	1.573	1.539	1.585	1.495	1.391	1.409	1.349	1.376	1.33	1.342	1.426	1.294	1.306	1.342	1.297	1.177	1.212	1.262	1.318	1.289
King	NREM	14	1.266	1.254	1.31	1.499	1.732	1.699	1.558	1.657	1.416	1.364	1.406	1.263	1.149	0.962	1.007	1.036	1.084	1.063	1.097	1.386	1.499	1.471	1.492	1.508	1.406	1.575	1.562	1.41	1.461	1.421	1.304	1.284	1.271	1.289	1.215	1.294	1.326	1.306	1.243	1.176	1.201	1.273	1.271	1.182	1.278	1.273	1.237
King	NREM	15	1.115	1.103	1.235	1.565	1.594	1.478	1.543	1.686	1.584	1.461	1.333	1.293	1.12	1.002	0.988	1.069	1.12	1.142	1.136	1.288	1.378	1.546	1.599	1.664	1.596	1.641	1.737	1.652	1.66	1.59	1.54	1.451	1.533	1.388	1.337	1.532	1.335	1.28	1.374	1.396	1.329	1.282	1.345	1.384	1.324	1.236	1.287
King	NREM	16	1.309	1.223	1.312	1.52	1.484	1.441	1.449	1.497	1.535	1.519	1.402	1.376	1.258	1.085	1	1.015	1.095	1.111	1.206	1.369	1.443	1.553	1.574	1.604	1.716	1.805	1.917	1.789	1.946	1.814	1.899	1.747	1.735	1.58	1.424	1.482	1.514	1.499	1.421	1.372	1.431	1.304	1.356	1.418	1.354	1.298	1.285
King	NREM	17	1.367	1.247	1.235	1.354	1.478	1.547	1.535	1.442	1.337	1.471	1.42	1.329	1.279	1.087	1.087	1.067	1.055	1.127	1.178	1.305	1.435	1.571	1.568	1.542	1.689	1.734	1.963	1.899	1.952	1.916	1.984	1.981	1.824	1.72	1.511	1.533	1.494	1.445	1.42	1.37	1.372	1.33	1.249	1.295	1.423	1.334	1.315
King	NREM	18	1.217	1.12	1.169	1.258	1.386	1.459	1.51	1.495	1.425	1.343	1.363	1.293	1.284	1.223	1.256	1.201	1.173	1.336	1.503	1.625	1.666	1.796	1.942	1.875	1.697	1.605	1.788	1.974	1.819	1.767	1.759	1.781	1.809	1.709	1.631	1.66	1.698	1.649	1.615	1.591	1.532	1.528	1.441	1.332	1.474	1.491	1.491
King	NREM	19	1.341	1.091	1.034	1.192	1.304	1.34	1.379	1.455	1.475	1.407	1.405	1.336	1.206	1.138	1.159	1.23	1.31	1.412	1.558	1.599	1.65	1.877	2.026	1.918	1.836	1.921	1.898	1.993	1.824	1.764	1.774	1.786	1.714	1.601	1.589	1.565	1.525	1.569	1.465	1.46	1.567	1.508	1.391	1.32	1.437	1.356	1.374
King	NREM	20	1.106	1.021	1.01	1.102	1.244	1.274	1.45	1.527	1.35	1.234	1.471	1.294	1.216	1.169	1.195	1.287	1.429	1.643	1.795	1.75	1.812	1.918	1.982	1.97	1.937	1.912	1.821	1.99	2.008	1.866	1.758	1.992	1.772	1.683	1.632	1.673	1.516	1.66	1.489	1.517	1.467	1.345	1.266	1.194	1.313	1.267	1.338
King	IS	21	0.8	0.977	1.042	0.911	0.776	0.736	0.973	1.092	0.978	1.044	1.022	1.011	1.182	1.681	1.977	2.109	1.823	1.598	1.653	1.572	1.457	1.427	1.302	1.457	1.531	1.618	1.5	1.674	1.502	1.372	1.288	1.403	1.507	1.472	1.572	1.708	1.343	1.292	1.255	1.395	1.333	1.138	1.201	1.084	1.157	1.203	1.229
King	IS	22	0.794	0.976	1.041	0.907	0.773	0.736	0.975	1.094	0.975	1.038	1.012	1.005	1.181	1.677	1.977	2.125	1.851	1.609	1.643	1.571	1.463	1.43	1.298	1.453	1.526	1.619	1.512	1.68	1.504	1.374	1.281	1.376	1.508	1.477	1.568	1.704	1.353	1.291	1.253	1.4	1.332	1.142	1.213	1.091	1.16	1.211	1.227
King	IS	23	0.803	0.961	1.013	0.89	0.759	0.737	0.99	1.106	0.967	1.016	1.012	0.994	1.144	1.636	1.996	2.181	1.938	1.62	1.636	1.604	1.464	1.41	1.259	1.421	1.497	1.596	1.534	1.695	1.517	1.404	1.299	1.335	1.501	1.497	1.591	1.68	1.35	1.263	1.248	1.38	1.32	1.123	1.169	1.085	1.154	1.214	1.211
King	IS	24	0.837	0.974	0.985	0.876	0.726	0.74	1.01	1.106	0.961	0.981	1.019	0.972	1.143	1.651	2.028	2.275	1.958	1.591	1.61	1.602	1.425	1.385	1.226	1.406	1.53	1.553	1.463	1.615	1.531	1.38	1.326	1.34	1.481	1.438	1.507	1.631	1.388	1.244	1.192	1.299	1.267	1.093	1.11	1.051	1.116	1.19	1.228
King	IS	25	0.922	0.92	0.933	0.872	0.743	0.746	0.995	1.084	0.956	0.974	0.991	0.991	1.152	1.591	2.019	2.217	1.935	1.654	1.582	1.62	1.464	1.418	1.289	1.42	1.493	1.445	1.416	1.56	1.509	1.396	1.384	1.388	1.531	1.431	1.411	1.547	1.382	1.213	1.151	1.286	1.241	1.104	1.131	1.083	1.136	1.147	1.153
King	IS	26	0.943	0.849	0.839	0.824	0.737	0.745	0.945	0.942	0.931	0.98	0.949	1.016	1.254	1.656	2.09	2.118	1.829	1.566	1.472	1.469	1.37	1.469	1.353	1.378	1.376	1.307	1.305	1.485	1.496	1.342	1.22	1.193	1.37	1.336	1.381	1.517	1.274	1.163	1.064	1.153	1.198	1.096	1.121	1.076	1.164	1.129	1.173
King	IS	27	0.881	0.804	0.815	0.833	0.733	0.801	0.964	0.883	0.916	0.954	0.94	1.006	1.261	1.703	2.146	2.136	1.78	1.51	1.425	1.424	1.359	1.45	1.404	1.381	1.285	1.254	1.263	1.461	1.497	1.321	1.181	1.197	1.331	1.292	1.316	1.443	1.191	1.099	1.003	1.146	1.22	1.104	1.145	1.11	1.209	1.151	1.197
King	IS	28	0.811	0.773	0.759	0.813	0.706	0.821	0.964	0.79	0.893	0.932	0.893	0.994	1.268	1.767	2.191	2.048	1.718	1.515	1.515	1.482	1.366	1.379	1.395	1.309	1.181	1.222	1.298	1.435	1.445	1.349	1.239	1.212	1.269	1.21	1.249	1.367	1.153	1.048	0.977	1.155	1.234	1.17	1.201	1.124	1.198	1.131	1.213
King	IS	29	0.741	0.759	0.709	0.734	0.68	0.8	0.995	0.864	0.883	0.932	0.909	1.004	1.316	1.865	2.182	1.94	1.68	1.433	1.434	1.411	1.293	1.348	1.357	1.201	1.124	1.269	1.45	1.47	1.417	1.385	1.258	1.222	1.312	1.188	1.223	1.352	1.172	1.128	0.995	1.068	1.198	1.173	1.203	1.138	1.265	1.149	1.156
King	IS	30	0.765	0.786	0.705	0.744	0.682	0.776	0.985	0.872	0.859	0.913	0.956	0.997	1.271	1.886	2.194	1.865	1.648	1.422	1.434	1.367	1.261	1.351	1.334	1.24	1.113	1.219	1.413	1.438	1.383	1.35	1.247	1.19	1.26	1.162	1.24	1.384	1.174	1.132	1.013	1.054	1.183	1.198	1.235	1.165	1.262	1.134	1.12
King	IS	31	0.739	0.759	0.664	0.626	0.624	0.761	0.94	0.817	0.821	0.795	0.812	0.939	1.349	2.051	2.213	1.811	1.542	1.313	1.296	1.254	1.166	1.248	1.183	1.187	1.121	1.182	1.387	1.309	1.299	1.295	1.249	1.127	1.169	1.094	1.052	1.111	1.02	0.946	0.918	0.929	1.053	1.156	1.16	1.133	1.174	0.99	0.9
King	IS	32	0.699	0.748	0.672	0.641	0.613	0.734	0.941	0.822	0.792	0.777	0.765	0.945	1.397	2.073	2.182	1.785	1.556	1.31	1.286	1.263	1.126	1.21	1.157	1.119	1.09	1.178	1.39	1.281	1.28	1.291	1.221	1.123	1.159	1.081	1.038	1.08	1.056	0.955	0.9	0.946	1.078	1.158	1.118	1.08	1.119	0.962	0.874
King	IS	33	0.683	0.699	0.644	0.634	0.619	0.683	0.869	0.76	0.799	0.802	0.724	0.944	1.412	2.146	2.281	1.852	1.487	1.24	1.283	1.229	1.06	1.13	1.082	1.008	1.026	1.151	1.312	1.236	1.267	1.248	1.166	1.134	1.038	0.963	1.008	0.959	0.996	0.898	0.895	0.983	1.11	1.115	1.069	0.98	0.982	0.915	0.874
King	IS	34	0.636	0.694	0.613	0.578	0.576	0.661	0.828	0.714	0.748	0.723	0.665	0.914	1.432	2.223	2.385	1.887	1.476	1.162	1.176	1.127	1.054	1.08	1.016	1.013	1.059	1.116	1.184	1.196	1.191	1.187	1.152	1.085	0.963	0.916	1.003	0.951	0.913	0.858	0.87	0.982	1.047	1.035	1.058	0.96	0.995	0.964	0.863
King	IS	35	0.594	0.683	0.593	0.541	0.555	0.646	0.804	0.687	0.707	0.697	0.64	0.871	1.437	2.215	2.404	1.906	1.438	1.138	1.134	1.069	1.045	1.038	0.979	1.013	1.101	1.126	1.128	1.147	1.105	1.124	1.135	1.04	0.937	0.92	0.977	0.915	0.87	0.854	0.894	1.002	1.017	1.015	1.054	0.962	1.01	0.983	0.889
King	IS	36	0.643	0.688	0.591	0.532	0.552	0.63	0.695	0.629	0.694	0.669	0.592	0.761	1.289	2.203	2.502	1.884	1.32	1.092	1.057	1.002	0.983	0.954	0.905	0.985	0.996	0.978	1.023	1.064	1.011	1.024	1.06	0.977	0.88	0.883	0.913	0.832	0.795	0.839	0.897	0.987	0.992	1.012	0.993	0.957	1.008	0.958	0.846
King	IS	37	0.673	0.69	0.603	0.54	0.515	0.6	0.646	0.623	0.694	0.652	0.61	0.76	1.292	2.301	2.613	1.88	1.316	1.085	1.018	0.967	1.001	0.973	0.933	1.015	0.956	0.832	0.878	0.978	0.983	0.95	0.997	0.936	0.82	0.817	0.837	0.765	0.74	0.785	0.855	0.919	0.946	0.989	0.957	0.937	0.979	0.873	0.821
King	IS	38	0.697	0.693	0.596	0.526	0.497	0.566	0.606	0.598	0.653	0.622	0.634	0.789	1.27	2.266	2.598	1.922	1.306	1.123	1.014	0.939	0.973	0.968	0.943	1.004	0.957	0.82	0.809	0.901	0.958	0.957	0.979	0.953	0.822	0.831	0.849	0.743	0.731	0.813	0.877	0.908	0.947	0.971	0.927	0.919	0.946	0.84	0.842
King	IS	39	0.689	0.688	0.596	0.524	0.499	0.558	0.593	0.589	0.638	0.617	0.644	0.781	1.225	2.216	2.571	1.934	1.358	1.173	1.035	0.937	0.966	0.962	0.927	1.001	0.96	0.826	0.797	0.861	0.956	0.951	0.97	0.973	0.825	0.829	0.862	0.756	0.74	0.815	0.866	0.912	0.952	0.957	0.91	0.907	0.934	0.845	0.841
King	IS	40	0.689	0.686	0.592	0.521	0.499	0.559	0.592	0.585	0.637	0.618	0.639	0.772	1.213	2.207	2.591	1.949	1.366	1.171	1.03	0.937	0.966	0.958	0.919	1.007	0.961	0.824	0.797	0.859	0.949	0.947	0.973	0.979	0.822	0.819	0.856	0.75	0.735	0.808	0.861	0.909	0.948	0.955	0.91	0.906	0.935	0.85	0.838
King	REM	41	0.409	0.418	0.35	0.311	0.281	0.299	0.305	0.306	0.299	0.314	0.373	0.581	1.086	2.435	2.766	1.859	1.256	0.923	0.843	0.688	0.601	0.628	0.614	0.569	0.589	0.547	0.548	0.632	0.689	0.645	0.62	0.648	0.675	0.698	0.66	0.648	0.618	0.596	0.661	0.743	0.738	0.736	0.66	0.74	0.792	0.7	0.646
King	REM	42	0.355	0.355	0.307	0.27	0.267	0.286	0.285	0.297	0.322	0.322	0.371	0.586	1.079	2.358	2.595	1.834	1.283	0.878	0.808	0.765	0.702	0.679	0.64	0.568	0.602	0.576	0.597	0.687	0.698	0.651	0.656	0.686	0.685	0.682	0.647	0.594	0.611	0.614	0.676	0.761	0.761	0.776	0.718	0.737	0.77	0.737	0.666
King	REM	43	0.34	0.331	0.282	0.237	0.245	0.252	0.295	0.315	0.298	0.306	0.378	0.598	1.005	2.042	2.472	1.851	1.403	1.101	0.905	0.818	0.761	0.826	0.794	0.647	0.645	0.628	0.614	0.61	0.658	0.618	0.623	0.644	0.741	0.702	0.685	0.663	0.665	0.618	0.651	0.744	0.779	0.727	0.767	0.745	0.77	0.688	0.685
King	REM	44	0.318	0.286	0.248	0.24	0.226	0.227	0.29	0.307	0.289	0.305	0.382	0.656	1.185	2.079	2.43	1.739	1.415	1.078	0.982	0.803	0.778	0.789	0.788	0.652	0.649	0.726	0.67	0.582	0.65	0.653	0.614	0.661	0.712	0.755	0.764	0.704	0.68	0.641	0.704	0.811	0.824	0.767	0.791	0.755	0.754	0.656	0.637
King	REM	45	0.328	0.313	0.276	0.278	0.254	0.256	0.285	0.322	0.3	0.315	0.403	0.644	1.273	1.983	2.346	1.852	1.364	1.049	0.976	0.855	0.86	0.868	0.794	0.797	0.809	0.753	0.605	0.568	0.642	0.644	0.6	0.663	0.7	0.778	0.777	0.818	0.766	0.666	0.736	0.844	0.837	0.762	0.82	0.794	0.703	0.683	0.629
King	REM	46	0.292	0.271	0.283	0.289	0.266	0.265	0.267	0.31	0.29	0.332	0.416	0.657	1.335	1.92	2.277	2.033	1.501	1	0.906	0.855	0.685	0.773	0.717	0.754	0.772	0.733	0.638	0.602	0.631	0.634	0.583	0.62	0.717	0.719	0.659	0.718	0.713	0.632	0.685	0.781	0.825	0.763	0.785	0.82	0.729	0.717	0.665
King	REM	47	0.317	0.291	0.278	0.272	0.254	0.262	0.242	0.255	0.283	0.329	0.399	0.621	1.251	2.071	2.304	1.959	1.409	1.025	0.865	0.862	0.808	0.771	0.633	0.639	0.656	0.647	0.577	0.558	0.646	0.641	0.611	0.608	0.67	0.628	0.586	0.701	0.634	0.6	0.688	0.741	0.789	0.761	0.824	0.842	0.732	0.7	0.574
King	REM	48	0.297	0.268	0.257	0.239	0.215	0.232	0.231	0.229	0.258	0.304	0.37	0.535	1.058	1.909	2.433	2.135	1.444	1.037	0.778	0.736	0.665	0.684	0.589	0.568	0.616	0.561	0.501	0.502	0.687	0.637	0.639	0.684	0.685	0.555	0.575	0.724	0.664	0.606	0.728	0.771	0.798	0.735	0.724	0.843	0.809	0.741	0.583
King	REM	49	0.286	0.275	0.257	0.244	0.241	0.245	0.226	0.229	0.25	0.285	0.365	0.532	0.999	1.722	2.116	2.052	1.697	1.226	1.104	0.988	0.818	0.726	0.744	0.695	0.669	0.618	0.538	0.56	0.701	0.631	0.676	0.653	0.682	0.61	0.615	0.741	0.665	0.652	0.753	0.768	0.732	0.768	0.746	0.864	0.818	0.739	0.614
King	REM	50	0.315	0.282	0.284	0.258	0.246	0.256	0.216	0.227	0.247	0.278	0.383	0.519	0.953	1.655	2.019	2.232	1.733	1.258	0.995	0.854	0.835	0.829	0.754	0.634	0.653	0.626	0.535	0.579	0.647	0.602	0.653	0.632	0.7	0.625	0.619	0.677	0.638	0.625	0.698	0.711	0.727	0.768	0.823	0.846	0.768	0.653	0.601
King	REM	51	0.351	0.345	0.292	0.238	0.233	0.261	0.22	0.223	0.254	0.278	0.39	0.575	0.952	1.582	1.935	2.122	1.837	1.324	1.008	1.055	1.067	0.982	0.841	0.66	0.715	0.632	0.539	0.597	0.638	0.649	0.655	0.656	0.723	0.665	0.71	0.704	0.668	0.652	0.749	0.818	0.709	0.724	0.841	0.793	0.707	0.63	0.667
King	REM	52	0.375	0.381	0.306	0.247	0.248	0.261	0.247	0.25	0.274	0.275	0.4	0.542	0.825	1.37	2.008	2.262	1.956	1.456	1.123	1.187	1.137	1.056	0.933	0.765	0.732	0.628	0.598	0.606	0.623	0.654	0.645	0.639	0.749	0.757	0.697	0.684	0.682	0.703	0.769	0.851	0.796	0.761	0.818	0.777	0.742	0.639	0.666
King	REM	53	0.347	0.369	0.332	0.251	0.222	0.234	0.226	0.229	0.252	0.26	0.382	0.517	0.87	1.467	2.076	2.112	1.802	1.508	1.258	1.204	1.11	0.95	0.847	0.749	0.765	0.645	0.578	0.58	0.586	0.625	0.62	0.642	0.749	0.748	0.652	0.635	0.7	0.739	0.794	0.814	0.825	0.765	0.789	0.708	0.714	0.652	0.645
King	REM	54	0.272	0.297	0.272	0.229	0.218	0.236	0.215	0.226	0.254	0.28	0.355	0.533	0.94	1.551	2.081	2.173	1.909	1.485	1.1	0.922	0.861	0.81	0.753	0.623	0.543	0.484	0.475	0.53	0.53	0.556	0.562	0.609	0.704	0.765	0.645	0.625	0.605	0.634	0.685	0.706	0.714	0.698	0.652	0.627	0.594	0.565	0.61
King	REM	55	0.31	0.289	0.233	0.235	0.236	0.223	0.201	0.207	0.263	0.3	0.364	0.517	0.866	1.482	2.174	2.343	1.9	1.358	1.039	0.869	0.846	0.865	0.746	0.57	0.515	0.471	0.446	0.493	0.519	0.518	0.523	0.56	0.692	0.69	0.604	0.669	0.627	0.657	0.622	0.655	0.623	0.712	0.683	0.612	0.626	0.622	0.64
King	REM	56	0.397	0.347	0.277	0.258	0.242	0.219	0.203	0.219	0.251	0.284	0.369	0.527	0.876	1.319	2.009	2.17	1.916	1.489	1.24	1.105	1.02	1.035	0.807	0.647	0.63	0.528	0.454	0.482	0.555	0.567	0.559	0.577	0.685	0.714	0.664	0.695	0.65	0.641	0.696	0.713	0.652	0.715	0.721	0.67	0.695	0.673	0.684
King	REM	57	0.432	0.375	0.347	0.313	0.271	0.255	0.218	0.219	0.251	0.274	0.344	0.529	0.818	1.241	1.75	1.911	1.767	1.459	1.311	1.081	1.005	1.107	0.895	0.727	0.741	0.617	0.519	0.51	0.567	0.608	0.602	0.645	0.668	0.668	0.648	0.718	0.671	0.637	0.694	0.713	0.697	0.734	0.742	0.728	0.671	0.706	0.726
King	REM	58	0.491	0.433	0.41	0.356	0.304	0.293	0.252	0.266	0.309	0.278	0.33	0.509	0.814	1.228	1.635	1.848	1.754	1.363	1.185	0.905	0.832	0.953	0.788	0.683	0.723	0.657	0.54	0.5	0.54	0.584	0.569	0.656	0.645	0.635	0.651	0.66	0.733	0.685	0.611	0.652	0.704	0.708	0.648	0.706	0.65	0.684	0.702
King	REM	59	0.461	0.473	0.464	0.418	0.363	0.345	0.326	0.346	0.404	0.334	0.371	0.503	0.699	1.107	1.411	1.644	1.692	1.176	0.917	0.804	0.797	0.744	0.637	0.613	0.644	0.576	0.494	0.473	0.512	0.553	0.591	0.671	0.684	0.658	0.633	0.552	0.617	0.647	0.588	0.638	0.701	0.688	0.626	0.655	0.564	0.641	0.626
King	REM	60	0.481	0.515	0.497	0.439	0.389	0.386	0.37	0.381	0.449	0.375	0.395	0.509	0.695	1.054	1.269	1.404	1.384	0.889	0.695	0.633	0.632	0.607	0.564	0.617	0.645	0.62	0.544	0.478	0.494	0.525	0.575	0.669	0.639	0.605	0.589	0.566	0.593	0.616	0.559	0.62	0.681	0.674	0.586	0.651	0.574	0.678	0.621
King	wake	61	0.639	0.634	0.577	0.601	0.61	0.56	0.562	0.573	0.634	0.631	0.545	0.612	0.666	0.608	0.512	0.412	0.411	0.35	0.306	0.348	0.388	0.352	0.351	0.351	0.396	0.426	0.378	0.349	0.418	0.419	0.39	0.477	0.591	0.575	0.523	0.515	0.556	0.573	0.583	0.586	0.611	0.653	0.615	0.605	0.645	0.665	0.657
King	wake	62	0.629	0.612	0.56	0.591	0.619	0.573	0.555	0.557	0.596	0.599	0.556	0.634	0.66	0.593	0.514	0.436	0.426	0.353	0.333	0.36	0.376	0.34	0.335	0.342	0.39	0.429	0.369	0.342	0.406	0.411	0.395	0.466	0.553	0.563	0.524	0.511	0.547	0.571	0.572	0.553	0.59	0.648	0.621	0.633	0.668	0.678	0.673
King	wake	63	0.615	0.576	0.515	0.557	0.622	0.554	0.509	0.54	0.602	0.662	0.645	0.704	0.72	0.643	0.532	0.489	0.472	0.369	0.319	0.343	0.375	0.355	0.329	0.351	0.369	0.398	0.368	0.369	0.392	0.405	0.414	0.456	0.517	0.537	0.519	0.495	0.498	0.569	0.593	0.588	0.64	0.676	0.648	0.617	0.639	0.693	0.683
King	wake	64	0.634	0.588	0.524	0.598	0.666	0.559	0.455	0.527	0.626	0.691	0.652	0.756	0.843	0.776	0.62	0.54	0.461	0.382	0.301	0.317	0.363	0.363	0.312	0.35	0.355	0.375	0.391	0.398	0.401	0.415	0.426	0.448	0.495	0.51	0.504	0.495	0.482	0.634	0.669	0.629	0.697	0.722	0.695	0.655	0.681	0.733	0.722
King	wake	65	0.643	0.584	0.582	0.63	0.673	0.548	0.448	0.518	0.579	0.625	0.613	0.764	0.84	0.814	0.66	0.501	0.456	0.443	0.36	0.327	0.369	0.341	0.291	0.339	0.367	0.392	0.411	0.419	0.426	0.456	0.442	0.444	0.484	0.479	0.499	0.521	0.551	0.709	0.67	0.615	0.646	0.656	0.64	0.621	0.677	0.71	0.709
King	wake	66	0.764	0.634	0.619	0.716	0.658	0.551	0.529	0.527	0.554	0.663	0.649	0.748	0.894	0.89	0.714	0.503	0.455	0.472	0.434	0.384	0.376	0.354	0.377	0.441	0.449	0.438	0.459	0.452	0.436	0.495	0.485	0.449	0.491	0.54	0.498	0.544	0.623	0.729	0.66	0.647	0.659	0.655	0.695	0.635	0.7	0.69	0.735
King	wake	67	0.802	0.664	0.685	0.777	0.707	0.593	0.542	0.587	0.595	0.692	0.728	0.837	0.936	0.939	0.747	0.531	0.482	0.486	0.488	0.398	0.377	0.397	0.471	0.524	0.479	0.457	0.506	0.474	0.44	0.546	0.573	0.506	0.505	0.586	0.541	0.589	0.638	0.731	0.697	0.662	0.716	0.652	0.669	0.666	0.755	0.708	0.756
King	wake	68	0.849	0.691	0.733	0.775	0.72	0.605	0.581	0.635	0.638	0.704	0.712	0.826	1.027	0.994	0.716	0.496	0.458	0.524	0.49	0.413	0.392	0.422	0.492	0.526	0.495	0.476	0.52	0.471	0.483	0.553	0.574	0.524	0.559	0.62	0.591	0.639	0.707	0.784	0.679	0.681	0.747	0.701	0.693	0.703	0.773	0.773	0.834
King	wake	69	0.823	0.752	0.783	0.808	0.753	0.654	0.593	0.63	0.715	0.774	0.833	0.891	1.04	1.038	0.782	0.574	0.515	0.561	0.554	0.483	0.44	0.468	0.543	0.604	0.587	0.577	0.623	0.535	0.526	0.544	0.6	0.582	0.6	0.626	0.637	0.743	0.771	0.788	0.697	0.708	0.773	0.704	0.756	0.775	0.794	0.749	0.85
King	wake	70	0.737	0.739	0.756	0.818	0.793	0.671	0.62	0.642	0.7	0.748	0.897	0.843	0.954	1.033	0.732	0.565	0.578	0.603	0.544	0.513	0.511	0.518	0.562	0.596	0.575	0.572	0.586	0.548	0.603	0.579	0.652	0.638	0.639	0.682	0.682	0.763	0.726	0.72	0.75	0.737	0.739	0.688	0.794	0.796	0.796	0.748	0.846
King	wake	71	0.705	0.74	0.856	0.862	0.842	0.786	0.685	0.702	0.705	0.722	0.881	0.879	0.919	0.93	0.749	0.647	0.694	0.698	0.54	0.523	0.573	0.585	0.567	0.607	0.553	0.574	0.589	0.609	0.655	0.646	0.715	0.661	0.658	0.79	0.782	0.789	0.726	0.674	0.727	0.765	0.788	0.792	0.842	0.868	0.834	0.779	0.878
King	wake	72	0.687	0.738	0.872	0.883	0.888	0.908	0.757	0.752	0.726	0.732	0.847	0.899	0.931	0.956	0.759	0.633	0.713	0.719	0.563	0.561	0.631	0.604	0.652	0.673	0.542	0.547	0.613	0.661	0.697	0.636	0.733	0.725	0.708	0.786	0.765	0.804	0.803	0.705	0.696	0.79	0.833	0.809	0.848	0.846	0.825	0.807	0.904
King	wake	73	0.797	0.76	0.865	0.902	0.942	0.926	0.802	0.802	0.766	0.799	0.912	0.939	0.93	0.908	0.751	0.65	0.722	0.641	0.495	0.577	0.694	0.647	0.684	0.744	0.651	0.574	0.673	0.708	0.613	0.601	0.719	0.733	0.733	0.779	0.738	0.76	0.804	0.729	0.703	0.811	0.911	0.857	0.905	0.892	0.768	0.824	0.89
King	wake	74	0.802	0.785	0.896	0.905	0.893	0.852	0.774	0.778	0.754	0.838	0.957	1.007	0.981	0.872	0.792	0.734	0.713	0.612	0.502	0.582	0.723	0.75	0.685	0.765	0.659	0.596	0.687	0.705	0.641	0.626	0.749	0.767	0.735	0.807	0.787	0.732	0.779	0.747	0.752	0.854	0.913	0.861	0.916	0.928	0.83	0.848	0.898
King	wake	75	0.733	0.843	0.879	0.871	0.88	0.919	0.852	0.817	0.834	0.908	0.98	1.013	0.962	0.861	0.815	0.774	0.656	0.607	0.543	0.567	0.662	0.717	0.674	0.706	0.691	0.7	0.723	0.819	0.783	0.716	0.788	0.903	0.805	0.802	0.787	0.764	0.839	0.798	0.876	0.858	0.93	0.872	0.888	0.93	0.877	0.89	0.896
King	wake	76	0.87	0.909	0.913	0.841	0.904	1.031	0.971	0.849	0.838	0.864	0.973	1.059	0.964	0.811	0.814	0.79	0.696	0.622	0.555	0.569	0.608	0.642	0.635	0.664	0.789	0.81	0.843	0.832	0.73	0.689	0.806	0.922	0.935	0.864	0.808	0.791	0.869	0.871	0.959	0.949	0.967	0.89	0.931	0.863	0.829	0.843	0.788
King	wake	77	0.842	0.865	0.88	0.845	0.857	0.985	1.02	0.923	0.912	0.897	0.891	0.921	0.927	0.769	0.769	0.769	0.668	0.604	0.536	0.597	0.643	0.653	0.657	0.689	0.793	0.858	0.87	0.841	0.765	0.781	0.839	0.897	0.971	0.876	0.815	0.954	0.991	0.907	0.906	0.96	0.923	0.89	0.928	0.869	0.841	0.908	0.872
King	wake	78	0.84	0.87	0.892	0.876	0.916	0.957	0.97	0.919	0.932	0.951	0.909	0.937	0.957	0.813	0.768	0.723	0.656	0.644	0.618	0.669	0.66	0.68	0.766	0.737	0.808	0.868	0.798	0.748	0.745	0.831	0.964	0.882	0.924	0.94	0.844	0.968	0.965	0.852	0.99	1.11	1.001	0.899	0.906	0.885	0.927	0.962	0.972
King	wake	79	0.905	0.898	0.926	0.95	0.943	1.003	1.078	1.021	0.979	0.964	0.93	0.957	0.977	0.838	0.726	0.729	0.625	0.613	0.632	0.685	0.646	0.716	0.8	0.765	0.846	0.825	0.787	0.719	0.785	0.889	1.024	0.924	0.978	1.007	0.898	0.912	0.981	0.873	1	1.093	1.013	0.917	0.932	0.91	0.988	0.974	0.989
King	wake	80	0.95	0.912	0.931	0.977	1.021	1.069	1.158	1.049	0.969	0.889	0.937	1.005	0.981	0.802	0.687	0.694	0.624	0.633	0.643	0.726	0.685	0.731	0.733	0.74	0.871	0.814	0.777	0.793	0.801	0.833	0.989	0.91	0.983	1.045	0.906	0.882	1.044	0.938	1.002	1.057	0.987	0.893	0.913	0.904	1.001	0.939	0.99
Cervantes	NREM	1	1.027	1.05	1.162	1.162	1.06	1.075	1.229	1.323	1.319	1.333	1.444	1.356	1.28	1.08	0.938	0.962	0.97	0.922	0.982	1.016	1.089	1.171	1.184	1.322	1.363	1.301	1.232	1.228	1.219	1.236	1.24	1.234	1.271	1.239	1.185	1.185	1.407	1.244	1.179	1.254	1.137	1.147	1.126	1.129	1.08	1.164	1.119
Cervantes	NREM	2	1.137	1.102	1.021	1.1	1.176	1.211	1.285	1.366	1.36	1.323	1.338	1.212	1.077	1.061	0.95	0.951	0.965	0.976	1.03	1.078	1.104	1.187	1.273	1.455	1.506	1.34	1.324	1.277	1.194	1.193	1.255	1.205	1.243	1.29	1.245	1.205	1.366	1.279	1.212	1.243	1.147	1.082	1.159	1.13	1.14	1.271	1.161
Cervantes	NREM	3	1.014	0.999	1.035	1.164	1.306	1.219	1.272	1.415	1.36	1.306	1.31	1.192	1.079	1.036	0.951	0.922	1.02	1.034	1.048	1.197	1.283	1.359	1.603	1.583	1.516	1.399	1.362	1.285	1.339	1.23	1.209	1.348	1.284	1.337	1.388	1.291	1.345	1.351	1.283	1.248	1.184	1.225	1.192	1.192	1.099	1.102	1.157
Cervantes	NREM	4	1.185	1.266	1.343	1.305	1.363	1.315	1.325	1.479	1.476	1.277	1.248	1.108	1.026	0.991	0.922	0.917	1.039	1.101	1.136	1.295	1.313	1.449	1.499	1.499	1.525	1.515	1.516	1.559	1.512	1.333	1.444	1.463	1.373	1.441	1.376	1.426	1.432	1.404	1.334	1.183	1.27	1.246	1.202	1.293	1.308	1.269	1.252
Cervantes	NREM	5	1.078	1.11	1.265	1.322	1.279	1.308	1.306	1.443	1.45	1.185	1.202	1.233	1.1	0.916	0.942	0.949	0.995	0.967	1.199	1.356	1.315	1.503	1.517	1.474	1.454	1.552	1.55	1.529	1.484	1.502	1.431	1.445	1.41	1.481	1.462	1.453	1.395	1.436	1.402	1.301	1.339	1.246	1.333	1.314	1.194	1.238	1.308
Cervantes	NREM	6	1.15	1.091	1.234	1.374	1.406	1.394	1.322	1.417	1.331	1.218	1.151	1.119	1.071	0.975	0.976	0.948	0.968	1.038	1.204	1.24	1.198	1.271	1.32	1.509	1.548	1.469	1.498	1.526	1.386	1.349	1.504	1.46	1.31	1.295	1.305	1.185	1.178	1.213	1.256	1.392	1.471	1.289	1.294	1.38	1.255	1.158	1.324
Cervantes	NREM	7	1.033	1.004	1.138	1.304	1.393	1.453	1.326	1.523	1.42	1.274	1.237	1.154	1.057	0.986	1.007	1.057	0.998	1.022	1.091	1.116	1.096	1.19	1.286	1.401	1.47	1.413	1.386	1.442	1.456	1.244	1.332	1.472	1.377	1.257	1.247	1.27	1.195	1.273	1.257	1.342	1.408	1.162	1.085	1.052	1.054	1.121	1.174
Cervantes	NREM	8	1.014	1.121	1.297	1.281	1.323	1.286	1.322	1.464	1.344	1.249	1.193	1.136	1.029	0.89	0.904	0.929	0.988	1.06	1.057	1.13	1.2	1.225	1.301	1.421	1.39	1.35	1.321	1.337	1.276	1.213	1.271	1.415	1.324	1.164	1.162	1.201	1.212	1.235	1.243	1.221	1.255	1.207	1.187	1.2	1.099	1.117	1.213
Cervantes	NREM	9	1.082	1.069	1.253	1.309	1.369	1.308	1.258	1.418	1.356	1.198	1.185	1.087	1.094	1.025	0.948	0.951	0.986	1.112	1.157	1.159	1.29	1.453	1.413	1.369	1.456	1.38	1.395	1.399	1.289	1.334	1.46	1.434	1.319	1.261	1.234	1.28	1.27	1.212	1.266	1.435	1.324	1.351	1.319	1.173	1.217	1.247	1.134
Cervantes	NREM	10	1.106	1.028	1.139	1.172	1.25	1.327	1.367	1.488	1.404	1.298	1.112	1.018	0.975	0.903	0.865	0.879	0.928	0.925	0.978	1.051	1.163	1.268	1.165	1.186	1.278	1.339	1.393	1.305	1.333	1.332	1.337	1.394	1.371	1.209	1.24	1.194	1.124	1.218	1.291	1.233	1.245	1.312	1.229	1.115	1.131	1.158	1.182
Cervantes	NREM	11	1.057	1.009	1.164	1.265	1.381	1.395	1.264	1.39	1.29	1.165	1.176	1.102	1.033	0.973	0.973	1.078	1.017	0.951	0.991	1.096	1.155	1.204	1.252	1.157	1.25	1.183	1.201	1.261	1.317	1.267	1.239	1.343	1.223	1.121	1.203	1.183	1.083	1.132	1.245	1.219	1.209	1.197	1.17	1.128	1.16	1.161	1.078
Cervantes	NREM	12	1.063	1.032	1.236	1.317	1.287	1.319	1.328	1.35	1.255	1.238	1.235	1.16	1.007	0.944	0.952	0.987	0.922	0.908	1.003	1.149	1.211	1.284	1.24	1.21	1.232	1.326	1.355	1.331	1.532	1.384	1.259	1.353	1.257	1.265	1.359	1.239	1.166	1.135	1.184	1.217	1.322	1.192	1.05	1.056	1.198	1.268	1.201
Cervantes	NREM	13	1.058	0.982	1.166	1.274	1.353	1.425	1.261	1.231	1.244	1.318	1.208	1.09	0.97	0.934	0.994	0.94	0.991	0.925	0.981	1.168	1.14	1.112	1.19	1.276	1.232	1.195	1.217	1.259	1.343	1.382	1.325	1.282	1.227	1.264	1.269	1.203	1.176	1.122	1.205	1.138	1.223	1.258	1.121	1.072	1.151	1.154	1.144
Cervantes	NREM	14	1.129	1.126	1.265	1.286	1.292	1.218	1.276	1.42	1.429	1.269	1.099	1.133	1.132	1.095	1.069	1.027	1.037	1.047	1.014	1.056	1.131	1.235	1.191	1.194	1.259	1.298	1.35	1.303	1.268	1.381	1.351	1.278	1.236	1.285	1.272	1.348	1.364	1.299	1.208	1.247	1.259	1.339	1.214	1.11	1.063	1.054	1.075
Cervantes	NREM	15	1.025	1.071	1.257	1.295	1.245	1.225	1.359	1.36	1.326	1.226	1.177	1.091	1.057	0.963	0.983	0.966	0.909	0.982	1.144	1.209	1.199	1.293	1.24	1.325	1.43	1.326	1.272	1.291	1.381	1.292	1.389	1.371	1.252	1.343	1.274	1.199	1.166	1.115	1.1	1.189	1.172	1.187	1.275	1.125	1.092	1.127	1.123
Cervantes	NREM	16	0.933	0.98	1.122	1.117	1.215	1.225	1.341	1.453	1.518	1.479	1.204	0.971	0.923	0.889	1.006	0.964	0.92	1.05	1.165	1.163	1.236	1.241	1.331	1.337	1.372	1.326	1.276	1.285	1.332	1.316	1.413	1.46	1.335	1.443	1.366	1.293	1.21	1.13	1.187	1.386	1.442	1.452	1.397	1.275	1.36	1.292	1.269
Cervantes	NREM	17	0.979	0.945	1.141	1.276	1.322	1.303	1.333	1.416	1.39	1.317	1.315	1.141	0.973	0.866	0.94	0.944	0.98	1.066	1.133	1.177	1.341	1.477	1.492	1.439	1.473	1.506	1.468	1.413	1.54	1.543	1.5	1.487	1.487	1.549	1.37	1.323	1.186	1.247	1.194	1.266	1.425	1.363	1.294	1.372	1.478	1.393	1.269
Cervantes	NREM	18	1.188	1.078	1.214	1.179	1.235	1.355	1.399	1.427	1.422	1.341	1.279	1.13	1.006	1.031	1.076	1.064	1.134	1.161	1.302	1.329	1.344	1.39	1.554	1.596	1.475	1.489	1.477	1.563	1.493	1.419	1.497	1.465	1.345	1.372	1.502	1.382	1.237	1.257	1.182	1.218	1.303	1.279	1.211	1.302	1.295	1.278	1.138
Cervantes	NREM	19	1.124	0.953	0.999	1.099	1.177	1.234	1.292	1.382	1.38	1.299	1.148	0.999	0.992	1.13	1.112	1.15	1.246	1.216	1.286	1.434	1.511	1.501	1.673	1.705	1.622	1.55	1.513	1.641	1.75	1.668	1.682	1.711	1.674	1.529	1.562	1.54	1.446	1.43	1.435	1.383	1.425	1.368	1.259	1.397	1.361	1.317	1.295
Cervantes	NREM	20	0.96	0.827	0.875	1.035	1.135	1.184	1.233	1.304	1.222	1.157	1.054	1.012	1.205	1.269	1.096	1.078	1.194	1.141	1.112	1.251	1.39	1.492	1.478	1.474	1.438	1.504	1.684	1.736	1.684	1.609	1.692	1.572	1.496	1.501	1.405	1.287	1.398	1.394	1.392	1.422	1.401	1.358	1.269	1.246	1.209	1.214	1.167
Cervantes	IS	21	0.822	0.729	0.688	0.706	0.831	0.824	0.847	0.877	0.89	0.885	0.86	0.905	1.301	1.909	1.9	1.546	1.27	1.118	1.033	0.871	0.933	1.16	1.253	1.127	1.309	1.352	1.452	1.668	1.56	1.359	1.399	1.337	1.276	1.222	1.098	0.98	1.179	1.157	1.144	1.075	1.126	1.227	1.067	1.039	0.989	0.937	0.969
Cervantes	IS	22	0.839	0.727	0.691	0.706	0.84	0.866	0.857	0.869	0.88	0.881	0.861	0.885	1.268	1.924	1.929	1.56	1.301	1.173	1.061	0.891	0.929	1.152	1.243	1.109	1.301	1.335	1.431	1.65	1.539	1.35	1.403	1.35	1.269	1.212	1.125	1.017	1.197	1.16	1.157	1.07	1.122	1.226	1.072	1.032	0.969	0.932	0.98
Cervantes	IS	23	0.84	0.707	0.674	0.709	0.835	0.888	0.93	0.894	0.832	0.9	0.865	0.899	1.28	1.983	1.969	1.511	1.271	1.119	1.017	0.943	0.94	1.137	1.246	1.156	1.309	1.285	1.333	1.575	1.457	1.239	1.34	1.26	1.215	1.213	1.192	1.065	1.178	1.183	1.145	1.039	1.109	1.201	1.078	1.022	0.947	0.964	0.976
Cervantes	IS	24	0.741	0.688	0.656	0.698	0.779	0.819	0.886	0.896	0.829	0.821	0.861	0.932	1.261	1.95	2.009	1.569	1.326	1.007	0.94	0.952	0.96	1.103	1.213	1.149	1.29	1.248	1.266	1.456	1.369	1.23	1.281	1.146	1.15	1.226	1.172	1.085	1.129	1.188	1.185	1.048	1.125	1.232	1.085	1.096	1.064	0.998	0.964
Cervantes	IS	25	0.832	0.764	0.668	0.668	0.722	0.727	0.752	0.858	0.806	0.755	0.828	0.941	1.318	2.008	2.044	1.567	1.327	1.005	0.963	0.96	1.015	1.12	1.19	1.124	1.209	1.232	1.212	1.292	1.289	1.21	1.207	1.056	1.142	1.298	1.147	1.12	1.2	1.217	1.096	1.064	1.186	1.139	1.019	1.063	1.007	0.998	0.909
Cervantes	IS	26	0.766	0.754	0.634	0.696	0.743	0.685	0.747	0.899	0.82	0.758	0.781	1.007	1.357	2.052	2.12	1.503	1.213	0.95	0.895	0.912	0.989	1.042	1.065	0.972	1.002	1.129	1.205	1.203	1.214	1.111	1.165	1.012	1.028	1.171	1.016	0.995	1.146	1.151	1.012	0.935	1.142	1.178	1.007	1.005	0.911	0.992	0.926
Cervantes	IS	27	0.792	0.698	0.61	0.703	0.727	0.704	0.755	0.895	0.788	0.73	0.766	0.974	1.409	2.147	2.199	1.517	1.132	0.878	0.839	0.898	0.98	1.07	1.097	0.899	0.915	1.042	1.142	1.206	1.239	1.095	1.142	1.038	1.014	1.097	0.99	0.968	1.112	1.157	1.009	0.928	1.094	1.134	1.008	1.003	0.934	1.024	0.956
Cervantes	IS	28	0.777	0.659	0.615	0.688	0.722	0.743	0.806	0.927	0.772	0.716	0.819	0.966	1.433	2.184	2.288	1.567	1.156	0.879	0.846	0.899	1.013	1.097	1.088	0.874	0.832	0.989	1.151	1.248	1.257	1.085	1.166	0.999	1.005	1.021	0.944	0.953	1.108	1.146	0.963	0.943	1.032	1.067	1.06	1.054	0.952	1.024	0.969
Cervantes	IS	29	0.595	0.607	0.578	0.569	0.665	0.715	0.853	0.987	0.794	0.703	0.778	0.959	1.507	2.12	2.224	1.593	1.131	0.884	0.807	0.857	1.002	1.051	1.061	0.951	0.871	1.003	1.171	1.216	1.238	1.162	1.225	1.065	1.094	1.123	0.975	1.026	1.116	1.064	0.986	0.94	0.89	0.906	1.101	1.093	0.941	0.925	0.974
Cervantes	IS	30	0.588	0.594	0.531	0.521	0.618	0.682	0.877	1.002	0.837	0.713	0.755	0.957	1.468	2.046	2.213	1.573	1.117	0.942	0.811	0.881	1.012	1.073	1.12	0.991	0.923	1.062	1.167	1.202	1.243	1.212	1.275	1.117	1.137	1.179	1.003	0.999	1.103	1.052	0.991	0.941	0.836	0.874	1.12	1.13	0.988	0.947	0.958
Cervantes	IS	31	0.608	0.531	0.518	0.584	0.656	0.694	0.87	0.972	0.869	0.687	0.716	0.974	1.583	2.141	2.095	1.666	1.163	1.093	0.87	0.834	0.944	1	1.223	1.163	1.075	1.218	1.247	1.182	1.243	1.237	1.193	1.063	1.062	1.141	1.106	1.107	1.214	1.165	1.141	1.011	0.86	0.785	0.953	1.113	1.049	0.869	0.914
Cervantes	IS	32	0.61	0.534	0.531	0.578	0.658	0.687	0.873	0.941	0.852	0.711	0.771	0.989	1.605	2.238	2.12	1.688	1.18	1.079	0.916	0.9	0.959	0.979	1.217	1.201	1.124	1.238	1.349	1.227	1.269	1.201	1.188	1.146	1.144	1.147	1.054	1.109	1.174	1.083	1.095	0.993	0.901	0.812	0.919	1.033	0.956	0.823	0.906
Cervantes	IS	33	0.52	0.513	0.543	0.598	0.678	0.689	0.872	0.949	0.853	0.742	0.779	0.908	1.521	2.316	2.181	1.761	1.275	1.196	1.089	0.987	0.982	0.963	1.155	1.212	1.204	1.357	1.444	1.253	1.299	1.257	1.262	1.234	1.242	1.142	1.054	1.067	1.149	1.117	1.125	1.024	1.003	0.922	0.921	0.98	0.903	0.798	0.957
Cervantes	IS	34	0.517	0.504	0.584	0.639	0.677	0.701	0.864	0.924	0.825	0.764	0.747	0.929	1.571	2.378	2.258	1.763	1.258	1.162	1.068	0.979	0.968	0.92	1.111	1.266	1.228	1.357	1.374	1.22	1.301	1.304	1.256	1.167	1.184	1.055	1.02	1.057	1.107	1.11	1.118	1.041	1.056	0.917	0.906	1.017	0.897	0.813	0.959
Cervantes	IS	35	0.512	0.464	0.566	0.662	0.673	0.688	0.858	0.908	0.779	0.741	0.691	0.955	1.605	2.481	2.418	1.775	1.212	1.137	1.048	0.971	0.923	0.857	1.064	1.242	1.113	1.233	1.325	1.251	1.32	1.332	1.207	1.088	1.089	0.97	1.017	1.064	1.103	1.147	1.079	1.017	1.057	0.925	0.923	0.987	0.817	0.788	0.981
Cervantes	IS	36	0.531	0.496	0.54	0.605	0.596	0.565	0.758	0.851	0.682	0.682	0.633	0.962	1.692	2.593	2.384	1.736	1.149	1.089	0.981	0.905	0.804	0.789	1.041	1.182	1.037	1.175	1.225	1.235	1.337	1.31	1.136	1.108	1.001	0.961	1.068	1.051	1.051	1.046	0.958	0.945	0.953	0.868	0.934	0.937	0.82	0.841	1.033
Cervantes	IS	37	0.526	0.512	0.524	0.526	0.529	0.562	0.765	0.824	0.654	0.704	0.655	0.901	1.552	2.56	2.488	1.73	1.103	0.987	0.907	0.861	0.803	0.749	0.977	1.143	1.002	1.092	1.144	1.172	1.303	1.26	1.032	1.05	0.925	0.905	0.993	1.016	1.078	1.052	0.876	0.859	0.875	0.842	0.873	0.837	0.806	0.815	0.905
Cervantes	IS	38	0.459	0.48	0.494	0.475	0.502	0.595	0.791	0.798	0.607	0.622	0.607	0.891	1.565	2.48	2.413	1.733	1.187	1.002	0.929	0.929	0.881	0.846	0.975	1.032	0.954	1.083	1.149	1.068	1.157	1.212	1.044	0.991	0.85	0.842	0.93	0.962	1.044	0.999	0.801	0.776	0.794	0.824	0.898	0.854	0.751	0.72	0.805
Cervantes	IS	39	0.504	0.445	0.447	0.427	0.455	0.596	0.757	0.736	0.555	0.517	0.53	0.857	1.614	2.512	2.532	1.789	1.189	0.898	0.827	0.918	0.894	0.868	0.961	0.918	0.888	0.969	1.072	1.016	1.021	1.09	1.045	0.921	0.833	0.731	0.858	0.909	0.971	0.907	0.762	0.72	0.759	0.807	0.824	0.803	0.755	0.691	0.73
Cervantes	IS	40	0.506	0.435	0.438	0.423	0.46	0.599	0.745	0.734	0.562	0.517	0.529	0.86	1.609	2.505	2.535	1.801	1.221	0.968	0.827	0.928	0.92	0.889	0.993	0.949	0.914	1.015	1.094	1.025	0.993	1.07	1.045	0.93	0.827	0.734	0.863	0.877	0.948	0.866	0.758	0.727	0.769	0.843	0.832	0.785	0.742	0.704	0.741
Cervantes	REM	41	0.352	0.315	0.243	0.222	0.231	0.269	0.384	0.419	0.339	0.306	0.391	0.592	1.254	2.165	2.678	2.222	1.594	1.092	0.869	0.826	0.806	0.73	0.679	0.666	0.606	0.64	0.643	0.687	0.784	0.704	0.719	0.656	0.608	0.656	0.769	0.797	0.71	0.705	0.707	0.711	0.697	0.784	0.745	0.712	0.704	0.712	0.631
Cervantes	REM	42	0.29	0.295	0.243	0.22	0.231	0.274	0.397	0.441	0.34	0.324	0.431	0.684	1.313	2.274	2.598	1.999	1.434	1.071	0.801	0.72	0.683	0.713	0.679	0.616	0.547	0.548	0.562	0.617	0.696	0.674	0.61	0.601	0.647	0.68	0.696	0.722	0.74	0.725	0.707	0.691	0.648	0.742	0.793	0.741	0.714	0.749	0.664
Cervantes	REM	43	0.27	0.263	0.246	0.229	0.238	0.31	0.412	0.378	0.336	0.387	0.471	0.678	1.421	2.2	2.437	2.137	1.406	1.103	0.848	0.695	0.677	0.832	0.684	0.557	0.558	0.516	0.469	0.524	0.61	0.604	0.627	0.655	0.657	0.677	0.7	0.656	0.734	0.786	0.838	0.806	0.755	0.82	0.857	0.788	0.708	0.709	0.666
Cervantes	REM	44	0.249	0.244	0.258	0.253	0.216	0.283	0.417	0.37	0.313	0.352	0.508	0.73	1.319	2.011	2.479	2.287	1.484	1.045	0.844	0.714	0.682	0.721	0.671	0.67	0.687	0.657	0.545	0.528	0.615	0.589	0.691	0.791	0.829	0.837	0.755	0.78	0.798	0.772	0.792	0.764	0.695	0.777	0.825	0.734	0.696	0.702	0.728
Cervantes	REM	45	0.31	0.296	0.28	0.262	0.232	0.257	0.374	0.335	0.309	0.347	0.49	0.753	1.155	1.906	2.39	2.104	1.677	1.25	0.946	0.803	0.745	0.682	0.595	0.549	0.582	0.634	0.583	0.619	0.679	0.608	0.682	0.863	0.849	0.82	0.785	0.742	0.768	0.696	0.685	0.677	0.772	0.83	0.865	0.815	0.813	0.788	0.747
Cervantes	REM	46	0.305	0.269	0.261	0.248	0.217	0.267	0.363	0.338	0.311	0.307	0.423	0.701	1.059	1.68	2.117	2.296	1.925	1.588	1.147	0.866	0.785	0.793	0.736	0.623	0.673	0.778	0.75	0.642	0.671	0.692	0.704	0.855	0.892	0.847	0.783	0.754	0.746	0.682	0.706	0.754	0.835	0.827	0.831	0.817	0.755	0.75	0.769
Cervantes	REM	47	0.292	0.227	0.208	0.216	0.211	0.262	0.358	0.296	0.274	0.301	0.418	0.633	1.12	1.819	2.216	2.13	1.68	1.353	1.228	0.982	0.958	0.93	0.896	0.679	0.675	0.663	0.656	0.603	0.619	0.645	0.699	0.812	0.828	0.729	0.666	0.678	0.681	0.708	0.74	0.81	0.815	0.831	0.795	0.793	0.714	0.721	0.717
Cervantes	REM	48	0.323	0.267	0.236	0.226	0.233	0.32	0.35	0.272	0.272	0.367	0.47	0.781	1.278	1.838	2.105	2.084	1.6	1.382	1.32	1.07	1.057	0.794	0.67	0.659	0.671	0.596	0.615	0.628	0.655	0.705	0.711	0.726	0.725	0.73	0.728	0.764	0.758	0.746	0.851	0.803	0.73	0.692	0.738	0.743	0.751	0.732	0.659
Cervantes	REM	49	0.315	0.322	0.259	0.208	0.232	0.346	0.346	0.287	0.291	0.371	0.466	0.688	1.135	1.833	2.35	2.112	1.729	1.532	1.247	1.008	0.929	0.779	0.65	0.672	0.638	0.627	0.664	0.652	0.65	0.751	0.777	0.788	0.7	0.694	0.736	0.774	0.76	0.758	0.801	0.761	0.77	0.724	0.797	0.807	0.767	0.8	0.792
Cervantes	REM	50	0.314	0.278	0.243	0.231	0.265	0.324	0.343	0.294	0.272	0.343	0.471	0.651	1.192	1.882	2.215	2.017	1.739	1.689	1.596	1.234	1.14	0.94	0.792	0.735	0.644	0.648	0.692	0.651	0.637	0.704	0.733	0.786	0.736	0.733	0.827	0.836	0.752	0.805	0.803	0.783	0.774	0.761	0.921	0.829	0.758	0.74	0.764
Cervantes	REM	51	0.336	0.322	0.269	0.252	0.222	0.281	0.351	0.295	0.256	0.325	0.479	0.735	1.113	1.727	2.185	2.055	1.822	1.681	1.377	1.029	0.92	0.858	0.628	0.74	0.719	0.57	0.626	0.639	0.694	0.709	0.733	0.774	0.765	0.792	0.817	0.768	0.801	0.768	0.795	0.771	0.785	0.833	0.846	0.836	0.785	0.697	0.696
Cervantes	REM	52	0.282	0.322	0.259	0.228	0.218	0.263	0.314	0.285	0.294	0.34	0.49	0.73	1.161	1.677	2.181	2.182	2.045	1.882	1.48	1.12	0.836	0.794	0.67	0.704	0.663	0.576	0.606	0.663	0.661	0.714	0.713	0.742	0.811	0.721	0.744	0.781	0.777	0.78	0.739	0.733	0.753	0.797	0.745	0.778	0.811	0.714	0.702
Cervantes	REM	53	0.357	0.36	0.264	0.22	0.21	0.233	0.277	0.283	0.28	0.302	0.375	0.579	1.009	1.63	2.179	2.456	2.455	1.883	1.398	1.065	0.877	0.752	0.697	0.661	0.578	0.55	0.573	0.581	0.594	0.689	0.72	0.706	0.686	0.62	0.731	0.753	0.733	0.681	0.72	0.666	0.672	0.738	0.716	0.728	0.76	0.74	0.742
Cervantes	REM	54	0.37	0.333	0.231	0.223	0.224	0.261	0.287	0.271	0.253	0.306	0.441	0.654	1.089	1.747	2.277	2.491	2.421	1.711	1.278	0.97	0.821	0.646	0.553	0.578	0.53	0.522	0.611	0.581	0.583	0.69	0.704	0.729	0.78	0.76	0.746	0.699	0.734	0.78	0.832	0.805	0.728	0.773	0.723	0.7	0.749	0.817	0.801
Cervantes	REM	55	0.336	0.308	0.237	0.22	0.203	0.243	0.26	0.262	0.273	0.319	0.42	0.631	1.089	1.738	2.103	2.405	2.431	1.991	1.258	0.979	0.729	0.608	0.58	0.54	0.491	0.528	0.522	0.534	0.576	0.676	0.676	0.759	0.772	0.698	0.739	0.726	0.709	0.698	0.771	0.749	0.653	0.694	0.717	0.733	0.782	0.785	0.71
Cervantes	REM	56	0.462	0.375	0.255	0.218	0.2	0.252	0.289	0.292	0.304	0.323	0.465	0.748	1.179	1.763	1.961	2.34	2.409	1.809	1.101	0.741	0.715	0.705	0.613	0.491	0.512	0.545	0.544	0.578	0.655	0.716	0.762	0.85	0.796	0.772	0.708	0.754	0.743	0.68	0.713	0.721	0.694	0.726	0.769	0.803	0.824	0.785	0.794
Cervantes	REM	57	0.493	0.399	0.264	0.226	0.227	0.236	0.293	0.258	0.276	0.317	0.422	0.654	1.048	1.684	1.948	2.435	2.417	1.916	1.284	0.995	0.869	0.709	0.745	0.684	0.585	0.572	0.564	0.62	0.745	0.672	0.725	0.779	0.788	0.857	0.759	0.777	0.791	0.819	0.821	0.775	0.718	0.747	0.816	0.878	0.84	0.795	0.804
Cervantes	REM	58	0.441	0.417	0.274	0.204	0.214	0.23	0.267	0.247	0.271	0.31	0.4	0.582	0.95	1.804	1.975	2.195	2.192	1.678	1.064	0.859	0.763	0.604	0.617	0.583	0.554	0.538	0.544	0.59	0.646	0.594	0.678	0.662	0.752	0.839	0.703	0.69	0.679	0.747	0.76	0.764	0.743	0.661	0.694	0.828	0.753	0.724	0.762
Cervantes	REM	59	0.444	0.453	0.306	0.23	0.245	0.324	0.331	0.299	0.314	0.334	0.449	0.606	0.913	1.494	1.886	1.996	1.782	1.371	1.029	0.911	0.727	0.667	0.613	0.573	0.578	0.507	0.548	0.529	0.531	0.557	0.619	0.658	0.725	0.779	0.742	0.688	0.653	0.695	0.756	0.708	0.708	0.686	0.7	0.738	0.678	0.704	0.797
Cervantes	REM	60	0.442	0.432	0.366	0.356	0.38	0.386	0.366	0.369	0.389	0.384	0.546	0.75	0.988	1.201	1.427	1.531	1.452	1.201	0.862	0.733	0.665	0.559	0.504	0.513	0.496	0.502	0.526	0.539	0.533	0.596	0.622	0.654	0.717	0.707	0.729	0.682	0.637	0.651	0.611	0.581	0.649	0.637	0.64	0.708	0.606	0.648	0.741
Cervantes	wake	61	0.567	0.673	0.554	0.432	0.47	0.45	0.432	0.425	0.534	0.597	0.669	0.65	0.611	0.544	0.456	0.426	0.418	0.409	0.331	0.307	0.244	0.225	0.251	0.27	0.261	0.272	0.361	0.367	0.353	0.385	0.373	0.406	0.444	0.454	0.471	0.464	0.442	0.49	0.502	0.429	0.476	0.494	0.548	0.558	0.475	0.516	0.559
Cervantes	wake	62	0.593	0.66	0.516	0.396	0.437	0.425	0.425	0.425	0.553	0.613	0.66	0.66	0.604	0.519	0.437	0.426	0.42	0.375	0.312	0.285	0.243	0.24	0.269	0.298	0.277	0.28	0.354	0.352	0.346	0.381	0.37	0.395	0.41	0.422	0.449	0.463	0.454	0.477	0.475	0.419	0.484	0.511	0.54	0.572	0.473	0.494	0.561
Cervantes	wake	63	0.603	0.688	0.506	0.392	0.403	0.396	0.411	0.465	0.651	0.731	0.763	0.751	0.659	0.523	0.457	0.408	0.352	0.334	0.302	0.278	0.244	0.256	0.281	0.304	0.291	0.286	0.313	0.306	0.316	0.36	0.4	0.41	0.393	0.401	0.421	0.456	0.476	0.488	0.485	0.408	0.455	0.505	0.531	0.552	0.471	0.524	0.596
Cervantes	wake	64	0.611	0.651	0.489	0.383	0.345	0.371	0.392	0.441	0.652	0.82	0.813	0.802	0.752	0.603	0.479	0.45	0.428	0.37	0.348	0.32	0.286	0.265	0.3	0.311	0.296	0.312	0.309	0.302	0.326	0.36	0.408	0.419	0.435	0.406	0.435	0.471	0.472	0.495	0.49	0.421	0.487	0.551	0.542	0.566	0.538	0.606	0.632
Cervantes	wake	65	0.714	0.651	0.496	0.387	0.348	0.384	0.408	0.479	0.684	0.878	0.917	0.948	0.866	0.669	0.524	0.471	0.422	0.382	0.34	0.332	0.306	0.307	0.326	0.331	0.302	0.333	0.335	0.316	0.376	0.413	0.434	0.45	0.442	0.415	0.466	0.476	0.473	0.481	0.498	0.507	0.57	0.59	0.593	0.623	0.659	0.725	0.695
Cervantes	wake	66	0.719	0.676	0.516	0.397	0.412	0.418	0.465	0.567	0.704	0.864	0.98	1.019	0.903	0.661	0.565	0.508	0.435	0.369	0.335	0.331	0.288	0.32	0.359	0.35	0.314	0.333	0.352	0.35	0.404	0.466	0.46	0.438	0.448	0.447	0.503	0.487	0.487	0.521	0.562	0.547	0.644	0.673	0.681	0.667	0.69	0.74	0.699
Cervantes	wake	67	0.626	0.655	0.509	0.411	0.419	0.412	0.506	0.605	0.698	0.92	1.098	1.123	0.907	0.632	0.547	0.493	0.449	0.377	0.365	0.353	0.312	0.354	0.395	0.374	0.363	0.381	0.383	0.409	0.422	0.457	0.455	0.437	0.446	0.465	0.508	0.498	0.522	0.564	0.596	0.605	0.661	0.664	0.691	0.689	0.712	0.749	0.745
Cervantes	wake	68	0.607	0.652	0.53	0.441	0.459	0.454	0.495	0.592	0.673	0.888	1.115	1.141	0.969	0.658	0.529	0.451	0.44	0.359	0.351	0.325	0.339	0.395	0.414	0.402	0.416	0.416	0.41	0.45	0.45	0.479	0.483	0.423	0.475	0.529	0.564	0.517	0.548	0.595	0.579	0.583	0.602	0.612	0.69	0.715	0.694	0.738	0.815
Cervantes	wake	69	0.914	0.827	0.598	0.493	0.493	0.497	0.462	0.561	0.67	0.895	1.14	1.265	1.097	0.719	0.53	0.46	0.427	0.389	0.355	0.31	0.332	0.403	0.443	0.442	0.423	0.407	0.416	0.471	0.462	0.481	0.507	0.418	0.489	0.575	0.59	0.557	0.605	0.623	0.601	0.613	0.587	0.625	0.708	0.698	0.696	0.727	0.816
Cervantes	wake	70	0.577	0.62	0.555	0.533	0.499	0.492	0.484	0.61	0.721	0.967	1.154	1.284	1.1	0.715	0.555	0.5	0.439	0.43	0.4	0.352	0.387	0.437	0.484	0.501	0.456	0.472	0.5	0.518	0.499	0.511	0.56	0.497	0.525	0.621	0.657	0.677	0.698	0.667	0.603	0.628	0.594	0.656	0.743	0.717	0.789	0.785	0.794
Cervantes	wake	71	0.628	0.648	0.564	0.56	0.548	0.533	0.527	0.601	0.738	0.906	1.141	1.397	1.32	0.735	0.539	0.552	0.506	0.464	0.444	0.428	0.499	0.522	0.525	0.596	0.553	0.57	0.602	0.578	0.553	0.593	0.674	0.59	0.57	0.689	0.72	0.673	0.657	0.661	0.68	0.665	0.606	0.685	0.732	0.753	0.834	0.807	0.778
Cervantes	wake	72	0.73	0.688	0.54	0.537	0.506	0.469	0.52	0.639	0.783	0.896	1.182	1.251	1.215	0.718	0.564	0.624	0.568	0.542	0.529	0.508	0.532	0.556	0.556	0.623	0.573	0.594	0.663	0.627	0.582	0.611	0.635	0.592	0.577	0.665	0.65	0.634	0.627	0.677	0.726	0.717	0.656	0.726	0.781	0.797	0.778	0.791	0.8
Cervantes	wake	73	0.709	0.694	0.574	0.573	0.565	0.501	0.582	0.727	0.859	0.923	1.198	1.157	1.116	0.801	0.683	0.681	0.599	0.597	0.602	0.545	0.539	0.572	0.576	0.613	0.61	0.635	0.674	0.66	0.597	0.62	0.661	0.64	0.631	0.675	0.629	0.65	0.653	0.698	0.757	0.735	0.691	0.758	0.78	0.764	0.77	0.83	0.835
Cervantes	wake	74	0.715	0.642	0.561	0.52	0.531	0.483	0.582	0.733	0.856	0.864	1.188	1.176	1.065	0.809	0.661	0.63	0.544	0.596	0.57	0.522	0.535	0.565	0.605	0.557	0.606	0.651	0.682	0.69	0.591	0.564	0.632	0.64	0.607	0.699	0.752	0.725	0.705	0.729	0.794	0.76	0.671	0.694	0.749	0.74	0.729	0.788	0.82
Cervantes	wake	75	0.742	0.716	0.594	0.483	0.504	0.496	0.56	0.738	0.811	0.763	1.183	1.271	1.048	0.741	0.598	0.597	0.516	0.565	0.528	0.48	0.527	0.558	0.599	0.571	0.597	0.609	0.668	0.696	0.552	0.495	0.597	0.633	0.626	0.673	0.754	0.785	0.755	0.731	0.754	0.756	0.642	0.619	0.71	0.718	0.73	0.775	0.808
Cervantes	wake	76	0.849	0.857	0.685	0.596	0.557	0.519	0.551	0.727	0.86	0.877	1.258	1.286	1.022	0.722	0.61	0.608	0.522	0.516	0.479	0.499	0.566	0.57	0.592	0.59	0.586	0.587	0.629	0.663	0.564	0.536	0.596	0.656	0.639	0.664	0.728	0.807	0.77	0.713	0.725	0.702	0.649	0.622	0.669	0.685	0.753	0.776	0.818
Cervantes	wake	77	0.803	1.018	0.81	0.748	0.67	0.599	0.63	0.743	0.928	0.949	1.237	1.217	1.043	0.714	0.574	0.573	0.543	0.545	0.521	0.515	0.587	0.639	0.614	0.641	0.64	0.607	0.658	0.646	0.569	0.58	0.665	0.742	0.762	0.778	0.797	0.848	0.786	0.823	0.827	0.684	0.703	0.727	0.713	0.744	0.788	0.863	0.859
Cervantes	wake	78	0.713	0.829	0.649	0.66	0.617	0.561	0.618	0.78	0.939	0.976	1.173	1.303	1.069	0.746	0.597	0.543	0.516	0.512	0.468	0.459	0.559	0.673	0.679	0.691	0.697	0.65	0.71	0.648	0.526	0.593	0.62	0.684	0.792	0.752	0.741	0.783	0.756	0.839	0.778	0.68	0.71	0.698	0.69	0.826	0.824	0.933	0.861
Cervantes	wake	79	0.859	0.846	0.708	0.713	0.737	0.638	0.676	0.886	0.999	0.989	1.162	1.446	1.2	0.774	0.642	0.575	0.518	0.552	0.528	0.507	0.618	0.7	0.701	0.732	0.765	0.781	0.78	0.676	0.55	0.662	0.655	0.716	0.781	0.756	0.779	0.809	0.813	0.947	0.887	0.757	0.759	0.76	0.754	0.861	0.838	0.992	0.885
Cervantes	wake	80	0.925	0.85	0.724	0.681	0.742	0.645	0.675	0.916	0.968	0.958	1.185	1.492	1.206	0.787	0.648	0.577	0.531	0.55	0.558	0.542	0.638	0.713	0.684	0.709	0.724	0.768	0.777	0.692	0.574	0.68	0.679	0.708	0.785	0.774	0.786	0.822	0.848	0.987	0.959	0.809	0.812	0.82	0.775	0.855	0.916	1.042	0.887
Twain	NREM	1	0.989	0.942	1.078	1.027	1.048	1.195	1.386	1.309	1.324	1.336	1.563	1.513	1.18	1.062	1.083	1.078	1.079	1.121	1.185	1.281	1.32	1.444	1.594	1.498	1.553	1.457	1.465	1.545	1.348	1.432	1.32	1.36	1.339	1.356	1.369	1.347	1.423	1.446	1.417	1.459	1.304	1.172	1.151	1.235	1.22	1.153	1.247
Twain	NREM	2	1.09	1.134	1.243	1.156	1.177	1.438	1.577	1.339	1.302	1.384	1.56	1.352	1.161	1.169	1.161	1.065	1.126	1.121	1.262	1.404	1.414	1.541	1.547	1.551	1.717	1.601	1.34	1.5	1.598	1.554	1.419	1.379	1.448	1.392	1.373	1.353	1.446	1.375	1.364	1.371	1.332	1.254	1.322	1.303	1.314	1.361	1.317
Twain	NREM	3	1.181	1.25	1.292	1.157	1.32	1.45	1.658	1.506	1.461	1.533	1.569	1.358	1.207	1.206	1.173	1.163	1.182	1.207	1.321	1.385	1.46	1.693	1.59	1.422	1.659	1.627	1.409	1.586	1.617	1.522	1.511	1.436	1.261	1.25	1.253	1.22	1.227	1.311	1.327	1.383	1.298	1.212	1.447	1.473	1.386	1.239	1.174
Twain	NREM	4	1.508	1.27	1.405	1.384	1.533	1.465	1.412	1.495	1.409	1.333	1.404	1.272	1.272	1.201	1.062	1.106	1.196	1.208	1.288	1.303	1.396	1.521	1.518	1.568	1.694	1.742	1.627	1.668	1.605	1.653	1.651	1.578	1.333	1.318	1.533	1.465	1.375	1.375	1.388	1.356	1.421	1.263	1.381	1.482	1.442	1.221	1.082
Twain	NREM	5	1.423	1.422	1.446	1.329	1.428	1.549	1.566	1.445	1.456	1.596	1.679	1.538	1.427	1.296	1.182	1.111	1.202	1.421	1.499	1.542	1.53	1.548	1.582	1.665	1.856	1.785	1.802	1.635	1.752	1.797	1.73	1.76	1.565	1.646	1.58	1.465	1.374	1.244	1.24	1.305	1.427	1.263	1.407	1.347	1.287	1.241	1.147
Twain	NREM	6	1.449	1.405	1.413	1.42	1.466	1.517	1.626	1.409	1.249	1.288	1.372	1.506	1.431	1.252	1.169	1.087	1.285	1.522	1.857	1.828	1.663	1.624	1.649	1.619	1.477	1.646	1.711	1.676	1.738	1.804	1.642	1.39	1.466	1.446	1.522	1.516	1.453	1.245	1.392	1.43	1.393	1.323	1.294	1.211	1.272	1.236	1.211
Twain	NREM	7	1.279	1.262	1.202	1.237	1.38	1.339	1.438	1.393	1.359	1.438	1.466	1.483	1.445	1.27	1.199	1.235	1.297	1.525	1.756	1.747	1.868	1.83	1.75	1.607	1.482	1.595	1.786	1.833	1.722	1.794	1.61	1.551	1.535	1.609	1.495	1.533	1.521	1.388	1.306	1.428	1.485	1.304	1.24	1.265	1.398	1.306	1.131
Twain	NREM	8	1.487	1.272	1.328	1.396	1.375	1.341	1.341	1.268	1.212	1.354	1.321	1.289	1.351	1.225	1.205	1.171	1.185	1.373	1.383	1.366	1.436	1.458	1.407	1.385	1.436	1.61	1.649	1.564	1.532	1.488	1.401	1.444	1.412	1.489	1.334	1.403	1.353	1.318	1.268	1.156	1.191	1.243	1.241	1.222	1.181	1.339	1.302
Twain	NREM	9	1.229	1.15	1.375	1.471	1.357	1.451	1.436	1.396	1.38	1.448	1.449	1.3	1.144	1.142	1.065	1.059	1.18	1.28	1.213	1.227	1.34	1.462	1.513	1.457	1.421	1.428	1.377	1.366	1.405	1.342	1.463	1.438	1.275	1.234	1.254	1.297	1.319	1.395	1.302	1.194	1.248	1.196	1.195	1.18	1.123	1.177	1.207
Twain	NREM	10	1.449	1.295	1.577	1.737	1.774	1.642	1.462	1.401	1.365	1.522	1.553	1.334	1.283	1.12	1.146	1.168	1.156	1.171	1.298	1.369	1.262	1.411	1.457	1.386	1.549	1.499	1.406	1.413	1.383	1.234	1.343	1.437	1.345	1.273	1.257	1.209	1.257	1.293	1.249	1.167	1.298	1.303	1.183	1.134	1.119	1.168	1.207
Twain	NREM	11	1.321	1.22	1.326	1.504	1.578	1.644	1.697	1.459	1.408	1.425	1.425	1.303	1.174	1.145	1.261	1.331	1.218	1.237	1.287	1.375	1.448	1.5	1.419	1.527	1.596	1.783	1.661	1.668	1.659	1.57	1.661	1.69	1.518	1.293	1.32	1.195	1.186	1.241	1.289	1.276	1.325	1.422	1.29	1.074	1.112	1.186	1.176
Twain	NREM	12	1.41	1.304	1.45	1.625	1.662	1.6	1.612	1.4	1.351	1.4	1.367	1.192	1.195	1.085	1.181	1.215	1.277	1.406	1.315	1.334	1.426	1.479	1.558	1.504	1.516	1.661	1.698	1.79	1.728	1.655	1.616	1.659	1.537	1.467	1.573	1.436	1.45	1.388	1.499	1.415	1.442	1.449	1.266	1.205	1.19	1.207	1.166
Twain	NREM	13	1.344	1.269	1.47	1.567	1.583	1.709	1.779	1.551	1.37	1.475	1.369	1.224	1.278	1.273	1.211	1.244	1.299	1.265	1.284	1.265	1.624	1.636	1.648	1.668	1.731	1.551	1.609	1.548	1.539	1.542	1.547	1.514	1.425	1.448	1.485	1.504	1.417	1.381	1.388	1.211	1.285	1.426	1.31	1.312	1.334	1.238	1.275
Twain	NREM	14	1.462	1.67	1.694	1.587	1.746	1.838	1.638	1.428	1.321	1.478	1.425	1.322	1.397	1.28	1.238	1.307	1.338	1.385	1.464	1.621	1.699	1.739	1.784	1.797	1.807	1.662	1.629	1.559	1.566	1.6	1.627	1.66	1.606	1.512	1.525	1.464	1.594	1.506	1.329	1.433	1.457	1.363	1.34	1.332	1.459	1.475	1.424
Twain	NREM	15	1.615	1.578	1.75	1.817	1.72	1.664	1.545	1.341	1.324	1.511	1.389	1.199	1.17	1.135	1.244	1.246	1.278	1.322	1.534	1.676	1.584	1.533	1.682	1.768	1.844	1.711	1.676	1.732	1.679	1.544	1.566	1.688	1.521	1.559	1.512	1.451	1.528	1.458	1.331	1.35	1.331	1.28	1.37	1.334	1.324	1.389	1.379
Twain	NREM	16	1.366	1.313	1.385	1.524	1.768	1.754	1.578	1.364	1.207	1.339	1.499	1.389	1.291	1.105	1.231	1.333	1.318	1.297	1.397	1.499	1.608	1.526	1.726	1.712	1.811	1.958	1.812	1.455	1.544	1.587	1.691	1.701	1.489	1.403	1.31	1.4	1.44	1.494	1.512	1.445	1.398	1.455	1.543	1.381	1.179	1.297	1.445
Twain	NREM	17	1.162	1.207	1.506	1.679	1.591	1.623	1.669	1.434	1.429	1.563	1.663	1.548	1.311	1.396	1.307	1.35	1.52	1.504	1.668	1.719	1.854	1.857	1.885	1.887	1.858	1.824	1.899	1.951	2.002	1.847	1.713	1.518	1.528	1.437	1.467	1.478	1.473	1.393	1.394	1.402	1.291	1.355	1.348	1.34	1.239	1.427	1.484
Twain	NREM	18	1.123	1.12	1.439	1.465	1.348	1.394	1.49	1.327	1.229	1.357	1.454	1.411	1.283	1.408	1.471	1.474	1.685	1.542	1.385	1.609	1.794	1.897	1.882	1.837	1.72	1.689	1.725	1.803	1.814	1.897	1.795	1.688	1.794	1.586	1.6	1.605	1.452	1.428	1.45	1.476	1.424	1.32	1.348	1.431	1.434	1.408	1.388
Twain	NREM	19	1.072	0.985	1.143	1.282	1.347	1.22	1.376	1.325	1.182	1.24	1.262	1.202	1.248	1.496	1.776	1.63	1.526	1.442	1.514	1.765	1.606	1.669	1.821	1.861	1.782	1.763	1.729	1.709	1.898	1.935	1.765	1.705	1.675	1.546	1.495	1.344	1.283	1.404	1.407	1.425	1.416	1.359	1.364	1.409	1.457	1.321	1.25
Twain	NREM	20	1.146	0.973	1.17	1.308	1.229	1.206	1.439	1.247	1.145	1.214	1.211	1.224	1.258	1.636	1.707	1.626	1.593	1.463	1.472	1.498	1.528	1.435	1.526	1.66	1.562	1.665	1.629	1.599	1.816	1.864	1.602	1.504	1.498	1.335	1.3	1.237	1.202	1.236	1.252	1.361	1.325	1.402	1.335	1.303	1.176	1.11	1.143
Twain	IS	21	0.791	0.8	0.864	0.932	0.806	0.799	0.929	0.918	0.709	0.81	0.86	0.984	1.448	1.907	2.083	2.091	1.88	1.448	1.181	1.244	1.379	1.327	1.209	1.257	1.351	1.432	1.459	1.629	1.682	1.629	1.513	1.549	1.511	1.706	1.648	1.5	1.336	1.253	1.234	1.217	1.233	1.204	1.322	1.284	1.229	1.163	1.129
Twain	IS	22	0.805	0.781	0.834	0.9	0.767	0.773	0.974	0.953	0.724	0.843	0.863	0.974	1.441	1.916	2.102	2.042	1.766	1.443	1.2	1.267	1.411	1.375	1.305	1.241	1.306	1.428	1.448	1.572	1.584	1.565	1.496	1.418	1.481	1.67	1.668	1.519	1.325	1.247	1.234	1.169	1.19	1.209	1.368	1.315	1.218	1.122	1.083
Twain	IS	23	0.613	0.728	0.778	0.822	0.688	0.7	0.957	0.985	0.77	0.928	0.929	0.947	1.404	2.122	2.295	2.015	1.706	1.483	1.316	1.421	1.456	1.352	1.244	1.152	1.206	1.421	1.489	1.53	1.554	1.559	1.454	1.422	1.531	1.674	1.64	1.538	1.343	1.336	1.243	1.109	1.154	1.314	1.434	1.29	1.124	1.074	1.057
Twain	IS	24	0.622	0.74	0.715	0.742	0.705	0.665	0.826	0.896	0.813	0.905	0.879	0.931	1.292	2.179	2.52	2.152	1.828	1.552	1.308	1.367	1.393	1.338	1.336	1.173	1.197	1.333	1.386	1.422	1.497	1.544	1.436	1.476	1.462	1.487	1.591	1.546	1.367	1.402	1.223	1.133	1.107	1.298	1.356	1.188	0.979	0.992	1.081
Twain	IS	25	0.712	0.743	0.63	0.694	0.669	0.638	0.816	0.833	0.74	0.848	0.827	0.936	1.385	2.197	2.527	2.154	1.935	1.567	1.294	1.208	1.249	1.284	1.357	1.281	1.263	1.405	1.397	1.386	1.403	1.325	1.23	1.408	1.291	1.302	1.446	1.45	1.261	1.277	1.165	1.055	1.094	1.17	1.241	1.183	0.924	0.968	1.068
Twain	IS	26	0.729	0.729	0.593	0.68	0.7	0.666	0.849	0.828	0.693	0.739	0.719	0.946	1.471	2.292	2.528	1.958	1.794	1.474	1.154	1.07	1.036	1.072	1.276	1.336	1.261	1.301	1.305	1.27	1.277	1.156	1.028	1.253	1.112	1.107	1.243	1.275	1.233	1.29	1.196	1.095	1.131	1.032	1.063	1.139	0.866	0.938	1.009
Twain	IS	27	0.679	0.716	0.568	0.648	0.683	0.648	0.819	0.821	0.666	0.683	0.737	0.984	1.496	2.227	2.394	1.841	1.687	1.426	1.176	1.207	1.064	0.944	1.126	1.291	1.147	1.196	1.177	1.184	1.293	1.202	1.066	1.215	1.09	1.021	1.221	1.225	1.184	1.248	1.153	1.04	1.126	1.083	1.063	1.039	0.888	0.931	1.038
Twain	IS	28	0.613	0.686	0.548	0.627	0.639	0.618	0.802	0.796	0.613	0.659	0.8	1.089	1.569	2.231	2.283	1.711	1.479	1.315	1.226	1.291	1.094	0.864	1.053	1.16	0.952	1.007	1.124	1.165	1.352	1.258	1.088	1.176	1.081	0.957	1.141	1.136	1.124	1.194	1.079	0.968	1.028	1.032	0.976	1.014	0.897	0.939	1.021
Twain	IS	29	0.585	0.629	0.519	0.59	0.602	0.551	0.768	0.786	0.611	0.629	0.749	1.038	1.539	2.416	2.336	1.627	1.316	1.142	1.103	1.127	0.986	0.854	0.991	0.986	0.793	0.78	1.044	1.098	1.21	1.13	1.03	1.073	1.024	1.03	1.155	1.138	1.072	1.11	1.04	0.928	0.888	0.989	0.999	0.995	0.925	0.955	0.95
Twain	IS	30	0.609	0.623	0.514	0.571	0.567	0.527	0.757	0.766	0.582	0.593	0.716	0.968	1.449	2.402	2.355	1.54	1.331	1.107	1.078	1.116	1.023	0.956	1.039	0.96	0.802	0.812	1.022	1.119	1.224	1.054	0.953	1.084	1.02	1.05	1.172	1.198	1.043	1.117	1.027	0.941	0.921	0.991	0.996	0.954	0.882	0.943	0.955
Twain	IS	31	0.634	0.541	0.513	0.538	0.514	0.575	0.814	0.815	0.644	0.657	0.828	1.091	1.508	2.358	2.233	1.492	1.302	1.191	1.073	1.067	1.158	1.014	0.865	0.871	0.904	1.022	1.019	1.071	1.004	0.991	1.013	1.141	0.962	0.957	1.077	1.177	1.052	1.04	0.961	1	0.986	0.975	1.014	1.06	0.979	0.884	0.934
Twain	IS	32	0.582	0.554	0.534	0.519	0.52	0.603	0.87	0.844	0.631	0.609	0.837	1.155	1.449	2.25	2.241	1.593	1.262	1.218	1.051	1.05	1.159	1.013	0.887	0.9	0.938	0.982	0.982	1.068	1.013	1.049	1.023	1.158	1.037	0.988	1.121	1.185	1.025	1.015	1.053	1.075	1.049	1.051	1.02	1.054	1.002	0.905	0.904
Twain	IS	33	0.556	0.486	0.482	0.512	0.513	0.611	0.912	0.849	0.553	0.526	0.767	1.143	1.41	2.174	2.307	1.72	1.366	1.229	1.027	0.997	1.083	0.899	0.825	0.9	0.937	0.941	0.922	1.049	1.007	1.071	1.078	1.239	1.028	0.979	1.07	1.13	0.947	1.01	0.998	0.996	1.065	1.066	0.981	1.015	0.898	0.879	0.872
Twain	IS	34	0.506	0.421	0.402	0.456	0.449	0.55	0.847	0.752	0.469	0.502	0.678	1.053	1.389	2.14	2.265	1.771	1.425	1.162	0.944	0.926	1.039	0.889	0.822	0.905	0.916	0.899	0.841	0.96	0.973	0.962	0.914	1.067	0.876	0.861	0.992	1.087	0.978	0.989	0.923	0.966	0.949	0.935	0.894	0.919	0.866	0.837	0.791
Twain	IS	35	0.446	0.408	0.403	0.461	0.423	0.505	0.809	0.709	0.448	0.504	0.651	1.023	1.485	2.218	2.197	1.606	1.373	1.137	0.931	0.871	1.027	0.94	0.839	0.867	0.919	0.916	0.841	0.914	1.021	0.931	0.809	1.001	0.827	0.788	0.951	1.045	0.98	0.996	0.945	0.964	0.877	0.856	0.861	0.907	0.847	0.792	0.754
Twain	IS	36	0.429	0.403	0.375	0.36	0.32	0.465	0.716	0.631	0.42	0.498	0.61	0.918	1.443	2.272	2.152	1.571	1.429	1.009	0.93	0.994	1	0.876	0.837	0.782	0.882	0.901	0.878	0.911	0.937	0.927	0.832	0.912	0.85	0.778	0.902	0.974	0.905	0.842	0.842	0.907	0.869	0.813	0.887	0.85	0.815	0.704	0.658
Twain	IS	37	0.398	0.394	0.341	0.352	0.323	0.468	0.712	0.585	0.421	0.487	0.602	0.881	1.439	2.24	2.196	1.59	1.294	0.943	0.844	0.95	0.899	0.833	0.853	0.778	0.856	0.911	0.84	0.85	0.875	0.913	0.81	0.944	0.825	0.775	0.961	1.045	0.921	0.793	0.8	0.979	0.978	0.882	0.892	0.86	0.878	0.754	0.651
Twain	IS	38	0.407	0.376	0.312	0.333	0.323	0.468	0.65	0.531	0.4	0.44	0.525	0.745	1.342	2.068	2.191	1.619	1.301	0.996	0.794	0.924	0.88	0.753	0.794	0.759	0.827	0.876	0.84	0.824	0.832	0.835	0.74	0.871	0.81	0.896	0.94	1.043	1.024	0.853	0.726	0.875	0.98	0.868	0.845	0.877	0.852	0.754	0.63
Twain	IS	39	0.457	0.371	0.318	0.321	0.327	0.47	0.607	0.525	0.416	0.471	0.543	0.77	1.297	1.947	2.037	1.709	1.36	1.027	0.864	1.016	0.91	0.827	0.883	0.81	0.855	0.878	0.847	0.861	0.868	0.842	0.817	0.894	0.872	0.981	0.977	1.023	1.06	0.933	0.778	0.853	0.986	0.896	0.822	0.818	0.82	0.763	0.68
Twain	IS	40	0.479	0.375	0.32	0.32	0.323	0.465	0.599	0.526	0.417	0.483	0.56	0.775	1.264	1.907	2.084	1.84	1.391	1.022	0.892	1.071	0.905	0.858	0.933	0.828	0.886	0.872	0.831	0.843	0.858	0.857	0.863	0.901	0.888	1.005	1.014	1.033	1.07	0.972	0.823	0.87	1.012	0.93	0.83	0.826	0.845	0.797	0.71
Twain	REM	41	0.307	0.286	0.202	0.189	0.204	0.268	0.353	0.314	0.207	0.284	0.381	0.521	1.085	2.02	2.025	1.741	1.514	1.283	1.09	0.872	0.68	0.569	0.563	0.546	0.577	0.517	0.593	0.667	0.613	0.554	0.622	0.723	0.716	0.724	0.764	0.873	0.821	0.764	0.701	0.644	0.752	0.862	0.709	0.685	0.728	0.723	0.703
Twain	REM	42	0.311	0.285	0.225	0.181	0.194	0.287	0.398	0.339	0.24	0.296	0.405	0.618	1.1	1.816	1.66	1.604	1.883	1.566	1.153	0.88	0.727	0.651	0.565	0.514	0.559	0.548	0.576	0.6	0.65	0.611	0.592	0.703	0.8	0.774	0.754	0.746	0.747	0.757	0.729	0.769	0.802	0.832	0.781	0.768	0.775	0.814	0.745
Twain	REM	43	0.352	0.311	0.245	0.181	0.199	0.288	0.391	0.35	0.244	0.272	0.394	0.565	0.989	1.708	1.817	1.66	1.54	1.417	1.035	0.955	0.874	0.732	0.626	0.607	0.646	0.605	0.618	0.626	0.644	0.626	0.673	0.764	0.826	0.88	0.796	0.788	0.876	0.837	0.768	0.732	0.757	0.894	0.811	0.742	0.854	0.931	0.833
Twain	REM	44	0.347	0.293	0.221	0.175	0.198	0.286	0.367	0.293	0.218	0.269	0.42	0.693	1.188	1.558	1.585	1.614	1.353	1.306	0.889	0.888	0.898	0.672	0.581	0.549	0.495	0.462	0.487	0.577	0.624	0.658	0.713	0.735	0.801	0.809	0.728	0.791	0.806	0.779	0.789	0.79	0.764	0.786	0.711	0.78	0.961	0.918	0.829
Twain	REM	45	0.314	0.3	0.213	0.178	0.2	0.293	0.342	0.284	0.212	0.288	0.392	0.64	1.066	1.48	1.688	1.673	1.571	1.477	1.168	0.997	0.853	0.665	0.6	0.475	0.435	0.46	0.471	0.507	0.552	0.638	0.696	0.697	0.753	0.747	0.749	0.87	0.75	0.737	0.675	0.775	0.827	0.808	0.75	0.809	0.848	0.745	0.768
Twain	REM	46	0.304	0.323	0.218	0.194	0.225	0.309	0.33	0.253	0.195	0.271	0.341	0.514	0.972	1.371	1.66	1.784	1.68	1.742	1.418	0.978	0.72	0.63	0.559	0.508	0.536	0.483	0.482	0.504	0.561	0.626	0.604	0.637	0.742	0.734	0.752	0.851	0.77	0.741	0.777	0.852	0.888	0.823	0.789	0.798	0.817	0.753	0.776
Twain	REM	47	0.324	0.324	0.206	0.171	0.225	0.323	0.336	0.302	0.245	0.328	0.408	0.592	0.988	1.325	1.739	1.591	1.617	1.798	1.402	0.999	0.769	0.753	0.725	0.567	0.583	0.557	0.561	0.604	0.676	0.73	0.748	0.758	0.835	0.77	0.756	0.917	0.838	0.823	0.822	0.807	0.873	0.913	0.806	0.809	0.872	0.825	0.86
Twain	REM	48	0.379	0.338	0.222	0.191	0.272	0.355	0.327	0.293	0.289	0.393	0.518	0.713	0.979	1.412	1.714	1.595	1.824	1.839	1.322	1.141	1.02	0.977	0.878	0.682	0.617	0.665	0.65	0.678	0.721	0.757	0.798	0.791	0.881	0.86	0.821	0.821	0.78	0.812	0.825	0.811	0.867	0.947	0.913	0.82	0.877	0.853	0.91
Twain	REM	49	0.446	0.364	0.2	0.18	0.26	0.327	0.304	0.269	0.256	0.335	0.447	0.709	1.089	1.36	1.605	1.922	1.918	1.534	1.09	1.065	0.966	0.905	0.874	0.716	0.692	0.659	0.622	0.656	0.712	0.685	0.704	0.782	0.801	0.787	0.776	0.759	0.682	0.743	0.733	0.752	0.794	0.821	0.888	0.888	0.86	0.876	0.897
Twain	REM	50	0.354	0.32	0.221	0.196	0.284	0.315	0.267	0.234	0.223	0.292	0.421	0.609	0.966	1.477	1.5	1.606	1.637	1.35	1.092	1.114	1.009	0.848	0.832	0.836	0.794	0.679	0.695	0.723	0.755	0.689	0.801	0.782	0.7	0.684	0.783	0.741	0.75	0.783	0.722	0.755	0.765	0.766	0.837	0.937	0.888	0.817	0.892
Twain	REM	51	0.29	0.316	0.225	0.196	0.255	0.273	0.206	0.177	0.215	0.299	0.401	0.593	0.902	1.213	1.484	1.46	1.413	1.367	1.251	1.31	1.089	0.85	0.784	1.014	0.786	0.666	0.775	0.705	0.731	0.667	0.688	0.743	0.679	0.651	0.765	0.726	0.813	0.893	0.874	0.85	0.865	0.823	0.796	0.832	0.867	0.824	0.839
Twain	REM	52	0.318	0.3	0.195	0.179	0.226	0.3	0.252	0.182	0.206	0.272	0.393	0.637	0.934	1.326	1.519	1.58	1.717	1.494	1.22	1.132	0.998	0.745	0.62	0.669	0.62	0.579	0.618	0.602	0.673	0.659	0.63	0.691	0.745	0.764	0.793	0.775	0.856	0.85	0.826	0.796	0.843	0.799	0.823	0.818	0.822	0.785	0.796
Twain	REM	53	0.315	0.334	0.227	0.185	0.217	0.276	0.243	0.192	0.198	0.281	0.353	0.564	0.9	1.215	1.453	1.732	1.847	1.62	1.343	1.134	0.942	0.743	0.651	0.616	0.639	0.609	0.625	0.614	0.678	0.686	0.636	0.689	0.752	0.771	0.723	0.827	0.805	0.722	0.72	0.787	0.846	0.864	0.871	0.778	0.792	0.786	0.851
Twain	REM	54	0.337	0.325	0.235	0.214	0.231	0.276	0.238	0.191	0.213	0.287	0.433	0.593	0.905	1.029	1.358	1.827	1.871	1.637	1.371	1.217	1.263	1.133	0.695	0.631	0.664	0.585	0.544	0.555	0.655	0.696	0.693	0.741	0.78	0.725	0.671	0.841	0.829	0.818	0.82	0.811	0.864	0.942	1.012	0.9	0.866	0.859	0.896
Twain	REM	55	0.316	0.343	0.263	0.213	0.221	0.246	0.242	0.22	0.245	0.277	0.39	0.638	1.006	1.228	1.651	1.698	1.606	1.512	1.216	1.076	1.086	0.852	0.654	0.621	0.676	0.651	0.592	0.603	0.718	0.768	0.675	0.752	0.72	0.704	0.72	0.888	0.874	0.822	0.876	0.875	0.96	0.99	1.076	0.923	0.879	0.894	1.011
Twain	REM	56	0.386	0.362	0.228	0.188	0.234	0.272	0.255	0.214	0.232	0.268	0.401	0.688	0.921	1.27	1.806	1.942	1.701	1.37	1.216	1.054	0.981	0.772	0.64	0.573	0.631	0.6	0.567	0.532	0.66	0.693	0.646	0.734	0.788	0.696	0.717	0.817	0.77	0.7	0.799	0.822	0.97	0.953	1	0.953	0.818	0.839	0.979
Twain	REM	57	0.425	0.405	0.223	0.174	0.26	0.35	0.266	0.196	0.225	0.279	0.396	0.616	0.896	1.215	1.663	1.716	1.664	1.398	1.295	1.044	0.814	0.809	0.763	0.662	0.674	0.619	0.603	0.597	0.695	0.744	0.697	0.713	0.796	0.815	0.81	0.8	0.806	0.799	0.83	0.843	0.918	0.945	0.95	0.901	0.782	0.85	0.956
Twain	REM	58	0.345	0.377	0.244	0.211	0.254	0.295	0.243	0.204	0.219	0.276	0.365	0.563	0.863	1.196	1.623	1.745	1.539	1.293	1.249	1.125	0.859	0.689	0.591	0.598	0.536	0.466	0.513	0.568	0.585	0.622	0.626	0.728	0.792	0.731	0.705	0.787	0.725	0.736	0.767	0.824	0.788	0.827	0.821	0.823	0.828	0.894	0.803
Twain	REM	59	0.407	0.384	0.283	0.283	0.271	0.281	0.26	0.223	0.243	0.326	0.421	0.603	0.857	1.177	1.369	1.638	1.589	1.501	1.284	0.899	0.689	0.616	0.598	0.583	0.526	0.462	0.469	0.498	0.536	0.556	0.593	0.689	0.744	0.717	0.806	0.759	0.751	0.722	0.733	0.825	0.742	0.794	0.697	0.724	0.764	0.794	0.729
Twain	REM	60	0.554	0.489	0.402	0.372	0.35	0.359	0.308	0.259	0.302	0.421	0.481	0.599	0.85	0.994	1.092	1.403	1.302	1.094	0.999	0.699	0.527	0.593	0.618	0.617	0.5	0.468	0.453	0.449	0.528	0.548	0.536	0.613	0.674	0.63	0.677	0.63	0.68	0.648	0.669	0.717	0.761	0.774	0.732	0.734	0.781	0.718	0.653
Twain	wake	61	0.72	0.701	0.509	0.512	0.426	0.43	0.456	0.435	0.432	0.466	0.536	0.525	0.491	0.431	0.494	0.43	0.297	0.281	0.316	0.296	0.281	0.347	0.355	0.312	0.306	0.308	0.339	0.327	0.395	0.389	0.377	0.425	0.489	0.496	0.506	0.504	0.489	0.506	0.553	0.595	0.67	0.694	0.688	0.648	0.615	0.649	0.615
Twain	wake	62	0.741	0.659	0.442	0.426	0.391	0.41	0.498	0.523	0.49	0.488	0.565	0.604	0.576	0.461	0.455	0.371	0.245	0.271	0.311	0.29	0.286	0.324	0.318	0.313	0.325	0.324	0.336	0.33	0.374	0.372	0.367	0.398	0.447	0.472	0.518	0.528	0.495	0.509	0.574	0.628	0.712	0.689	0.681	0.657	0.615	0.653	0.674
Twain	wake	63	0.761	0.628	0.408	0.4	0.382	0.401	0.475	0.49	0.504	0.561	0.608	0.7	0.617	0.428	0.385	0.358	0.276	0.275	0.325	0.298	0.263	0.285	0.304	0.297	0.294	0.307	0.321	0.375	0.404	0.362	0.352	0.39	0.433	0.413	0.45	0.498	0.509	0.504	0.558	0.618	0.578	0.634	0.712	0.694	0.693	0.659	0.652
Twain	wake	64	0.72	0.695	0.463	0.427	0.417	0.443	0.517	0.562	0.62	0.587	0.6	0.714	0.573	0.449	0.402	0.408	0.302	0.244	0.307	0.328	0.292	0.319	0.31	0.304	0.296	0.293	0.306	0.376	0.396	0.362	0.35	0.382	0.412	0.409	0.522	0.59	0.541	0.51	0.529	0.625	0.602	0.66	0.731	0.698	0.673	0.657	0.652
Twain	wake	65	0.626	0.622	0.448	0.408	0.367	0.388	0.511	0.575	0.74	0.66	0.598	0.679	0.657	0.524	0.456	0.482	0.356	0.267	0.308	0.342	0.318	0.338	0.387	0.367	0.323	0.326	0.377	0.414	0.433	0.375	0.393	0.431	0.49	0.423	0.494	0.581	0.529	0.524	0.549	0.634	0.64	0.677	0.712	0.654	0.654	0.715	0.724
Twain	wake	66	0.661	0.583	0.381	0.309	0.306	0.372	0.49	0.578	0.682	0.613	0.602	0.72	0.693	0.533	0.508	0.468	0.395	0.33	0.332	0.394	0.39	0.337	0.386	0.383	0.389	0.339	0.42	0.52	0.511	0.406	0.466	0.565	0.536	0.485	0.57	0.598	0.551	0.576	0.59	0.627	0.588	0.67	0.771	0.748	0.712	0.767	0.742
Twain	wake	67	0.718	0.631	0.397	0.307	0.324	0.405	0.511	0.559	0.622	0.618	0.638	0.763	0.752	0.595	0.548	0.488	0.443	0.398	0.341	0.372	0.354	0.387	0.405	0.42	0.404	0.357	0.441	0.562	0.518	0.438	0.491	0.581	0.6	0.528	0.633	0.658	0.614	0.582	0.597	0.649	0.601	0.655	0.787	0.808	0.764	0.815	0.857
Twain	wake	68	0.664	0.638	0.417	0.327	0.365	0.476	0.528	0.542	0.561	0.605	0.666	0.855	0.743	0.595	0.55	0.51	0.451	0.372	0.351	0.345	0.361	0.404	0.432	0.442	0.389	0.387	0.428	0.525	0.526	0.404	0.476	0.55	0.554	0.532	0.615	0.683	0.672	0.626	0.623	0.611	0.557	0.602	0.722	0.734	0.763	0.801	0.77
Twain	wake	69	0.687	0.654	0.437	0.346	0.37	0.474	0.483	0.544	0.585	0.612	0.707	0.911	0.832	0.684	0.625	0.529	0.468	0.406	0.42	0.418	0.426	0.484	0.516	0.522	0.512	0.474	0.504	0.62	0.598	0.513	0.558	0.619	0.672	0.679	0.676	0.754	0.78	0.773	0.788	0.775	0.651	0.713	0.754	0.752	0.805	0.882	0.775
Twain	wake	70	0.546	0.578	0.486	0.445	0.424	0.511	0.537	0.576	0.655	0.663	0.695	0.9	0.864	0.72	0.638	0.541	0.471	0.421	0.424	0.421	0.43	0.486	0.559	0.509	0.511	0.507	0.512	0.681	0.639	0.52	0.551	0.64	0.695	0.72	0.708	0.768	0.854	0.793	0.742	0.8	0.767	0.774	0.807	0.781	0.816	0.867	0.801
Twain	wake	71	0.572	0.586	0.477	0.442	0.451	0.57	0.677	0.621	0.645	0.707	0.782	0.888	0.877	0.78	0.607	0.539	0.533	0.492	0.476	0.475	0.466	0.514	0.532	0.586	0.574	0.597	0.589	0.637	0.601	0.563	0.537	0.494	0.611	0.686	0.68	0.721	0.794	0.684	0.645	0.714	0.761	0.944	0.843	0.79	0.828	0.914	0.746
Twain	wake	72	0.635	0.657	0.616	0.541	0.493	0.619	0.757	0.7	0.666	0.669	0.731	0.885	0.901	0.81	0.634	0.558	0.563	0.513	0.52	0.54	0.55	0.517	0.487	0.588	0.609	0.625	0.615	0.661	0.67	0.61	0.597	0.586	0.661	0.728	0.699	0.753	0.667	0.648	0.643	0.675	0.722	0.944	0.841	0.751	0.84	0.85	0.791
Twain	wake	73	0.705	0.684	0.626	0.537	0.513	0.689	0.802	0.715	0.698	0.678	0.714	0.867	0.956	0.783	0.63	0.598	0.604	0.508	0.518	0.477	0.516	0.516	0.476	0.578	0.644	0.699	0.734	0.688	0.69	0.645	0.67	0.668	0.717	0.698	0.74	0.785	0.724	0.686	0.645	0.707	0.819	0.909	0.85	0.755	0.703	0.791	0.911
Twain	wake	74	0.691	0.66	0.552	0.521	0.541	0.666	0.719	0.618	0.654	0.673	0.718	0.842	0.94	0.837	0.72	0.641	0.631	0.595	0.544	0.488	0.555	0.529	0.495	0.615	0.631	0.631	0.705	0.763	0.758	0.641	0.66	0.681	0.809	0.702	0.646	0.775	0.806	0.822	0.859	0.77	0.832	0.867	0.865	0.803	0.776	0.903	0.855
Twain	wake	75	0.636	0.661	0.507	0.487	0.481	0.531	0.632	0.574	0.596	0.686	0.749	0.841	0.818	0.802	0.657	0.583	0.562	0.57	0.518	0.576	0.634	0.573	0.51	0.574	0.61	0.616	0.609	0.667	0.766	0.683	0.674	0.715	0.806	0.7	0.67	0.761	0.79	0.8	0.851	0.787	0.846	0.923	0.89	0.816	0.802	0.947	0.916
Twain	wake	76	0.556	0.655	0.56	0.554	0.569	0.594	0.65	0.63	0.698	0.718	0.751	0.812	0.795	0.683	0.557	0.54	0.511	0.546	0.505	0.566	0.612	0.559	0.53	0.566	0.565	0.593	0.631	0.729	0.772	0.668	0.645	0.771	0.793	0.689	0.705	0.833	0.847	0.827	0.845	0.763	0.814	0.905	0.907	0.905	0.878	0.96	0.961
Twain	wake	77	0.641	0.673	0.553	0.498	0.492	0.617	0.657	0.663	0.767	0.743	0.885	0.955	0.846	0.678	0.604	0.6	0.556	0.478	0.478	0.522	0.586	0.536	0.571	0.626	0.668	0.648	0.68	0.751	0.787	0.706	0.722	0.734	0.71	0.74	0.746	0.717	0.837	0.851	0.859	0.785	0.853	0.902	0.86	0.89	0.897	0.933	0.918
Twain	wake	78	0.78	0.719	0.662	0.53	0.52	0.655	0.757	0.698	0.746	0.781	0.911	0.996	0.905	0.689	0.629	0.628	0.573	0.495	0.494	0.554	0.607	0.585	0.606	0.661	0.738	0.722	0.711	0.809	0.835	0.727	0.725	0.766	0.785	0.843	0.861	0.787	0.782	0.781	0.828	0.851	0.862	0.95	0.899	0.908	0.955	0.913	0.839
Twain	wake	79	0.826	0.674	0.564	0.477	0.486	0.584	0.78	0.723	0.749	0.801	0.905	0.99	0.921	0.681	0.57	0.62	0.558	0.522	0.54	0.556	0.655	0.694	0.7	0.679	0.703	0.705	0.763	0.824	0.764	0.692	0.768	0.885	0.831	0.785	0.845	0.845	0.794	0.774	0.801	0.898	0.926	0.995	0.887	0.923	1.059	0.974	0.91
Twain	wake	80	0.814	0.803	0.649	0.51	0.537	0.64	0.79	0.812	0.783	0.932	0.992	0.94	0.976	0.745	0.625	0.667	0.612	0.592	0.603	0.626	0.773	0.774	0.69	0.664	0.779	0.811	0.808	0.854	0.845	0.828	0.845	0.936	0.8	0.86	0.932	0.934	0.888	0.836	0.863	0.921	0.948	1.098	0.95	0.96	1.122	1.009	0.949
Bay	NREM	1	0.921	0.933	1.05	1.076	1.124	1.149	1.112	1.143	1.225	1.424	1.287	1.23	1.159	1.037	0.865	0.904	0.918	0.916	1.028	1.132	1.157	1.223	1.117	1	1.049	1.121	1.117	1.14	1.147	1.108	1.151	1.149	1.073	1.005	1.082	1.174	1.182	1.139	1.102	1.063	1.046	1.125	1.127	1.056	1.025	1.12	1.084
Bay	NREM	2	1.083	1.01	1.058	1.191	1.268	1.236	1.314	1.227	1.208	1.341	1.263	1.188	1.097	0.898	0.781	0.848	0.988	1.064	1.168	1.164	1.18	1.244	1.286	1.358	1.259	1.285	1.289	1.209	1.207	1.237	1.195	1.204	1.194	1.106	1.163	1.297	1.201	1.074	1.139	1.147	1.08	1.176	1.184	1.141	1.114	1.093	1.11
Bay	NREM	3	1.124	1.109	1.176	1.364	1.4	1.393	1.398	1.284	1.287	1.481	1.363	1.211	1.108	1.013	0.899	0.855	0.933	1.085	1.168	1.093	1.142	1.162	1.265	1.325	1.197	1.268	1.275	1.193	1.234	1.211	1.126	1.202	1.293	1.284	1.299	1.247	1.174	1.086	1.118	1.229	1.202	1.251	1.261	1.211	1.103	1.068	1.117
Bay	NREM	4	1.14	1.141	1.157	1.256	1.417	1.348	1.305	1.399	1.401	1.499	1.379	1.249	1.088	0.924	0.886	0.911	0.896	1.077	1.175	1.113	1.122	1.201	1.337	1.398	1.35	1.349	1.405	1.289	1.311	1.313	1.279	1.246	1.321	1.286	1.306	1.303	1.201	1.171	1.177	1.138	1.108	1.243	1.273	1.281	1.174	1.174	1.143
Bay	NREM	5	1.177	1.195	1.279	1.29	1.295	1.427	1.34	1.281	1.394	1.472	1.259	1.199	1.013	0.862	0.76	0.868	0.868	0.985	1.079	1.125	1.18	1.234	1.284	1.421	1.411	1.36	1.44	1.28	1.261	1.369	1.287	1.196	1.226	1.28	1.257	1.208	1.206	1.147	1.134	1.257	1.171	1.21	1.157	1.096	1.167	1.094	1.133
Bay	NREM	6	1.236	1.208	1.315	1.287	1.441	1.542	1.333	1.297	1.336	1.371	1.191	1.166	1.055	0.857	0.793	0.864	0.922	0.994	1.045	1.085	1.254	1.269	1.221	1.238	1.267	1.273	1.324	1.236	1.282	1.277	1.25	1.168	1.144	1.275	1.193	1.127	1.19	1.22	1.237	1.273	1.227	1.202	1.189	1.121	1.1	1.041	1.14
Bay	NREM	7	1.234	1.208	1.282	1.272	1.386	1.409	1.343	1.212	1.237	1.288	1.185	1.127	1.021	0.88	0.869	0.852	0.873	0.98	1.027	1.107	1.203	1.186	1.168	1.193	1.162	1.106	1.17	1.2	1.135	1.145	1.13	1.03	1.083	1.22	1.124	1.072	1.077	1.131	1.173	1.187	1.124	1.086	1.078	1.092	1.081	1.083	1.116
Bay	NREM	8	1.21	1.11	1.145	1.244	1.386	1.41	1.325	1.28	1.357	1.275	1.154	1.073	1.011	0.852	0.79	0.878	0.906	1.007	1.09	1.106	1.207	1.203	1.205	1.236	1.287	1.346	1.395	1.339	1.217	1.25	1.202	1.192	1.309	1.24	1.161	1.143	1.136	1.093	1.175	1.166	1.144	1.219	1.211	1.2	1.212	1.089	1.052
Bay	NREM	9	1.278	1.213	1.239	1.325	1.353	1.42	1.327	1.23	1.346	1.322	1.247	1.04	1.021	0.852	0.805	0.823	0.879	0.963	1.055	1.174	1.256	1.193	1.269	1.352	1.345	1.35	1.407	1.359	1.34	1.328	1.301	1.186	1.241	1.259	1.162	1.111	1.147	1.234	1.317	1.218	1.254	1.254	1.282	1.292	1.264	1.27	1.189
Bay	NREM	10	1.241	1.207	1.308	1.355	1.273	1.331	1.404	1.347	1.351	1.305	1.265	1.164	1.029	0.774	0.766	0.859	0.897	0.989	1.072	1.216	1.393	1.36	1.264	1.389	1.43	1.451	1.41	1.387	1.435	1.438	1.413	1.304	1.225	1.22	1.194	1.152	1.144	1.226	1.31	1.245	1.265	1.299	1.276	1.303	1.266	1.226	1.21
Bay	NREM	11	1.165	1.19	1.272	1.345	1.348	1.357	1.417	1.425	1.376	1.366	1.182	1.047	1.058	0.919	0.878	0.941	0.928	0.935	1.085	1.168	1.275	1.392	1.458	1.476	1.357	1.342	1.426	1.351	1.427	1.429	1.4	1.275	1.209	1.281	1.288	1.244	1.189	1.262	1.271	1.294	1.215	1.263	1.248	1.259	1.298	1.24	1.227
Bay	NREM	12	1.214	1.194	1.255	1.297	1.305	1.429	1.45	1.452	1.362	1.333	1.168	1.015	1.118	0.979	0.844	0.926	0.903	0.911	1.014	1.114	1.275	1.245	1.309	1.269	1.255	1.27	1.347	1.274	1.373	1.441	1.39	1.192	1.085	1.246	1.238	1.144	1.086	1.137	1.209	1.081	1.111	1.168	1.231	1.249	1.233	1.136	1.06
Bay	NREM	13	1.092	1.104	1.304	1.437	1.433	1.476	1.436	1.372	1.309	1.258	1.161	1.155	1.15	0.917	0.801	0.924	0.946	1.006	1.115	1.212	1.254	1.212	1.331	1.239	1.301	1.297	1.281	1.252	1.306	1.353	1.305	1.217	1.173	1.26	1.121	1.112	1.131	1.146	1.224	1.171	1.173	1.176	1.168	1.171	1.123	1.119	0.995
Bay	NREM	14	1.05	1.11	1.322	1.475	1.505	1.538	1.463	1.449	1.294	1.23	1.235	1.181	1.127	0.911	0.858	0.899	0.856	0.894	1.069	1.22	1.262	1.236	1.308	1.275	1.276	1.338	1.31	1.317	1.402	1.366	1.206	1.282	1.251	1.197	1.216	1.192	1.173	1.147	1.193	1.133	1.168	1.176	1.166	1.221	1.202	1.194	1.131
Bay	NREM	15	1.187	1.245	1.439	1.472	1.5	1.38	1.282	1.239	1.305	1.291	1.195	1.168	1.058	0.899	0.82	0.901	0.972	0.999	1.164	1.226	1.334	1.364	1.392	1.246	1.193	1.45	1.473	1.399	1.456	1.471	1.33	1.381	1.336	1.363	1.297	1.256	1.259	1.207	1.276	1.317	1.338	1.205	1.19	1.217	1.106	1.144	1.143
Bay	NREM	16	1.225	1.292	1.414	1.479	1.562	1.437	1.402	1.265	1.281	1.228	1.226	1.224	1.102	0.94	0.891	0.834	0.888	0.863	1.019	1.15	1.219	1.18	1.194	1.257	1.208	1.241	1.355	1.27	1.281	1.428	1.329	1.272	1.255	1.25	1.254	1.247	1.221	1.153	1.206	1.2	1.228	1.149	1.207	1.288	1.154	1.086	1.175
Bay	NREM	17	1.19	1.228	1.323	1.4	1.458	1.545	1.529	1.411	1.338	1.299	1.272	1.129	1.015	0.887	0.85	0.78	0.862	0.937	1.049	1.16	1.214	1.085	1.185	1.243	1.236	1.212	1.197	1.166	1.174	1.236	1.231	1.273	1.255	1.282	1.229	1.222	1.159	1.128	1.137	1.108	1.186	1.09	1.15	1.25	1.178	1.127	1.195
Bay	NREM	18	1.27	1.228	1.353	1.379	1.451	1.622	1.531	1.334	1.263	1.282	1.276	1.099	0.953	0.827	0.857	0.841	0.909	0.965	1.011	1.155	1.147	1.115	1.25	1.215	1.187	1.145	1.181	1.198	1.132	1.147	1.203	1.252	1.249	1.214	1.198	1.233	1.17	1.159	1.177	1.05	1.108	1.262	1.239	1.161	1.096	1.067	1.202
Bay	NREM	19	1.341	1.281	1.399	1.416	1.446	1.479	1.538	1.417	1.295	1.296	1.215	1.136	0.939	0.807	0.823	0.864	0.952	0.997	1.028	1.339	1.365	1.353	1.444	1.393	1.376	1.371	1.389	1.364	1.298	1.357	1.351	1.322	1.308	1.342	1.356	1.368	1.336	1.339	1.231	1.211	1.366	1.338	1.28	1.212	1.152	1.068	1.252
Bay	NREM	20	1.304	1.277	1.445	1.492	1.467	1.465	1.442	1.347	1.506	1.458	1.329	1.226	1.1	1.059	1.012	1.007	0.96	0.993	1.153	1.388	1.376	1.491	1.546	1.55	1.641	1.573	1.593	1.573	1.504	1.492	1.507	1.418	1.416	1.497	1.474	1.543	1.533	1.487	1.308	1.347	1.487	1.373	1.373	1.282	1.22	1.37	1.357
Bay	IS	21	1.117	1.1	1.144	1.183	1.156	1.128	1.168	1.099	1.251	1.205	1.021	1.142	1.277	1.478	1.481	1.318	1.21	1.272	1.404	1.422	1.376	1.444	1.556	1.648	1.641	1.692	1.776	1.696	1.733	1.58	1.639	1.561	1.46	1.489	1.372	1.349	1.35	1.403	1.472	1.414	1.405	1.328	1.498	1.532	1.461	1.449	1.368
Bay	IS	22	1.111	1.104	1.142	1.18	1.152	1.125	1.166	1.108	1.262	1.213	1.019	1.142	1.276	1.482	1.487	1.325	1.209	1.27	1.402	1.423	1.375	1.448	1.561	1.659	1.65	1.693	1.776	1.7	1.737	1.586	1.642	1.562	1.463	1.49	1.372	1.352	1.349	1.406	1.47	1.405	1.403	1.331	1.51	1.531	1.456	1.444	1.369
Bay	IS	23	1.126	1.12	1.124	1.147	1.134	1.114	1.219	1.136	1.278	1.212	1.015	1.17	1.324	1.501	1.554	1.395	1.223	1.276	1.442	1.476	1.433	1.497	1.589	1.734	1.715	1.711	1.786	1.747	1.762	1.636	1.678	1.664	1.515	1.502	1.36	1.355	1.348	1.452	1.494	1.376	1.412	1.391	1.564	1.588	1.461	1.444	1.32
Bay	IS	24	1.195	1.096	1.084	1.123	1.13	1.16	1.267	1.118	1.249	1.14	1.013	1.151	1.31	1.475	1.586	1.434	1.281	1.231	1.416	1.557	1.459	1.474	1.538	1.695	1.714	1.758	1.866	1.79	1.718	1.683	1.661	1.676	1.524	1.508	1.37	1.372	1.358	1.451	1.491	1.392	1.451	1.48	1.574	1.615	1.521	1.529	1.311
Bay	IS	25	1.101	1.033	1.078	1.122	1.139	1.143	1.198	1.09	1.156	1.063	0.989	1.118	1.327	1.488	1.548	1.383	1.304	1.213	1.312	1.544	1.512	1.495	1.531	1.717	1.747	1.719	1.828	1.779	1.656	1.65	1.574	1.545	1.488	1.436	1.353	1.374	1.334	1.46	1.519	1.357	1.432	1.48	1.513	1.576	1.538	1.567	1.366
Bay	IS	26	1.059	1.061	1.124	1.119	1.145	1.191	1.139	1.085	1.209	1.072	0.988	1.066	1.286	1.479	1.628	1.456	1.343	1.22	1.264	1.431	1.458	1.378	1.369	1.528	1.716	1.725	1.718	1.661	1.575	1.533	1.449	1.418	1.374	1.419	1.323	1.343	1.278	1.399	1.444	1.29	1.348	1.482	1.401	1.501	1.571	1.48	1.301
Bay	IS	27	1.006	1.061	1.106	1.089	1.121	1.157	1.123	1.067	1.205	1.063	0.957	1.049	1.301	1.516	1.643	1.515	1.341	1.214	1.244	1.381	1.376	1.324	1.357	1.54	1.669	1.663	1.682	1.612	1.52	1.464	1.43	1.405	1.309	1.355	1.312	1.318	1.26	1.375	1.414	1.267	1.314	1.496	1.409	1.415	1.52	1.41	1.278
Bay	IS	28	1.012	1.046	1.07	1.123	1.136	1.115	1.084	1.034	1.168	0.992	0.88	1.045	1.328	1.614	1.699	1.537	1.32	1.185	1.251	1.371	1.392	1.375	1.437	1.57	1.621	1.654	1.654	1.616	1.493	1.446	1.41	1.386	1.252	1.282	1.295	1.306	1.23	1.326	1.442	1.287	1.254	1.453	1.363	1.34	1.407	1.375	1.326
Bay	IS	29	1.004	1.016	0.99	1.09	1.103	1.1	1.085	1.035	1.179	0.966	0.861	1.001	1.305	1.695	1.79	1.524	1.298	1.163	1.292	1.341	1.379	1.387	1.43	1.548	1.607	1.645	1.594	1.532	1.512	1.524	1.442	1.435	1.261	1.309	1.313	1.354	1.277	1.421	1.544	1.331	1.253	1.419	1.349	1.372	1.447	1.422	1.308
Bay	IS	30	0.967	1.056	0.99	1.115	1.15	1.089	1.067	1.046	1.204	1.058	0.913	0.998	1.328	1.757	1.847	1.532	1.303	1.221	1.298	1.299	1.344	1.326	1.408	1.529	1.531	1.566	1.49	1.5	1.588	1.567	1.417	1.47	1.273	1.328	1.316	1.35	1.293	1.466	1.634	1.389	1.219	1.363	1.323	1.328	1.382	1.447	1.341
Bay	IS	31	0.94	0.984	0.969	1.025	1.008	0.961	0.962	1.025	1.208	1.106	0.982	1.125	1.477	1.893	2.006	1.607	1.296	1.244	1.293	1.277	1.354	1.284	1.349	1.45	1.53	1.438	1.328	1.422	1.555	1.533	1.407	1.384	1.324	1.314	1.353	1.339	1.317	1.311	1.441	1.252	1.208	1.34	1.333	1.206	1.312	1.432	1.451
Bay	IS	32	1.028	0.98	1.007	1.013	0.973	0.936	0.936	1.017	1.197	1.137	0.966	1.121	1.472	1.91	2.023	1.622	1.275	1.207	1.287	1.229	1.311	1.244	1.326	1.461	1.514	1.435	1.357	1.455	1.523	1.521	1.39	1.331	1.297	1.298	1.378	1.372	1.325	1.295	1.372	1.294	1.255	1.309	1.3	1.217	1.351	1.401	1.419
Bay	IS	33	0.961	0.936	0.966	0.968	0.899	0.836	0.862	0.99	1.169	1.107	0.915	1.058	1.5	2.069	2.144	1.674	1.218	1.115	1.203	1.136	1.179	1.129	1.284	1.42	1.458	1.384	1.286	1.382	1.465	1.46	1.369	1.317	1.288	1.25	1.331	1.319	1.253	1.203	1.258	1.244	1.262	1.238	1.205	1.162	1.255	1.297	1.339
Bay	IS	34	0.97	0.936	0.929	0.923	0.843	0.805	0.836	0.932	1.109	1.041	0.901	1.04	1.57	2.224	2.282	1.674	1.249	1.092	1.152	1.111	1.17	1.125	1.194	1.365	1.418	1.305	1.292	1.355	1.403	1.4	1.316	1.314	1.29	1.2	1.234	1.229	1.184	1.199	1.224	1.236	1.262	1.21	1.168	1.137	1.192	1.172	1.279
Bay	IS	35	0.942	0.938	0.924	0.898	0.798	0.784	0.842	0.892	1.092	1.012	0.874	1.052	1.582	2.297	2.389	1.741	1.287	1.076	1.133	1.093	1.176	1.1	1.146	1.33	1.447	1.282	1.292	1.311	1.357	1.361	1.272	1.27	1.271	1.183	1.156	1.195	1.135	1.161	1.213	1.234	1.22	1.178	1.186	1.165	1.192	1.146	1.25
Bay	IS	36	1.039	0.999	0.91	0.822	0.766	0.733	0.808	0.825	0.977	0.885	0.844	1.044	1.447	2.335	2.535	1.821	1.373	1.098	1.049	1.031	1.091	1.075	1.163	1.336	1.478	1.282	1.199	1.17	1.324	1.424	1.274	1.247	1.187	1.176	1.108	1.08	1.111	1.196	1.156	1.187	1.147	1.089	1.126	1.195	1.189	1.051	1.172
Bay	IS	37	1.158	1.054	0.908	0.776	0.729	0.717	0.747	0.738	0.894	0.857	0.861	1.147	1.526	2.332	2.712	1.928	1.333	1.102	1.02	1.001	1.099	1.112	1.123	1.295	1.505	1.326	1.189	1.164	1.274	1.347	1.211	1.215	1.134	1.131	1.064	1.037	1.13	1.207	1.065	1.148	1.145	1.088	1.093	1.199	1.179	0.977	1.064
Bay	IS	38	1.124	1.035	0.89	0.694	0.647	0.635	0.684	0.677	0.834	0.788	0.85	1.171	1.658	2.518	2.867	1.918	1.27	1.07	1.02	0.969	1.05	1.073	1.022	1.187	1.387	1.272	1.156	1.08	1.158	1.209	1.224	1.21	1.075	1.011	0.974	1.021	1.056	1.126	1.027	1.068	1.042	1.059	1.098	1.131	1.069	0.929	0.923
Bay	IS	39	1.043	0.97	0.828	0.643	0.587	0.576	0.654	0.632	0.814	0.783	0.878	1.142	1.732	2.648	2.898	1.911	1.242	1.053	0.984	0.903	1.006	1.038	0.973	1.135	1.306	1.181	1.094	1.039	1.083	1.122	1.247	1.239	1.047	0.977	0.963	1.018	1.023	1.053	0.98	1.043	1.006	0.994	1.043	1.093	1.01	0.912	0.915
Bay	IS	40	1.053	0.97	0.818	0.636	0.58	0.577	0.652	0.628	0.805	0.777	0.883	1.143	1.752	2.67	2.904	1.907	1.244	1.056	0.984	0.897	1.001	1.035	0.977	1.138	1.301	1.173	1.089	1.041	1.086	1.119	1.247	1.244	1.042	0.972	0.96	1.011	1.026	1.049	0.974	1.037	1.008	0.991	1.038	1.094	1.01	0.909	0.929
Bay	REM	41	0.615	0.665	0.564	0.426	0.336	0.339	0.38	0.468	0.623	0.613	0.605	0.818	1.844	3.226	3.235	1.843	1.06	0.726	0.618	0.583	0.558	0.553	0.595	0.586	0.647	0.63	0.611	0.671	0.709	0.676	0.723	0.775	0.772	0.668	0.708	0.764	0.747	0.796	0.82	0.824	0.872	0.894	0.854	0.862	0.756	0.711	0.658
Bay	REM	42	0.527	0.575	0.522	0.408	0.323	0.321	0.368	0.459	0.617	0.586	0.58	0.829	1.917	3.153	3.06	1.864	1.126	0.818	0.659	0.582	0.572	0.561	0.565	0.567	0.609	0.638	0.588	0.682	0.742	0.65	0.673	0.732	0.72	0.63	0.695	0.736	0.69	0.759	0.771	0.762	0.819	0.885	0.849	0.838	0.742	0.687	0.693
Bay	REM	43	0.489	0.483	0.44	0.39	0.334	0.318	0.371	0.482	0.626	0.567	0.534	0.772	1.766	2.991	3.075	2.093	1.313	0.904	0.72	0.61	0.574	0.601	0.587	0.545	0.564	0.557	0.562	0.634	0.689	0.639	0.678	0.717	0.672	0.625	0.676	0.707	0.661	0.648	0.685	0.727	0.769	0.836	0.81	0.86	0.834	0.785	0.829
Bay	REM	44	0.485	0.416	0.384	0.352	0.323	0.321	0.406	0.489	0.564	0.522	0.497	0.749	1.591	2.873	3.173	2.14	1.393	0.94	0.77	0.647	0.578	0.583	0.537	0.504	0.551	0.521	0.543	0.599	0.654	0.652	0.695	0.719	0.661	0.631	0.697	0.656	0.643	0.655	0.72	0.794	0.834	0.792	0.803	0.852	0.839	0.802	0.842
Bay	REM	45	0.484	0.386	0.352	0.341	0.331	0.34	0.372	0.464	0.523	0.516	0.509	0.751	1.493	2.856	3.033	2.107	1.508	1.155	0.93	0.704	0.64	0.678	0.625	0.602	0.579	0.548	0.546	0.547	0.633	0.68	0.728	0.743	0.672	0.659	0.703	0.683	0.689	0.722	0.745	0.839	0.832	0.764	0.793	0.907	0.844	0.774	0.772
Bay	REM	46	0.457	0.381	0.344	0.344	0.355	0.376	0.396	0.485	0.544	0.503	0.515	0.841	1.651	2.962	2.9	1.947	1.464	1.048	0.905	0.783	0.755	0.746	0.625	0.616	0.608	0.568	0.566	0.599	0.698	0.766	0.735	0.719	0.707	0.648	0.688	0.701	0.759	0.801	0.836	0.897	0.857	0.784	0.784	0.887	0.793	0.696	0.774
Bay	REM	47	0.438	0.348	0.308	0.309	0.323	0.308	0.382	0.492	0.513	0.485	0.523	0.881	1.542	2.879	2.974	2.157	1.668	1.165	0.98	0.856	0.889	0.815	0.746	0.728	0.732	0.687	0.626	0.627	0.743	0.803	0.803	0.739	0.737	0.666	0.766	0.798	0.827	0.859	0.889	0.87	0.869	0.831	0.783	0.873	0.812	0.795	0.839
Bay	REM	48	0.399	0.343	0.305	0.29	0.286	0.277	0.356	0.486	0.538	0.491	0.497	0.752	1.393	2.75	2.849	2.436	1.885	1.28	1.036	0.996	0.917	0.87	0.865	0.782	0.795	0.716	0.677	0.649	0.694	0.729	0.762	0.727	0.79	0.698	0.777	0.816	0.866	0.936	0.913	0.806	0.837	0.815	0.745	0.859	0.815	0.772	0.834
Bay	REM	49	0.428	0.387	0.339	0.3	0.276	0.264	0.357	0.459	0.477	0.467	0.488	0.665	1.346	2.642	2.566	2.188	1.956	1.588	1.363	1.224	0.975	0.837	0.798	0.761	0.707	0.667	0.661	0.664	0.675	0.664	0.723	0.713	0.827	0.809	0.808	0.834	0.861	0.896	0.841	0.75	0.81	0.844	0.804	0.891	0.87	0.858	0.85
Bay	REM	50	0.443	0.393	0.353	0.315	0.298	0.306	0.362	0.454	0.476	0.435	0.488	0.712	1.383	2.479	2.544	2.264	1.875	1.687	1.441	1.205	0.902	0.747	0.729	0.69	0.676	0.682	0.659	0.668	0.678	0.654	0.736	0.732	0.756	0.8	0.835	0.795	0.824	0.837	0.832	0.778	0.826	0.814	0.825	0.923	0.849	0.79	0.838
Bay	REM	51	0.46	0.423	0.361	0.311	0.306	0.306	0.364	0.442	0.431	0.423	0.503	0.728	1.566	2.639	2.709	2.323	1.852	1.573	1.349	0.986	0.967	0.816	0.808	0.765	0.752	0.71	0.679	0.699	0.649	0.671	0.75	0.742	0.754	0.753	0.776	0.76	0.756	0.803	0.824	0.796	0.772	0.837	0.855	0.861	0.821	0.781	0.864
Bay	REM	52	0.429	0.383	0.347	0.291	0.276	0.31	0.381	0.458	0.415	0.39	0.494	0.786	1.553	2.544	2.815	2.388	1.822	1.432	1.433	1.118	1.043	0.95	0.815	0.733	0.698	0.645	0.625	0.672	0.616	0.683	0.736	0.753	0.731	0.719	0.77	0.827	0.827	0.798	0.785	0.807	0.837	0.881	0.788	0.773	0.841	0.856	0.855
Bay	REM	53	0.452	0.394	0.379	0.318	0.282	0.325	0.391	0.48	0.458	0.432	0.474	0.758	1.496	2.276	2.53	2.374	1.828	1.306	1.248	1.112	1.044	1.038	0.811	0.715	0.67	0.668	0.626	0.639	0.647	0.681	0.75	0.774	0.739	0.801	0.836	0.774	0.838	0.813	0.731	0.803	0.899	0.939	0.812	0.818	0.905	0.873	0.807
Bay	REM	54	0.432	0.387	0.362	0.319	0.276	0.314	0.39	0.485	0.454	0.386	0.502	0.806	1.454	2.212	2.476	2.451	1.99	1.585	1.3	0.965	0.828	0.918	0.798	0.733	0.645	0.618	0.633	0.614	0.619	0.671	0.736	0.734	0.765	0.851	0.869	0.78	0.794	0.75	0.718	0.785	0.859	0.844	0.795	0.795	0.914	0.849	0.836
Bay	REM	55	0.465	0.434	0.363	0.296	0.249	0.315	0.406	0.502	0.452	0.379	0.555	0.837	1.412	2.201	2.472	2.551	2.079	1.587	1.267	0.929	0.816	0.824	0.787	0.773	0.69	0.667	0.662	0.682	0.672	0.658	0.753	0.729	0.73	0.789	0.855	0.827	0.77	0.736	0.68	0.776	0.806	0.759	0.797	0.857	0.949	0.947	0.94
Bay	REM	56	0.493	0.514	0.398	0.289	0.262	0.316	0.443	0.522	0.47	0.399	0.537	0.795	1.296	2.003	2.427	2.42	2.053	1.468	1.313	1.045	0.945	0.812	0.804	0.861	0.783	0.683	0.678	0.701	0.701	0.666	0.759	0.725	0.687	0.699	0.788	0.816	0.775	0.746	0.71	0.785	0.85	0.781	0.779	0.871	0.991	0.873	0.823
Bay	REM	57	0.435	0.449	0.385	0.287	0.268	0.307	0.422	0.507	0.435	0.428	0.529	0.685	1	1.722	2.432	2.406	1.92	1.338	1.239	0.994	0.852	0.739	0.63	0.782	0.7	0.602	0.594	0.609	0.633	0.639	0.735	0.674	0.66	0.677	0.72	0.76	0.741	0.672	0.748	0.789	0.739	0.707	0.709	0.752	0.821	0.786	0.79
Bay	REM	58	0.465	0.464	0.427	0.344	0.3	0.35	0.435	0.512	0.475	0.478	0.544	0.693	0.965	1.458	1.926	1.977	1.723	1.327	1.122	0.947	0.781	0.614	0.596	0.644	0.618	0.553	0.554	0.55	0.548	0.572	0.642	0.606	0.621	0.628	0.66	0.724	0.704	0.669	0.753	0.813	0.698	0.695	0.728	0.704	0.73	0.859	0.801
Bay	REM	59	0.568	0.567	0.462	0.383	0.337	0.376	0.43	0.483	0.521	0.539	0.579	0.693	0.863	1.009	1.272	1.591	1.64	1.217	1.075	0.831	0.644	0.59	0.552	0.542	0.523	0.461	0.427	0.485	0.53	0.541	0.544	0.591	0.565	0.558	0.614	0.654	0.631	0.632	0.626	0.672	0.643	0.665	0.686	0.652	0.679	0.791	0.75
Bay	REM	60	0.625	0.577	0.468	0.418	0.353	0.361	0.438	0.504	0.528	0.558	0.577	0.669	0.779	0.893	1.131	1.407	1.36	0.894	0.864	0.621	0.508	0.478	0.432	0.424	0.418	0.396	0.351	0.415	0.448	0.438	0.436	0.465	0.471	0.497	0.566	0.611	0.57	0.539	0.537	0.581	0.546	0.586	0.639	0.624	0.648	0.721	0.713
Bay	wake	61	0.691	0.704	0.577	0.481	0.428	0.426	0.409	0.459	0.55	0.725	0.863	0.874	0.702	0.606	0.483	0.54	0.515	0.393	0.376	0.343	0.308	0.305	0.308	0.305	0.345	0.396	0.373	0.377	0.38	0.357	0.36	0.391	0.402	0.407	0.481	0.495	0.446	0.487	0.489	0.487	0.467	0.502	0.522	0.505	0.536	0.578	0.604
Bay	wake	62	0.714	0.704	0.582	0.47	0.414	0.434	0.406	0.42	0.525	0.708	0.907	0.979	0.821	0.638	0.493	0.538	0.531	0.409	0.401	0.361	0.31	0.295	0.324	0.322	0.353	0.404	0.388	0.383	0.37	0.354	0.385	0.415	0.428	0.434	0.488	0.492	0.447	0.484	0.496	0.503	0.467	0.5	0.545	0.525	0.532	0.591	0.636
Bay	wake	63	0.615	0.648	0.551	0.457	0.408	0.426	0.428	0.464	0.516	0.723	1.012	1.087	0.864	0.695	0.541	0.536	0.441	0.364	0.393	0.378	0.334	0.317	0.353	0.36	0.373	0.401	0.388	0.37	0.369	0.386	0.412	0.423	0.436	0.449	0.48	0.514	0.495	0.513	0.567	0.536	0.491	0.515	0.585	0.587	0.566	0.62	0.681
Bay	wake	64	0.66	0.674	0.551	0.457	0.455	0.47	0.502	0.582	0.546	0.702	1.019	1.137	1.039	0.79	0.593	0.558	0.483	0.392	0.427	0.419	0.372	0.371	0.378	0.372	0.403	0.412	0.41	0.402	0.415	0.41	0.46	0.468	0.463	0.503	0.514	0.537	0.507	0.539	0.581	0.545	0.511	0.563	0.638	0.636	0.65	0.713	0.714
Bay	wake	65	0.653	0.696	0.559	0.464	0.457	0.42	0.481	0.615	0.598	0.765	1.059	1.144	1.027	0.807	0.629	0.525	0.506	0.453	0.457	0.447	0.43	0.443	0.451	0.465	0.457	0.438	0.463	0.439	0.435	0.414	0.524	0.505	0.514	0.578	0.576	0.563	0.581	0.564	0.609	0.577	0.545	0.57	0.636	0.673	0.663	0.717	0.68
Bay	wake	66	0.675	0.727	0.621	0.55	0.475	0.48	0.576	0.656	0.636	0.758	1.027	1.165	1.047	0.814	0.646	0.579	0.573	0.526	0.504	0.486	0.475	0.475	0.476	0.493	0.495	0.5	0.486	0.467	0.475	0.503	0.594	0.547	0.539	0.582	0.586	0.543	0.619	0.591	0.654	0.635	0.602	0.611	0.673	0.691	0.736	0.805	0.712
Bay	wake	67	0.727	0.747	0.651	0.544	0.489	0.527	0.619	0.716	0.715	0.868	1.071	1.184	1.012	0.794	0.637	0.571	0.57	0.524	0.494	0.505	0.504	0.53	0.514	0.493	0.508	0.516	0.555	0.532	0.534	0.522	0.562	0.562	0.607	0.62	0.636	0.572	0.648	0.643	0.718	0.648	0.62	0.671	0.721	0.74	0.718	0.773	0.697
Bay	wake	68	0.811	0.806	0.684	0.566	0.503	0.55	0.603	0.708	0.728	0.921	1.103	1.162	0.985	0.774	0.643	0.625	0.611	0.566	0.507	0.521	0.532	0.58	0.511	0.513	0.56	0.557	0.559	0.543	0.578	0.581	0.582	0.571	0.633	0.613	0.636	0.607	0.635	0.677	0.696	0.635	0.641	0.687	0.725	0.711	0.717	0.746	0.728
Bay	wake	69	0.817	0.782	0.685	0.594	0.565	0.563	0.604	0.721	0.733	0.877	1.08	1.156	0.972	0.818	0.702	0.708	0.633	0.593	0.511	0.528	0.561	0.628	0.539	0.571	0.598	0.589	0.579	0.562	0.56	0.6	0.609	0.616	0.701	0.694	0.692	0.677	0.685	0.719	0.756	0.736	0.721	0.762	0.808	0.78	0.764	0.806	0.743
Bay	wake	70	0.771	0.692	0.598	0.566	0.554	0.516	0.601	0.691	0.671	0.795	1.029	1.094	0.92	0.823	0.678	0.623	0.587	0.584	0.521	0.551	0.54	0.558	0.472	0.504	0.562	0.58	0.564	0.545	0.526	0.598	0.611	0.558	0.627	0.641	0.695	0.662	0.674	0.645	0.69	0.67	0.667	0.722	0.791	0.75	0.746	0.808	0.742
Bay	wake	71	0.671	0.705	0.62	0.646	0.658	0.583	0.621	0.722	0.693	0.862	0.994	1.052	0.977	0.882	0.748	0.651	0.588	0.602	0.577	0.588	0.581	0.683	0.626	0.589	0.617	0.652	0.635	0.676	0.669	0.703	0.788	0.682	0.665	0.712	0.764	0.727	0.748	0.791	0.774	0.721	0.727	0.817	0.899	0.826	0.762	0.815	0.851
Bay	wake	72	0.741	0.782	0.705	0.705	0.712	0.615	0.635	0.727	0.733	0.853	0.981	1.099	1.075	0.9	0.708	0.623	0.629	0.618	0.6	0.593	0.614	0.727	0.708	0.67	0.662	0.674	0.692	0.702	0.674	0.679	0.782	0.776	0.743	0.723	0.738	0.737	0.804	0.822	0.801	0.766	0.79	0.865	0.885	0.817	0.819	0.836	0.89
Bay	wake	73	0.78	0.779	0.68	0.707	0.719	0.641	0.724	0.74	0.755	0.841	0.916	1.022	1.052	0.895	0.673	0.614	0.7	0.701	0.696	0.669	0.664	0.717	0.729	0.673	0.66	0.646	0.626	0.613	0.634	0.666	0.762	0.809	0.761	0.748	0.745	0.758	0.793	0.804	0.755	0.747	0.797	0.858	0.866	0.801	0.875	0.871	0.925
Bay	wake	74	0.762	0.75	0.676	0.687	0.67	0.67	0.751	0.776	0.825	0.852	0.858	1.023	1.068	0.931	0.711	0.627	0.656	0.648	0.697	0.74	0.709	0.736	0.786	0.764	0.717	0.743	0.701	0.671	0.682	0.677	0.758	0.745	0.71	0.732	0.775	0.797	0.784	0.834	0.827	0.79	0.87	0.908	0.93	0.867	0.891	0.856	0.932
Bay	wake	75	0.823	0.747	0.681	0.682	0.622	0.633	0.679	0.724	0.788	0.828	0.842	0.965	1.021	0.928	0.72	0.606	0.635	0.623	0.65	0.659	0.631	0.712	0.738	0.696	0.622	0.677	0.684	0.631	0.658	0.685	0.704	0.742	0.719	0.754	0.802	0.803	0.727	0.793	0.816	0.766	0.847	0.942	0.93	0.885	0.851	0.827	0.895
Bay	wake	76	1.031	0.85	0.763	0.693	0.661	0.698	0.766	0.778	0.814	0.865	0.923	0.957	0.91	0.859	0.736	0.641	0.65	0.67	0.679	0.655	0.654	0.736	0.755	0.669	0.682	0.717	0.683	0.692	0.769	0.802	0.808	0.775	0.698	0.74	0.799	0.821	0.737	0.814	0.8	0.791	0.843	0.847	0.856	0.905	0.851	0.807	0.972
Bay	wake	77	0.913	0.784	0.705	0.724	0.736	0.811	0.86	0.833	0.869	0.949	0.992	1.055	0.96	0.847	0.699	0.63	0.646	0.66	0.703	0.73	0.77	0.909	0.865	0.715	0.735	0.788	0.747	0.767	0.842	0.893	0.878	0.794	0.751	0.771	0.907	0.846	0.768	0.828	0.834	0.879	0.872	0.867	0.942	0.973	0.903	0.843	0.983
Bay	wake	78	0.697	0.739	0.695	0.716	0.713	0.801	0.83	0.833	0.832	0.943	0.972	0.991	0.962	0.792	0.675	0.655	0.678	0.615	0.658	0.731	0.766	0.832	0.81	0.696	0.716	0.703	0.674	0.727	0.756	0.733	0.765	0.732	0.756	0.787	0.879	0.816	0.771	0.82	0.765	0.786	0.834	0.831	0.894	0.923	0.87	0.811	0.953
Bay	wake	79	0.729	0.821	0.793	0.809	0.768	0.854	0.854	0.888	0.902	1.037	1.034	0.985	1.005	0.872	0.718	0.678	0.692	0.669	0.724	0.767	0.788	0.851	0.816	0.74	0.774	0.777	0.726	0.755	0.775	0.762	0.833	0.767	0.769	0.82	0.965	0.845	0.819	0.845	0.769	0.804	0.891	0.896	0.896	0.922	0.951	0.925	1.018
Bay	wake	80	0.807	0.824	0.768	0.764	0.788	0.852	0.855	0.874	0.912	1.057	1.048	1.004	0.974	0.92	0.806	0.713	0.681	0.674	0.697	0.763	0.797	0.856	0.809	0.76	0.781	0.755	0.739	0.763	0.787	0.787	0.848	0.756	0.754	0.847	1.001	0.843	0.801	0.802	0.807	0.828	0.896	0.859	0.876	0.889	0.887	0.925	1.002
Fincher	NREM	1	1.59	1.417	1.219	1.157	1.242	1.338	1.096	1.042	1.038	1.152	1.297	1.236	1.16	1.006	0.938	0.945	0.92	0.944	1.066	1.151	1.324	1.253	1.233	1.375	1.398	1.336	1.226	1.247	1.124	1.051	1.111	1.057	1.037	1.078	1.109	1.182	1.124	1.08	1.157	1.132	1.037	1.117	1.2	1.048	1.038	1.07	1.097
Fincher	NREM	2	1.2	1.226	1.221	1.277	1.418	1.329	1.236	1.229	1.216	1.318	1.256	1.158	1.081	1.004	0.872	0.891	0.957	1.122	1.244	1.327	1.376	1.285	1.452	1.484	1.369	1.436	1.514	1.45	1.421	1.357	1.325	1.262	1.397	1.324	1.409	1.45	1.391	1.302	1.354	1.224	1.076	1.167	1.253	1.181	1.234	1.209	1.165
Fincher	NREM	3	1.254	1.235	1.237	1.372	1.346	1.309	1.287	1.445	1.399	1.366	1.316	1.195	1.138	1.029	0.996	1.065	1.109	1.315	1.508	1.583	1.556	1.472	1.425	1.344	1.388	1.463	1.598	1.489	1.464	1.489	1.609	1.589	1.632	1.464	1.421	1.469	1.497	1.524	1.627	1.595	1.477	1.504	1.337	1.299	1.454	1.437	1.421
Fincher	NREM	4	1.242	1.231	1.323	1.357	1.337	1.365	1.463	1.559	1.47	1.241	1.281	1.301	1.087	1.094	1.188	1.165	1.178	1.259	1.369	1.315	1.359	1.606	1.447	1.206	1.414	1.499	1.363	1.445	1.446	1.45	1.616	1.643	1.393	1.557	1.473	1.512	1.445	1.512	1.623	1.374	1.413	1.344	1.338	1.344	1.345	1.29	1.143
Fincher	NREM	5	1.176	1.132	1.234	1.309	1.407	1.446	1.554	1.485	1.383	1.161	1.319	1.393	1.144	1.167	1.133	0.998	1.017	1.152	1.292	1.254	1.26	1.427	1.426	1.286	1.457	1.545	1.44	1.563	1.629	1.584	1.558	1.447	1.304	1.556	1.42	1.269	1.257	1.417	1.561	1.357	1.381	1.428	1.374	1.339	1.329	1.22	1.184
Fincher	NREM	6	1.192	1.082	1.28	1.485	1.408	1.373	1.398	1.405	1.414	1.302	1.265	1.269	1.15	1.174	1.189	1.025	0.973	1.09	1.266	1.297	1.43	1.449	1.449	1.431	1.384	1.315	1.356	1.356	1.391	1.6	1.533	1.517	1.441	1.368	1.34	1.362	1.521	1.517	1.527	1.454	1.416	1.361	1.297	1.25	1.424	1.278	1.221
Fincher	NREM	7	1.051	1.059	1.132	1.225	1.315	1.262	1.272	1.086	1.19	1.211	1.09	1.259	1.19	1.095	1.097	0.931	0.869	1.003	1.206	1.189	1.344	1.377	1.563	1.542	1.338	1.346	1.262	1.356	1.352	1.373	1.395	1.338	1.296	1.341	1.413	1.333	1.416	1.265	1.125	1.26	1.359	1.301	1.331	1.3	1.289	1.23	1.191
Fincher	NREM	8	1.251	1.156	1.249	1.404	1.541	1.432	1.471	1.237	1.29	1.267	1.168	1.046	1.047	1.086	1.094	0.985	1.021	1.048	1.154	1.24	1.289	1.288	1.684	1.534	1.565	1.592	1.395	1.369	1.384	1.312	1.231	1.299	1.388	1.371	1.385	1.437	1.343	1.207	1.176	1.38	1.373	1.189	1.237	1.142	1.146	1.105	1.103
Fincher	NREM	9	1.305	1.267	1.416	1.61	1.654	1.577	1.437	1.403	1.337	1.224	1.268	1.163	1.064	1.064	1.075	1.15	1.121	1.278	1.412	1.579	1.63	1.595	1.98	1.662	1.514	1.56	1.342	1.442	1.541	1.529	1.497	1.457	1.38	1.316	1.516	1.53	1.486	1.333	1.246	1.378	1.345	1.297	1.355	1.299	1.17	1.12	1.214
Fincher	NREM	10	1.549	1.357	1.386	1.567	1.757	1.732	1.7	1.53	1.411	1.284	1.295	1.135	1.093	1.108	0.995	1.062	1.154	1.319	1.411	1.488	1.718	1.744	1.744	1.528	1.542	1.531	1.339	1.324	1.333	1.402	1.434	1.301	1.37	1.449	1.487	1.353	1.409	1.417	1.205	1.281	1.335	1.263	1.256	1.246	1.103	1.104	1.045
Fincher	NREM	11	1.261	1.31	1.277	1.552	1.874	1.892	1.742	1.487	1.624	1.51	1.305	1.221	1.111	1.214	1.166	1.075	1.075	1.196	1.334	1.435	1.4	1.365	1.44	1.391	1.457	1.4	1.286	1.283	1.327	1.272	1.219	1.333	1.386	1.234	1.306	1.18	1.332	1.234	1.167	1.165	1.235	1.098	1.14	1.316	1.261	1.135	1.153
Fincher	NREM	12	1.108	1.045	1.296	1.54	1.625	1.58	1.498	1.499	1.479	1.285	1.155	1.134	1.15	1.138	1.134	0.965	0.952	1.239	1.413	1.472	1.383	1.288	1.63	1.49	1.536	1.579	1.327	1.548	1.564	1.479	1.349	1.301	1.438	1.349	1.303	1.24	1.347	1.256	1.155	1.302	1.288	1.14	1.178	1.387	1.377	1.181	1.271
Fincher	NREM	13	1.083	1.122	1.487	1.567	1.603	1.54	1.482	1.595	1.498	1.529	1.361	1.307	1.295	1.15	1.097	1.175	1.213	1.35	1.298	1.364	1.338	1.35	1.46	1.616	1.661	1.613	1.54	1.566	1.452	1.415	1.548	1.425	1.399	1.216	1.257	1.358	1.473	1.474	1.325	1.288	1.189	1.093	1.059	1.127	1.26	1.331	1.215
Fincher	NREM	14	1.217	1.318	1.511	1.64	1.864	1.775	1.514	1.475	1.45	1.453	1.288	1.116	1.168	1.086	1.061	1.093	1.22	1.155	1.316	1.492	1.573	1.433	1.478	1.739	1.674	1.667	1.545	1.581	1.591	1.502	1.482	1.434	1.562	1.319	1.277	1.372	1.308	1.287	1.35	1.251	1.286	1.225	1.195	1.165	1.233	1.264	1.197
Fincher	NREM	15	1.174	1.11	1.192	1.721	2.005	1.799	1.549	1.326	1.441	1.487	1.322	1.208	1.258	1.13	1.045	0.962	1.158	1.268	1.391	1.497	1.499	1.337	1.428	1.653	1.616	1.485	1.331	1.333	1.399	1.369	1.371	1.354	1.446	1.297	1.132	1.248	1.205	1.191	1.177	1.179	1.16	1.162	1.189	1.125	1.219	1.266	1.201
Fincher	NREM	16	1.376	1.246	1.247	1.619	1.929	1.892	1.766	1.469	1.401	1.409	1.43	1.319	1.191	1.129	1.116	1.111	1.167	1.238	1.378	1.397	1.433	1.516	1.497	1.469	1.587	1.624	1.416	1.291	1.402	1.483	1.631	1.417	1.231	1.157	1.356	1.602	1.323	1.228	1.236	1.301	1.187	1.026	1.062	1.119	1.124	1.307	1.236
Fincher	NREM	17	1.309	1.326	1.521	1.592	1.639	1.965	2.041	1.617	1.451	1.395	1.381	1.293	1.113	1.081	1.052	1.098	1.222	1.223	1.356	1.417	1.474	1.481	1.412	1.372	1.574	1.431	1.219	1.36	1.501	1.457	1.554	1.438	1.21	1.238	1.379	1.63	1.371	1.234	1.235	1.376	1.349	1.151	1.237	1.114	1.123	1.13	1.243
Fincher	NREM	18	1.334	1.389	1.558	1.555	1.541	1.726	1.645	1.571	1.452	1.415	1.235	1.421	1.214	1.04	0.997	1.171	1.227	1.165	1.367	1.567	1.856	1.883	1.631	1.29	1.61	1.797	1.695	1.572	1.637	1.718	1.513	1.608	1.54	1.505	1.652	1.666	1.632	1.358	1.442	1.455	1.312	1.363	1.304	1.166	1.204	1.192	1.259
Fincher	NREM	19	1.299	1.215	1.526	1.501	1.554	1.575	1.615	1.69	1.358	1.4	1.389	1.298	1.183	1.185	1.22	1.349	1.336	1.382	1.51	1.493	1.603	1.753	1.718	1.485	1.563	1.638	1.66	1.642	1.626	1.662	1.491	1.435	1.589	1.582	1.56	1.588	1.672	1.435	1.515	1.522	1.388	1.208	1.211	1.328	1.367	1.36	1.264
Fincher	NREM	20	1.306	1.112	1.317	1.289	1.288	1.456	1.417	1.656	1.506	1.406	1.398	1.302	1.186	1.199	1.338	1.468	1.441	1.492	1.807	1.646	1.767	1.793	1.614	1.497	1.62	1.812	1.731	1.656	1.71	1.751	1.623	1.504	1.517	1.63	1.51	1.486	1.755	1.801	1.78	1.574	1.469	1.301	1.261	1.312	1.393	1.373	1.439
Fincher	IS	21	1.184	1.25	1.044	1	0.932	0.975	0.998	1.017	1.06	0.944	0.851	1.005	1.156	1.526	1.631	1.633	1.41	1.352	1.568	1.276	1.343	1.607	1.695	1.47	1.469	1.479	1.53	1.474	1.348	1.457	1.374	1.372	1.38	1.332	1.429	1.513	1.535	1.522	1.481	1.398	1.326	1.15	1.266	1.323	1.475	1.415	1.19
Fincher	IS	22	1.19	1.261	1.055	0.991	0.959	0.974	0.993	0.984	1.03	0.933	0.841	1.018	1.167	1.559	1.698	1.705	1.437	1.369	1.532	1.251	1.365	1.666	1.764	1.536	1.513	1.534	1.61	1.547	1.382	1.419	1.333	1.366	1.407	1.365	1.451	1.504	1.571	1.537	1.445	1.413	1.348	1.162	1.235	1.288	1.448	1.377	1.209
Fincher	IS	23	1.205	1.218	0.992	0.956	0.912	1.034	1.004	1.034	1.079	0.965	0.895	1.128	1.253	1.596	1.776	1.71	1.43	1.293	1.477	1.319	1.356	1.74	1.857	1.623	1.538	1.445	1.513	1.501	1.316	1.292	1.302	1.39	1.417	1.354	1.479	1.622	1.625	1.421	1.394	1.415	1.398	1.213	1.237	1.356	1.467	1.385	1.283
Fincher	IS	24	1.178	1.117	0.899	0.924	0.854	0.968	1.012	1.215	1.186	0.948	0.966	1.173	1.318	1.796	1.903	1.736	1.496	1.229	1.381	1.418	1.337	1.679	1.852	1.619	1.529	1.439	1.47	1.67	1.4	1.291	1.365	1.453	1.388	1.387	1.593	1.646	1.63	1.443	1.472	1.456	1.445	1.356	1.352	1.324	1.39	1.45	1.261
Fincher	IS	25	1.227	1.14	0.993	0.958	0.865	0.917	0.942	1.177	1.183	0.965	0.904	1.14	1.487	1.964	1.963	1.684	1.495	1.281	1.443	1.437	1.327	1.56	1.764	1.494	1.46	1.47	1.472	1.615	1.405	1.37	1.354	1.454	1.337	1.235	1.407	1.458	1.678	1.535	1.46	1.335	1.34	1.3	1.315	1.315	1.379	1.436	1.199
Fincher	IS	26	1.194	1.193	0.961	0.873	0.885	0.818	0.794	0.959	1.107	1.003	0.919	1.068	1.633	2.233	1.871	1.604	1.594	1.377	1.295	1.286	1.293	1.362	1.622	1.361	1.224	1.252	1.316	1.551	1.471	1.379	1.289	1.347	1.43	1.175	1.261	1.422	1.447	1.399	1.375	1.203	1.174	1.245	1.241	1.145	1.275	1.313	1.23
Fincher	IS	27	1.073	1.089	0.914	0.887	0.876	0.794	0.775	0.944	1.047	0.959	0.947	1.113	1.619	2.225	1.875	1.471	1.484	1.436	1.265	1.221	1.184	1.337	1.608	1.321	1.204	1.19	1.253	1.439	1.432	1.376	1.273	1.316	1.431	1.23	1.234	1.256	1.329	1.362	1.237	1.1	1.138	1.2	1.19	1.125	1.232	1.311	1.245
Fincher	IS	28	1.079	1.036	0.88	0.918	0.861	0.716	0.719	0.809	0.922	0.939	0.969	1.175	1.657	2.088	1.913	1.385	1.363	1.38	1.301	1.325	1.258	1.346	1.52	1.235	1.167	1.124	1.272	1.413	1.384	1.234	1.117	1.246	1.342	1.236	1.17	1.073	1.211	1.38	1.228	1.102	1.131	1.168	1.187	1.138	1.215	1.236	1.194
Fincher	IS	29	1.082	0.922	0.859	0.932	0.844	0.71	0.703	0.763	0.871	0.918	1.018	1.157	1.707	2.085	1.959	1.52	1.351	1.353	1.211	1.291	1.373	1.205	1.261	1.238	1.094	1.028	1.247	1.454	1.478	1.128	1.101	1.1	1.138	1.193	1.16	1.064	1.237	1.458	1.232	1.125	1.115	1.118	1.125	1.035	1.129	1.158	1.089
Fincher	IS	30	0.931	0.794	0.892	0.913	0.794	0.686	0.69	0.699	0.852	0.95	1.026	1.173	1.64	1.95	2.03	1.699	1.318	1.297	1.267	1.265	1.356	1.178	1.165	1.198	1.055	0.913	1.157	1.374	1.424	1.101	1.093	1.122	1.018	1.146	1.128	0.915	1.104	1.342	1.134	1.128	1.113	1.087	1.041	0.99	1.013	1.097	1.07
Fincher	IS	31	0.695	0.696	0.873	0.842	0.779	0.679	0.723	0.745	0.79	0.767	0.78	1.055	1.449	1.866	1.93	1.643	1.299	1.225	1.285	1.308	1.357	1.137	1.134	1.018	0.882	0.879	1.032	1.315	1.439	1.073	1.057	1.079	0.884	0.937	0.988	0.869	0.942	1.003	0.867	1.058	1.039	1.039	0.951	0.87	0.87	0.97	0.99
Fincher	IS	32	0.685	0.714	0.835	0.802	0.827	0.685	0.714	0.783	0.848	0.794	0.749	1.077	1.551	1.912	1.919	1.627	1.353	1.156	1.194	1.258	1.35	1.182	1.2	1.056	0.894	0.915	1.028	1.322	1.489	1.077	1.053	1.191	1.056	1.049	1.07	0.907	0.932	0.969	0.878	1.071	1.09	1.033	0.95	0.884	0.819	0.912	0.931
Fincher	IS	33	0.676	0.789	0.865	0.75	0.736	0.612	0.75	0.796	0.818	0.781	0.815	1.131	1.508	1.979	1.957	1.665	1.443	1.135	1.099	1.213	1.236	1.094	1.166	1.134	1.055	0.958	1.019	1.184	1.431	1.056	0.993	1.088	1.029	1.036	0.92	0.802	0.833	0.882	0.926	1.122	1.14	0.973	0.869	0.873	0.77	0.808	0.835
Fincher	IS	34	0.736	0.834	0.934	0.775	0.717	0.591	0.719	0.752	0.827	0.723	0.834	1.153	1.55	2.085	2.096	1.682	1.421	1.154	1.098	1.209	1.236	1.028	1.08	1.149	1.105	1.074	1.14	1.097	1.277	1.028	0.987	1.034	1.007	1.017	0.855	0.789	0.878	0.874	0.972	1.116	1.168	1.048	0.919	0.944	0.887	0.844	0.927
Fincher	IS	35	0.79	0.827	0.847	0.689	0.689	0.558	0.708	0.779	0.868	0.724	0.816	1.082	1.549	2.326	2.3	1.713	1.334	1.144	1.191	1.185	1.194	1.027	1.06	1.066	1.011	1.052	1.145	1.079	1.244	1.126	1.009	0.966	1.029	1.081	0.883	0.789	0.859	0.84	1.025	1.087	1.19	1.119	0.952	0.996	0.881	0.842	1.068
Fincher	IS	36	0.816	0.793	0.808	0.699	0.709	0.571	0.771	0.925	0.876	0.742	0.898	1.047	1.713	2.616	2.344	1.653	1.173	1.078	1.127	1.075	1.063	0.933	0.993	1.005	0.949	0.974	1.162	1.2	1.25	1.113	1.05	1.088	1.156	1.111	0.949	0.804	0.855	0.925	1.079	1.068	1.191	1.135	0.953	1.001	0.835	0.851	1.024
Fincher	IS	37	0.858	0.746	0.7	0.682	0.713	0.606	0.739	0.908	0.901	0.839	0.883	0.969	1.882	2.657	2.44	1.697	1.132	0.985	0.995	0.922	0.935	0.83	0.856	0.885	0.934	0.982	1.17	1.177	1.122	1.022	0.987	1.103	1.123	1.049	0.934	0.809	0.885	1.027	1.01	0.913	1.075	1.079	0.87	0.913	0.919	0.946	0.883
Fincher	IS	38	0.856	0.705	0.639	0.605	0.612	0.539	0.578	0.811	0.896	0.871	0.779	1.033	2.045	2.915	2.436	1.656	1.135	0.897	0.788	0.723	0.728	0.72	0.704	0.777	0.899	1.028	1.064	0.968	0.909	0.838	0.908	0.979	0.982	0.987	0.815	0.815	0.962	0.995	0.884	0.848	0.929	0.92	0.815	0.82	0.873	0.871	0.762
Fincher	IS	39	0.867	0.706	0.616	0.593	0.559	0.538	0.506	0.765	0.844	0.828	0.715	1.034	2.066	3.098	2.53	1.635	1.048	0.939	0.815	0.678	0.685	0.665	0.649	0.758	0.738	0.925	0.922	0.824	0.863	0.81	0.835	0.895	0.91	0.867	0.706	0.811	0.96	0.915	0.87	0.866	0.875	0.882	0.88	0.795	0.866	0.833	0.766
Fincher	IS	40	0.848	0.704	0.606	0.59	0.542	0.526	0.517	0.769	0.836	0.835	0.706	1.014	2.004	3.024	2.634	1.732	1.06	0.922	0.832	0.76	0.711	0.67	0.697	0.774	0.775	0.904	0.872	0.802	0.856	0.805	0.839	0.937	0.914	0.838	0.689	0.81	0.959	0.928	0.87	0.854	0.821	0.863	0.901	0.768	0.86	0.84	0.768
Fincher	REM	41	0.49	0.417	0.389	0.347	0.269	0.249	0.278	0.373	0.481	0.468	0.425	0.836	1.865	2.604	2.637	1.762	1.165	0.697	0.591	0.571	0.532	0.538	0.535	0.481	0.48	0.489	0.564	0.749	0.661	0.561	0.608	0.678	0.66	0.576	0.602	0.632	0.686	0.671	0.59	0.617	0.657	0.675	0.667	0.61	0.587	0.601	0.584
Fincher	REM	42	0.499	0.384	0.378	0.336	0.248	0.233	0.258	0.331	0.416	0.424	0.46	0.696	1.427	2.222	2.314	1.979	1.486	1.151	0.877	0.767	0.688	0.65	0.684	0.587	0.538	0.51	0.561	0.624	0.575	0.576	0.619	0.613	0.692	0.672	0.686	0.719	0.725	0.688	0.641	0.615	0.621	0.674	0.684	0.612	0.648	0.733	0.656
Fincher	REM	43	0.398	0.342	0.326	0.295	0.264	0.269	0.254	0.351	0.463	0.411	0.398	0.686	1.353	1.95	2.284	2.175	1.888	1.533	0.985	0.717	0.604	0.623	0.675	0.572	0.499	0.506	0.549	0.628	0.575	0.635	0.616	0.644	0.731	0.681	0.698	0.769	0.669	0.7	0.699	0.676	0.626	0.566	0.575	0.619	0.603	0.653	0.615
Fincher	REM	44	0.387	0.351	0.305	0.279	0.261	0.268	0.262	0.359	0.475	0.449	0.392	0.755	1.499	2.048	2.509	2.544	2.145	1.321	0.962	0.86	0.685	0.633	0.614	0.581	0.502	0.501	0.574	0.607	0.593	0.701	0.641	0.612	0.697	0.748	0.679	0.658	0.539	0.591	0.68	0.683	0.616	0.541	0.595	0.652	0.629	0.683	0.689
Fincher	REM	45	0.332	0.355	0.299	0.264	0.207	0.187	0.263	0.356	0.424	0.439	0.438	0.792	1.349	1.934	2.549	2.434	1.802	1.294	1.036	0.883	0.924	1.064	0.824	0.697	0.63	0.571	0.585	0.593	0.653	0.686	0.678	0.654	0.672	0.698	0.666	0.7	0.651	0.625	0.702	0.743	0.72	0.717	0.71	0.653	0.683	0.729	0.648
Fincher	REM	46	0.295	0.349	0.297	0.225	0.192	0.175	0.272	0.351	0.349	0.413	0.514	0.786	1.346	1.919	2.542	2.426	1.647	1.098	0.708	0.728	0.583	0.504	0.446	0.472	0.544	0.55	0.55	0.653	0.67	0.601	0.612	0.694	0.657	0.535	0.489	0.579	0.606	0.601	0.64	0.579	0.639	0.687	0.678	0.617	0.612	0.641	0.594
Fincher	REM	47	0.371	0.38	0.325	0.262	0.228	0.205	0.251	0.354	0.428	0.414	0.513	0.859	1.297	1.919	2.346	2.367	1.646	1.196	1.047	1.141	0.925	0.696	0.644	0.659	0.69	0.653	0.685	0.743	0.636	0.576	0.607	0.686	0.709	0.669	0.608	0.67	0.702	0.739	0.64	0.634	0.685	0.679	0.699	0.678	0.702	0.741	0.684
Fincher	REM	48	0.414	0.422	0.385	0.313	0.252	0.255	0.287	0.37	0.453	0.485	0.585	0.918	1.392	1.829	2.075	2.075	1.567	1.263	1.012	0.834	0.684	0.706	0.61	0.593	0.61	0.594	0.667	0.699	0.575	0.548	0.663	0.751	0.785	0.692	0.665	0.769	0.794	0.691	0.577	0.635	0.705	0.641	0.704	0.678	0.658	0.69	0.62
Fincher	REM	49	0.394	0.457	0.397	0.29	0.258	0.284	0.305	0.344	0.464	0.49	0.55	0.945	1.6	2.035	2.274	2.145	1.745	1.385	1.106	0.887	0.648	0.7	0.701	0.703	0.67	0.642	0.679	0.746	0.601	0.604	0.756	0.826	0.885	0.643	0.638	0.718	0.774	0.642	0.682	0.816	0.81	0.786	0.738	0.708	0.705	0.743	0.709
Fincher	REM	50	0.392	0.47	0.418	0.283	0.205	0.256	0.288	0.35	0.484	0.489	0.512	0.874	1.51	2.288	2.543	2.013	1.772	1.35	1.017	0.778	0.631	0.751	0.675	0.606	0.528	0.572	0.694	0.705	0.588	0.577	0.657	0.7	0.77	0.625	0.627	0.723	0.718	0.703	0.758	0.745	0.863	0.876	0.703	0.672	0.691	0.709	0.694
Fincher	REM	51	0.358	0.366	0.353	0.26	0.187	0.216	0.247	0.313	0.37	0.387	0.458	0.797	1.333	2.169	2.616	2.432	1.887	1.395	1.08	0.908	0.831	0.788	0.679	0.582	0.514	0.524	0.615	0.614	0.576	0.647	0.715	0.676	0.677	0.729	0.739	0.772	0.679	0.631	0.683	0.719	0.801	0.742	0.684	0.677	0.674	0.76	0.718
Fincher	REM	52	0.363	0.368	0.345	0.29	0.212	0.211	0.214	0.246	0.367	0.423	0.488	0.681	1.339	2.355	2.543	2.281	1.786	1.281	1.033	0.978	0.892	0.998	0.849	0.729	0.673	0.569	0.548	0.584	0.545	0.54	0.612	0.715	0.686	0.65	0.749	0.674	0.662	0.652	0.625	0.661	0.798	0.838	0.727	0.697	0.735	0.631	0.648
Fincher	REM	53	0.383	0.397	0.381	0.326	0.226	0.185	0.232	0.287	0.352	0.333	0.459	0.843	1.409	1.936	2.027	1.961	1.781	1.601	1.179	0.92	1.028	1.044	0.871	0.798	0.647	0.57	0.585	0.604	0.601	0.597	0.617	0.646	0.64	0.669	0.733	0.729	0.643	0.692	0.643	0.724	0.937	0.987	0.73	0.72	0.736	0.608	0.677
Fincher	REM	54	0.427	0.387	0.371	0.337	0.254	0.231	0.246	0.316	0.38	0.32	0.46	0.875	1.553	2.004	2.007	2.044	1.8	1.446	1.081	0.851	0.707	0.763	0.752	0.705	0.636	0.587	0.584	0.575	0.574	0.538	0.586	0.648	0.703	0.684	0.723	0.738	0.699	0.721	0.655	0.735	0.915	0.931	0.742	0.632	0.631	0.564	0.644
Fincher	REM	55	0.452	0.455	0.43	0.358	0.26	0.279	0.351	0.357	0.382	0.402	0.509	0.961	1.492	1.878	2.014	2.048	1.771	1.406	1.139	0.9	0.911	0.835	0.698	0.691	0.672	0.727	0.625	0.653	0.645	0.613	0.663	0.66	0.672	0.703	0.825	0.735	0.781	0.722	0.598	0.802	0.895	0.761	0.663	0.634	0.7	0.686	0.71
Fincher	REM	56	0.448	0.485	0.463	0.355	0.241	0.302	0.392	0.36	0.409	0.443	0.545	0.971	1.426	1.717	1.851	2.214	2.036	1.508	1.154	0.837	0.755	0.701	0.531	0.675	0.74	0.757	0.749	0.728	0.618	0.623	0.748	0.685	0.597	0.59	0.762	0.743	0.763	0.657	0.568	0.658	0.681	0.627	0.633	0.667	0.696	0.711	0.716
Fincher	REM	57	0.496	0.484	0.466	0.35	0.242	0.314	0.403	0.356	0.393	0.42	0.498	0.715	1.207	1.713	2.199	2.289	2.014	1.507	1.077	0.897	0.786	0.741	0.562	0.625	0.708	0.722	0.739	0.749	0.623	0.628	0.706	0.65	0.616	0.596	0.655	0.709	0.678	0.661	0.597	0.606	0.604	0.567	0.621	0.738	0.741	0.656	0.649
Fincher	REM	58	0.466	0.438	0.398	0.343	0.265	0.306	0.374	0.321	0.379	0.437	0.492	0.652	1.154	1.757	2.071	2.085	1.739	1.316	0.971	0.931	0.871	0.838	0.845	0.73	0.747	0.826	0.703	0.656	0.587	0.627	0.613	0.669	0.608	0.564	0.602	0.623	0.644	0.619	0.601	0.608	0.668	0.63	0.582	0.672	0.736	0.706	0.707
Fincher	REM	59	0.537	0.553	0.478	0.378	0.305	0.341	0.415	0.388	0.466	0.555	0.551	0.644	0.959	1.424	1.662	1.726	1.503	1.166	0.903	0.775	0.736	0.76	0.712	0.777	0.724	0.783	0.733	0.661	0.62	0.664	0.643	0.702	0.668	0.652	0.595	0.568	0.591	0.646	0.588	0.639	0.718	0.713	0.576	0.634	0.677	0.692	0.715
Fincher	REM	60	0.719	0.714	0.603	0.442	0.402	0.396	0.436	0.412	0.506	0.589	0.568	0.602	0.922	1.129	1.3	1.293	0.881	0.781	0.621	0.477	0.484	0.486	0.418	0.535	0.514	0.503	0.531	0.484	0.482	0.494	0.469	0.517	0.506	0.565	0.553	0.534	0.514	0.553	0.553	0.593	0.624	0.645	0.544	0.53	0.557	0.578	0.556
Fincher	wake	61	0.855	0.913	0.618	0.478	0.439	0.42	0.505	0.558	0.512	0.61	0.783	0.857	0.751	0.611	0.452	0.338	0.282	0.278	0.272	0.283	0.27	0.277	0.268	0.273	0.283	0.332	0.343	0.331	0.377	0.407	0.482	0.506	0.43	0.441	0.45	0.429	0.431	0.497	0.485	0.418	0.511	0.587	0.541	0.592	0.547	0.569	0.59
Fincher	wake	62	0.82	0.872	0.593	0.456	0.407	0.398	0.457	0.514	0.487	0.568	0.784	0.884	0.832	0.68	0.446	0.341	0.336	0.305	0.283	0.285	0.291	0.272	0.259	0.282	0.301	0.322	0.358	0.35	0.39	0.398	0.483	0.523	0.438	0.458	0.459	0.429	0.45	0.544	0.484	0.42	0.476	0.57	0.511	0.572	0.565	0.574	0.603
Fincher	wake	63	0.823	0.934	0.664	0.444	0.384	0.386	0.457	0.553	0.54	0.603	0.799	0.931	0.904	0.672	0.445	0.348	0.33	0.284	0.275	0.289	0.287	0.254	0.302	0.347	0.339	0.401	0.393	0.345	0.364	0.406	0.464	0.508	0.468	0.49	0.464	0.456	0.463	0.522	0.468	0.459	0.462	0.569	0.563	0.524	0.538	0.526	0.545
Fincher	wake	64	0.792	0.966	0.729	0.462	0.381	0.375	0.469	0.632	0.613	0.61	0.777	0.881	0.849	0.75	0.519	0.361	0.308	0.261	0.298	0.305	0.27	0.256	0.325	0.356	0.36	0.423	0.415	0.336	0.392	0.449	0.459	0.52	0.474	0.5	0.495	0.486	0.474	0.478	0.5	0.575	0.522	0.55	0.573	0.569	0.536	0.548	0.572
Fincher	wake	65	0.789	0.819	0.639	0.466	0.381	0.374	0.412	0.586	0.547	0.575	0.767	0.977	0.873	0.723	0.54	0.39	0.308	0.26	0.283	0.311	0.281	0.273	0.332	0.37	0.368	0.409	0.402	0.349	0.384	0.473	0.46	0.451	0.448	0.515	0.526	0.48	0.457	0.451	0.519	0.602	0.569	0.522	0.538	0.583	0.531	0.544	0.644
Fincher	wake	66	0.739	0.719	0.557	0.496	0.385	0.349	0.378	0.531	0.531	0.656	0.825	0.966	0.896	0.743	0.509	0.395	0.316	0.272	0.292	0.33	0.362	0.34	0.341	0.404	0.45	0.43	0.466	0.447	0.456	0.565	0.506	0.465	0.476	0.51	0.529	0.475	0.499	0.584	0.582	0.605	0.505	0.502	0.526	0.566	0.571	0.613	0.697
Fincher	wake	67	0.691	0.773	0.636	0.529	0.443	0.338	0.437	0.624	0.581	0.684	0.885	1.053	0.957	0.776	0.526	0.421	0.38	0.345	0.358	0.356	0.405	0.389	0.391	0.422	0.481	0.476	0.518	0.562	0.524	0.621	0.54	0.52	0.538	0.6	0.543	0.539	0.597	0.626	0.568	0.614	0.547	0.552	0.58	0.6	0.639	0.695	0.684
Fincher	wake	68	0.653	0.729	0.614	0.51	0.464	0.335	0.463	0.642	0.614	0.615	0.822	1.089	0.961	0.741	0.493	0.408	0.4	0.342	0.353	0.389	0.432	0.42	0.461	0.521	0.53	0.517	0.511	0.548	0.555	0.59	0.578	0.59	0.63	0.612	0.548	0.657	0.711	0.612	0.596	0.613	0.599	0.634	0.681	0.62	0.739	0.726	0.672
Fincher	wake	69	0.88	0.847	0.697	0.627	0.593	0.481	0.554	0.598	0.613	0.618	0.828	1.052	0.957	0.756	0.511	0.462	0.464	0.387	0.434	0.459	0.444	0.507	0.629	0.674	0.711	0.676	0.611	0.542	0.61	0.579	0.616	0.711	0.753	0.639	0.568	0.681	0.693	0.66	0.666	0.673	0.696	0.74	0.759	0.758	0.75	0.797	0.735
Fincher	wake	70	0.907	0.909	0.763	0.687	0.551	0.501	0.573	0.593	0.694	0.691	0.838	1.057	0.854	0.693	0.474	0.521	0.533	0.447	0.536	0.529	0.538	0.559	0.561	0.632	0.619	0.582	0.598	0.521	0.577	0.578	0.615	0.671	0.658	0.558	0.543	0.65	0.731	0.693	0.647	0.649	0.747	0.719	0.741	0.796	0.725	0.697	0.683
Fincher	wake	71	0.821	0.799	0.742	0.634	0.564	0.552	0.496	0.588	0.765	0.72	0.851	1.015	0.835	0.734	0.546	0.639	0.655	0.553	0.574	0.515	0.588	0.594	0.567	0.568	0.545	0.555	0.607	0.531	0.56	0.669	0.734	0.633	0.524	0.553	0.562	0.666	0.754	0.699	0.651	0.643	0.669	0.773	0.83	0.854	0.637	0.698	0.744
Fincher	wake	72	0.889	0.861	0.791	0.693	0.646	0.618	0.562	0.634	0.727	0.791	0.979	1.086	0.889	0.736	0.544	0.61	0.586	0.515	0.531	0.502	0.592	0.594	0.598	0.621	0.645	0.666	0.731	0.624	0.645	0.753	0.767	0.675	0.578	0.629	0.576	0.638	0.746	0.697	0.714	0.685	0.707	0.828	0.826	0.871	0.676	0.7	0.776
Fincher	wake	73	0.882	0.957	0.923	0.753	0.697	0.647	0.644	0.627	0.699	0.743	0.862	1	0.907	0.781	0.626	0.598	0.516	0.496	0.513	0.585	0.639	0.624	0.663	0.662	0.756	0.681	0.747	0.73	0.766	0.768	0.722	0.678	0.605	0.667	0.618	0.673	0.801	0.773	0.825	0.812	0.825	0.903	0.906	0.827	0.736	0.721	0.798
Fincher	wake	74	1.083	1.059	0.966	0.813	0.717	0.641	0.663	0.699	0.729	0.689	0.909	1.02	0.896	0.772	0.682	0.622	0.514	0.541	0.583	0.679	0.721	0.724	0.766	0.783	0.791	0.784	0.807	0.777	0.811	0.826	0.773	0.746	0.677	0.699	0.67	0.67	0.748	0.795	0.823	0.916	0.966	0.926	0.855	0.833	0.763	0.779	0.861
Fincher	wake	75	1.132	1.144	0.98	0.87	0.78	0.729	0.717	0.8	0.784	0.694	0.963	1.007	0.918	0.79	0.626	0.663	0.659	0.608	0.61	0.725	0.796	0.732	0.781	0.87	0.8	0.873	0.848	0.704	0.742	0.758	0.769	0.892	0.847	0.769	0.806	0.666	0.715	0.795	0.708	0.893	0.948	0.907	0.838	0.898	0.848	0.863	0.861
Fincher	wake	76	1.017	1.104	0.972	0.87	0.804	0.754	0.749	0.858	0.725	0.703	0.886	0.998	0.952	0.734	0.6	0.509	0.571	0.574	0.555	0.714	0.81	0.66	0.756	0.838	0.818	0.8	0.784	0.797	0.768	0.69	0.708	0.796	0.854	0.677	0.776	0.654	0.715	0.819	0.679	0.834	0.805	0.814	0.71	0.752	0.765	0.944	0.838
Fincher	wake	77	1.207	1.073	0.897	0.818	0.825	0.754	0.698	0.749	0.65	0.659	0.807	0.959	0.949	0.674	0.541	0.5	0.499	0.509	0.481	0.648	0.683	0.658	0.766	0.792	0.668	0.668	0.686	0.693	0.685	0.638	0.669	0.645	0.702	0.706	0.783	0.629	0.632	0.775	0.688	0.843	0.85	0.811	0.717	0.713	0.758	0.931	0.838
Fincher	wake	78	1.131	1.022	0.832	0.76	0.815	0.749	0.66	0.713	0.671	0.626	0.808	1.034	0.892	0.668	0.539	0.607	0.656	0.693	0.627	0.729	0.685	0.621	0.723	0.808	0.664	0.626	0.695	0.712	0.699	0.686	0.721	0.69	0.697	0.732	0.791	0.7	0.78	0.963	0.845	0.806	0.878	0.846	0.828	0.745	0.728	0.887	0.861
Fincher	wake	79	1.12	1.027	0.873	0.874	0.927	0.821	0.682	0.751	0.871	0.755	0.852	1.065	0.968	0.714	0.617	0.652	0.668	0.708	0.665	0.766	0.722	0.619	0.686	0.858	0.77	0.715	0.781	0.882	0.803	0.795	0.792	0.772	0.723	0.735	0.785	0.793	0.833	0.992	0.986	0.881	0.962	0.955	0.912	0.79	0.827	0.906	0.806
Fincher	wake	80	1.191	1.116	0.837	0.853	0.975	0.839	0.69	0.769	0.893	0.833	0.865	1.06	1.075	0.762	0.648	0.654	0.628	0.701	0.688	0.792	0.773	0.698	0.756	0.853	0.808	0.786	0.846	0.934	0.891	0.842	0.869	0.85	0.774	0.77	0.876	0.869	0.87	1.022	0.972	0.879	0.978	0.925	0.903	0.81	0.877	0.966	0.854
Shyamalan	NREM	1	0.98	0.904	0.97	1.138	1.137	1.106	1.165	1.232	1.165	1.166	1.214	1.227	1.152	1.023	1.016	0.97	0.929	0.863	0.928	1.135	1.268	1.252	1.324	1.196	1.093	1.122	1.356	1.368	1.239	1.181	1.347	1.332	1.287	1.23	1.238	1.228	1.082	1.291	1.371	1.175	1.178	1.198	1.233	1.164	1.102	1.187	1.107
Shyamalan	NREM	2	0.999	1.011	1.192	1.35	1.363	1.22	1.323	1.431	1.326	1.282	1.301	1.309	1.232	1.097	0.973	0.969	0.984	1.152	1.278	1.233	1.257	1.42	1.464	1.353	1.324	1.378	1.503	1.566	1.418	1.352	1.391	1.351	1.366	1.253	1.259	1.246	1.222	1.357	1.272	1.289	1.228	1.278	1.302	1.093	1.122	1.261	1.315
Shyamalan	NREM	3	1.093	1.003	1.232	1.407	1.418	1.428	1.585	1.487	1.397	1.304	1.177	1.309	1.239	1.133	1.046	0.922	1.059	1.227	1.191	1.202	1.284	1.337	1.39	1.474	1.507	1.469	1.504	1.391	1.201	1.316	1.372	1.321	1.361	1.203	1.12	1.148	1.303	1.384	1.427	1.457	1.339	1.307	1.342	1.226	1.216	1.147	1.217
Shyamalan	NREM	4	1.193	0.987	1.034	1.251	1.371	1.402	1.449	1.513	1.491	1.343	1.244	1.328	1.281	1.226	1.154	0.99	0.979	1.198	1.232	1.254	1.442	1.433	1.538	1.599	1.669	1.427	1.601	1.641	1.558	1.427	1.334	1.29	1.35	1.37	1.271	1.327	1.361	1.436	1.41	1.323	1.294	1.41	1.401	1.307	1.264	1.233	1.226
Shyamalan	NREM	5	1.02	1.016	1.177	1.381	1.478	1.496	1.47	1.58	1.467	1.342	1.199	1.416	1.402	1.275	1.168	1.063	1.072	1.377	1.596	1.715	1.671	1.643	1.706	1.76	1.473	1.385	1.413	1.625	1.595	1.49	1.343	1.314	1.386	1.412	1.45	1.417	1.392	1.247	1.308	1.332	1.332	1.511	1.36	1.183	1.337	1.293	1.15
Shyamalan	NREM	6	1.112	1.077	1.201	1.319	1.445	1.481	1.371	1.294	1.339	1.305	1.236	1.28	1.238	1.122	1.026	0.89	1.017	1.245	1.283	1.355	1.292	1.283	1.47	1.428	1.287	1.325	1.284	1.58	1.531	1.449	1.413	1.274	1.192	1.189	1.189	1.226	1.25	1.162	1.135	1.086	1.204	1.352	1.268	1.286	1.359	1.132	1.08
Shyamalan	NREM	7	1.045	1.164	1.332	1.376	1.525	1.491	1.42	1.42	1.441	1.434	1.253	1.222	1.194	1.067	0.964	0.954	0.998	1.047	1.06	1.235	1.297	1.527	1.519	1.35	1.315	1.299	1.361	1.335	1.225	1.157	1.274	1.317	1.238	1.261	1.248	1.225	1.172	1.123	1.138	1.053	1.121	1.154	1.165	1.127	1.201	1.237	1.175
Shyamalan	NREM	8	1.045	1.081	1.195	1.295	1.392	1.56	1.505	1.555	1.469	1.426	1.322	1.244	1.226	1.229	1.31	1.255	1.249	1.256	1.309	1.497	1.582	1.571	1.641	1.529	1.728	1.752	1.495	1.465	1.431	1.42	1.444	1.585	1.392	1.238	1.353	1.499	1.547	1.356	1.291	1.188	1.256	1.281	1.288	1.291	1.198	1.228	1.194
Shyamalan	NREM	9	1.051	1.079	1.142	1.278	1.419	1.441	1.459	1.505	1.624	1.585	1.355	1.364	1.305	1.141	1.126	1.017	1.125	1.304	1.438	1.517	1.569	1.707	1.794	1.575	1.668	1.79	1.613	1.632	1.683	1.511	1.443	1.46	1.499	1.372	1.269	1.348	1.236	1.236	1.253	1.185	1.174	1.21	1.287	1.294	1.375	1.341	1.467
Shyamalan	NREM	10	1.1	1.043	1.112	1.308	1.529	1.518	1.639	1.559	1.474	1.333	1.228	1.188	1.119	1.022	0.937	0.992	1.236	1.358	1.254	1.402	1.407	1.293	1.297	1.299	1.436	1.506	1.344	1.224	1.294	1.405	1.444	1.27	1.228	1.242	1.382	1.284	1.197	1.212	1.326	1.241	1.129	1.153	1.142	1.205	1.289	1.22	1.215
Shyamalan	NREM	11	0.986	0.95	1.042	1.306	1.438	1.591	1.599	1.469	1.384	1.217	1.274	1.269	1.206	1.036	1.045	1.012	1.146	1.274	1.326	1.474	1.524	1.453	1.375	1.394	1.275	1.24	1.309	1.304	1.242	1.276	1.336	1.301	1.259	1.282	1.38	1.331	1.184	1.13	1.191	1.354	1.189	1.047	1.162	1.166	1.284	1.395	1.218
Shyamalan	NREM	12	0.955	0.963	1.086	1.305	1.465	1.56	1.42	1.396	1.529	1.347	1.276	1.258	1.283	1.199	1.095	1.095	1.202	1.271	1.283	1.547	1.563	1.564	1.657	1.621	1.569	1.555	1.486	1.437	1.473	1.485	1.42	1.32	1.275	1.311	1.36	1.301	1.185	1.237	1.363	1.538	1.475	1.283	1.198	1.119	1.324	1.358	1.282
Shyamalan	NREM	13	1.098	1.064	1.186	1.329	1.464	1.547	1.479	1.411	1.399	1.433	1.435	1.269	1.222	1.14	1.013	1.065	1.319	1.591	1.605	1.617	1.687	1.715	1.549	1.53	1.529	1.49	1.455	1.524	1.447	1.345	1.303	1.298	1.252	1.288	1.363	1.332	1.33	1.341	1.379	1.477	1.44	1.284	1.231	1.189	1.279	1.32	1.371
Shyamalan	NREM	14	1.263	1.255	1.277	1.326	1.444	1.512	1.442	1.546	1.482	1.403	1.365	1.307	1.192	1.015	0.971	1.016	1.174	1.367	1.368	1.368	1.384	1.496	1.443	1.439	1.462	1.477	1.442	1.578	1.499	1.377	1.193	1.068	1.171	1.307	1.278	1.31	1.375	1.266	1.434	1.443	1.379	1.265	1.208	1.303	1.173	1.03	1.119
Shyamalan	NREM	15	1.171	1.107	1.214	1.401	1.566	1.612	1.592	1.657	1.533	1.352	1.43	1.451	1.316	1.146	1.102	1.089	1.209	1.243	1.406	1.475	1.473	1.434	1.585	1.535	1.573	1.584	1.482	1.486	1.377	1.42	1.407	1.197	1.278	1.455	1.44	1.369	1.232	1.274	1.403	1.396	1.374	1.419	1.317	1.31	1.244	1.142	1.243
Shyamalan	NREM	16	1.116	1.087	1.255	1.357	1.388	1.492	1.482	1.582	1.54	1.359	1.233	1.291	1.225	1.225	1.235	1.194	1.168	1.141	1.287	1.367	1.457	1.537	1.667	1.6	1.549	1.534	1.504	1.562	1.529	1.554	1.529	1.392	1.407	1.374	1.402	1.379	1.284	1.292	1.465	1.491	1.36	1.382	1.489	1.451	1.327	1.245	1.368
Shyamalan	NREM	17	1.188	1.11	1.184	1.255	1.304	1.449	1.469	1.555	1.53	1.396	1.249	1.151	1.147	1.152	1.143	1.017	1.03	1.328	1.472	1.49	1.654	1.815	1.777	1.661	1.479	1.546	1.435	1.392	1.433	1.573	1.472	1.424	1.459	1.377	1.255	1.23	1.266	1.318	1.502	1.275	1.217	1.168	1.262	1.313	1.37	1.311	1.269
Shyamalan	NREM	18	1.242	1.162	1.377	1.512	1.544	1.577	1.446	1.443	1.482	1.346	1.139	1.187	1.216	1.097	1.181	1.17	1.07	1.256	1.565	1.628	1.532	1.439	1.354	1.525	1.481	1.585	1.555	1.417	1.245	1.32	1.331	1.368	1.254	1.162	1.146	1.302	1.312	1.242	1.448	1.339	1.298	1.304	1.307	1.306	1.253	1.177	1.301
Shyamalan	NREM	19	1.092	1.063	1.311	1.523	1.546	1.531	1.492	1.505	1.66	1.435	1.4	1.314	1.272	1.252	1.287	1.257	1.225	1.38	1.417	1.494	1.67	1.718	1.619	1.618	1.6	1.627	1.725	1.702	1.684	1.648	1.522	1.425	1.496	1.437	1.359	1.389	1.508	1.37	1.395	1.339	1.371	1.31	1.363	1.445	1.278	1.175	1.384
Shyamalan	NREM	20	1.033	0.958	1.1	1.137	1.252	1.264	1.303	1.534	1.555	1.52	1.526	1.412	1.445	1.51	1.632	1.751	1.539	1.587	1.569	1.831	2.009	1.821	1.823	1.875	1.628	1.71	1.784	1.763	1.783	1.775	1.587	1.598	1.651	1.58	1.526	1.482	1.689	1.648	1.554	1.523	1.689	1.691	1.537	1.473	1.397	1.305	1.348
Shyamalan	IS	21	0.831	0.99	0.939	0.834	0.789	0.733	0.886	0.886	0.882	0.939	0.902	1.152	1.327	1.958	2.136	1.985	1.661	1.574	1.71	2.003	1.64	1.469	1.417	1.583	1.705	1.622	1.731	1.539	1.436	1.681	1.639	1.539	1.376	1.361	1.411	1.38	1.509	1.523	1.547	1.502	1.57	1.676	1.611	1.425	1.168	1.387	1.517
Shyamalan	IS	22	0.829	0.971	0.918	0.817	0.779	0.739	0.9	0.892	0.855	0.927	0.905	1.148	1.342	1.974	2.1	1.98	1.68	1.595	1.701	1.967	1.592	1.414	1.422	1.587	1.68	1.611	1.691	1.52	1.431	1.656	1.629	1.551	1.362	1.355	1.403	1.412	1.545	1.546	1.55	1.477	1.516	1.644	1.601	1.44	1.206	1.398	1.518
Shyamalan	IS	23	0.789	0.92	0.897	0.855	0.753	0.726	0.921	0.899	0.89	0.926	0.971	1.17	1.373	1.907	2.089	2.028	1.718	1.628	1.681	1.913	1.531	1.449	1.471	1.441	1.582	1.542	1.581	1.523	1.472	1.626	1.721	1.727	1.331	1.338	1.394	1.347	1.382	1.507	1.337	1.318	1.327	1.432	1.516	1.427	1.333	1.366	1.261
Shyamalan	IS	24	0.81	0.92	0.891	0.827	0.722	0.711	0.868	0.883	0.932	0.953	0.981	1.178	1.397	1.846	1.869	1.836	1.795	1.707	1.659	1.879	1.626	1.595	1.481	1.345	1.586	1.477	1.618	1.683	1.52	1.487	1.648	1.687	1.461	1.36	1.503	1.368	1.333	1.571	1.407	1.34	1.394	1.398	1.498	1.473	1.418	1.358	1.14
Shyamalan	IS	25	0.964	0.967	0.953	0.921	0.809	0.812	0.911	0.887	0.952	0.961	0.987	1.118	1.296	1.857	1.904	1.786	1.899	1.597	1.798	1.887	1.693	1.536	1.604	1.471	1.466	1.426	1.713	1.692	1.459	1.492	1.658	1.498	1.601	1.408	1.58	1.532	1.551	1.624	1.45	1.368	1.488	1.417	1.289	1.441	1.482	1.268	1.259
Shyamalan	IS	26	0.979	0.929	0.865	0.927	0.85	0.85	0.985	0.959	0.997	0.973	0.953	1.165	1.341	1.965	1.978	1.739	1.668	1.428	1.676	1.647	1.52	1.509	1.593	1.497	1.488	1.417	1.66	1.629	1.438	1.351	1.493	1.466	1.656	1.429	1.56	1.422	1.377	1.501	1.325	1.3	1.371	1.33	1.138	1.364	1.506	1.264	1.186
Shyamalan	IS	27	0.961	0.87	0.836	0.819	0.788	0.842	0.935	0.95	0.985	0.934	0.948	1.14	1.428	2.032	2.16	1.842	1.563	1.395	1.669	1.65	1.568	1.498	1.535	1.665	1.542	1.351	1.579	1.548	1.459	1.408	1.427	1.439	1.512	1.314	1.426	1.438	1.413	1.402	1.262	1.262	1.4	1.229	1.048	1.165	1.342	1.22	1.182
Shyamalan	IS	28	0.937	0.883	0.848	0.8	0.74	0.806	0.911	0.987	1.032	0.955	0.941	1.114	1.536	1.93	2.086	1.852	1.641	1.448	1.737	1.68	1.467	1.378	1.48	1.602	1.605	1.453	1.555	1.508	1.418	1.466	1.519	1.45	1.335	1.273	1.304	1.463	1.397	1.321	1.228	1.223	1.456	1.218	1.119	1.195	1.338	1.15	1.237
Shyamalan	IS	29	0.758	0.801	0.835	0.837	0.734	0.783	0.91	0.967	1.057	1.035	1.057	1.021	1.426	1.893	2.174	1.858	1.639	1.605	2.001	2.063	1.652	1.492	1.549	1.622	1.564	1.49	1.527	1.647	1.72	1.506	1.626	1.624	1.322	1.23	1.345	1.476	1.298	1.408	1.226	1.201	1.233	1.255	1.287	1.221	1.171	1.129	1.266
Shyamalan	IS	30	0.827	0.801	0.861	0.819	0.732	0.813	0.922	0.925	1.063	1.066	1.073	1.069	1.457	1.992	2.392	1.89	1.454	1.541	1.947	2.064	1.668	1.463	1.447	1.526	1.44	1.393	1.469	1.648	1.798	1.535	1.528	1.496	1.255	1.126	1.314	1.354	1.284	1.441	1.202	1.264	1.112	1.181	1.276	1.217	1.175	1.233	1.262
Shyamalan	IS	31	0.75	0.765	0.717	0.657	0.676	0.722	0.791	0.82	0.929	1.013	1.056	1.112	1.509	2.223	2.605	2.025	1.606	1.674	1.897	1.799	1.542	1.386	1.328	1.379	1.378	1.337	1.396	1.602	1.768	1.63	1.541	1.614	1.367	1.051	1.232	1.325	1.337	1.555	1.232	1.37	1.333	1.266	1.257	1.257	1.277	1.264	1.172
Shyamalan	IS	32	0.727	0.726	0.655	0.636	0.617	0.612	0.707	0.739	0.851	0.91	1.033	1.149	1.648	2.44	2.638	2.08	1.736	1.644	1.836	1.71	1.495	1.38	1.319	1.374	1.372	1.421	1.356	1.381	1.505	1.586	1.48	1.586	1.403	1.096	1.243	1.291	1.281	1.539	1.197	1.279	1.273	1.186	1.167	1.173	1.249	1.232	1.088
Shyamalan	IS	33	0.725	0.682	0.627	0.552	0.494	0.617	0.731	0.701	0.733	0.845	0.986	1.138	1.806	2.67	2.823	1.952	1.59	1.362	1.391	1.293	1.173	1.153	1.044	1.102	1.321	1.282	1.258	1.302	1.381	1.451	1.19	1.283	1.244	1.101	1.127	1.157	1.067	1.304	1.208	1.22	1.272	1.178	1.159	0.984	1.221	1.181	1.007
Shyamalan	IS	34	0.661	0.638	0.592	0.542	0.441	0.567	0.734	0.695	0.668	0.781	0.876	1.053	1.736	2.684	2.866	1.844	1.495	1.315	1.329	1.171	1.045	1.087	0.882	0.977	1.204	1.143	1.114	1.166	1.28	1.306	1.116	1.165	1.121	1.025	1.085	1.135	0.999	1.196	1.209	1.161	1.174	1.135	1.113	0.937	1.185	1.205	1.011
Shyamalan	IS	35	0.637	0.637	0.63	0.531	0.466	0.562	0.722	0.734	0.627	0.776	0.842	1.121	1.816	2.705	2.738	1.597	1.349	1.272	1.25	1.13	1.052	1.024	0.95	1.012	1.116	1.036	0.994	1.086	1.232	1.217	1.121	1.089	1.076	1.093	1.109	1.152	1.036	1.135	1.077	0.987	1.017	1.048	1.083	0.911	1.082	1.131	0.958
Shyamalan	IS	36	0.637	0.673	0.652	0.531	0.439	0.489	0.645	0.706	0.612	0.726	0.871	1.194	1.932	2.685	2.537	1.484	1.332	1.309	1.214	1.164	1.05	0.95	0.915	1.03	1.047	0.933	0.969	1.104	1.219	1.187	1.067	0.964	1.032	1.049	1.151	1.144	1.068	1.122	1.072	0.895	1.033	1.107	1.019	0.895	1	1.056	0.95
Shyamalan	IS	37	0.687	0.688	0.677	0.554	0.47	0.457	0.611	0.599	0.551	0.667	0.972	1.171	2.015	2.794	2.448	1.534	1.372	1.378	1.151	1.076	1.058	0.895	0.933	1.049	0.995	0.978	1.066	1.041	1.16	1.166	1.019	0.871	0.972	0.98	1.113	1.046	0.995	1.076	1.012	0.902	1.014	1.059	0.981	1.031	1.037	1.036	0.922
Shyamalan	IS	38	0.704	0.681	0.631	0.52	0.457	0.448	0.575	0.586	0.603	0.701	0.929	1.151	2.034	2.651	2.261	1.538	1.332	1.409	1.29	1.044	1.06	0.917	0.902	0.992	0.975	1	1.075	1.042	1.081	1.18	1.067	0.935	0.98	0.838	1.028	1.044	0.996	1.045	0.999	0.903	0.99	1.089	1.058	1.067	0.976	0.948	0.915
Shyamalan	IS	39	0.729	0.613	0.577	0.405	0.408	0.421	0.519	0.555	0.595	0.694	0.851	1.158	2.005	2.529	2.105	1.51	1.316	1.412	1.299	1.007	0.978	0.91	0.937	0.979	0.986	1.009	1.055	1.015	0.995	1.11	1.053	0.999	0.959	0.742	0.944	0.963	0.93	1.041	1.111	1.033	1.002	1.071	0.983	0.926	0.929	0.918	0.847
Shyamalan	IS	40	0.751	0.604	0.574	0.396	0.404	0.414	0.512	0.558	0.593	0.681	0.861	1.196	2.028	2.584	2.131	1.495	1.281	1.398	1.282	0.995	0.968	0.905	0.933	0.967	0.975	1	1.025	1.006	0.992	1.101	1.035	0.988	0.947	0.727	0.933	0.934	0.896	1.012	1.137	1.078	1.002	1.039	0.959	0.883	0.924	0.91	0.831
Shyamalan	REM	41	0.424	0.335	0.275	0.237	0.217	0.263	0.358	0.33	0.285	0.318	0.522	0.867	1.698	2.535	1.892	1.151	0.857	0.85	0.792	0.634	0.652	0.62	0.622	0.622	0.604	0.549	0.551	0.623	0.551	0.56	0.715	0.781	0.757	0.675	0.653	0.61	0.67	0.748	0.756	0.693	0.728	0.762	0.779	0.75	0.686	0.699	0.686
Shyamalan	REM	42	0.38	0.338	0.305	0.254	0.181	0.249	0.358	0.318	0.26	0.28	0.435	0.801	1.623	2.434	1.928	1.155	0.924	0.79	0.695	0.704	0.722	0.657	0.583	0.576	0.658	0.623	0.573	0.57	0.565	0.588	0.701	0.715	0.642	0.65	0.707	0.617	0.625	0.743	0.713	0.659	0.674	0.731	0.714	0.674	0.603	0.668	0.684
Shyamalan	REM	43	0.292	0.278	0.25	0.198	0.169	0.229	0.303	0.291	0.284	0.283	0.384	0.779	1.398	2.178	2.24	1.466	0.898	0.721	0.705	0.68	0.684	0.584	0.457	0.478	0.571	0.639	0.558	0.591	0.595	0.656	0.68	0.722	0.661	0.589	0.64	0.652	0.683	0.675	0.641	0.689	0.664	0.686	0.692	0.658	0.627	0.623	0.573
Shyamalan	REM	44	0.254	0.273	0.246	0.216	0.194	0.268	0.315	0.304	0.282	0.274	0.401	0.637	1.267	2.005	2.091	1.666	1.149	0.984	0.85	0.722	0.654	0.584	0.516	0.474	0.549	0.669	0.59	0.622	0.574	0.684	0.683	0.737	0.727	0.727	0.663	0.618	0.67	0.675	0.651	0.692	0.671	0.673	0.718	0.695	0.678	0.605	0.516
Shyamalan	REM	45	0.298	0.299	0.257	0.222	0.183	0.248	0.297	0.3	0.278	0.246	0.39	0.591	1.157	1.941	2.243	1.877	1.307	0.99	0.816	0.824	0.679	0.657	0.583	0.435	0.509	0.628	0.617	0.651	0.67	0.743	0.615	0.591	0.641	0.649	0.586	0.664	0.661	0.64	0.705	0.733	0.695	0.703	0.826	0.811	0.833	0.722	0.654
Shyamalan	REM	46	0.307	0.352	0.31	0.257	0.223	0.243	0.3	0.312	0.329	0.342	0.543	0.707	1.32	1.881	2.054	1.889	1.627	1.257	1.147	1.046	0.862	0.755	0.65	0.52	0.576	0.678	0.633	0.625	0.689	0.672	0.593	0.65	0.683	0.756	0.778	0.844	0.766	0.716	0.79	0.783	0.747	0.798	0.844	0.793	0.698	0.774	0.875
Shyamalan	REM	47	0.324	0.357	0.336	0.273	0.239	0.205	0.255	0.287	0.301	0.371	0.61	0.748	1.35	1.762	2.041	1.957	1.583	1.214	1.065	0.983	0.899	0.798	0.654	0.623	0.617	0.673	0.6	0.619	0.624	0.609	0.631	0.677	0.659	0.598	0.652	0.714	0.795	0.705	0.689	0.709	0.716	0.767	0.768	0.742	0.704	0.693	0.874
Shyamalan	REM	48	0.354	0.342	0.311	0.257	0.222	0.2	0.253	0.283	0.311	0.34	0.509	0.686	1.289	1.662	1.913	1.878	1.58	1.346	1.288	1.1	0.965	0.952	0.811	0.756	0.669	0.69	0.631	0.642	0.66	0.746	0.664	0.7	0.689	0.599	0.698	0.707	0.753	0.716	0.694	0.72	0.723	0.755	0.791	0.717	0.806	0.844	0.863
Shyamalan	REM	49	0.357	0.361	0.312	0.267	0.209	0.223	0.286	0.291	0.286	0.312	0.438	0.725	1.311	1.671	1.849	1.694	1.633	1.461	1.226	1.065	0.866	0.826	0.727	0.65	0.586	0.602	0.59	0.599	0.633	0.744	0.647	0.624	0.666	0.633	0.66	0.679	0.642	0.663	0.702	0.711	0.76	0.751	0.743	0.791	0.768	0.794	0.746
Shyamalan	REM	50	0.449	0.417	0.347	0.305	0.272	0.23	0.29	0.299	0.265	0.292	0.445	0.719	1.321	1.716	1.795	1.79	1.719	1.327	1.258	0.983	0.821	0.735	0.707	0.78	0.799	0.657	0.609	0.616	0.662	0.751	0.662	0.671	0.736	0.68	0.706	0.765	0.721	0.758	0.808	0.802	0.867	0.798	0.693	0.726	0.743	0.742	0.76
Shyamalan	REM	51	0.379	0.384	0.33	0.294	0.252	0.221	0.305	0.318	0.263	0.336	0.511	0.756	1.264	1.749	2.097	1.951	1.308	0.988	0.972	0.964	0.954	0.843	0.766	0.862	0.891	0.723	0.652	0.628	0.711	0.785	0.683	0.716	0.704	0.665	0.724	0.69	0.718	0.745	0.799	0.805	0.857	0.864	0.759	0.764	0.7	0.733	0.683
Shyamalan	REM	52	0.397	0.407	0.341	0.274	0.219	0.23	0.274	0.281	0.259	0.358	0.535	0.755	1.332	1.71	2.128	1.84	1.251	0.977	1.079	0.993	0.793	0.738	0.741	0.715	0.843	0.815	0.831	0.735	0.719	0.747	0.62	0.667	0.739	0.751	0.721	0.581	0.722	0.823	0.847	0.758	0.79	0.784	0.728	0.752	0.719	0.71	0.667
Shyamalan	REM	53	0.457	0.37	0.306	0.275	0.229	0.225	0.257	0.297	0.251	0.324	0.475	0.714	1.247	1.825	2.223	1.894	1.468	1.133	1.144	1.032	0.867	0.726	0.597	0.55	0.669	0.707	0.71	0.561	0.635	0.654	0.556	0.695	0.763	0.711	0.626	0.605	0.648	0.808	0.816	0.732	0.7	0.682	0.682	0.77	0.745	0.732	0.697
Shyamalan	REM	54	0.487	0.38	0.311	0.268	0.217	0.211	0.24	0.286	0.278	0.365	0.509	0.792	1.417	1.788	2.277	2.03	1.627	1.246	1.063	0.908	0.765	0.718	0.607	0.565	0.577	0.592	0.645	0.571	0.573	0.594	0.598	0.709	0.784	0.803	0.698	0.622	0.616	0.748	0.794	0.725	0.674	0.678	0.697	0.759	0.635	0.702	0.726
Shyamalan	REM	55	0.382	0.333	0.277	0.246	0.216	0.233	0.243	0.259	0.24	0.342	0.444	0.652	1.188	1.826	2.203	2.276	1.936	1.415	1.371	1.072	0.897	0.774	0.655	0.594	0.57	0.498	0.523	0.588	0.541	0.622	0.674	0.596	0.633	0.784	0.704	0.585	0.604	0.658	0.681	0.691	0.694	0.666	0.654	0.719	0.687	0.703	0.838
Shyamalan	REM	56	0.312	0.29	0.268	0.258	0.207	0.193	0.206	0.239	0.227	0.274	0.387	0.596	1.079	1.93	2.4	2.489	1.97	1.411	1.021	0.766	0.784	0.8	0.662	0.623	0.542	0.491	0.509	0.566	0.52	0.613	0.574	0.545	0.658	0.673	0.611	0.59	0.586	0.588	0.666	0.751	0.684	0.664	0.669	0.741	0.753	0.717	0.722
Shyamalan	REM	57	0.339	0.333	0.306	0.258	0.19	0.212	0.259	0.25	0.198	0.222	0.348	0.637	1.096	1.829	2.102	2.252	1.809	1.453	1.039	0.76	0.633	0.642	0.656	0.608	0.435	0.444	0.461	0.549	0.541	0.579	0.596	0.552	0.603	0.663	0.592	0.634	0.601	0.568	0.628	0.748	0.606	0.582	0.635	0.717	0.702	0.663	0.64
Shyamalan	REM	58	0.359	0.379	0.33	0.28	0.265	0.297	0.328	0.352	0.416	0.355	0.426	0.713	1.165	1.774	2.007	1.929	1.704	1.374	0.909	0.648	0.558	0.545	0.596	0.515	0.466	0.48	0.485	0.513	0.523	0.653	0.682	0.582	0.604	0.677	0.622	0.655	0.634	0.549	0.583	0.732	0.65	0.596	0.611	0.621	0.623	0.748	0.696
Shyamalan	REM	59	0.422	0.487	0.419	0.375	0.328	0.358	0.422	0.448	0.508	0.402	0.446	0.693	1.087	1.606	1.72	1.394	1.363	1.152	0.95	0.762	0.713	0.691	0.623	0.553	0.562	0.551	0.566	0.503	0.567	0.608	0.608	0.566	0.588	0.644	0.677	0.689	0.649	0.634	0.671	0.829	0.702	0.613	0.621	0.639	0.647	0.711	0.68
Shyamalan	REM	60	0.538	0.663	0.535	0.47	0.382	0.395	0.471	0.458	0.581	0.462	0.502	0.721	0.957	1.254	1.367	1.197	1.052	0.737	0.634	0.432	0.478	0.513	0.469	0.442	0.483	0.459	0.493	0.433	0.524	0.59	0.566	0.533	0.526	0.552	0.635	0.664	0.58	0.545	0.608	0.75	0.642	0.549	0.523	0.522	0.581	0.636	0.586
Shyamalan	wake	61	0.727	0.807	0.667	0.539	0.393	0.404	0.448	0.437	0.519	0.572	0.558	0.556	0.532	0.509	0.501	0.406	0.324	0.292	0.297	0.299	0.268	0.271	0.316	0.34	0.326	0.313	0.328	0.32	0.346	0.402	0.413	0.398	0.459	0.475	0.489	0.472	0.492	0.513	0.512	0.586	0.561	0.533	0.561	0.601	0.668	0.729	0.737
Shyamalan	wake	62	0.711	0.751	0.616	0.519	0.41	0.418	0.442	0.433	0.515	0.567	0.554	0.602	0.604	0.578	0.596	0.469	0.379	0.345	0.354	0.332	0.276	0.308	0.338	0.361	0.333	0.323	0.353	0.342	0.364	0.407	0.442	0.438	0.443	0.493	0.503	0.501	0.533	0.505	0.534	0.604	0.602	0.565	0.614	0.6	0.599	0.688	0.736
Shyamalan	wake	63	0.652	0.686	0.553	0.49	0.397	0.387	0.408	0.399	0.469	0.594	0.625	0.72	0.669	0.601	0.547	0.507	0.397	0.316	0.296	0.303	0.288	0.295	0.296	0.366	0.367	0.351	0.398	0.362	0.368	0.399	0.455	0.459	0.446	0.5	0.521	0.521	0.537	0.531	0.52	0.586	0.605	0.644	0.669	0.618	0.623	0.684	0.769
Shyamalan	wake	64	0.528	0.638	0.523	0.488	0.422	0.412	0.424	0.431	0.439	0.565	0.762	0.941	0.781	0.608	0.532	0.48	0.359	0.315	0.346	0.338	0.338	0.328	0.378	0.391	0.383	0.415	0.434	0.365	0.354	0.414	0.434	0.477	0.492	0.543	0.556	0.559	0.601	0.581	0.539	0.572	0.584	0.555	0.671	0.679	0.651	0.691	0.791
Shyamalan	wake	65	0.544	0.669	0.517	0.432	0.428	0.46	0.462	0.448	0.458	0.594	0.767	0.926	0.845	0.731	0.621	0.52	0.391	0.352	0.396	0.41	0.363	0.393	0.441	0.388	0.38	0.435	0.487	0.438	0.444	0.429	0.43	0.485	0.52	0.519	0.518	0.537	0.602	0.575	0.61	0.68	0.649	0.637	0.722	0.722	0.653	0.714	0.776
Shyamalan	wake	66	0.637	0.687	0.572	0.445	0.425	0.453	0.423	0.485	0.566	0.642	0.864	0.91	0.862	0.683	0.577	0.553	0.548	0.432	0.414	0.44	0.407	0.442	0.443	0.432	0.519	0.538	0.506	0.442	0.414	0.437	0.5	0.524	0.545	0.462	0.507	0.521	0.558	0.569	0.636	0.718	0.629	0.642	0.753	0.751	0.69	0.781	0.809
Shyamalan	wake	67	0.671	0.676	0.551	0.465	0.467	0.467	0.473	0.482	0.492	0.627	0.866	0.892	0.83	0.672	0.55	0.533	0.526	0.487	0.421	0.4	0.402	0.416	0.474	0.515	0.49	0.488	0.495	0.506	0.454	0.447	0.476	0.523	0.551	0.488	0.5	0.557	0.6	0.599	0.653	0.715	0.683	0.684	0.74	0.758	0.743	0.886	0.845
Shyamalan	wake	68	0.8	0.752	0.611	0.512	0.493	0.493	0.49	0.471	0.467	0.685	0.815	0.863	0.819	0.687	0.605	0.571	0.545	0.533	0.439	0.457	0.418	0.37	0.449	0.496	0.428	0.457	0.436	0.473	0.538	0.573	0.471	0.506	0.551	0.554	0.542	0.603	0.643	0.586	0.599	0.672	0.664	0.663	0.74	0.724	0.776	0.848	0.716
Shyamalan	wake	69	0.768	0.756	0.626	0.468	0.476	0.454	0.457	0.451	0.516	0.715	0.903	1.033	0.821	0.661	0.561	0.522	0.492	0.497	0.461	0.473	0.444	0.45	0.5	0.506	0.456	0.46	0.478	0.544	0.586	0.606	0.55	0.557	0.572	0.613	0.608	0.566	0.653	0.695	0.687	0.725	0.721	0.73	0.726	0.724	0.833	0.843	0.718
Shyamalan	wake	70	0.708	0.779	0.661	0.486	0.516	0.468	0.455	0.484	0.539	0.62	0.883	0.995	0.744	0.658	0.619	0.598	0.648	0.668	0.521	0.513	0.466	0.512	0.487	0.61	0.584	0.485	0.484	0.496	0.589	0.582	0.509	0.59	0.645	0.692	0.757	0.711	0.769	0.707	0.698	0.801	0.775	0.727	0.81	0.748	0.783	0.899	0.839
Shyamalan	wake	71	0.764	0.852	0.708	0.55	0.521	0.445	0.433	0.43	0.584	0.697	0.822	0.916	0.749	0.633	0.656	0.479	0.432	0.478	0.453	0.436	0.42	0.411	0.438	0.523	0.515	0.408	0.468	0.514	0.505	0.556	0.51	0.572	0.579	0.584	0.681	0.737	0.773	0.647	0.724	0.757	0.766	0.745	0.823	0.773	0.794	0.87	0.87
Shyamalan	wake	72	0.771	0.799	0.706	0.548	0.558	0.538	0.47	0.484	0.684	0.775	0.905	0.918	0.789	0.712	0.691	0.523	0.461	0.482	0.497	0.51	0.46	0.434	0.538	0.586	0.638	0.54	0.583	0.58	0.503	0.574	0.577	0.603	0.619	0.708	0.768	0.753	0.797	0.807	0.89	0.936	0.905	0.863	0.823	0.82	0.898	0.844	0.849
Shyamalan	wake	73	0.746	0.765	0.71	0.542	0.568	0.581	0.555	0.538	0.661	0.794	0.943	0.966	0.81	0.693	0.667	0.59	0.503	0.498	0.533	0.52	0.518	0.555	0.611	0.623	0.625	0.633	0.694	0.641	0.523	0.567	0.655	0.699	0.687	0.825	0.804	0.763	0.779	0.869	0.936	0.88	0.884	0.96	0.874	0.762	0.791	0.811	0.833
Shyamalan	wake	74	0.689	0.759	0.742	0.577	0.519	0.6	0.559	0.556	0.611	0.759	0.857	0.955	0.887	0.752	0.658	0.573	0.473	0.53	0.557	0.493	0.52	0.561	0.51	0.53	0.521	0.524	0.706	0.681	0.556	0.546	0.685	0.694	0.636	0.65	0.668	0.732	0.772	0.827	0.924	0.881	0.795	0.907	0.825	0.716	0.743	0.733	0.79
Shyamalan	wake	75	0.683	0.823	0.906	0.683	0.583	0.601	0.56	0.508	0.634	0.847	0.895	0.958	0.931	0.755	0.626	0.593	0.541	0.567	0.577	0.555	0.546	0.639	0.552	0.516	0.566	0.541	0.702	0.709	0.669	0.619	0.791	0.808	0.739	0.714	0.715	0.76	0.815	0.907	0.946	0.934	0.819	0.937	0.906	0.87	0.842	0.872	0.875
Shyamalan	wake	76	0.758	0.83	0.835	0.662	0.569	0.554	0.571	0.536	0.652	0.83	0.872	0.894	0.892	0.782	0.64	0.601	0.565	0.624	0.61	0.644	0.633	0.693	0.7	0.635	0.66	0.657	0.743	0.697	0.777	0.757	0.824	0.846	0.764	0.806	0.793	0.768	0.779	0.845	0.885	0.887	0.79	0.84	0.887	0.861	0.91	0.957	0.88
Shyamalan	wake	77	0.761	0.812	0.778	0.645	0.573	0.549	0.572	0.599	0.724	0.806	0.846	0.989	1.002	0.83	0.636	0.575	0.576	0.586	0.636	0.686	0.691	0.666	0.654	0.69	0.748	0.78	0.813	0.793	0.909	0.877	0.933	0.994	0.876	0.808	0.8	0.78	0.768	0.885	0.928	0.898	0.826	0.816	0.893	0.946	0.911	0.922	1.05
Shyamalan	wake	78	0.772	0.873	0.825	0.707	0.603	0.568	0.591	0.615	0.694	0.721	0.827	1.004	0.933	0.78	0.656	0.561	0.588	0.594	0.569	0.607	0.635	0.639	0.663	0.644	0.6	0.674	0.737	0.759	0.743	0.722	0.768	0.807	0.824	0.828	0.855	0.842	0.771	0.865	0.894	0.839	0.837	0.782	0.771	0.895	0.949	0.846	0.967
Shyamalan	wake	79	0.812	0.919	0.827	0.76	0.642	0.65	0.647	0.685	0.756	0.793	0.871	0.983	0.927	0.795	0.684	0.648	0.662	0.664	0.652	0.702	0.698	0.754	0.757	0.699	0.737	0.756	0.752	0.828	0.838	0.775	0.815	0.74	0.764	0.838	0.968	1.021	0.828	1	0.97	0.957	0.96	0.827	0.837	0.937	1.018	0.957	0.99
Shyamalan	wake	80	0.739	0.857	0.775	0.731	0.657	0.655	0.702	0.717	0.773	0.858	0.899	0.972	0.953	0.796	0.678	0.646	0.671	0.66	0.66	0.675	0.681	0.766	0.794	0.777	0.783	0.706	0.746	0.932	0.889	0.784	0.876	0.73	0.731	0.833	0.929	0.981	0.843	0.952	0.967	1.061	1.002	0.861	0.848	0.899	0.988	0.952	0.971
Nolan	NREM	1	0.831	0.771	0.955	1.274	1.348	1.427	1.472	1.293	1.416	1.466	1.521	1.658	1.554	1.176	1.011	0.974	0.906	0.926	0.958	1.092	1.088	1.198	1.434	1.499	1.313	1.169	1.314	1.435	1.416	1.408	1.273	1.289	1.363	1.368	1.333	1.309	1.315	1.315	1.259	1.394	1.247	1.153	1.172	1.176	1.291	1.22	1.15
Nolan	NREM	2	1.05	0.941	1.143	1.401	1.644	1.742	1.654	1.625	1.655	1.571	1.476	1.514	1.418	1.115	1.051	1.022	0.928	1.074	1.166	1.33	1.446	1.596	1.661	1.749	1.736	1.625	1.462	1.476	1.426	1.434	1.501	1.445	1.462	1.451	1.393	1.315	1.366	1.335	1.238	1.432	1.555	1.31	1.268	1.292	1.31	1.315	1.233
Nolan	NREM	3	1.185	1	1.231	1.448	1.77	2.099	2.049	1.734	1.759	1.794	1.653	1.567	1.446	1.325	1.06	0.975	0.965	1.035	1.216	1.235	1.12	1.218	1.284	1.424	1.417	1.466	1.483	1.394	1.286	1.422	1.548	1.434	1.258	1.223	1.348	1.427	1.367	1.255	1.117	1.178	1.112	1.224	1.281	1.205	1.198	1.174	1.259
Nolan	NREM	4	1.276	1.033	1.238	1.49	1.583	1.884	1.915	1.783	1.782	1.67	1.617	1.488	1.362	1.28	1.112	1.079	0.991	1.114	1.224	1.187	1.248	1.337	1.503	1.513	1.556	1.562	1.502	1.428	1.357	1.468	1.586	1.501	1.204	1.334	1.33	1.174	1.152	1.193	1.204	1.229	1.206	1.274	1.345	1.435	1.337	1.182	1.222
Nolan	NREM	5	1.034	1.007	1.288	1.457	1.553	1.654	1.779	1.808	1.937	1.647	1.397	1.348	1.273	1.179	1.13	1.07	1.082	1.151	1.109	1.241	1.494	1.491	1.34	1.527	1.519	1.491	1.619	1.584	1.557	1.62	1.7	1.705	1.51	1.442	1.421	1.341	1.504	1.494	1.425	1.405	1.328	1.369	1.34	1.317	1.382	1.222	1.354
Nolan	NREM	6	1.296	1.082	1.359	1.468	1.629	1.772	1.697	1.631	1.628	1.506	1.334	1.256	1.239	1.127	1.028	0.976	1.022	0.993	0.906	1.235	1.39	1.333	1.273	1.296	1.317	1.435	1.406	1.328	1.368	1.393	1.34	1.421	1.333	1.258	1.304	1.306	1.244	1.22	1.134	1.113	1.203	1.237	1.268	1.267	1.25	1.094	1.091
Nolan	NREM	7	1.44	1.271	1.479	1.699	1.818	1.839	1.872	1.778	1.86	1.716	1.612	1.436	1.289	1.146	1.048	0.997	1.003	1.059	1.074	1.343	1.427	1.379	1.46	1.631	1.638	1.749	1.588	1.355	1.345	1.373	1.498	1.47	1.312	1.279	1.387	1.355	1.276	1.388	1.445	1.371	1.255	1.152	1.327	1.468	1.464	1.365	1.314
Nolan	NREM	8	1.098	0.987	1.58	1.826	1.9	2.157	2.087	1.807	1.716	1.636	1.543	1.401	1.372	1.171	1.073	0.965	0.951	0.924	0.955	1.166	1.234	1.374	1.465	1.417	1.664	1.524	1.438	1.445	1.64	1.686	1.618	1.369	1.162	1.218	1.256	1.401	1.209	1.178	1.222	1.299	1.245	1.108	1.236	1.322	1.321	1.38	1.174
Nolan	NREM	9	1.202	1.147	1.415	1.72	1.922	1.857	1.812	1.746	1.581	1.776	1.57	1.42	1.245	1.066	1.084	1.106	0.973	0.945	1.162	1.336	1.332	1.489	1.527	1.497	1.568	1.708	1.565	1.545	1.684	1.592	1.576	1.473	1.411	1.402	1.435	1.337	1.282	1.256	1.37	1.317	1.189	1.384	1.502	1.51	1.221	1.23	1.142
Nolan	NREM	10	1.05	1.062	1.43	1.758	1.858	1.882	1.707	1.609	1.681	1.727	1.634	1.479	1.293	1.17	1.15	1.067	1.005	1.096	1.279	1.286	1.376	1.413	1.266	1.44	1.739	1.647	1.541	1.525	1.659	1.575	1.513	1.677	1.687	1.606	1.597	1.439	1.358	1.319	1.314	1.381	1.307	1.292	1.505	1.578	1.353	1.23	1.158
Nolan	NREM	11	1.254	1.135	1.483	1.764	1.856	1.808	1.811	1.839	1.854	1.795	1.615	1.398	1.16	1.167	1.111	1.097	1.159	1.19	1.351	1.375	1.475	1.455	1.487	1.723	1.636	1.534	1.657	1.718	1.693	1.596	1.546	1.72	1.555	1.581	1.474	1.358	1.389	1.507	1.467	1.372	1.508	1.526	1.582	1.475	1.366	1.205	1.209
Nolan	NREM	12	1.263	1.118	1.44	1.713	1.83	1.885	1.881	1.779	1.653	1.596	1.543	1.503	1.4	1.229	1.088	1.036	0.976	1.001	1.203	1.408	1.486	1.474	1.586	1.513	1.504	1.481	1.47	1.586	1.671	1.545	1.615	1.48	1.432	1.62	1.571	1.46	1.328	1.288	1.33	1.297	1.235	1.265	1.241	1.326	1.189	1.213	1.269
Nolan	NREM	13	1.251	1.07	1.394	1.712	1.748	1.747	1.814	1.764	1.611	1.482	1.571	1.527	1.29	1.302	1.183	1.09	0.989	1.029	1.057	1.219	1.292	1.518	1.647	1.597	1.565	1.464	1.412	1.465	1.475	1.529	1.552	1.367	1.412	1.431	1.374	1.286	1.162	1.283	1.261	1.232	1.224	1.283	1.307	1.174	1.246	1.358	1.254
Nolan	NREM	14	1.138	1.057	1.279	1.642	1.852	1.789	1.655	1.681	1.592	1.479	1.558	1.437	1.094	1.148	1.119	1.078	0.985	0.989	1.007	1.236	1.345	1.332	1.298	1.437	1.424	1.321	1.403	1.368	1.152	1.254	1.385	1.3	1.343	1.418	1.373	1.358	1.412	1.403	1.298	1.228	1.177	1.253	1.214	1.174	1.235	1.264	1.209
Nolan	NREM	15	1.188	1.185	1.364	1.64	1.893	1.957	1.842	1.805	1.657	1.513	1.427	1.372	1.273	1.055	0.911	0.891	0.889	0.971	1.203	1.422	1.472	1.454	1.448	1.534	1.493	1.523	1.579	1.645	1.42	1.443	1.551	1.478	1.415	1.423	1.465	1.5	1.446	1.305	1.232	1.252	1.162	1.232	1.264	1.181	1.313	1.263	1.079
Nolan	NREM	16	1.203	1.128	1.489	1.612	1.709	1.891	1.716	1.873	1.889	1.562	1.472	1.477	1.33	1.219	1.22	1.057	0.897	1.024	1.21	1.434	1.476	1.54	1.336	1.406	1.546	1.449	1.448	1.465	1.347	1.307	1.432	1.377	1.367	1.472	1.488	1.296	1.221	1.248	1.288	1.231	1.163	1.184	1.311	1.297	1.355	1.236	1.132
Nolan	NREM	17	1.302	1.102	1.542	1.748	1.829	2.084	2.064	1.875	1.712	1.61	1.697	1.438	1.206	1.246	1.191	1.119	0.981	0.934	0.997	1.196	1.3	1.35	1.405	1.478	1.312	1.358	1.506	1.656	1.521	1.441	1.438	1.525	1.253	1.321	1.525	1.404	1.22	1.196	1.341	1.248	1.186	1.221	1.399	1.318	1.232	1.169	1.194
Nolan	NREM	18	1.227	1.1	1.355	1.589	1.826	2.008	1.723	1.52	1.559	1.656	1.7	1.626	1.375	1.248	1.199	1.19	1.243	1.141	1.247	1.382	1.506	1.705	1.724	1.649	1.634	1.721	1.673	1.824	1.654	1.533	1.63	1.468	1.438	1.591	1.536	1.468	1.519	1.358	1.178	1.282	1.344	1.415	1.52	1.329	1.31	1.257	1.231
Nolan	NREM	19	1.242	1.109	1.149	1.389	1.589	1.756	1.725	1.706	1.675	1.493	1.409	1.536	1.584	1.432	1.27	1.193	1.137	1.232	1.289	1.489	1.693	1.761	1.747	1.711	1.849	1.797	1.916	1.898	1.824	1.785	1.797	1.641	1.594	1.785	1.585	1.551	1.422	1.441	1.468	1.479	1.463	1.569	1.582	1.51	1.481	1.398	1.472
Nolan	NREM	20	1.257	1.194	1.323	1.475	1.617	1.711	1.666	1.704	1.607	1.729	1.643	1.615	1.534	1.472	1.44	1.32	1.18	1.309	1.295	1.483	1.871	1.82	1.789	1.949	1.97	1.886	1.879	1.919	1.821	1.856	1.827	1.802	1.522	1.545	1.355	1.468	1.416	1.338	1.376	1.463	1.534	1.548	1.463	1.412	1.498	1.512	1.409
Nolan	IS	21	1.614	1.299	1.236	1.279	1.405	1.357	1.229	1.394	1.402	1.29	1.226	1.058	1.326	1.82	1.779	1.641	1.644	1.291	1.247	1.593	1.731	1.657	1.71	2.061	1.929	1.827	1.817	1.868	1.814	1.957	1.465	1.464	1.827	1.589	1.423	1.399	1.621	1.591	1.305	1.314	1.273	1.364	1.456	1.504	1.475	1.248	0.977
Nolan	IS	22	1.517	1.317	1.257	1.353	1.316	1.285	1.366	1.574	1.494	1.332	1.288	1.199	1.373	1.846	1.887	1.585	1.647	1.371	1.27	1.584	1.705	1.604	1.687	2.02	1.942	1.846	1.83	1.805	1.835	1.933	1.452	1.411	1.726	1.603	1.394	1.348	1.591	1.6	1.306	1.282	1.263	1.382	1.496	1.482	1.448	1.226	1
Nolan	IS	23	1.518	1.255	1.16	1.34	1.417	1.352	1.497	1.661	1.496	1.276	1.276	1.387	1.583	2.034	1.848	1.552	1.727	1.626	1.474	1.735	1.626	1.442	1.524	1.809	1.848	1.793	1.74	1.915	1.863	1.746	1.392	1.317	1.584	1.691	1.378	1.118	1.256	1.388	1.534	1.469	1.418	1.507	1.507	1.368	1.408	1.347	1.138
Nolan	IS	24	1.26	1.147	1.08	1.273	1.395	1.404	1.554	1.574	1.536	1.277	1.284	1.413	1.624	2.119	1.795	1.547	1.624	1.68	1.504	1.623	1.624	1.464	1.458	1.958	1.831	1.706	1.675	1.8	1.725	1.804	1.609	1.41	1.47	1.724	1.539	1.336	1.191	1.169	1.343	1.29	1.223	1.458	1.339	1.241	1.267	1.368	1.19
Nolan	IS	25	0.963	1.031	1.028	1.242	1.339	1.35	1.482	1.504	1.543	1.334	1.382	1.561	1.609	2.03	1.702	1.509	1.66	1.681	1.443	1.619	1.671	1.476	1.436	1.937	1.957	1.716	1.695	1.95	1.761	1.787	1.695	1.476	1.453	1.706	1.733	1.5	1.258	1.147	1.166	1.222	1.296	1.336	1.484	1.333	1.252	1.388	1.393
Nolan	IS	26	0.888	0.889	1.005	1.253	1.405	1.406	1.423	1.445	1.515	1.265	1.303	1.508	1.624	1.865	1.695	1.878	1.822	1.729	1.493	1.653	1.66	1.478	1.592	1.858	1.891	1.715	1.652	1.891	1.798	1.81	1.828	1.5	1.54	1.73	1.7	1.505	1.34	1.199	1.222	1.345	1.356	1.428	1.6	1.445	1.46	1.531	1.348
Nolan	IS	27	0.909	0.908	0.954	1.16	1.367	1.422	1.353	1.442	1.415	1.259	1.374	1.606	1.578	1.612	1.721	1.811	1.678	1.634	1.565	1.601	1.526	1.529	1.656	1.592	1.815	1.84	1.549	1.571	1.697	1.678	1.737	1.515	1.598	1.88	1.678	1.554	1.437	1.399	1.386	1.424	1.309	1.373	1.511	1.422	1.356	1.451	1.344
Nolan	IS	28	1.042	0.976	1.066	1.213	1.234	1.301	1.514	1.676	1.444	1.365	1.415	1.616	1.577	1.509	1.772	1.637	1.47	1.683	1.686	1.54	1.611	1.793	1.669	1.484	1.689	1.917	1.551	1.502	1.743	1.626	1.628	1.466	1.503	1.812	1.764	1.457	1.343	1.38	1.315	1.418	1.285	1.391	1.359	1.292	1.343	1.443	1.385
Nolan	IS	29	1.073	1.038	1.081	1.115	0.98	1.151	1.43	1.469	1.499	1.496	1.488	1.552	1.521	1.534	1.672	1.614	1.479	1.737	1.872	1.566	1.622	1.975	1.734	1.556	1.798	1.942	1.622	1.626	1.819	1.723	1.629	1.575	1.66	1.772	1.879	1.676	1.578	1.427	1.325	1.227	1.221	1.401	1.327	1.205	1.296	1.434	1.412
Nolan	IS	30	1.168	1.08	1.098	1.054	0.952	1.123	1.374	1.324	1.381	1.536	1.674	1.613	1.485	1.819	1.815	1.626	1.572	1.763	1.724	1.478	1.563	1.826	1.455	1.534	1.886	1.813	1.427	1.443	1.79	1.597	1.631	1.707	1.676	1.612	1.806	1.725	1.552	1.398	1.331	1.182	1.158	1.361	1.197	1.112	1.25	1.36	1.395
Nolan	IS	31	1.133	1.112	1.311	1.125	1.136	1.165	1.408	1.291	1.407	1.634	1.497	1.357	1.499	2.085	2.092	1.832	1.766	1.828	1.842	1.753	1.431	1.695	1.715	1.433	1.705	1.753	1.334	1.506	1.719	1.681	1.692	1.515	1.551	1.67	1.682	1.469	1.333	1.23	1.247	1.385	1.477	1.395	1.234	1.205	1.333	1.403	1.372
Nolan	IS	32	0.957	0.967	1.287	1.278	1.246	1.156	1.221	1.137	1.261	1.364	1.247	1.219	1.489	1.927	2.184	2.082	1.672	1.674	1.755	1.559	1.329	1.537	1.602	1.401	1.733	1.587	1.311	1.411	1.595	1.661	1.455	1.384	1.667	1.638	1.552	1.295	1.233	1.286	1.215	1.265	1.346	1.236	1.152	1.106	1.138	1.187	1.246
Nolan	IS	33	1.023	0.908	1.166	1.239	1.281	1.283	1.248	1.128	1.275	1.249	1.31	1.484	1.526	1.784	2.182	2.328	1.794	1.531	1.493	1.355	1.172	1.442	1.575	1.343	1.563	1.236	1.196	1.329	1.323	1.519	1.517	1.546	1.542	1.428	1.505	1.318	1.267	1.276	1.28	1.349	1.238	1.112	1.007	1.08	1.12	1.039	1.159
Nolan	IS	34	1.05	0.891	1.133	1.219	1.351	1.268	1.112	1.08	1.279	1.149	1.283	1.335	1.503	1.743	2.054	2.234	1.783	1.337	1.392	1.509	1.274	1.417	1.409	1.391	1.476	1.304	1.332	1.233	1.353	1.601	1.522	1.468	1.506	1.39	1.372	1.325	1.27	1.26	1.302	1.273	1.311	1.184	1.106	1.081	1.129	1.042	1.211
Nolan	IS	35	0.806	0.801	1.144	1.248	1.267	1.179	1.063	1.046	1.209	1.063	1.208	1.349	1.561	1.721	2.248	2.482	1.962	1.373	1.338	1.617	1.341	1.26	1.186	1.313	1.099	1.227	1.333	1.191	1.403	1.462	1.388	1.408	1.523	1.397	1.35	1.186	1.263	1.207	1.319	1.285	1.319	1.216	1.366	1.217	1.21	1.095	1.161
Nolan	IS	36	0.723	0.768	0.989	1.248	1.151	1.145	1.073	0.919	1.178	1.132	1.074	1.236	1.551	1.833	2.089	2.229	1.924	1.492	1.376	1.568	1.39	1.378	1.429	1.379	1.295	1.408	1.395	1.357	1.237	1.378	1.41	1.359	1.489	1.39	1.259	1.178	1.226	1.226	1.246	1.325	1.296	1.16	1.251	1.248	1.165	1.1	1.09
Nolan	IS	37	0.886	0.622	0.825	1.069	1.121	1.175	1.208	1.082	1.141	1.079	1.017	1.162	1.639	1.783	2.022	1.938	1.551	1.327	1.406	1.417	1.33	1.318	1.324	1.479	1.505	1.534	1.488	1.326	1.237	1.339	1.267	1.26	1.401	1.339	1.398	1.04	0.946	1.067	1.205	1.226	1.194	1.09	1.07	1.123	1.155	1.09	1.007
Nolan	IS	38	0.872	0.612	0.751	0.953	1.035	1.211	1.306	1.169	1.046	1.147	1.063	1.168	1.663	1.854	1.84	1.724	1.547	1.379	1.35	1.276	1.333	1.342	1.333	1.479	1.525	1.483	1.433	1.378	1.482	1.566	1.282	1.21	1.166	1.311	1.394	1.099	0.947	1.061	1.196	1.232	1.228	1.139	1.063	1.072	1.125	0.999	0.954
Nolan	IS	39	0.671	0.596	0.676	0.812	0.855	0.873	0.921	0.973	0.955	1.042	1.079	1.186	1.831	2.162	2.014	1.66	1.628	1.295	1.142	1.163	1.189	1.342	1.162	1.281	1.276	1.307	1.349	1.455	1.481	1.353	1.149	1.069	0.951	1.064	1.315	1.073	0.895	0.994	1.142	1.037	1.032	1.026	0.981	0.921	1.076	0.996	0.919
Nolan	IS	40	0.584	0.567	0.612	0.738	0.768	0.807	0.913	0.941	0.955	1.026	1.067	1.158	1.93	2.322	2.158	1.717	1.515	1.163	1.098	1.197	1.2	1.226	1.09	1.278	1.294	1.307	1.288	1.381	1.449	1.31	1.176	1.014	0.913	1.061	1.369	1.118	0.964	1.018	1.119	1.025	1.068	1.11	0.991	0.883	1.059	1.067	0.95
Nolan	REM	41	0.682	0.629	0.521	0.445	0.472	0.438	0.447	0.454	0.46	0.444	0.504	0.69	1.504	2.54	3.297	2.504	1.505	1.067	1.006	0.862	0.926	0.832	0.736	0.765	0.796	0.74	0.739	0.763	0.805	0.683	0.717	0.66	0.579	0.735	0.81	0.638	0.624	0.537	0.729	0.842	0.824	0.853	0.829	0.883	0.925	0.729	0.741
Nolan	REM	42	0.596	0.539	0.467	0.407	0.404	0.396	0.442	0.403	0.369	0.423	0.52	0.699	1.418	2.429	3.206	2.266	1.494	1.282	1.072	0.762	0.711	0.648	0.632	0.632	0.652	0.665	0.698	0.762	0.745	0.691	0.707	0.708	0.673	0.659	0.793	0.78	0.709	0.659	0.686	0.748	0.78	0.776	0.701	0.758	0.885	0.749	0.763
Nolan	REM	43	0.482	0.5	0.48	0.4	0.345	0.319	0.366	0.32	0.33	0.412	0.538	0.789	1.463	2.334	2.944	2.049	1.619	1.41	1.164	0.986	0.833	0.777	0.715	0.691	0.677	0.622	0.63	0.609	0.579	0.619	0.653	0.675	0.714	0.67	0.758	0.789	0.772	0.81	0.735	0.705	0.675	0.694	0.728	0.799	0.829	0.733	0.72
Nolan	REM	44	0.516	0.455	0.469	0.43	0.354	0.337	0.355	0.336	0.353	0.385	0.566	0.85	1.646	2.543	2.594	1.898	1.607	1.471	1.159	1.006	0.948	0.949	0.873	0.746	0.716	0.679	0.629	0.655	0.655	0.7	0.675	0.826	0.786	0.688	0.723	0.813	0.795	0.857	0.864	0.823	0.792	0.774	0.741	0.888	0.849	0.718	0.762
Nolan	REM	45	0.421	0.463	0.497	0.425	0.355	0.339	0.373	0.365	0.393	0.426	0.503	0.747	1.351	2.007	2.27	2.079	1.853	1.876	1.255	1.09	1.092	0.964	0.838	0.755	0.731	0.808	0.681	0.624	0.68	0.682	0.714	0.726	0.822	0.679	0.696	0.887	0.818	0.803	0.847	0.863	0.892	0.805	0.787	0.864	0.807	0.68	0.729
Nolan	REM	46	0.387	0.378	0.369	0.314	0.272	0.304	0.363	0.347	0.35	0.374	0.47	0.922	1.468	1.914	2.583	2.325	1.823	1.67	1.101	0.874	0.682	0.641	0.577	0.59	0.769	0.81	0.593	0.487	0.634	0.6	0.645	0.657	0.6	0.619	0.669	0.799	0.777	0.772	0.7	0.624	0.674	0.698	0.724	0.717	0.681	0.69	0.778
Nolan	REM	47	0.399	0.381	0.347	0.291	0.286	0.31	0.332	0.313	0.365	0.394	0.48	1.025	1.531	1.901	2.536	2.557	1.896	1.529	1.139	0.838	0.678	0.816	0.862	0.791	0.782	0.834	0.663	0.52	0.537	0.615	0.671	0.692	0.598	0.624	0.694	0.725	0.712	0.7	0.612	0.607	0.645	0.656	0.64	0.555	0.576	0.642	0.593
Nolan	REM	48	0.397	0.397	0.365	0.318	0.283	0.27	0.326	0.34	0.4	0.424	0.59	1.116	1.54	1.992	2.333	2.355	1.858	1.494	1.186	1	0.775	0.749	0.716	0.724	0.738	0.771	0.729	0.623	0.636	0.649	0.782	0.83	0.819	0.816	0.796	0.685	0.578	0.711	0.696	0.629	0.662	0.621	0.583	0.582	0.632	0.584	0.67
Nolan	REM	49	0.396	0.422	0.393	0.303	0.285	0.246	0.311	0.348	0.401	0.469	0.674	1.077	1.733	2.236	2.269	1.969	1.62	1.244	0.928	0.906	0.886	0.86	0.715	0.68	0.673	0.65	0.658	0.703	0.651	0.596	0.63	0.681	0.737	0.709	0.713	0.754	0.706	0.687	0.704	0.744	0.692	0.611	0.688	0.685	0.686	0.656	0.68
Nolan	REM	50	0.339	0.419	0.38	0.325	0.307	0.243	0.263	0.307	0.34	0.425	0.607	0.901	1.82	2.238	2.11	1.928	1.766	1.265	0.85	0.911	0.986	1.018	0.853	0.707	0.642	0.591	0.587	0.62	0.583	0.593	0.635	0.728	0.737	0.739	0.72	0.742	0.698	0.66	0.797	0.899	0.646	0.593	0.614	0.594	0.535	0.637	0.721
Nolan	REM	51	0.374	0.408	0.329	0.274	0.238	0.207	0.239	0.285	0.287	0.294	0.5	0.774	1.632	2.177	1.908	2.134	2.125	1.57	1.213	1.285	1.131	0.817	0.758	0.64	0.607	0.582	0.562	0.502	0.449	0.497	0.525	0.423	0.542	0.69	0.777	0.753	0.814	0.835	0.877	0.793	0.592	0.549	0.566	0.671	0.671	0.641	0.625
Nolan	REM	52	0.384	0.378	0.307	0.259	0.255	0.25	0.245	0.272	0.291	0.289	0.439	0.627	1.371	1.955	2.28	2.531	2.198	1.486	1.242	1.038	0.962	0.931	0.768	0.642	0.619	0.611	0.626	0.526	0.487	0.506	0.54	0.544	0.603	0.636	0.676	0.673	0.654	0.651	0.657	0.64	0.596	0.706	0.692	0.683	0.635	0.67	0.62
Nolan	REM	53	0.458	0.452	0.335	0.281	0.293	0.3	0.304	0.305	0.312	0.291	0.414	0.579	1.278	1.631	2.242	2.745	1.913	1.411	1.362	0.938	0.962	0.967	0.712	0.634	0.692	0.589	0.628	0.567	0.578	0.609	0.57	0.536	0.568	0.64	0.594	0.557	0.573	0.607	0.63	0.638	0.658	0.77	0.738	0.683	0.641	0.77	0.735
Nolan	REM	54	0.446	0.406	0.371	0.296	0.269	0.284	0.334	0.32	0.3	0.319	0.494	0.8	1.267	1.723	2.288	2.385	1.759	1.294	1.235	0.92	0.854	0.824	0.815	0.762	0.767	0.663	0.586	0.596	0.696	0.667	0.627	0.556	0.584	0.649	0.632	0.644	0.57	0.595	0.681	0.678	0.795	0.847	0.768	0.589	0.58	0.715	0.755
Nolan	REM	55	0.416	0.397	0.394	0.352	0.303	0.311	0.33	0.33	0.323	0.356	0.539	0.763	0.909	1.421	2.039	2.42	2.06	1.557	1.305	1.059	0.888	0.763	0.86	0.786	0.685	0.575	0.565	0.541	0.555	0.619	0.702	0.581	0.567	0.658	0.628	0.648	0.68	0.765	0.658	0.682	0.798	0.79	0.72	0.625	0.629	0.655	0.821
Nolan	REM	56	0.474	0.421	0.392	0.351	0.298	0.306	0.339	0.332	0.307	0.369	0.513	0.599	0.724	1.298	1.692	2.142	2.133	1.772	1.448	1.08	0.913	0.821	0.976	0.918	0.726	0.713	0.647	0.569	0.488	0.56	0.666	0.662	0.691	0.697	0.694	0.663	0.747	0.797	0.726	0.632	0.722	0.809	0.781	0.743	0.707	0.688	0.773
Nolan	REM	57	0.403	0.415	0.434	0.36	0.256	0.257	0.274	0.284	0.23	0.334	0.459	0.61	0.809	1.335	1.729	2.025	2.06	1.601	1.222	0.978	0.832	0.763	0.748	0.735	0.534	0.61	0.586	0.527	0.478	0.486	0.514	0.541	0.531	0.585	0.717	0.667	0.809	0.751	0.741	0.638	0.609	0.698	0.619	0.654	0.726	0.704	0.782
Nolan	REM	58	0.436	0.467	0.464	0.355	0.24	0.261	0.297	0.287	0.261	0.342	0.416	0.524	0.824	1.532	1.829	1.856	1.719	1.517	1.214	1.073	0.756	0.711	0.673	0.629	0.507	0.488	0.535	0.605	0.487	0.468	0.451	0.484	0.585	0.702	0.779	0.606	0.763	0.755	0.712	0.659	0.647	0.687	0.617	0.584	0.696	0.634	0.671
Nolan	REM	59	0.517	0.469	0.395	0.304	0.254	0.229	0.283	0.292	0.259	0.295	0.428	0.647	0.998	1.372	1.811	1.582	1.527	1.153	0.955	0.789	0.567	0.505	0.496	0.509	0.396	0.352	0.387	0.435	0.41	0.396	0.407	0.437	0.57	0.584	0.615	0.576	0.587	0.543	0.542	0.526	0.557	0.597	0.606	0.614	0.634	0.582	0.618
Nolan	REM	60	0.614	0.567	0.527	0.436	0.351	0.354	0.412	0.362	0.294	0.367	0.502	0.709	0.94	1.208	1.44	1.117	1.031	0.677	0.578	0.519	0.405	0.331	0.345	0.345	0.414	0.362	0.337	0.382	0.367	0.358	0.357	0.432	0.506	0.446	0.486	0.422	0.4	0.444	0.555	0.51	0.535	0.55	0.582	0.645	0.637	0.597	0.587
Nolan	wake	61	0.697	0.562	0.536	0.436	0.44	0.47	0.479	0.376	0.424	0.451	0.57	0.724	0.75	0.797	0.738	0.597	0.55	0.476	0.368	0.35	0.294	0.301	0.271	0.358	0.391	0.326	0.326	0.393	0.346	0.352	0.388	0.448	0.478	0.424	0.463	0.447	0.454	0.511	0.549	0.589	0.534	0.501	0.566	0.562	0.55	0.604	0.598
Nolan	wake	62	0.714	0.603	0.579	0.463	0.433	0.485	0.488	0.391	0.449	0.486	0.574	0.765	0.818	0.834	0.692	0.54	0.534	0.473	0.364	0.349	0.292	0.313	0.278	0.387	0.418	0.327	0.332	0.398	0.363	0.361	0.403	0.474	0.483	0.439	0.485	0.469	0.433	0.512	0.578	0.595	0.546	0.517	0.561	0.57	0.572	0.649	0.624
Nolan	wake	63	0.711	0.612	0.608	0.468	0.436	0.485	0.534	0.467	0.485	0.499	0.587	0.76	0.867	0.87	0.716	0.591	0.58	0.512	0.391	0.382	0.317	0.342	0.316	0.409	0.428	0.37	0.355	0.422	0.368	0.361	0.413	0.513	0.499	0.456	0.518	0.479	0.445	0.536	0.624	0.614	0.576	0.538	0.559	0.597	0.603	0.653	0.63
Nolan	wake	64	0.702	0.617	0.6	0.495	0.47	0.427	0.472	0.482	0.479	0.473	0.572	0.773	0.911	0.839	0.686	0.638	0.499	0.472	0.397	0.363	0.319	0.324	0.284	0.364	0.399	0.368	0.35	0.419	0.379	0.37	0.402	0.537	0.492	0.448	0.508	0.467	0.454	0.483	0.553	0.625	0.575	0.607	0.602	0.578	0.61	0.618	0.62
Nolan	wake	65	0.668	0.629	0.623	0.498	0.453	0.397	0.511	0.535	0.528	0.65	0.776	0.807	0.936	0.886	0.698	0.658	0.509	0.511	0.453	0.418	0.412	0.366	0.337	0.355	0.404	0.378	0.382	0.47	0.456	0.401	0.414	0.521	0.516	0.447	0.582	0.572	0.475	0.471	0.532	0.649	0.662	0.709	0.717	0.699	0.648	0.729	0.72
Nolan	wake	66	0.675	0.668	0.652	0.526	0.482	0.397	0.524	0.588	0.574	0.708	0.843	0.815	0.833	0.794	0.655	0.634	0.546	0.483	0.446	0.448	0.451	0.406	0.368	0.45	0.459	0.416	0.407	0.481	0.541	0.436	0.455	0.562	0.514	0.465	0.569	0.607	0.508	0.504	0.569	0.63	0.678	0.738	0.71	0.701	0.632	0.727	0.689
Nolan	wake	67	0.637	0.683	0.708	0.576	0.493	0.447	0.551	0.593	0.517	0.675	0.869	0.836	0.845	0.856	0.742	0.691	0.536	0.431	0.396	0.454	0.507	0.435	0.433	0.46	0.507	0.484	0.435	0.501	0.534	0.49	0.528	0.603	0.563	0.481	0.557	0.699	0.59	0.539	0.571	0.591	0.675	0.758	0.692	0.71	0.709	0.798	0.777
Nolan	wake	68	0.616	0.685	0.737	0.584	0.502	0.496	0.596	0.627	0.572	0.701	0.81	0.831	0.87	0.844	0.73	0.678	0.566	0.424	0.372	0.433	0.495	0.423	0.421	0.468	0.487	0.534	0.504	0.562	0.556	0.507	0.556	0.528	0.564	0.51	0.573	0.656	0.536	0.569	0.647	0.642	0.708	0.755	0.718	0.661	0.68	0.772	0.787
Nolan	wake	69	0.659	0.644	0.703	0.618	0.549	0.496	0.518	0.554	0.676	0.746	0.739	0.874	0.902	0.855	0.742	0.65	0.599	0.41	0.382	0.399	0.464	0.448	0.455	0.477	0.474	0.477	0.505	0.602	0.594	0.594	0.615	0.574	0.623	0.531	0.616	0.636	0.565	0.616	0.649	0.57	0.651	0.771	0.686	0.657	0.667	0.738	0.738
Nolan	wake	70	0.774	0.69	0.715	0.647	0.535	0.489	0.492	0.531	0.647	0.648	0.758	0.838	0.931	0.866	0.692	0.601	0.573	0.486	0.43	0.391	0.433	0.509	0.473	0.466	0.511	0.5	0.493	0.643	0.582	0.564	0.662	0.599	0.625	0.612	0.659	0.606	0.587	0.602	0.632	0.643	0.663	0.749	0.637	0.654	0.682	0.719	0.707
Nolan	wake	71	0.775	0.747	0.728	0.679	0.535	0.532	0.654	0.668	0.706	0.735	0.943	0.951	1.041	0.955	0.778	0.646	0.611	0.596	0.48	0.467	0.494	0.6	0.54	0.49	0.528	0.581	0.542	0.715	0.665	0.618	0.674	0.63	0.65	0.718	0.813	0.629	0.698	0.82	0.733	0.741	0.688	0.689	0.652	0.716	0.741	0.755	0.831
Nolan	wake	72	0.777	0.708	0.727	0.7	0.608	0.637	0.735	0.675	0.786	0.782	1.083	1.065	1.035	0.932	0.693	0.669	0.631	0.513	0.433	0.401	0.483	0.61	0.57	0.534	0.602	0.628	0.612	0.738	0.71	0.558	0.618	0.622	0.618	0.768	0.878	0.669	0.735	0.777	0.752	0.76	0.769	0.728	0.659	0.674	0.697	0.713	0.75
Nolan	wake	73	0.702	0.706	0.724	0.697	0.652	0.688	0.741	0.632	0.825	0.836	1.139	1.181	1.208	0.943	0.733	0.721	0.654	0.559	0.443	0.453	0.571	0.619	0.544	0.539	0.611	0.715	0.711	0.769	0.83	0.628	0.688	0.624	0.609	0.792	0.802	0.733	0.799	0.774	0.744	0.741	0.849	0.745	0.705	0.687	0.724	0.69	0.776
Nolan	wake	74	0.669	0.692	0.725	0.699	0.666	0.683	0.725	0.65	0.814	0.851	1.077	1.114	1.235	0.972	0.731	0.764	0.692	0.569	0.423	0.426	0.558	0.618	0.568	0.55	0.641	0.754	0.683	0.733	0.774	0.632	0.663	0.652	0.635	0.715	0.682	0.72	0.818	0.749	0.743	0.776	0.821	0.699	0.741	0.725	0.759	0.708	0.819
Nolan	wake	75	0.721	0.714	0.783	0.795	0.805	0.778	0.877	0.781	0.877	0.832	0.994	1.168	1.259	0.958	0.708	0.699	0.634	0.574	0.508	0.544	0.683	0.671	0.589	0.651	0.692	0.792	0.707	0.701	0.731	0.665	0.704	0.804	0.84	0.756	0.673	0.736	0.931	0.86	0.747	0.792	0.923	0.786	0.862	0.801	0.757	0.687	0.936
Nolan	wake	76	0.737	0.698	0.734	0.73	0.727	0.716	0.806	0.755	0.89	0.904	1.026	1.189	1.206	0.888	0.669	0.633	0.602	0.583	0.549	0.641	0.645	0.696	0.63	0.643	0.638	0.694	0.751	0.705	0.674	0.743	0.82	0.834	0.858	0.77	0.644	0.778	0.871	0.817	0.77	0.817	0.961	0.87	0.835	0.875	0.868	0.762	0.895
Nolan	wake	77	0.767	0.674	0.764	0.836	0.808	0.847	1.018	1.037	1.074	1	1.148	1.317	1.187	1.007	0.792	0.724	0.658	0.634	0.639	0.731	0.755	0.873	0.734	0.707	0.721	0.821	0.918	0.818	0.735	0.919	0.89	0.848	0.923	0.998	0.842	0.931	0.982	0.95	0.895	0.988	1.09	0.987	0.879	0.961	1.059	1.027	1.032
Nolan	wake	78	0.778	0.69	0.785	0.943	0.859	0.937	0.944	1.021	1.197	1.024	1.211	1.337	1.079	0.915	0.848	0.777	0.651	0.691	0.664	0.749	0.721	0.799	0.778	0.737	0.827	0.881	0.957	0.926	0.696	0.824	0.931	0.975	1.002	0.867	0.812	0.838	0.925	0.995	0.98	1.079	1.164	1.09	0.993	1.049	1.002	1.108	1.178
Nolan	wake	79	0.719	0.674	0.842	0.928	0.811	0.974	0.996	1.036	1.231	1.054	1.211	1.294	1.071	0.898	0.818	0.819	0.735	0.769	0.692	0.781	0.693	0.793	0.816	0.762	0.792	0.875	0.954	0.936	0.723	0.837	0.908	0.978	1.035	0.881	0.805	0.821	0.902	0.931	0.921	1.059	1.166	1.098	1.036	1.091	1.017	1.13	1.174
Nolan	wake	80	0.761	0.769	0.892	0.934	0.828	0.983	1.012	1.048	1.246	1.107	1.253	1.291	1.084	0.931	0.795	0.751	0.771	0.826	0.696	0.771	0.663	0.774	0.794	0.747	0.766	0.928	0.981	0.932	0.728	0.881	0.917	0.97	0.975	0.816	0.773	0.826	0.868	0.863	0.915	1.053	1.125	1.092	1.017	1.112	1.078	1.168	1.188
Burton	NREM	1	1.088	1.032	0.981	1.035	1.074	1.14	1.231	1.255	1.208	1.122	1.225	1.26	1.205	1.238	1.243	1.094	1.003	0.995	1.061	1.128	1.157	1.248	1.451	1.424	1.326	1.289	1.297	1.266	1.095	1.262	1.238	1.251	1.283	1.269	1.163	1.147	1.092	1.22	1.315	1.171	1.187	1.392	1.3	1.134	1.16	1.184	1.168
Burton	NREM	2	1.254	1.192	1.142	1.231	1.298	1.457	1.516	1.399	1.422	1.422	1.481	1.514	1.394	1.098	1.038	0.93	1.031	1.064	1.05	1.254	1.472	1.534	1.543	1.601	1.537	1.393	1.392	1.317	1.345	1.473	1.421	1.329	1.344	1.419	1.275	1.162	1.244	1.275	1.339	1.291	1.163	1.271	1.397	1.346	1.159	1.176	1.268
Burton	NREM	3	1.157	1.246	1.235	1.141	1.24	1.348	1.258	1.279	1.299	1.327	1.26	1.297	1.279	1.091	1.031	1.063	1.014	1.012	1.074	1.216	1.272	1.427	1.35	1.346	1.498	1.522	1.475	1.297	1.252	1.161	1.163	1.28	1.364	1.282	1.189	1.104	1.194	1.218	1.219	1.325	1.158	1.15	1.352	1.238	1.159	1.228	1.335
Burton	NREM	4	1.156	1.238	1.184	1.169	1.189	1.318	1.36	1.229	1.181	1.199	1.291	1.338	1.174	1.127	0.979	0.971	0.961	1.063	1.188	1.137	1.261	1.401	1.452	1.484	1.569	1.496	1.455	1.435	1.3	1.218	1.35	1.453	1.346	1.307	1.28	1.293	1.122	1.15	1.183	1.24	1.232	1.179	1.165	1.124	1.149	1.143	1.029
Burton	NREM	5	1.248	1.16	1.255	1.37	1.365	1.401	1.508	1.419	1.315	1.4	1.357	1.299	1.149	1.043	1.069	1.043	1.059	1.2	1.39	1.262	1.25	1.311	1.284	1.307	1.316	1.27	1.334	1.319	1.357	1.374	1.369	1.273	1.238	1.265	1.267	1.174	1.157	1.195	1.125	1.093	1.045	1.05	1.133	1.125	1.085	1.11	1.07
Burton	NREM	6	1.254	1.245	1.265	1.261	1.36	1.336	1.35	1.246	1.293	1.465	1.436	1.314	1.19	1.187	1.087	1.057	1.091	1.237	1.353	1.417	1.443	1.575	1.636	1.478	1.422	1.34	1.408	1.624	1.584	1.527	1.494	1.449	1.409	1.489	1.34	1.358	1.313	1.31	1.337	1.295	1.257	1.309	1.28	1.258	1.244	1.206	1.262
Burton	NREM	7	1.196	1.184	1.187	1.175	1.234	1.281	1.371	1.402	1.334	1.31	1.185	1.124	1.088	1.066	0.968	0.952	1.027	1.151	1.267	1.236	1.204	1.172	1.31	1.424	1.395	1.379	1.394	1.569	1.623	1.483	1.358	1.312	1.176	1.248	1.247	1.299	1.341	1.314	1.169	1.168	1.26	1.355	1.191	1.099	1.071	1.141	1.252
Burton	NREM	8	1.18	1.203	1.177	1.177	1.31	1.327	1.325	1.368	1.51	1.551	1.442	1.212	1.1	1.036	1.112	1.023	0.993	1.098	1.126	1.157	1.265	1.416	1.423	1.447	1.601	1.451	1.451	1.511	1.543	1.441	1.31	1.351	1.186	1.115	1.057	1.105	1.292	1.352	1.239	1.26	1.272	1.422	1.413	1.293	1.244	1.14	1.085
Burton	NREM	9	1.359	1.33	1.258	1.296	1.467	1.495	1.476	1.397	1.388	1.487	1.452	1.335	1.142	1.022	1.069	1.064	1.043	1.097	1.125	1.181	1.097	1.167	1.154	1.276	1.439	1.226	1.213	1.267	1.316	1.234	1.163	1.037	1.003	1.03	1.093	1.122	1.241	1.143	1.116	1.277	1.319	1.297	1.174	1.134	1.113	1.211	1.209
Burton	NREM	10	1.257	1.4	1.434	1.432	1.402	1.433	1.454	1.365	1.42	1.397	1.269	1.236	1.129	1.074	1.069	1.074	0.887	0.935	1.195	1.34	1.28	1.187	1.245	1.341	1.422	1.464	1.397	1.337	1.242	1.33	1.396	1.261	1.306	1.3	1.325	1.417	1.317	1.272	1.113	1.128	1.092	1.175	1.295	1.355	1.24	1.249	1.252
Burton	NREM	11	1.241	1.285	1.417	1.418	1.331	1.398	1.39	1.337	1.28	1.254	1.177	1.153	1.058	1.105	1.04	1.051	1.034	1.025	0.997	1.066	1.229	1.122	1.073	1.237	1.278	1.325	1.268	1.31	1.332	1.33	1.217	1.23	1.13	1.107	1.175	1.306	1.204	1.215	1.247	1.146	1.172	1.161	1.116	1.206	1.122	1.078	1.106
Burton	NREM	12	1.284	1.228	1.365	1.222	1.293	1.405	1.609	1.596	1.465	1.245	1.162	1.116	1.139	1.105	1.012	0.989	1.118	1.141	1.074	1.249	1.373	1.318	1.296	1.157	1.228	1.247	1.327	1.423	1.383	1.408	1.312	1.309	1.219	1.171	1.232	1.197	1.211	1.266	1.122	1.006	1.074	1.189	1.099	1.112	1.27	1.134	1.082
Burton	NREM	13	1.215	1.295	1.202	1.343	1.462	1.386	1.424	1.444	1.445	1.391	1.282	1.11	1.049	0.933	0.892	0.857	0.819	0.918	1.08	1.161	1.215	1.317	1.363	1.245	1.145	1.161	1.164	1.246	1.258	1.371	1.447	1.353	1.291	1.243	1.166	1.333	1.342	1.171	1.051	1.165	1.218	1.182	1.173	1.307	1.376	1.176	1.036
Burton	NREM	14	1.127	1.096	1.292	1.289	1.384	1.471	1.509	1.387	1.417	1.263	1.161	1.099	1.035	0.976	0.93	0.925	0.961	1.03	1.099	1.108	1.319	1.262	1.235	1.393	1.396	1.273	1.189	1.259	1.257	1.287	1.337	1.256	1.333	1.245	1.206	1.295	1.32	1.323	1.188	1.182	1.28	1.15	1.11	1.221	1.318	1.193	1.081
Burton	NREM	15	1.218	1.235	1.291	1.313	1.367	1.379	1.431	1.407	1.339	1.105	1.079	1.172	1.096	1.02	0.965	0.943	0.971	0.952	1.036	1.218	1.269	1.248	1.274	1.228	1.184	1.285	1.495	1.379	1.199	1.167	1.294	1.295	1.301	1.203	1.213	1.28	1.266	1.176	1.239	1.366	1.299	1.158	1.257	1.277	1.215	1.298	1.22
Burton	NREM	16	1.218	1.266	1.253	1.349	1.394	1.38	1.347	1.531	1.451	1.352	1.272	1.337	1.18	1.158	1.083	0.949	0.895	1.019	1.147	1.305	1.413	1.387	1.351	1.444	1.476	1.453	1.48	1.388	1.263	1.257	1.298	1.294	1.347	1.278	1.3	1.317	1.246	1.303	1.307	1.379	1.352	1.148	1.177	1.075	1.117	1.198	1.204
Burton	NREM	17	1.433	1.306	1.288	1.469	1.521	1.331	1.456	1.445	1.315	1.255	1.251	1.244	1.037	1.057	1.041	1.021	1.067	1.113	1.09	1.258	1.411	1.482	1.387	1.531	1.555	1.476	1.506	1.476	1.414	1.504	1.493	1.561	1.539	1.37	1.369	1.277	1.341	1.442	1.373	1.328	1.328	1.219	1.158	1.079	1.139	1.234	1.389
Burton	NREM	18	1.791	1.507	1.405	1.475	1.528	1.569	1.611	1.642	1.407	1.226	1.253	1.168	1.183	1.23	1.144	1.012	1.14	1.118	1.071	1.347	1.457	1.528	1.429	1.412	1.533	1.664	1.557	1.422	1.363	1.44	1.534	1.67	1.615	1.469	1.363	1.443	1.391	1.391	1.337	1.185	1.229	1.195	1.324	1.229	1.14	1.199	1.183
Burton	NREM	19	1.222	1.411	1.39	1.289	1.34	1.352	1.481	1.544	1.429	1.37	1.294	1.204	1.077	1.07	1.08	1.089	1.183	1.115	1.127	1.432	1.541	1.678	1.752	1.715	1.585	1.589	1.547	1.591	1.547	1.529	1.466	1.475	1.542	1.577	1.552	1.642	1.544	1.378	1.38	1.31	1.39	1.353	1.216	1.255	1.31	1.416	1.361
Burton	NREM	20	1.235	1.223	1.286	1.282	1.331	1.547	1.501	1.566	1.44	1.273	1.197	1.137	1.098	1.121	1.196	1.267	1.353	1.323	1.41	1.472	1.567	1.824	1.82	1.706	1.591	1.563	1.619	1.612	1.742	1.745	1.722	1.602	1.409	1.494	1.477	1.472	1.359	1.345	1.33	1.307	1.343	1.446	1.334	1.361	1.269	1.312	1.273
Burton	IS	21	0.963	1.03	1.056	0.975	1.061	1.142	1.11	1.169	1.008	1.05	1.128	1.059	1.095	1.163	1.45	1.617	1.865	1.779	1.46	1.457	1.496	1.683	1.621	1.555	1.468	1.585	1.656	1.528	1.577	1.816	1.723	1.743	1.611	1.68	1.805	1.545	1.559	1.673	1.692	1.498	1.41	1.409	1.595	1.581	1.216	1.268	1.388
Burton	IS	22	1.018	1.073	1.018	0.949	1.137	1.165	1.128	1.209	1.013	1.033	1.112	1.055	1.114	1.198	1.457	1.697	1.964	1.767	1.406	1.486	1.586	1.739	1.685	1.545	1.409	1.535	1.628	1.57	1.584	1.843	1.77	1.711	1.608	1.773	1.794	1.455	1.504	1.694	1.645	1.482	1.404	1.427	1.551	1.545	1.242	1.232	1.368
Burton	IS	23	1.072	1.119	1.01	0.883	1.13	1.18	1.185	1.216	1.028	0.96	1.085	1.074	1.084	1.2	1.5	1.817	2.02	1.73	1.376	1.543	1.632	1.73	1.716	1.499	1.31	1.468	1.619	1.695	1.689	1.878	1.766	1.576	1.492	1.844	1.797	1.446	1.477	1.664	1.575	1.415	1.381	1.44	1.49	1.398	1.222	1.165	1.309
Burton	IS	24	1.049	1.053	0.993	0.825	0.917	1.035	1.211	1.156	0.969	0.877	1.033	1.023	0.913	1.083	1.538	1.804	1.979	1.649	1.454	1.502	1.417	1.519	1.419	1.202	1.145	1.343	1.472	1.677	1.754	1.74	1.628	1.576	1.533	1.74	1.834	1.412	1.345	1.525	1.496	1.262	1.295	1.346	1.346	1.254	1.128	1.057	1.262
Burton	IS	25	1.017	0.943	0.957	0.84	0.845	0.815	1.06	1.189	1.038	0.852	1.045	0.976	0.848	1.121	1.568	1.748	1.795	1.623	1.632	1.544	1.48	1.437	1.372	1.145	1.153	1.435	1.496	1.661	1.817	1.739	1.677	1.517	1.53	1.538	1.667	1.328	1.317	1.469	1.534	1.248	1.111	1.193	1.17	1.131	1.102	1.079	1.294
Burton	IS	26	0.934	0.86	0.853	0.919	0.924	0.839	1.036	1.14	1.031	0.782	0.966	0.899	0.862	1.264	1.588	1.803	1.764	1.701	1.78	1.536	1.514	1.45	1.316	1.043	1.119	1.389	1.485	1.634	1.748	1.86	1.686	1.805	1.799	1.76	1.822	1.52	1.336	1.508	1.538	1.311	1.188	1.155	1.158	1.17	1.178	1.203	1.321
Burton	IS	27	0.988	0.885	0.846	0.894	0.94	0.926	1.051	1.147	1.002	0.829	0.962	0.938	0.933	1.292	1.591	1.869	1.817	1.736	1.761	1.485	1.482	1.44	1.303	1.063	1.138	1.294	1.406	1.533	1.665	1.856	1.679	1.776	1.785	1.822	1.89	1.479	1.318	1.405	1.46	1.321	1.218	1.16	1.15	1.13	1.162	1.245	1.33
Burton	IS	28	0.879	0.813	0.766	0.813	0.861	0.977	1.008	1.11	0.911	0.827	0.844	0.868	0.978	1.282	1.634	1.897	1.832	1.635	1.539	1.357	1.345	1.406	1.325	1.15	1.146	1.265	1.303	1.425	1.561	1.617	1.512	1.582	1.623	1.7	1.776	1.389	1.242	1.279	1.375	1.215	1.115	1.158	1.153	1.095	1.106	1.268	1.319
Burton	IS	29	0.821	0.811	0.786	0.838	0.824	0.89	0.941	1.047	0.86	0.818	0.813	0.793	0.952	1.206	1.661	1.922	1.881	1.602	1.55	1.573	1.388	1.412	1.507	1.431	1.278	1.324	1.342	1.5	1.389	1.42	1.498	1.639	1.509	1.674	1.618	1.286	1.261	1.26	1.253	1.2	1.264	1.292	1.137	1.125	1.209	1.34	1.311
Burton	IS	30	0.766	0.781	0.749	0.803	0.746	0.825	0.949	1.056	0.865	0.808	0.822	0.776	0.868	1.296	1.743	1.938	1.84	1.518	1.532	1.477	1.306	1.299	1.51	1.432	1.313	1.436	1.427	1.436	1.348	1.321	1.479	1.732	1.489	1.583	1.531	1.168	1.263	1.313	1.302	1.171	1.235	1.265	1.066	1.064	1.121	1.316	1.382
Burton	IS	31	0.92	0.847	0.814	0.828	0.721	0.761	0.921	1.081	0.853	0.755	0.701	0.728	0.936	1.512	1.959	2.103	1.805	1.424	1.378	1.164	1.195	1.254	1.497	1.546	1.488	1.411	1.301	1.269	1.15	1.13	1.386	1.469	1.364	1.498	1.293	1.07	1.194	1.259	1.272	1.274	1.303	1.309	1.055	1.106	1.144	1.323	1.31
Burton	IS	32	0.959	0.895	0.839	0.806	0.707	0.743	0.943	1.048	0.833	0.766	0.701	0.737	0.986	1.482	2.07	2.121	1.682	1.388	1.314	1.187	1.24	1.283	1.523	1.484	1.475	1.454	1.192	1.214	1.172	1.071	1.252	1.406	1.438	1.369	1.177	1.008	1.112	1.184	1.215	1.272	1.341	1.324	1.082	1.093	1.127	1.295	1.245
Burton	IS	33	0.809	0.848	0.808	0.752	0.684	0.704	0.857	0.987	0.766	0.688	0.667	0.776	1.016	1.589	2.27	2.14	1.58	1.297	1.219	1.076	1.24	1.191	1.295	1.318	1.297	1.219	0.954	1.047	1.098	1.032	1.182	1.314	1.387	1.192	1.058	0.969	0.973	1.117	1.186	1.305	1.205	1.187	1.11	1.027	0.951	1.12	1.09
Burton	IS	34	0.817	0.822	0.808	0.784	0.684	0.638	0.716	0.87	0.723	0.647	0.621	0.736	1.011	1.761	2.414	2.157	1.559	1.254	1.2	1.072	1.097	1.027	1.17	1.332	1.221	1.122	1.018	1.117	1.2	1.241	1.253	1.234	1.188	1.073	1.069	0.964	0.953	1.085	1.07	1.173	1.111	1.233	1.128	1.02	0.916	1.053	1.027
Burton	IS	35	0.792	0.798	0.772	0.747	0.637	0.592	0.664	0.847	0.721	0.596	0.548	0.641	0.982	1.805	2.459	2.239	1.642	1.286	1.225	1.021	0.995	0.972	1.032	1.271	1.141	0.998	0.996	1.112	1.188	1.299	1.264	1.136	1.055	1.01	1.02	0.955	0.952	1.072	0.993	1.136	1.109	1.265	1.126	1.009	0.88	1.009	0.962
Burton	IS	36	0.806	0.786	0.743	0.721	0.592	0.6	0.63	0.817	0.706	0.562	0.581	0.7	1.035	1.889	2.558	2.005	1.562	1.225	1.166	1.105	0.989	0.927	0.897	1.178	1.07	0.961	1.061	1.144	1.162	1.22	1.161	0.945	1.006	0.89	1.019	1.03	1.036	1.142	1.115	1.202	1.07	1.245	1.137	1.032	0.882	0.983	0.884
Burton	IS	37	0.648	0.671	0.629	0.6	0.514	0.539	0.598	0.728	0.608	0.533	0.547	0.716	1.071	2.303	2.891	1.938	1.457	1.215	1.174	0.96	0.854	0.825	0.744	0.957	0.925	0.87	0.999	1.118	1.105	1.13	1.091	0.891	0.958	0.855	0.889	0.971	1.003	1.01	1.036	1.056	1.079	1.222	1.123	1.065	0.903	0.964	0.891
Burton	IS	38	0.525	0.603	0.599	0.583	0.451	0.487	0.589	0.648	0.556	0.509	0.524	0.701	1.035	2.38	2.99	1.98	1.434	1.101	1.132	0.924	0.865	0.804	0.726	0.824	0.871	0.743	0.885	1.136	1.034	1.069	1.026	0.894	0.985	0.864	0.815	0.879	0.969	0.989	0.956	0.997	1.102	1.282	1.163	1.036	0.885	0.941	0.9
Burton	IS	39	0.534	0.589	0.583	0.54	0.416	0.454	0.544	0.619	0.509	0.46	0.489	0.66	0.986	2.409	3.2	1.983	1.39	1.101	1.096	0.924	0.852	0.804	0.714	0.756	0.827	0.668	0.802	1.055	0.932	0.995	1.01	0.901	0.941	0.829	0.787	0.834	0.921	0.96	0.912	0.908	0.962	1.187	1.078	1.006	0.894	0.919	0.876
Burton	IS	40	0.513	0.581	0.576	0.532	0.405	0.442	0.504	0.597	0.488	0.433	0.46	0.608	0.953	2.49	3.295	2.003	1.378	1.141	1.169	0.98	0.879	0.784	0.685	0.685	0.767	0.659	0.763	0.981	0.867	0.958	1.009	0.891	0.88	0.806	0.785	0.817	0.901	0.94	0.912	0.912	0.947	1.191	1.069	1.012	0.894	0.928	0.861
Burton	REM	41	0.478	0.432	0.404	0.34	0.32	0.283	0.355	0.413	0.321	0.3	0.385	0.433	0.822	2.196	3.081	2.83	1.986	1.417	1.052	0.76	0.64	0.54	0.574	0.698	0.711	0.622	0.647	0.727	0.718	0.799	0.766	0.731	0.644	0.689	0.768	0.853	0.728	0.797	0.818	0.852	0.836	0.902	0.863	0.753	0.722	0.717	0.774
Burton	REM	42	0.476	0.382	0.356	0.294	0.256	0.241	0.346	0.392	0.284	0.264	0.355	0.412	0.71	1.757	2.838	3.032	2.234	1.553	1.149	0.748	0.655	0.538	0.502	0.602	0.575	0.545	0.552	0.65	0.728	0.709	0.76	0.854	0.75	0.637	0.632	0.745	0.754	0.708	0.64	0.758	0.798	0.818	0.8	0.809	0.762	0.764	0.832
Burton	REM	43	0.429	0.394	0.342	0.273	0.246	0.265	0.345	0.367	0.255	0.252	0.365	0.473	0.766	1.697	2.552	3.01	2.292	1.439	1.135	0.9	0.746	0.592	0.594	0.769	0.743	0.586	0.547	0.557	0.589	0.626	0.716	0.82	0.77	0.665	0.634	0.72	0.73	0.703	0.624	0.741	0.821	0.819	0.858	0.826	0.785	0.759	0.746
Burton	REM	44	0.346	0.323	0.321	0.284	0.276	0.302	0.317	0.334	0.245	0.244	0.324	0.457	0.766	1.546	2.131	3.041	2.819	1.862	1.123	0.755	0.813	0.708	0.556	0.603	0.664	0.715	0.698	0.621	0.604	0.593	0.679	0.771	0.794	0.765	0.688	0.737	0.745	0.659	0.633	0.671	0.832	0.859	0.773	0.722	0.844	0.78	0.727
Burton	REM	45	0.329	0.321	0.312	0.25	0.258	0.268	0.297	0.295	0.218	0.241	0.338	0.555	0.868	1.412	2.021	2.784	2.426	1.904	1.272	0.868	0.853	0.801	0.619	0.56	0.616	0.693	0.809	0.811	0.697	0.666	0.71	0.795	0.862	0.812	0.759	0.816	0.807	0.773	0.819	0.682	0.765	0.851	0.826	0.842	0.818	0.698	0.73
Burton	REM	46	0.421	0.413	0.361	0.343	0.289	0.293	0.315	0.334	0.248	0.286	0.341	0.536	0.882	1.396	2.041	2.838	2.625	1.791	1.273	0.899	0.762	0.794	0.83	0.824	0.791	0.813	0.894	0.844	0.682	0.673	0.762	0.865	0.936	0.925	0.81	0.817	0.911	0.723	0.773	0.799	0.771	0.888	0.822	0.9	0.885	0.718	0.785
Burton	REM	47	0.446	0.406	0.303	0.282	0.222	0.221	0.335	0.356	0.262	0.312	0.442	0.618	0.914	1.567	2.209	2.588	2.31	1.573	1.538	1.212	0.82	0.816	0.826	0.783	0.732	0.774	0.781	0.709	0.664	0.663	0.769	0.856	0.84	0.842	0.821	0.871	0.918	0.927	0.91	0.962	0.986	0.979	1.011	0.977	0.938	0.787	0.796
Burton	REM	48	0.462	0.407	0.296	0.265	0.25	0.243	0.34	0.342	0.241	0.287	0.355	0.567	0.959	1.825	2.589	2.442	2.107	1.48	1.298	0.975	0.824	0.833	0.807	0.775	0.722	0.617	0.64	0.664	0.654	0.768	0.678	0.644	0.727	0.763	0.853	0.909	0.837	0.746	0.845	0.91	0.872	0.828	0.922	0.839	0.897	0.83	0.729
Burton	REM	49	0.45	0.375	0.311	0.28	0.265	0.299	0.398	0.381	0.279	0.312	0.365	0.576	1.047	2.125	2.612	2.189	1.806	1.446	1.239	1.16	0.99	0.867	0.743	0.728	0.679	0.637	0.754	0.761	0.792	0.896	0.749	0.715	0.915	1.018	0.912	0.936	0.934	0.83	0.904	1.004	0.933	0.836	0.891	0.878	0.87	0.742	0.706
Burton	REM	50	0.437	0.376	0.375	0.33	0.235	0.288	0.414	0.365	0.273	0.313	0.351	0.481	0.977	2.022	2.588	2.096	1.783	1.639	1.485	1.18	1.142	0.958	0.766	0.802	0.633	0.619	0.792	0.832	0.885	0.916	0.725	0.77	0.945	1.004	1.021	0.949	0.962	0.973	1.066	1.327	1.176	0.925	0.918	0.945	0.892	0.768	0.842
Burton	REM	51	0.452	0.397	0.361	0.313	0.262	0.286	0.384	0.32	0.264	0.363	0.461	0.757	1.104	1.802	2.333	2.265	2.326	1.628	1.149	1.05	1.112	0.976	0.924	0.928	0.818	0.668	0.761	0.697	0.816	0.924	0.853	0.842	0.922	0.922	0.986	1.009	1.073	0.961	0.982	1.028	0.912	0.858	0.996	0.992	1.003	0.871	0.94
Burton	REM	52	0.349	0.293	0.264	0.26	0.248	0.272	0.321	0.294	0.233	0.312	0.469	0.756	1.115	1.577	2.125	2.571	2.59	1.678	1.234	1.205	1.028	0.882	0.959	0.955	0.736	0.668	0.734	0.6	0.73	0.761	0.753	0.828	0.835	0.744	0.844	0.894	0.819	0.897	0.886	0.762	0.76	0.704	0.882	0.852	0.833	0.905	0.855
Burton	REM	53	0.309	0.297	0.235	0.199	0.208	0.262	0.324	0.311	0.23	0.291	0.436	0.691	1.003	1.178	2.092	2.697	2.553	2.182	1.478	1.094	0.8	0.67	0.519	0.52	0.539	0.637	0.712	0.639	0.709	0.752	0.746	0.766	0.841	0.929	0.85	0.765	0.791	0.869	0.978	0.818	0.714	0.641	0.75	0.777	0.767	0.852	0.757
Burton	REM	54	0.372	0.289	0.256	0.271	0.252	0.281	0.304	0.267	0.229	0.256	0.338	0.513	0.847	1.2	2.11	2.789	2.733	2.331	1.659	1.233	0.959	0.724	0.609	0.634	0.642	0.628	0.654	0.573	0.577	0.67	0.766	0.803	0.849	0.922	0.895	0.85	0.88	0.973	0.928	0.903	0.959	0.815	0.875	0.938	0.798	0.847	0.832
Burton	REM	55	0.401	0.36	0.319	0.307	0.274	0.329	0.321	0.286	0.21	0.273	0.372	0.549	0.943	1.332	2.137	2.69	2.326	1.901	1.323	1.118	0.898	0.677	0.658	0.727	0.683	0.615	0.693	0.653	0.779	0.777	0.712	0.802	0.695	0.696	0.817	0.79	0.973	0.982	0.854	0.746	0.801	0.752	0.899	0.917	0.83	0.842	0.746
Burton	REM	56	0.428	0.367	0.366	0.303	0.229	0.327	0.35	0.31	0.216	0.297	0.362	0.661	1.035	1.274	2.024	2.798	2.455	1.783	1.709	1.176	0.952	0.864	0.671	0.687	0.638	0.675	0.644	0.599	0.678	0.67	0.621	0.656	0.676	0.757	0.742	0.772	0.929	0.914	0.936	0.842	0.81	0.766	0.755	0.908	0.869	0.751	0.662
Burton	REM	57	0.388	0.344	0.373	0.343	0.247	0.299	0.354	0.294	0.201	0.28	0.382	0.603	0.988	1.182	1.86	2.418	2.179	1.916	1.656	1.163	1.026	1.164	1.023	0.811	0.665	0.628	0.639	0.648	0.61	0.607	0.626	0.632	0.654	0.702	0.703	0.759	0.859	0.852	0.843	0.741	0.781	0.784	0.761	0.857	0.951	0.868	0.74
Burton	REM	58	0.414	0.389	0.42	0.331	0.241	0.273	0.326	0.297	0.236	0.296	0.43	0.599	0.968	1.137	1.688	1.986	2.022	2.102	1.538	1.19	1.017	0.836	0.712	0.673	0.686	0.72	0.68	0.667	0.651	0.653	0.674	0.64	0.673	0.818	0.784	0.735	0.786	0.735	0.814	0.859	0.779	0.789	0.794	0.806	0.88	0.802	0.723
Burton	REM	59	0.388	0.407	0.45	0.34	0.262	0.276	0.365	0.325	0.231	0.32	0.451	0.591	0.922	1.145	1.461	1.946	1.701	1.611	1.226	1.283	1.172	0.791	0.666	0.559	0.488	0.502	0.563	0.57	0.558	0.605	0.705	0.58	0.694	0.81	0.716	0.689	0.768	0.809	0.836	0.838	0.758	0.759	0.743	0.747	0.776	0.705	0.662
Burton	REM	60	0.417	0.487	0.505	0.379	0.307	0.347	0.411	0.339	0.263	0.369	0.504	0.599	0.837	0.897	1.084	1.276	1.179	1.108	0.907	0.844	0.648	0.496	0.504	0.45	0.414	0.418	0.438	0.442	0.403	0.507	0.565	0.431	0.444	0.494	0.519	0.56	0.609	0.617	0.665	0.717	0.701	0.748	0.656	0.603	0.619	0.664	0.67
Burton	wake	61	0.573	0.588	0.461	0.34	0.242	0.275	0.317	0.32	0.346	0.454	0.605	0.77	0.695	0.706	0.463	0.343	0.335	0.315	0.351	0.304	0.224	0.234	0.284	0.256	0.272	0.285	0.298	0.286	0.273	0.307	0.332	0.308	0.358	0.412	0.431	0.442	0.438	0.426	0.452	0.5	0.481	0.499	0.55	0.582	0.5	0.508	0.651
Burton	wake	62	0.515	0.607	0.485	0.383	0.285	0.265	0.341	0.458	0.483	0.592	0.779	0.982	0.913	0.821	0.555	0.4	0.377	0.371	0.434	0.388	0.285	0.278	0.361	0.321	0.325	0.329	0.338	0.311	0.292	0.337	0.381	0.32	0.388	0.485	0.558	0.526	0.456	0.506	0.514	0.56	0.525	0.489	0.57	0.596	0.558	0.587	0.658
Burton	wake	63	0.708	0.687	0.537	0.445	0.371	0.375	0.463	0.578	0.613	0.676	0.893	1.01	0.949	0.82	0.607	0.526	0.479	0.437	0.462	0.406	0.356	0.359	0.408	0.361	0.374	0.407	0.408	0.395	0.417	0.488	0.46	0.424	0.483	0.502	0.55	0.577	0.442	0.487	0.545	0.574	0.58	0.541	0.592	0.597	0.572	0.63	0.67
Burton	wake	64	0.702	0.758	0.658	0.516	0.426	0.506	0.525	0.476	0.608	0.745	0.973	1.002	0.929	0.776	0.67	0.606	0.495	0.462	0.436	0.419	0.372	0.328	0.354	0.379	0.397	0.429	0.467	0.463	0.497	0.585	0.547	0.441	0.48	0.502	0.592	0.609	0.502	0.546	0.603	0.593	0.564	0.622	0.626	0.657	0.66	0.707	0.68
Burton	wake	65	0.761	0.752	0.717	0.573	0.536	0.533	0.588	0.554	0.685	0.765	0.949	1.04	0.914	0.861	0.718	0.682	0.543	0.458	0.404	0.389	0.418	0.404	0.333	0.367	0.44	0.432	0.481	0.505	0.567	0.67	0.628	0.476	0.528	0.57	0.651	0.611	0.587	0.647	0.661	0.634	0.621	0.718	0.671	0.702	0.648	0.698	0.789
Burton	wake	66	0.667	0.676	0.709	0.689	0.643	0.532	0.596	0.643	0.712	0.841	0.847	0.98	0.966	0.901	0.728	0.651	0.526	0.525	0.504	0.471	0.527	0.518	0.435	0.491	0.532	0.467	0.525	0.529	0.573	0.698	0.627	0.542	0.544	0.577	0.683	0.664	0.678	0.666	0.654	0.69	0.663	0.657	0.669	0.703	0.704	0.687	0.791
Burton	wake	67	0.827	0.778	0.692	0.697	0.621	0.557	0.737	0.797	0.732	0.934	1.068	1.111	0.976	0.85	0.692	0.645	0.532	0.525	0.618	0.563	0.521	0.584	0.582	0.647	0.599	0.557	0.609	0.586	0.604	0.615	0.563	0.631	0.585	0.607	0.779	0.854	0.752	0.7	0.735	0.743	0.734	0.642	0.713	0.736	0.703	0.666	0.626
Burton	wake	68	0.818	0.862	0.777	0.659	0.549	0.52	0.723	0.917	0.658	0.858	0.966	0.893	1.006	1.082	0.825	0.692	0.556	0.599	0.624	0.512	0.524	0.595	0.524	0.607	0.658	0.665	0.632	0.593	0.676	0.621	0.584	0.65	0.684	0.692	0.677	0.712	0.72	0.707	0.799	0.847	0.819	0.673	0.731	0.733	0.725	0.783	0.69
Burton	wake	69	0.905	0.973	0.871	0.639	0.55	0.591	0.689	0.728	0.689	0.942	0.985	0.922	1.002	1.16	1.068	0.882	0.661	0.646	0.701	0.499	0.583	0.687	0.765	0.813	0.743	0.798	0.694	0.72	0.696	0.613	0.711	0.782	0.814	0.774	0.728	0.761	0.792	0.723	0.776	0.779	0.76	0.824	0.761	0.778	0.927	0.901	0.791
Burton	wake	70	1.097	0.97	0.866	0.662	0.665	0.682	0.673	0.722	0.719	0.802	0.97	0.958	0.997	1.182	1.071	0.933	0.733	0.626	0.645	0.541	0.582	0.657	0.759	0.863	0.897	0.767	0.719	0.743	0.656	0.601	0.692	0.66	0.672	0.82	0.735	0.767	0.793	0.756	0.736	0.749	0.782	0.775	0.723	0.754	0.91	0.957	0.755
Burton	wake	71	0.994	0.908	0.757	0.603	0.56	0.656	0.756	0.743	0.711	0.852	0.865	1.031	1.035	1.016	0.916	0.914	0.784	0.604	0.498	0.453	0.531	0.679	0.665	0.682	0.705	0.662	0.704	0.707	0.67	0.679	0.656	0.605	0.652	0.713	0.653	0.712	0.744	0.688	0.723	0.725	0.78	0.781	0.709	0.751	0.977	1.022	0.887
Burton	wake	72	0.903	0.86	0.739	0.65	0.633	0.639	0.751	0.761	0.714	0.862	0.818	0.957	1.127	1.172	0.905	1.03	0.973	0.647	0.565	0.546	0.57	0.764	0.817	0.823	0.757	0.747	0.745	0.729	0.725	0.735	0.748	0.713	0.785	0.799	0.769	0.77	0.78	0.829	0.845	0.785	0.853	0.964	0.901	0.794	0.976	1.069	1.078
Burton	wake	73	0.975	0.922	0.814	0.74	0.723	0.781	0.972	0.884	0.842	0.928	0.854	1.101	1.272	1.14	0.993	1.079	1.048	0.774	0.761	0.739	0.71	0.736	0.783	0.883	0.833	0.883	0.741	0.694	0.789	0.79	0.788	0.87	0.872	0.929	0.806	0.715	0.738	0.774	0.823	0.882	0.835	0.903	0.878	0.836	0.945	0.978	1.027
Burton	wake	74	0.993	0.897	0.859	0.897	0.864	0.938	1.169	0.917	0.907	1.08	0.994	1.136	1.257	1.131	0.967	1.005	0.964	0.801	0.753	0.707	0.72	0.718	0.847	0.8	0.776	0.807	0.752	0.662	0.756	0.81	0.851	0.985	0.873	0.861	0.797	0.778	0.855	0.785	0.754	0.856	0.769	0.816	0.823	0.887	0.947	0.842	0.865
Burton	wake	75	0.926	0.94	0.88	0.879	1	1.075	1.099	0.906	1.029	1.069	0.923	0.981	1.189	1.122	1.004	0.918	0.913	0.819	0.835	0.768	0.707	0.879	0.916	0.772	0.74	0.689	0.682	0.655	0.732	0.836	0.839	0.944	0.841	0.817	0.773	0.847	0.884	0.786	0.892	0.988	0.863	0.846	0.825	0.848	0.955	0.94	1.022
Burton	wake	76	0.972	0.986	0.879	0.861	0.782	0.852	0.755	0.754	0.875	0.994	0.995	1.002	1.13	1.105	1.025	0.771	0.729	0.764	0.801	0.697	0.661	0.761	0.789	0.651	0.678	0.612	0.645	0.631	0.653	0.823	0.867	0.966	0.918	0.823	0.694	0.797	0.776	0.755	0.887	0.939	0.831	0.719	0.81	0.832	0.946	0.868	0.972
Burton	wake	77	0.904	0.932	0.762	0.775	0.76	0.74	0.834	0.769	0.856	0.995	0.981	0.97	0.982	0.977	0.897	0.719	0.636	0.638	0.792	0.74	0.603	0.745	0.731	0.705	0.658	0.621	0.668	0.597	0.661	0.764	0.789	0.824	0.829	0.763	0.713	0.77	0.788	0.778	0.812	0.908	0.771	0.752	0.765	0.873	0.835	0.815	1.064
Burton	wake	78	1.015	0.961	0.867	0.777	0.681	0.644	0.808	0.854	0.995	1.077	1.062	1.017	0.863	0.85	0.905	0.739	0.584	0.529	0.657	0.754	0.602	0.68	0.621	0.613	0.644	0.602	0.621	0.631	0.661	0.679	0.644	0.697	0.731	0.728	0.674	0.735	0.724	0.858	0.854	0.811	0.69	0.73	0.727	0.859	0.813	0.76	0.856
Burton	wake	79	0.904	0.83	0.713	0.758	0.644	0.627	0.73	0.852	1.043	1.032	1.234	1.115	0.916	0.965	0.959	0.764	0.638	0.592	0.64	0.805	0.736	0.743	0.676	0.606	0.708	0.709	0.743	0.718	0.801	0.797	0.667	0.727	0.806	0.814	0.751	0.779	0.778	0.861	0.779	0.672	0.698	0.848	0.857	0.948	0.964	0.914	0.897
Burton	wake	80	1.062	1.01	0.897	0.874	0.716	0.801	0.888	0.921	1.062	1.141	1.273	1.189	1.111	1.358	1.099	0.828	0.68	0.676	0.73	0.888	0.934	0.937	0.811	0.726	0.848	0.783	0.831	0.887	0.999	0.917	0.84	0.874	0.991	1.012	0.885	0.856	0.83	0.973	0.987	0.777	0.769	0.88	0.941	1.06	1.136	1.025	1.096
Lucas	NREM	1	0.979	0.958	1.034	1.064	1.173	1.244	1.233	1.284	1.364	1.533	1.545	1.445	1.256	1.181	1.086	1.06	1.056	1.145	1.224	1.169	1.202	1.2	1.286	1.371	1.345	1.321	1.308	1.257	1.219	1.238	1.239	1.259	1.308	1.167	1.178	1.275	1.335	1.252	1.076	1.122	1.251	1.197	1.171	1.11	1.13	1.125	1.163
Lucas	NREM	2	1.057	1.068	1.04	1.233	1.451	1.506	1.411	1.405	1.508	1.503	1.413	1.345	1.28	1.266	1.134	1.038	0.993	1.007	1.111	1.311	1.403	1.452	1.498	1.486	1.559	1.601	1.468	1.357	1.337	1.353	1.41	1.36	1.175	1.214	1.294	1.191	1.188	1.117	1.079	1.188	1.248	1.22	1.225	1.25	1.183	1.124	1.12
Lucas	NREM	3	1.21	1.176	1.236	1.335	1.43	1.518	1.575	1.608	1.675	1.657	1.591	1.462	1.292	1.239	1.143	1.149	1.056	1.121	1.271	1.432	1.541	1.64	1.545	1.72	1.739	1.591	1.507	1.525	1.486	1.548	1.475	1.308	1.271	1.26	1.247	1.242	1.169	1.254	1.253	1.241	1.307	1.209	1.258	1.29	1.182	1.132	1.209
Lucas	NREM	4	1.16	1.1	1.239	1.361	1.43	1.493	1.578	1.535	1.564	1.471	1.386	1.295	1.231	1.248	1.044	1.012	0.988	1.015	1.112	1.28	1.402	1.501	1.476	1.503	1.468	1.425	1.431	1.526	1.491	1.343	1.269	1.4	1.366	1.372	1.269	1.335	1.307	1.134	1.149	1.306	1.352	1.238	1.24	1.205	1.131	1.047	1.11
Lucas	NREM	5	1.153	1.149	1.264	1.369	1.486	1.597	1.655	1.75	1.694	1.536	1.432	1.284	1.131	1.037	1.064	0.97	0.974	1.056	1.197	1.302	1.523	1.556	1.572	1.537	1.579	1.434	1.52	1.503	1.428	1.311	1.26	1.36	1.31	1.273	1.374	1.324	1.257	1.164	1.232	1.337	1.317	1.219	1.234	1.145	1.077	1.116	1.138
Lucas	NREM	6	1.171	1.173	1.385	1.54	1.539	1.553	1.553	1.454	1.462	1.396	1.343	1.185	1.127	1.03	0.979	0.945	0.979	1.03	1.237	1.31	1.265	1.347	1.482	1.519	1.402	1.434	1.432	1.365	1.36	1.486	1.378	1.334	1.224	1.194	1.286	1.229	1.289	1.354	1.22	1.278	1.233	1.142	1.151	1.215	1.215	1.142	1.15
Lucas	NREM	7	1.115	1.141	1.281	1.327	1.455	1.672	1.71	1.504	1.52	1.562	1.349	1.209	1.131	1.066	1.006	0.996	1.138	1.251	1.339	1.417	1.524	1.573	1.602	1.707	1.657	1.516	1.472	1.457	1.392	1.368	1.313	1.371	1.355	1.452	1.533	1.407	1.36	1.321	1.315	1.276	1.306	1.341	1.216	1.235	1.183	1.239	1.185
Lucas	NREM	8	1.175	1.077	1.351	1.673	1.755	1.735	1.584	1.537	1.59	1.471	1.262	1.167	1.098	0.983	0.936	0.928	0.992	1.056	1.166	1.294	1.275	1.358	1.454	1.441	1.433	1.312	1.29	1.355	1.346	1.357	1.305	1.256	1.31	1.224	1.26	1.25	1.241	1.198	1.169	1.321	1.251	1.175	1.172	1.292	1.264	1.239	1.257
Lucas	NREM	9	1.293	1.208	1.426	1.446	1.523	1.627	1.54	1.454	1.489	1.389	1.346	1.329	1.129	0.977	1.017	1.075	1.023	1.062	1.317	1.454	1.468	1.496	1.5	1.444	1.43	1.478	1.487	1.641	1.631	1.425	1.454	1.456	1.511	1.491	1.403	1.375	1.3	1.239	1.315	1.313	1.296	1.231	1.234	1.252	1.188	1.189	1.292
Lucas	NREM	10	1.235	1.107	1.463	1.588	1.564	1.737	1.584	1.546	1.55	1.549	1.428	1.261	1.066	0.977	1.008	1.039	1.067	1.165	1.351	1.369	1.357	1.424	1.546	1.518	1.625	1.498	1.495	1.554	1.436	1.313	1.43	1.471	1.335	1.336	1.336	1.425	1.412	1.366	1.394	1.422	1.373	1.282	1.249	1.373	1.355	1.291	1.218
Lucas	NREM	11	1.146	1.14	1.435	1.589	1.672	1.621	1.584	1.561	1.412	1.314	1.351	1.201	1.141	1.074	0.997	0.945	1.041	1.24	1.203	1.311	1.49	1.512	1.484	1.525	1.546	1.496	1.429	1.446	1.392	1.392	1.391	1.266	1.262	1.324	1.35	1.166	1.238	1.303	1.321	1.296	1.231	1.369	1.384	1.331	1.214	1.124	1.181
Lucas	NREM	12	1.187	1.128	1.372	1.452	1.478	1.591	1.554	1.469	1.492	1.422	1.468	1.348	1.186	1.138	1.109	1.024	1.057	1.211	1.297	1.318	1.312	1.367	1.367	1.306	1.286	1.324	1.35	1.418	1.372	1.282	1.311	1.294	1.254	1.304	1.345	1.236	1.127	1.192	1.294	1.272	1.239	1.327	1.262	1.307	1.284	1.221	1.293
Lucas	NREM	13	1.357	1.16	1.431	1.636	1.584	1.658	1.671	1.5	1.474	1.368	1.279	1.269	1.197	1.1	1.065	0.974	0.964	1.034	1.126	1.202	1.224	1.486	1.477	1.342	1.297	1.427	1.363	1.336	1.319	1.235	1.38	1.369	1.231	1.281	1.324	1.381	1.204	1.115	1.259	1.199	1.216	1.321	1.247	1.26	1.167	1.146	1.264
Lucas	NREM	14	1.203	1.08	1.293	1.41	1.568	1.637	1.547	1.522	1.532	1.436	1.301	1.123	1.051	1.093	1.051	1.039	1.025	1.059	1.131	1.178	1.198	1.322	1.472	1.432	1.295	1.323	1.416	1.455	1.303	1.22	1.248	1.349	1.215	1.182	1.206	1.19	1.148	1.092	1.177	1.157	1.163	1.187	1.097	1.09	1.079	1.049	1.165
Lucas	NREM	15	1.054	1.082	1.3	1.358	1.519	1.54	1.451	1.396	1.416	1.468	1.404	1.278	1.169	1.056	1.024	1.018	1.067	1.071	1.168	1.19	1.182	1.273	1.199	1.252	1.201	1.236	1.304	1.36	1.299	1.378	1.301	1.264	1.238	1.201	1.04	1.177	1.149	1.205	1.19	1.087	1.092	1.121	0.985	0.974	1.136	1.177	1.145
Lucas	NREM	16	1.06	1.081	1.265	1.357	1.595	1.644	1.488	1.366	1.302	1.383	1.412	1.281	1.014	1.035	1.072	0.938	0.947	0.996	1.066	1.133	1.154	1.151	1.23	1.231	1.182	1.263	1.323	1.296	1.238	1.144	1.188	1.232	1.195	1.159	1.08	1.011	1.09	1.173	1.22	1.175	1.087	1.107	1.154	1.091	1.141	1.141	1.117
Lucas	NREM	17	1.248	1.184	1.472	1.546	1.641	1.764	1.75	1.646	1.563	1.399	1.287	1.176	1.19	1.065	0.94	0.904	0.943	1.064	1.225	1.294	1.39	1.413	1.43	1.484	1.527	1.451	1.494	1.475	1.493	1.422	1.388	1.381	1.32	1.295	1.268	1.132	1.164	1.367	1.435	1.326	1.319	1.293	1.409	1.353	1.204	1.288	1.321
Lucas	NREM	18	1.173	1.106	1.34	1.498	1.727	1.816	1.688	1.503	1.508	1.564	1.389	1.262	1.183	1.172	1.058	0.993	0.973	1.049	1.279	1.417	1.467	1.583	1.553	1.61	1.662	1.548	1.575	1.4	1.409	1.428	1.524	1.41	1.319	1.489	1.521	1.431	1.389	1.324	1.337	1.275	1.343	1.308	1.325	1.338	1.366	1.345	1.286
Lucas	NREM	19	1.087	1.019	1.426	1.732	1.749	1.694	1.592	1.586	1.589	1.504	1.365	1.239	1.138	1.108	1.034	0.994	1.018	1.041	1.128	1.25	1.489	1.501	1.609	1.573	1.448	1.417	1.356	1.366	1.408	1.55	1.577	1.526	1.423	1.421	1.448	1.414	1.25	1.283	1.339	1.269	1.274	1.232	1.343	1.371	1.386	1.351	1.256
Lucas	NREM	20	1.086	1.033	1.307	1.477	1.503	1.588	1.518	1.53	1.507	1.478	1.413	1.319	1.113	1.097	1.174	1.102	1.124	1.171	1.306	1.482	1.476	1.57	1.629	1.645	1.75	1.847	1.752	1.655	1.528	1.553	1.642	1.728	1.74	1.749	1.556	1.632	1.613	1.628	1.619	1.489	1.41	1.405	1.525	1.452	1.42	1.49	1.498
Lucas	IS	21	1.004	0.995	1.127	1.065	1.205	1.197	1.143	1.29	1.358	1.271	1.098	1.13	1.202	1.469	1.597	1.741	1.553	1.461	1.589	1.651	1.805	1.946	1.893	1.812	1.618	1.866	1.728	1.776	1.868	2.096	1.971	2.124	1.848	1.648	1.52	1.482	1.465	1.44	1.587	1.381	1.272	1.521	1.477	1.501	1.459	1.472	1.438
Lucas	IS	22	0.988	0.97	1.115	1.09	1.248	1.226	1.184	1.347	1.414	1.24	1.059	1.112	1.187	1.464	1.634	1.742	1.535	1.468	1.608	1.605	1.748	1.945	1.923	1.871	1.626	1.82	1.747	1.753	1.9	2.145	2.01	2.127	1.82	1.64	1.563	1.542	1.532	1.506	1.672	1.438	1.321	1.556	1.537	1.569	1.496	1.484	1.467
Lucas	IS	23	1.028	0.957	1.128	1.097	1.308	1.327	1.31	1.408	1.384	1.187	1.144	1.13	1.23	1.441	1.664	1.821	1.652	1.427	1.466	1.56	1.711	1.797	1.952	2.156	1.89	2.02	1.834	1.802	2.041	2.208	2.016	2.178	1.791	1.673	1.593	1.62	1.824	1.774	1.626	1.443	1.469	1.752	1.628	1.618	1.566	1.488	1.584
Lucas	IS	24	1.046	0.879	1.061	1.008	1.147	1.239	1.331	1.351	1.278	1.147	1.184	1.174	1.328	1.484	1.668	1.838	1.638	1.253	1.249	1.586	1.709	1.708	1.853	2.103	2.115	2.077	1.807	1.7	1.91	2.074	1.737	1.954	1.638	1.67	1.502	1.589	1.869	1.736	1.486	1.462	1.553	1.833	1.704	1.554	1.596	1.459	1.536
Lucas	IS	25	0.978	0.878	1.032	0.971	1.004	1.225	1.394	1.234	1.139	1.127	1.192	1.213	1.374	1.487	1.673	1.823	1.624	1.338	1.31	1.581	1.648	1.636	1.82	1.89	2.059	1.887	1.669	1.6	1.756	1.963	1.668	1.778	1.551	1.625	1.458	1.603	1.688	1.49	1.412	1.407	1.481	1.691	1.595	1.555	1.657	1.442	1.392
Lucas	IS	26	0.966	0.843	1.104	1.107	1.075	1.274	1.397	1.201	1.13	1.176	1.161	1.282	1.476	1.524	1.835	1.868	1.57	1.349	1.323	1.436	1.41	1.381	1.65	1.738	1.717	1.671	1.525	1.647	1.712	1.805	1.616	1.687	1.396	1.589	1.479	1.595	1.448	1.263	1.292	1.311	1.569	1.588	1.537	1.61	1.528	1.365	1.423
Lucas	IS	27	0.878	0.838	1.146	1.166	1.154	1.321	1.391	1.191	1.153	1.199	1.164	1.2	1.396	1.68	1.927	1.764	1.446	1.402	1.366	1.319	1.347	1.386	1.502	1.607	1.578	1.612	1.591	1.658	1.599	1.674	1.573	1.694	1.571	1.603	1.491	1.546	1.365	1.251	1.292	1.355	1.572	1.568	1.514	1.554	1.449	1.291	1.418
Lucas	IS	28	0.979	0.929	1.194	1.139	1.179	1.324	1.382	1.215	1.205	1.123	1.089	1.066	1.312	1.929	2.002	1.719	1.488	1.582	1.459	1.323	1.482	1.571	1.686	1.703	1.467	1.515	1.701	1.755	1.563	1.561	1.687	1.762	1.71	1.684	1.525	1.698	1.484	1.335	1.309	1.357	1.463	1.503	1.504	1.555	1.38	1.225	1.318
Lucas	IS	29	0.957	0.813	1.092	1.04	1.081	1.199	1.258	1.177	1.198	1.122	1.024	0.964	1.368	2.088	2.026	1.641	1.482	1.524	1.455	1.271	1.533	1.612	1.794	1.684	1.458	1.481	1.551	1.74	1.67	1.507	1.579	1.604	1.495	1.561	1.414	1.732	1.502	1.431	1.408	1.425	1.491	1.412	1.467	1.398	1.28	1.205	1.35
Lucas	IS	30	0.922	0.735	0.981	0.987	1.033	1.179	1.262	1.215	1.21	1.145	1.074	1.021	1.467	2.132	2.042	1.565	1.425	1.396	1.408	1.305	1.577	1.681	1.907	1.734	1.532	1.551	1.623	1.693	1.685	1.529	1.481	1.501	1.481	1.501	1.48	1.848	1.601	1.523	1.473	1.329	1.355	1.321	1.491	1.41	1.303	1.156	1.385
Lucas	IS	31	0.962	0.798	0.878	0.854	0.938	1.066	1.055	0.989	1.125	1.162	1.099	1.129	1.534	2.25	1.966	1.543	1.426	1.222	1.318	1.37	1.437	1.528	1.605	1.471	1.478	1.476	1.555	1.334	1.433	1.34	1.33	1.366	1.433	1.316	1.231	1.626	1.671	1.46	1.361	1.194	1.127	1.166	1.334	1.124	1.096	1.11	1.204
Lucas	IS	32	0.963	0.799	0.844	0.842	0.951	1.124	1.04	0.904	1.065	1.141	1.084	1.184	1.642	2.476	2.009	1.553	1.294	1.159	1.233	1.3	1.358	1.521	1.407	1.222	1.319	1.414	1.536	1.309	1.283	1.178	1.156	1.3	1.353	1.274	1.194	1.41	1.549	1.476	1.376	1.417	1.265	1.172	1.168	0.993	1.008	1.076	1.171
Lucas	IS	33	0.963	0.812	0.85	0.812	0.948	1.15	0.995	0.867	1.008	1.055	1.051	1.156	1.633	2.616	1.999	1.461	1.22	1.122	1.136	1.168	1.328	1.507	1.453	1.229	1.241	1.403	1.507	1.283	1.227	1.168	1.15	1.242	1.219	1.14	1.15	1.277	1.342	1.406	1.387	1.38	1.198	1.138	1.11	0.938	1.012	1.046	1.138
Lucas	IS	34	0.801	0.71	0.74	0.673	0.839	1.089	0.926	0.875	0.922	0.838	0.914	1.076	1.497	2.474	1.98	1.45	1.33	1.221	1.161	1.054	1.227	1.502	1.321	1.109	1.159	1.442	1.556	1.34	1.296	1.263	1.204	1.25	1.076	1.081	1.219	1.228	1.162	1.193	1.259	1.211	1.092	1.082	1.073	0.959	1.039	1.057	1.089
Lucas	IS	35	0.788	0.68	0.692	0.642	0.799	1.05	0.917	0.883	0.873	0.77	0.825	1.036	1.536	2.426	2.051	1.619	1.411	1.263	1.231	1.071	1.16	1.425	1.226	1.148	1.297	1.509	1.512	1.301	1.286	1.303	1.22	1.249	1.038	1.078	1.228	1.219	1.163	1.078	1.185	1.2	1.167	1.11	1.058	1.004	1.053	1.046	0.966
Lucas	IS	36	0.746	0.57	0.6	0.595	0.778	1.001	0.856	0.893	0.808	0.782	0.851	1.026	1.743	2.442	2.047	1.703	1.376	1.235	1.359	1.207	1.232	1.246	1.142	1.227	1.397	1.485	1.383	1.348	1.373	1.396	1.273	1.245	1.101	1.058	1.217	1.294	1.181	1.037	1.094	1.183	1.247	1.208	1.114	1.086	1.019	0.985	0.916
Lucas	IS	37	0.722	0.518	0.566	0.559	0.736	1	0.923	0.896	0.758	0.748	0.828	0.964	1.808	2.56	2.006	1.674	1.352	1.207	1.242	1.125	1.181	1.154	1.13	1.155	1.223	1.253	1.202	1.263	1.275	1.307	1.253	1.285	1.204	1.119	1.283	1.269	1.172	1.131	1.176	1.165	1.177	1.116	1.096	1.122	0.951	0.925	0.916
Lucas	IS	38	0.583	0.475	0.499	0.473	0.58	0.865	0.882	0.765	0.676	0.677	0.687	0.862	1.766	2.533	2.158	1.736	1.365	1.129	1.036	0.977	1	1.029	1.072	1.037	1.061	0.966	0.956	1.086	1.197	1.196	1.166	1.239	1.17	1.103	1.13	1.111	1.142	1.151	1.194	1.209	1.123	1.096	1.109	1.1	0.931	0.85	0.894
Lucas	IS	39	0.59	0.432	0.423	0.442	0.523	0.714	0.708	0.631	0.699	0.727	0.671	0.873	1.673	2.541	2.378	1.769	1.304	1.176	1.05	0.9	0.961	1.008	1.015	0.926	0.872	0.817	0.832	0.875	1.117	1.095	1.083	1.062	1.071	1.073	1.01	0.952	1.029	1.106	1.116	1.238	1.129	1.073	1.15	1.047	0.958	0.813	0.795
Lucas	IS	40	0.566	0.402	0.399	0.432	0.52	0.686	0.679	0.616	0.698	0.71	0.648	0.844	1.643	2.577	2.449	1.844	1.278	1.163	1.059	0.887	0.922	0.954	0.949	0.893	0.808	0.751	0.782	0.792	1.061	1.042	1.03	1.021	1.022	0.993	0.904	0.819	0.942	1.055	1.087	1.209	1.082	0.995	1.121	1.061	0.959	0.803	0.767
Lucas	REM	41	0.372	0.358	0.297	0.274	0.334	0.46	0.425	0.33	0.334	0.357	0.396	0.679	1.538	2.766	2.841	1.79	1.126	0.785	0.684	0.691	0.625	0.683	0.65	0.643	0.57	0.55	0.635	0.723	0.778	0.791	0.845	0.895	0.837	0.72	0.66	0.735	0.739	0.745	0.81	0.932	0.892	0.787	0.806	0.799	0.78	0.768	0.742
Lucas	REM	42	0.374	0.332	0.278	0.264	0.31	0.437	0.399	0.342	0.321	0.327	0.409	0.67	1.496	2.507	2.709	1.912	1.215	0.867	0.792	0.759	0.765	0.734	0.565	0.509	0.539	0.601	0.638	0.668	0.739	0.737	0.756	0.871	0.792	0.708	0.688	0.767	0.748	0.695	0.802	0.834	0.79	0.81	0.817	0.726	0.676	0.784	0.764
Lucas	REM	43	0.354	0.314	0.267	0.266	0.314	0.426	0.414	0.328	0.279	0.291	0.377	0.616	1.36	2.174	2.359	1.999	1.447	0.935	0.832	0.919	0.739	0.654	0.554	0.526	0.513	0.517	0.617	0.63	0.665	0.689	0.718	0.79	0.726	0.694	0.684	0.771	0.831	0.788	0.786	0.779	0.802	0.812	0.68	0.663	0.749	0.793	0.787
Lucas	REM	44	0.299	0.293	0.27	0.271	0.345	0.417	0.371	0.28	0.263	0.3	0.399	0.752	1.463	2.206	2.246	1.736	1.411	1.157	1.048	0.923	0.723	0.597	0.561	0.534	0.563	0.577	0.568	0.596	0.731	0.737	0.696	0.695	0.656	0.711	0.733	0.858	0.825	0.816	0.84	0.791	0.702	0.716	0.677	0.697	0.744	0.781	0.738
Lucas	REM	45	0.328	0.296	0.257	0.24	0.295	0.369	0.398	0.297	0.257	0.301	0.387	0.764	1.41	2.02	2.175	1.919	1.654	1.124	0.936	0.869	0.778	0.716	0.709	0.757	0.701	0.624	0.634	0.695	0.662	0.734	0.79	0.708	0.678	0.773	0.756	0.833	0.731	0.762	0.813	0.875	0.692	0.737	0.746	0.752	0.817	0.912	0.786
Lucas	REM	46	0.349	0.325	0.248	0.196	0.241	0.326	0.39	0.312	0.256	0.329	0.433	0.814	1.312	1.89	2.266	1.965	1.699	1.493	0.989	0.845	0.781	0.752	0.764	0.673	0.651	0.647	0.713	0.794	0.699	0.733	0.811	0.789	0.853	0.822	0.814	0.812	0.748	0.793	0.797	0.806	0.702	0.726	0.833	0.906	0.766	0.788	0.822
Lucas	REM	47	0.411	0.351	0.283	0.218	0.258	0.37	0.422	0.328	0.297	0.372	0.442	0.725	1.271	1.754	2.166	2.187	1.77	1.431	1.148	1.021	0.874	0.83	0.789	0.776	0.817	0.735	0.655	0.781	0.891	0.945	0.904	0.969	0.89	0.809	0.825	0.919	0.93	0.96	0.901	0.836	0.89	0.871	0.839	0.923	0.929	0.836	0.885
Lucas	REM	48	0.367	0.315	0.286	0.222	0.26	0.355	0.391	0.318	0.266	0.337	0.414	0.623	1.205	1.696	1.935	2.189	1.828	1.474	1.299	1.287	1.138	0.89	0.849	0.847	0.793	0.77	0.656	0.688	0.756	0.811	0.868	0.81	0.814	0.886	0.939	1.032	0.972	1.021	1.014	0.957	0.949	0.801	0.813	0.992	0.905	0.849	0.825
Lucas	REM	49	0.332	0.29	0.269	0.233	0.27	0.354	0.328	0.256	0.258	0.365	0.487	0.655	0.969	1.559	2.136	2.332	2.135	1.567	1.245	0.994	0.816	0.774	0.649	0.637	0.628	0.677	0.687	0.666	0.755	0.905	0.778	0.715	0.733	0.797	0.795	0.951	0.86	0.867	0.826	0.807	0.781	0.78	0.884	0.954	0.944	0.941	0.747
Lucas	REM	50	0.296	0.287	0.248	0.231	0.291	0.357	0.342	0.275	0.253	0.307	0.45	0.608	0.965	1.472	2.076	2.528	2.11	1.516	1.222	1.248	1.085	0.878	0.72	0.715	0.674	0.682	0.739	0.686	0.665	0.688	0.687	0.815	0.766	0.883	0.801	0.822	0.843	0.874	0.907	0.84	0.813	0.9	0.934	0.898	1.002	1.01	0.804
Lucas	REM	51	0.335	0.328	0.288	0.265	0.282	0.37	0.376	0.303	0.276	0.343	0.439	0.65	1.071	1.59	2.008	2.064	1.833	1.384	1.16	1.325	1.215	1.11	0.849	0.82	0.858	0.784	0.767	0.788	0.817	0.766	0.728	0.764	0.774	0.902	0.873	0.726	0.788	0.878	0.917	0.825	0.727	0.771	0.906	0.928	0.974	0.849	0.852
Lucas	REM	52	0.355	0.306	0.288	0.248	0.27	0.359	0.346	0.266	0.24	0.312	0.415	0.488	0.897	1.674	2.38	2.044	2.09	2.042	1.6	1.536	1.372	1.165	0.923	0.785	0.706	0.681	0.695	0.745	0.793	0.766	0.699	0.756	0.851	0.991	0.898	0.878	0.81	0.821	0.941	0.854	0.747	0.801	0.953	0.853	0.825	0.845	0.714
Lucas	REM	53	0.461	0.369	0.306	0.234	0.277	0.337	0.313	0.245	0.229	0.299	0.396	0.532	0.999	1.558	2.1	2.322	2.32	1.822	1.534	1.395	1.28	1.074	0.933	0.828	0.792	0.764	0.703	0.675	0.727	0.753	0.769	0.801	0.878	0.963	0.881	0.98	0.912	0.845	0.824	0.712	0.774	0.8	0.856	0.895	0.938	0.899	0.741
Lucas	REM	54	0.45	0.365	0.29	0.261	0.309	0.384	0.334	0.241	0.242	0.294	0.405	0.73	1.168	1.66	1.905	2.354	2.373	1.714	1.557	1.366	1.296	1.286	1.151	0.932	0.675	0.634	0.565	0.579	0.635	0.687	0.767	0.82	0.949	0.893	0.913	0.987	0.848	0.769	0.861	0.784	0.797	0.852	0.852	0.98	0.967	0.995	0.821
Lucas	REM	55	0.43	0.37	0.301	0.285	0.313	0.324	0.294	0.209	0.231	0.294	0.433	0.781	1.212	1.704	1.935	2.225	2.121	1.796	1.754	1.531	1.228	1.174	0.995	0.826	0.641	0.614	0.638	0.651	0.685	0.72	0.78	0.823	0.943	0.859	0.879	0.989	0.825	0.781	0.882	0.82	0.767	0.816	0.87	0.957	0.931	0.972	0.867
Lucas	REM	56	0.443	0.417	0.347	0.27	0.288	0.305	0.308	0.237	0.214	0.26	0.409	0.721	1.2	1.643	1.744	1.886	2.077	2.035	1.876	1.593	1.165	0.968	0.873	0.854	0.776	0.661	0.608	0.73	0.719	0.683	0.719	0.798	0.907	0.877	0.927	1.052	0.91	0.858	0.951	0.866	0.868	0.85	0.794	0.823	0.822	0.848	0.83
Lucas	REM	57	0.477	0.473	0.371	0.254	0.256	0.28	0.297	0.232	0.207	0.257	0.339	0.56	0.889	1.439	1.831	2.316	2.22	1.883	1.945	1.753	1.305	1.039	0.943	0.838	0.786	0.634	0.556	0.677	0.752	0.736	0.782	0.887	0.925	0.812	0.797	0.88	0.912	0.893	1	0.907	0.882	0.893	0.942	0.872	0.961	1.05	0.911
Lucas	REM	58	0.497	0.469	0.39	0.306	0.267	0.301	0.309	0.248	0.277	0.313	0.354	0.518	0.798	1.309	1.934	2.431	2.392	2.053	1.61	1.188	1.06	0.982	0.857	0.686	0.695	0.572	0.492	0.546	0.657	0.712	0.799	0.804	0.882	0.795	0.804	0.708	0.74	0.741	0.843	0.851	0.868	0.819	0.842	0.812	0.793	0.889	0.897
Lucas	REM	59	0.409	0.465	0.439	0.398	0.362	0.391	0.383	0.315	0.31	0.374	0.408	0.54	0.858	1.078	1.563	2.37	2.216	1.931	1.649	1.325	1.025	0.869	0.783	0.67	0.659	0.64	0.495	0.498	0.583	0.614	0.677	0.793	0.974	0.929	0.836	0.832	0.756	0.807	0.792	0.819	0.942	0.93	0.77	0.763	0.764	0.765	0.843
Lucas	REM	60	0.478	0.512	0.475	0.395	0.389	0.403	0.383	0.322	0.33	0.397	0.472	0.661	0.951	1.138	1.369	1.659	1.769	1.447	1.179	0.909	0.742	0.658	0.693	0.57	0.634	0.604	0.446	0.485	0.577	0.553	0.632	0.676	0.828	0.794	0.716	0.771	0.697	0.699	0.769	0.696	0.761	0.86	0.708	0.671	0.707	0.661	0.732
Lucas	wake	61	0.71	0.717	0.566	0.461	0.46	0.456	0.45	0.463	0.477	0.484	0.639	0.772	0.739	0.806	0.728	0.721	0.659	0.466	0.398	0.4	0.435	0.409	0.413	0.353	0.417	0.42	0.466	0.426	0.453	0.503	0.475	0.475	0.542	0.544	0.533	0.546	0.538	0.527	0.509	0.563	0.639	0.629	0.604	0.579	0.608	0.627	0.567
Lucas	wake	62	0.807	0.826	0.601	0.503	0.472	0.437	0.399	0.427	0.486	0.496	0.682	0.876	0.729	0.716	0.6	0.579	0.567	0.445	0.389	0.36	0.385	0.371	0.39	0.373	0.395	0.388	0.418	0.424	0.483	0.486	0.453	0.457	0.518	0.527	0.57	0.574	0.565	0.533	0.491	0.553	0.629	0.59	0.583	0.552	0.609	0.652	0.56
Lucas	wake	63	0.934	0.949	0.701	0.545	0.462	0.457	0.383	0.401	0.517	0.571	0.676	0.726	0.634	0.567	0.455	0.432	0.437	0.399	0.331	0.307	0.385	0.378	0.313	0.323	0.347	0.359	0.36	0.381	0.448	0.484	0.448	0.432	0.461	0.45	0.578	0.57	0.539	0.466	0.488	0.52	0.526	0.493	0.531	0.521	0.613	0.648	0.582
Lucas	wake	64	0.905	1.035	0.69	0.496	0.405	0.406	0.372	0.412	0.491	0.616	0.683	0.745	0.704	0.575	0.458	0.355	0.35	0.309	0.275	0.282	0.349	0.369	0.293	0.279	0.314	0.346	0.351	0.33	0.376	0.443	0.421	0.405	0.46	0.437	0.518	0.515	0.445	0.424	0.47	0.522	0.523	0.483	0.488	0.531	0.629	0.618	0.645
Lucas	wake	65	0.839	1.007	0.655	0.477	0.43	0.429	0.382	0.422	0.481	0.602	0.752	0.9	0.79	0.643	0.518	0.397	0.401	0.395	0.334	0.322	0.366	0.363	0.307	0.299	0.326	0.373	0.381	0.355	0.418	0.456	0.399	0.413	0.463	0.425	0.483	0.449	0.414	0.456	0.542	0.586	0.527	0.485	0.522	0.551	0.622	0.599	0.631
Lucas	wake	66	0.92	0.834	0.614	0.419	0.392	0.443	0.445	0.449	0.536	0.689	0.951	1.175	0.923	0.668	0.489	0.407	0.397	0.428	0.357	0.332	0.383	0.39	0.363	0.357	0.36	0.389	0.406	0.438	0.474	0.529	0.433	0.436	0.467	0.445	0.463	0.446	0.493	0.541	0.592	0.636	0.608	0.572	0.577	0.643	0.637	0.609	0.655
Lucas	wake	67	0.932	0.812	0.574	0.432	0.417	0.476	0.531	0.565	0.61	0.696	0.969	1.234	0.894	0.628	0.5	0.419	0.432	0.439	0.341	0.352	0.35	0.391	0.399	0.385	0.357	0.384	0.408	0.421	0.488	0.552	0.471	0.432	0.459	0.451	0.489	0.428	0.474	0.566	0.64	0.642	0.601	0.586	0.573	0.686	0.671	0.61	0.706
Lucas	wake	68	0.897	0.902	0.691	0.539	0.509	0.52	0.59	0.638	0.653	0.761	0.992	1.235	1.005	0.695	0.561	0.44	0.475	0.512	0.449	0.475	0.403	0.422	0.467	0.425	0.425	0.475	0.494	0.512	0.544	0.586	0.506	0.473	0.503	0.525	0.601	0.525	0.5	0.575	0.618	0.627	0.636	0.645	0.633	0.745	0.698	0.683	0.802
Lucas	wake	69	0.858	0.926	0.669	0.568	0.551	0.475	0.511	0.584	0.598	0.766	0.98	1.24	1.091	0.825	0.62	0.445	0.464	0.471	0.444	0.509	0.417	0.43	0.407	0.419	0.44	0.508	0.544	0.498	0.504	0.535	0.531	0.472	0.503	0.547	0.615	0.586	0.541	0.557	0.583	0.554	0.599	0.605	0.657	0.704	0.725	0.708	0.789
Lucas	wake	70	1.304	1.287	0.833	0.627	0.542	0.441	0.5	0.523	0.52	0.664	0.829	1.026	1.036	0.778	0.624	0.505	0.487	0.474	0.398	0.444	0.416	0.434	0.399	0.437	0.45	0.484	0.499	0.466	0.512	0.531	0.556	0.492	0.531	0.571	0.631	0.594	0.543	0.527	0.526	0.496	0.569	0.614	0.77	0.787	0.793	0.771	0.742
Lucas	wake	71	1.159	1.192	0.886	0.626	0.551	0.499	0.496	0.547	0.577	0.686	0.914	1.067	1.11	0.824	0.617	0.502	0.503	0.485	0.518	0.515	0.464	0.468	0.463	0.478	0.488	0.566	0.614	0.582	0.528	0.551	0.674	0.592	0.565	0.593	0.625	0.609	0.666	0.659	0.552	0.581	0.703	0.687	0.802	0.824	0.803	0.875	0.766
Lucas	wake	72	0.922	0.942	0.747	0.571	0.508	0.486	0.501	0.554	0.558	0.684	0.923	1.116	1.177	0.899	0.578	0.496	0.514	0.52	0.59	0.584	0.536	0.496	0.446	0.525	0.513	0.541	0.605	0.618	0.548	0.54	0.667	0.601	0.531	0.607	0.605	0.614	0.682	0.699	0.636	0.66	0.711	0.727	0.763	0.749	0.807	0.821	0.813
Lucas	wake	73	0.9	0.821	0.749	0.593	0.549	0.499	0.52	0.591	0.601	0.694	0.932	1.162	1.192	0.931	0.676	0.587	0.545	0.516	0.612	0.589	0.528	0.59	0.571	0.588	0.532	0.489	0.538	0.6	0.583	0.629	0.721	0.671	0.6	0.613	0.673	0.659	0.689	0.78	0.745	0.694	0.69	0.784	0.811	0.779	0.807	0.781	0.801
Lucas	wake	74	0.697	0.689	0.702	0.557	0.532	0.531	0.568	0.613	0.711	0.773	0.924	1.166	1.195	0.974	0.742	0.639	0.615	0.627	0.681	0.612	0.59	0.673	0.625	0.603	0.525	0.536	0.547	0.614	0.63	0.706	0.743	0.757	0.678	0.674	0.741	0.72	0.759	0.844	0.814	0.772	0.777	0.806	0.81	0.806	0.818	0.815	0.868
Lucas	wake	75	0.678	0.692	0.636	0.519	0.521	0.583	0.602	0.594	0.763	0.876	0.861	1.055	1.122	0.955	0.746	0.731	0.697	0.663	0.69	0.687	0.693	0.647	0.608	0.628	0.49	0.508	0.565	0.659	0.605	0.706	0.755	0.804	0.729	0.732	0.767	0.709	0.834	0.862	0.785	0.77	0.784	0.799	0.81	0.833	0.869	0.851	0.967
Lucas	wake	76	0.775	0.838	0.696	0.604	0.56	0.644	0.677	0.703	0.807	0.943	0.914	1.08	1.092	0.915	0.698	0.691	0.726	0.629	0.665	0.676	0.697	0.624	0.6	0.611	0.569	0.655	0.684	0.695	0.641	0.729	0.743	0.724	0.668	0.701	0.791	0.757	0.802	0.733	0.683	0.729	0.847	0.925	0.848	0.809	0.91	0.894	0.876
Lucas	wake	77	0.963	0.982	0.832	0.645	0.513	0.641	0.698	0.701	0.805	1.009	0.942	1.078	1.118	0.954	0.799	0.686	0.731	0.671	0.708	0.718	0.692	0.608	0.584	0.655	0.598	0.634	0.665	0.649	0.616	0.695	0.703	0.643	0.601	0.69	0.816	0.801	0.711	0.674	0.641	0.708	0.786	0.863	0.806	0.739	0.84	0.876	0.807
Lucas	wake	78	0.983	1.008	0.972	0.761	0.602	0.68	0.697	0.686	0.901	1.126	0.988	1.2	1.334	1.054	0.805	0.693	0.729	0.709	0.727	0.677	0.65	0.678	0.671	0.7	0.619	0.642	0.623	0.595	0.619	0.697	0.622	0.627	0.652	0.723	0.82	0.789	0.703	0.752	0.69	0.717	0.751	0.813	0.816	0.818	0.82	0.849	0.859
Lucas	wake	79	0.833	0.987	1.084	0.844	0.712	0.727	0.805	0.856	1.01	1.087	1.034	1.321	1.463	1.153	0.913	0.85	0.768	0.775	0.84	0.704	0.697	0.786	0.812	0.751	0.627	0.686	0.669	0.676	0.706	0.731	0.647	0.725	0.816	0.781	0.853	0.774	0.716	0.824	0.831	0.767	0.801	0.923	0.928	0.833	0.889	0.922	0.825
Lucas	wake	80	0.774	0.875	1.087	0.895	0.739	0.732	0.931	1.061	1.014	1.153	1.096	1.298	1.383	1.066	0.923	0.903	0.826	0.863	0.882	0.71	0.74	0.85	0.821	0.765	0.675	0.675	0.66	0.699	0.773	0.772	0.751	0.806	0.929	0.812	0.893	0.828	0.757	0.831	0.855	0.849	0.93	1.018	0.977	0.861	0.974	0.96	0.92
[truncated: 4 more columns]

## Sheet: Figure_2d_bottom
mouse	state	bin	p-wave freq
King	NREM	1	0.105538
King	NREM	2	0.113674
King	NREM	3	0.0953041
King	NREM	4	0.0640152
King	NREM	5	0.082547
King	NREM	6	0.0831393
King	NREM	7	0.0636269
King	NREM	8	0.0942177
King	NREM	9	0.108555
King	NREM	10	0.0652303
King	NREM	11	0.0913222
King	NREM	12	0.0436446
King	NREM	13	0.0394024
King	NREM	14	0.13022
King	NREM	15	0.113261
King	NREM	16	0.102363
King	NREM	17	0.0880773
King	NREM	18	0.0598328
King	NREM	19	0.0589944
King	NREM	20	0.0887511
King	IS	21	0.0384615
King	IS	22	0.0384615
King	IS	23	0.0384615
King	IS	24	0.0384615
King	IS	25	0.0384615
King	IS	26	0.0192308
King	IS	27	0.0128205
King	IS	28	0
King	IS	29	0.00824176
King	IS	30	0.0192308
King	IS	31	0.0384615
King	IS	32	0.0274725
King	IS	33	0.0192308
King	IS	34	0.0448718
King	IS	35	0.0576923
King	IS	36	0.0769231
King	IS	37	0.0961538
King	IS	38	0.0961538
King	IS	39	0.0961538
King	IS	40	0.0961538
King	REM	41	0.0695371
King	REM	42	0.127806
King	REM	43	0.16696
King	REM	44	0.357544
King	REM	45	0.350893
King	REM	46	0.318601
King	REM	47	0.371951
King	REM	48	0.406445
King	REM	49	0.426857
King	REM	50	0.451033
King	REM	51	0.640432
King	REM	52	0.684384
King	REM	53	0.897078
King	REM	54	0.825013
King	REM	55	0.784824
King	REM	56	0.821345
King	REM	57	0.812247
King	REM	58	0.7176
King	REM	59	0.909081
King	REM	60	0.893787
King	wake	61	0.691815
King	wake	62	0.766898
King	wake	63	0.543307
King	wake	64	0.412318
King	wake	65	0.443754
King	wake	66	0.340309
King	wake	67	0.317554
King	wake	68	0.263362
King	wake	69	0.252137
King	wake	70	0.228886
King	wake	71	0.137278
King	wake	72	0.082906
King	wake	73	0.0400521
King	wake	74	0.0208502
King	wake	75	0.0289548
King	wake	76	0.0857654
King	wake	77	0.105018
King	wake	78	0.112445
King	wake	79	0.0543114
King	wake	80	0.0384615
Cervantes	NREM	1	0.0719059
Cervantes	NREM	2	0.0413698
Cervantes	NREM	3	0.0472956
Cervantes	NREM	4	0.0218715
Cervantes	NREM	5	0.034866
Cervantes	NREM	6	0.0353806
Cervantes	NREM	7	0.0391482
Cervantes	NREM	8	0.0311953
Cervantes	NREM	9	0.0289993
Cervantes	NREM	10	0.0706996
Cervantes	NREM	11	0.0501967
Cervantes	NREM	12	0.0665662
Cervantes	NREM	13	0.044888
Cervantes	NREM	14	0.0271183
Cervantes	NREM	15	0.0337525
Cervantes	NREM	16	0.0479801
Cervantes	NREM	17	0.037953
Cervantes	NREM	18	0.0456991
Cervantes	NREM	19	0.0144354
Cervantes	NREM	20	0
Cervantes	IS	21	0.0465116
Cervantes	IS	22	0.0465116
Cervantes	IS	23	0.0465116
Cervantes	IS	24	0.0465116
Cervantes	IS	25	0.0465116
Cervantes	IS	26	0
Cervantes	IS	27	0.0159119
Cervantes	IS	28	0.0232558
Cervantes	IS	29	0.0197587
Cervantes	IS	30	0.0232558
Cervantes	IS	31	0.0342717
Cervantes	IS	32	0.0332226
Cervantes	IS	33	0.0232558
Cervantes	IS	34	0.0697674
Cervantes	IS	35	0.109635
Cervantes	IS	36	0.101047
Cervantes	IS	37	0.0579355
Cervantes	IS	38	0.0265781
Cervantes	IS	39	0.0220318
Cervantes	IS	40	0
Cervantes	REM	41	0.11036
Cervantes	REM	42	0.156886
Cervantes	REM	43	0.149647
Cervantes	REM	44	0.248415
Cervantes	REM	45	0.268306
Cervantes	REM	46	0.334392
Cervantes	REM	47	0.363651
Cervantes	REM	48	0.35844
Cervantes	REM	49	0.384962
Cervantes	REM	50	0.380822
Cervantes	REM	51	0.552447
Cervantes	REM	52	0.430366
Cervantes	REM	53	0.418072
Cervantes	REM	54	0.367409
Cervantes	REM	55	0.318612
Cervantes	REM	56	0.453182
Cervantes	REM	57	0.594949
Cervantes	REM	58	0.644708
Cervantes	REM	59	0.549499
Cervantes	REM	60	0.489234
Cervantes	wake	61	0.401985
Cervantes	wake	62	0.34682
Cervantes	wake	63	0.265897
Cervantes	wake	64	0.225118
Cervantes	wake	65	0.233737
Cervantes	wake	66	0.183326
Cervantes	wake	67	0.166517
Cervantes	wake	68	0.123155
Cervantes	wake	69	0.0316963
Cervantes	wake	70	0.0354179
Cervantes	wake	71	0.033441
Cervantes	wake	72	0.0452414
Cervantes	wake	73	0.0440476
Cervantes	wake	74	0.0250328
Cervantes	wake	75	0.0497283
Cervantes	wake	76	0.0950712
Cervantes	wake	77	0.0958301
Cervantes	wake	78	0.0678297
Cervantes	wake	79	0.0436158
Cervantes	wake	80	0.0491771
Twain	NREM	1	0.0703378
Twain	NREM	2	0.0497347
Twain	NREM	3	0.0821089
Twain	NREM	4	0.0536441
Twain	NREM	5	0.0407446
Twain	NREM	6	0.0209322
Twain	NREM	7	0.0388941
Twain	NREM	8	0.0406365
Twain	NREM	9	0.0656438
Twain	NREM	10	0.022879
Twain	NREM	11	0.0262636
Twain	NREM	12	0.0161756
Twain	NREM	13	0.0514174
Twain	NREM	14	0.0238906
Twain	NREM	15	0.0490623
Twain	NREM	16	0.0870955
Twain	NREM	17	0.0516832
Twain	NREM	18	0.0446692
Twain	NREM	19	0.0423163
Twain	NREM	20	0.0836093
Twain	IS	21	0.0263158
Twain	IS	22	0.0112782
Twain	IS	23	0
Twain	IS	24	0
Twain	IS	25	0
Twain	IS	26	0
Twain	IS	27	0.0263158
Twain	IS	28	0.0789474
Twain	IS	29	0.0526316
Twain	IS	30	0.0526316
Twain	IS	31	0.0701754
Twain	IS	32	0.105263
Twain	IS	33	0.0598086
Twain	IS	34	0.0789474
Twain	IS	35	0.0733652
Twain	IS	36	0.139098
Twain	IS	37	0.154477
Twain	IS	38	0.113409
Twain	IS	39	0.16416
Twain	IS	40	0.20802
Twain	REM	41	0.193855
Twain	REM	42	0.279288
Twain	REM	43	0.359703
Twain	REM	44	0.302051
Twain	REM	45	0.29963
Twain	REM	46	0.472946
Twain	REM	47	0.416211
Twain	REM	48	0.433298
Twain	REM	49	0.626366
Twain	REM	50	0.511921
Twain	REM	51	0.577181
Twain	REM	52	0.591491
Twain	REM	53	0.66268
Twain	REM	54	0.723023
Twain	REM	55	0.670482
Twain	REM	56	0.592808
Twain	REM	57	0.562368
Twain	REM	58	0.673092
Twain	REM	59	0.530317
Twain	REM	60	0.502374
Twain	wake	61	0.675798
Twain	wake	62	0.562431
Twain	wake	63	0.604889
Twain	wake	64	0.429769
Twain	wake	65	0.285681
Twain	wake	66	0.238192
Twain	wake	67	0.21525
Twain	wake	68	0.187282
Twain	wake	69	0.0883819
Twain	wake	70	0.0337505
Twain	wake	71	0.069098
Twain	wake	72	0.111031
Twain	wake	73	0.0576744
Twain	wake	74	0.095807
Twain	wake	75	0.134104
Twain	wake	76	0.123691
Twain	wake	77	0.112632
Twain	wake	78	0.0594317
Twain	wake	79	0.0198148
Twain	wake	80	0.0282332
Bay	NREM	1	0.0186026
Bay	NREM	2	0.0475824
Bay	NREM	3	0.0370464
Bay	NREM	4	0.0593556
Bay	NREM	5	0.0397225
Bay	NREM	6	0.0421395
Bay	NREM	7	0.0291115
Bay	NREM	8	0.0665361
Bay	NREM	9	0.0383576
Bay	NREM	10	0.0371946
Bay	NREM	11	0.0177935
Bay	NREM	12	0.0419446
Bay	NREM	13	0.0769592
Bay	NREM	14	0.0565992
Bay	NREM	15	0.0417908
Bay	NREM	16	0.0411098
Bay	NREM	17	0.0344117
Bay	NREM	18	0.0356293
Bay	NREM	19	0.0365749
Bay	NREM	20	0.0289782
Bay	IS	21	0.0724638
Bay	IS	22	0.0684099
Bay	IS	23	0.0426731
Bay	IS	24	0.0237154
Bay	IS	25	0.0515298
Bay	IS	26	0.0555242
Bay	IS	27	0.0676329
Bay	IS	28	0.057971
Bay	IS	29	0.0227743
Bay	IS	30	0.00131752
Bay	IS	31	0
Bay	IS	32	0
Bay	IS	33	0.00724638
Bay	IS	34	0.0338164
Bay	IS	35	0.0848861
Bay	IS	36	0.123994
Bay	IS	37	0.125604
Bay	IS	38	0.0641822
Bay	IS	39	0.0434783
Bay	IS	40	0.0434783
Bay	REM	41	0.000935016
Bay	REM	42	0.0134985
Bay	REM	43	0.0592317
Bay	REM	44	0.120158
Bay	REM	45	0.12596
Bay	REM	46	0.175456
Bay	REM	47	0.107348
Bay	REM	48	0.146883
Bay	REM	49	0.236812
Bay	REM	50	0.280072
Bay	REM	51	0.227687
Bay	REM	52	0.292623
Bay	REM	53	0.366593
Bay	REM	54	0.386651
Bay	REM	55	0.525767
Bay	REM	56	0.623558
Bay	REM	57	0.576568
Bay	REM	58	0.585589
Bay	REM	59	0.553708
Bay	REM	60	0.52433
Bay	wake	61	0.166487
Bay	wake	62	0.157894
Bay	wake	63	0.110969
Bay	wake	64	0.0916426
Bay	wake	65	0.0874812
Bay	wake	66	0.055537
Bay	wake	67	0.0467536
Bay	wake	68	0.0900474
Bay	wake	69	0.118031
Bay	wake	70	0.127321
Bay	wake	71	0.112232
Bay	wake	72	0.103553
Bay	wake	73	0.0445198
Bay	wake	74	0.0465904
Bay	wake	75	0.0430734
Bay	wake	76	0.0471169
Bay	wake	77	0.044542
Bay	wake	78	0.0654678
Bay	wake	79	0.0744668
Bay	wake	80	0.0988326
Fincher	NREM	1	0.00984392
Fincher	NREM	2	0.0478391
Fincher	NREM	3	0.0122523
Fincher	NREM	4	0.103093
Fincher	NREM	5	0.0621699
Fincher	NREM	6	0.0276809
Fincher	NREM	7	0.103704
Fincher	NREM	8	0.0767175
Fincher	NREM	9	0.0674043
Fincher	NREM	10	0.0622776
Fincher	NREM	11	0.0334208
Fincher	NREM	12	0.0484742
Fincher	NREM	13	0.0285669
Fincher	NREM	14	0.0529079
Fincher	NREM	15	0.0257069
Fincher	NREM	16	0.0452713
Fincher	NREM	17	0.0398956
Fincher	NREM	18	0.0447317
Fincher	NREM	19	0.0713432
Fincher	NREM	20	0.0938215
Fincher	IS	21	0.0344828
Fincher	IS	22	0.0541872
Fincher	IS	23	0.0908593
Fincher	IS	24	0.0689655
Fincher	IS	25	0.0498084
Fincher	IS	26	0.0344828
Fincher	IS	27	0.0689655
Fincher	IS	28	0.103448
Fincher	IS	29	0.172414
Fincher	IS	30	0.198939
Fincher	IS	31	0.164456
Fincher	IS	32	0.137931
Fincher	IS	33	0.0862069
Fincher	IS	34	0.045977
Fincher	IS	35	0.0591133
Fincher	IS	36	0.108922
Fincher	IS	37	0.114943
Fincher	IS	38	0.142583
Fincher	IS	39	0.118227
Fincher	IS	40	0.137931
Fincher	REM	41	0.112921
Fincher	REM	42	0.258005
Fincher	REM	43	0.256115
Fincher	REM	44	0.26999
Fincher	REM	45	0.447864
Fincher	REM	46	0.295529
Fincher	REM	47	0.442072
Fincher	REM	48	0.539903
Fincher	REM	49	0.618436
Fincher	REM	50	0.507218
Fincher	REM	51	0.538381
Fincher	REM	52	0.465097
Fincher	REM	53	0.702377
Fincher	REM	54	0.539638
Fincher	REM	55	0.564546
Fincher	REM	56	0.580091
Fincher	REM	57	0.616408
Fincher	REM	58	0.555211
Fincher	REM	59	0.593286
Fincher	REM	60	0.362653
Fincher	wake	61	0.293071
Fincher	wake	62	0.229772
Fincher	wake	63	0.138349
Fincher	wake	64	0.172414
Fincher	wake	65	0.103448
Fincher	wake	66	0.152275
Fincher	wake	67	0.164054
Fincher	wake	68	0.0689655
Fincher	wake	69	0.0455422
Fincher	wake	70	0.0091318
Fincher	wake	71	0.0029985
Fincher	wake	72	0.00626959
Fincher	wake	73	0.0213465
Fincher	wake	74	0.0606061
Fincher	wake	75	0.0498084
Fincher	wake	76	0.0344828
Fincher	wake	77	0.0710469
Fincher	wake	78	0.0770264
Fincher	wake	79	0.0733864
Fincher	wake	80	0.0689655
Shyamalan	NREM	1	0.061902
Shyamalan	NREM	2	0.0927415
Shyamalan	NREM	3	0.0651497
Shyamalan	NREM	4	0.0494493
Shyamalan	NREM	5	0.0718511
Shyamalan	NREM	6	0.0391531
Shyamalan	NREM	7	0.0989954
Shyamalan	NREM	8	0.10657
Shyamalan	NREM	9	0.118929
Shyamalan	NREM	10	0.099601
Shyamalan	NREM	11	0.0905954
Shyamalan	NREM	12	0.0760851
Shyamalan	NREM	13	0.100503
Shyamalan	NREM	14	0.0625288
Shyamalan	NREM	15	0.127247
Shyamalan	NREM	16	0.0680159
Shyamalan	NREM	17	0.0533115
Shyamalan	NREM	18	0.103271
Shyamalan	NREM	19	0.126501
Shyamalan	NREM	20	0.0552912
Shyamalan	IS	21	0.030303
Shyamalan	IS	22	0.0552585
Shyamalan	IS	23	0.0174292
Shyamalan	IS	24	0.0559441
Shyamalan	IS	25	0.037296
Shyamalan	IS	26	0.030303
Shyamalan	IS	27	0.0707071
Shyamalan	IS	28	0.0909091
Shyamalan	IS	29	0.040404
Shyamalan	IS	30	0.030303
Shyamalan	IS	31	0
Shyamalan	IS	32	0
Shyamalan	IS	33	0
Shyamalan	IS	34	0.0606061
Shyamalan	IS	35	0.112554
Shyamalan	IS	36	0.16835
Shyamalan	IS	37	0.181818
Shyamalan	IS	38	0.140693
Shyamalan	IS	39	0.0962567
Shyamalan	IS	40	0.121212
Shyamalan	REM	41	0.0700104
Shyamalan	REM	42	0.0997848
Shyamalan	REM	43	0.198416
Shyamalan	REM	44	0.272846
Shyamalan	REM	45	0.405181
Shyamalan	REM	46	0.251145
Shyamalan	REM	47	0.381979
Shyamalan	REM	48	0.580419
Shyamalan	REM	49	0.488666
Shyamalan	REM	50	0.529313
Shyamalan	REM	51	0.467604
Shyamalan	REM	52	0.469946
Shyamalan	REM	53	0.700766
Shyamalan	REM	54	0.535702
Shyamalan	REM	55	0.628584
Shyamalan	REM	56	0.597257
Shyamalan	REM	57	0.587351
Shyamalan	REM	58	0.646806
Shyamalan	REM	59	0.542137
Shyamalan	REM	60	0.542559
Shyamalan	wake	61	0.258022
Shyamalan	wake	62	0.32455
Shyamalan	wake	63	0.208107
Shyamalan	wake	64	0.0943235
Shyamalan	wake	65	0.187889
Shyamalan	wake	66	0.148156
Shyamalan	wake	67	0.109558
Shyamalan	wake	68	0.137966
Shyamalan	wake	69	0.121495
Shyamalan	wake	70	0.0879677
Shyamalan	wake	71	0.0929683
Shyamalan	wake	72	0.1461
Shyamalan	wake	73	0.120472
Shyamalan	wake	74	0.0414925
Shyamalan	wake	75	0.0414893
Shyamalan	wake	76	0.0806296
Shyamalan	wake	77	0.101172
Shyamalan	wake	78	0.036143
Shyamalan	wake	79	0.0591612
Shyamalan	wake	80	0.0997219
Nolan	NREM	1	0.100188
Nolan	NREM	2	0.104205
Nolan	NREM	3	0.142806
Nolan	NREM	4	0.123266
Nolan	NREM	5	0.161349
Nolan	NREM	6	0.222433
Nolan	NREM	7	0.177184
Nolan	NREM	8	0.17032
Nolan	NREM	9	0.152019
Nolan	NREM	10	0.147816
Nolan	NREM	11	0.201518
Nolan	NREM	12	0.151559
Nolan	NREM	13	0.28469
Nolan	NREM	14	0.176712
Nolan	NREM	15	0.176907
Nolan	NREM	16	0.198745
Nolan	NREM	17	0.214229
Nolan	NREM	18	0.240951
Nolan	NREM	19	0.112687
Nolan	NREM	20	0.155434
Nolan	IS	21	0.250712
Nolan	IS	22	0.315899
Nolan	IS	23	0.164305
Nolan	IS	24	0.0754986
Nolan	IS	25	0.0769231
Nolan	IS	26	0.105025
Nolan	IS	27	0.153846
Nolan	IS	28	0.183566
Nolan	IS	29	0.111111
Nolan	IS	30	0.0769231
Nolan	IS	31	0.115385
Nolan	IS	32	0.124542
Nolan	IS	33	0.134615
Nolan	IS	34	0.099359
Nolan	IS	35	0.115385
Nolan	IS	36	0.111111
Nolan	IS	37	0.255245
Nolan	IS	38	0.227717
Nolan	IS	39	0.170455
Nolan	IS	40	0.230769
Nolan	REM	41	0.198124
Nolan	REM	42	0.150897
Nolan	REM	43	0.172785
Nolan	REM	44	0.443241
Nolan	REM	45	0.364578
Nolan	REM	46	0.308183
Nolan	REM	47	0.261398
Nolan	REM	48	0.440452
Nolan	REM	49	0.405807
Nolan	REM	50	0.261506
Nolan	REM	51	0.541614
Nolan	REM	52	0.288885
Nolan	REM	53	0.30739
Nolan	REM	54	0.411595
Nolan	REM	55	0.422593
Nolan	REM	56	0.543686
Nolan	REM	57	0.327655
Nolan	REM	58	0.338498
Nolan	REM	59	0.423798
Nolan	REM	60	0.533683
Nolan	wake	61	0.19439
Nolan	wake	62	0.198522
Nolan	wake	63	0.187452
Nolan	wake	64	0.288054
Nolan	wake	65	0.221605
Nolan	wake	66	0.155264
Nolan	wake	67	0.112986
Nolan	wake	68	0.0767103
Nolan	wake	69	0.0671945
Nolan	wake	70	0.0924527
Nolan	wake	71	0.153846
Nolan	wake	72	0.12174
Nolan	wake	73	0.116426
Nolan	wake	74	0.0641026
Nolan	wake	75	0.0680159
Nolan	wake	76	0.0769231
Nolan	wake	77	0.0572233
Nolan	wake	78	0.109268
Nolan	wake	79	0.124647
Nolan	wake	80	0.0967257
Burton	NREM	1	0.0184799
Burton	NREM	2	0.063478
Burton	NREM	3	0.0905544
Burton	NREM	4	0.0840183
Burton	NREM	5	0.0703598
Burton	NREM	6	0.0602873
Burton	NREM	7	0.0853242
Burton	NREM	8	0.0590535
Burton	NREM	9	0.053876
Burton	NREM	10	0.0384751
Burton	NREM	11	0.0821887
Burton	NREM	12	0.102954
Burton	NREM	13	0.125557
Burton	NREM	14	0.149829
Burton	NREM	15	0.145646
Burton	NREM	16	0.096617
Burton	NREM	17	0.026683
Burton	NREM	18	0.0585678
Burton	NREM	19	0.0719246
Burton	NREM	20	0.108729
Burton	IS	21	0.0357143
Burton	IS	22	0.0119048
Burton	IS	23	0.0119048
Burton	IS	24	0.0487013
Burton	IS	25	0.0714286
Burton	IS	26	0.0281385
Burton	IS	27	0
Burton	IS	28	0.0519481
Burton	IS	29	0.130952
Burton	IS	30	0.0779221
Burton	IS	31	0.119048
Burton	IS	32	0.142857
Burton	IS	33	0.116883
Burton	IS	34	0.0952381
Burton	IS	35	0.0551948
Burton	IS	36	0.0714286
Burton	IS	37	0.107143
Burton	IS	38	0.130952
Burton	IS	39	0.130952
Burton	IS	40	0.107143
Burton	REM	41	0.159755
Burton	REM	42	0.151778
Burton	REM	43	0.195761
Burton	REM	44	0.168016
Burton	REM	45	0.214168
Burton	REM	46	0.285973
Burton	REM	47	0.285291
Burton	REM	48	0.53747
Burton	REM	49	0.513016
Burton	REM	50	0.689704
Burton	REM	51	0.449047
Burton	REM	52	0.537405
Burton	REM	53	0.499721
Burton	REM	54	0.763558
Burton	REM	55	0.602699
Burton	REM	56	0.525887
Burton	REM	57	0.586558
Burton	REM	58	0.635373
Burton	REM	59	0.629809
Burton	REM	60	0.404308
Burton	wake	61	0.423157
Burton	wake	62	0.288072
Burton	wake	63	0.139868
Burton	wake	64	0.049732
Burton	wake	65	0.0842519
Burton	wake	66	0.0975299
Burton	wake	67	0.0794646
Burton	wake	68	0.044733
Burton	wake	69	0.0269994
Burton	wake	70	0.0455594
Burton	wake	71	0.0170004
Burton	wake	72	0.0202664
Burton	wake	73	0.020936
Burton	wake	74	0.00585908
Burton	wake	75	0.0212843
Burton	wake	76	0.0378363
Burton	wake	77	0.066951
Burton	wake	78	0.0928417
Burton	wake	79	0.171361
Burton	wake	80	0.137704
Lucas	NREM	1	0.0175315
Lucas	NREM	2	0.00851556
Lucas	NREM	3	0.0153608
Lucas	NREM	4	0.00423819
Lucas	NREM	5	0.0193335
Lucas	NREM	6	0.0195908
Lucas	NREM	7	0.031377
Lucas	NREM	8	0.0221157
Lucas	NREM	9	0.0128449
Lucas	NREM	10	0.0188132
Lucas	NREM	11	0.0125592
Lucas	NREM	12	0.0075546
Lucas	NREM	13	0.0257207
Lucas	NREM	14	0.013587
Lucas	NREM	15	0.012368
Lucas	NREM	16	0.0158927
Lucas	NREM	17	0.0402036
Lucas	NREM	18	0.0153247
Lucas	NREM	19	0.00645617
Lucas	NREM	20	0.0141351
Lucas	IS	21	0
Lucas	IS	22	0
Lucas	IS	23	0
Lucas	IS	24	0.020202
Lucas	IS	25	0.030303
Lucas	IS	26	0
Lucas	IS	27	0
Lucas	IS	28	0
Lucas	IS	29	0
Lucas	IS	30	0
Lucas	IS	31	0
Lucas	IS	32	0
Lucas	IS	33	0.030303
Lucas	IS	34	0.0505051
Lucas	IS	35	0.0606061
Lucas	IS	36	0.123967
Lucas	IS	37	0.101928
Lucas	IS	38	0.0757576
Lucas	IS	39	0.0358127
Lucas	IS	40	0.0578512
Lucas	REM	41	0.179526
Lucas	REM	42	0.0807346
Lucas	REM	43	0.170851
Lucas	REM	44	0.211966
Lucas	REM	45	0.253755
Lucas	REM	46	0.232709
Lucas	REM	47	0.463749
Lucas	REM	48	0.453374
Lucas	REM	49	0.393216
Lucas	REM	50	0.365745
Lucas	REM	51	0.41185
Lucas	REM	52	0.528923
Lucas	REM	53	0.40544
Lucas	REM	54	0.386394
Lucas	REM	55	0.431143
Lucas	REM	56	0.46953
Lucas	REM	57	0.386935
Lucas	REM	58	0.49893
Lucas	REM	59	0.567282
Lucas	REM	60	0.500097
Lucas	wake	61	0.0364524
Lucas	wake	62	0.0710885
Lucas	wake	63	0.082076
Lucas	wake	64	0.116786
Lucas	wake	65	0.163491
Lucas	wake	66	0.177945
Lucas	wake	67	0.109344
Lucas	wake	68	0.0151339
Lucas	wake	69	0.00244593
Lucas	wake	70	0.00250917
Lucas	wake	71	0.00134456
Lucas	wake	72	0.00866785
Lucas	wake	73	0.020779
Lucas	wake	74	0.00214141
Lucas	wake	75	0.00284531
Lucas	wake	76	0.0262281
Lucas	wake	77	0.0469813
Lucas	wake	78	0.0626848
Lucas	wake	79	0.0140158
Lucas	wake	80	0.0368046

## Sheet: Figure_2e
EEG spectrogram
t	11318.6	11318.8	11318.9	11319.1	11319.2	11319.4	11319.5	11319.7	11319.9	11320	11320.2	11320.3	11320.5	11320.6	11320.8	11321	11321.1	11321.3	11321.4	11321.6	11321.7	11321.9	11322.1	11322.2	11322.4	11322.5	11322.7	11322.8	11323
20.0 Hz	0.574	0.619	0.561	0.368	0.254	0.152	0.07	0.078	0.279	0.423	0.612	0.803	0.915	1.172	1.2	1.26	1.339	1.366	1.11	0.958	0.77	0.538	0.473	0.397	0.517	0.556	0.521	0.446	0.383
19.0 Hz	0.46	0.474	0.388	0.217	0.156	0.136	0.118	0.172	0.354	0.48	0.609	0.716	0.737	0.79	0.72	0.74	0.824	0.868	0.738	0.675	0.545	0.385	0.384	0.456	0.625	0.688	0.641	0.517	0.361
18.0 Hz	0.438	0.424	0.325	0.18	0.108	0.103	0.14	0.213	0.309	0.386	0.44	0.444	0.415	0.421	0.389	0.416	0.488	0.52	0.47	0.425	0.335	0.239	0.26	0.34	0.451	0.514	0.506	0.418	0.308
17.0 Hz	0.359	0.341	0.258	0.144	0.088	0.1	0.161	0.232	0.305	0.367	0.394	0.37	0.332	0.305	0.273	0.285	0.322	0.339	0.323	0.292	0.225	0.16	0.178	0.248	0.328	0.393	0.433	0.39	0.306
16.0 Hz	0.273	0.254	0.188	0.112	0.088	0.12	0.178	0.246	0.295	0.316	0.322	0.296	0.247	0.208	0.189	0.186	0.198	0.209	0.209	0.192	0.153	0.118	0.136	0.204	0.288	0.372	0.451	0.465	0.408
15.0 Hz	0.28	0.27	0.247	0.237	0.296	0.382	0.449	0.522	0.563	0.535	0.474	0.386	0.281	0.21	0.18	0.172	0.18	0.184	0.181	0.159	0.123	0.115	0.162	0.221	0.261	0.32	0.38	0.404	0.433
14.0 Hz	0.756	0.775	0.833	0.922	1.028	1.079	1.099	1.157	1.184	1.079	0.936	0.758	0.508	0.29	0.23	0.268	0.325	0.379	0.426	0.418	0.357	0.36	0.469	0.566	0.615	0.651	0.635	0.576	0.609
13.0 Hz	1.127	1.18	1.243	1.318	1.361	1.308	1.273	1.394	1.475	1.387	1.28	1.148	0.872	0.603	0.488	0.536	0.734	0.989	1.218	1.395	1.441	1.347	1.245	1.204	1.171	1.087	0.94	0.804	0.777
12.0 Hz	1.231	1.296	1.366	1.44	1.473	1.407	1.389	1.56	1.706	1.633	1.53	1.504	1.405	1.267	1.294	1.529	1.806	1.986	2.106	2.179	2.078	1.796	1.551	1.457	1.406	1.267	1.04	0.834	0.754
11.0 Hz	1.334	1.411	1.47	1.509	1.446	1.29	1.249	1.422	1.651	1.802	1.999	2.21	2.213	2.142	2.233	2.386	2.549	2.724	2.77	2.657	2.434	2.09	1.766	1.632	1.603	1.466	1.214	0.971	0.796
10.0 Hz	0.696	0.752	0.731	0.67	0.548	0.415	0.436	0.745	1.322	2.087	2.894	3.537	3.81	3.774	3.569	3.338	3.269	3.331	3.254	3.022	2.743	2.28	1.726	1.457	1.395	1.223	1.011	0.87	0.662
9.0 Hz	0.113	0.125	0.132	0.141	0.149	0.186	0.276	0.568	1.363	2.539	3.681	4.534	4.942	4.834	4.493	4.1	3.689	3.289	2.776	2.042	1.38	0.958	0.712	0.661	0.756	0.736	0.632	0.562	0.435
8.0 Hz	0.088	0.092	0.119	0.163	0.199	0.239	0.302	0.557	1.434	2.961	4.431	5.181	5.181	4.677	3.886	3.001	2.384	2.124	1.719	0.969	0.413	0.314	0.367	0.427	0.513	0.516	0.412	0.334	0.284
7.0 Hz	0.086	0.076	0.106	0.175	0.239	0.277	0.347	0.657	1.504	2.829	3.948	4.426	4.363	3.751	2.843	2.227	1.941	1.696	1.402	0.951	0.496	0.32	0.325	0.339	0.364	0.329	0.251	0.221	0.254
6.0 Hz	0.104	0.101	0.145	0.228	0.3	0.329	0.34	0.455	0.8	1.244	1.551	1.704	1.71	1.499	1.382	1.55	1.667	1.541	1.327	0.959	0.524	0.324	0.34	0.361	0.351	0.305	0.221	0.172	0.219
5.0 Hz	0.137	0.125	0.158	0.25	0.332	0.362	0.369	0.373	0.384	0.44	0.529	0.6	0.656	0.82	1.112	1.43	1.586	1.542	1.284	0.876	0.494	0.331	0.324	0.33	0.318	0.267	0.188	0.153	0.227
4.0 Hz	0.18	0.162	0.162	0.215	0.278	0.293	0.282	0.294	0.319	0.412	0.586	0.747	0.83	0.88	0.94	0.998	1.02	0.983	0.873	0.677	0.477	0.376	0.362	0.36	0.347	0.302	0.229	0.194	0.282
3.0 Hz	0.231	0.234	0.236	0.262	0.288	0.267	0.239	0.249	0.315	0.481	0.741	0.962	1.042	0.978	0.814	0.6	0.441	0.382	0.376	0.381	0.406	0.43	0.423	0.411	0.391	0.324	0.234	0.192	0.235
2.0 Hz	0.245	0.284	0.309	0.327	0.352	0.358	0.336	0.327	0.37	0.521	0.791	1.045	1.148	1.144	1.013	0.723	0.454	0.365	0.335	0.328	0.393	0.44	0.405	0.368	0.333	0.251	0.168	0.146	0.187
1.0 Hz	0.302	0.359	0.417	0.455	0.486	0.509	0.493	0.434	0.402	0.454	0.603	0.757	0.824	0.842	0.828	0.694	0.531	0.479	0.465	0.436	0.443	0.439	0.403	0.366	0.319	0.244	0.174	0.144	0.178
0.0 Hz	0.517	0.516	0.545	0.621	0.699	0.762	0.785	0.743	0.68	0.626	0.594	0.593	0.592	0.593	0.643	0.632	0.539	0.503	0.559	0.628	0.705	0.757	0.718	0.594	0.425	0.258	0.141	0.099	0.126
Raw EEG
t	11318.6	11318.6	11318.6	11318.6	11318.6	11318.6	11318.6	11318.6	11318.6	11318.6	11318.6	11318.6	11318.6	11318.6	11318.6	11318.6	11318.6	11318.6	11318.6	11318.6	11318.6	11318.6	11318.6	11318.6	11318.6	11318.6	11318.6	11318.6	11318.6	11318.6	11318.6	11318.6	11318.6	11318.6	11318.6	11318.6	11318.6	11318.6	11318.6	11318.6	11318.6	11318.6	11318.6	11318.6	11318.6	11318.6	11318.6	11318.6	11318.6
amp	-0.018	-0.026	-0.012	-0.032	-0.049	-0.086	-0.079	-0.09	-0.093	-0.093	-0.095	-0.114	-0.143	-0.139	-0.127	-0.11	-0.058	-0.032	-0.026	-0.006	-0.012	-0.009	-0.001	-0.034	-0.027	-0.014	-0.034	-0.059	-0.046	-0.069	-0.079	-0.097	-0.105	-0.101	-0.082	-0.061	-0.05	-0.028	-0.008	-0.018	-0.002	0.002	0.009	-0.005	-0.015	-0.055	-0.075	-0.074	-0.051
LFP
t	11318.6	11318.6	11318.6	11318.6	11318.6	11318.6	11318.6	11318.6	11318.6	11318.7	11318.7	11318.7	11318.7	11318.7	11318.7	11318.7	11318.7	11318.7	11318.7	11318.7	11318.7	11318.7	11318.7	11318.7	11318.7	11318.8	11318.8	11318.8	11318.8	11318.8	11318.8	11318.8	11318.8	11318.8	11318.8	11318.8	11318.8	11318.8	11318.8	11318.8	11318.8	11318.8	11318.9	11318.9	11318.9	11318.9	11318.9	11318.9	11318.9
amp	-0.039	-0.04	-0.059	-0.056	-0.022	0.011	0.028	0.024	0.002	-0.011	0.015	0.046	0.048	0.044	0.041	0.035	0.036	0.038	0.033	0.034	0.046	0.056	0.064	0.069	0.067	0.063	0.047	0.025	0.016	0.014	0	-0.015	-0.007	0.011	0.004	-0.012	-0.012	-0.006	-0.008	-0.013	-0.019	-0.022	-0.026	-0.035	-0.025	-0.006	-0.004	0.002	0.024
[truncated: 4,351 more columns]

## Sheet: Figure_2f_top
mouse	time	0.0 Hz	0.5 Hz	1.0 Hz	1.5 Hz	2.0 Hz	2.5 Hz	3.0 Hz	3.5 Hz	4.0 Hz	4.5 Hz	5.0 Hz	5.5 Hz	6.0 Hz	6.5 Hz	7.0 Hz	7.5 Hz	8.0 Hz	8.5 Hz	9.0 Hz	9.5 Hz	10.0 Hz	10.5 Hz	11.0 Hz	11.5 Hz	12.0 Hz	12.5 Hz	13.0 Hz	13.5 Hz	14.0 Hz	14.5 Hz	15.0 Hz	15.5 Hz	16.0 Hz	16.5 Hz	17.0 Hz	17.5 Hz	18.0 Hz	18.5 Hz	19.0 Hz	19.5 Hz	20.0 Hz	20.5 Hz	21.0 Hz	21.5 Hz	22.0 Hz	22.5 Hz	23.0 Hz	23.5 Hz
King	-3	0.838	0.811	0.921	1.006	0.985	1.062	1.042	0.982	0.988	1.052	1.029	1.088	1.326	1.368	1.22	1.016	0.839	0.817	0.723	0.733	0.767	0.694	0.698	0.698	0.735	0.772	0.845	0.865	0.902	0.929	0.909	0.92	0.938	0.891	0.898	0.899	0.915	0.904	0.894	0.963	1.036	0.92	0.921	0.968	0.965	0.904	0.941	0.945
King	-2.898	0.853	0.821	0.933	0.997	0.968	1.04	1.037	0.976	0.967	1.043	1.017	1.078	1.32	1.368	1.226	1.017	0.843	0.812	0.719	0.73	0.756	0.686	0.695	0.692	0.724	0.764	0.836	0.862	0.906	0.941	0.905	0.919	0.924	0.876	0.884	0.894	0.925	0.904	0.892	0.953	1.025	0.923	0.913	0.943	0.955	0.899	0.931	0.935
King	-2.797	0.856	0.83	0.94	0.985	0.958	1.02	1.031	0.969	0.95	1.033	1.011	1.08	1.306	1.364	1.231	1.012	0.851	0.809	0.718	0.73	0.734	0.678	0.689	0.691	0.711	0.755	0.826	0.856	0.914	0.947	0.904	0.92	0.911	0.865	0.872	0.888	0.938	0.908	0.891	0.945	1	0.926	0.901	0.915	0.938	0.891	0.921	0.928
King	-2.695	0.85	0.834	0.941	0.969	0.957	1.003	1.024	0.963	0.942	1.027	1.014	1.091	1.288	1.36	1.23	1.002	0.863	0.812	0.721	0.732	0.707	0.67	0.682	0.694	0.702	0.744	0.814	0.851	0.922	0.946	0.907	0.923	0.904	0.859	0.868	0.883	0.948	0.911	0.893	0.941	0.965	0.927	0.887	0.887	0.915	0.884	0.911	0.928
King	-2.593	0.827	0.843	0.937	0.953	0.964	0.99	1.015	0.963	0.942	1.024	1.027	1.106	1.269	1.354	1.219	0.991	0.879	0.819	0.73	0.734	0.683	0.664	0.676	0.704	0.701	0.736	0.803	0.846	0.929	0.939	0.915	0.928	0.904	0.86	0.87	0.881	0.954	0.913	0.896	0.941	0.928	0.925	0.875	0.865	0.892	0.88	0.904	0.934
King	-2.492	0.813	0.844	0.93	0.94	0.977	0.982	1.008	0.969	0.95	1.026	1.048	1.119	1.253	1.345	1.199	0.981	0.895	0.832	0.746	0.735	0.67	0.661	0.677	0.722	0.711	0.731	0.792	0.841	0.934	0.93	0.927	0.934	0.912	0.867	0.876	0.884	0.953	0.911	0.9	0.944	0.897	0.919	0.865	0.85	0.873	0.88	0.902	0.945
King	-2.39	0.76	0.84	0.922	0.932	0.992	0.979	1.003	0.982	0.963	1.032	1.069	1.126	1.239	1.331	1.174	0.973	0.91	0.848	0.766	0.732	0.67	0.665	0.685	0.746	0.729	0.732	0.788	0.839	0.934	0.924	0.94	0.941	0.925	0.882	0.884	0.893	0.947	0.904	0.906	0.949	0.88	0.912	0.857	0.845	0.863	0.883	0.907	0.958
King	-2.288	0.835	0.845	0.915	0.928	1.006	0.981	1	1	0.982	1.04	1.085	1.128	1.224	1.312	1.148	0.967	0.922	0.866	0.787	0.727	0.683	0.676	0.702	0.774	0.753	0.739	0.792	0.841	0.932	0.923	0.954	0.95	0.94	0.902	0.892	0.904	0.938	0.895	0.912	0.952	0.875	0.906	0.849	0.847	0.862	0.887	0.918	0.971
King	-2.186	0.829	0.842	0.91	0.928	1.019	0.989	1.002	1.02	1.001	1.049	1.09	1.124	1.209	1.289	1.126	0.963	0.931	0.882	0.806	0.723	0.708	0.696	0.725	0.801	0.776	0.756	0.803	0.852	0.929	0.929	0.968	0.957	0.954	0.926	0.899	0.915	0.929	0.888	0.919	0.952	0.879	0.903	0.845	0.851	0.868	0.89	0.934	0.984
King	-2.085	0.822	0.832	0.905	0.934	1.026	1	1.009	1.038	1.019	1.057	1.085	1.113	1.194	1.261	1.11	0.963	0.937	0.894	0.818	0.722	0.737	0.724	0.753	0.821	0.795	0.777	0.822	0.868	0.925	0.94	0.98	0.962	0.964	0.949	0.907	0.926	0.923	0.884	0.926	0.946	0.885	0.901	0.846	0.854	0.878	0.895	0.952	0.995
King	-1.983	0.929	0.842	0.901	0.943	1.028	1.012	1.018	1.052	1.031	1.062	1.071	1.094	1.181	1.233	1.102	0.966	0.939	0.902	0.82	0.727	0.767	0.76	0.779	0.834	0.807	0.797	0.846	0.887	0.923	0.952	0.991	0.963	0.967	0.968	0.918	0.936	0.925	0.884	0.929	0.937	0.889	0.898	0.85	0.855	0.885	0.901	0.968	1.005
King	-1.881	0.957	0.832	0.895	0.954	1.025	1.019	1.029	1.059	1.038	1.063	1.052	1.07	1.171	1.206	1.1	0.971	0.941	0.903	0.811	0.738	0.795	0.796	0.801	0.838	0.813	0.814	0.87	0.903	0.924	0.961	0.998	0.963	0.964	0.981	0.931	0.946	0.934	0.89	0.93	0.924	0.887	0.894	0.855	0.852	0.889	0.91	0.983	1.012
King	-1.78	0.875	0.811	0.887	0.964	1.02	1.019	1.039	1.059	1.042	1.059	1.03	1.047	1.164	1.186	1.1	0.979	0.943	0.899	0.794	0.755	0.821	0.83	0.816	0.836	0.814	0.828	0.888	0.912	0.927	0.966	1.001	0.962	0.953	0.989	0.948	0.958	0.947	0.903	0.927	0.91	0.882	0.89	0.86	0.849	0.889	0.921	0.995	1.015
King	-1.678	0.87	0.806	0.879	0.969	1.014	1.013	1.042	1.056	1.04	1.051	1.006	1.031	1.161	1.175	1.099	0.987	0.947	0.889	0.776	0.776	0.843	0.857	0.824	0.831	0.813	0.839	0.898	0.911	0.931	0.968	0.998	0.963	0.938	0.993	0.967	0.975	0.962	0.921	0.922	0.897	0.878	0.884	0.865	0.848	0.888	0.933	1.003	1.014
King	-1.576	0.896	0.815	0.872	0.97	1.007	1.003	1.038	1.049	1.037	1.037	0.983	1.024	1.161	1.173	1.096	0.994	0.953	0.877	0.764	0.795	0.862	0.874	0.826	0.826	0.813	0.847	0.898	0.9	0.933	0.971	0.991	0.966	0.924	0.993	0.985	0.998	0.973	0.941	0.917	0.886	0.877	0.88	0.87	0.852	0.889	0.944	1.007	1.011
King	-1.475	0.832	0.803	0.864	0.968	1.001	0.989	1.028	1.041	1.035	1.018	0.963	1.027	1.162	1.178	1.093	0.999	0.96	0.866	0.763	0.81	0.877	0.883	0.824	0.823	0.818	0.855	0.888	0.885	0.932	0.978	0.983	0.967	0.914	0.993	0.999	1.025	0.978	0.959	0.915	0.88	0.881	0.879	0.879	0.861	0.895	0.954	1.007	1.004
King	-1.373	0.869	0.815	0.857	0.964	0.994	0.976	1.014	1.033	1.032	0.995	0.948	1.036	1.162	1.183	1.09	1	0.968	0.862	0.774	0.82	0.886	0.885	0.821	0.821	0.83	0.862	0.873	0.87	0.931	0.988	0.976	0.967	0.913	0.99	1.01	1.048	0.982	0.97	0.919	0.881	0.889	0.882	0.889	0.876	0.908	0.961	1.005	0.994
King	-1.271	0.892	0.829	0.849	0.959	0.99	0.968	0.998	1.028	1.026	0.972	0.941	1.045	1.161	1.184	1.091	1.001	0.974	0.867	0.796	0.825	0.891	0.884	0.818	0.821	0.846	0.867	0.86	0.859	0.932	0.996	0.973	0.966	0.92	0.986	1.019	1.063	0.985	0.972	0.929	0.889	0.902	0.891	0.902	0.898	0.927	0.964	1.001	0.984
King	-1.169	0.908	0.825	0.843	0.955	0.987	0.964	0.984	1.023	1.019	0.949	0.939	1.051	1.154	1.175	1.094	1.002	0.979	0.88	0.826	0.831	0.892	0.879	0.817	0.823	0.864	0.872	0.854	0.859	0.936	1	0.974	0.964	0.935	0.983	1.027	1.068	0.989	0.97	0.942	0.904	0.918	0.904	0.918	0.923	0.949	0.967	0.997	0.978
King	-1.068	0.874	0.819	0.842	0.951	0.986	0.965	0.976	1.018	1.009	0.931	0.941	1.048	1.139	1.157	1.098	1.006	0.984	0.898	0.858	0.84	0.893	0.874	0.815	0.828	0.88	0.878	0.858	0.872	0.945	0.998	0.979	0.963	0.954	0.984	1.033	1.061	0.993	0.971	0.954	0.925	0.937	0.922	0.937	0.947	0.967	0.975	0.994	0.975
King	-0.966	0.942	0.837	0.847	0.947	0.988	0.97	0.97	1.011	0.992	0.923	0.941	1.039	1.112	1.132	1.102	1.013	0.989	0.921	0.89	0.854	0.896	0.87	0.813	0.836	0.892	0.882	0.872	0.897	0.958	0.992	0.984	0.965	0.975	0.989	1.037	1.048	0.998	0.975	0.967	0.947	0.96	0.946	0.958	0.967	0.98	0.988	0.995	0.973
King	-0.864	1.029	0.854	0.859	0.944	0.992	0.978	0.966	1.002	0.969	0.925	0.936	1.025	1.072	1.1	1.104	1.022	0.994	0.945	0.921	0.872	0.903	0.869	0.81	0.843	0.899	0.888	0.892	0.93	0.973	0.982	0.987	0.968	0.997	0.998	1.04	1.034	1.006	0.983	0.979	0.964	0.987	0.975	0.977	0.984	0.987	1.005	1.002	0.972
King	-0.763	1.031	0.88	0.878	0.941	0.999	0.984	0.963	0.991	0.946	0.933	0.928	1.008	1.022	1.066	1.101	1.032	0.999	0.97	0.951	0.896	0.918	0.873	0.814	0.851	0.907	0.896	0.915	0.965	0.988	0.976	0.989	0.976	1.019	1.011	1.046	1.023	1.019	0.994	0.993	0.975	1.017	1.009	0.997	0.998	0.993	1.023	1.014	0.973
King	-0.661	0.988	0.896	0.9	0.94	1.008	0.988	0.96	0.979	0.929	0.945	0.922	0.991	0.965	1.03	1.09	1.041	1.003	0.996	0.983	0.929	0.945	0.888	0.835	0.865	0.923	0.913	0.946	1.003	1.004	0.981	0.994	0.991	1.045	1.03	1.055	1.022	1.037	1.012	1.011	0.984	1.047	1.05	1.02	1.014	1.004	1.04	1.031	0.98
King	-0.559	1.034	0.94	0.926	0.946	1.019	0.993	0.958	0.974	0.922	0.962	0.924	0.976	0.912	0.992	1.07	1.045	1.006	1.023	1.022	0.973	0.991	0.925	0.883	0.899	0.959	0.95	0.992	1.047	1.027	1.006	1.012	1.021	1.079	1.06	1.07	1.036	1.064	1.041	1.037	0.997	1.077	1.096	1.051	1.04	1.025	1.06	1.051	0.997
King	-0.458	1.051	0.978	0.957	0.96	1.031	1	0.963	0.981	0.93	0.981	0.939	0.965	0.866	0.951	1.036	1.042	1.009	1.052	1.072	1.03	1.059	0.994	0.966	0.967	1.029	1.016	1.064	1.101	1.066	1.054	1.052	1.066	1.124	1.105	1.093	1.066	1.101	1.083	1.073	1.018	1.109	1.146	1.092	1.077	1.06	1.086	1.073	1.026
King	-0.356	1.05	1.02	0.995	0.985	1.043	1.013	0.976	1.001	0.952	1.003	0.966	0.96	0.832	0.906	0.989	1.028	1.014	1.082	1.135	1.102	1.149	1.098	1.086	1.079	1.138	1.118	1.162	1.172	1.123	1.123	1.115	1.127	1.179	1.163	1.123	1.112	1.148	1.135	1.119	1.049	1.143	1.197	1.137	1.128	1.105	1.12	1.097	1.061
King	-0.254	1.071	1.076	1.042	1.021	1.053	1.03	0.994	1.032	0.983	1.029	1	0.96	0.809	0.858	0.932	1.006	1.023	1.116	1.206	1.184	1.254	1.227	1.237	1.233	1.281	1.251	1.283	1.255	1.196	1.205	1.193	1.197	1.24	1.229	1.158	1.166	1.199	1.193	1.171	1.089	1.178	1.241	1.184	1.187	1.154	1.16	1.123	1.098
King	-0.153	1.105	1.127	1.098	1.063	1.058	1.049	1.018	1.064	1.016	1.053	1.033	0.963	0.796	0.811	0.87	0.98	1.037	1.149	1.277	1.267	1.365	1.365	1.401	1.412	1.437	1.396	1.415	1.34	1.272	1.287	1.274	1.264	1.295	1.289	1.197	1.218	1.247	1.245	1.219	1.131	1.213	1.269	1.226	1.243	1.2	1.201	1.147	1.129
King	-0.051	1.122	1.194	1.16	1.103	1.059	1.064	1.04	1.088	1.046	1.068	1.06	0.966	0.785	0.768	0.81	0.956	1.058	1.181	1.337	1.341	1.464	1.489	1.557	1.586	1.58	1.534	1.537	1.412	1.339	1.351	1.342	1.313	1.333	1.331	1.231	1.257	1.283	1.28	1.254	1.167	1.24	1.279	1.254	1.284	1.235	1.235	1.164	1.146
King	0.051	1.154	1.263	1.22	1.134	1.053	1.069	1.056	1.094	1.062	1.072	1.075	0.962	0.774	0.733	0.762	0.941	1.083	1.207	1.374	1.394	1.535	1.582	1.678	1.72	1.685	1.64	1.621	1.458	1.381	1.382	1.377	1.333	1.343	1.344	1.251	1.276	1.297	1.289	1.267	1.19	1.249	1.27	1.264	1.303	1.252	1.256	1.172	1.145
King	0.153	1.181	1.322	1.267	1.153	1.042	1.062	1.058	1.08	1.061	1.061	1.077	0.946	0.761	0.709	0.732	0.939	1.109	1.223	1.381	1.42	1.566	1.63	1.743	1.79	1.732	1.694	1.65	1.468	1.388	1.373	1.372	1.317	1.322	1.322	1.249	1.27	1.287	1.267	1.253	1.194	1.235	1.242	1.252	1.293	1.25	1.255	1.168	1.128
King	0.254	1.16	1.352	1.294	1.156	1.026	1.043	1.044	1.05	1.044	1.036	1.066	0.917	0.746	0.698	0.725	0.952	1.131	1.225	1.36	1.413	1.551	1.626	1.746	1.784	1.715	1.684	1.617	1.438	1.356	1.326	1.325	1.267	1.272	1.27	1.225	1.24	1.251	1.217	1.214	1.178	1.199	1.199	1.22	1.262	1.227	1.233	1.155	1.097
King	0.356	1.082	1.359	1.296	1.147	1.006	1.015	1.018	1.01	1.012	1.004	1.046	0.88	0.732	0.698	0.74	0.977	1.147	1.208	1.318	1.378	1.496	1.575	1.692	1.706	1.64	1.617	1.532	1.375	1.294	1.252	1.246	1.194	1.203	1.194	1.182	1.191	1.194	1.147	1.157	1.145	1.147	1.144	1.174	1.217	1.189	1.197	1.134	1.061
King	0.458	1.166	1.373	1.28	1.127	0.982	0.984	0.985	0.972	0.973	0.974	1.021	0.84	0.722	0.708	0.772	1.008	1.15	1.177	1.265	1.323	1.415	1.488	1.598	1.579	1.528	1.509	1.415	1.29	1.216	1.168	1.151	1.114	1.128	1.109	1.128	1.132	1.123	1.073	1.089	1.106	1.086	1.088	1.123	1.168	1.142	1.155	1.11	1.026
King	0.559	1.198	1.368	1.249	1.103	0.96	0.954	0.957	0.941	0.935	0.953	0.994	0.806	0.718	0.723	0.814	1.037	1.141	1.139	1.211	1.259	1.326	1.385	1.484	1.432	1.399	1.384	1.287	1.201	1.14	1.088	1.06	1.041	1.061	1.028	1.07	1.075	1.05	1.009	1.021	1.066	1.029	1.038	1.074	1.122	1.095	1.118	1.088	1
King	0.661	1.232	1.343	1.212	1.078	0.945	0.928	0.941	0.923	0.905	0.942	0.971	0.786	0.721	0.741	0.859	1.06	1.122	1.1	1.164	1.202	1.242	1.282	1.371	1.295	1.276	1.268	1.172	1.124	1.079	1.025	0.988	0.987	1.01	0.965	1.017	1.027	0.988	0.962	0.965	1.032	0.987	0.999	1.035	1.083	1.055	1.091	1.074	0.985
King	0.763	1.285	1.316	1.173	1.058	0.937	0.913	0.94	0.92	0.889	0.938	0.954	0.784	0.732	0.759	0.899	1.071	1.1	1.07	1.126	1.162	1.173	1.192	1.271	1.185	1.175	1.176	1.082	1.069	1.038	0.984	0.944	0.955	0.978	0.925	0.975	0.99	0.944	0.937	0.927	1.004	0.964	0.974	1.006	1.048	1.028	1.075	1.069	0.981
King	0.864	1.398	1.304	1.137	1.044	0.94	0.909	0.95	0.929	0.889	0.937	0.945	0.798	0.75	0.777	0.928	1.07	1.08	1.053	1.099	1.141	1.123	1.122	1.192	1.107	1.1	1.114	1.022	1.036	1.015	0.963	0.926	0.942	0.96	0.907	0.947	0.966	0.92	0.933	0.908	0.985	0.959	0.964	0.986	1.017	1.012	1.066	1.068	0.986
King	0.966	1.257	1.242	1.103	1.032	0.95	0.918	0.965	0.946	0.903	0.934	0.944	0.821	0.774	0.794	0.945	1.059	1.066	1.048	1.082	1.135	1.089	1.071	1.131	1.057	1.049	1.073	0.992	1.018	1.002	0.956	0.925	0.941	0.951	0.905	0.932	0.951	0.912	0.946	0.908	0.97	0.968	0.965	0.972	0.988	1.005	1.059	1.068	0.996
King	1.068	1.223	1.199	1.071	1.019	0.967	0.936	0.978	0.966	0.923	0.931	0.95	0.848	0.801	0.811	0.951	1.044	1.061	1.054	1.074	1.137	1.065	1.036	1.085	1.024	1.013	1.046	0.982	1.008	0.99	0.956	0.931	0.942	0.945	0.911	0.928	0.942	0.917	0.965	0.922	0.961	0.983	0.97	0.963	0.962	1.002	1.046	1.066	1.006
King	1.169	1.156	1.17	1.041	1	0.985	0.962	0.984	0.985	0.946	0.927	0.957	0.876	0.828	0.827	0.948	1.029	1.059	1.066	1.072	1.143	1.048	1.01	1.05	1	0.985	1.023	0.98	0.998	0.977	0.954	0.936	0.942	0.94	0.919	0.931	0.936	0.929	0.986	0.944	0.959	0.994	0.978	0.956	0.942	0.999	1.028	1.058	1.014
King	1.271	1.017	1.116	1.01	0.977	1.004	0.989	0.984	0.996	0.969	0.925	0.963	0.901	0.852	0.841	0.942	1.017	1.058	1.08	1.075	1.146	1.036	0.991	1.025	0.979	0.963	1	0.976	0.987	0.961	0.949	0.938	0.94	0.934	0.928	0.936	0.931	0.944	1.004	0.969	0.963	1.002	0.985	0.951	0.93	0.992	1.007	1.041	1.019
King	1.373	1.068	1.102	0.983	0.955	1.019	1.015	0.982	0.997	0.991	0.926	0.966	0.924	0.872	0.852	0.935	1.008	1.054	1.09	1.082	1.148	1.025	0.977	1.008	0.963	0.946	0.977	0.966	0.977	0.945	0.939	0.935	0.936	0.927	0.936	0.944	0.928	0.96	1.019	0.993	0.973	1.005	0.989	0.949	0.927	0.98	0.984	1.02	1.019
King	1.475	1.109	1.074	0.96	0.94	1.029	1.037	0.98	0.99	1.009	0.931	0.968	0.945	0.891	0.859	0.931	1.001	1.045	1.095	1.09	1.146	1.009	0.97	0.997	0.954	0.938	0.955	0.95	0.967	0.933	0.925	0.928	0.933	0.923	0.942	0.953	0.927	0.974	1.026	1.015	0.985	1.005	0.992	0.951	0.934	0.964	0.961	0.998	1.013
King	1.576	1.097	1.044	0.944	0.936	1.035	1.05	0.981	0.977	1.022	0.94	0.969	0.967	0.907	0.863	0.931	0.995	1.032	1.095	1.1	1.138	0.99	0.969	0.99	0.95	0.939	0.937	0.932	0.957	0.926	0.911	0.918	0.934	0.92	0.943	0.966	0.928	0.986	1.028	1.035	0.996	1.004	0.994	0.96	0.947	0.949	0.94	0.978	1.001
King	1.678	1.026	1.002	0.936	0.944	1.037	1.054	0.985	0.966	1.027	0.951	0.972	0.992	0.924	0.868	0.935	0.987	1.018	1.088	1.108	1.121	0.972	0.974	0.983	0.954	0.949	0.926	0.915	0.946	0.926	0.899	0.908	0.938	0.92	0.941	0.981	0.932	0.992	1.028	1.052	1.006	1.004	0.997	0.977	0.963	0.939	0.925	0.959	0.989
King	1.78	0.98	0.974	0.935	0.962	1.037	1.051	0.992	0.959	1.027	0.962	0.978	1.02	0.942	0.875	0.941	0.978	1.008	1.078	1.112	1.1	0.957	0.983	0.978	0.963	0.965	0.925	0.905	0.936	0.931	0.89	0.901	0.943	0.923	0.938	0.994	0.94	0.991	1.028	1.065	1.015	1.003	1.001	1.004	0.978	0.939	0.915	0.942	0.978
King	1.881	0.951	0.95	0.94	0.982	1.035	1.045	1	0.959	1.024	0.974	0.983	1.05	0.962	0.885	0.948	0.969	1.001	1.066	1.109	1.078	0.95	0.993	0.975	0.977	0.983	0.93	0.901	0.928	0.937	0.885	0.901	0.948	0.927	0.937	1.003	0.95	0.984	1.028	1.074	1.023	1.003	1.006	1.036	0.993	0.949	0.91	0.928	0.972
King	1.983	0.962	0.943	0.949	1.002	1.03	1.04	1.009	0.964	1.018	0.987	0.985	1.078	0.983	0.898	0.953	0.963	0.998	1.053	1.1	1.059	0.951	1.002	0.976	0.991	0.998	0.939	0.902	0.922	0.941	0.883	0.907	0.953	0.934	0.94	1.004	0.961	0.972	1.029	1.077	1.032	1.004	1.01	1.066	1.01	0.964	0.91	0.917	0.97
King	2.085	0.997	0.938	0.962	1.015	1.022	1.036	1.017	0.97	1.015	0.998	0.986	1.099	1.003	0.914	0.954	0.962	0.998	1.04	1.088	1.046	0.96	1.009	0.979	1.002	1.007	0.945	0.904	0.92	0.939	0.885	0.917	0.959	0.942	0.946	1	0.969	0.957	1.028	1.073	1.038	1.007	1.013	1.086	1.029	0.982	0.915	0.907	0.968
King	2.186	0.998	0.938	0.979	1.019	1.01	1.033	1.026	0.973	1.018	1.006	0.987	1.107	1.02	0.93	0.954	0.968	1	1.027	1.074	1.041	0.974	1.016	0.977	1.007	1.007	0.945	0.906	0.923	0.932	0.894	0.926	0.967	0.951	0.953	0.994	0.97	0.94	1.022	1.063	1.045	1.01	1.013	1.096	1.044	0.999	0.922	0.899	0.967
King	2.288	0.979	0.942	0.998	1.019	0.998	1.029	1.032	0.972	1.026	1.012	0.99	1.102	1.031	0.942	0.952	0.979	1.002	1.016	1.06	1.041	0.988	1.022	0.971	1.003	0.995	0.943	0.905	0.929	0.922	0.906	0.933	0.975	0.959	0.962	0.986	0.964	0.926	1.01	1.045	1.052	1.011	1.01	1.096	1.052	1.015	0.93	0.892	0.969
King	2.39	0.977	0.957	1.018	1.016	0.985	1.022	1.032	0.97	1.04	1.017	0.995	1.086	1.035	0.949	0.95	0.994	1.004	1.008	1.048	1.046	1.001	1.025	0.96	0.987	0.972	0.939	0.903	0.939	0.911	0.919	0.936	0.981	0.966	0.972	0.978	0.953	0.915	0.993	1.022	1.058	1.009	1.005	1.086	1.054	1.026	0.939	0.888	0.971
King	2.492	0.895	0.96	1.037	1.017	0.975	1.012	1.024	0.969	1.057	1.024	1.005	1.059	1.033	0.948	0.946	1.008	1.004	1.004	1.037	1.049	1.01	1.022	0.948	0.96	0.943	0.934	0.902	0.95	0.902	0.929	0.938	0.981	0.968	0.985	0.969	0.941	0.907	0.975	0.999	1.057	1.005	0.998	1.071	1.049	1.03	0.95	0.889	0.973
King	2.593	0.943	0.987	1.054	1.021	0.969	0.999	1.01	0.976	1.075	1.032	1.023	1.028	1.028	0.94	0.944	1.018	1.003	1.004	1.031	1.046	1.014	1.017	0.938	0.928	0.915	0.929	0.91	0.957	0.899	0.934	0.938	0.976	0.967	0.996	0.959	0.932	0.904	0.96	0.978	1.051	0.997	0.99	1.055	1.042	1.031	0.963	0.898	0.975
King	2.695	0.959	1.006	1.069	1.027	0.966	0.982	0.993	0.995	1.09	1.043	1.044	1.003	1.021	0.927	0.942	1.02	0.998	1.005	1.026	1.034	1.01	1.015	0.93	0.898	0.892	0.927	0.927	0.956	0.902	0.936	0.938	0.966	0.962	1.001	0.95	0.929	0.907	0.947	0.963	1.039	0.985	0.98	1.041	1.035	1.03	0.978	0.91	0.978
King	2.797	0.968	1.031	1.083	1.032	0.967	0.966	0.979	1.022	1.104	1.056	1.059	0.991	1.012	0.914	0.941	1.014	0.99	1.006	1.021	1.016	0.997	1.019	0.927	0.876	0.876	0.93	0.949	0.949	0.907	0.935	0.94	0.952	0.954	0.997	0.942	0.933	0.915	0.939	0.954	1.025	0.97	0.971	1.03	1.033	1.032	0.995	0.926	0.981
King	2.898	0.992	1.041	1.093	1.035	0.966	0.954	0.973	1.051	1.117	1.073	1.064	0.995	1.006	0.904	0.94	1	0.98	1.005	1.011	0.996	0.978	1.028	0.931	0.867	0.868	0.937	0.972	0.94	0.912	0.934	0.946	0.936	0.941	0.983	0.937	0.94	0.928	0.933	0.953	1.012	0.954	0.963	1.022	1.034	1.037	1.011	0.942	0.982
King	3	0.978	1.043	1.101	1.032	0.965	0.948	0.979	1.075	1.131	1.09	1.061	1.009	1.006	0.899	0.939	0.981	0.969	1.001	0.996	0.98	0.961	1.036	0.942	0.87	0.864	0.945	0.988	0.932	0.913	0.937	0.954	0.919	0.927	0.962	0.934	0.948	0.943	0.926	0.959	0.998	0.944	0.956	1.015	1.038	1.047	1.024	0.958	0.977
Cervantes	-3	0.943	0.899	0.974	0.99	1.013	1.06	1.121	1.05	0.992	1.023	1.161	1.192	1.246	1.23	1.148	1.045	0.902	0.809	0.779	0.684	0.679	0.688	0.685	0.754	0.851	0.837	0.956	0.912	0.885	1	1.03	0.982	0.989	1.01	0.995	1.015	1.001	1.018	0.96	0.865	0.886	0.92	0.946	0.978	0.983	1.008	1.019	0.957
Cervantes	-2.898	0.928	0.905	0.975	0.986	0.994	1.054	1.112	1.053	0.997	1.032	1.16	1.199	1.231	1.222	1.143	1.035	0.91	0.807	0.796	0.688	0.695	0.715	0.693	0.782	0.857	0.828	0.95	0.918	0.899	1.008	1.01	0.975	1.008	1.033	1.011	1.016	0.998	1.02	0.973	0.872	0.893	0.922	0.941	0.975	0.99	0.99	1.002	0.959
Cervantes	-2.797	0.869	0.902	0.969	0.979	0.974	1.048	1.103	1.052	1.001	1.041	1.163	1.208	1.219	1.215	1.136	1.023	0.92	0.807	0.807	0.692	0.71	0.749	0.705	0.806	0.865	0.827	0.951	0.932	0.917	1.016	0.99	0.966	1.024	1.037	1.019	1.02	0.995	1.017	0.983	0.884	0.906	0.93	0.931	0.972	0.994	0.977	0.985	0.96
Cervantes	-2.695	0.863	0.908	0.957	0.969	0.958	1.041	1.094	1.048	1.003	1.045	1.171	1.217	1.215	1.208	1.13	1.014	0.929	0.808	0.809	0.697	0.726	0.779	0.723	0.822	0.874	0.836	0.958	0.951	0.935	1.022	0.97	0.958	1.034	1.024	1.017	1.024	0.994	1.01	0.988	0.9	0.922	0.943	0.922	0.972	0.993	0.968	0.971	0.96
Cervantes	-2.593	0.911	0.908	0.941	0.958	0.949	1.032	1.085	1.045	1.002	1.047	1.181	1.223	1.219	1.204	1.127	1.009	0.937	0.811	0.805	0.703	0.741	0.804	0.745	0.827	0.88	0.853	0.964	0.97	0.949	1.02	0.953	0.946	1.032	1.003	1.003	1.029	0.996	1	0.99	0.919	0.941	0.96	0.917	0.977	0.985	0.964	0.959	0.955
Cervantes	-2.492	0.947	0.904	0.926	0.946	0.947	1.019	1.078	1.042	1	1.045	1.192	1.225	1.226	1.203	1.126	1.01	0.942	0.813	0.799	0.708	0.751	0.819	0.767	0.822	0.881	0.874	0.968	0.979	0.959	1.011	0.939	0.932	1.017	0.982	0.982	1.029	1.002	0.987	0.991	0.936	0.96	0.974	0.92	0.983	0.974	0.962	0.95	0.946
Cervantes	-2.39	0.895	0.896	0.914	0.934	0.951	1.006	1.071	1.04	1	1.041	1.194	1.223	1.234	1.203	1.127	1.015	0.944	0.816	0.797	0.712	0.759	0.825	0.783	0.811	0.873	0.892	0.965	0.976	0.963	0.996	0.929	0.918	0.992	0.968	0.959	1.022	1.006	0.975	0.991	0.947	0.977	0.982	0.934	0.989	0.962	0.961	0.942	0.935
Cervantes	-2.288	0.854	0.869	0.904	0.926	0.959	0.995	1.062	1.04	1.002	1.038	1.184	1.217	1.237	1.206	1.131	1.021	0.945	0.824	0.801	0.715	0.764	0.824	0.79	0.797	0.856	0.901	0.954	0.96	0.961	0.978	0.92	0.903	0.964	0.966	0.94	1.007	1.006	0.964	0.991	0.952	0.987	0.981	0.955	0.993	0.951	0.96	0.936	0.924
Cervantes	-2.186	0.844	0.866	0.896	0.923	0.972	0.986	1.055	1.041	1.005	1.04	1.158	1.205	1.231	1.212	1.135	1.024	0.945	0.837	0.814	0.719	0.765	0.818	0.791	0.783	0.837	0.897	0.938	0.936	0.955	0.96	0.913	0.888	0.941	0.971	0.931	0.985	1.001	0.954	0.99	0.951	0.987	0.976	0.98	0.995	0.944	0.957	0.932	0.915
Cervantes	-2.085	0.969	0.871	0.888	0.927	0.988	0.981	1.049	1.045	1.009	1.049	1.124	1.186	1.219	1.22	1.139	1.023	0.943	0.858	0.835	0.724	0.761	0.809	0.787	0.771	0.817	0.879	0.921	0.909	0.947	0.945	0.908	0.876	0.928	0.978	0.932	0.961	0.99	0.947	0.988	0.946	0.976	0.973	1.002	0.996	0.941	0.954	0.931	0.905
Cervantes	-1.983	0.941	0.851	0.879	0.934	1.008	0.982	1.044	1.049	1.013	1.063	1.092	1.158	1.204	1.229	1.141	1.016	0.941	0.885	0.86	0.731	0.754	0.8	0.782	0.765	0.8	0.857	0.907	0.884	0.942	0.934	0.907	0.871	0.925	0.981	0.94	0.942	0.974	0.943	0.984	0.941	0.957	0.973	1.02	0.995	0.943	0.952	0.935	0.894
Cervantes	-1.881	0.861	0.826	0.873	0.944	1.028	0.99	1.039	1.049	1.022	1.078	1.067	1.126	1.189	1.236	1.141	1.007	0.938	0.914	0.885	0.739	0.748	0.792	0.778	0.765	0.787	0.835	0.897	0.867	0.939	0.928	0.91	0.875	0.925	0.977	0.949	0.928	0.957	0.942	0.978	0.939	0.939	0.979	1.033	0.994	0.948	0.953	0.943	0.882
Cervantes	-1.78	0.951	0.835	0.867	0.956	1.047	1.001	1.033	1.044	1.035	1.09	1.049	1.096	1.179	1.239	1.142	0.997	0.935	0.937	0.904	0.747	0.744	0.784	0.778	0.773	0.784	0.821	0.892	0.862	0.941	0.93	0.919	0.891	0.926	0.965	0.953	0.923	0.943	0.94	0.97	0.943	0.927	0.991	1.041	0.991	0.957	0.957	0.956	0.872
Cervantes	-1.678	0.924	0.837	0.865	0.967	1.063	1.012	1.026	1.035	1.049	1.096	1.041	1.074	1.173	1.239	1.142	0.991	0.932	0.952	0.913	0.755	0.743	0.78	0.78	0.788	0.789	0.818	0.892	0.867	0.947	0.937	0.935	0.913	0.925	0.943	0.949	0.925	0.935	0.936	0.959	0.952	0.925	1.008	1.045	0.987	0.969	0.966	0.97	0.871
Cervantes	-1.576	0.904	0.827	0.865	0.977	1.075	1.022	1.017	1.022	1.061	1.091	1.035	1.063	1.169	1.236	1.142	0.992	0.93	0.956	0.911	0.766	0.745	0.78	0.781	0.807	0.803	0.827	0.895	0.884	0.958	0.95	0.958	0.938	0.923	0.915	0.938	0.93	0.932	0.93	0.948	0.965	0.935	1.026	1.05	0.983	0.982	0.98	0.983	0.878
Cervantes	-1.475	0.895	0.835	0.868	0.985	1.08	1.032	1.008	1.009	1.068	1.074	1.025	1.06	1.165	1.229	1.143	1	0.928	0.952	0.9	0.777	0.749	0.784	0.785	0.829	0.825	0.842	0.902	0.909	0.974	0.968	0.987	0.96	0.921	0.888	0.922	0.934	0.931	0.926	0.935	0.978	0.956	1.042	1.055	0.983	0.995	0.997	0.994	0.895
Cervantes	-1.373	0.831	0.834	0.872	0.989	1.082	1.039	1	0.997	1.067	1.047	1.012	1.061	1.159	1.218	1.144	1.013	0.928	0.944	0.886	0.786	0.756	0.791	0.792	0.852	0.85	0.86	0.914	0.939	0.994	0.993	1.018	0.977	0.924	0.866	0.904	0.935	0.928	0.926	0.924	0.987	0.982	1.053	1.061	0.988	1.008	1.015	1.003	0.917
Cervantes	-1.271	0.852	0.846	0.878	0.989	1.082	1.046	0.994	0.987	1.058	1.016	0.99	1.06	1.151	1.202	1.147	1.028	0.93	0.936	0.874	0.792	0.769	0.801	0.803	0.872	0.873	0.879	0.927	0.969	1.019	1.021	1.047	0.989	0.933	0.853	0.888	0.931	0.923	0.929	0.918	0.99	1.005	1.057	1.065	0.999	1.02	1.028	1.009	0.941
Cervantes	-1.169	0.95	0.87	0.885	0.984	1.082	1.051	0.99	0.986	1.038	0.987	0.965	1.052	1.142	1.179	1.15	1.042	0.934	0.934	0.869	0.797	0.785	0.814	0.82	0.89	0.891	0.897	0.941	0.999	1.046	1.05	1.07	1	0.945	0.851	0.878	0.924	0.915	0.936	0.921	0.987	1.02	1.054	1.065	1.013	1.031	1.036	1.011	0.961
Cervantes	-1.068	0.916	0.869	0.893	0.977	1.081	1.055	0.99	0.991	1.013	0.963	0.943	1.035	1.134	1.151	1.149	1.054	0.939	0.94	0.874	0.805	0.808	0.826	0.846	0.906	0.902	0.912	0.955	1.026	1.072	1.079	1.088	1.013	0.962	0.858	0.875	0.916	0.909	0.946	0.934	0.979	1.028	1.043	1.062	1.025	1.04	1.042	1.004	0.977
Cervantes	-0.966	0.928	0.874	0.901	0.971	1.077	1.058	0.991	1.001	0.987	0.946	0.93	1.013	1.126	1.121	1.143	1.065	0.945	0.952	0.889	0.816	0.836	0.837	0.883	0.922	0.908	0.924	0.965	1.042	1.096	1.1	1.1	1.027	0.979	0.87	0.88	0.91	0.908	0.958	0.955	0.972	1.027	1.027	1.054	1.034	1.045	1.045	0.989	0.984
Cervantes	-0.864	1.036	0.898	0.908	0.966	1.071	1.057	0.995	1.011	0.966	0.938	0.927	0.993	1.114	1.09	1.131	1.074	0.951	0.969	0.913	0.836	0.866	0.848	0.925	0.941	0.909	0.933	0.971	1.048	1.116	1.113	1.106	1.044	0.992	0.889	0.893	0.91	0.913	0.971	0.98	0.971	1.02	1.008	1.043	1.041	1.047	1.044	0.969	0.985
Cervantes	-0.763	1.038	0.908	0.913	0.961	1.059	1.05	1.004	1.014	0.955	0.939	0.933	0.982	1.096	1.059	1.113	1.081	0.959	0.988	0.944	0.868	0.897	0.867	0.97	0.963	0.911	0.943	0.973	1.045	1.132	1.119	1.109	1.062	1.001	0.914	0.914	0.918	0.926	0.987	1.006	0.977	1.014	0.991	1.029	1.045	1.049	1.038	0.952	0.981
Cervantes	-0.661	0.976	0.908	0.915	0.959	1.043	1.037	1.016	1.011	0.956	0.951	0.948	0.984	1.071	1.028	1.09	1.084	0.97	1.004	0.982	0.915	0.93	0.904	1.018	0.994	0.928	0.962	0.979	1.043	1.151	1.125	1.111	1.082	1.008	0.947	0.942	0.939	0.952	1.007	1.031	0.995	1.015	0.981	1.02	1.048	1.051	1.028	0.947	0.979
Cervantes	-0.559	0.888	0.915	0.915	0.964	1.028	1.023	1.029	1.009	0.972	0.973	0.97	0.997	1.04	0.994	1.062	1.079	0.984	1.019	1.029	0.98	0.976	0.969	1.075	1.042	0.971	1.004	0.999	1.059	1.179	1.144	1.121	1.107	1.022	0.994	0.979	0.975	0.992	1.034	1.056	1.024	1.03	0.986	1.022	1.057	1.058	1.022	0.961	0.987
Cervantes	-0.458	0.948	0.952	0.917	0.975	1.021	1.015	1.043	1.013	1.005	1.007	0.995	1.017	1.005	0.958	1.027	1.065	0.996	1.033	1.085	1.064	1.05	1.069	1.154	1.115	1.056	1.08	1.048	1.103	1.222	1.181	1.144	1.139	1.051	1.055	1.028	1.024	1.046	1.071	1.084	1.065	1.061	1.01	1.042	1.08	1.071	1.026	0.995	1.012
Cervantes	-0.356	0.989	0.982	0.927	0.997	1.03	1.016	1.056	1.03	1.047	1.052	1.025	1.034	0.966	0.919	0.986	1.039	1.006	1.053	1.147	1.167	1.162	1.199	1.262	1.22	1.184	1.195	1.132	1.178	1.281	1.233	1.186	1.178	1.095	1.126	1.088	1.082	1.113	1.12	1.116	1.115	1.11	1.054	1.081	1.118	1.093	1.044	1.046	1.059
Cervantes	-0.254	1.085	1.019	0.951	1.032	1.057	1.026	1.066	1.06	1.093	1.096	1.058	1.038	0.926	0.879	0.938	1.002	1.012	1.079	1.212	1.284	1.307	1.352	1.395	1.354	1.342	1.343	1.242	1.278	1.347	1.29	1.241	1.225	1.151	1.2	1.154	1.144	1.186	1.177	1.153	1.167	1.171	1.116	1.136	1.168	1.122	1.073	1.106	1.119
Cervantes	-0.153	1.154	1.041	0.993	1.081	1.097	1.038	1.074	1.095	1.134	1.131	1.086	1.023	0.884	0.839	0.888	0.961	1.014	1.114	1.275	1.407	1.47	1.512	1.534	1.506	1.511	1.506	1.36	1.384	1.407	1.339	1.295	1.274	1.211	1.263	1.22	1.205	1.256	1.234	1.191	1.214	1.236	1.187	1.196	1.221	1.153	1.109	1.165	1.181
Cervantes	-0.051	1.162	1.083	1.057	1.14	1.136	1.05	1.074	1.124	1.164	1.146	1.1	0.991	0.843	0.802	0.838	0.922	1.015	1.154	1.33	1.522	1.622	1.655	1.657	1.652	1.659	1.651	1.461	1.468	1.444	1.365	1.33	1.316	1.262	1.303	1.274	1.257	1.311	1.28	1.221	1.25	1.294	1.253	1.249	1.264	1.179	1.139	1.213	1.23
Cervantes	0.051	1.15	1.135	1.137	1.198	1.161	1.055	1.065	1.137	1.175	1.139	1.089	0.945	0.801	0.772	0.796	0.893	1.017	1.194	1.37	1.611	1.737	1.757	1.743	1.763	1.76	1.746	1.526	1.504	1.444	1.355	1.33	1.341	1.293	1.314	1.308	1.293	1.345	1.305	1.235	1.27	1.333	1.305	1.278	1.286	1.193	1.154	1.239	1.259
Cervantes	0.153	1.221	1.217	1.224	1.243	1.165	1.046	1.05	1.128	1.161	1.11	1.048	0.895	0.762	0.751	0.766	0.879	1.024	1.228	1.392	1.658	1.794	1.793	1.781	1.81	1.791	1.772	1.536	1.477	1.401	1.305	1.291	1.338	1.296	1.293	1.316	1.306	1.351	1.302	1.227	1.269	1.344	1.328	1.279	1.278	1.19	1.149	1.238	1.262
Cervantes	0.254	1.212	1.287	1.301	1.265	1.144	1.023	1.027	1.099	1.121	1.063	0.985	0.849	0.729	0.738	0.755	0.881	1.036	1.247	1.393	1.654	1.782	1.761	1.764	1.778	1.75	1.722	1.488	1.39	1.322	1.219	1.217	1.304	1.267	1.245	1.297	1.294	1.328	1.272	1.197	1.249	1.324	1.317	1.251	1.242	1.167	1.124	1.211	1.24
Cervantes	0.356	1.178	1.355	1.351	1.26	1.1	0.989	1	1.053	1.063	1.006	0.912	0.808	0.707	0.734	0.76	0.897	1.054	1.249	1.373	1.599	1.705	1.675	1.693	1.675	1.643	1.606	1.393	1.264	1.217	1.114	1.123	1.242	1.212	1.179	1.256	1.26	1.278	1.218	1.15	1.213	1.271	1.275	1.198	1.186	1.125	1.085	1.166	1.199
Cervantes	0.458	1.124	1.388	1.364	1.23	1.042	0.951	0.972	0.998	1.002	0.949	0.848	0.776	0.7	0.738	0.78	0.924	1.072	1.232	1.333	1.507	1.581	1.555	1.581	1.525	1.493	1.451	1.271	1.126	1.106	1.009	1.028	1.162	1.142	1.106	1.199	1.211	1.209	1.152	1.095	1.167	1.196	1.214	1.127	1.122	1.072	1.04	1.111	1.149
Cervantes	0.559	1.044	1.388	1.34	1.179	0.982	0.914	0.943	0.944	0.949	0.899	0.806	0.754	0.707	0.747	0.809	0.954	1.086	1.2	1.278	1.397	1.436	1.428	1.448	1.361	1.329	1.289	1.147	1.005	1.008	0.924	0.946	1.079	1.071	1.038	1.136	1.155	1.131	1.085	1.042	1.113	1.113	1.144	1.052	1.059	1.018	0.998	1.057	1.099
Cervantes	0.661	0.94	1.347	1.291	1.117	0.93	0.887	0.916	0.901	0.909	0.867	0.791	0.745	0.727	0.76	0.841	0.981	1.091	1.158	1.215	1.291	1.297	1.312	1.317	1.215	1.179	1.149	1.041	0.922	0.935	0.871	0.891	1.007	1.012	0.983	1.078	1.101	1.057	1.027	1.001	1.056	1.038	1.079	0.985	1.007	0.974	0.965	1.008	1.056
Cervantes	0.763	0.984	1.309	1.228	1.055	0.895	0.871	0.894	0.877	0.882	0.855	0.8	0.751	0.754	0.774	0.87	0.999	1.086	1.114	1.154	1.203	1.187	1.22	1.209	1.107	1.061	1.05	0.964	0.886	0.893	0.851	0.864	0.954	0.972	0.945	1.028	1.057	0.997	0.982	0.974	1.003	0.978	1.03	0.933	0.967	0.947	0.948	0.97	1.022
Cervantes	0.864	1.159	1.259	1.162	1.005	0.878	0.866	0.879	0.869	0.866	0.86	0.823	0.773	0.785	0.79	0.893	1.006	1.072	1.074	1.104	1.142	1.113	1.156	1.13	1.042	0.984	0.993	0.916	0.888	0.879	0.856	0.862	0.924	0.953	0.927	0.989	1.027	0.955	0.95	0.962	0.96	0.94	0.997	0.902	0.942	0.939	0.943	0.942	1
Cervantes	0.966	1.302	1.204	1.105	0.969	0.875	0.872	0.87	0.874	0.859	0.876	0.852	0.808	0.817	0.805	0.908	1.004	1.054	1.041	1.071	1.109	1.07	1.117	1.076	1.011	0.942	0.964	0.895	0.909	0.886	0.873	0.874	0.911	0.952	0.924	0.96	1.009	0.935	0.927	0.96	0.931	0.921	0.978	0.891	0.927	0.943	0.948	0.922	0.988
Cervantes	1.068	1.495	1.162	1.06	0.949	0.878	0.884	0.871	0.884	0.855	0.894	0.879	0.849	0.848	0.82	0.914	0.995	1.037	1.016	1.054	1.099	1.05	1.088	1.041	1.003	0.922	0.946	0.892	0.929	0.904	0.89	0.889	0.908	0.963	0.931	0.943	0.999	0.934	0.912	0.96	0.916	0.919	0.969	0.896	0.916	0.953	0.962	0.909	0.984
Cervantes	1.169	1.337	1.078	1.027	0.941	0.882	0.9	0.878	0.894	0.855	0.91	0.901	0.888	0.876	0.836	0.915	0.983	1.025	1.002	1.05	1.105	1.04	1.06	1.017	1	0.912	0.929	0.895	0.94	0.92	0.901	0.902	0.909	0.978	0.944	0.934	0.991	0.945	0.905	0.955	0.913	0.926	0.965	0.911	0.909	0.959	0.98	0.902	0.984
Cervantes	1.271	1.109	1.01	1.005	0.938	0.884	0.92	0.89	0.904	0.859	0.926	0.914	0.921	0.9	0.854	0.911	0.97	1.02	0.997	1.051	1.12	1.033	1.029	0.998	0.992	0.905	0.913	0.896	0.943	0.926	0.904	0.911	0.911	0.988	0.962	0.933	0.984	0.958	0.908	0.948	0.919	0.937	0.962	0.931	0.905	0.959	1	0.901	0.988
Cervantes	1.373	0.997	0.98	0.99	0.937	0.885	0.94	0.904	0.912	0.872	0.937	0.923	0.946	0.921	0.874	0.905	0.959	1.02	0.998	1.053	1.135	1.025	0.995	0.981	0.977	0.898	0.899	0.893	0.938	0.922	0.9	0.915	0.913	0.99	0.982	0.936	0.976	0.963	0.918	0.941	0.93	0.944	0.959	0.95	0.904	0.954	1.017	0.908	0.992
Cervantes	1.475	0.998	0.973	0.983	0.936	0.888	0.959	0.918	0.919	0.895	0.942	0.934	0.958	0.937	0.895	0.903	0.953	1.021	1.005	1.052	1.14	1.017	0.96	0.963	0.955	0.893	0.886	0.885	0.93	0.905	0.896	0.915	0.912	0.981	0.998	0.939	0.965	0.958	0.934	0.935	0.941	0.944	0.953	0.964	0.904	0.947	1.026	0.922	0.993
Cervantes	1.576	0.964	0.967	0.982	0.936	0.896	0.972	0.929	0.927	0.924	0.948	0.945	0.959	0.946	0.914	0.906	0.95	1.025	1.014	1.047	1.131	1.012	0.926	0.94	0.932	0.892	0.877	0.88	0.918	0.884	0.893	0.913	0.909	0.967	1.006	0.942	0.95	0.942	0.954	0.93	0.949	0.937	0.945	0.968	0.905	0.942	1.025	0.941	0.99
Cervantes	1.678	0.964	0.965	0.983	0.938	0.908	0.978	0.939	0.938	0.957	0.953	0.958	0.951	0.946	0.933	0.916	0.951	1.032	1.023	1.037	1.109	1.007	0.899	0.913	0.912	0.894	0.874	0.879	0.908	0.865	0.895	0.911	0.905	0.953	1.006	0.943	0.931	0.921	0.972	0.928	0.952	0.926	0.934	0.96	0.907	0.941	1.017	0.96	0.985
Cervantes	1.78	0.936	0.962	0.986	0.945	0.924	0.979	0.946	0.952	0.987	0.961	0.97	0.942	0.935	0.95	0.93	0.955	1.04	1.028	1.022	1.08	1	0.879	0.89	0.894	0.902	0.877	0.885	0.901	0.857	0.899	0.91	0.905	0.94	0.999	0.944	0.913	0.9	0.982	0.932	0.949	0.915	0.921	0.942	0.912	0.943	1.004	0.975	0.982
Cervantes	1.881	0.888	0.959	0.992	0.955	0.942	0.979	0.955	0.97	1.011	0.968	0.98	0.934	0.916	0.965	0.946	0.964	1.05	1.03	1.003	1.05	0.989	0.87	0.875	0.876	0.917	0.886	0.897	0.901	0.861	0.903	0.912	0.909	0.933	0.988	0.946	0.899	0.887	0.979	0.942	0.941	0.906	0.905	0.919	0.918	0.949	0.991	0.983	0.982
Cervantes	1.983	0.948	0.974	1.002	0.964	0.959	0.981	0.966	0.988	1.029	0.973	0.986	0.929	0.894	0.976	0.959	0.976	1.06	1.027	0.983	1.023	0.979	0.871	0.867	0.861	0.933	0.898	0.912	0.909	0.873	0.906	0.917	0.918	0.932	0.976	0.949	0.892	0.886	0.965	0.955	0.933	0.902	0.888	0.899	0.924	0.955	0.979	0.985	0.986
Cervantes	2.085	0.969	0.999	1.015	0.97	0.974	0.989	0.977	1.005	1.042	0.978	0.986	0.927	0.877	0.981	0.967	0.992	1.069	1.022	0.966	0.999	0.969	0.878	0.868	0.851	0.942	0.911	0.927	0.924	0.884	0.907	0.923	0.93	0.935	0.966	0.954	0.895	0.893	0.946	0.965	0.928	0.9	0.87	0.887	0.929	0.961	0.969	0.985	0.99
Cervantes	2.186	1.031	1.007	1.026	0.975	0.983	1.004	0.989	1.017	1.049	0.982	0.981	0.929	0.871	0.979	0.969	1.008	1.075	1.016	0.956	0.98	0.959	0.887	0.877	0.843	0.94	0.921	0.939	0.941	0.887	0.906	0.927	0.942	0.939	0.958	0.961	0.906	0.903	0.931	0.968	0.93	0.902	0.854	0.884	0.933	0.963	0.958	0.987	0.994
Cervantes	2.288	0.949	1.004	1.034	0.975	0.986	1.021	0.999	1.019	1.05	0.989	0.97	0.936	0.876	0.972	0.965	1.022	1.077	1.012	0.951	0.965	0.947	0.893	0.889	0.838	0.928	0.921	0.945	0.951	0.88	0.901	0.926	0.954	0.939	0.953	0.968	0.921	0.913	0.921	0.965	0.94	0.906	0.843	0.89	0.932	0.961	0.947	0.988	0.995
Cervantes	2.39	0.967	1.024	1.035	0.974	0.984	1.038	1.003	1.012	1.044	0.996	0.96	0.946	0.893	0.96	0.96	1.031	1.076	1.011	0.95	0.951	0.933	0.895	0.895	0.837	0.908	0.91	0.947	0.948	0.863	0.892	0.922	0.96	0.936	0.951	0.976	0.931	0.921	0.916	0.958	0.957	0.91	0.838	0.9	0.926	0.955	0.937	0.99	0.996
Cervantes	2.492	0.926	1.028	1.027	0.972	0.981	1.048	1.001	1	1.031	0.999	0.958	0.957	0.918	0.944	0.956	1.034	1.072	1.016	0.949	0.936	0.918	0.892	0.893	0.839	0.884	0.885	0.942	0.934	0.841	0.88	0.921	0.958	0.929	0.954	0.982	0.933	0.927	0.917	0.953	0.978	0.915	0.839	0.908	0.916	0.946	0.932	0.992	0.992
Cervantes	2.593	1.003	1.046	1.009	0.973	0.978	1.049	0.993	0.987	1.01	1	0.961	0.971	0.946	0.927	0.954	1.032	1.065	1.024	0.94	0.918	0.902	0.882	0.878	0.841	0.858	0.854	0.929	0.914	0.819	0.869	0.924	0.95	0.92	0.959	0.983	0.924	0.931	0.92	0.951	0.999	0.921	0.844	0.911	0.901	0.937	0.931	0.995	0.985
Cervantes	2.695	0.954	1.026	0.987	0.975	0.978	1.041	0.985	0.971	0.987	0.996	0.971	0.986	0.973	0.914	0.956	1.028	1.055	1.032	0.922	0.9	0.885	0.866	0.851	0.841	0.835	0.821	0.908	0.893	0.805	0.863	0.932	0.94	0.909	0.967	0.979	0.907	0.932	0.923	0.955	1.017	0.927	0.85	0.908	0.885	0.93	0.935	0.998	0.978
Cervantes	2.797	0.92	1	0.968	0.977	0.981	1.024	0.977	0.957	0.964	0.989	0.984	0.998	0.995	0.906	0.959	1.024	1.043	1.035	0.897	0.881	0.868	0.844	0.815	0.838	0.818	0.793	0.884	0.876	0.802	0.867	0.942	0.931	0.9	0.973	0.968	0.887	0.93	0.927	0.963	1.028	0.934	0.856	0.899	0.87	0.927	0.942	1.003	0.972
Cervantes	2.898	1.035	1.023	0.954	0.98	0.988	1.005	0.972	0.943	0.946	0.981	0.999	1.007	1.011	0.907	0.963	1.018	1.029	1.031	0.869	0.862	0.855	0.82	0.777	0.831	0.807	0.775	0.862	0.865	0.811	0.883	0.953	0.925	0.894	0.975	0.954	0.869	0.922	0.932	0.97	1.032	0.94	0.864	0.887	0.861	0.931	0.949	1.01	0.968
Cervantes	3	1.043	0.985	0.945	0.983	0.997	0.992	0.967	0.933	0.934	0.972	1.011	1.013	1.021	0.917	0.967	1.01	1.011	1.018	0.845	0.845	0.844	0.796	0.745	0.821	0.806	0.768	0.846	0.865	0.824	0.909	0.965	0.923	0.893	0.969	0.942	0.855	0.91	0.937	0.974	1.033	0.943	0.872	0.875	0.862	0.939	0.952	1.019	0.968
Twain	-3	0.951	0.949	0.913	0.991	1.09	1.124	1.096	1.014	1.038	1.064	1.156	1.194	1.146	1.134	1.078	0.997	0.897	0.802	0.808	0.823	0.774	0.741	0.764	0.726	0.818	0.949	0.972	0.979	0.957	0.964	0.999	0.996	0.979	0.998	0.891	0.932	0.938	0.972	0.972	0.932	0.929	0.935	0.937	0.89	0.909	0.955	0.915	0.908
Twain	-2.898	0.938	0.939	0.902	0.988	1.085	1.12	1.108	1.027	1.034	1.053	1.127	1.193	1.168	1.114	1.054	1.007	0.913	0.812	0.827	0.85	0.775	0.734	0.759	0.727	0.824	0.949	0.967	0.968	0.965	0.953	0.999	1.003	0.981	0.994	0.907	0.939	0.945	0.974	0.967	0.932	0.935	0.938	0.943	0.91	0.906	0.954	0.933	0.922
Twain	-2.797	1.001	0.954	0.89	0.979	1.074	1.114	1.119	1.035	1.023	1.048	1.101	1.189	1.192	1.092	1.029	1.013	0.928	0.83	0.845	0.871	0.773	0.728	0.755	0.733	0.83	0.949	0.968	0.958	0.972	0.948	1	1.008	0.987	0.989	0.922	0.942	0.958	0.977	0.961	0.935	0.941	0.94	0.944	0.932	0.904	0.954	0.946	0.93
Twain	-2.695	0.947	0.946	0.879	0.97	1.059	1.103	1.128	1.038	1.012	1.047	1.08	1.183	1.213	1.071	1.006	1.017	0.943	0.856	0.862	0.881	0.768	0.723	0.755	0.743	0.835	0.946	0.975	0.953	0.978	0.951	1	1.01	0.994	0.986	0.933	0.944	0.975	0.985	0.954	0.939	0.946	0.941	0.942	0.951	0.907	0.956	0.952	0.932
Twain	-2.593	1.003	0.946	0.871	0.966	1.04	1.09	1.133	1.042	1.004	1.045	1.066	1.174	1.227	1.053	0.987	1.019	0.957	0.886	0.878	0.881	0.759	0.719	0.764	0.756	0.841	0.941	0.982	0.953	0.984	0.96	1	1.011	1.001	0.988	0.943	0.948	0.992	0.998	0.947	0.944	0.953	0.939	0.941	0.967	0.917	0.96	0.954	0.93
Twain	-2.492	1.054	0.949	0.869	0.966	1.026	1.074	1.135	1.048	1.002	1.041	1.062	1.165	1.231	1.038	0.976	1.018	0.972	0.919	0.89	0.874	0.75	0.718	0.781	0.775	0.847	0.933	0.988	0.963	0.992	0.976	1.001	1.011	1.01	0.993	0.953	0.955	1.003	1.016	0.942	0.952	0.963	0.937	0.941	0.982	0.934	0.965	0.954	0.925
Twain	-2.39	0.931	0.92	0.874	0.97	1.018	1.058	1.132	1.061	1.006	1.036	1.065	1.16	1.222	1.028	0.976	1.016	0.987	0.947	0.893	0.862	0.744	0.723	0.803	0.801	0.853	0.927	0.989	0.982	1.003	0.995	1.006	1.01	1.02	1.002	0.967	0.965	1.008	1.035	0.942	0.962	0.976	0.937	0.943	0.997	0.954	0.973	0.956	0.922
Twain	-2.288	0.963	0.93	0.884	0.978	1.018	1.043	1.124	1.076	1.02	1.038	1.072	1.161	1.203	1.024	0.984	1.015	1.002	0.966	0.888	0.848	0.742	0.735	0.832	0.837	0.857	0.926	0.987	1.009	1.016	1.02	1.015	1.007	1.032	1.012	0.987	0.976	1.006	1.05	0.945	0.973	0.992	0.94	0.946	1.011	0.971	0.983	0.961	0.924
Twain	-2.186	1.005	0.934	0.895	0.988	1.025	1.033	1.115	1.092	1.04	1.049	1.079	1.169	1.176	1.024	1	1.018	1.014	0.971	0.873	0.837	0.747	0.754	0.867	0.882	0.863	0.928	0.986	1.038	1.033	1.049	1.028	1	1.044	1.022	1.012	0.984	1	1.057	0.953	0.982	1.008	0.947	0.949	1.02	0.984	0.994	0.974	0.932
Twain	-2.085	0.969	0.924	0.905	0.995	1.035	1.028	1.105	1.105	1.064	1.069	1.09	1.183	1.146	1.029	1.019	1.027	1.023	0.964	0.849	0.83	0.756	0.779	0.901	0.932	0.875	0.928	0.989	1.063	1.051	1.077	1.043	0.995	1.051	1.029	1.037	0.986	0.991	1.052	0.963	0.989	1.023	0.956	0.95	1.025	0.991	1.003	0.994	0.946
Twain	-1.983	0.919	0.912	0.915	0.999	1.043	1.03	1.097	1.112	1.086	1.1	1.107	1.195	1.119	1.036	1.039	1.039	1.027	0.947	0.818	0.826	0.767	0.805	0.927	0.986	0.892	0.924	0.994	1.076	1.072	1.1	1.059	0.99	1.053	1.032	1.057	0.984	0.981	1.039	0.972	0.99	1.035	0.963	0.948	1.026	0.991	1.012	1.016	0.963
Twain	-1.881	0.879	0.894	0.926	0.996	1.041	1.037	1.09	1.109	1.107	1.135	1.13	1.198	1.098	1.048	1.056	1.054	1.027	0.925	0.784	0.822	0.778	0.827	0.945	1.037	0.914	0.916	0.999	1.079	1.09	1.115	1.072	0.984	1.051	1.032	1.065	0.978	0.971	1.02	0.976	0.984	1.042	0.965	0.944	1.023	0.987	1.017	1.038	0.981
Twain	-1.78	0.961	0.909	0.939	0.99	1.03	1.047	1.084	1.095	1.127	1.166	1.157	1.192	1.084	1.065	1.07	1.065	1.023	0.903	0.756	0.816	0.788	0.841	0.953	1.079	0.937	0.906	1.001	1.073	1.101	1.118	1.081	0.979	1.043	1.029	1.062	0.972	0.965	1.001	0.972	0.973	1.041	0.961	0.941	1.017	0.984	1.019	1.055	0.997
Twain	-1.678	0.979	0.92	0.954	0.983	1.01	1.055	1.078	1.076	1.142	1.188	1.182	1.18	1.077	1.085	1.078	1.069	1.017	0.883	0.74	0.808	0.796	0.843	0.956	1.107	0.961	0.901	1.001	1.062	1.103	1.109	1.085	0.978	1.034	1.024	1.052	0.966	0.961	0.985	0.959	0.959	1.031	0.952	0.938	1.008	0.985	1.02	1.067	1.01
Twain	-1.576	0.962	0.911	0.968	0.98	0.987	1.06	1.069	1.057	1.15	1.197	1.198	1.162	1.077	1.107	1.084	1.063	1.009	0.868	0.739	0.8	0.802	0.837	0.955	1.12	0.983	0.906	1.001	1.049	1.098	1.09	1.081	0.983	1.025	1.018	1.036	0.964	0.959	0.972	0.941	0.946	1.017	0.939	0.936	0.998	0.99	1.019	1.071	1.021
Twain	-1.475	1.018	0.938	0.983	0.982	0.968	1.059	1.059	1.04	1.149	1.197	1.2	1.143	1.084	1.128	1.087	1.044	1.001	0.86	0.752	0.797	0.805	0.833	0.956	1.12	1.005	0.921	1.004	1.039	1.088	1.065	1.071	0.992	1.021	1.014	1.021	0.966	0.955	0.962	0.922	0.936	1.002	0.924	0.936	0.988	0.995	1.019	1.068	1.029
Twain	-1.373	0.941	0.938	0.998	0.989	0.957	1.054	1.049	1.027	1.14	1.185	1.186	1.124	1.096	1.145	1.089	1.017	0.992	0.861	0.777	0.805	0.809	0.835	0.959	1.11	1.029	0.944	1.012	1.033	1.075	1.039	1.054	1.002	1.022	1.015	1.01	0.97	0.949	0.955	0.907	0.931	0.988	0.913	0.937	0.98	0.997	1.02	1.062	1.033
Twain	-1.271	0.902	0.942	1.013	0.998	0.957	1.046	1.042	1.02	1.121	1.158	1.159	1.109	1.11	1.158	1.088	0.986	0.983	0.869	0.813	0.827	0.817	0.849	0.968	1.096	1.052	0.971	1.026	1.031	1.06	1.017	1.035	1.009	1.027	1.021	1.007	0.976	0.942	0.949	0.901	0.93	0.978	0.907	0.94	0.972	0.995	1.021	1.054	1.033
Twain	-1.169	0.884	0.959	1.025	1.008	0.964	1.039	1.04	1.016	1.095	1.12	1.122	1.096	1.121	1.164	1.083	0.96	0.974	0.885	0.855	0.864	0.83	0.872	0.981	1.086	1.071	0.998	1.043	1.03	1.046	1.003	1.015	1.01	1.033	1.032	1.013	0.979	0.938	0.944	0.903	0.934	0.972	0.91	0.946	0.965	0.989	1.019	1.047	1.031
Twain	-1.068	0.83	0.933	1.03	1.018	0.972	1.034	1.044	1.013	1.065	1.076	1.082	1.086	1.123	1.164	1.073	0.942	0.968	0.906	0.9	0.909	0.851	0.9	0.994	1.08	1.085	1.02	1.057	1.024	1.034	0.996	0.996	1.006	1.037	1.042	1.026	0.978	0.941	0.94	0.913	0.943	0.968	0.92	0.954	0.96	0.981	1.015	1.04	1.026
Twain	-0.966	0.815	0.927	1.033	1.024	0.978	1.031	1.052	1.012	1.033	1.031	1.041	1.073	1.114	1.157	1.059	0.936	0.968	0.934	0.945	0.958	0.876	0.926	1.003	1.077	1.091	1.033	1.061	1.011	1.024	0.993	0.981	0.999	1.037	1.05	1.043	0.977	0.948	0.939	0.926	0.955	0.968	0.933	0.965	0.959	0.976	1.006	1.033	1.018
Twain	-0.864	0.966	0.95	1.031	1.023	0.98	1.028	1.06	1.012	0.999	0.993	1	1.054	1.095	1.142	1.042	0.941	0.977	0.97	0.987	1.001	0.905	0.945	1.004	1.072	1.091	1.037	1.049	0.992	1.014	0.994	0.971	0.993	1.032	1.052	1.061	0.979	0.958	0.943	0.941	0.967	0.971	0.945	0.98	0.963	0.976	0.993	1.024	1.008
Twain	-0.763	0.983	0.936	1.024	1.018	0.976	1.023	1.064	1.015	0.965	0.967	0.959	1.024	1.068	1.117	1.024	0.956	0.995	1.012	1.027	1.034	0.937	0.959	0.999	1.061	1.09	1.033	1.019	0.969	1.001	1.003	0.963	0.995	1.025	1.049	1.077	0.988	0.972	0.953	0.958	0.979	0.977	0.957	0.999	0.975	0.986	0.98	1.017	0.996
Twain	-0.661	1.093	0.947	1.014	1.008	0.972	1.014	1.062	1.018	0.941	0.95	0.924	0.982	1.033	1.079	1.007	0.976	1.02	1.061	1.069	1.057	0.974	0.981	0.995	1.051	1.095	1.032	0.985	0.946	0.994	1.023	0.962	1.009	1.023	1.047	1.091	1.009	0.993	0.969	0.98	0.995	0.989	0.975	1.021	0.996	1.007	0.976	1.014	0.986
Twain	-0.559	1.18	0.983	1.003	0.999	0.969	1.004	1.055	1.022	0.932	0.942	0.897	0.93	0.99	1.033	0.989	0.997	1.051	1.114	1.116	1.077	1.021	1.026	1.008	1.05	1.112	1.045	0.961	0.93	1	1.056	0.972	1.038	1.034	1.05	1.11	1.046	1.024	0.994	1.013	1.018	1.01	1.007	1.048	1.026	1.041	0.987	1.021	0.985
Twain	-0.458	1.085	0.984	0.997	0.994	0.971	0.995	1.044	1.025	0.944	0.939	0.879	0.872	0.94	0.981	0.968	1.014	1.084	1.169	1.172	1.105	1.086	1.105	1.051	1.068	1.147	1.081	0.961	0.932	1.023	1.098	1	1.08	1.059	1.064	1.138	1.098	1.069	1.032	1.06	1.054	1.042	1.055	1.083	1.062	1.083	1.015	1.044	0.996
Twain	-0.356	0.976	0.999	1.002	0.995	0.979	0.988	1.032	1.028	0.976	0.944	0.873	0.812	0.884	0.928	0.942	1.025	1.116	1.22	1.238	1.151	1.169	1.217	1.13	1.112	1.2	1.139	0.992	0.958	1.065	1.144	1.046	1.131	1.099	1.089	1.176	1.16	1.129	1.082	1.12	1.103	1.082	1.115	1.124	1.1	1.125	1.058	1.083	1.019
Twain	-0.254	0.963	1.031	1.023	1.005	0.993	0.985	1.02	1.028	1.021	0.958	0.873	0.757	0.826	0.878	0.914	1.029	1.143	1.264	1.308	1.218	1.265	1.35	1.242	1.176	1.262	1.214	1.05	1.005	1.118	1.186	1.1	1.182	1.145	1.124	1.22	1.225	1.199	1.14	1.187	1.16	1.124	1.179	1.168	1.135	1.158	1.111	1.128	1.052
Twain	-0.153	0.966	1.044	1.06	1.023	1.009	0.983	1.006	1.03	1.069	0.979	0.879	0.714	0.772	0.837	0.886	1.028	1.162	1.301	1.375	1.298	1.363	1.486	1.369	1.248	1.32	1.292	1.123	1.062	1.169	1.218	1.149	1.222	1.187	1.161	1.262	1.284	1.269	1.196	1.252	1.213	1.161	1.235	1.207	1.161	1.177	1.164	1.167	1.092
Twain	-0.051	1.128	1.11	1.113	1.045	1.023	0.979	0.99	1.032	1.104	1.002	0.886	0.687	0.729	0.805	0.865	1.022	1.175	1.326	1.43	1.377	1.443	1.601	1.485	1.311	1.361	1.357	1.193	1.118	1.204	1.234	1.181	1.24	1.214	1.191	1.294	1.327	1.328	1.239	1.302	1.249	1.185	1.274	1.234	1.173	1.18	1.204	1.191	1.129
Twain	0.051	1.255	1.172	1.174	1.068	1.03	0.973	0.972	1.032	1.116	1.024	0.892	0.679	0.702	0.784	0.855	1.015	1.18	1.339	1.462	1.434	1.49	1.675	1.562	1.35	1.378	1.399	1.242	1.16	1.213	1.226	1.19	1.233	1.217	1.208	1.305	1.346	1.362	1.263	1.324	1.259	1.191	1.285	1.243	1.168	1.165	1.22	1.194	1.153
Twain	0.153	1.362	1.236	1.229	1.084	1.032	0.963	0.953	1.025	1.105	1.037	0.896	0.688	0.696	0.776	0.856	1.008	1.18	1.338	1.468	1.453	1.497	1.691	1.581	1.358	1.371	1.404	1.256	1.178	1.195	1.192	1.173	1.199	1.197	1.204	1.29	1.337	1.362	1.26	1.312	1.237	1.18	1.264	1.231	1.148	1.133	1.208	1.174	1.162
Twain	0.254	1.377	1.306	1.264	1.089	1.029	0.951	0.935	1.011	1.076	1.037	0.9	0.713	0.711	0.781	0.866	1.003	1.173	1.324	1.444	1.427	1.463	1.647	1.539	1.334	1.345	1.373	1.232	1.169	1.155	1.136	1.135	1.145	1.157	1.18	1.249	1.299	1.33	1.23	1.269	1.187	1.153	1.218	1.201	1.115	1.09	1.167	1.138	1.154
Twain	0.356	1.223	1.339	1.269	1.084	1.021	0.942	0.922	0.992	1.035	1.025	0.903	0.75	0.743	0.801	0.879	1.002	1.159	1.299	1.393	1.364	1.398	1.557	1.447	1.288	1.306	1.311	1.181	1.136	1.101	1.066	1.083	1.081	1.104	1.14	1.185	1.236	1.272	1.178	1.201	1.123	1.112	1.157	1.158	1.074	1.042	1.107	1.096	1.134
Twain	0.458	1.076	1.341	1.243	1.07	1.013	0.94	0.915	0.971	0.992	1.006	0.907	0.794	0.788	0.833	0.893	1.001	1.137	1.263	1.323	1.28	1.317	1.441	1.329	1.236	1.259	1.234	1.114	1.092	1.041	0.994	1.028	1.017	1.048	1.092	1.109	1.16	1.198	1.114	1.122	1.061	1.065	1.094	1.113	1.031	0.998	1.041	1.058	1.107
Twain	0.559	0.912	1.317	1.194	1.046	1.008	0.947	0.914	0.954	0.957	0.984	0.914	0.837	0.838	0.874	0.904	0.998	1.109	1.219	1.245	1.196	1.237	1.319	1.216	1.19	1.209	1.162	1.046	1.047	0.986	0.93	0.98	0.964	0.998	1.041	1.029	1.085	1.12	1.051	1.046	1.012	1.018	1.04	1.07	0.995	0.964	0.985	1.029	1.083
Twain	0.661	0.878	1.27	1.134	1.019	1.008	0.962	0.92	0.942	0.935	0.969	0.924	0.875	0.889	0.916	0.913	0.991	1.076	1.168	1.172	1.128	1.168	1.212	1.131	1.157	1.164	1.107	0.994	1.008	0.941	0.883	0.942	0.928	0.96	0.993	0.957	1.02	1.05	0.996	0.989	0.979	0.98	1	1.037	0.973	0.943	0.948	1.01	1.07
Twain	0.763	0.911	1.214	1.076	0.995	1.014	0.982	0.929	0.937	0.925	0.964	0.933	0.905	0.933	0.954	0.921	0.981	1.041	1.115	1.111	1.083	1.118	1.129	1.081	1.138	1.126	1.072	0.967	0.979	0.909	0.856	0.916	0.909	0.938	0.954	0.901	0.971	0.993	0.957	0.958	0.964	0.953	0.978	1.016	0.964	0.937	0.932	1	1.067
Twain	0.864	1.04	1.146	1.028	0.977	1.025	0.999	0.937	0.937	0.926	0.965	0.94	0.926	0.966	0.982	0.932	0.969	1.007	1.065	1.064	1.061	1.087	1.072	1.063	1.126	1.094	1.054	0.964	0.96	0.884	0.847	0.9	0.902	0.93	0.925	0.865	0.937	0.95	0.934	0.95	0.961	0.937	0.969	1.007	0.965	0.944	0.931	0.995	1.07
Twain	0.966	1.225	1.086	0.991	0.967	1.035	1.008	0.941	0.937	0.935	0.965	0.944	0.936	0.986	0.999	0.946	0.958	0.974	1.022	1.031	1.052	1.068	1.036	1.061	1.116	1.062	1.043	0.974	0.945	0.867	0.849	0.89	0.901	0.93	0.908	0.845	0.915	0.921	0.925	0.958	0.965	0.93	0.97	1.007	0.971	0.959	0.938	0.994	1.071
Twain	1.068	1.376	1.022	0.964	0.962	1.043	1.007	0.937	0.938	0.943	0.96	0.946	0.934	0.99	1.006	0.964	0.952	0.946	0.99	1.009	1.048	1.051	1.016	1.056	1.101	1.026	1.028	0.986	0.932	0.855	0.854	0.885	0.9	0.932	0.903	0.838	0.9	0.903	0.926	0.971	0.973	0.933	0.976	1.008	0.981	0.976	0.947	0.991	1.067
Twain	1.169	1.313	0.957	0.942	0.959	1.044	0.994	0.927	0.94	0.944	0.948	0.942	0.922	0.984	1.005	0.984	0.951	0.925	0.969	0.994	1.041	1.03	1.006	1.039	1.076	0.988	1.005	0.987	0.921	0.849	0.858	0.881	0.896	0.933	0.909	0.839	0.89	0.891	0.936	0.983	0.981	0.945	0.987	1.005	0.991	0.991	0.956	0.985	1.054
Twain	1.271	1.174	0.911	0.925	0.957	1.033	0.972	0.912	0.942	0.935	0.929	0.934	0.905	0.972	0.998	1.002	0.956	0.912	0.956	0.982	1.027	1.009	0.997	1.009	1.043	0.95	0.974	0.977	0.917	0.85	0.862	0.878	0.891	0.93	0.919	0.848	0.884	0.885	0.95	0.991	0.989	0.962	1.001	0.999	1	1.001	0.965	0.978	1.035
Twain	1.373	0.977	0.895	0.915	0.952	1.013	0.946	0.895	0.942	0.919	0.911	0.923	0.888	0.956	0.99	1.018	0.965	0.908	0.951	0.974	1.005	0.99	0.981	0.971	1.002	0.917	0.934	0.961	0.918	0.859	0.868	0.875	0.887	0.926	0.927	0.862	0.881	0.886	0.965	0.996	0.996	0.981	1.016	0.992	1.007	1.004	0.973	0.971	1.014
Twain	1.475	0.857	0.881	0.911	0.947	0.985	0.922	0.882	0.94	0.9	0.894	0.915	0.877	0.941	0.982	1.031	0.975	0.91	0.95	0.967	0.977	0.978	0.953	0.933	0.956	0.888	0.892	0.945	0.926	0.875	0.874	0.873	0.885	0.919	0.932	0.877	0.881	0.895	0.977	0.997	1.001	0.998	1.027	0.987	1.01	1.002	0.982	0.965	0.993
Twain	1.576	0.874	0.889	0.916	0.941	0.955	0.903	0.873	0.934	0.879	0.88	0.915	0.875	0.93	0.977	1.044	0.984	0.916	0.955	0.962	0.949	0.975	0.914	0.898	0.913	0.862	0.859	0.931	0.937	0.892	0.883	0.872	0.888	0.907	0.935	0.89	0.884	0.909	0.984	0.994	1	1.014	1.03	0.985	1.005	1.001	0.991	0.961	0.975
Twain	1.678	0.863	0.908	0.931	0.936	0.929	0.892	0.87	0.927	0.864	0.878	0.922	0.883	0.925	0.976	1.053	0.993	0.923	0.962	0.955	0.927	0.981	0.869	0.869	0.877	0.84	0.838	0.923	0.95	0.91	0.896	0.876	0.892	0.894	0.935	0.898	0.895	0.924	0.984	0.985	0.991	1.026	1.028	0.985	0.996	1.002	1.001	0.958	0.959
Twain	1.78	0.873	0.927	0.95	0.937	0.907	0.888	0.875	0.921	0.857	0.885	0.934	0.902	0.926	0.978	1.061	1	0.928	0.968	0.948	0.917	0.992	0.83	0.845	0.851	0.826	0.83	0.919	0.964	0.925	0.91	0.884	0.897	0.882	0.933	0.904	0.911	0.936	0.979	0.97	0.976	1.03	1.023	0.985	0.988	1.005	1.008	0.952	0.945
Twain	1.881	0.863	0.926	0.971	0.945	0.895	0.893	0.884	0.92	0.861	0.898	0.948	0.927	0.934	0.982	1.066	1.004	0.932	0.968	0.941	0.919	1.002	0.809	0.827	0.834	0.821	0.833	0.92	0.978	0.937	0.925	0.895	0.904	0.873	0.929	0.908	0.928	0.944	0.97	0.953	0.957	1.025	1.015	0.981	0.983	1.008	1.011	0.942	0.932
Twain	1.983	0.98	0.949	0.989	0.959	0.892	0.904	0.896	0.924	0.876	0.913	0.964	0.956	0.945	0.986	1.066	1.005	0.934	0.957	0.939	0.932	1.009	0.811	0.814	0.826	0.823	0.843	0.922	0.99	0.946	0.938	0.908	0.913	0.87	0.923	0.913	0.942	0.948	0.957	0.939	0.939	1.014	1.006	0.973	0.981	1.01	1.007	0.93	0.923
Twain	2.085	1.023	0.966	1.004	0.976	0.9	0.917	0.908	0.934	0.9	0.926	0.977	0.982	0.961	0.987	1.063	1.003	0.933	0.937	0.943	0.95	1.016	0.833	0.807	0.825	0.831	0.853	0.926	0.999	0.954	0.947	0.924	0.924	0.875	0.916	0.919	0.947	0.947	0.944	0.932	0.927	0.996	0.996	0.963	0.978	1.012	0.994	0.918	0.918
Twain	2.186	0.919	0.954	1.014	0.994	0.916	0.93	0.92	0.946	0.929	0.937	0.986	1.004	0.977	0.984	1.057	1.001	0.931	0.913	0.95	0.967	1.023	0.869	0.811	0.827	0.839	0.861	0.929	1.003	0.959	0.955	0.943	0.937	0.886	0.908	0.922	0.946	0.942	0.934	0.932	0.925	0.973	0.986	0.951	0.97	1.012	0.972	0.909	0.918
Twain	2.288	1.007	0.975	1.019	1.014	0.938	0.945	0.93	0.957	0.958	0.944	0.99	1.02	0.993	0.977	1.048	0.999	0.928	0.891	0.957	0.98	1.03	0.914	0.827	0.827	0.844	0.866	0.93	1.002	0.961	0.961	0.963	0.953	0.898	0.901	0.921	0.941	0.932	0.926	0.936	0.935	0.948	0.976	0.939	0.958	1.009	0.948	0.904	0.922
Twain	2.39	0.989	0.977	1.022	1.032	0.961	0.96	0.939	0.967	0.98	0.948	0.989	1.032	1.003	0.969	1.038	0.999	0.925	0.875	0.96	0.986	1.038	0.958	0.851	0.826	0.848	0.869	0.93	0.996	0.963	0.965	0.985	0.974	0.909	0.895	0.916	0.937	0.919	0.922	0.943	0.954	0.926	0.964	0.928	0.945	1.001	0.928	0.899	0.929
Twain	2.492	0.888	0.962	1.023	1.044	0.985	0.976	0.946	0.971	0.994	0.945	0.987	1.046	1.005	0.964	1.025	0.999	0.926	0.87	0.956	0.986	1.048	0.993	0.879	0.824	0.854	0.87	0.931	0.983	0.961	0.97	1.007	0.999	0.917	0.891	0.91	0.934	0.904	0.918	0.948	0.977	0.91	0.95	0.92	0.934	0.988	0.913	0.895	0.937
Twain	2.593	0.922	0.984	1.023	1.049	1.004	0.991	0.953	0.971	1	0.931	0.985	1.065	0.999	0.963	1.012	1.001	0.931	0.874	0.945	0.982	1.057	1.015	0.906	0.821	0.861	0.872	0.931	0.964	0.956	0.975	1.024	1.021	0.922	0.889	0.905	0.93	0.892	0.912	0.95	0.996	0.902	0.937	0.916	0.928	0.972	0.908	0.889	0.945
Twain	2.695	0.948	1.006	1.017	1.047	1.021	1.002	0.961	0.968	0.993	0.914	0.984	1.089	0.989	0.967	1	1.002	0.939	0.887	0.931	0.974	1.065	1.024	0.929	0.82	0.869	0.877	0.929	0.942	0.948	0.977	1.038	1.035	0.928	0.888	0.903	0.924	0.884	0.903	0.95	1.004	0.902	0.927	0.917	0.927	0.96	0.908	0.881	0.951
Twain	2.797	0.928	0.998	1.001	1.04	1.033	1.007	0.968	0.966	0.976	0.899	0.984	1.117	0.981	0.975	0.99	1	0.948	0.902	0.92	0.962	1.069	1.021	0.947	0.824	0.877	0.886	0.92	0.922	0.936	0.976	1.042	1.034	0.935	0.888	0.903	0.919	0.879	0.891	0.949	1.002	0.908	0.92	0.923	0.931	0.956	0.911	0.872	0.952
Twain	2.898	0.879	0.97	0.978	1.028	1.039	1.006	0.975	0.965	0.953	0.887	0.99	1.145	0.981	0.983	0.983	0.993	0.957	0.917	0.916	0.949	1.068	1.012	0.956	0.832	0.887	0.898	0.906	0.905	0.925	0.971	1.034	1.021	0.941	0.891	0.906	0.913	0.876	0.879	0.949	0.992	0.917	0.914	0.932	0.944	0.962	0.913	0.866	0.948
Twain	3	0.899	0.959	0.953	1.014	1.043	1	0.98	0.966	0.927	0.883	1.001	1.169	0.992	0.99	0.979	0.979	0.963	0.927	0.921	0.937	1.058	1.004	0.954	0.844	0.896	0.909	0.892	0.894	0.916	0.961	1.013	1.002	0.943	0.896	0.912	0.909	0.875	0.87	0.952	0.98	0.924	0.909	0.941	0.965	0.976	0.915	0.866	0.938
Bay	-3	1.035	0.991	0.95	0.941	0.937	0.944	1.091	1.041	1.09	1.017	1.031	1.155	1.256	1.245	1.134	1.032	0.924	0.923	0.894	0.879	0.788	0.869	0.956	0.896	0.906	0.987	1.064	1.02	0.954	0.984	1.01	0.998	0.925	0.904	0.93	0.946	0.98	0.953	0.946	0.906	0.909	0.881	0.982	1.006	0.935	0.904	0.981	1.024
Bay	-2.898	0.896	0.957	0.934	0.934	0.938	0.95	1.096	1.06	1.106	0.998	1.028	1.172	1.262	1.243	1.133	1.01	0.908	0.925	0.887	0.881	0.814	0.888	0.969	0.882	0.9	0.985	1.051	1.028	0.968	1.009	1.004	0.994	0.942	0.921	0.924	0.952	0.981	0.953	0.945	0.909	0.917	0.885	0.994	1.019	0.939	0.91	0.999	1.002
Bay	-2.797	0.865	0.943	0.931	0.935	0.946	0.96	1.093	1.072	1.116	0.985	1.028	1.193	1.271	1.24	1.135	0.988	0.893	0.921	0.881	0.883	0.847	0.901	0.976	0.863	0.898	0.982	1.035	1.039	0.984	1.033	0.996	0.984	0.957	0.939	0.923	0.957	0.988	0.958	0.945	0.913	0.925	0.893	1.002	1.026	0.944	0.924	1.016	0.975
Bay	-2.695	0.97	0.955	0.94	0.943	0.954	0.972	1.084	1.079	1.115	0.984	1.027	1.215	1.285	1.236	1.138	0.97	0.881	0.912	0.879	0.883	0.879	0.905	0.971	0.843	0.897	0.975	1.016	1.048	1.001	1.053	0.992	0.971	0.968	0.955	0.929	0.958	1.004	0.967	0.947	0.92	0.933	0.902	1.004	1.024	0.948	0.942	1.028	0.947
Bay	-2.593	0.929	0.939	0.955	0.959	0.959	0.983	1.072	1.082	1.104	0.993	1.021	1.235	1.304	1.231	1.139	0.961	0.873	0.9	0.88	0.877	0.901	0.903	0.957	0.831	0.895	0.965	0.997	1.053	1.015	1.068	0.993	0.958	0.973	0.965	0.942	0.96	1.023	0.975	0.948	0.93	0.937	0.908	0.999	1.014	0.954	0.959	1.035	0.921
Bay	-2.492	0.98	0.922	0.967	0.978	0.958	0.994	1.056	1.077	1.091	1.004	1.015	1.251	1.323	1.225	1.136	0.962	0.871	0.888	0.885	0.865	0.908	0.898	0.936	0.829	0.889	0.953	0.979	1.051	1.025	1.075	1.001	0.948	0.974	0.97	0.958	0.965	1.036	0.981	0.947	0.942	0.937	0.913	0.988	0.998	0.962	0.969	1.035	0.898
Bay	-2.39	0.999	0.925	0.974	0.996	0.956	1.002	1.04	1.065	1.077	1.012	1.016	1.26	1.334	1.219	1.129	0.974	0.876	0.88	0.892	0.85	0.902	0.891	0.918	0.832	0.882	0.941	0.961	1.042	1.031	1.074	1.013	0.945	0.973	0.972	0.974	0.976	1.042	0.984	0.943	0.953	0.938	0.913	0.977	0.978	0.975	0.97	1.029	0.883
Bay	-2.288	0.98	0.912	0.97	1.009	0.956	1.006	1.024	1.045	1.063	1.013	1.026	1.266	1.332	1.214	1.12	0.993	0.889	0.877	0.901	0.836	0.887	0.885	0.906	0.835	0.877	0.932	0.941	1.028	1.031	1.066	1.021	0.951	0.97	0.976	0.988	0.989	1.037	0.984	0.941	0.963	0.942	0.912	0.968	0.958	0.989	0.963	1.016	0.876
Bay	-2.186	0.954	0.901	0.956	1.014	0.964	1.006	1.007	1.022	1.053	1.008	1.04	1.27	1.315	1.209	1.109	1.016	0.909	0.882	0.91	0.826	0.872	0.881	0.904	0.835	0.876	0.926	0.922	1.013	1.026	1.053	1.02	0.962	0.969	0.983	0.998	1.003	1.027	0.982	0.941	0.97	0.95	0.912	0.962	0.945	0.999	0.95	0.999	0.878
Bay	-2.085	0.858	0.867	0.936	1.008	0.982	1.004	0.988	0.998	1.043	1.003	1.057	1.272	1.289	1.199	1.101	1.036	0.93	0.897	0.919	0.822	0.862	0.877	0.912	0.833	0.881	0.923	0.909	0.999	1.018	1.036	1.011	0.974	0.969	0.996	1.004	1.014	1.016	0.981	0.945	0.975	0.962	0.916	0.96	0.938	1.001	0.939	0.98	0.887
Bay	-1.983	0.784	0.84	0.914	0.995	1.003	1.005	0.969	0.977	1.032	1.002	1.078	1.267	1.259	1.184	1.098	1.051	0.949	0.924	0.927	0.825	0.857	0.874	0.927	0.831	0.891	0.926	0.902	0.988	1.009	1.016	0.994	0.983	0.972	1.013	1.006	1.022	1.009	0.978	0.956	0.977	0.977	0.925	0.961	0.936	0.996	0.93	0.96	0.904
Bay	-1.881	0.926	0.866	0.894	0.98	1.023	1.011	0.952	0.963	1.02	1.006	1.103	1.253	1.23	1.168	1.101	1.058	0.964	0.958	0.931	0.837	0.856	0.875	0.941	0.839	0.903	0.935	0.902	0.983	1.002	0.998	0.973	0.989	0.977	1.027	1.007	1.026	1.01	0.973	0.971	0.976	0.991	0.937	0.963	0.938	0.987	0.928	0.944	0.923
Bay	-1.78	0.981	0.862	0.878	0.967	1.037	1.022	0.944	0.955	1.01	1.015	1.128	1.229	1.204	1.152	1.107	1.058	0.976	0.991	0.932	0.853	0.854	0.878	0.952	0.861	0.914	0.948	0.91	0.981	0.995	0.985	0.951	0.992	0.982	1.035	1.008	1.026	1.018	0.968	0.985	0.974	1.001	0.949	0.966	0.942	0.98	0.931	0.934	0.943
Bay	-1.678	0.944	0.862	0.869	0.96	1.042	1.038	0.945	0.956	1.005	1.029	1.151	1.2	1.183	1.142	1.114	1.053	0.986	1.018	0.933	0.87	0.851	0.882	0.96	0.896	0.923	0.958	0.923	0.98	0.987	0.978	0.935	0.995	0.985	1.033	1.012	1.022	1.03	0.964	0.989	0.971	1.005	0.952	0.969	0.95	0.977	0.939	0.932	0.959
Bay	-1.576	0.912	0.847	0.867	0.959	1.044	1.054	0.963	0.963	1.006	1.048	1.161	1.174	1.167	1.14	1.118	1.047	0.995	1.032	0.937	0.881	0.844	0.885	0.966	0.936	0.932	0.959	0.939	0.981	0.977	0.978	0.929	0.996	0.987	1.021	1.018	1.017	1.041	0.962	0.981	0.97	1.001	0.945	0.971	0.966	0.979	0.951	0.937	0.971
Bay	-1.475	1.002	0.856	0.872	0.961	1.043	1.07	0.993	0.973	1.012	1.071	1.153	1.154	1.158	1.143	1.116	1.042	1.005	1.034	0.943	0.887	0.832	0.886	0.97	0.974	0.937	0.948	0.951	0.981	0.966	0.979	0.933	0.996	0.991	1.002	1.024	1.012	1.046	0.962	0.96	0.972	0.987	0.928	0.973	0.989	0.987	0.965	0.948	0.978
Bay	-1.373	0.942	0.847	0.882	0.965	1.042	1.084	1.029	0.986	1.024	1.096	1.128	1.139	1.158	1.15	1.11	1.041	1.016	1.024	0.951	0.887	0.816	0.885	0.973	1.002	0.936	0.928	0.957	0.979	0.959	0.978	0.947	0.997	0.995	0.982	1.029	1.01	1.043	0.963	0.935	0.976	0.967	0.906	0.974	1.015	0.998	0.978	0.96	0.981
Bay	-1.271	0.9	0.843	0.894	0.968	1.043	1.096	1.059	1.001	1.04	1.117	1.091	1.125	1.169	1.158	1.099	1.044	1.024	1.007	0.96	0.882	0.8	0.883	0.971	1.017	0.929	0.903	0.953	0.976	0.958	0.973	0.964	1.001	0.997	0.963	1.031	1.015	1.035	0.963	0.914	0.982	0.945	0.889	0.974	1.038	1.011	0.986	0.972	0.98
Bay	-1.169	0.853	0.833	0.904	0.969	1.045	1.106	1.076	1.016	1.059	1.132	1.049	1.109	1.188	1.162	1.087	1.051	1.027	0.989	0.967	0.877	0.788	0.88	0.964	1.021	0.917	0.881	0.941	0.974	0.962	0.968	0.979	1.009	0.996	0.949	1.033	1.025	1.026	0.963	0.904	0.988	0.93	0.883	0.973	1.054	1.023	0.986	0.981	0.978
Bay	-1.068	0.819	0.833	0.913	0.969	1.046	1.11	1.079	1.03	1.077	1.138	1.011	1.091	1.205	1.164	1.076	1.061	1.02	0.974	0.97	0.874	0.785	0.877	0.952	1.016	0.903	0.866	0.926	0.972	0.968	0.966	0.991	1.019	0.988	0.941	1.037	1.04	1.017	0.962	0.907	0.992	0.925	0.89	0.973	1.062	1.03	0.975	0.986	0.977
Bay	-0.966	0.965	0.876	0.919	0.969	1.045	1.106	1.066	1.04	1.093	1.136	0.981	1.072	1.214	1.161	1.067	1.071	1.007	0.966	0.968	0.877	0.795	0.873	0.939	1.002	0.896	0.861	0.913	0.97	0.978	0.967	1.001	1.027	0.975	0.94	1.047	1.061	1.014	0.961	0.921	0.993	0.934	0.91	0.974	1.06	1.032	0.959	0.986	0.98
Bay	-0.864	0.967	0.879	0.923	0.97	1.043	1.093	1.046	1.04	1.106	1.127	0.958	1.056	1.203	1.155	1.063	1.079	0.992	0.967	0.963	0.889	0.819	0.867	0.927	0.987	0.896	0.865	0.908	0.966	0.989	0.97	1.01	1.03	0.959	0.945	1.063	1.084	1.016	0.961	0.941	0.991	0.954	0.941	0.976	1.048	1.03	0.945	0.981	0.985
Bay	-0.763	0.952	0.888	0.927	0.971	1.039	1.071	1.019	1.035	1.111	1.116	0.945	1.043	1.17	1.143	1.064	1.081	0.985	0.977	0.958	0.907	0.854	0.868	0.916	0.975	0.908	0.877	0.911	0.961	1.002	0.976	1.017	1.031	0.942	0.957	1.083	1.11	1.024	0.965	0.958	0.989	0.983	0.977	0.982	1.034	1.026	0.936	0.976	0.993
Bay	-0.661	0.994	0.911	0.936	0.975	1.034	1.046	0.99	1.028	1.104	1.106	0.946	1.029	1.116	1.119	1.065	1.076	0.992	0.996	0.961	0.932	0.902	0.884	0.912	0.971	0.937	0.897	0.924	0.964	1.016	0.989	1.028	1.031	0.935	0.977	1.105	1.135	1.044	0.971	0.972	0.994	1.022	1.014	0.994	1.025	1.023	0.939	0.976	1.007
Bay	-0.559	0.915	0.914	0.951	0.984	1.031	1.024	0.962	1.021	1.09	1.097	0.961	1.012	1.049	1.08	1.061	1.064	1.016	1.024	0.978	0.962	0.964	0.923	0.919	0.99	0.987	0.934	0.949	0.982	1.039	1.013	1.046	1.036	0.946	1.006	1.129	1.162	1.077	0.987	0.987	1.013	1.067	1.053	1.019	1.03	1.028	0.959	0.986	1.028
Bay	-0.458	0.963	0.949	0.976	0.999	1.034	1.008	0.942	1.016	1.074	1.085	0.984	0.989	0.977	1.026	1.044	1.048	1.052	1.061	1.016	1.001	1.039	0.994	0.949	1.045	1.061	0.995	0.991	1.019	1.077	1.049	1.078	1.051	0.983	1.044	1.153	1.193	1.122	1.017	1.012	1.047	1.115	1.098	1.057	1.053	1.044	0.994	1.01	1.059
Bay	-0.356	0.969	0.972	1.009	1.026	1.044	1.001	0.935	1.014	1.057	1.069	1.011	0.956	0.907	0.961	1.011	1.028	1.093	1.106	1.071	1.05	1.127	1.095	1.008	1.14	1.161	1.08	1.056	1.078	1.13	1.099	1.119	1.082	1.042	1.089	1.177	1.228	1.175	1.065	1.055	1.094	1.165	1.15	1.105	1.094	1.073	1.044	1.044	1.099
Bay	-0.254	0.996	1.015	1.053	1.062	1.062	1.003	0.944	1.013	1.039	1.053	1.027	0.917	0.843	0.891	0.963	1.008	1.13	1.155	1.139	1.113	1.222	1.219	1.103	1.269	1.286	1.186	1.144	1.154	1.196	1.158	1.166	1.127	1.116	1.136	1.2	1.265	1.228	1.128	1.113	1.15	1.213	1.206	1.154	1.148	1.11	1.099	1.088	1.142
Bay	-0.153	1.073	1.084	1.106	1.105	1.086	1.01	0.967	1.014	1.016	1.036	1.023	0.878	0.788	0.823	0.907	0.988	1.155	1.202	1.207	1.187	1.313	1.355	1.227	1.412	1.422	1.305	1.249	1.233	1.264	1.221	1.211	1.178	1.191	1.177	1.22	1.295	1.273	1.198	1.177	1.208	1.254	1.257	1.195	1.203	1.152	1.151	1.132	1.184
Bay	-0.051	1.061	1.133	1.163	1.147	1.113	1.021	0.996	1.013	0.987	1.018	0.996	0.84	0.744	0.763	0.852	0.967	1.166	1.241	1.266	1.268	1.391	1.483	1.366	1.548	1.55	1.419	1.352	1.302	1.317	1.278	1.247	1.224	1.252	1.208	1.231	1.312	1.3	1.265	1.237	1.259	1.281	1.292	1.224	1.243	1.193	1.188	1.168	1.221
Bay	0.051	1.001	1.154	1.215	1.183	1.134	1.03	1.025	1.008	0.952	0.994	0.953	0.809	0.711	0.717	0.81	0.946	1.165	1.265	1.307	1.341	1.451	1.582	1.503	1.651	1.645	1.513	1.432	1.347	1.348	1.318	1.263	1.255	1.285	1.224	1.226	1.309	1.306	1.314	1.278	1.29	1.291	1.302	1.235	1.256	1.226	1.206	1.189	1.245
Bay	0.153	1.013	1.196	1.258	1.204	1.142	1.033	1.05	0.998	0.913	0.965	0.901	0.787	0.689	0.688	0.785	0.928	1.154	1.272	1.327	1.393	1.49	1.633	1.612	1.702	1.688	1.574	1.473	1.359	1.347	1.334	1.261	1.259	1.288	1.222	1.201	1.284	1.29	1.335	1.294	1.295	1.278	1.289	1.224	1.239	1.241	1.202	1.191	1.253
Bay	0.254	1.03	1.214	1.28	1.206	1.134	1.025	1.068	0.981	0.874	0.935	0.853	0.773	0.678	0.676	0.777	0.914	1.138	1.263	1.325	1.417	1.504	1.635	1.667	1.694	1.667	1.594	1.465	1.338	1.314	1.321	1.239	1.236	1.264	1.2	1.163	1.239	1.255	1.322	1.28	1.273	1.243	1.258	1.191	1.198	1.231	1.182	1.175	1.239
Bay	0.356	1.032	1.222	1.276	1.186	1.105	1.007	1.073	0.96	0.841	0.905	0.819	0.764	0.679	0.681	0.782	0.908	1.121	1.242	1.303	1.414	1.489	1.595	1.653	1.629	1.594	1.567	1.413	1.291	1.257	1.284	1.205	1.189	1.221	1.163	1.118	1.178	1.205	1.28	1.24	1.228	1.191	1.217	1.14	1.143	1.195	1.152	1.146	1.204
Bay	0.458	1.117	1.22	1.244	1.147	1.063	0.979	1.065	0.94	0.82	0.878	0.802	0.758	0.692	0.698	0.795	0.908	1.109	1.213	1.267	1.385	1.448	1.525	1.574	1.519	1.487	1.497	1.334	1.225	1.188	1.229	1.163	1.132	1.167	1.122	1.073	1.111	1.147	1.218	1.186	1.169	1.132	1.176	1.08	1.088	1.137	1.117	1.11	1.153
Bay	0.559	1.192	1.21	1.189	1.095	1.011	0.948	1.044	0.925	0.815	0.859	0.802	0.753	0.711	0.724	0.811	0.912	1.102	1.179	1.224	1.338	1.389	1.439	1.45	1.384	1.369	1.397	1.246	1.154	1.122	1.168	1.122	1.074	1.113	1.085	1.034	1.046	1.083	1.152	1.127	1.104	1.079	1.142	1.024	1.042	1.07	1.079	1.072	1.098
Bay	0.661	1.209	1.176	1.122	1.038	0.959	0.916	1.015	0.917	0.823	0.847	0.813	0.75	0.733	0.753	0.826	0.919	1.098	1.147	1.176	1.28	1.325	1.349	1.309	1.244	1.26	1.289	1.162	1.089	1.067	1.109	1.086	1.027	1.065	1.056	1.005	0.991	1.018	1.095	1.072	1.042	1.041	1.118	0.982	1.007	1.006	1.042	1.035	1.048
Bay	0.763	1.203	1.157	1.053	0.988	0.914	0.891	0.982	0.918	0.841	0.842	0.83	0.746	0.754	0.783	0.84	0.929	1.093	1.117	1.127	1.218	1.265	1.264	1.179	1.119	1.171	1.188	1.091	1.038	1.027	1.059	1.057	0.995	1.025	1.034	0.985	0.948	0.957	1.051	1.03	0.988	1.02	1.103	0.957	0.982	0.959	1.005	1.004	1.008
Bay	0.864	1.094	1.115	0.996	0.948	0.884	0.871	0.948	0.926	0.863	0.844	0.848	0.742	0.772	0.809	0.852	0.941	1.084	1.09	1.081	1.159	1.219	1.19	1.075	1.021	1.102	1.103	1.035	1.002	1	1.018	1.034	0.978	0.993	1.014	0.971	0.915	0.908	1.021	1	0.947	1.015	1.089	0.949	0.963	0.932	0.975	0.98	0.979
Bay	0.966	1.059	1.078	0.959	0.924	0.869	0.859	0.92	0.942	0.882	0.851	0.863	0.739	0.787	0.829	0.865	0.956	1.071	1.064	1.041	1.105	1.187	1.128	0.997	0.957	1.049	1.036	0.992	0.98	0.979	0.989	1.01	0.971	0.965	0.993	0.958	0.889	0.873	0.999	0.981	0.923	1.015	1.074	0.949	0.95	0.921	0.953	0.963	0.964
Bay	1.068	1.051	1.074	0.948	0.917	0.865	0.854	0.899	0.961	0.893	0.863	0.875	0.742	0.795	0.845	0.88	0.973	1.055	1.036	1.008	1.062	1.164	1.078	0.942	0.922	1.004	0.987	0.959	0.963	0.958	0.968	0.985	0.966	0.939	0.969	0.943	0.869	0.852	0.981	0.971	0.913	1.014	1.055	0.949	0.942	0.919	0.941	0.953	0.961
Bay	1.169	1.072	1.069	0.958	0.924	0.869	0.857	0.89	0.977	0.901	0.874	0.884	0.754	0.798	0.858	0.896	0.989	1.039	1.007	0.983	1.035	1.144	1.037	0.906	0.906	0.962	0.951	0.934	0.947	0.94	0.948	0.96	0.962	0.913	0.946	0.926	0.851	0.845	0.965	0.968	0.915	1.009	1.03	0.946	0.936	0.921	0.944	0.952	0.964
Bay	1.271	1.082	1.051	0.981	0.94	0.879	0.866	0.891	0.989	0.908	0.884	0.894	0.776	0.796	0.871	0.915	1.003	1.025	0.978	0.963	1.025	1.122	1.003	0.882	0.901	0.922	0.927	0.919	0.929	0.927	0.926	0.938	0.956	0.888	0.929	0.91	0.838	0.847	0.952	0.969	0.929	1.001	1.003	0.944	0.93	0.925	0.961	0.959	0.969
Bay	1.373	1.157	1.058	1.01	0.96	0.894	0.88	0.9	0.998	0.914	0.897	0.907	0.802	0.795	0.885	0.934	1.011	1.014	0.951	0.949	1.023	1.1	0.973	0.868	0.902	0.891	0.911	0.909	0.911	0.921	0.901	0.919	0.95	0.869	0.922	0.898	0.832	0.855	0.941	0.973	0.954	0.99	0.976	0.942	0.925	0.933	0.988	0.973	0.974
Bay	1.475	1.086	1.059	1.038	0.978	0.913	0.895	0.915	1.002	0.921	0.914	0.924	0.826	0.799	0.902	0.953	1.013	1.006	0.93	0.935	1.023	1.079	0.948	0.861	0.908	0.87	0.902	0.901	0.895	0.921	0.874	0.904	0.941	0.861	0.925	0.894	0.833	0.863	0.932	0.979	0.984	0.979	0.953	0.941	0.924	0.943	1.021	0.992	0.975
Bay	1.576	1.042	1.055	1.058	0.993	0.934	0.912	0.931	1.004	0.929	0.932	0.942	0.845	0.812	0.921	0.97	1.011	0.999	0.917	0.92	1.02	1.059	0.928	0.859	0.919	0.861	0.894	0.891	0.885	0.922	0.852	0.89	0.933	0.866	0.935	0.898	0.839	0.867	0.925	0.986	1.011	0.97	0.936	0.942	0.925	0.958	1.051	1.014	0.974
Bay	1.678	1.062	1.059	1.068	1.002	0.954	0.929	0.944	1.005	0.938	0.949	0.957	0.859	0.834	0.938	0.986	1.005	0.992	0.909	0.905	1.009	1.036	0.914	0.864	0.932	0.862	0.884	0.882	0.881	0.921	0.838	0.876	0.927	0.885	0.951	0.906	0.848	0.867	0.919	0.993	1.03	0.965	0.925	0.945	0.926	0.976	1.076	1.03	0.971
Bay	1.78	1.112	1.085	1.068	1.005	0.972	0.945	0.952	1.005	0.946	0.964	0.967	0.869	0.864	0.953	0.998	0.999	0.985	0.904	0.894	0.994	1.008	0.907	0.877	0.946	0.867	0.869	0.874	0.88	0.918	0.832	0.866	0.926	0.912	0.969	0.914	0.858	0.865	0.914	0.996	1.04	0.959	0.921	0.948	0.925	0.996	1.092	1.037	0.968
Bay	1.881	1.08	1.089	1.057	1	0.984	0.96	0.957	1.005	0.953	0.979	0.975	0.88	0.893	0.965	1.004	0.995	0.978	0.899	0.888	0.978	0.973	0.905	0.896	0.955	0.873	0.849	0.871	0.88	0.912	0.833	0.86	0.932	0.941	0.983	0.921	0.866	0.865	0.911	0.991	1.039	0.95	0.924	0.951	0.926	1.011	1.096	1.033	0.966
Bay	1.983	1.026	1.077	1.042	0.99	0.99	0.972	0.963	1.005	0.96	0.99	0.983	0.895	0.916	0.974	1.004	0.994	0.97	0.894	0.892	0.964	0.934	0.902	0.914	0.954	0.874	0.827	0.871	0.878	0.903	0.837	0.863	0.938	0.97	0.992	0.924	0.87	0.866	0.909	0.979	1.027	0.936	0.931	0.95	0.927	1.017	1.088	1.017	0.966
Bay	2.085	0.879	1.047	1.024	0.975	0.99	0.981	0.974	1.004	0.973	0.996	0.994	0.918	0.929	0.979	0.999	0.996	0.962	0.891	0.904	0.952	0.896	0.89	0.926	0.938	0.864	0.808	0.874	0.874	0.891	0.838	0.873	0.944	0.992	0.996	0.925	0.872	0.868	0.905	0.964	1.002	0.921	0.938	0.945	0.929	1.01	1.067	0.995	0.967
Bay	2.186	0.985	1.058	1.008	0.96	0.986	0.989	0.988	1.002	0.99	1.001	1.011	0.948	0.936	0.977	0.993	0.998	0.953	0.892	0.921	0.942	0.863	0.868	0.926	0.904	0.843	0.796	0.874	0.868	0.876	0.838	0.887	0.945	1.005	0.994	0.922	0.873	0.867	0.901	0.947	0.97	0.905	0.942	0.941	0.928	0.99	1.038	0.971	0.966
Bay	2.288	0.998	1.046	0.996	0.946	0.979	0.999	1.006	0.999	1.009	1.009	1.036	0.979	0.938	0.971	0.988	0.998	0.945	0.897	0.939	0.935	0.836	0.839	0.91	0.855	0.813	0.792	0.871	0.858	0.859	0.836	0.9	0.941	1.009	0.987	0.918	0.874	0.864	0.898	0.93	0.937	0.89	0.944	0.941	0.924	0.961	1.004	0.946	0.964
Bay	2.39	1.146	1.064	0.986	0.943	0.973	1.016	1.022	0.997	1.026	1.022	1.068	1.008	0.942	0.964	0.984	0.996	0.937	0.906	0.954	0.932	0.815	0.807	0.873	0.798	0.779	0.795	0.867	0.847	0.84	0.832	0.91	0.929	1.004	0.974	0.912	0.875	0.86	0.894	0.917	0.908	0.877	0.944	0.947	0.916	0.928	0.969	0.925	0.958
Bay	2.492	1.088	1.037	0.979	0.949	0.974	1.039	1.034	0.993	1.041	1.036	1.102	1.032	0.949	0.959	0.98	0.994	0.929	0.916	0.965	0.932	0.803	0.777	0.819	0.745	0.75	0.8	0.862	0.835	0.82	0.83	0.913	0.913	0.993	0.956	0.905	0.877	0.858	0.891	0.912	0.886	0.869	0.943	0.957	0.906	0.898	0.94	0.907	0.952
Bay	2.593	0.963	1.001	0.972	0.964	0.987	1.067	1.038	0.99	1.051	1.048	1.136	1.052	0.959	0.955	0.978	0.992	0.921	0.923	0.972	0.932	0.8	0.751	0.759	0.701	0.731	0.803	0.862	0.825	0.804	0.828	0.909	0.894	0.978	0.934	0.895	0.882	0.86	0.89	0.918	0.871	0.866	0.942	0.969	0.899	0.876	0.92	0.895	0.947
Bay	2.695	1.026	1.008	0.966	0.984	1.011	1.094	1.036	0.988	1.054	1.057	1.161	1.071	0.97	0.952	0.981	0.989	0.915	0.923	0.978	0.931	0.803	0.731	0.705	0.672	0.726	0.802	0.869	0.818	0.792	0.83	0.899	0.874	0.962	0.908	0.883	0.886	0.866	0.891	0.93	0.861	0.869	0.943	0.977	0.896	0.866	0.912	0.887	0.945
Bay	2.797	1.036	0.999	0.962	1.003	1.04	1.117	1.028	0.988	1.053	1.058	1.176	1.088	0.98	0.948	0.989	0.983	0.91	0.918	0.982	0.931	0.808	0.717	0.665	0.66	0.737	0.799	0.882	0.814	0.788	0.834	0.886	0.856	0.946	0.882	0.872	0.889	0.874	0.895	0.945	0.857	0.876	0.947	0.979	0.898	0.867	0.914	0.881	0.945
Bay	2.898	0.932	0.965	0.961	1.014	1.065	1.132	1.015	0.988	1.051	1.051	1.18	1.101	0.989	0.942	1.004	0.976	0.91	0.908	0.983	0.932	0.811	0.709	0.643	0.665	0.759	0.8	0.899	0.817	0.79	0.845	0.873	0.843	0.931	0.861	0.862	0.889	0.883	0.9	0.958	0.855	0.886	0.95	0.975	0.905	0.875	0.921	0.877	0.947
Bay	3	0.841	0.935	0.964	1.017	1.078	1.137	1	0.989	1.047	1.042	1.172	1.11	0.996	0.935	1.023	0.967	0.913	0.898	0.98	0.935	0.81	0.707	0.642	0.683	0.789	0.807	0.914	0.826	0.798	0.861	0.867	0.833	0.918	0.845	0.853	0.888	0.886	0.905	0.964	0.854	0.896	0.949	0.97	0.912	0.886	0.928	0.876	0.95
Fincher	-3	0.978	0.964	0.801	0.864	0.943	0.967	0.906	0.94	1.002	1.048	1.065	1.181	1.285	1.18	1.094	1.001	0.782	0.744	0.757	0.657	0.687	0.729	0.733	0.775	0.736	0.756	0.824	0.917	0.931	0.937	0.903	0.9	0.91	0.92	0.896	0.937	0.94	0.911	0.892	0.847	0.915	0.981	0.962	0.906	0.876	0.955	0.973	0.911
Fincher	-2.898	0.941	0.957	0.797	0.872	0.958	0.949	0.914	0.945	1.016	1.068	1.066	1.193	1.261	1.159	1.074	0.996	0.786	0.769	0.773	0.68	0.707	0.727	0.732	0.783	0.745	0.736	0.815	0.903	0.901	0.933	0.907	0.9	0.903	0.926	0.915	0.931	0.928	0.904	0.899	0.868	0.921	0.992	0.959	0.905	0.88	0.943	0.967	0.911
Fincher	-2.797	0.962	0.962	0.802	0.886	0.978	0.934	0.923	0.953	1.026	1.073	1.071	1.192	1.235	1.15	1.063	0.989	0.791	0.789	0.773	0.701	0.724	0.724	0.723	0.781	0.751	0.723	0.813	0.886	0.874	0.925	0.911	0.902	0.9	0.932	0.927	0.918	0.914	0.904	0.907	0.888	0.926	0.993	0.947	0.901	0.886	0.934	0.965	0.906
Fincher	-2.695	0.948	0.947	0.814	0.906	0.994	0.925	0.934	0.96	1.029	1.06	1.077	1.179	1.211	1.151	1.063	0.979	0.798	0.801	0.759	0.711	0.735	0.721	0.707	0.77	0.755	0.717	0.816	0.869	0.854	0.915	0.915	0.908	0.901	0.936	0.931	0.9	0.899	0.912	0.914	0.903	0.931	0.981	0.928	0.9	0.887	0.93	0.967	0.901
Fincher	-2.593	0.972	0.947	0.834	0.93	1.004	0.922	0.944	0.962	1.027	1.031	1.082	1.157	1.195	1.158	1.071	0.969	0.808	0.803	0.737	0.706	0.742	0.719	0.687	0.752	0.758	0.714	0.821	0.855	0.842	0.907	0.918	0.915	0.906	0.938	0.928	0.88	0.885	0.925	0.916	0.912	0.934	0.961	0.904	0.902	0.878	0.929	0.967	0.898
Fincher	-2.492	1.003	0.949	0.857	0.95	1.006	0.923	0.953	0.959	1.022	0.992	1.082	1.132	1.19	1.166	1.082	0.962	0.817	0.799	0.715	0.687	0.743	0.722	0.672	0.729	0.761	0.714	0.822	0.847	0.836	0.901	0.917	0.922	0.913	0.94	0.919	0.864	0.874	0.938	0.914	0.914	0.936	0.937	0.88	0.906	0.861	0.928	0.965	0.897
Fincher	-2.39	0.972	0.939	0.881	0.96	1.001	0.925	0.958	0.951	1.014	0.957	1.076	1.11	1.194	1.17	1.092	0.958	0.825	0.791	0.698	0.664	0.737	0.732	0.666	0.707	0.761	0.716	0.817	0.847	0.834	0.9	0.913	0.927	0.919	0.941	0.907	0.854	0.869	0.945	0.912	0.91	0.937	0.915	0.862	0.91	0.839	0.926	0.956	0.898
Fincher	-2.288	0.948	0.929	0.902	0.962	0.99	0.926	0.961	0.943	1.005	0.935	1.065	1.1	1.203	1.169	1.098	0.958	0.83	0.783	0.688	0.647	0.727	0.751	0.671	0.689	0.757	0.72	0.808	0.854	0.833	0.902	0.908	0.926	0.926	0.939	0.896	0.848	0.872	0.944	0.913	0.901	0.938	0.899	0.855	0.912	0.818	0.922	0.941	0.9
Fincher	-2.186	0.932	0.915	0.919	0.954	0.976	0.925	0.961	0.937	1	0.931	1.053	1.107	1.212	1.163	1.1	0.96	0.834	0.777	0.687	0.642	0.717	0.773	0.686	0.678	0.75	0.723	0.8	0.865	0.832	0.906	0.901	0.918	0.93	0.936	0.886	0.847	0.878	0.936	0.918	0.895	0.938	0.889	0.857	0.912	0.802	0.914	0.925	0.899
Fincher	-2.085	0.883	0.905	0.93	0.943	0.963	0.923	0.962	0.933	1.001	0.944	1.043	1.132	1.217	1.15	1.1	0.962	0.837	0.774	0.698	0.651	0.714	0.794	0.705	0.675	0.741	0.726	0.798	0.877	0.834	0.907	0.896	0.905	0.932	0.932	0.877	0.852	0.882	0.926	0.927	0.893	0.938	0.886	0.867	0.911	0.796	0.904	0.911	0.895
Fincher	-1.983	0.906	0.908	0.936	0.933	0.954	0.921	0.963	0.935	1.008	0.97	1.041	1.169	1.219	1.133	1.099	0.964	0.841	0.774	0.719	0.67	0.723	0.811	0.722	0.678	0.733	0.731	0.805	0.886	0.841	0.908	0.894	0.887	0.932	0.928	0.87	0.858	0.881	0.921	0.938	0.898	0.943	0.888	0.881	0.911	0.802	0.892	0.902	0.889
Fincher	-1.881	0.794	0.886	0.938	0.929	0.949	0.919	0.97	0.939	1.021	1.003	1.048	1.208	1.218	1.114	1.097	0.966	0.846	0.778	0.747	0.694	0.745	0.82	0.732	0.688	0.729	0.74	0.82	0.895	0.853	0.911	0.897	0.867	0.931	0.923	0.866	0.864	0.875	0.921	0.949	0.909	0.951	0.893	0.895	0.915	0.817	0.881	0.899	0.887
Fincher	-1.78	0.89	0.887	0.938	0.933	0.948	0.919	0.981	0.947	1.037	1.038	1.063	1.243	1.212	1.099	1.095	0.972	0.855	0.783	0.774	0.719	0.774	0.825	0.738	0.701	0.731	0.754	0.84	0.906	0.87	0.918	0.904	0.852	0.928	0.919	0.866	0.87	0.865	0.926	0.956	0.926	0.96	0.896	0.909	0.92	0.839	0.873	0.9	0.896
Fincher	-1.678	0.815	0.898	0.939	0.941	0.951	0.92	0.993	0.959	1.052	1.071	1.082	1.269	1.201	1.089	1.092	0.98	0.867	0.791	0.797	0.741	0.801	0.829	0.742	0.716	0.739	0.774	0.862	0.919	0.891	0.93	0.916	0.847	0.926	0.915	0.87	0.877	0.858	0.929	0.957	0.945	0.967	0.899	0.921	0.923	0.865	0.873	0.902	0.915
Fincher	-1.576	0.848	0.884	0.94	0.95	0.952	0.924	1.002	0.973	1.064	1.094	1.1	1.281	1.185	1.085	1.088	0.993	0.881	0.801	0.812	0.755	0.822	0.832	0.749	0.732	0.752	0.798	0.884	0.932	0.914	0.951	0.93	0.853	0.923	0.911	0.879	0.885	0.859	0.928	0.949	0.96	0.967	0.903	0.93	0.922	0.889	0.879	0.906	0.942
Fincher	-1.475	0.834	0.879	0.939	0.956	0.95	0.93	1.008	0.985	1.073	1.105	1.114	1.28	1.162	1.088	1.085	1.008	0.896	0.813	0.822	0.76	0.834	0.835	0.762	0.748	0.766	0.823	0.904	0.941	0.938	0.978	0.946	0.872	0.92	0.908	0.892	0.893	0.867	0.922	0.933	0.969	0.958	0.907	0.935	0.919	0.909	0.891	0.912	0.971
Fincher	-1.373	0.863	0.88	0.934	0.955	0.943	0.936	1.004	0.997	1.074	1.104	1.123	1.262	1.135	1.097	1.083	1.024	0.911	0.825	0.827	0.759	0.837	0.836	0.779	0.763	0.781	0.843	0.917	0.945	0.959	1.004	0.96	0.898	0.916	0.909	0.906	0.903	0.879	0.912	0.914	0.968	0.94	0.908	0.936	0.919	0.923	0.907	0.92	0.999
Fincher	-1.271	0.889	0.89	0.923	0.946	0.932	0.94	0.99	1.007	1.068	1.093	1.125	1.233	1.107	1.11	1.082	1.041	0.926	0.837	0.828	0.758	0.835	0.833	0.801	0.778	0.796	0.854	0.923	0.945	0.976	1.025	0.971	0.922	0.912	0.916	0.92	0.914	0.892	0.903	0.898	0.958	0.917	0.904	0.933	0.926	0.931	0.923	0.928	1.022
Fincher	-1.169	0.901	0.888	0.901	0.93	0.919	0.94	0.967	1.013	1.057	1.074	1.117	1.198	1.081	1.124	1.081	1.056	0.939	0.846	0.826	0.762	0.833	0.826	0.823	0.79	0.807	0.86	0.923	0.94	0.987	1.038	0.973	0.939	0.908	0.925	0.935	0.923	0.901	0.895	0.889	0.942	0.895	0.896	0.93	0.942	0.937	0.935	0.939	1.035
Fincher	-1.068	0.829	0.863	0.874	0.909	0.909	0.933	0.94	1.013	1.042	1.051	1.102	1.159	1.06	1.138	1.083	1.069	0.952	0.852	0.821	0.775	0.833	0.817	0.841	0.802	0.816	0.863	0.918	0.935	0.991	1.042	0.966	0.949	0.907	0.933	0.948	0.931	0.908	0.889	0.886	0.925	0.876	0.885	0.928	0.968	0.941	0.941	0.95	1.038
Fincher	-0.966	0.934	0.876	0.846	0.887	0.902	0.92	0.915	1.004	1.025	1.032	1.078	1.121	1.047	1.15	1.086	1.079	0.966	0.858	0.814	0.796	0.836	0.81	0.851	0.814	0.822	0.868	0.91	0.933	0.99	1.034	0.951	0.951	0.909	0.938	0.961	0.937	0.913	0.885	0.89	0.912	0.865	0.873	0.932	1.001	0.948	0.943	0.959	1.034
Fincher	-0.864	1.062	0.892	0.822	0.868	0.899	0.906	0.898	0.983	1.007	1.021	1.049	1.081	1.043	1.156	1.088	1.086	0.983	0.865	0.809	0.823	0.842	0.808	0.854	0.826	0.83	0.878	0.906	0.934	0.986	1.018	0.935	0.949	0.913	0.941	0.971	0.943	0.92	0.882	0.899	0.906	0.865	0.866	0.942	1.033	0.961	0.942	0.965	1.026
Fincher	-0.763	0.941	0.859	0.804	0.856	0.897	0.896	0.89	0.955	0.991	1.015	1.024	1.039	1.044	1.155	1.086	1.092	1.007	0.877	0.81	0.857	0.854	0.817	0.854	0.841	0.844	0.896	0.912	0.943	0.986	0.998	0.926	0.949	0.918	0.949	0.98	0.954	0.931	0.883	0.914	0.911	0.878	0.866	0.957	1.062	0.983	0.944	0.968	1.022
Fincher	-0.661	0.923	0.856	0.8	0.85	0.898	0.896	0.89	0.929	0.979	1.015	1.008	0.997	1.046	1.142	1.076	1.095	1.037	0.902	0.825	0.9	0.88	0.844	0.861	0.863	0.871	0.927	0.937	0.968	0.998	0.987	0.933	0.96	0.932	0.967	0.991	0.976	0.951	0.897	0.942	0.932	0.904	0.882	0.977	1.092	1.015	0.958	0.972	1.028
Fincher	-0.559	1.002	0.874	0.812	0.857	0.903	0.913	0.899	0.917	0.977	1.023	0.999	0.959	1.041	1.114	1.057	1.094	1.073	0.946	0.863	0.959	0.931	0.894	0.89	0.904	0.923	0.983	0.991	1.013	1.032	0.998	0.96	0.992	0.961	1.001	1.013	1.012	0.987	0.93	0.989	0.975	0.943	0.917	1.005	1.124	1.061	0.991	0.985	1.049
Fincher	-0.458	1.133	0.91	0.843	0.88	0.919	0.945	0.918	0.922	0.985	1.041	0.996	0.928	1.022	1.07	1.026	1.089	1.109	1.009	0.93	1.037	1.015	0.973	0.951	0.977	1.009	1.071	1.082	1.077	1.091	1.041	1.013	1.045	1.012	1.052	1.049	1.062	1.043	0.989	1.059	1.042	0.994	0.971	1.043	1.164	1.122	1.045	1.015	1.086
Fincher	-0.356	1.184	0.942	0.894	0.919	0.952	0.988	0.95	0.944	1.007	1.066	0.998	0.905	0.987	1.01	0.986	1.079	1.142	1.087	1.028	1.135	1.128	1.082	1.05	1.087	1.132	1.193	1.204	1.164	1.17	1.112	1.089	1.117	1.087	1.118	1.102	1.119	1.119	1.073	1.147	1.127	1.054	1.04	1.094	1.211	1.196	1.113	1.067	1.134
Fincher	-0.254	1.146	0.99	0.966	0.978	0.999	1.031	0.992	0.98	1.042	1.091	1.002	0.885	0.938	0.941	0.941	1.063	1.171	1.17	1.147	1.249	1.264	1.214	1.183	1.231	1.286	1.339	1.344	1.264	1.258	1.2	1.181	1.199	1.177	1.193	1.164	1.178	1.205	1.173	1.245	1.218	1.121	1.114	1.155	1.265	1.274	1.179	1.134	1.187
Fincher	-0.153	1.065	1.049	1.052	1.051	1.053	1.07	1.036	1.019	1.082	1.113	1.003	0.864	0.884	0.871	0.898	1.041	1.192	1.248	1.267	1.368	1.405	1.353	1.334	1.388	1.454	1.488	1.48	1.361	1.342	1.288	1.269	1.281	1.271	1.265	1.223	1.232	1.289	1.273	1.336	1.299	1.187	1.183	1.22	1.316	1.344	1.235	1.2	1.234
Fincher	-0.051	0.966	1.096	1.142	1.129	1.102	1.097	1.075	1.05	1.115	1.13	0.992	0.842	0.833	0.81	0.863	1.018	1.204	1.311	1.365	1.48	1.531	1.479	1.482	1.532	1.609	1.617	1.587	1.437	1.407	1.355	1.337	1.35	1.35	1.321	1.267	1.274	1.355	1.354	1.403	1.356	1.241	1.235	1.282	1.351	1.39	1.272	1.247	1.263
Fincher	0.051	0.878	1.125	1.225	1.197	1.132	1.112	1.094	1.071	1.126	1.139	0.969	0.82	0.792	0.764	0.843	0.998	1.209	1.349	1.425	1.566	1.621	1.571	1.596	1.635	1.723	1.699	1.645	1.477	1.441	1.384	1.372	1.393	1.402	1.35	1.287	1.294	1.394	1.405	1.431	1.382	1.272	1.266	1.329	1.359	1.402	1.286	1.26	1.269
Fincher	0.153	0.931	1.184	1.291	1.241	1.14	1.113	1.09	1.077	1.109	1.135	0.937	0.802	0.766	0.74	0.839	0.986	1.206	1.356	1.438	1.612	1.662	1.615	1.649	1.686	1.771	1.721	1.644	1.473	1.436	1.372	1.368	1.402	1.417	1.345	1.281	1.287	1.4	1.415	1.412	1.374	1.274	1.273	1.347	1.339	1.376	1.276	1.238	1.247
Fincher	0.254	1.01	1.215	1.332	1.248	1.122	1.099	1.064	1.065	1.067	1.112	0.907	0.792	0.756	0.738	0.849	0.983	1.199	1.334	1.408	1.61	1.65	1.607	1.629	1.676	1.742	1.681	1.587	1.427	1.392	1.326	1.327	1.376	1.395	1.309	1.25	1.253	1.372	1.388	1.356	1.333	1.246	1.261	1.329	1.296	1.316	1.242	1.188	1.2
Fincher	0.356	1.178	1.247	1.341	1.218	1.086	1.072	1.025	1.04	1.012	1.077	0.884	0.793	0.76	0.753	0.868	0.989	1.187	1.291	1.344	1.562	1.591	1.55	1.545	1.612	1.647	1.591	1.489	1.351	1.321	1.257	1.263	1.32	1.343	1.253	1.201	1.2	1.314	1.33	1.279	1.266	1.197	1.231	1.281	1.233	1.238	1.192	1.128	1.14
Fincher	0.458	1.239	1.266	1.321	1.162	1.037	1.036	0.984	1.007	0.956	1.037	0.874	0.806	0.774	0.78	0.892	1	1.172	1.238	1.266	1.48	1.498	1.464	1.417	1.516	1.508	1.473	1.37	1.267	1.237	1.184	1.191	1.242	1.277	1.191	1.145	1.139	1.235	1.258	1.197	1.187	1.135	1.189	1.216	1.161	1.16	1.134	1.073	1.078
Fincher	0.559	1.208	1.273	1.282	1.092	0.987	1	0.955	0.976	0.915	0.996	0.879	0.83	0.794	0.81	0.917	1.01	1.154	1.186	1.195	1.38	1.39	1.371	1.28	1.41	1.358	1.348	1.255	1.19	1.158	1.123	1.121	1.162	1.209	1.134	1.096	1.079	1.15	1.185	1.125	1.109	1.074	1.146	1.148	1.089	1.097	1.079	1.036	1.028
Fincher	0.661	1.162	1.258	1.233	1.029	0.945	0.971	0.945	0.953	0.894	0.965	0.899	0.855	0.816	0.838	0.937	1.015	1.135	1.14	1.144	1.279	1.285	1.289	1.167	1.317	1.227	1.237	1.165	1.133	1.097	1.079	1.067	1.093	1.154	1.089	1.062	1.027	1.073	1.118	1.073	1.044	1.02	1.109	1.089	1.028	1.058	1.034	1.025	0.997
Fincher	0.763	1.048	1.209	1.188	0.986	0.919	0.956	0.954	0.942	0.894	0.947	0.928	0.875	0.839	0.862	0.951	1.013	1.118	1.104	1.118	1.196	1.193	1.235	1.102	1.249	1.137	1.15	1.105	1.099	1.057	1.054	1.031	1.045	1.116	1.06	1.043	0.989	1.017	1.063	1.041	0.993	0.982	1.081	1.044	0.986	1.04	1.001	1.036	0.988
Fincher	0.864	1.05	1.199	1.154	0.97	0.911	0.958	0.978	0.945	0.908	0.943	0.958	0.888	0.859	0.879	0.959	1.002	1.105	1.08	1.112	1.141	1.118	1.21	1.091	1.209	1.094	1.093	1.071	1.081	1.039	1.04	1.012	1.02	1.095	1.047	1.033	0.967	0.983	1.022	1.022	0.956	0.963	1.062	1.014	0.964	1.039	0.985	1.055	0.998
Fincher	0.966	1.136	1.191	1.135	0.978	0.92	0.977	1.006	0.96	0.924	0.949	0.976	0.895	0.873	0.892	0.961	0.985	1.099	1.069	1.117	1.112	1.065	1.202	1.126	1.192	1.085	1.059	1.054	1.071	1.038	1.026	1.004	1.015	1.082	1.044	1.025	0.961	0.968	0.995	1.008	0.929	0.959	1.048	0.996	0.958	1.04	0.985	1.069	1.017
Fincher	1.068	1.201	1.209	1.129	1.001	0.939	1.003	1.031	0.982	0.937	0.962	0.977	0.898	0.882	0.901	0.958	0.967	1.096	1.07	1.127	1.104	1.032	1.201	1.181	1.19	1.091	1.044	1.038	1.062	1.044	1.009	0.998	1.021	1.074	1.044	1.017	0.968	0.964	0.978	0.993	0.909	0.965	1.035	0.986	0.959	1.037	0.995	1.074	1.033
Fincher	1.169	1.325	1.211	1.126	1.028	0.961	1.031	1.049	1.005	0.945	0.974	0.968	0.898	0.888	0.907	0.949	0.953	1.095	1.08	1.138	1.112	1.014	1.196	1.227	1.192	1.099	1.039	1.015	1.049	1.053	0.99	0.989	1.03	1.067	1.044	1.01	0.982	0.966	0.97	0.978	0.896	0.974	1.025	0.979	0.959	1.025	1.008	1.07	1.039
Fincher	1.271	1.275	1.185	1.12	1.049	0.982	1.053	1.057	1.026	0.95	0.98	0.955	0.896	0.891	0.908	0.939	0.947	1.092	1.095	1.149	1.126	1.01	1.18	1.253	1.183	1.104	1.031	0.986	1.032	1.059	0.973	0.978	1.033	1.057	1.042	1.006	0.997	0.971	0.967	0.965	0.893	0.979	1.018	0.975	0.95	1.009	1.019	1.058	1.034
Fincher	1.373	1.22	1.152	1.11	1.058	0.999	1.065	1.056	1.041	0.956	0.98	0.942	0.895	0.89	0.907	0.928	0.949	1.085	1.113	1.161	1.138	1.01	1.153	1.253	1.159	1.1	1.018	0.958	1.012	1.058	0.958	0.97	1.027	1.041	1.037	1.008	1.007	0.978	0.968	0.957	0.899	0.982	1.011	0.973	0.932	0.993	1.025	1.041	1.023
Fincher	1.475	1.039	1.107	1.095	1.053	1.011	1.067	1.049	1.048	0.966	0.974	0.934	0.894	0.884	0.908	0.921	0.956	1.077	1.129	1.17	1.142	1.005	1.122	1.224	1.122	1.085	0.996	0.933	0.989	1.051	0.942	0.964	1.012	1.02	1.028	1.014	1.013	0.983	0.97	0.954	0.914	0.983	1.004	0.971	0.908	0.98	1.023	1.02	1.012
Fincher	1.576	0.98	1.097	1.078	1.037	1.021	1.062	1.038	1.05	0.977	0.965	0.932	0.891	0.875	0.91	0.918	0.966	1.069	1.141	1.176	1.136	0.99	1.092	1.172	1.076	1.063	0.966	0.912	0.968	1.035	0.927	0.958	0.988	0.997	1.013	1.02	1.013	0.985	0.973	0.955	0.935	0.987	0.992	0.968	0.882	0.97	1.014	0.998	1.005
Fincher	1.678	0.959	1.082	1.06	1.017	1.031	1.055	1.029	1.048	0.986	0.952	0.934	0.884	0.867	0.916	0.92	0.978	1.061	1.145	1.179	1.117	0.969	1.06	1.111	1.023	1.038	0.934	0.896	0.947	1.013	0.914	0.949	0.961	0.972	0.992	1.021	1.011	0.985	0.976	0.958	0.961	0.993	0.977	0.962	0.862	0.96	1.001	0.978	1.001
Fincher	1.78	0.992	1.069	1.044	1.001	1.045	1.05	1.025	1.048	0.988	0.936	0.938	0.876	0.86	0.924	0.925	0.993	1.056	1.142	1.179	1.088	0.946	1.02	1.056	0.973	1.01	0.908	0.884	0.927	0.986	0.902	0.938	0.933	0.949	0.968	1.017	1.009	0.987	0.979	0.962	0.991	1.002	0.961	0.952	0.852	0.951	0.986	0.962	0.996
Fincher	1.881	0.919	1.02	1.028	1	1.062	1.053	1.03	1.051	0.982	0.918	0.94	0.871	0.857	0.934	0.931	1.006	1.054	1.135	1.172	1.055	0.926	0.97	1.014	0.934	0.98	0.895	0.876	0.907	0.955	0.892	0.925	0.908	0.93	0.943	1.007	1.008	0.992	0.977	0.964	1.023	1.011	0.947	0.94	0.852	0.945	0.971	0.954	0.988
Fincher	1.983	1.019	1.008	1.014	1.015	1.08	1.062	1.043	1.054	0.974	0.897	0.941	0.871	0.858	0.945	0.938	1.016	1.056	1.126	1.158	1.024	0.913	0.916	0.983	0.911	0.952	0.897	0.874	0.887	0.921	0.884	0.915	0.891	0.916	0.919	0.995	1.01	0.999	0.972	0.963	1.051	1.017	0.94	0.93	0.861	0.941	0.959	0.952	0.974
Fincher	2.085	0.998	0.94	1.002	1.042	1.098	1.075	1.06	1.057	0.969	0.876	0.941	0.88	0.865	0.954	0.945	1.019	1.059	1.118	1.137	0.998	0.912	0.866	0.966	0.905	0.927	0.911	0.879	0.865	0.888	0.878	0.907	0.884	0.904	0.902	0.983	1.018	1.007	0.963	0.959	1.07	1.021	0.941	0.925	0.878	0.942	0.953	0.956	0.957
Fincher	2.186	1.069	0.937	0.995	1.075	1.11	1.087	1.079	1.059	0.967	0.86	0.944	0.897	0.878	0.958	0.953	1.015	1.058	1.112	1.115	0.98	0.921	0.83	0.96	0.911	0.908	0.933	0.89	0.846	0.858	0.873	0.906	0.889	0.893	0.892	0.972	1.031	1.011	0.951	0.954	1.073	1.025	0.95	0.927	0.901	0.947	0.952	0.963	0.941
Fincher	2.288	0.971	0.903	0.991	1.103	1.114	1.095	1.092	1.063	0.963	0.86	0.947	0.919	0.899	0.958	0.963	1.006	1.049	1.107	1.094	0.975	0.941	0.815	0.962	0.923	0.9	0.957	0.9	0.832	0.836	0.87	0.91	0.904	0.881	0.889	0.967	1.046	1.01	0.942	0.945	1.062	1.029	0.964	0.935	0.927	0.954	0.958	0.969	0.927
Fincher	2.39	0.948	0.894	0.988	1.119	1.113	1.099	1.097	1.067	0.959	0.876	0.952	0.94	0.926	0.955	0.973	0.993	1.031	1.1	1.077	0.981	0.972	0.825	0.967	0.941	0.898	0.979	0.907	0.825	0.825	0.87	0.922	0.924	0.869	0.89	0.968	1.059	1.003	0.937	0.933	1.039	1.032	0.983	0.951	0.95	0.963	0.971	0.971	0.917
Fincher	2.492	0.989	0.891	0.986	1.118	1.106	1.098	1.094	1.072	0.955	0.898	0.96	0.956	0.956	0.952	0.984	0.978	1.004	1.086	1.065	0.997	1.01	0.858	0.975	0.959	0.903	0.994	0.909	0.826	0.823	0.872	0.941	0.944	0.858	0.891	0.972	1.067	0.992	0.937	0.92	1.01	1.033	1.002	0.972	0.969	0.972	0.99	0.968	0.912
Fincher	2.593	1.02	0.893	0.985	1.103	1.094	1.096	1.086	1.074	0.954	0.917	0.971	0.964	0.983	0.952	0.995	0.964	0.972	1.063	1.058	1.02	1.047	0.905	0.989	0.973	0.914	0.999	0.908	0.837	0.831	0.878	0.966	0.957	0.851	0.89	0.977	1.064	0.982	0.939	0.908	0.982	1.03	1.02	0.992	0.983	0.98	1.008	0.961	0.91
Fincher	2.695	0.999	0.889	0.984	1.079	1.082	1.094	1.078	1.072	0.96	0.928	0.978	0.963	1.003	0.957	1.002	0.953	0.939	1.031	1.051	1.048	1.076	0.951	1.008	0.981	0.928	0.993	0.904	0.855	0.845	0.889	0.993	0.963	0.846	0.886	0.976	1.051	0.974	0.937	0.899	0.956	1.025	1.035	1.008	0.993	0.99	1.018	0.952	0.912
Fincher	2.797	0.912	0.878	0.986	1.053	1.073	1.096	1.074	1.069	0.969	0.931	0.974	0.958	1.014	0.971	1.005	0.946	0.909	0.992	1.044	1.076	1.093	0.988	1.026	0.983	0.946	0.98	0.897	0.878	0.865	0.904	1.015	0.961	0.841	0.881	0.971	1.03	0.967	0.93	0.896	0.932	1.02	1.046	1.015	1.001	0.999	1.019	0.947	0.918
Fincher	2.898	0.883	0.9	0.993	1.029	1.069	1.101	1.071	1.064	0.985	0.923	0.964	0.949	1.015	0.992	1.004	0.939	0.884	0.951	1.037	1.097	1.096	1.005	1.041	0.981	0.958	0.967	0.888	0.902	0.886	0.922	1.028	0.954	0.835	0.877	0.963	1.004	0.958	0.919	0.894	0.915	1.017	1.057	1.013	1.007	1.003	1.012	0.945	0.927
Fincher	3	0.977	0.945	1.003	1.014	1.07	1.105	1.069	1.061	1.006	0.906	0.952	0.938	1.007	1.02	1.003	0.932	0.867	0.913	1.03	1.105	1.088	0.999	1.05	0.976	0.958	0.958	0.88	0.929	0.902	0.939	1.031	0.942	0.833	0.876	0.953	0.977	0.946	0.907	0.893	0.905	1.015	1.067	1.006	1.01	1.003	1	0.949	0.94
Shyamalan	-3	0.993	0.9	0.857	0.901	0.977	1.092	1.044	0.938	0.904	1.009	1.114	1.136	1.183	1.14	1.065	0.934	0.888	0.85	0.78	0.677	0.725	0.844	0.932	0.91	0.873	0.803	0.829	0.907	0.917	0.929	0.97	0.946	0.851	0.873	0.875	0.948	0.904	0.917	0.916	0.927	0.989	1.021	1.016	0.966	0.876	0.955	0.921	0.923
Shyamalan	-2.898	0.91	0.887	0.856	0.895	0.968	1.08	1.033	0.935	0.93	1.016	1.129	1.16	1.171	1.138	1.082	0.927	0.878	0.833	0.77	0.674	0.722	0.853	0.909	0.888	0.866	0.815	0.854	0.902	0.911	0.939	0.963	0.941	0.85	0.869	0.862	0.943	0.884	0.911	0.886	0.911	0.998	1.049	1.029	0.957	0.874	0.938	0.926	0.924
Shyamalan	-2.797	0.876	0.897	0.859	0.889	0.959	1.057	1.027	0.943	0.954	1.023	1.139	1.188	1.155	1.138	1.097	0.924	0.866	0.827	0.762	0.681	0.731	0.853	0.882	0.859	0.867	0.836	0.877	0.9	0.903	0.95	0.954	0.935	0.855	0.87	0.865	0.939	0.869	0.904	0.863	0.894	1.007	1.072	1.04	0.951	0.887	0.917	0.94	0.927
Shyamalan	-2.695	0.941	0.922	0.867	0.886	0.953	1.03	1.026	0.96	0.973	1.027	1.15	1.215	1.136	1.139	1.107	0.924	0.855	0.831	0.756	0.697	0.748	0.842	0.851	0.831	0.871	0.862	0.893	0.901	0.894	0.961	0.951	0.926	0.864	0.88	0.883	0.935	0.859	0.895	0.851	0.878	1.016	1.086	1.045	0.95	0.91	0.896	0.96	0.927
Shyamalan	-2.593	0.855	0.916	0.876	0.89	0.95	1.002	1.029	0.983	0.981	1.028	1.162	1.234	1.117	1.14	1.109	0.927	0.852	0.842	0.755	0.715	0.766	0.825	0.822	0.809	0.875	0.884	0.903	0.897	0.887	0.972	0.956	0.919	0.877	0.9	0.911	0.928	0.852	0.888	0.853	0.867	1.024	1.088	1.043	0.956	0.931	0.883	0.981	0.921
Shyamalan	-2.492	0.89	0.91	0.884	0.903	0.948	0.979	1.035	1.004	0.981	1.027	1.174	1.245	1.101	1.141	1.102	0.931	0.862	0.857	0.761	0.73	0.778	0.807	0.797	0.796	0.874	0.899	0.906	0.887	0.882	0.978	0.969	0.916	0.893	0.927	0.941	0.919	0.844	0.887	0.866	0.866	1.028	1.075	1.037	0.966	0.944	0.884	1	0.91
Shyamalan	-2.39	0.899	0.89	0.888	0.923	0.945	0.962	1.04	1.02	0.976	1.022	1.183	1.251	1.088	1.142	1.085	0.937	0.885	0.874	0.773	0.737	0.78	0.793	0.776	0.792	0.868	0.902	0.903	0.87	0.879	0.981	0.987	0.916	0.913	0.955	0.965	0.912	0.836	0.89	0.891	0.878	1.029	1.053	1.028	0.973	0.948	0.898	1.011	0.899
Shyamalan	-2.288	0.879	0.887	0.887	0.944	0.942	0.955	1.039	1.029	0.969	1.015	1.191	1.252	1.082	1.143	1.062	0.945	0.92	0.891	0.787	0.734	0.775	0.779	0.764	0.796	0.857	0.896	0.894	0.851	0.879	0.977	1.007	0.92	0.934	0.978	0.982	0.907	0.828	0.9	0.922	0.902	1.027	1.028	1.017	0.975	0.946	0.924	1.016	0.893
Shyamalan	-2.186	0.884	0.847	0.882	0.957	0.937	0.957	1.031	1.031	0.962	1.008	1.197	1.243	1.082	1.144	1.037	0.954	0.96	0.907	0.797	0.722	0.761	0.765	0.762	0.806	0.846	0.882	0.879	0.839	0.877	0.966	1.026	0.925	0.952	0.989	0.991	0.903	0.822	0.915	0.955	0.932	1.022	1.009	1.003	0.971	0.941	0.954	1.014	0.894
Shyamalan	-2.085	0.883	0.835	0.876	0.96	0.932	0.965	1.019	1.027	0.957	1.003	1.201	1.226	1.087	1.144	1.015	0.967	1.001	0.919	0.802	0.703	0.741	0.754	0.769	0.818	0.839	0.864	0.86	0.838	0.873	0.952	1.039	0.928	0.963	0.988	0.991	0.902	0.822	0.937	0.983	0.96	1.017	0.997	0.988	0.964	0.935	0.981	1.01	0.903
Shyamalan	-1.983	0.945	0.822	0.871	0.952	0.931	0.974	1.004	1.018	0.956	1.005	1.198	1.204	1.092	1.144	1.001	0.985	1.034	0.927	0.8	0.681	0.718	0.747	0.783	0.832	0.834	0.848	0.839	0.85	0.869	0.937	1.044	0.928	0.964	0.977	0.985	0.903	0.831	0.961	1.005	0.977	1.014	0.991	0.972	0.957	0.934	0.999	1.006	0.918
Shyamalan	-1.881	0.964	0.825	0.867	0.937	0.935	0.982	0.988	1.01	0.955	1.019	1.19	1.175	1.093	1.142	0.996	1.007	1.056	0.929	0.792	0.663	0.697	0.743	0.802	0.849	0.827	0.837	0.821	0.87	0.868	0.925	1.041	0.924	0.956	0.964	0.974	0.902	0.851	0.987	1.017	0.982	1.009	0.989	0.956	0.951	0.94	1.005	1.001	0.935
Shyamalan	-1.78	0.838	0.792	0.865	0.921	0.945	0.988	0.974	0.999	0.958	1.041	1.176	1.14	1.088	1.14	1.001	1.033	1.063	0.928	0.78	0.654	0.686	0.743	0.825	0.864	0.82	0.832	0.808	0.893	0.875	0.919	1.031	0.918	0.941	0.954	0.963	0.899	0.881	1.011	1.017	0.975	0.999	0.985	0.939	0.943	0.953	1	0.994	0.953
Shyamalan	-1.678	0.793	0.779	0.869	0.911	0.957	0.993	0.962	0.986	0.964	1.066	1.16	1.102	1.079	1.133	1.015	1.06	1.058	0.924	0.769	0.656	0.684	0.747	0.85	0.872	0.812	0.831	0.805	0.916	0.888	0.919	1.02	0.913	0.924	0.949	0.956	0.895	0.92	1.031	1.005	0.962	0.982	0.974	0.923	0.934	0.97	0.989	0.986	0.969
Shyamalan	-1.576	0.768	0.783	0.876	0.907	0.968	0.997	0.955	0.974	0.966	1.09	1.137	1.067	1.067	1.12	1.035	1.083	1.045	0.92	0.768	0.672	0.692	0.754	0.871	0.876	0.804	0.831	0.811	0.934	0.906	0.927	1.011	0.908	0.909	0.949	0.957	0.891	0.966	1.043	0.986	0.944	0.957	0.954	0.908	0.923	0.985	0.977	0.977	0.978
Shyamalan	-1.475	0.753	0.772	0.883	0.908	0.975	0.998	0.955	0.959	0.963	1.107	1.11	1.04	1.055	1.102	1.057	1.098	1.03	0.918	0.78	0.699	0.705	0.765	0.884	0.872	0.796	0.83	0.828	0.946	0.923	0.942	1.004	0.907	0.901	0.95	0.962	0.892	1.012	1.046	0.964	0.922	0.926	0.931	0.892	0.912	0.993	0.97	0.971	0.979
Shyamalan	-1.373	0.835	0.789	0.888	0.91	0.974	0.996	0.959	0.944	0.957	1.112	1.079	1.019	1.05	1.081	1.076	1.103	1.016	0.921	0.808	0.733	0.72	0.777	0.886	0.86	0.789	0.829	0.85	0.951	0.936	0.96	0.996	0.913	0.902	0.945	0.969	0.904	1.05	1.041	0.945	0.897	0.892	0.91	0.878	0.905	0.994	0.97	0.968	0.974
Shyamalan	-1.271	0.968	0.813	0.889	0.906	0.967	0.995	0.965	0.929	0.949	1.103	1.048	1.003	1.055	1.058	1.087	1.097	1.005	0.929	0.847	0.772	0.735	0.786	0.878	0.843	0.786	0.828	0.873	0.946	0.943	0.98	0.985	0.925	0.91	0.934	0.973	0.928	1.075	1.031	0.93	0.87	0.861	0.897	0.867	0.906	0.987	0.974	0.97	0.966
Shyamalan	-1.169	0.913	0.808	0.886	0.893	0.955	0.996	0.967	0.918	0.94	1.081	1.018	0.993	1.066	1.038	1.086	1.085	0.998	0.942	0.893	0.811	0.749	0.791	0.861	0.826	0.788	0.826	0.894	0.93	0.947	0.994	0.973	0.939	0.922	0.919	0.972	0.96	1.084	1.018	0.919	0.845	0.839	0.892	0.865	0.915	0.978	0.977	0.976	0.963
Shyamalan	-1.068	0.847	0.803	0.881	0.872	0.943	1	0.965	0.915	0.932	1.051	0.992	0.987	1.079	1.025	1.075	1.071	0.994	0.953	0.939	0.846	0.762	0.795	0.84	0.814	0.792	0.826	0.908	0.909	0.944	1.001	0.96	0.952	0.936	0.905	0.965	0.991	1.083	1.005	0.905	0.827	0.83	0.894	0.879	0.932	0.971	0.976	0.983	0.967
Shyamalan	-0.966	0.85	0.811	0.879	0.846	0.936	1.007	0.96	0.922	0.926	1.013	0.969	0.98	1.088	1.02	1.055	1.059	0.992	0.961	0.98	0.878	0.776	0.799	0.822	0.812	0.795	0.828	0.91	0.891	0.935	0.999	0.948	0.959	0.949	0.898	0.953	1.013	1.075	0.997	0.891	0.818	0.834	0.9	0.909	0.954	0.966	0.972	0.988	0.98
Shyamalan	-0.864	0.885	0.829	0.881	0.825	0.937	1.012	0.957	0.935	0.922	0.972	0.946	0.972	1.09	1.021	1.033	1.051	0.99	0.966	1.014	0.907	0.792	0.808	0.812	0.816	0.797	0.833	0.902	0.878	0.921	0.992	0.937	0.96	0.963	0.898	0.943	1.022	1.066	0.996	0.878	0.819	0.846	0.91	0.949	0.98	0.964	0.966	0.988	0.997
Shyamalan	-0.763	0.921	0.853	0.888	0.817	0.947	1.014	0.958	0.955	0.92	0.934	0.92	0.962	1.081	1.023	1.013	1.049	0.991	0.973	1.047	0.937	0.815	0.832	0.818	0.825	0.807	0.848	0.893	0.876	0.909	0.985	0.933	0.958	0.979	0.908	0.94	1.021	1.064	1.002	0.875	0.831	0.864	0.925	0.994	1.01	0.966	0.962	0.981	1.018
Shyamalan	-0.661	0.904	0.87	0.903	0.829	0.964	1.012	0.963	0.98	0.923	0.903	0.893	0.95	1.058	1.02	1.001	1.047	0.997	0.986	1.09	0.979	0.856	0.883	0.85	0.848	0.843	0.881	0.898	0.897	0.911	0.986	0.945	0.961	1.002	0.934	0.952	1.021	1.075	1.019	0.893	0.86	0.889	0.948	1.041	1.046	0.975	0.968	0.973	1.04
Shyamalan	-0.559	0.942	0.898	0.927	0.865	0.988	1.008	0.975	1.008	0.93	0.883	0.874	0.935	1.021	1.007	0.992	1.043	1.01	1.014	1.153	1.048	0.932	0.972	0.919	0.901	0.921	0.945	0.938	0.953	0.939	1.006	0.981	0.984	1.036	0.982	0.991	1.034	1.103	1.055	0.939	0.912	0.927	0.985	1.086	1.092	0.998	0.985	0.974	1.065
Shyamalan	-0.458	1.003	0.931	0.962	0.923	1.021	1.008	0.996	1.037	0.947	0.881	0.866	0.916	0.977	0.981	0.984	1.035	1.03	1.06	1.243	1.156	1.055	1.109	1.03	0.997	1.056	1.052	1.026	1.043	1.004	1.053	1.044	1.035	1.086	1.051	1.061	1.071	1.151	1.11	1.018	0.99	0.983	1.04	1.132	1.15	1.039	1.015	0.993	1.095
Shyamalan	-0.356	1.028	0.972	1.011	1.001	1.062	1.015	1.02	1.067	0.976	0.9	0.868	0.895	0.929	0.944	0.97	1.022	1.054	1.124	1.358	1.301	1.222	1.291	1.178	1.14	1.241	1.204	1.164	1.163	1.1	1.129	1.13	1.112	1.152	1.137	1.158	1.134	1.214	1.179	1.123	1.093	1.062	1.111	1.176	1.217	1.1	1.055	1.033	1.128
Shyamalan	-0.254	1.158	1.045	1.073	1.091	1.105	1.031	1.045	1.097	1.017	0.938	0.877	0.871	0.883	0.899	0.951	1.006	1.076	1.199	1.485	1.468	1.422	1.501	1.345	1.321	1.454	1.386	1.332	1.296	1.216	1.225	1.225	1.206	1.226	1.229	1.268	1.215	1.281	1.252	1.24	1.211	1.158	1.187	1.218	1.285	1.177	1.103	1.087	1.164
Shyamalan	-0.153	1.046	1.074	1.148	1.179	1.144	1.051	1.065	1.122	1.064	0.983	0.891	0.848	0.842	0.853	0.928	0.988	1.094	1.275	1.602	1.636	1.629	1.706	1.508	1.511	1.66	1.57	1.498	1.422	1.331	1.318	1.314	1.301	1.296	1.311	1.37	1.298	1.337	1.312	1.351	1.327	1.26	1.253	1.251	1.343	1.256	1.149	1.143	1.197
Shyamalan	-0.051	1.021	1.133	1.232	1.25	1.171	1.07	1.076	1.134	1.109	1.025	0.903	0.828	0.806	0.816	0.903	0.97	1.105	1.339	1.68	1.78	1.809	1.863	1.644	1.672	1.818	1.719	1.627	1.518	1.422	1.387	1.379	1.378	1.345	1.367	1.445	1.361	1.363	1.348	1.431	1.422	1.347	1.297	1.266	1.383	1.317	1.188	1.187	1.218
Shyamalan	0.051	1.007	1.199	1.315	1.292	1.179	1.08	1.075	1.13	1.139	1.055	0.909	0.812	0.78	0.794	0.883	0.955	1.108	1.379	1.705	1.872	1.926	1.945	1.725	1.772	1.897	1.798	1.693	1.568	1.472	1.414	1.404	1.419	1.363	1.384	1.482	1.383	1.351	1.351	1.463	1.483	1.401	1.308	1.261	1.391	1.346	1.211	1.208	1.218
Shyamalan	0.153	1.008	1.252	1.382	1.302	1.16	1.08	1.057	1.111	1.142	1.068	0.908	0.801	0.768	0.788	0.872	0.943	1.104	1.383	1.678	1.892	1.959	1.932	1.737	1.791	1.881	1.791	1.683	1.565	1.468	1.398	1.381	1.417	1.344	1.362	1.472	1.356	1.298	1.321	1.442	1.497	1.409	1.284	1.23	1.362	1.337	1.213	1.202	1.194
Shyamalan	0.254	1.082	1.303	1.419	1.282	1.117	1.066	1.029	1.079	1.119	1.059	0.904	0.796	0.771	0.797	0.874	0.937	1.09	1.354	1.607	1.836	1.904	1.829	1.679	1.729	1.773	1.704	1.604	1.516	1.413	1.342	1.315	1.374	1.29	1.307	1.42	1.287	1.214	1.262	1.377	1.463	1.368	1.229	1.179	1.301	1.292	1.19	1.17	1.149
Shyamalan	0.356	1.052	1.309	1.424	1.238	1.059	1.041	0.997	1.04	1.078	1.027	0.903	0.802	0.786	0.819	0.889	0.935	1.066	1.3	1.508	1.723	1.772	1.662	1.565	1.603	1.603	1.561	1.482	1.432	1.327	1.257	1.22	1.301	1.216	1.234	1.335	1.196	1.12	1.184	1.288	1.389	1.289	1.15	1.116	1.216	1.225	1.148	1.12	1.092
Shyamalan	0.458	1.151	1.344	1.396	1.182	0.997	1.011	0.969	1.003	1.031	0.983	0.908	0.819	0.811	0.848	0.913	0.935	1.034	1.234	1.397	1.579	1.596	1.467	1.42	1.444	1.409	1.4	1.352	1.335	1.231	1.161	1.121	1.212	1.137	1.161	1.236	1.104	1.035	1.102	1.195	1.288	1.189	1.064	1.052	1.124	1.151	1.095	1.065	1.035
Shyamalan	0.559	1.137	1.329	1.344	1.128	0.947	0.982	0.951	0.974	0.992	0.94	0.916	0.846	0.846	0.88	0.937	0.936	0.999	1.167	1.295	1.433	1.41	1.289	1.266	1.286	1.231	1.255	1.245	1.243	1.144	1.073	1.035	1.126	1.069	1.105	1.142	1.034	0.975	1.032	1.114	1.181	1.087	0.988	0.994	1.04	1.084	1.043	1.016	0.988
Shyamalan	0.661	1.155	1.315	1.28	1.083	0.918	0.962	0.947	0.956	0.971	0.914	0.922	0.877	0.885	0.91	0.956	0.935	0.966	1.107	1.211	1.311	1.246	1.151	1.13	1.153	1.098	1.148	1.178	1.173	1.078	1.008	0.974	1.055	1.025	1.074	1.069	0.994	0.948	0.986	1.053	1.086	0.999	0.934	0.949	0.979	1.032	1.004	0.983	0.957
Shyamalan	0.763	1.138	1.272	1.219	1.055	0.91	0.954	0.952	0.952	0.967	0.913	0.92	0.907	0.924	0.935	0.964	0.934	0.941	1.059	1.147	1.222	1.124	1.06	1.027	1.056	1.021	1.086	1.147	1.128	1.037	0.967	0.941	1.004	1.005	1.068	1.025	0.982	0.955	0.968	1.013	1.013	0.938	0.905	0.918	0.946	0.997	0.984	0.966	0.943
Shyamalan	0.864	1.288	1.264	1.168	1.043	0.921	0.958	0.963	0.959	0.977	0.934	0.908	0.925	0.959	0.956	0.962	0.932	0.926	1.027	1.101	1.167	1.048	1.008	0.96	0.989	0.99	1.065	1.137	1.103	1.017	0.945	0.929	0.973	1	1.078	1.007	0.987	0.983	0.973	0.989	0.969	0.905	0.897	0.9	0.935	0.979	0.982	0.965	0.94
Shyamalan	0.966	1.317	1.23	1.127	1.046	0.94	0.97	0.971	0.97	0.997	0.963	0.891	0.926	0.989	0.972	0.953	0.93	0.921	1.01	1.063	1.133	1.008	0.972	0.924	0.943	0.986	1.066	1.131	1.084	1.008	0.934	0.928	0.956	0.998	1.09	1.005	1	1.018	0.988	0.972	0.951	0.896	0.905	0.895	0.934	0.975	0.994	0.97	0.944
Shyamalan	1.068	1.274	1.189	1.097	1.052	0.96	0.985	0.975	0.978	1.021	0.986	0.869	0.91	1.011	0.983	0.941	0.932	0.925	1.005	1.028	1.108	0.991	0.936	0.905	0.91	0.99	1.073	1.113	1.061	1.006	0.925	0.928	0.947	0.991	1.091	1.011	1.011	1.047	0.999	0.96	0.953	0.902	0.919	0.898	0.934	0.978	1.008	0.977	0.95
Shyamalan	1.169	1.322	1.193	1.072	1.056	0.976	0.999	0.973	0.984	1.041	1	0.848	0.887	1.024	0.99	0.928	0.939	0.938	1.009	0.997	1.081	0.984	0.897	0.897	0.888	0.989	1.076	1.079	1.035	1.004	0.918	0.924	0.937	0.978	1.079	1.013	1.017	1.064	1.001	0.95	0.967	0.92	0.934	0.909	0.929	0.985	1.018	0.981	0.958
Shyamalan	1.271	1.282	1.188	1.052	1.05	0.989	1.009	0.969	0.984	1.057	1.001	0.835	0.866	1.029	0.993	0.919	0.951	0.958	1.014	0.971	1.049	0.978	0.865	0.897	0.877	0.985	1.07	1.034	1.007	1.004	0.912	0.916	0.926	0.962	1.058	1.005	1.02	1.068	0.992	0.943	0.985	0.949	0.947	0.923	0.922	0.993	1.022	0.983	0.97
Shyamalan	1.373	1.067	1.137	1.034	1.037	0.999	1.015	0.97	0.981	1.069	0.989	0.835	0.857	1.026	0.992	0.917	0.965	0.984	1.017	0.951	1.014	0.972	0.849	0.905	0.877	0.985	1.053	0.987	0.981	1.007	0.908	0.903	0.918	0.946	1.031	0.986	1.021	1.066	0.973	0.938	1.001	0.986	0.961	0.934	0.922	0.997	1.021	0.986	0.985
Shyamalan	1.475	1.023	1.134	1.018	1.019	1.01	1.016	0.978	0.98	1.078	0.972	0.844	0.868	1.018	0.985	0.92	0.98	1.011	1.016	0.935	0.983	0.966	0.853	0.921	0.891	0.988	1.029	0.948	0.959	1.012	0.907	0.887	0.911	0.935	1	0.961	1.017	1.059	0.949	0.935	1.011	1.022	0.975	0.941	0.929	0.998	1.019	0.989	1.006
Shyamalan	1.576	0.962	1.102	1.002	1	1.019	1.012	0.993	0.985	1.083	0.958	0.859	0.901	1.007	0.973	0.93	0.998	1.036	1.011	0.917	0.957	0.96	0.875	0.943	0.918	0.988	1	0.919	0.947	1.017	0.904	0.875	0.906	0.93	0.966	0.933	1.007	1.051	0.924	0.933	1.016	1.049	0.987	0.947	0.941	0.999	1.016	0.992	1.032
Shyamalan	1.678	1.137	1.113	0.984	0.986	1.022	1.005	1.013	0.997	1.084	0.952	0.879	0.951	0.995	0.958	0.942	1.017	1.054	1.002	0.895	0.936	0.958	0.908	0.966	0.953	0.98	0.97	0.898	0.94	1.019	0.9	0.868	0.904	0.932	0.933	0.904	0.991	1.039	0.905	0.931	1.011	1.061	0.993	0.953	0.953	1.002	1.012	0.992	1.06
Shyamalan	1.78	1.094	1.083	0.968	0.976	1.02	0.997	1.031	1.013	1.081	0.955	0.907	1.003	0.984	0.943	0.955	1.036	1.064	0.992	0.869	0.914	0.961	0.937	0.984	0.987	0.963	0.937	0.882	0.934	1.017	0.893	0.868	0.905	0.938	0.904	0.872	0.973	1.021	0.893	0.929	0.998	1.051	0.99	0.961	0.961	1.004	1.005	0.989	1.083
Shyamalan	1.881	1.161	1.072	0.953	0.972	1.011	0.988	1.046	1.024	1.073	0.969	0.939	1.048	0.973	0.932	0.968	1.054	1.064	0.978	0.843	0.894	0.964	0.953	0.994	1.011	0.935	0.905	0.867	0.926	1.008	0.886	0.873	0.909	0.945	0.878	0.839	0.953	0.994	0.891	0.93	0.982	1.022	0.978	0.968	0.962	1.004	0.995	0.982	1.095
Shyamalan	1.983	1.094	1.043	0.941	0.974	0.997	0.978	1.053	1.029	1.06	0.99	0.972	1.076	0.963	0.924	0.98	1.071	1.057	0.959	0.823	0.876	0.963	0.952	0.99	1.018	0.901	0.868	0.855	0.909	0.989	0.882	0.883	0.918	0.95	0.857	0.813	0.933	0.959	0.893	0.933	0.968	0.979	0.96	0.971	0.956	0.998	0.982	0.97	1.095
Shyamalan	2.085	1.124	1.032	0.931	0.979	0.984	0.965	1.053	1.027	1.043	1.015	1.001	1.086	0.955	0.921	0.993	1.084	1.045	0.934	0.814	0.86	0.959	0.934	0.973	1.006	0.866	0.83	0.845	0.884	0.96	0.884	0.89	0.932	0.949	0.842	0.797	0.917	0.922	0.894	0.942	0.958	0.932	0.937	0.97	0.945	0.984	0.969	0.956	1.082
Shyamalan	2.186	1.146	1.028	0.929	0.982	0.977	0.952	1.044	1.021	1.023	1.035	1.025	1.078	0.952	0.921	1.007	1.091	1.031	0.908	0.814	0.848	0.954	0.907	0.95	0.979	0.835	0.797	0.838	0.852	0.928	0.893	0.896	0.946	0.948	0.833	0.791	0.907	0.886	0.89	0.952	0.954	0.893	0.914	0.967	0.932	0.962	0.959	0.943	1.056
Shyamalan	2.288	0.985	0.998	0.931	0.987	0.979	0.942	1.03	1.014	1.007	1.043	1.045	1.057	0.953	0.925	1.02	1.092	1.017	0.888	0.82	0.846	0.951	0.88	0.925	0.943	0.815	0.772	0.835	0.821	0.9	0.904	0.899	0.957	0.95	0.832	0.797	0.903	0.86	0.882	0.958	0.955	0.868	0.897	0.961	0.92	0.933	0.952	0.936	1.021
Shyamalan	2.39	0.916	0.991	0.935	0.996	0.993	0.936	1.015	1.009	1	1.034	1.061	1.029	0.96	0.931	1.032	1.084	1.005	0.879	0.827	0.854	0.951	0.865	0.909	0.912	0.804	0.76	0.834	0.797	0.879	0.917	0.9	0.964	0.958	0.843	0.812	0.902	0.847	0.876	0.96	0.957	0.858	0.893	0.958	0.911	0.904	0.949	0.937	0.983
Shyamalan	2.492	0.914	0.967	0.936	1.013	1.017	0.939	1.001	1.004	1.003	1.016	1.07	1.001	0.97	0.94	1.042	1.067	1.001	0.883	0.835	0.869	0.952	0.867	0.906	0.892	0.802	0.761	0.833	0.788	0.868	0.931	0.901	0.968	0.97	0.866	0.834	0.905	0.845	0.877	0.955	0.954	0.864	0.9	0.959	0.904	0.878	0.95	0.944	0.949
Shyamalan	2.593	0.943	0.943	0.936	1.035	1.049	0.95	0.989	1.003	1.009	0.999	1.066	0.982	0.98	0.955	1.051	1.042	1.003	0.896	0.847	0.884	0.951	0.887	0.917	0.886	0.809	0.772	0.831	0.793	0.869	0.941	0.903	0.972	0.985	0.894	0.858	0.911	0.851	0.886	0.945	0.944	0.878	0.917	0.966	0.896	0.863	0.956	0.952	0.926
Shyamalan	2.695	0.91	0.941	0.939	1.06	1.084	0.965	0.982	1.006	1.011	0.989	1.052	0.971	0.988	0.975	1.056	1.015	1.009	0.915	0.863	0.892	0.942	0.918	0.939	0.891	0.823	0.788	0.828	0.81	0.881	0.947	0.91	0.974	0.999	0.925	0.878	0.917	0.863	0.897	0.936	0.927	0.894	0.936	0.975	0.887	0.857	0.962	0.959	0.915
Shyamalan	2.797	0.982	0.924	0.944	1.082	1.117	0.986	0.978	1.008	1.007	0.985	1.032	0.966	0.993	1.001	1.058	0.993	1.013	0.936	0.879	0.89	0.922	0.948	0.968	0.902	0.842	0.802	0.827	0.829	0.899	0.949	0.922	0.975	1.009	0.953	0.891	0.924	0.876	0.907	0.926	0.903	0.909	0.949	0.987	0.876	0.858	0.969	0.965	0.913
Shyamalan	2.898	1.025	0.915	0.953	1.098	1.146	1.006	0.979	1.006	0.995	0.985	1.014	0.96	0.998	1.03	1.059	0.979	1.014	0.954	0.891	0.876	0.892	0.964	0.996	0.914	0.861	0.813	0.831	0.847	0.917	0.953	0.936	0.974	1.013	0.974	0.895	0.928	0.888	0.911	0.917	0.878	0.919	0.952	1	0.866	0.863	0.973	0.969	0.916
Shyamalan	3	0.916	0.9	0.964	1.105	1.167	1.023	0.985	0.994	0.977	0.985	0.999	0.95	1.004	1.057	1.061	0.976	1.01	0.964	0.896	0.853	0.856	0.963	1.013	0.924	0.874	0.823	0.84	0.859	0.93	0.96	0.947	0.969	1.012	0.985	0.892	0.929	0.896	0.904	0.906	0.856	0.924	0.947	1.01	0.859	0.869	0.974	0.974	0.917
Nolan	-3	0.872	0.947	0.917	1.005	0.98	1.118	1.174	1.053	1.193	1.379	1.259	1.162	1.096	1.188	1.152	1.004	0.961	0.888	0.769	0.79	0.781	0.864	0.975	0.93	0.783	0.828	0.917	0.997	1.013	0.951	0.986	1.035	1.037	1.05	1.051	0.997	0.965	0.943	0.927	0.973	1.035	1.041	1.02	0.964	0.977	1.01	1.039	0.97
Nolan	-2.898	0.964	0.987	0.906	0.972	0.977	1.139	1.164	1.079	1.205	1.321	1.238	1.139	1.084	1.192	1.175	0.998	0.952	0.872	0.777	0.796	0.788	0.864	0.99	0.932	0.784	0.837	0.885	0.973	1.038	0.947	0.963	1.025	1.006	1.019	1.056	0.985	0.924	0.922	0.945	0.987	1.032	1.022	1.015	0.95	0.969	0.987	1.012	0.941
Nolan	-2.797	0.977	1.007	0.901	0.94	0.979	1.164	1.156	1.108	1.222	1.266	1.232	1.137	1.073	1.197	1.187	0.988	0.943	0.852	0.799	0.802	0.792	0.87	0.989	0.925	0.788	0.85	0.855	0.949	1.059	0.954	0.946	1.025	0.976	0.983	1.046	0.97	0.885	0.91	0.969	1.002	1.015	1.001	1.011	0.938	0.96	0.958	0.987	0.921
Nolan	-2.695	1.049	1.023	0.905	0.913	0.99	1.189	1.147	1.138	1.238	1.218	1.23	1.153	1.069	1.206	1.187	0.978	0.931	0.833	0.824	0.806	0.796	0.885	0.974	0.912	0.792	0.864	0.837	0.932	1.073	0.969	0.938	1.034	0.952	0.952	1.024	0.951	0.854	0.905	0.989	1.015	0.987	0.98	1.01	0.931	0.95	0.928	0.962	0.916
Nolan	-2.593	1.115	1.024	0.921	0.895	1.012	1.212	1.136	1.162	1.252	1.18	1.225	1.181	1.08	1.221	1.178	0.972	0.916	0.818	0.842	0.809	0.801	0.911	0.946	0.897	0.796	0.877	0.839	0.923	1.077	0.992	0.943	1.046	0.943	0.933	0.999	0.926	0.837	0.906	0.998	1.022	0.955	0.963	1.018	0.928	0.937	0.903	0.938	0.921
Nolan	-2.492	1.025	1.011	0.949	0.89	1.041	1.231	1.128	1.172	1.262	1.151	1.211	1.209	1.11	1.242	1.162	0.974	0.902	0.805	0.845	0.813	0.807	0.943	0.916	0.881	0.797	0.891	0.86	0.924	1.075	1.019	0.959	1.052	0.95	0.93	0.975	0.902	0.833	0.908	0.991	1.024	0.927	0.954	1.031	0.928	0.92	0.883	0.918	0.926
Nolan	-2.39	1.063	1.015	0.981	0.906	1.065	1.247	1.12	1.171	1.257	1.132	1.182	1.228	1.158	1.27	1.143	0.983	0.893	0.794	0.831	0.818	0.818	0.97	0.89	0.867	0.797	0.908	0.891	0.936	1.075	1.043	0.98	1.052	0.972	0.945	0.956	0.883	0.843	0.907	0.971	1.018	0.912	0.956	1.042	0.928	0.906	0.869	0.901	0.926
Nolan	-2.288	1.027	1.005	1.007	0.941	1.08	1.255	1.12	1.148	1.241	1.122	1.138	1.232	1.217	1.304	1.124	0.996	0.89	0.783	0.802	0.819	0.834	0.986	0.871	0.862	0.803	0.923	0.93	0.961	1.079	1.055	1	1.045	1.002	0.968	0.945	0.873	0.864	0.903	0.945	1.005	0.916	0.965	1.047	0.929	0.899	0.862	0.886	0.914
Nolan	-2.186	0.76	0.921	1.024	0.984	1.084	1.251	1.133	1.104	1.216	1.108	1.093	1.221	1.275	1.34	1.109	1.011	0.892	0.772	0.765	0.813	0.853	0.989	0.862	0.869	0.814	0.938	0.973	0.992	1.085	1.055	1.014	1.033	1.028	0.99	0.942	0.874	0.893	0.898	0.92	0.988	0.939	0.973	1.045	0.933	0.902	0.858	0.871	0.891
Nolan	-2.085	0.753	0.918	1.033	1.024	1.071	1.233	1.153	1.052	1.175	1.089	1.057	1.196	1.324	1.374	1.096	1.024	0.894	0.763	0.73	0.796	0.871	0.981	0.869	0.882	0.833	0.952	1.016	1.022	1.092	1.046	1.016	1.019	1.044	1.005	0.943	0.886	0.926	0.894	0.904	0.972	0.97	0.978	1.036	0.939	0.914	0.855	0.856	0.86
Nolan	-1.983	0.937	0.914	1.031	1.054	1.041	1.202	1.172	0.999	1.119	1.069	1.034	1.162	1.355	1.4	1.086	1.03	0.894	0.756	0.707	0.768	0.882	0.966	0.888	0.901	0.859	0.967	1.055	1.049	1.093	1.032	1.006	1.005	1.045	1.012	0.941	0.903	0.961	0.893	0.897	0.962	0.996	0.98	1.016	0.951	0.93	0.855	0.841	0.831
Nolan	-1.881	0.86	0.861	1.019	1.067	0.997	1.161	1.183	0.951	1.062	1.047	1.022	1.133	1.365	1.412	1.077	1.027	0.891	0.754	0.7	0.737	0.886	0.947	0.914	0.921	0.883	0.983	1.085	1.072	1.081	1.018	0.994	0.99	1.036	1.008	0.935	0.919	0.994	0.896	0.901	0.956	1.01	0.979	0.985	0.971	0.942	0.857	0.825	0.812
Nolan	-1.78	0.867	0.832	1.003	1.06	0.946	1.111	1.179	0.914	1.013	1.028	1.019	1.119	1.355	1.402	1.069	1.013	0.884	0.757	0.708	0.71	0.884	0.925	0.946	0.939	0.901	0.998	1.106	1.088	1.055	1.005	0.985	0.972	1.023	0.994	0.924	0.927	1.019	0.906	0.911	0.952	1.007	0.974	0.949	0.993	0.949	0.858	0.815	0.806
Nolan	-1.678	0.913	0.807	0.984	1.041	0.897	1.06	1.156	0.896	0.976	1.019	1.027	1.123	1.332	1.371	1.061	0.991	0.875	0.767	0.726	0.697	0.879	0.901	0.98	0.953	0.91	1.007	1.125	1.091	1.026	0.992	0.983	0.958	1.007	0.978	0.905	0.924	1.032	0.926	0.921	0.949	0.992	0.965	0.916	1.011	0.95	0.858	0.818	0.815
Nolan	-1.576	0.946	0.802	0.966	1.016	0.862	1.013	1.119	0.897	0.961	1.018	1.048	1.141	1.306	1.322	1.05	0.967	0.866	0.78	0.752	0.702	0.872	0.88	1.009	0.969	0.904	1.013	1.141	1.084	0.995	0.981	0.989	0.951	0.99	0.964	0.881	0.916	1.031	0.953	0.93	0.945	0.975	0.946	0.897	1.016	0.949	0.858	0.832	0.837
Nolan	-1.475	0.836	0.779	0.948	0.994	0.848	0.976	1.074	0.917	0.967	1.022	1.084	1.163	1.286	1.263	1.034	0.95	0.861	0.795	0.778	0.728	0.862	0.865	1.029	0.986	0.889	1.009	1.152	1.071	0.969	0.974	0.997	0.951	0.97	0.949	0.855	0.91	1.013	0.985	0.941	0.936	0.962	0.921	0.899	1.011	0.947	0.863	0.857	0.865
Nolan	-1.373	0.797	0.732	0.935	0.979	0.857	0.947	1.033	0.948	0.99	1.03	1.13	1.185	1.275	1.203	1.015	0.944	0.863	0.808	0.798	0.772	0.851	0.853	1.038	0.998	0.875	0.999	1.148	1.058	0.951	0.972	1.002	0.957	0.946	0.932	0.835	0.912	0.982	1.022	0.954	0.918	0.956	0.899	0.92	1.003	0.942	0.876	0.889	0.894
Nolan	-1.271	0.812	0.749	0.93	0.973	0.884	0.929	1.004	0.98	1.017	1.041	1.176	1.208	1.269	1.152	0.994	0.951	0.878	0.82	0.813	0.824	0.843	0.841	1.037	1.007	0.866	0.987	1.129	1.048	0.94	0.973	1.001	0.961	0.918	0.915	0.823	0.925	0.951	1.059	0.969	0.895	0.951	0.893	0.956	0.999	0.939	0.897	0.923	0.923
Nolan	-1.169	0.824	0.765	0.928	0.979	0.918	0.917	0.989	1.003	1.043	1.047	1.214	1.23	1.265	1.113	0.976	0.967	0.903	0.831	0.823	0.873	0.84	0.83	1.029	1.014	0.866	0.977	1.098	1.046	0.932	0.973	0.994	0.957	0.891	0.899	0.821	0.948	0.935	1.092	0.984	0.873	0.947	0.907	1.006	1.004	0.939	0.923	0.956	0.951
Nolan	-1.068	0.925	0.812	0.925	0.995	0.952	0.91	0.982	1.02	1.057	1.045	1.235	1.252	1.259	1.084	0.964	0.99	0.934	0.847	0.83	0.911	0.84	0.822	1.023	1.021	0.882	0.97	1.066	1.042	0.927	0.972	0.976	0.939	0.875	0.884	0.835	0.977	0.943	1.119	1.001	0.857	0.942	0.942	1.066	1.017	0.948	0.948	0.986	0.976
Nolan	-0.966	0.956	0.848	0.923	1.015	0.971	0.91	0.978	1.033	1.057	1.036	1.229	1.268	1.248	1.064	0.959	1.015	0.967	0.869	0.841	0.937	0.85	0.819	1.022	1.031	0.915	0.97	1.04	1.032	0.926	0.968	0.953	0.91	0.873	0.879	0.865	1.008	0.973	1.141	1.021	0.847	0.938	0.996	1.126	1.035	0.962	0.966	1.011	0.997
Nolan	-0.864	0.903	0.86	0.925	1.031	0.975	0.917	0.974	1.042	1.044	1.023	1.199	1.273	1.231	1.046	0.962	1.038	0.997	0.897	0.86	0.955	0.872	0.828	1.027	1.045	0.961	0.978	1.025	1.018	0.93	0.96	0.93	0.88	0.882	0.894	0.908	1.039	1.019	1.166	1.043	0.841	0.945	1.059	1.178	1.053	0.976	0.977	1.029	1.015
Nolan	-0.763	0.852	0.888	0.929	1.044	0.966	0.93	0.97	1.054	1.024	1.001	1.157	1.26	1.208	1.022	0.974	1.056	1.02	0.932	0.891	0.98	0.908	0.857	1.037	1.067	1.017	0.99	1.028	1.005	0.935	0.952	0.919	0.865	0.902	0.934	0.963	1.071	1.07	1.199	1.065	0.842	0.974	1.121	1.214	1.065	0.987	0.985	1.045	1.028
Nolan	-0.661	0.879	0.925	0.934	1.055	0.958	0.943	0.97	1.072	1.007	0.973	1.116	1.231	1.174	0.993	0.988	1.068	1.039	0.972	0.938	1.02	0.966	0.908	1.056	1.101	1.083	1.016	1.046	1.007	0.944	0.958	0.931	0.878	0.935	1.002	1.027	1.103	1.125	1.239	1.088	0.859	1.025	1.176	1.232	1.069	0.996	1	1.063	1.039
Nolan	-0.559	1.022	0.947	0.939	1.069	0.96	0.956	0.98	1.096	0.999	0.948	1.082	1.189	1.123	0.96	0.996	1.07	1.055	1.017	1.007	1.078	1.05	0.984	1.092	1.157	1.159	1.064	1.09	1.031	0.967	0.987	0.976	0.927	0.986	1.091	1.098	1.136	1.183	1.28	1.115	0.899	1.093	1.222	1.237	1.07	1.005	1.032	1.086	1.056
Nolan	-0.458	1.035	0.989	0.948	1.089	0.985	0.969	1.003	1.124	1.005	0.934	1.06	1.139	1.052	0.924	0.991	1.062	1.069	1.065	1.099	1.158	1.163	1.089	1.153	1.239	1.253	1.146	1.158	1.083	1.015	1.041	1.058	1.01	1.054	1.194	1.173	1.172	1.24	1.318	1.145	0.966	1.173	1.26	1.234	1.078	1.025	1.089	1.118	1.084
Nolan	-0.356	1.068	1.005	0.963	1.119	1.035	0.987	1.036	1.152	1.021	0.932	1.054	1.085	0.964	0.882	0.971	1.044	1.08	1.121	1.209	1.26	1.293	1.22	1.248	1.345	1.371	1.258	1.248	1.163	1.087	1.118	1.169	1.115	1.134	1.298	1.249	1.215	1.295	1.342	1.18	1.052	1.259	1.284	1.235	1.1	1.059	1.169	1.161	1.13
Nolan	-0.254	1.024	1.017	0.989	1.152	1.109	1.01	1.067	1.18	1.039	0.943	1.058	1.032	0.865	0.832	0.937	1.015	1.087	1.182	1.33	1.378	1.429	1.366	1.372	1.466	1.505	1.391	1.348	1.261	1.178	1.209	1.291	1.221	1.219	1.39	1.318	1.258	1.344	1.346	1.215	1.147	1.338	1.298	1.243	1.142	1.109	1.258	1.215	1.196
Nolan	-0.153	1.208	1.057	1.024	1.188	1.196	1.036	1.091	1.2	1.054	0.959	1.065	0.979	0.762	0.78	0.894	0.976	1.09	1.246	1.447	1.503	1.554	1.506	1.513	1.591	1.63	1.522	1.451	1.359	1.268	1.301	1.399	1.303	1.298	1.455	1.374	1.294	1.383	1.33	1.244	1.233	1.401	1.304	1.259	1.2	1.171	1.337	1.274	1.279
Nolan	-0.051	1.018	1.035	1.066	1.22	1.278	1.061	1.099	1.207	1.061	0.973	1.064	0.926	0.668	0.73	0.849	0.932	1.09	1.304	1.551	1.618	1.65	1.625	1.648	1.699	1.722	1.624	1.538	1.443	1.331	1.376	1.471	1.344	1.356	1.48	1.408	1.314	1.405	1.299	1.257	1.298	1.433	1.305	1.278	1.26	1.231	1.389	1.331	1.363
Nolan	0.051	0.982	1.057	1.113	1.24	1.336	1.078	1.088	1.202	1.058	0.969	1.051	0.868	0.597	0.688	0.809	0.89	1.089	1.344	1.635	1.703	1.701	1.71	1.747	1.77	1.756	1.679	1.591	1.497	1.35	1.416	1.492	1.341	1.381	1.464	1.416	1.313	1.404	1.254	1.251	1.333	1.428	1.303	1.29	1.306	1.277	1.402	1.378	1.428
Nolan	0.153	1.093	1.116	1.158	1.244	1.356	1.083	1.061	1.182	1.046	0.948	1.019	0.808	0.559	0.663	0.778	0.858	1.088	1.362	1.689	1.742	1.7	1.747	1.791	1.783	1.72	1.672	1.599	1.512	1.323	1.408	1.458	1.296	1.366	1.41	1.396	1.291	1.376	1.202	1.226	1.333	1.388	1.299	1.284	1.322	1.293	1.374	1.405	1.458
Nolan	0.254	1.077	1.138	1.193	1.231	1.332	1.072	1.024	1.149	1.022	0.92	0.962	0.755	0.555	0.66	0.761	0.842	1.087	1.359	1.704	1.729	1.653	1.726	1.772	1.725	1.623	1.599	1.564	1.483	1.26	1.347	1.381	1.219	1.319	1.325	1.348	1.251	1.324	1.147	1.187	1.299	1.323	1.29	1.253	1.304	1.27	1.316	1.401	1.449
Nolan	0.356	1.108	1.159	1.212	1.199	1.268	1.048	0.984	1.104	0.991	0.893	0.892	0.714	0.582	0.679	0.757	0.843	1.085	1.34	1.675	1.667	1.572	1.651	1.695	1.595	1.483	1.471	1.496	1.408	1.179	1.248	1.277	1.126	1.25	1.222	1.282	1.2	1.255	1.092	1.14	1.243	1.247	1.27	1.199	1.253	1.209	1.244	1.365	1.403
Nolan	0.458	1.046	1.175	1.212	1.152	1.177	1.013	0.946	1.055	0.959	0.871	0.823	0.691	0.633	0.715	0.764	0.86	1.079	1.313	1.607	1.571	1.465	1.539	1.574	1.413	1.319	1.323	1.4	1.304	1.097	1.137	1.161	1.037	1.171	1.116	1.209	1.146	1.18	1.042	1.09	1.18	1.17	1.239	1.13	1.178	1.123	1.17	1.307	1.331
Nolan	0.559	1.013	1.17	1.193	1.098	1.078	0.974	0.915	1.001	0.939	0.855	0.774	0.69	0.696	0.76	0.781	0.888	1.066	1.281	1.514	1.452	1.35	1.416	1.425	1.213	1.159	1.184	1.281	1.192	1.026	1.037	1.052	0.967	1.09	1.02	1.138	1.097	1.109	0.995	1.047	1.124	1.102	1.195	1.057	1.095	1.029	1.107	1.239	1.248
Nolan	0.661	0.984	1.157	1.16	1.042	0.99	0.939	0.894	0.947	0.933	0.848	0.757	0.703	0.762	0.806	0.802	0.916	1.048	1.25	1.411	1.325	1.245	1.3	1.272	1.03	1.028	1.076	1.154	1.09	0.978	0.964	0.963	0.92	1.017	0.945	1.078	1.057	1.055	0.951	1.016	1.082	1.049	1.141	0.994	1.016	0.948	1.061	1.172	1.168
Nolan	0.763	0.911	1.13	1.118	0.994	0.921	0.916	0.879	0.901	0.937	0.856	0.77	0.724	0.822	0.846	0.825	0.94	1.028	1.22	1.309	1.204	1.16	1.204	1.137	0.889	0.939	1.008	1.031	1.002	0.954	0.927	0.904	0.893	0.954	0.897	1.036	1.024	1.025	0.912	0.992	1.061	1.011	1.079	0.953	0.956	0.897	1.029	1.113	1.104
Nolan	0.864	0.969	1.103	1.073	0.957	0.879	0.908	0.871	0.868	0.945	0.879	0.8	0.747	0.87	0.876	0.847	0.955	1.011	1.19	1.218	1.103	1.097	1.138	1.028	0.809	0.894	0.97	0.924	0.933	0.947	0.92	0.877	0.881	0.905	0.871	1.012	1.001	1.013	0.887	0.975	1.056	0.981	1.017	0.935	0.92	0.881	1.008	1.063	1.059
Nolan	0.966	1.044	1.098	1.034	0.932	0.862	0.913	0.869	0.85	0.948	0.908	0.832	0.77	0.904	0.894	0.867	0.961	1.002	1.157	1.143	1.025	1.055	1.099	0.947	0.782	0.886	0.947	0.837	0.878	0.95	0.929	0.877	0.878	0.869	0.866	0.999	0.988	1.011	0.877	0.962	1.057	0.954	0.966	0.931	0.909	0.897	0.994	1.019	1.032
Nolan	1.068	1.136	1.101	1.005	0.919	0.864	0.925	0.87	0.85	0.941	0.936	0.853	0.79	0.923	0.901	0.884	0.96	1.002	1.126	1.083	0.971	1.031	1.073	0.894	0.788	0.907	0.917	0.777	0.832	0.951	0.939	0.896	0.879	0.847	0.869	0.991	0.983	1.012	0.881	0.955	1.059	0.925	0.931	0.933	0.92	0.934	0.98	0.977	1.016
Nolan	1.169	1.264	1.097	0.986	0.912	0.877	0.937	0.871	0.861	0.924	0.957	0.855	0.802	0.934	0.902	0.897	0.956	1.012	1.1	1.036	0.936	1.021	1.049	0.861	0.804	0.944	0.875	0.738	0.798	0.948	0.94	0.925	0.888	0.838	0.875	0.985	0.982	1.007	0.896	0.953	1.06	0.894	0.913	0.935	0.941	0.977	0.966	0.94	1.002
Nolan	1.271	1.175	1.087	0.976	0.911	0.891	0.946	0.872	0.875	0.9	0.968	0.844	0.804	0.938	0.899	0.905	0.951	1.028	1.084	0.997	0.918	1.016	1.018	0.837	0.82	0.981	0.829	0.717	0.777	0.942	0.93	0.953	0.911	0.838	0.881	0.975	0.985	0.991	0.917	0.957	1.058	0.87	0.904	0.934	0.964	1.014	0.951	0.914	0.982
Nolan	1.373	1.023	1.056	0.972	0.915	0.903	0.947	0.871	0.884	0.877	0.968	0.829	0.8	0.936	0.893	0.913	0.949	1.045	1.078	0.962	0.914	1.01	0.979	0.813	0.831	1	0.792	0.704	0.769	0.936	0.918	0.971	0.942	0.846	0.886	0.959	0.991	0.963	0.937	0.97	1.05	0.856	0.9	0.926	0.981	1.035	0.936	0.903	0.957
Nolan	1.475	1.089	1.054	0.978	0.918	0.915	0.937	0.868	0.884	0.858	0.958	0.814	0.795	0.928	0.882	0.924	0.948	1.063	1.078	0.931	0.917	0.996	0.932	0.784	0.833	0.996	0.768	0.698	0.767	0.93	0.907	0.977	0.978	0.861	0.887	0.935	0.998	0.925	0.951	0.988	1.036	0.853	0.898	0.912	0.985	1.035	0.926	0.905	0.936
Nolan	1.576	1.134	1.074	0.992	0.918	0.928	0.918	0.859	0.88	0.844	0.948	0.807	0.794	0.915	0.87	0.94	0.952	1.078	1.08	0.904	0.921	0.972	0.881	0.748	0.822	0.97	0.759	0.693	0.77	0.922	0.899	0.973	1.011	0.878	0.884	0.905	0.999	0.886	0.956	1.005	1.018	0.859	0.893	0.895	0.972	1.015	0.924	0.917	0.921
Nolan	1.678	1.121	1.089	1.009	0.918	0.943	0.894	0.844	0.878	0.837	0.945	0.807	0.803	0.895	0.86	0.961	0.963	1.087	1.079	0.881	0.922	0.938	0.832	0.711	0.801	0.927	0.76	0.693	0.771	0.914	0.898	0.964	1.036	0.894	0.876	0.871	0.994	0.853	0.95	1.015	0.993	0.867	0.886	0.875	0.947	0.981	0.932	0.934	0.917
Nolan	1.78	1.116	1.102	1.024	0.923	0.955	0.868	0.83	0.881	0.837	0.949	0.822	0.819	0.871	0.855	0.985	0.982	1.09	1.077	0.861	0.914	0.898	0.79	0.68	0.772	0.878	0.766	0.697	0.772	0.903	0.905	0.956	1.047	0.905	0.868	0.838	0.984	0.828	0.936	1.013	0.963	0.871	0.878	0.851	0.912	0.942	0.947	0.951	0.922
Nolan	1.881	0.975	1.067	1.034	0.932	0.964	0.842	0.827	0.892	0.847	0.952	0.85	0.842	0.848	0.854	1.013	1.007	1.088	1.07	0.844	0.896	0.861	0.754	0.659	0.744	0.831	0.772	0.705	0.775	0.887	0.916	0.949	1.046	0.912	0.863	0.811	0.968	0.815	0.919	0.996	0.93	0.863	0.868	0.826	0.875	0.911	0.962	0.966	0.935
Nolan	1.983	0.991	1.08	1.041	0.941	0.969	0.824	0.835	0.91	0.863	0.958	0.878	0.876	0.827	0.858	1.046	1.037	1.085	1.058	0.83	0.868	0.83	0.726	0.649	0.721	0.791	0.779	0.716	0.781	0.869	0.928	0.94	1.039	0.915	0.861	0.796	0.949	0.814	0.901	0.966	0.895	0.847	0.855	0.802	0.842	0.898	0.967	0.976	0.947
Nolan	2.085	1.019	1.075	1.04	0.945	0.97	0.819	0.86	0.923	0.884	0.966	0.895	0.912	0.815	0.864	1.079	1.07	1.083	1.041	0.82	0.838	0.806	0.704	0.65	0.707	0.763	0.788	0.729	0.789	0.853	0.938	0.928	1.029	0.92	0.863	0.797	0.928	0.823	0.886	0.928	0.861	0.827	0.836	0.782	0.822	0.905	0.964	0.976	0.952
Nolan	2.186	1.125	1.103	1.03	0.941	0.965	0.83	0.892	0.933	0.898	0.977	0.902	0.94	0.813	0.875	1.11	1.101	1.081	1.019	0.817	0.812	0.784	0.689	0.652	0.706	0.752	0.799	0.74	0.798	0.845	0.941	0.916	1.014	0.928	0.872	0.816	0.909	0.834	0.876	0.889	0.836	0.81	0.811	0.771	0.817	0.93	0.958	0.963	0.946
Nolan	2.288	1.025	1.067	1.01	0.929	0.959	0.854	0.924	0.937	0.901	0.979	0.905	0.956	0.825	0.889	1.136	1.129	1.077	0.996	0.826	0.796	0.767	0.677	0.654	0.716	0.759	0.81	0.749	0.81	0.843	0.937	0.902	0.997	0.94	0.888	0.847	0.893	0.841	0.87	0.858	0.827	0.8	0.788	0.771	0.824	0.968	0.955	0.937	0.928
Nolan	2.39	0.998	1.056	0.983	0.913	0.953	0.884	0.951	0.93	0.897	0.966	0.908	0.96	0.85	0.902	1.156	1.149	1.067	0.974	0.848	0.792	0.756	0.671	0.654	0.734	0.784	0.822	0.759	0.823	0.849	0.922	0.881	0.976	0.958	0.909	0.883	0.88	0.846	0.865	0.844	0.835	0.8	0.775	0.776	0.843	1.01	0.959	0.9	0.899
Nolan	2.492	1	1.036	0.954	0.895	0.95	0.914	0.964	0.917	0.884	0.945	0.908	0.959	0.884	0.915	1.165	1.159	1.05	0.957	0.879	0.803	0.752	0.673	0.654	0.757	0.822	0.833	0.772	0.834	0.858	0.9	0.853	0.948	0.98	0.931	0.916	0.866	0.848	0.863	0.848	0.856	0.816	0.776	0.784	0.87	1.047	0.968	0.862	0.864
Nolan	2.593	1.029	1.018	0.931	0.88	0.954	0.938	0.965	0.902	0.863	0.927	0.905	0.956	0.926	0.924	1.163	1.159	1.03	0.944	0.912	0.832	0.756	0.684	0.657	0.783	0.864	0.843	0.792	0.84	0.865	0.872	0.822	0.913	0.999	0.951	0.94	0.852	0.847	0.864	0.868	0.886	0.845	0.787	0.793	0.904	1.071	0.977	0.829	0.834
Nolan	2.695	1.033	1.013	0.92	0.872	0.964	0.951	0.961	0.887	0.841	0.916	0.901	0.95	0.969	0.932	1.148	1.151	1.008	0.935	0.941	0.876	0.771	0.705	0.663	0.804	0.907	0.851	0.815	0.84	0.868	0.841	0.788	0.877	1.008	0.961	0.952	0.841	0.844	0.872	0.896	0.92	0.884	0.801	0.803	0.939	1.077	0.984	0.806	0.815
Nolan	2.797	1.187	1.021	0.92	0.878	0.977	0.954	0.961	0.877	0.83	0.913	0.9	0.943	1.005	0.942	1.118	1.14	0.988	0.929	0.963	0.924	0.797	0.738	0.673	0.817	0.942	0.856	0.837	0.837	0.861	0.809	0.754	0.843	1.005	0.957	0.948	0.837	0.842	0.884	0.923	0.952	0.926	0.81	0.817	0.969	1.069	0.984	0.797	0.811
Nolan	2.898	1.043	1.019	0.93	0.902	0.988	0.949	0.968	0.877	0.842	0.921	0.899	0.937	1.03	0.951	1.077	1.13	0.972	0.927	0.979	0.965	0.837	0.779	0.684	0.816	0.965	0.858	0.853	0.831	0.846	0.779	0.728	0.815	0.989	0.939	0.934	0.838	0.847	0.898	0.946	0.976	0.959	0.814	0.83	0.991	1.048	0.978	0.805	0.819
Nolan	3	1.003	1.002	0.949	0.939	0.998	0.943	0.984	0.892	0.876	0.946	0.899	0.935	1.043	0.958	1.03	1.122	0.965	0.929	0.988	0.993	0.886	0.82	0.693	0.806	0.972	0.857	0.859	0.825	0.826	0.754	0.713	0.796	0.964	0.914	0.916	0.841	0.859	0.91	0.959	0.99	0.971	0.813	0.838	1.004	1.02	0.968	0.831	0.833
Burton	-3	0.883	0.865	0.984	1.038	1.022	1.017	1.048	1.107	1.017	1.134	1.187	1.151	1.252	1.249	1.253	1.128	0.949	0.823	0.81	0.808	0.797	0.917	1.007	0.897	0.858	0.888	0.995	0.934	0.994	1.068	1.044	1.045	1.009	0.968	0.908	0.923	0.932	0.958	0.914	0.859	0.876	0.964	0.945	0.94	0.9	0.905	1.031	1.018
Burton	-2.898	0.815	0.858	0.986	1.045	1.058	1.018	1.044	1.11	1.037	1.12	1.174	1.127	1.24	1.224	1.232	1.146	0.964	0.829	0.813	0.799	0.776	0.908	1.05	0.913	0.853	0.886	0.971	0.925	0.967	1.045	1.042	1.021	1.016	0.965	0.923	0.927	0.935	0.954	0.916	0.852	0.875	0.965	0.928	0.909	0.905	0.901	1.02	1.03
Burton	-2.797	0.962	0.888	0.983	1.043	1.09	1.019	1.034	1.112	1.05	1.102	1.143	1.112	1.224	1.201	1.209	1.159	0.98	0.835	0.812	0.786	0.766	0.906	1.072	0.925	0.842	0.882	0.944	0.926	0.947	1.015	1.035	1	1.007	0.964	0.94	0.936	0.934	0.939	0.912	0.845	0.881	0.967	0.909	0.888	0.915	0.904	1.001	1.037
Burton	-2.695	0.908	0.872	0.974	1.034	1.111	1.023	1.021	1.109	1.052	1.081	1.104	1.105	1.209	1.183	1.189	1.167	0.995	0.841	0.806	0.773	0.767	0.908	1.069	0.928	0.83	0.872	0.917	0.937	0.933	0.985	1.028	0.987	0.985	0.963	0.955	0.943	0.926	0.917	0.902	0.843	0.892	0.967	0.893	0.88	0.931	0.913	0.98	1.036
Burton	-2.593	0.905	0.872	0.961	1.019	1.117	1.027	1.007	1.101	1.047	1.055	1.069	1.105	1.196	1.168	1.173	1.169	1.009	0.847	0.795	0.762	0.777	0.909	1.044	0.92	0.822	0.859	0.893	0.956	0.921	0.958	1.027	0.982	0.957	0.963	0.965	0.944	0.912	0.891	0.889	0.844	0.907	0.963	0.884	0.881	0.951	0.926	0.959	1.027
Burton	-2.492	0.859	0.881	0.948	1.001	1.109	1.025	0.997	1.091	1.039	1.028	1.043	1.108	1.186	1.157	1.162	1.168	1.021	0.852	0.78	0.756	0.792	0.905	1.003	0.902	0.819	0.844	0.877	0.974	0.912	0.939	1.033	0.983	0.931	0.963	0.968	0.937	0.898	0.862	0.878	0.851	0.923	0.958	0.884	0.886	0.973	0.941	0.94	1.012
Burton	-2.39	0.957	0.887	0.933	0.985	1.088	1.017	0.994	1.081	1.033	1.008	1.023	1.112	1.177	1.151	1.154	1.166	1.029	0.859	0.761	0.755	0.805	0.892	0.953	0.878	0.822	0.831	0.872	0.986	0.905	0.928	1.045	0.989	0.916	0.958	0.964	0.924	0.883	0.836	0.868	0.862	0.938	0.953	0.891	0.894	0.989	0.952	0.925	0.997
Burton	-2.288	0.975	0.901	0.92	0.972	1.056	1.002	0.996	1.074	1.032	0.999	1.004	1.114	1.169	1.149	1.149	1.164	1.034	0.866	0.743	0.758	0.811	0.869	0.902	0.85	0.831	0.825	0.877	0.986	0.903	0.923	1.058	0.998	0.916	0.948	0.955	0.908	0.871	0.819	0.856	0.875	0.951	0.951	0.903	0.902	0.994	0.956	0.915	0.983
Burton	-2.186	0.906	0.884	0.909	0.966	1.018	0.983	1.003	1.07	1.036	0.999	0.983	1.111	1.159	1.149	1.147	1.161	1.037	0.874	0.73	0.762	0.806	0.837	0.856	0.824	0.844	0.828	0.89	0.976	0.904	0.923	1.064	1.01	0.928	0.933	0.945	0.892	0.863	0.809	0.843	0.89	0.962	0.952	0.917	0.913	0.985	0.951	0.91	0.971
Burton	-2.085	0.865	0.88	0.899	0.966	0.977	0.962	1.011	1.069	1.045	1.001	0.966	1.102	1.147	1.15	1.151	1.155	1.038	0.882	0.724	0.766	0.79	0.802	0.815	0.804	0.86	0.84	0.903	0.957	0.908	0.925	1.06	1.023	0.944	0.916	0.936	0.881	0.859	0.804	0.831	0.902	0.971	0.952	0.934	0.927	0.962	0.939	0.912	0.958
Burton	-1.983	0.919	0.905	0.894	0.968	0.935	0.946	1.016	1.068	1.051	1.001	0.955	1.09	1.13	1.152	1.159	1.146	1.038	0.888	0.725	0.768	0.765	0.768	0.78	0.791	0.876	0.855	0.914	0.932	0.913	0.929	1.045	1.035	0.96	0.903	0.931	0.876	0.858	0.801	0.82	0.912	0.978	0.951	0.95	0.942	0.933	0.922	0.918	0.943
Burton	-1.881	0.964	0.913	0.893	0.965	0.895	0.934	1.016	1.065	1.053	0.995	0.955	1.079	1.113	1.155	1.17	1.136	1.038	0.892	0.733	0.769	0.735	0.739	0.751	0.787	0.884	0.871	0.92	0.904	0.917	0.936	1.024	1.043	0.968	0.897	0.93	0.878	0.858	0.8	0.81	0.916	0.981	0.95	0.963	0.955	0.906	0.902	0.926	0.925
Burton	-1.78	0.948	0.912	0.895	0.954	0.865	0.924	1.012	1.059	1.049	0.983	0.971	1.07	1.102	1.155	1.182	1.126	1.038	0.894	0.744	0.765	0.708	0.716	0.726	0.786	0.884	0.882	0.917	0.876	0.922	0.946	1.003	1.046	0.966	0.899	0.936	0.885	0.858	0.799	0.799	0.915	0.978	0.945	0.973	0.962	0.888	0.885	0.931	0.909
Burton	-1.678	0.889	0.892	0.895	0.934	0.845	0.918	1.003	1.052	1.038	0.97	0.999	1.07	1.1	1.152	1.192	1.118	1.04	0.893	0.754	0.758	0.688	0.7	0.706	0.784	0.874	0.883	0.904	0.853	0.925	0.959	0.985	1.043	0.957	0.904	0.946	0.892	0.861	0.799	0.79	0.905	0.969	0.936	0.978	0.961	0.881	0.871	0.928	0.895
Burton	-1.576	0.953	0.907	0.893	0.908	0.836	0.915	0.994	1.043	1.023	0.964	1.031	1.083	1.108	1.145	1.196	1.112	1.042	0.889	0.763	0.747	0.68	0.692	0.688	0.781	0.851	0.875	0.884	0.834	0.926	0.975	0.975	1.033	0.947	0.912	0.953	0.9	0.865	0.802	0.783	0.888	0.952	0.923	0.976	0.954	0.881	0.867	0.916	0.886
Burton	-1.475	0.997	0.918	0.886	0.882	0.833	0.916	0.988	1.031	1.01	0.968	1.057	1.11	1.121	1.137	1.195	1.112	1.043	0.883	0.77	0.736	0.683	0.692	0.674	0.772	0.82	0.86	0.863	0.818	0.927	0.991	0.971	1.016	0.94	0.917	0.953	0.907	0.872	0.807	0.779	0.869	0.928	0.907	0.967	0.944	0.883	0.869	0.9	0.88
Burton	-1.373	0.878	0.895	0.875	0.86	0.836	0.917	0.985	1.021	0.999	0.978	1.073	1.148	1.134	1.13	1.187	1.117	1.043	0.876	0.779	0.728	0.698	0.695	0.666	0.756	0.788	0.841	0.846	0.806	0.927	1.005	0.969	0.996	0.941	0.916	0.946	0.913	0.878	0.815	0.782	0.851	0.902	0.894	0.95	0.935	0.888	0.877	0.883	0.875
Burton	-1.271	0.929	0.905	0.864	0.841	0.844	0.916	0.987	1.012	0.992	0.991	1.081	1.184	1.144	1.126	1.174	1.127	1.04	0.869	0.789	0.727	0.719	0.703	0.667	0.741	0.758	0.827	0.835	0.802	0.931	1.014	0.963	0.978	0.946	0.909	0.931	0.917	0.884	0.826	0.794	0.837	0.88	0.889	0.932	0.928	0.893	0.89	0.867	0.871
Burton	-1.169	0.823	0.866	0.858	0.827	0.851	0.911	0.992	1.008	0.986	1.004	1.08	1.209	1.147	1.127	1.157	1.138	1.035	0.866	0.801	0.737	0.74	0.716	0.674	0.735	0.735	0.819	0.835	0.81	0.936	1.018	0.953	0.965	0.952	0.898	0.915	0.92	0.888	0.838	0.815	0.829	0.868	0.894	0.917	0.927	0.898	0.906	0.856	0.865
Burton	-1.068	0.917	0.908	0.861	0.819	0.854	0.904	0.998	1.006	0.976	1.014	1.069	1.221	1.142	1.13	1.142	1.145	1.026	0.87	0.815	0.759	0.76	0.734	0.688	0.74	0.723	0.82	0.846	0.83	0.943	1.019	0.942	0.954	0.955	0.889	0.904	0.924	0.891	0.852	0.841	0.833	0.867	0.908	0.912	0.933	0.903	0.924	0.85	0.857
Burton	-0.966	0.977	0.932	0.873	0.817	0.85	0.899	1.004	1.003	0.962	1.018	1.051	1.217	1.13	1.134	1.131	1.143	1.015	0.879	0.835	0.79	0.779	0.756	0.709	0.757	0.724	0.828	0.866	0.864	0.951	1.017	0.936	0.943	0.952	0.886	0.901	0.932	0.896	0.868	0.87	0.849	0.875	0.93	0.919	0.947	0.908	0.942	0.851	0.847
Burton	-0.864	0.803	0.901	0.891	0.823	0.837	0.899	1.009	0.999	0.939	1.016	1.03	1.199	1.111	1.134	1.125	1.13	1.005	0.895	0.862	0.829	0.801	0.779	0.738	0.783	0.738	0.843	0.889	0.907	0.964	1.013	0.936	0.931	0.945	0.89	0.909	0.947	0.905	0.887	0.896	0.876	0.889	0.955	0.942	0.967	0.914	0.957	0.859	0.839
Burton	-0.763	0.913	0.945	0.914	0.835	0.822	0.906	1.011	0.993	0.912	1.006	1.01	1.169	1.088	1.127	1.122	1.106	0.997	0.916	0.897	0.874	0.831	0.805	0.774	0.815	0.765	0.868	0.917	0.951	0.987	1.009	0.947	0.923	0.938	0.901	0.925	0.97	0.925	0.909	0.921	0.912	0.908	0.981	0.979	0.993	0.923	0.968	0.875	0.839
Burton	-0.661	0.893	0.931	0.936	0.85	0.813	0.922	1.013	0.984	0.891	0.988	0.997	1.131	1.062	1.113	1.116	1.071	0.992	0.942	0.942	0.928	0.873	0.838	0.823	0.853	0.808	0.904	0.95	0.992	1.025	1.012	0.97	0.931	0.935	0.922	0.949	1.004	0.964	0.94	0.946	0.957	0.936	1.008	1.027	1.027	0.937	0.982	0.899	0.852
Burton	-0.559	0.873	0.921	0.954	0.867	0.819	0.948	1.015	0.973	0.884	0.967	0.993	1.092	1.032	1.089	1.1	1.028	0.987	0.972	0.995	0.996	0.934	0.89	0.887	0.902	0.874	0.959	0.993	1.034	1.08	1.031	1.004	0.964	0.942	0.952	0.979	1.051	1.025	0.985	0.982	1.012	0.976	1.042	1.087	1.075	0.96	1.006	0.935	0.883
Burton	-0.458	0.961	0.941	0.969	0.886	0.848	0.981	1.019	0.964	0.895	0.951	0.999	1.058	0.996	1.057	1.065	0.982	0.983	1.004	1.059	1.081	1.019	0.969	0.968	0.972	0.965	1.039	1.048	1.085	1.149	1.071	1.05	1.023	0.969	0.991	1.018	1.108	1.107	1.049	1.035	1.078	1.032	1.087	1.158	1.136	0.998	1.044	0.988	0.93
Burton	-0.356	1.006	0.937	0.98	0.912	0.9	1.019	1.026	0.963	0.92	0.948	1.009	1.029	0.954	1.016	1.01	0.937	0.977	1.037	1.129	1.183	1.126	1.079	1.068	1.066	1.083	1.143	1.117	1.146	1.225	1.128	1.104	1.101	1.016	1.038	1.063	1.173	1.203	1.128	1.107	1.151	1.107	1.145	1.237	1.21	1.051	1.096	1.054	0.993
Burton	-0.254	1.085	0.959	0.99	0.949	0.967	1.059	1.034	0.969	0.953	0.957	1.02	1.004	0.911	0.966	0.939	0.896	0.97	1.07	1.204	1.295	1.25	1.213	1.182	1.179	1.219	1.261	1.199	1.216	1.298	1.194	1.161	1.183	1.077	1.092	1.11	1.24	1.301	1.217	1.193	1.227	1.197	1.214	1.312	1.287	1.118	1.158	1.124	1.065
Burton	-0.153	1.06	0.983	1.003	0.998	1.035	1.097	1.039	0.981	0.987	0.972	1.027	0.979	0.869	0.909	0.86	0.864	0.963	1.102	1.274	1.402	1.379	1.353	1.297	1.301	1.361	1.378	1.28	1.282	1.353	1.254	1.212	1.255	1.144	1.143	1.158	1.299	1.385	1.303	1.281	1.295	1.291	1.286	1.371	1.357	1.189	1.218	1.188	1.139
Burton	-0.051	1.084	1.014	1.021	1.053	1.094	1.128	1.039	0.992	1.017	0.985	1.025	0.953	0.829	0.85	0.787	0.841	0.961	1.129	1.335	1.487	1.497	1.474	1.401	1.414	1.489	1.473	1.345	1.333	1.383	1.292	1.249	1.3	1.204	1.187	1.201	1.341	1.44	1.373	1.355	1.346	1.373	1.347	1.404	1.405	1.251	1.264	1.234	1.203
Burton	0.051	1.113	1.058	1.049	1.104	1.139	1.144	1.034	0.996	1.038	0.989	1.011	0.923	0.795	0.797	0.731	0.831	0.966	1.151	1.378	1.535	1.582	1.558	1.477	1.497	1.585	1.528	1.378	1.355	1.381	1.296	1.264	1.308	1.246	1.214	1.231	1.358	1.458	1.414	1.401	1.373	1.424	1.383	1.404	1.418	1.291	1.286	1.255	1.247
Burton	0.153	1.103	1.101	1.082	1.143	1.168	1.142	1.027	0.988	1.046	0.982	0.988	0.886	0.769	0.754	0.697	0.834	0.978	1.168	1.4	1.538	1.615	1.594	1.51	1.538	1.635	1.533	1.371	1.346	1.343	1.263	1.255	1.277	1.261	1.223	1.238	1.348	1.436	1.42	1.409	1.37	1.43	1.386	1.368	1.396	1.297	1.283	1.248	1.265
Burton	0.254	0.961	1.126	1.114	1.164	1.181	1.126	1.019	0.973	1.037	0.965	0.958	0.846	0.752	0.727	0.687	0.847	0.997	1.181	1.398	1.497	1.59	1.581	1.493	1.533	1.629	1.492	1.323	1.309	1.274	1.203	1.22	1.218	1.246	1.214	1.223	1.313	1.38	1.393	1.382	1.338	1.392	1.351	1.303	1.342	1.269	1.255	1.218	1.254
Burton	0.356	0.894	1.14	1.14	1.167	1.18	1.099	1.009	0.958	1.016	0.942	0.927	0.809	0.744	0.717	0.698	0.868	1.019	1.192	1.375	1.423	1.517	1.522	1.433	1.482	1.576	1.418	1.246	1.251	1.184	1.131	1.164	1.144	1.208	1.186	1.189	1.256	1.303	1.341	1.326	1.282	1.319	1.283	1.222	1.267	1.214	1.212	1.17	1.217
Burton	0.458	0.91	1.18	1.157	1.156	1.17	1.072	0.998	0.948	0.992	0.921	0.902	0.781	0.748	0.722	0.723	0.89	1.04	1.2	1.334	1.333	1.414	1.429	1.347	1.395	1.491	1.328	1.161	1.182	1.089	1.062	1.1	1.069	1.156	1.144	1.146	1.186	1.219	1.276	1.255	1.215	1.228	1.193	1.142	1.186	1.147	1.162	1.118	1.161
Burton	0.559	0.956	1.178	1.16	1.138	1.156	1.047	0.987	0.946	0.974	0.91	0.885	0.767	0.762	0.737	0.753	0.909	1.054	1.204	1.286	1.244	1.306	1.323	1.254	1.295	1.387	1.241	1.085	1.118	1.005	1.008	1.038	1.005	1.1	1.096	1.1	1.117	1.14	1.209	1.183	1.151	1.139	1.102	1.074	1.113	1.083	1.116	1.072	1.097
Burton	0.661	1.048	1.164	1.151	1.119	1.142	1.03	0.978	0.951	0.97	0.913	0.877	0.767	0.786	0.759	0.781	0.92	1.06	1.202	1.242	1.17	1.211	1.226	1.174	1.202	1.283	1.167	1.034	1.064	0.944	0.973	0.988	0.958	1.048	1.048	1.058	1.061	1.073	1.15	1.123	1.104	1.067	1.024	1.028	1.061	1.033	1.083	1.037	1.04
Burton	0.763	1.075	1.138	1.131	1.104	1.131	1.02	0.971	0.962	0.979	0.933	0.879	0.779	0.815	0.785	0.803	0.921	1.055	1.191	1.208	1.119	1.143	1.151	1.12	1.129	1.193	1.111	1.013	1.021	0.913	0.952	0.954	0.929	1.004	1.007	1.025	1.022	1.023	1.099	1.087	1.078	1.022	0.968	1.001	1.033	1.001	1.063	1.017	1.001
Burton	0.864	1.232	1.14	1.105	1.091	1.12	1.017	0.968	0.972	0.998	0.966	0.887	0.798	0.846	0.812	0.818	0.915	1.041	1.173	1.187	1.09	1.107	1.102	1.093	1.085	1.122	1.074	1.013	0.989	0.91	0.939	0.932	0.915	0.972	0.974	1	1.001	0.989	1.057	1.073	1.073	1.003	0.934	0.989	1.024	0.985	1.052	1.012	0.981
Burton	0.966	1.214	1.109	1.081	1.075	1.109	1.02	0.968	0.98	1.02	1.002	0.897	0.815	0.875	0.842	0.829	0.905	1.021	1.148	1.176	1.079	1.093	1.079	1.086	1.071	1.071	1.051	1.018	0.967	0.921	0.932	0.918	0.911	0.947	0.95	0.982	0.991	0.968	1.024	1.075	1.082	1.003	0.918	0.983	1.019	0.98	1.044	1.021	0.977
Burton	1.068	1.177	1.092	1.065	1.052	1.093	1.026	0.971	0.978	1.04	1.032	0.91	0.828	0.899	0.875	0.839	0.896	0.997	1.121	1.168	1.078	1.091	1.074	1.086	1.083	1.04	1.033	1.016	0.954	0.935	0.924	0.914	0.91	0.926	0.933	0.969	0.991	0.952	1	1.082	1.096	1.008	0.915	0.975	1.008	0.979	1.034	1.037	0.985
Burton	1.169	1.118	1.094	1.058	1.022	1.069	1.033	0.978	0.968	1.052	1.054	0.921	0.835	0.92	0.913	0.85	0.888	0.976	1.094	1.158	1.082	1.09	1.079	1.086	1.109	1.029	1.014	1.003	0.951	0.944	0.917	0.921	0.91	0.911	0.924	0.959	0.993	0.939	0.989	1.086	1.103	1.009	0.919	0.962	0.987	0.978	1.02	1.058	0.995
Burton	1.271	1.108	1.099	1.059	0.991	1.043	1.038	0.986	0.952	1.054	1.067	0.929	0.839	0.937	0.952	0.862	0.883	0.959	1.068	1.143	1.083	1.086	1.083	1.086	1.134	1.035	0.992	0.982	0.955	0.944	0.913	0.934	0.908	0.901	0.925	0.95	0.994	0.929	0.992	1.084	1.096	1	0.924	0.945	0.958	0.974	1.005	1.076	1.003
Burton	1.373	1.013	1.089	1.068	0.962	1.017	1.038	0.993	0.935	1.05	1.07	0.935	0.845	0.95	0.988	0.876	0.88	0.949	1.046	1.124	1.079	1.078	1.078	1.083	1.152	1.047	0.969	0.964	0.964	0.939	0.914	0.949	0.908	0.897	0.934	0.946	0.99	0.926	1.005	1.071	1.077	0.98	0.925	0.931	0.924	0.969	0.992	1.086	1.004
Burton	1.475	0.958	1.093	1.079	0.943	0.995	1.034	0.999	0.919	1.043	1.064	0.94	0.855	0.961	1.015	0.891	0.878	0.946	1.028	1.103	1.072	1.068	1.064	1.076	1.157	1.056	0.949	0.956	0.974	0.929	0.917	0.958	0.911	0.895	0.952	0.947	0.979	0.932	1.022	1.051	1.047	0.95	0.921	0.922	0.894	0.968	0.985	1.081	1
Burton	1.576	1.054	1.1	1.087	0.937	0.982	1.024	1.002	0.908	1.035	1.052	0.946	0.867	0.968	1.03	0.904	0.876	0.95	1.016	1.083	1.062	1.06	1.044	1.062	1.146	1.054	0.938	0.961	0.981	0.92	0.922	0.959	0.915	0.897	0.975	0.955	0.961	0.945	1.033	1.028	1.014	0.919	0.911	0.921	0.876	0.973	0.986	1.06	0.993
Burton	1.678	1.084	1.099	1.085	0.946	0.977	1.013	0.999	0.903	1.027	1.037	0.954	0.881	0.968	1.033	0.912	0.876	0.959	1.01	1.062	1.053	1.056	1.024	1.046	1.118	1.041	0.939	0.977	0.987	0.914	0.925	0.95	0.914	0.905	1	0.966	0.937	0.962	1.033	1.01	0.985	0.896	0.895	0.924	0.872	0.986	0.993	1.028	0.983
Burton	1.78	1.139	1.096	1.074	0.966	0.982	1.002	0.992	0.908	1.015	1.024	0.962	0.892	0.963	1.024	0.919	0.878	0.967	1.012	1.042	1.048	1.057	1.009	1.027	1.078	1.017	0.949	0.997	0.995	0.912	0.924	0.93	0.908	0.917	1.024	0.976	0.912	0.977	1.023	0.999	0.966	0.887	0.877	0.93	0.881	1.005	1.003	0.995	0.972
Burton	1.881	1.184	1.09	1.055	0.99	0.992	0.996	0.984	0.921	0.999	1.012	0.971	0.901	0.954	1.005	0.924	0.882	0.973	1.02	1.022	1.045	1.062	1.005	1.011	1.033	0.987	0.964	1.016	1.006	0.917	0.918	0.904	0.899	0.932	1.041	0.982	0.892	0.983	1.008	0.995	0.962	0.888	0.866	0.932	0.898	1.028	1.01	0.969	0.96
Burton	1.983	1.14	1.08	1.033	1.016	1.002	0.997	0.977	0.94	0.983	1.002	0.982	0.905	0.944	0.981	0.932	0.888	0.976	1.033	1.003	1.045	1.066	1.01	0.998	0.989	0.955	0.98	1.029	1.016	0.928	0.909	0.876	0.892	0.948	1.051	0.983	0.88	0.977	0.996	0.996	0.968	0.898	0.864	0.931	0.914	1.05	1.01	0.955	0.954
Burton	2.085	1.059	1.052	1.012	1.041	1.008	1.004	0.973	0.963	0.966	0.995	0.993	0.91	0.933	0.957	0.941	0.897	0.975	1.042	0.988	1.05	1.066	1.02	0.992	0.955	0.926	0.993	1.035	1.021	0.942	0.901	0.854	0.891	0.965	1.053	0.981	0.878	0.964	0.994	0.999	0.979	0.911	0.875	0.924	0.926	1.064	1.002	0.956	0.956
Burton	2.186	0.996	1.03	0.999	1.064	1.007	1.013	0.973	0.981	0.957	0.991	1.001	0.924	0.923	0.938	0.951	0.909	0.971	1.046	0.981	1.056	1.062	1.027	0.991	0.931	0.905	0.999	1.033	1.02	0.955	0.898	0.843	0.897	0.983	1.051	0.976	0.886	0.949	0.999	1.003	0.988	0.922	0.899	0.911	0.931	1.066	0.987	0.968	0.966
Burton	2.288	1.061	1.037	0.996	1.084	1.003	1.018	0.976	0.992	0.957	0.988	1.006	0.946	0.918	0.922	0.961	0.924	0.965	1.043	0.982	1.059	1.056	1.026	0.996	0.916	0.897	0.995	1.024	1.011	0.967	0.902	0.845	0.912	1.004	1.049	0.973	0.901	0.936	1.011	1.005	0.989	0.933	0.928	0.897	0.928	1.057	0.97	0.984	0.984
Burton	2.39	1.143	1.059	1.004	1.101	0.999	1.015	0.98	0.995	0.96	0.989	1.011	0.972	0.922	0.909	0.969	0.941	0.959	1.038	0.99	1.056	1.047	1.017	1.004	0.911	0.902	0.981	1.011	0.997	0.974	0.914	0.858	0.933	1.029	1.048	0.979	0.92	0.931	1.021	1.002	0.983	0.942	0.955	0.889	0.92	1.038	0.956	0.998	1.008
Burton	2.492	1.151	1.061	1.018	1.113	0.998	1.003	0.984	0.99	0.967	0.99	1.015	1	0.931	0.897	0.975	0.956	0.957	1.035	1.004	1.046	1.035	1.003	1.01	0.913	0.912	0.961	0.995	0.979	0.978	0.93	0.88	0.957	1.055	1.05	0.996	0.94	0.934	1.024	0.997	0.972	0.949	0.979	0.888	0.91	1.015	0.948	1.008	1.032
Burton	2.593	1.211	1.06	1.036	1.118	1.003	0.989	0.985	0.984	0.974	0.989	1.021	1.023	0.944	0.885	0.98	0.967	0.962	1.037	1.018	1.029	1.021	0.985	1.011	0.918	0.923	0.943	0.98	0.964	0.981	0.949	0.905	0.977	1.078	1.056	1.02	0.96	0.946	1.014	0.991	0.956	0.957	0.996	0.895	0.901	0.993	0.946	1.01	1.054
Burton	2.695	0.964	1.029	1.054	1.113	1.013	0.976	0.983	0.982	0.978	0.986	1.029	1.037	0.958	0.872	0.984	0.973	0.976	1.044	1.031	1.008	1.004	0.963	1.001	0.922	0.931	0.927	0.97	0.951	0.984	0.972	0.931	0.99	1.092	1.066	1.043	0.981	0.962	0.994	0.984	0.94	0.964	1.004	0.907	0.892	0.976	0.948	1.005	1.073
Burton	2.797	1.038	1.054	1.068	1.103	1.025	0.969	0.982	0.987	0.979	0.983	1.036	1.042	0.971	0.86	0.99	0.972	0.997	1.053	1.04	0.99	0.984	0.94	0.976	0.922	0.933	0.917	0.967	0.942	0.991	0.998	0.954	0.992	1.09	1.076	1.059	1.002	0.981	0.972	0.976	0.925	0.969	1.008	0.918	0.887	0.966	0.947	0.999	1.087
Burton	2.898	1.02	1.049	1.072	1.089	1.033	0.969	0.983	0.997	0.98	0.978	1.044	1.042	0.98	0.853	0.994	0.97	1.021	1.062	1.045	0.977	0.956	0.92	0.939	0.918	0.926	0.912	0.968	0.943	0.999	1.024	0.973	0.982	1.075	1.079	1.067	1.022	0.999	0.954	0.966	0.912	0.968	1.009	0.922	0.884	0.96	0.94	0.994	1.093
Burton	3	0.969	1.03	1.068	1.072	1.037	0.976	0.986	1.011	0.986	0.97	1.055	1.044	0.981	0.855	0.996	0.967	1.043	1.068	1.049	0.972	0.922	0.902	0.896	0.912	0.91	0.914	0.971	0.952	1.008	1.046	0.991	0.961	1.051	1.068	1.063	1.037	1.013	0.947	0.955	0.899	0.965	1.003	0.92	0.883	0.951	0.927	0.99	1.094
Lucas	-3	0.904	0.769	0.812	0.928	1.076	0.989	1.011	1.089	1.053	1.08	1.089	1.01	1.134	1.184	1.134	1.091	0.955	0.922	1.004	0.851	0.68	0.678	0.717	0.757	0.751	0.785	0.857	0.931	0.904	0.904	0.973	0.983	0.939	0.954	0.966	0.969	0.98	0.945	0.902	0.84	0.86	0.891	0.913	0.885	0.865	0.904	0.966	1.002
Lucas	-2.898	0.963	0.789	0.821	0.923	1.084	0.994	1.021	1.095	1.041	1.048	1.076	0.999	1.103	1.177	1.138	1.097	0.976	0.928	0.987	0.855	0.702	0.678	0.715	0.742	0.757	0.783	0.843	0.948	0.898	0.873	0.957	0.992	0.954	0.968	0.969	0.969	0.98	0.947	0.915	0.844	0.854	0.885	0.906	0.881	0.878	0.92	0.983	0.992
Lucas	-2.797	0.896	0.787	0.83	0.926	1.086	1.003	1.028	1.089	1.04	1.021	1.065	1.009	1.082	1.175	1.142	1.103	0.995	0.926	0.961	0.855	0.726	0.681	0.716	0.724	0.764	0.789	0.84	0.957	0.889	0.848	0.941	0.998	0.968	0.983	0.969	0.971	0.984	0.944	0.928	0.845	0.849	0.883	0.909	0.879	0.888	0.937	0.996	0.978
Lucas	-2.695	0.701	0.756	0.84	0.941	1.081	1.016	1.031	1.075	1.043	1.003	1.058	1.033	1.077	1.176	1.144	1.108	1.009	0.916	0.93	0.855	0.745	0.686	0.721	0.707	0.771	0.803	0.852	0.958	0.88	0.837	0.932	0.999	0.979	0.995	0.969	0.974	0.987	0.939	0.937	0.843	0.848	0.885	0.921	0.879	0.896	0.951	1.006	0.963
Lucas	-2.593	0.864	0.803	0.855	0.965	1.073	1.028	1.032	1.053	1.047	0.99	1.056	1.068	1.087	1.181	1.142	1.114	1.018	0.9	0.898	0.855	0.757	0.694	0.731	0.697	0.777	0.821	0.874	0.953	0.871	0.842	0.932	0.993	0.987	1	0.966	0.976	0.988	0.931	0.938	0.843	0.853	0.893	0.94	0.882	0.904	0.96	1.013	0.951
Lucas	-2.492	0.779	0.787	0.873	0.993	1.065	1.039	1.031	1.031	1.048	0.98	1.056	1.11	1.115	1.188	1.141	1.118	1.021	0.879	0.871	0.854	0.764	0.704	0.747	0.693	0.78	0.844	0.899	0.946	0.862	0.862	0.942	0.98	0.991	0.996	0.963	0.976	0.982	0.921	0.932	0.848	0.862	0.905	0.958	0.889	0.911	0.962	1.016	0.945
Lucas	-2.39	0.854	0.821	0.894	1.023	1.058	1.043	1.029	1.014	1.037	0.975	1.056	1.155	1.157	1.193	1.14	1.117	1.022	0.856	0.854	0.851	0.77	0.718	0.766	0.695	0.784	0.869	0.919	0.935	0.858	0.888	0.955	0.962	0.985	0.984	0.958	0.975	0.971	0.912	0.919	0.859	0.873	0.916	0.97	0.897	0.918	0.958	1.013	0.945
Lucas	-2.288	0.877	0.816	0.914	1.049	1.053	1.04	1.027	1.004	1.012	0.977	1.058	1.199	1.205	1.197	1.139	1.109	1.02	0.835	0.846	0.849	0.777	0.737	0.782	0.705	0.788	0.894	0.931	0.922	0.857	0.912	0.966	0.942	0.968	0.968	0.955	0.973	0.956	0.903	0.903	0.877	0.885	0.925	0.973	0.905	0.924	0.95	1.005	0.947
Lucas	-2.186	0.95	0.839	0.933	1.067	1.048	1.034	1.027	0.998	0.984	0.982	1.062	1.242	1.25	1.199	1.135	1.095	1.017	0.823	0.845	0.848	0.786	0.76	0.794	0.72	0.792	0.919	0.936	0.906	0.859	0.93	0.969	0.925	0.94	0.949	0.955	0.974	0.941	0.893	0.89	0.898	0.898	0.928	0.966	0.913	0.932	0.94	0.991	0.948
Lucas	-2.085	0.901	0.829	0.947	1.072	1.045	1.027	1.026	0.999	0.962	0.986	1.068	1.278	1.286	1.198	1.128	1.078	1.015	0.823	0.851	0.848	0.799	0.785	0.802	0.735	0.798	0.941	0.935	0.887	0.863	0.939	0.965	0.912	0.907	0.931	0.96	0.982	0.929	0.882	0.882	0.918	0.912	0.923	0.956	0.92	0.938	0.934	0.972	0.947
Lucas	-1.983	0.889	0.822	0.953	1.067	1.041	1.02	1.023	1.009	0.951	0.989	1.078	1.302	1.306	1.19	1.116	1.061	1.013	0.837	0.861	0.848	0.813	0.807	0.807	0.747	0.803	0.958	0.93	0.865	0.866	0.942	0.956	0.906	0.881	0.917	0.971	0.998	0.923	0.873	0.879	0.935	0.922	0.915	0.946	0.931	0.941	0.935	0.954	0.943
Lucas	-1.881	0.844	0.837	0.949	1.053	1.034	1.015	1.019	1.023	0.954	0.994	1.088	1.31	1.31	1.176	1.101	1.05	1.01	0.864	0.872	0.846	0.824	0.821	0.812	0.751	0.81	0.965	0.921	0.845	0.87	0.944	0.947	0.907	0.87	0.911	0.988	1.021	0.923	0.871	0.88	0.948	0.926	0.906	0.941	0.944	0.942	0.94	0.943	0.935
Lucas	-1.78	0.802	0.826	0.934	1.035	1.022	1.009	1.017	1.039	0.973	0.998	1.1	1.298	1.297	1.158	1.085	1.046	1.008	0.898	0.882	0.839	0.828	0.826	0.816	0.745	0.815	0.964	0.91	0.825	0.878	0.952	0.943	0.914	0.88	0.913	1.01	1.046	0.931	0.876	0.884	0.958	0.924	0.9	0.94	0.958	0.943	0.948	0.943	0.926
Lucas	-1.678	0.775	0.845	0.912	1.011	1.01	1	1.015	1.055	1.001	1.005	1.106	1.274	1.266	1.138	1.074	1.05	1.004	0.933	0.89	0.827	0.822	0.822	0.819	0.734	0.814	0.958	0.896	0.814	0.894	0.966	0.946	0.927	0.906	0.924	1.035	1.066	0.947	0.889	0.89	0.965	0.918	0.896	0.942	0.971	0.944	0.96	0.949	0.923
Lucas	-1.576	0.841	0.839	0.885	0.986	0.995	0.989	1.014	1.068	1.033	1.015	1.103	1.243	1.225	1.117	1.072	1.059	0.999	0.961	0.894	0.81	0.807	0.808	0.818	0.718	0.809	0.945	0.88	0.813	0.919	0.984	0.953	0.945	0.941	0.943	1.058	1.076	0.963	0.908	0.899	0.968	0.915	0.891	0.944	0.978	0.947	0.973	0.958	0.927
Lucas	-1.475	0.795	0.828	0.858	0.959	0.978	0.976	1.012	1.076	1.063	1.024	1.096	1.208	1.18	1.098	1.079	1.072	0.992	0.979	0.891	0.79	0.784	0.788	0.813	0.699	0.802	0.93	0.863	0.826	0.954	1.002	0.96	0.963	0.977	0.966	1.075	1.073	0.976	0.93	0.91	0.966	0.916	0.886	0.945	0.975	0.951	0.982	0.968	0.938
Lucas	-1.373	0.871	0.816	0.838	0.932	0.96	0.966	1.007	1.079	1.083	1.033	1.088	1.171	1.141	1.084	1.093	1.085	0.984	0.987	0.885	0.768	0.759	0.767	0.801	0.683	0.796	0.913	0.849	0.854	0.991	1.017	0.961	0.976	1.007	0.989	1.082	1.058	0.984	0.948	0.924	0.96	0.922	0.882	0.946	0.963	0.956	0.983	0.975	0.956
Lucas	-1.271	0.776	0.794	0.828	0.906	0.944	0.958	1.002	1.074	1.095	1.037	1.078	1.134	1.107	1.075	1.112	1.096	0.976	0.986	0.875	0.749	0.733	0.749	0.784	0.673	0.793	0.901	0.84	0.891	1.027	1.024	0.951	0.982	1.026	1.008	1.077	1.036	0.985	0.959	0.937	0.951	0.926	0.885	0.943	0.946	0.96	0.974	0.978	0.977
Lucas	-1.169	0.908	0.82	0.825	0.884	0.929	0.956	0.994	1.062	1.099	1.036	1.065	1.104	1.079	1.072	1.132	1.103	0.972	0.98	0.866	0.735	0.713	0.737	0.764	0.671	0.797	0.892	0.839	0.931	1.06	1.024	0.932	0.978	1.034	1.022	1.061	1.012	0.98	0.964	0.947	0.941	0.924	0.897	0.939	0.93	0.961	0.956	0.974	0.998
Lucas	-1.068	0.929	0.819	0.825	0.868	0.914	0.96	0.987	1.044	1.093	1.032	1.043	1.078	1.054	1.073	1.148	1.106	0.976	0.971	0.861	0.727	0.702	0.73	0.743	0.679	0.811	0.889	0.843	0.968	1.087	1.021	0.907	0.968	1.035	1.03	1.039	0.991	0.972	0.965	0.95	0.93	0.917	0.915	0.935	0.919	0.96	0.934	0.963	1.013
Lucas	-0.966	0.88	0.802	0.826	0.859	0.902	0.964	0.986	1.023	1.079	1.025	1.015	1.054	1.032	1.075	1.158	1.106	0.987	0.963	0.862	0.726	0.702	0.726	0.728	0.695	0.834	0.892	0.851	1.001	1.103	1.021	0.885	0.956	1.035	1.033	1.014	0.976	0.965	0.966	0.946	0.918	0.908	0.935	0.931	0.92	0.954	0.913	0.945	1.022
Lucas	-0.864	0.927	0.819	0.831	0.851	0.892	0.967	0.987	1.005	1.057	1.015	0.985	1.026	1.018	1.073	1.158	1.105	1.004	0.96	0.867	0.734	0.713	0.725	0.725	0.717	0.865	0.901	0.863	1.025	1.108	1.03	0.878	0.946	1.038	1.035	0.989	0.966	0.964	0.969	0.939	0.907	0.902	0.948	0.926	0.937	0.947	0.898	0.922	1.026
Lucas	-0.763	0.992	0.844	0.838	0.843	0.883	0.97	0.988	0.989	1.03	1	0.958	0.993	1.007	1.065	1.147	1.107	1.025	0.962	0.877	0.751	0.733	0.731	0.737	0.746	0.906	0.92	0.88	1.043	1.109	1.048	0.891	0.947	1.05	1.04	0.971	0.957	0.973	0.978	0.935	0.904	0.904	0.952	0.921	0.967	0.942	0.894	0.901	1.027
Lucas	-0.661	1.042	0.872	0.845	0.836	0.873	0.973	0.987	0.981	0.998	0.99	0.94	0.96	0.994	1.05	1.124	1.108	1.047	0.971	0.894	0.781	0.767	0.752	0.768	0.789	0.963	0.957	0.908	1.062	1.116	1.074	0.931	0.966	1.072	1.052	0.966	0.952	0.994	0.998	0.946	0.916	0.925	0.948	0.923	1.006	0.949	0.903	0.89	1.029
Lucas	-0.559	1.015	0.884	0.853	0.834	0.863	0.98	0.986	0.98	0.973	0.991	0.932	0.933	0.973	1.024	1.089	1.103	1.066	0.987	0.921	0.825	0.821	0.803	0.827	0.859	1.042	1.019	0.958	1.095	1.138	1.11	1.002	1.006	1.108	1.077	0.98	0.958	1.025	1.036	0.981	0.954	0.969	0.948	0.936	1.05	0.977	0.929	0.899	1.04
Lucas	-0.458	1.049	0.923	0.866	0.841	0.861	0.992	0.991	0.985	0.967	1.004	0.937	0.918	0.938	0.988	1.043	1.087	1.081	1.011	0.963	0.888	0.903	0.894	0.918	0.965	1.145	1.11	1.037	1.149	1.177	1.16	1.098	1.065	1.159	1.12	1.019	0.977	1.066	1.093	1.049	1.023	1.037	0.967	0.967	1.098	1.026	0.975	0.929	1.066
Lucas	-0.356	1.131	0.968	0.888	0.866	0.871	1.009	1.001	1.001	0.981	1.036	0.951	0.911	0.892	0.942	0.988	1.055	1.091	1.045	1.019	0.974	1.015	1.028	1.046	1.107	1.27	1.228	1.145	1.223	1.233	1.223	1.207	1.141	1.222	1.177	1.082	1.017	1.118	1.162	1.145	1.123	1.128	1.011	1.02	1.146	1.093	1.039	0.982	1.107
Lucas	-0.254	1.027	1.005	0.927	0.911	0.896	1.03	1.02	1.026	1.012	1.082	0.972	0.905	0.84	0.889	0.927	1.011	1.098	1.09	1.088	1.08	1.157	1.198	1.208	1.275	1.406	1.357	1.27	1.304	1.3	1.293	1.314	1.224	1.291	1.243	1.162	1.077	1.176	1.233	1.256	1.242	1.235	1.079	1.091	1.196	1.165	1.112	1.05	1.158
Lucas	-0.153	1.085	1.058	0.986	0.978	0.934	1.05	1.043	1.056	1.054	1.124	0.997	0.893	0.787	0.831	0.865	0.959	1.101	1.146	1.164	1.2	1.317	1.384	1.388	1.449	1.537	1.477	1.394	1.375	1.37	1.355	1.405	1.305	1.351	1.308	1.243	1.15	1.236	1.297	1.359	1.363	1.345	1.162	1.169	1.242	1.232	1.182	1.123	1.207
Lucas	-0.051	1.128	1.102	1.066	1.059	0.974	1.067	1.064	1.084	1.097	1.149	1.02	0.87	0.737	0.775	0.808	0.908	1.104	1.206	1.24	1.324	1.472	1.561	1.561	1.608	1.64	1.569	1.492	1.42	1.425	1.4	1.466	1.371	1.393	1.357	1.312	1.222	1.289	1.345	1.435	1.463	1.44	1.245	1.237	1.279	1.282	1.233	1.183	1.245
Lucas	0.051	1.155	1.179	1.164	1.139	1.009	1.072	1.079	1.1	1.127	1.152	1.031	0.838	0.697	0.729	0.763	0.869	1.107	1.262	1.309	1.434	1.601	1.704	1.698	1.726	1.701	1.615	1.543	1.43	1.448	1.419	1.489	1.41	1.407	1.379	1.355	1.276	1.327	1.366	1.467	1.524	1.502	1.31	1.284	1.299	1.308	1.259	1.216	1.263
Lucas	0.153	1.286	1.276	1.268	1.204	1.032	1.065	1.083	1.103	1.127	1.135	1.021	0.802	0.671	0.696	0.736	0.846	1.111	1.302	1.364	1.514	1.689	1.791	1.775	1.789	1.713	1.603	1.542	1.399	1.433	1.405	1.471	1.418	1.389	1.366	1.362	1.302	1.342	1.357	1.451	1.535	1.517	1.343	1.302	1.298	1.304	1.256	1.215	1.254
Lucas	0.254	1.228	1.321	1.363	1.242	1.038	1.045	1.072	1.093	1.096	1.101	0.994	0.769	0.659	0.68	0.73	0.844	1.115	1.318	1.399	1.553	1.727	1.807	1.78	1.79	1.677	1.538	1.488	1.335	1.378	1.361	1.417	1.393	1.339	1.323	1.329	1.296	1.329	1.321	1.39	1.496	1.482	1.338	1.287	1.277	1.271	1.226	1.185	1.218
Lucas	0.356	1.164	1.376	1.433	1.248	1.029	1.013	1.055	1.065	1.045	1.053	0.955	0.746	0.662	0.681	0.745	0.861	1.116	1.309	1.406	1.548	1.714	1.756	1.718	1.736	1.599	1.439	1.397	1.254	1.294	1.291	1.337	1.341	1.264	1.259	1.261	1.262	1.287	1.264	1.296	1.417	1.403	1.295	1.247	1.239	1.222	1.176	1.136	1.162
Lucas	0.458	1.165	1.428	1.465	1.227	1.005	0.977	1.035	1.026	0.984	1.003	0.914	0.736	0.677	0.698	0.775	0.892	1.108	1.279	1.383	1.505	1.652	1.654	1.604	1.644	1.491	1.329	1.29	1.17	1.198	1.207	1.246	1.272	1.176	1.183	1.175	1.21	1.222	1.197	1.191	1.309	1.296	1.228	1.194	1.192	1.168	1.117	1.081	1.095
Lucas	0.559	1.175	1.47	1.453	1.188	0.972	0.942	1.014	0.985	0.929	0.955	0.883	0.737	0.698	0.726	0.816	0.928	1.092	1.236	1.331	1.437	1.555	1.523	1.462	1.535	1.373	1.225	1.192	1.1	1.108	1.12	1.154	1.197	1.089	1.105	1.087	1.151	1.145	1.127	1.092	1.196	1.178	1.151	1.137	1.148	1.119	1.061	1.031	1.031
Lucas	0.661	1.12	1.464	1.4	1.139	0.941	0.915	0.998	0.946	0.891	0.919	0.865	0.75	0.724	0.758	0.861	0.96	1.066	1.188	1.262	1.356	1.44	1.387	1.32	1.428	1.258	1.14	1.119	1.051	1.035	1.042	1.072	1.126	1.015	1.039	1.012	1.095	1.072	1.061	1.011	1.095	1.065	1.078	1.089	1.113	1.082	1.018	0.992	0.983
Lucas	0.763	1.093	1.443	1.32	1.086	0.921	0.899	0.983	0.919	0.871	0.897	0.863	0.772	0.75	0.788	0.904	0.984	1.032	1.143	1.19	1.273	1.323	1.262	1.202	1.337	1.153	1.079	1.077	1.023	0.983	0.98	1.007	1.064	0.961	0.987	0.959	1.052	1.014	1.002	0.951	1.017	0.973	1.019	1.055	1.088	1.058	0.996	0.966	0.958
Lucas	0.864	1.146	1.395	1.231	1.035	0.917	0.894	0.971	0.903	0.869	0.886	0.875	0.8	0.773	0.813	0.94	0.997	0.996	1.105	1.128	1.195	1.217	1.161	1.119	1.264	1.066	1.038	1.059	1.01	0.951	0.939	0.961	1.01	0.931	0.952	0.929	1.021	0.977	0.955	0.913	0.961	0.91	0.979	1.035	1.075	1.045	0.992	0.952	0.954
Lucas	0.966	1.086	1.328	1.15	0.988	0.929	0.897	0.961	0.895	0.877	0.886	0.892	0.828	0.79	0.833	0.966	0.999	0.966	1.074	1.085	1.125	1.132	1.089	1.07	1.206	1.001	1.007	1.049	1.004	0.933	0.915	0.933	0.966	0.92	0.928	0.916	1.001	0.961	0.92	0.888	0.925	0.88	0.959	1.027	1.066	1.039	1	0.946	0.963
Lucas	1.068	1.183	1.267	1.087	0.95	0.951	0.905	0.951	0.89	0.89	0.892	0.913	0.852	0.802	0.851	0.982	0.993	0.946	1.049	1.061	1.068	1.071	1.042	1.05	1.159	0.958	0.979	1.037	1.001	0.918	0.906	0.918	0.932	0.921	0.91	0.911	0.988	0.959	0.9	0.872	0.901	0.879	0.957	1.024	1.061	1.034	1.013	0.944	0.976
Lucas	1.169	1.336	1.24	1.043	0.926	0.974	0.918	0.941	0.886	0.906	0.9	0.933	0.867	0.814	0.868	0.993	0.982	0.937	1.029	1.049	1.029	1.031	1.016	1.047	1.116	0.936	0.949	1.017	0.997	0.903	0.905	0.914	0.905	0.929	0.896	0.906	0.981	0.964	0.894	0.864	0.885	0.898	0.97	1.024	1.056	1.025	1.026	0.948	0.982
Lucas	1.271	1.331	1.19	1.014	0.918	0.991	0.934	0.929	0.883	0.926	0.91	0.951	0.878	0.828	0.885	0.999	0.972	0.937	1.012	1.041	1.009	1.013	1.007	1.049	1.082	0.927	0.919	0.992	0.991	0.892	0.907	0.918	0.887	0.937	0.886	0.897	0.977	0.97	0.902	0.865	0.878	0.927	0.998	1.023	1.05	1.015	1.035	0.957	0.977
Lucas	1.373	1.216	1.131	0.995	0.926	1.001	0.95	0.92	0.881	0.949	0.92	0.963	0.889	0.846	0.906	1.002	0.963	0.941	0.996	1.032	1.006	1.015	1.009	1.048	1.052	0.925	0.896	0.965	0.982	0.888	0.907	0.926	0.877	0.941	0.878	0.883	0.973	0.976	0.92	0.875	0.88	0.96	1.031	1.021	1.039	1.009	1.036	0.972	0.963
Lucas	1.475	1.159	1.098	0.984	0.943	1.001	0.964	0.913	0.883	0.97	0.934	0.969	0.903	0.872	0.928	1.003	0.957	0.946	0.98	1.02	1.016	1.029	1.016	1.041	1.023	0.921	0.88	0.942	0.966	0.894	0.905	0.932	0.874	0.939	0.87	0.869	0.967	0.981	0.943	0.891	0.891	0.99	1.059	1.017	1.022	1.005	1.031	0.988	0.944
Lucas	1.576	1.076	1.064	0.98	0.962	0.997	0.972	0.909	0.892	0.985	0.951	0.967	0.92	0.904	0.953	0.999	0.955	0.949	0.963	1.004	1.033	1.048	1.025	1.024	0.992	0.913	0.871	0.925	0.948	0.906	0.903	0.931	0.878	0.93	0.86	0.852	0.958	0.982	0.965	0.913	0.91	1.013	1.075	1.011	1.001	1.002	1.021	1	0.927
Lucas	1.678	1.061	1.042	0.98	0.976	0.99	0.977	0.908	0.904	0.994	0.969	0.959	0.941	0.94	0.979	0.989	0.954	0.948	0.945	0.989	1.051	1.065	1.03	1	0.953	0.904	0.865	0.914	0.929	0.917	0.901	0.925	0.884	0.912	0.85	0.838	0.945	0.978	0.98	0.94	0.932	1.024	1.075	1.002	0.977	0.996	1.007	1.009	0.916
Lucas	1.78	1.003	1.012	0.981	0.984	0.984	0.979	0.91	0.916	0.997	0.987	0.945	0.96	0.978	1.004	0.974	0.951	0.943	0.927	0.978	1.064	1.076	1.028	0.973	0.912	0.896	0.861	0.906	0.91	0.923	0.9	0.914	0.888	0.888	0.842	0.827	0.927	0.97	0.986	0.969	0.951	1.022	1.06	0.989	0.953	0.986	0.989	1.014	0.912
Lucas	1.881	1.017	1.024	0.986	0.986	0.981	0.983	0.916	0.927	0.998	1.002	0.933	0.974	1.015	1.028	0.956	0.944	0.937	0.912	0.976	1.07	1.076	1.017	0.949	0.878	0.887	0.857	0.9	0.892	0.921	0.903	0.899	0.89	0.861	0.839	0.823	0.905	0.955	0.984	0.995	0.959	1.009	1.035	0.972	0.928	0.97	0.974	1.015	0.917
Lucas	1.983	1.064	1.001	0.989	0.989	0.987	0.991	0.928	0.937	1	1.01	0.926	0.98	1.047	1.048	0.937	0.933	0.93	0.9	0.98	1.069	1.064	1	0.933	0.861	0.879	0.854	0.895	0.876	0.91	0.907	0.882	0.888	0.835	0.84	0.825	0.884	0.933	0.974	1.014	0.956	0.992	1.005	0.952	0.904	0.951	0.963	1.014	0.928
Lucas	2.085	0.97	0.965	0.993	0.997	1.001	1.006	0.945	0.945	1.004	1.012	0.926	0.979	1.076	1.061	0.922	0.919	0.924	0.894	0.987	1.063	1.038	0.983	0.928	0.864	0.878	0.849	0.894	0.862	0.895	0.91	0.867	0.881	0.819	0.845	0.837	0.865	0.906	0.962	1.021	0.942	0.972	0.976	0.932	0.88	0.933	0.958	1.011	0.94
Lucas	2.186	1.023	0.96	0.999	1.01	1.025	1.027	0.965	0.957	1.005	1.014	0.934	0.974	1.1	1.068	0.912	0.904	0.922	0.895	0.991	1.056	1	0.971	0.935	0.887	0.885	0.842	0.899	0.856	0.881	0.907	0.859	0.875	0.812	0.852	0.857	0.848	0.876	0.95	1.018	0.923	0.955	0.955	0.915	0.859	0.921	0.962	1.007	0.949
Lucas	2.288	1.057	0.955	1.007	1.025	1.054	1.051	0.987	0.97	1.004	1.015	0.95	0.974	1.118	1.067	0.909	0.893	0.922	0.902	0.987	1.046	0.96	0.967	0.951	0.929	0.9	0.838	0.912	0.862	0.871	0.896	0.856	0.871	0.815	0.861	0.882	0.833	0.85	0.941	1.006	0.908	0.939	0.948	0.904	0.848	0.915	0.97	1.003	0.953
[truncated: 7 more rows]
[truncated: 3 more columns]

## Sheet: Figure_2f_bottom
mouse	time	pwr
King	-3	0.795111
King	-2.89831	0.791379
King	-2.79661	0.787489
King	-2.69492	0.784538
King	-2.59322	0.783896
King	-2.49153	0.786763
King	-2.38983	0.793802
King	-2.28814	0.80489
King	-2.18644	0.818986
King	-2.08475	0.834253
[truncated: 530 more rows]

## Sheet: Figure_2h
DF/F
[truncated: 5 more rows]
[truncated: 828 more columns]

## Sheet: Figure_2i_top
trial #	-10.0	-9.31	-8.62	-7.93	-7.24	-6.55	-5.86	-5.17	-4.48	-3.79	-3.1	-2.41	-1.72	-1.03	-0.34	0.34	1.03	1.72	2.41	3.1	3.79	4.48	5.17	5.86	6.55	7.24	7.93	8.62	9.31	10.0
[truncated: 2,333 more rows]

[truncated: 4 more sheets: Figure_2i_bottom, Figure_2j_mid, Figure_2j_bottom, Figure_2k]
