# Supplementary material for: A medullary hub for controlling REM sleep and pontine waves
Source: Nat Commun. 2023 Jul 3;14:3922. doi: 10.1038/s41467-023-39496-0 (PMC10318054; doi:10.1038/s41467-023-39496-0)
Supplement: Supplementary file 4 — Source Data [file 41467_2023_39496_MOESM4_ESM.zip › Figure3_SourceData.xlsx]

## Sheet: Experimental_Subjects
Panel(s)	Species	Strain	Virus	# Mice	# Males	# Females	Age
a,b	—	—	—	—	—	—	—
c - e	Mus musculus	CRH-Cre	ChR2	8	3	5	12 - 15 wks
f,g	—	—	—	—	—	—	—
h	Mus musculus	CRH-Cre	ChR2 eYFP	8 7	3 4	5 3	12 - 15 wks 12 - 15 wks
i	Mus musculus	CRH-Cre	iC++ eYFP	6 6	3 3	3 3	12 - 16 wks 12 - 15 wks

## Sheet: Figure_3b
Laser stimulation
t	12300.0	12301.0	12302.0	12303.0	12304.0	12305.0	12306.0	12307.0	12308.0	12309.01	12310.01	12311.01	12312.01	12313.01	12314.01	12315.01	12316.01	12317.01	12318.01	12319.01	12320.01	12321.01	12322.01	12323.01	12324.01	12325.01	12326.02	12327.02	12328.02	12329.02	12330.02	12331.02	12332.02	12333.02	12334.02	12335.02	12336.02	12337.02	12338.02	12339.02	12340.02	12341.02	12342.02	12343.03	12344.03	12345.03	12346.03	12347.03	12348.03
	0.0	0.0	0.0	0.0	0.0	0.0	0.0	0.0	0.0	0.0	0.0	0.0	0.0	0.0	0.0	0.0	0.0	0.0	0.0	0.0	0.0	0.0	0.0	0.0	0.0	0.0	0.0	0.0	0.0	0.0	0.0	0.0	0.0	0.0	0.0	0.0	0.0	0.0	0.0	0.0	0.0	0.0	0.0	0.0	0.0	0.0	0.0	0.0	0.0
EEG spectrogram
t	12300.0	12302.5	12305.01	12307.51	12310.01	12312.52	12315.02	12317.53	12320.03	12322.53	12325.04	12327.54	12330.04	12332.55	12335.05	12337.56	12340.06	12342.56	12345.07	12347.57	12350.07	12352.58	12355.08	12357.58	12360.09	12362.59	12365.1	12367.6	12370.1	12372.61	12375.11	12377.61	12380.12	12382.62	12385.13	12387.63	12390.13	12392.64	12395.14	12397.64	12400.15	12402.65	12405.15	12407.66	12410.16	12412.67	12415.17	12417.67	12420.18
25.0 Hz	14.593	33.495	38.446	27.782	28.082	27.14	18.19	36.331	92.88	102.376	82.109	57.521	26.382	21.371	35.638	59.204	66.971	40.166	18.381	15.941	17.046	57.799	55.517	39.341	113.21	98.066	37.636	51.844	35.404	42.216	54.583	98.062	93.934	52.995	44.95	22.603	93.41	107.821	44.442	33.163	19.434	52.283	113.883	91.43	56.174	44.888	104.161	137.439	96.271
24.5 Hz	116.679	112.213	123.307	84.522	66.14	65.45	56.978	88.271	226.018	264.857	191.464	152.576	86.097	110.336	172.794	205.905	210.118	124.992	68.684	72.853	58.284	128.887	155.616	167.327	315.111	245.418	132.197	147.029	74.196	86.956	142.967	219.557	274.085	214.078	139.755	85.548	177.435	297.952	212.419	113.551	90.496	105.47	197.101	248.547	213.476	229.298	340.557	350.524	306.176
24.0 Hz	308.511	313.0	285.545	279.669	336.278	348.574	296.075	260.893	386.442	501.051	509.841	398.921	193.04	244.01	416.788	557.222	575.537	535.769	439.767	267.759	180.682	213.032	253.063	370.564	783.52	800.514	566.546	490.932	278.351	221.376	291.419	479.326	772.583	647.548	327.681	207.449	402.782	597.736	505.135	405.315	307.279	245.605	335.315	619.969	647.913	575.499	682.234	691.801	685.621
23.5 Hz	644.048	875.807	602.316	517.866	742.483	702.376	501.158	521.407	573.236	651.059	784.408	573.637	295.909	325.132	452.276	811.474	1057.599	1070.258	831.093	461.398	380.661	331.774	322.07	490.358	1159.195	1458.144	1115.214	929.849	774.417	604.578	533.829	667.305	979.44	809.956	462.937	473.235	879.073	1022.105	660.12	608.941	581.456	501.55	494.993	864.383	1111.872	963.164	795.598	700.785	721.38
23.0 Hz	1048.628	1834.387	1222.998	651.217	1114.256	1052.189	599.817	763.63	1052.103	928.351	847.465	804.274	694.543	634.142	450.041	811.687	1246.288	1087.869	772.539	568.643	703.455	727.709	582.612	582.908	1128.289	1402.652	1049.857	1007.428	1129.618	892.645	558.928	627.859	758.667	575.039	506.262	781.699	1242.984	1380.197	973.25	918.097	1137.213	1086.376	702.409	884.996	1547.188	1583.729	912.213	540.234	668.33
22.5 Hz	1678.272	2600.106	2273.151	1529.456	1711.704	1534.48	1115.825	1303.376	1699.029	1249.756	860.639	1109.055	1229.791	1161.473	772.886	784.259	1035.109	881.466	911.171	1070.986	1437.408	1465.033	1046.018	700.239	761.292	1003.398	1087.5	1312.54	1369.316	904.872	367.397	487.007	604.912	475.228	508.709	695.62	936.568	1215.307	1338.924	1594.386	1833.427	1855.217	1424.603	1587.048	2003.859	1597.141	938.257	684.185	862.19
22.0 Hz	2213.818	2863.45	2744.31	2210.036	1820.261	1612.105	1990.589	2269.55	1988.548	1464.954	1287.532	1514.881	1463.885	1201.722	1283.895	1380.463	1159.21	1137.03	1465.798	1581.421	1893.557	2017.378	1564.52	928.617	626.952	976.106	1508.413	1473.375	1254.043	924.896	426.752	485.459	631.058	629.847	658.282	737.776	898.696	1335.967	1326.458	1574.208	2210.931	2397.984	2049.234	2484.829	2201.012	951.327	730.67	767.11	748.451
21.5 Hz	1381.021	1741.015	1616.63	1332.045	1459.702	1658.834	2433.193	2738.274	1666.619	1246.34	1463.987	1587.109	1564.735	1189.155	1580.72	1953.049	1372.359	1290.363	1517.923	1282.95	1458.907	1739.184	1801.001	1298.004	801.97	1444.238	2084.683	1375.034	1099.486	1049.357	612.532	709.793	615.466	636.293	750.599	974.248	1244.129	1356.271	860.411	1175.237	2182.775	2029.333	1384.436	2076.375	1987.957	709.077	544.006	603.61	606.936
21.0 Hz	533.547	659.044	571.989	566.933	1063.952	1552.772	2261.28	2294.113	1189.064	822.334	955.041	1091.487	1299.768	1156.046	1308.324	1701.754	1207.954	785.768	1022.972	857.801	887.628	1156.204	1468.776	1213.091	861.457	1560.184	2059.505	1342.048	1276.563	1171.953	702.267	850.081	527.121	410.206	518.495	805.405	1012.183	885.417	578.399	1258.817	1869.759	1144.626	538.252	1234.801	1639.323	808.642	453.947	519.852	707.879
20.5 Hz	470.196	548.78	441.02	441.252	522.136	786.512	1419.715	1448.553	825.27	545.018	649.043	914.824	814.552	668.521	1042.639	1503.805	1060.953	431.705	600.439	629.193	581.339	919.345	1315.916	1064.578	876.777	1114.46	1117.762	766.329	768.035	768.225	568.706	652.235	578.073	396.29	357.97	660.483	681.495	605.9	608.386	937.521	1240.977	893.154	469.47	921.611	1306.625	683.865	361.025	407.28	453.096
20.0 Hz	572.816	544.323	400.653	381.931	380.527	382.56	683.376	847.694	541.144	351.157	520.446	748.995	460.997	314.121	823.537	1180.586	857.583	414.075	335.429	407.036	394.96	804.589	1411.705	1061.953	840.882	873.753	572.535	342.074	286.261	429.755	580.792	629.824	693.614	505.062	393.328	690.339	648.746	608.961	622.945	642.326	1150.766	1284.098	723.119	899.244	1052.608	493.348	311.91	326.197	330.269
19.5 Hz	756.604	693.258	366.859	391.039	418.637	415.999	644.681	648.45	442.895	542.459	660.273	672.756	477.638	372.527	542.307	785.612	673.07	314.662	249.24	452.732	447.15	879.157	1317.575	810.0	717.138	818.263	570.505	326.395	336.128	506.948	756.865	862.714	790.421	518.95	449.394	674.037	616.397	662.682	611.332	552.969	1192.948	1547.689	907.055	819.715	950.107	641.008	418.296	529.943	823.569
19.0 Hz	695.481	720.707	505.661	476.669	496.442	504.551	646.973	726.024	694.882	771.323	827.426	941.26	842.337	634.196	713.966	1039.174	764.104	385.054	590.146	759.795	822.274	1274.818	1414.882	832.205	623.284	663.272	502.616	276.266	362.18	601.012	790.347	941.44	861.399	541.226	458.946	548.347	528.589	562.597	476.933	402.338	994.345	1449.195	843.009	608.026	916.331	889.254	755.377	959.83	1243.349
18.5 Hz	711.379	902.215	764.178	616.284	662.633	639.574	495.469	707.898	896.196	785.431	691.199	863.734	854.689	754.194	923.947	1345.091	1008.881	548.229	901.345	845.556	743.603	1285.722	1801.83	1648.21	1000.343	489.328	345.342	281.202	426.214	827.431	1179.143	1270.548	937.755	517.492	389.709	432.111	602.219	694.816	594.739	754.067	1232.01	1207.279	698.817	705.638	1383.994	1513.969	1170.664	1273.617	1260.268
18.0 Hz	637.542	1034.938	1028.304	781.287	668.633	681.108	570.0	645.901	726.202	728.344	814.216	914.777	756.06	645.569	963.885	1348.14	1018.633	556.094	665.834	607.676	465.051	960.433	1813.777	2117.907	1381.262	541.605	366.536	367.382	442.917	754.805	1270.116	1317.194	919.369	474.804	292.819	472.559	681.941	671.952	652.367	1056.442	1524.64	1239.404	932.176	1026.726	1533.53	1853.184	1522.356	1632.444	1473.135
17.5 Hz	429.519	850.706	1217.288	941.03	492.073	534.712	620.767	726.603	680.368	591.781	845.368	1021.571	679.055	439.281	809.518	943.091	684.107	581.759	511.465	620.983	631.545	891.357	1457.199	1486.238	1148.638	812.559	501.55	358.577	406.797	595.813	780.645	692.161	699.968	459.709	259.41	582.692	775.881	532.12	483.315	1380.368	1922.949	1406.149	1343.262	1518.243	1427.434	1493.05	1373.146	1421.302	1598.835
17.0 Hz	310.348	494.673	996.863	964.916	514.178	396.307	590.084	838.117	727.736	489.183	615.963	762.61	450.266	284.813	451.078	459.201	580.007	658.933	715.455	897.274	706.053	878.871	1108.122	764.05	782.376	790.519	463.782	363.273	437.74	571.595	551.703	430.125	539.088	429.304	274.227	476.193	644.272	511.208	468.085	1378.711	1643.958	1065.388	1240.546	1651.059	1700.347	1370.704	968.486	977.806	1651.002
16.5 Hz	439.121	495.445	766.005	1070.879	833.457	518.249	721.311	772.148	498.472	370.406	566.839	749.31	459.656	290.408	284.886	419.412	798.55	745.891	727.817	762.054	667.889	839.854	727.817	565.287	672.641	510.596	277.196	313.515	373.771	361.222	513.17	648.195	701.409	464.159	180.864	209.79	254.894	442.148	672.604	882.298	813.788	662.994	718.182	808.702	1005.449	984.364	724.159	941.666	1533.449
16.0 Hz	634.498	775.674	849.472	994.465	952.15	710.629	697.973	566.368	290.795	264.09	477.001	777.442	610.793	371.912	325.779	571.979	1029.584	965.991	807.123	668.752	715.92	774.218	510.499	699.0	892.357	607.587	298.061	266.169	317.721	293.466	609.001	866.705	777.789	402.767	73.409	113.754	186.158	548.465	842.955	759.259	678.043	535.257	402.27	294.92	257.019	506.387	702.175	1040.709	1188.178
15.5 Hz	629.472	777.07	749.957	796.067	972.857	716.437	543.303	508.12	273.531	207.672	256.496	530.067	518.38	268.979	244.061	618.633	1164.187	1047.611	868.294	797.619	556.117	435.046	360.27	787.019	1159.036	811.016	368.095	294.308	357.459	373.615	636.537	757.767	507.432	235.955	111.986	174.27	300.46	573.926	693.919	812.865	900.394	656.551	506.326	417.375	355.103	574.313	827.453	998.788	876.618
15.0 Hz	487.845	585.754	556.582	877.678	979.175	452.936	358.522	475.798	330.509	257.986	216.082	314.877	291.309	122.131	113.759	492.171	1011.841	788.207	582.661	660.044	412.057	316.491	423.166	709.784	1068.713	784.928	295.653	243.242	320.969	409.728	503.624	408.247	204.701	137.989	217.16	427.53	467.976	397.69	630.587	833.149	744.352	655.357	590.272	495.68	502.597	669.634	726.345	700.725	735.436
14.5 Hz	392.026	543.707	582.23	819.63	666.356	179.038	314.961	552.888	421.943	310.932	303.007	265.779	162.445	73.833	78.915	291.461	589.403	454.854	422.731	506.409	505.193	631.484	550.882	498.419	746.428	643.709	246.144	158.831	247.296	409.252	435.175	240.021	107.082	96.081	223.187	457.777	395.116	272.879	640.217	759.611	501.689	428.614	419.148	434.505	556.169	741.595	695.39	583.717	672.114
14.0 Hz	365.228	594.803	565.773	555.184	384.195	167.196	376.411	589.153	404.071	227.242	285.708	272.06	136.454	71.978	90.208	216.428	341.226	313.238	424.505	474.994	537.656	631.039	464.33	395.783	608.788	688.305	346.263	114.303	182.278	303.337	349.415	272.552	202.722	137.727	134.499	185.732	142.081	152.939	415.9	513.247	330.475	324.305	307.846	268.896	423.454	594.743	507.34	329.887	306.862
13.5 Hz	263.003	406.051	399.197	404.595	362.396	250.166	401.531	506.373	382.48	282.153	248.844	231.117	134.136	77.385	162.244	258.493	276.163	329.237	457.275	476.518	411.667	405.065	559.189	489.626	460.923	583.512	338.928	118.648	145.105	187.371	216.517	307.383	292.984	164.282	84.477	100.576	98.839	87.341	272.652	399.927	264.698	245.16	287.901	276.067	290.185	307.283	215.589	142.595	197.86
13.0 Hz	264.709	244.235	271.075	310.603	266.311	189.572	314.0	335.351	342.268	401.191	276.564	181.21	119.558	94.402	214.723	235.255	197.714	381.649	499.107	396.42	284.235	380.578	850.221	677.991	277.317	338.785	238.491	140.148	171.711	207.224	251.719	410.666	308.231	112.847	90.601	109.288	120.774	119.78	269.702	461.386	326.387	236.386	305.695	309.411	379.391	349.034	216.45	210.708	291.871
12.5 Hz	259.797	287.203	242.189	239.011	212.947	151.84	198.327	169.575	215.647	410.794	317.227	134.829	106.647	115.424	176.962	174.528	197.512	361.84	450.933	300.668	204.407	333.966	719.831	587.785	281.499	356.63	226.167	117.979	162.567	237.411	289.919	400.749	286.898	112.478	88.456	101.933	181.478	189.952	330.208	498.305	300.683	287.706	306.364	271.981	412.337	418.709	325.574	288.826	380.341
12.0 Hz	158.257	271.031	244.031	252.627	337.796	222.053	118.568	126.042	135.255	286.101	254.263	88.318	79.044	107.915	124.34	131.091	181.873	256.9	324.894	224.588	131.237	258.805	415.143	362.73	388.62	450.892	236.327	87.369	122.677	190.238	173.599	196.23	197.872	130.054	75.046	86.008	176.924	245.626	370.889	394.698	219.607	237.672	217.316	166.329	300.721	391.725	327.296	257.858	348.401
11.5 Hz	110.558	185.969	186.218	237.324	362.415	244.461	120.267	130.841	96.489	139.151	169.969	134.989	103.69	89.891	110.171	105.212	135.218	229.003	309.851	212.711	127.48	289.649	386.908	304.476	357.731	362.828	175.902	125.566	206.737	184.566	103.611	84.42	92.361	101.927	79.792	72.814	108.667	219.784	295.168	243.483	199.924	184.834	125.95	130.929	431.494	528.442	236.977	153.72	270.053
11.0 Hz	104.566	162.368	153.977	187.343	256.465	193.157	163.924	124.358	76.747	104.478	149.787	168.647	121.763	79.498	92.919	81.896	103.342	224.919	314.639	197.295	103.461	250.779	400.18	302.782	235.883	210.253	95.946	126.504	228.941	197.397	110.375	80.233	91.492	92.698	76.878	96.395	102.95	183.639	205.907	158.1	207.102	168.032	76.932	172.292	423.306	458.04	223.757	151.619	246.087
10.5 Hz	158.609	209.978	164.138	156.734	171.106	137.954	203.936	159.549	72.452	83.13	113.717	124.378	94.321	68.403	62.336	86.784	121.861	190.666	236.182	152.815	84.775	182.892	326.082	264.32	235.823	222.735	79.628	60.315	126.027	176.181	156.9	118.131	133.133	104.913	62.33	102.905	98.088	136.041	143.496	100.488	179.857	187.39	115.166	192.682	303.438	308.767	231.73	153.46	149.892
10.0 Hz	186.834	214.26	152.814	158.457	163.398	123.559	211.059	207.997	93.263	82.546	95.369	99.973	86.016	59.024	74.986	149.62	202.732	199.509	166.793	118.272	119.638	163.299	235.075	217.384	314.134	397.18	170.614	49.893	100.744	156.56	173.271	134.202	113.137	93.468	62.179	92.574	102.096	103.63	104.696	108.596	238.944	234.71	106.267	178.546	332.679	313.366	184.476	110.013	119.246
9.5 Hz	188.107	197.18	150.613	150.523	146.972	120.31	184.697	195.009	126.992	121.082	91.265	82.532	69.266	42.906	94.128	161.045	248.977	277.818	171.125	118.529	144.083	144.914	193.432	183.478	297.757	431.409	209.13	49.826	81.385	102.586	104.174	98.451	99.114	73.659	49.915	68.186	92.636	98.371	107.874	165.666	305.395	227.628	47.368	85.158	202.699	218.673	168.172	171.794	204.216
9.0 Hz	192.62	166.946	134.33	129.411	100.597	80.806	147.491	192.482	175.397	148.606	94.741	95.437	78.113	44.168	99.458	109.969	201.457	278.848	180.071	142.261	126.102	110.257	218.296	225.321	204.482	232.718	118.259	46.408	72.955	83.203	68.72	81.471	114.176	72.434	26.171	35.284	54.007	74.055	95.673	168.475	248.241	153.486	45.439	90.269	137.686	137.497	179.558	203.601	179.132
8.5 Hz	166.365	134.215	120.759	172.185	132.285	51.779	119.56	183.212	158.7	137.247	107.564	98.571	103.57	84.21	97.076	109.106	140.125	143.71	128.705	137.491	104.149	99.923	210.983	225.312	145.638	106.1	54.674	55.732	92.098	111.781	101.568	80.841	90.155	65.823	26.983	47.301	56.997	51.844	68.344	148.97	226.78	147.044	58.923	160.292	221.257	155.198	142.931	126.696	112.162
8.0 Hz	112.386	121.822	109.782	182.073	181.245	72.356	106.072	142.032	100.221	91.04	85.244	78.986	110.571	94.596	67.405	106.618	102.321	64.302	108.176	123.919	94.554	96.47	156.3	165.18	120.725	103.792	53.617	49.776	81.825	97.835	108.509	93.883	69.154	50.141	37.586	72.558	80.367	59.478	96.782	176.984	245.323	174.66	66.155	144.984	258.956	234.679	144.104	109.895	125.059
7.5 Hz	65.819	99.37	98.86	127.538	138.156	91.528	112.767	126.018	74.127	50.132	53.087	58.006	89.846	78.391	55.8	83.573	74.931	69.254	119.491	131.682	110.242	90.586	108.574	120.123	126.525	129.66	63.568	55.103	116.873	109.21	86.002	84.904	53.475	39.66	38.823	52.853	60.409	73.098	116.23	151.886	167.896	131.214	84.882	127.399	212.599	240.806	191.579	128.032	106.269
7.0 Hz	45.857	83.986	123.884	131.304	97.25	107.477	166.595	134.848	65.288	43.897	38.523	54.216	85.299	92.488	78.195	101.398	126.423	108.337	104.816	155.815	191.747	177.324	154.236	124.201	112.312	96.266	53.302	67.639	124.586	110.022	74.186	50.22	30.329	32.513	35.507	30.048	35.894	64.701	83.547	95.572	105.696	101.118	96.27	130.242	164.179	174.566	157.173	108.472	103.438
6.5 Hz	47.199	72.661	105.242	110.003	92.926	103.68	139.032	128.259	89.41	63.134	48.344	70.722	87.075	86.761	95.324	115.233	161.064	132.184	89.499	131.731	198.533	255.791	228.309	153.869	101.27	64.126	44.974	65.019	86.114	76.494	67.283	48.177	34.134	27.24	31.582	36.347	40.305	57.733	70.903	88.345	121.509	134.322	107.931	100.484	106.166	103.67	82.428	81.296	122.716
6.0 Hz	57.102	54.824	51.883	55.551	82.635	73.199	70.354	103.11	84.951	69.407	60.443	53.511	61.905	68.145	78.43	77.869	95.455	85.351	73.777	96.269	135.689	202.805	169.049	108.087	90.341	59.324	48.012	57.484	68.491	68.496	65.821	61.53	42.939	23.815	34.261	50.724	56.128	74.118	77.93	75.635	107.62	147.365	134.465	83.874	86.399	81.152	51.697	65.413	87.885
5.5 Hz	49.267	45.373	38.314	45.301	70.4	56.35	59.355	83.991	61.588	64.789	57.265	26.617	41.782	62.731	51.738	41.909	50.283	46.71	52.869	77.356	101.687	136.324	105.759	66.811	69.396	49.092	52.794	62.728	72.13	73.32	63.003	75.445	56.925	24.255	34.767	51.82	54.838	79.407	80.422	53.291	67.217	103.866	119.417	108.784	137.549	111.951	85.987	108.964	79.589
5.0 Hz	40.79	64.195	68.305	49.044	49.815	49.508	63.599	86.418	75.057	61.023	46.971	41.275	44.289	43.746	31.491	23.366	45.807	57.978	47.357	47.734	77.598	122.282	111.962	85.003	86.682	56.47	50.011	62.723	76.343	70.944	51.295	74.685	65.143	29.664	41.616	60.463	55.53	74.22	78.135	85.136	102.258	86.303	102.253	107.102	131.023	119.725	131.417	221.065	194.535
4.5 Hz	60.219	89.032	94.196	75.103	93.19	82.451	69.253	104.91	93.397	52.278	42.673	71.795	68.096	42.027	36.077	25.377	37.435	49.218	51.096	54.079	72.763	111.486	101.982	98.653	108.473	55.403	29.954	40.67	58.462	58.555	53.624	77.65	67.147	37.035	40.622	49.466	45.068	67.317	98.962	161.919	155.112	97.814	114.45	98.313	89.922	86.363	119.501	226.6	232.539
4.0 Hz	52.869	68.537	68.507	94.059	137.22	100.976	66.692	91.058	82.993	57.399	46.52	65.348	75.734	53.967	57.278	44.438	42.397	68.775	109.228	108.058	81.395	104.434	101.294	121.846	158.506	83.988	17.465	30.406	52.369	61.282	73.172	78.752	54.719	34.284	28.969	23.457	31.432	74.946	116.43	151.022	144.703	100.957	89.983	104.409	87.722	52.018	78.179	122.61	123.12
3.5 Hz	38.921	56.965	53.426	81.469	107.511	69.4	52.436	58.625	59.004	60.907	53.974	54.959	58.465	46.875	50.68	42.021	51.293	93.745	134.853	115.833	77.896	87.123	96.114	129.148	170.722	114.383	35.641	35.651	52.238	61.683	77.793	67.653	36.513	24.151	32.162	29.752	30.786	66.365	83.053	79.496	90.899	75.791	66.69	94.772	88.548	60.623	57.213	61.984	65.166
3.0 Hz	80.87	88.138	64.662	72.54	74.486	45.139	55.179	62.709	46.833	39.901	54.629	59.226	42.415	38.567	32.129	22.713	35.297	51.783	82.755	90.393	67.891	55.815	66.12	102.705	121.855	85.797	39.008	36.184	48.792	57.14	57.901	51.121	45.531	36.976	42.863	40.284	24.229	32.997	59.064	89.902	67.79	42.647	63.569	87.357	106.94	85.404	43.471	45.198	83.04
2.5 Hz	83.502	92.336	63.285	71.647	67.5	42.384	74.161	78.345	38.216	21.778	39.053	40.641	26.701	34.886	25.784	16.86	25.623	26.613	73.759	100.098	73.039	73.068	78.098	84.996	73.754	44.273	30.112	32.649	46.975	61.916	57.024	53.691	57.698	50.671	43.704	34.95	25.213	25.537	65.093	125.65	107.021	53.681	42.444	73.892	114.466	90.385	44.999	49.694	94.782
2.0 Hz	40.617	65.258	62.209	80.942	75.076	42.468	66.917	60.466	26.78	23.988	38.717	36.36	22.967	30.445	30.622	23.331	28.376	38.874	83.071	85.099	57.927	91.988	94.004	63.336	53.364	49.648	44.602	35.171	45.716	73.834	85.872	71.366	44.243	33.463	26.733	19.449	29.442	43.074	63.173	103.923	136.879	86.839	40.241	73.69	107.231	86.746	49.46	44.287	63.949
1.5 Hz	31.19	57.285	65.252	77.322	69.598	43.221	55.802	46.265	28.918	37.142	52.292	49.079	29.102	26.377	30.946	23.854	23.468	41.281	68.343	50.29	30.698	65.858	73.678	47.516	64.788	74.036	49.878	38.484	52.823	78.331	91.171	68.095	27.953	19.976	18.534	16.657	31.808	53.438	70.102	114.913	161.462	107.471	66.255	92.408	93.311	70.854	40.607	33.572	48.051
1.0 Hz	48.63	59.238	45.271	46.692	43.861	35.236	54.558	53.506	34.419	38.822	53.583	64.202	45.109	23.132	24.336	25.899	33.222	48.68	63.593	45.766	24.339	48.515	76.01	60.631	75.798	76.716	36.561	33.137	51.081	54.282	59.768	47.388	17.375	16.527	23.818	27.557	29.006	55.048	102.502	158.751	160.9	87.362	70.307	78.57	54.055	61.741	57.484	48.488	58.458
0.5 Hz	53.309	59.612	32.175	32.444	32.614	27.22	53.579	62.546	45.758	42.224	48.515	61.847	48.715	23.193	29.221	40.124	52.707	71.392	76.637	64.098	42.001	48.122	90.237	84.279	71.032	59.263	27.85	24.345	30.305	27.494	43.056	40.378	14.746	17.045	31.719	39.248	28.377	53.786	91.717	116.128	116.157	67.94	72.512	81.484	43.341	56.986	68.764	60.495	59.737
0.0 Hz	44.435	46.401	31.922	34.291	38.777	31.807	55.641	79.364	72.051	50.963	41.729	40.183	29.276	23.871	32.523	36.507	50.204	73.434	69.799	61.968	53.839	41.808	69.667	74.541	61.775	60.608	39.025	29.158	29.928	32.032	49.273	49.929	26.895	27.248	34.672	39.622	31.416	50.005	66.137	57.131	71.748	60.781	75.4	110.55	77.558	52.551	50.231	44.169	46.48
Sleep Annotation
t	12300.0	12302.5	12305.01	12307.51	12310.01	12312.52	12315.02	12317.53	12320.03	12322.53	12325.04	12327.54	12330.04	12332.55	12335.05	12337.56	12340.06	12342.56	12345.07	12347.57	12350.07	12352.58	12355.08	12357.58	12360.09	12362.59	12365.1	12367.6	12370.1	12372.61	12375.11	12377.61	12380.12	12382.62	12385.13	12387.63	12390.13	12392.64	12395.14	12397.64	12400.15	12402.65	12405.15	12407.66	12410.16	12412.67	12415.17	12417.67	12420.18
state	NREM	NREM	NREM	NREM	NREM	NREM	NREM	NREM	NREM	NREM	NREM	NREM	NREM	NREM	NREM	NREM	NREM	NREM	NREM	NREM	NREM	NREM	NREM	NREM	NREM	NREM	NREM	NREM	NREM	NREM	NREM	NREM	NREM	NREM	NREM	NREM	NREM	NREM	NREM	NREM	NREM	NREM	NREM	NREM	NREM	NREM	IS	IS	IS
[truncated: 1,651 more columns]

## Sheet: Figure_3c
trial #	-400.0	-397.5	-395.0	-392.5	-390.0	-387.5	-385.0	-382.5	-380.0	-377.5	-375.0	-372.5	-370.0	-367.5	-365.0	-362.5	-360.0	-357.5	-355.0	-352.5	-350.0	-347.5	-345.0	-342.5	-340.0	-337.5	-335.0	-332.5	-330.0	-327.5	-325.0	-322.5	-320.0	-317.5	-315.0	-312.5	-310.0	-307.5	-305.0	-302.5	-300.0	-297.5	-295.0	-292.5	-290.0	-287.5	-285.0	-282.5	-280.0
1	NREM	NREM	NREM	IS	IS	IS	IS	IS	IS	IS	IS	wake	wake	wake	wake	NREM	NREM	NREM	NREM	NREM	NREM	NREM	NREM	NREM	NREM	NREM	NREM	NREM	NREM	NREM	NREM	NREM	NREM	NREM	NREM	NREM	NREM	NREM	NREM	NREM	NREM	NREM	NREM	NREM	NREM	NREM	NREM	NREM	NREM
2	NREM	NREM	NREM	NREM	NREM	NREM	NREM	NREM	NREM	NREM	NREM	NREM	NREM	NREM	NREM	NREM	NREM	NREM	NREM	NREM	IS	IS	IS	IS	IS	IS	IS	IS	IS	REM	REM	REM	REM	REM	REM	REM	REM	REM	REM	REM	REM	REM	REM	REM	REM	REM	REM	REM	REM
3	NREM	NREM	NREM	NREM	NREM	NREM	NREM	NREM	NREM	NREM	NREM	NREM	NREM	NREM	NREM	NREM	NREM	NREM	NREM	NREM	NREM	NREM	NREM	NREM	NREM	NREM	NREM	NREM	NREM	NREM	NREM	NREM	NREM	NREM	NREM	NREM	NREM	NREM	NREM	NREM	NREM	NREM	NREM	NREM	NREM	NREM	NREM	NREM	NREM
4	wake	wake	wake	wake	wake	wake	wake	wake	wake	wake	NREM	NREM	NREM	NREM	NREM	NREM	NREM	NREM	NREM	NREM	NREM	NREM	NREM	NREM	NREM	NREM	NREM	NREM	NREM	NREM	NREM	NREM	NREM	NREM	NREM	NREM	NREM	NREM	NREM	NREM	NREM	NREM	NREM	NREM	NREM	NREM	NREM	NREM	NREM
5	NREM	NREM	NREM	NREM	NREM	NREM	NREM	NREM	NREM	NREM	NREM	NREM	NREM	NREM	NREM	NREM	NREM	NREM	NREM	NREM	NREM	IS	IS	IS	IS	IS	IS	IS	IS	REM	REM	REM	REM	REM	REM	REM	REM	REM	REM	REM	REM	REM	REM	REM	REM	REM	REM	REM	REM
6	NREM	NREM	NREM	NREM	NREM	NREM	NREM	NREM	NREM	NREM	NREM	NREM	NREM	NREM	NREM	NREM	NREM	NREM	NREM	NREM	NREM	NREM	NREM	NREM	NREM	NREM	NREM	NREM	NREM	NREM	NREM	NREM	NREM	NREM	NREM	NREM	NREM	NREM	NREM	NREM	NREM	NREM	NREM	NREM	NREM	NREM	NREM	NREM	NREM
7	NREM	NREM	NREM	NREM	NREM	NREM	NREM	NREM	NREM	NREM	NREM	NREM	NREM	NREM	NREM	NREM	wake	wake	wake	wake	wake	wake	wake	wake	wake	NREM	NREM	NREM	NREM	NREM	NREM	NREM	NREM	NREM	NREM	NREM	NREM	NREM	NREM	NREM	NREM	NREM	NREM	NREM	NREM	NREM	NREM	NREM	NREM
8	wake	wake	wake	wake	wake	wake	wake	wake	wake	wake	wake	wake	wake	wake	wake	wake	wake	wake	wake	wake	wake	wake	wake	wake	wake	wake	wake	wake	wake	wake	wake	wake	wake	wake	wake	wake	wake	wake	wake	wake	wake	wake	wake	wake	wake	wake	wake	wake	wake
9	wake	wake	wake	wake	wake	wake	NREM	NREM	NREM	NREM	NREM	NREM	NREM	NREM	NREM	NREM	NREM	NREM	NREM	NREM	NREM	NREM	NREM	NREM	NREM	NREM	NREM	NREM	NREM	NREM	NREM	NREM	NREM	NREM	NREM	NREM	NREM	NREM	NREM	NREM	NREM	NREM	NREM	NREM	NREM	NREM	NREM	NREM	NREM
10	NREM	NREM	NREM	NREM	NREM	NREM	NREM	NREM	NREM	IS	IS	IS	IS	IS	REM	REM	REM	REM	REM	REM	REM	wake	wake	wake	wake	wake	wake	NREM	NREM	NREM	NREM	NREM	NREM	NREM	NREM	NREM	NREM	NREM	NREM	NREM	NREM	NREM	NREM	NREM	NREM	NREM	NREM	NREM	NREM
11	wake	wake	wake	wake	wake	wake	wake	wake	wake	wake	wake	wake	wake	NREM	NREM	NREM	NREM	NREM	NREM	NREM	NREM	NREM	NREM	NREM	NREM	NREM	NREM	NREM	NREM	NREM	NREM	NREM	NREM	NREM	NREM	NREM	NREM	NREM	NREM	NREM	NREM	NREM	NREM	NREM	NREM	NREM	NREM	NREM	NREM
12	NREM	NREM	NREM	NREM	NREM	NREM	NREM	NREM	NREM	NREM	NREM	NREM	NREM	NREM	NREM	NREM	NREM	NREM	NREM	NREM	NREM	NREM	NREM	NREM	NREM	NREM	NREM	NREM	IS	IS	IS	IS	IS	IS	IS	IS	IS	wake	wake	wake	wake	wake	wake	wake	wake	wake	wake	wake	wake
13	IS	IS	IS	IS	IS	IS	IS	IS	IS	REM	REM	REM	REM	REM	REM	REM	REM	REM	REM	REM	REM	REM	REM	REM	REM	REM	REM	wake	wake	wake	wake	wake	wake	wake	wake	wake	wake	wake	wake	wake	wake	wake	wake	wake	wake	wake	wake	wake	wake
14	REM	REM	REM	REM	REM	REM	REM	REM	REM	REM	REM	REM	REM	REM	REM	REM	REM	REM	REM	REM	REM	REM	wake	wake	wake	wake	NREM	NREM	NREM	NREM	NREM	NREM	NREM	NREM	NREM	NREM	NREM	NREM	NREM	NREM	NREM	NREM	NREM	NREM	NREM	NREM	NREM	NREM	NREM
15	wake	wake	wake	wake	wake	wake	wake	wake	wake	NREM	NREM	NREM	NREM	NREM	NREM	NREM	NREM	NREM	NREM	NREM	NREM	NREM	NREM	NREM	NREM	NREM	NREM	NREM	NREM	NREM	NREM	NREM	NREM	NREM	NREM	NREM	NREM	NREM	NREM	NREM	NREM	NREM	NREM	NREM	NREM	NREM	NREM	NREM	NREM
16	wake	wake	wake	wake	wake	wake	wake	wake	wake	wake	wake	wake	wake	wake	wake	wake	wake	wake	wake	wake	wake	wake	wake	wake	wake	wake	wake	wake	wake	wake	wake	wake	wake	wake	wake	wake	wake	wake	wake	wake	wake	wake	wake	wake	wake	wake	wake	wake	wake
17	wake	wake	wake	wake	wake	wake	wake	wake	wake	wake	wake	wake	wake	wake	wake	wake	wake	wake	wake	wake	wake	wake	wake	wake	wake	wake	wake	wake	wake	wake	wake	wake	wake	wake	wake	wake	wake	wake	wake	wake	wake	wake	wake	wake	wake	wake	wake	wake	wake
18	wake	wake	wake	wake	wake	wake	wake	wake	wake	wake	wake	wake	wake	wake	wake	wake	wake	wake	wake	wake	wake	wake	wake	wake	wake	wake	wake	wake	wake	wake	wake	wake	wake	wake	wake	wake	wake	wake	wake	wake	wake	wake	wake	wake	wake	wake	wake	wake	wake
19	NREM	NREM	NREM	NREM	NREM	NREM	NREM	wake	wake	wake	wake	wake	wake	wake	wake	wake	NREM	NREM	NREM	NREM	NREM	NREM	NREM	NREM	NREM	NREM	NREM	NREM	NREM	NREM	NREM	NREM	NREM	NREM	NREM	NREM	NREM	NREM	NREM	NREM	NREM	NREM	NREM	NREM	NREM	NREM	NREM	NREM	NREM
20	NREM	NREM	NREM	NREM	NREM	NREM	NREM	NREM	NREM	NREM	NREM	NREM	wake	wake	wake	wake	wake	wake	wake	wake	wake	wake	wake	wake	wake	wake	wake	wake	NREM	NREM	NREM	NREM	NREM	NREM	NREM	NREM	NREM	NREM	NREM	NREM	NREM	NREM	NREM	NREM	NREM	NREM	NREM	NREM	NREM
21	REM	REM	REM	REM	REM	REM	REM	wake	wake	wake	wake	wake	wake	wake	wake	wake	wake	wake	wake	wake	wake	wake	wake	NREM	NREM	NREM	NREM	NREM	NREM	NREM	NREM	NREM	NREM	NREM	NREM	IS	IS	IS	IS	IS	IS	IS	IS	wake	wake	wake	wake	wake	wake
22	NREM	NREM	NREM	NREM	NREM	NREM	NREM	NREM	NREM	IS	IS	IS	IS	IS	IS	IS	IS	REM	REM	REM	REM	REM	REM	REM	REM	REM	REM	REM	REM	wake	wake	wake	wake	wake	NREM	NREM	NREM	NREM	NREM	NREM	NREM	NREM	NREM	NREM	NREM	NREM	NREM	NREM	NREM
23	wake	wake	wake	wake	wake	wake	wake	wake	wake	wake	wake	wake	wake	wake	wake	wake	wake	wake	wake	wake	wake	wake	wake	wake	wake	wake	wake	wake	wake	wake	wake	wake	wake	wake	wake	wake	NREM	NREM	NREM	NREM	NREM	NREM	NREM	NREM	NREM	NREM	NREM	NREM	NREM
24	NREM	NREM	NREM	NREM	NREM	NREM	NREM	NREM	NREM	NREM	NREM	NREM	NREM	NREM	NREM	NREM	NREM	NREM	NREM	NREM	NREM	NREM	NREM	NREM	NREM	NREM	NREM	NREM	NREM	NREM	NREM	NREM	wake	wake	wake	wake	wake	wake	wake	wake	wake	wake	wake	NREM	NREM	NREM	NREM	NREM	NREM
25	NREM	NREM	NREM	NREM	NREM	NREM	NREM	NREM	NREM	wake	wake	wake	wake	wake	wake	wake	wake	NREM	NREM	NREM	NREM	NREM	NREM	NREM	NREM	NREM	NREM	NREM	NREM	NREM	NREM	NREM	NREM	NREM	NREM	NREM	NREM	NREM	NREM	NREM	NREM	NREM	NREM	NREM	NREM	NREM	NREM	NREM	NREM
26	wake	wake	wake	wake	wake	wake	wake	wake	wake	wake	wake	wake	wake	wake	wake	wake	wake	wake	NREM	NREM	NREM	NREM	NREM	NREM	NREM	NREM	NREM	NREM	NREM	NREM	NREM	NREM	NREM	NREM	NREM	NREM	NREM	NREM	NREM	NREM	NREM	NREM	NREM	NREM	NREM	NREM	NREM	NREM	NREM
27	NREM	NREM	NREM	NREM	NREM	NREM	NREM	NREM	NREM	NREM	NREM	NREM	NREM	NREM	NREM	NREM	NREM	NREM	IS	IS	IS	IS	IS	IS	IS	IS	IS	IS	IS	REM	REM	REM	REM	REM	REM	REM	REM	REM	REM	REM	REM	REM	REM	REM	REM	REM	REM	REM	REM
28	IS	IS	IS	IS	IS	IS	wake	wake	wake	wake	wake	NREM	NREM	NREM	NREM	NREM	NREM	NREM	NREM	NREM	NREM	IS	IS	IS	IS	IS	IS	IS	IS	IS	IS	IS	IS	IS	REM	REM	REM	REM	REM	REM	REM	REM	REM	REM	REM	REM	REM	REM	REM
29	wake	wake	wake	wake	wake	wake	wake	wake	wake	wake	wake	wake	wake	wake	wake	wake	wake	wake	wake	wake	wake	NREM	NREM	NREM	NREM	NREM	NREM	NREM	NREM	NREM	NREM	NREM	NREM	NREM	NREM	NREM	NREM	NREM	NREM	NREM	NREM	NREM	NREM	NREM	NREM	NREM	NREM	NREM	NREM
30	REM	REM	wake	wake	wake	wake	wake	wake	wake	wake	wake	wake	wake	wake	wake	wake	wake	wake	wake	wake	wake	wake	wake	wake	wake	wake	wake	wake	wake	wake	wake	wake	wake	wake	NREM	NREM	NREM	NREM	NREM	NREM	IS	IS	IS	IS	wake	wake	wake	wake	wake
31	IS	IS	IS	IS	IS	IS	IS	IS	REM	REM	REM	REM	REM	REM	REM	REM	REM	REM	REM	REM	REM	REM	REM	REM	REM	REM	REM	REM	REM	REM	REM	REM	REM	REM	REM	REM	REM	REM	REM	REM	REM	REM	REM	REM	REM	REM	REM	REM	REM
32	wake	wake	wake	wake	wake	wake	wake	wake	wake	wake	wake	wake	NREM	NREM	NREM	NREM	NREM	NREM	NREM	NREM	NREM	NREM	NREM	NREM	NREM	NREM	NREM	NREM	NREM	NREM	NREM	NREM	NREM	NREM	NREM	NREM	NREM	NREM	NREM	NREM	NREM	NREM	NREM	NREM	NREM	NREM	NREM	NREM	NREM
33	wake	wake	wake	wake	wake	wake	wake	wake	wake	wake	wake	wake	wake	wake	wake	wake	wake	wake	wake	wake	wake	wake	wake	wake	wake	wake	wake	wake	wake	wake	wake	wake	wake	wake	wake	wake	wake	wake	wake	wake	wake	wake	wake	wake	wake	wake	wake	wake	wake
34	wake	wake	NREM	NREM	NREM	NREM	NREM	NREM	NREM	NREM	NREM	NREM	NREM	NREM	NREM	NREM	NREM	NREM	NREM	NREM	NREM	NREM	NREM	NREM	NREM	NREM	NREM	NREM	NREM	NREM	NREM	NREM	NREM	NREM	NREM	NREM	NREM	NREM	NREM	NREM	NREM	NREM	IS	IS	IS	IS	IS	IS	IS
35	wake	wake	wake	wake	wake	wake	wake	NREM	NREM	NREM	NREM	NREM	NREM	NREM	NREM	NREM	NREM	NREM	NREM	NREM	NREM	NREM	NREM	NREM	NREM	NREM	NREM	NREM	NREM	NREM	NREM	NREM	NREM	NREM	NREM	NREM	NREM	NREM	NREM	NREM	NREM	NREM	NREM	NREM	NREM	NREM	NREM	NREM	NREM
36	NREM	NREM	NREM	wake	wake	wake	wake	wake	wake	wake	wake	wake	wake	wake	wake	wake	wake	wake	wake	wake	wake	wake	wake	wake	wake	wake	wake	wake	NREM	NREM	NREM	NREM	NREM	NREM	NREM	NREM	NREM	NREM	NREM	NREM	NREM	NREM	NREM	NREM	NREM	NREM	NREM	NREM	NREM
37	wake	wake	wake	wake	wake	wake	NREM	NREM	NREM	NREM	NREM	NREM	NREM	NREM	NREM	NREM	NREM	NREM	NREM	NREM	NREM	NREM	NREM	NREM	NREM	NREM	NREM	NREM	NREM	NREM	NREM	NREM	NREM	NREM	NREM	NREM	NREM	NREM	NREM	NREM	NREM	NREM	NREM	NREM	NREM	NREM	NREM	NREM	NREM
38	wake	wake	wake	wake	wake	wake	wake	wake	wake	wake	wake	wake	wake	wake	wake	wake	wake	wake	wake	wake	wake	wake	wake	wake	wake	wake	wake	wake	wake	wake	wake	wake	wake	wake	wake	wake	wake	wake	wake	wake	wake	wake	wake	wake	wake	wake	wake	wake	wake
39	wake	wake	wake	wake	wake	wake	wake	wake	wake	wake	wake	wake	wake	wake	wake	wake	wake	wake	wake	wake	wake	wake	wake	wake	wake	wake	wake	wake	wake	wake	wake	wake	wake	wake	wake	wake	wake	wake	wake	wake	wake	wake	wake	wake	wake	wake	wake	wake	wake
40	wake	wake	wake	wake	wake	wake	wake	wake	wake	wake	wake	wake	wake	wake	wake	wake	wake	wake	wake	wake	wake	wake	wake	wake	wake	wake	wake	wake	wake	wake	wake	wake	wake	wake	wake	wake	wake	wake	wake	wake	wake	wake	wake	wake	wake	wake	wake	wake	wake
41	NREM	NREM	NREM	NREM	NREM	NREM	NREM	NREM	NREM	IS	IS	IS	IS	IS	IS	IS	IS	IS	wake	wake	wake	wake	NREM	NREM	NREM	NREM	NREM	NREM	NREM	NREM	NREM	NREM	NREM	NREM	NREM	NREM	NREM	NREM	NREM	NREM	NREM	NREM	NREM	NREM	NREM	NREM	NREM	NREM	NREM
42	NREM	NREM	NREM	NREM	NREM	NREM	NREM	NREM	NREM	NREM	NREM	NREM	NREM	NREM	NREM	NREM	NREM	NREM	NREM	NREM	NREM	NREM	NREM	NREM	NREM	NREM	NREM	NREM	NREM	NREM	NREM	NREM	NREM	NREM	NREM	NREM	NREM	NREM	NREM	NREM	NREM	NREM	NREM	NREM	NREM	NREM	NREM	NREM	NREM
43	wake	wake	wake	wake	wake	wake	wake	wake	wake	wake	wake	wake	wake	wake	wake	wake	wake	wake	wake	wake	wake	wake	wake	wake	wake	wake	wake	wake	wake	wake	wake	wake	wake	wake	wake	wake	wake	wake	wake	wake	wake	wake	wake	wake	wake	wake	wake	wake	wake
44	NREM	NREM	NREM	NREM	NREM	NREM	NREM	NREM	NREM	NREM	NREM	NREM	NREM	NREM	NREM	NREM	NREM	NREM	NREM	NREM	NREM	NREM	NREM	NREM	NREM	NREM	NREM	NREM	NREM	NREM	NREM	NREM	NREM	NREM	NREM	NREM	NREM	NREM	NREM	NREM	NREM	NREM	NREM	NREM	NREM	NREM	NREM	NREM	wake
45	wake	NREM	NREM	NREM	NREM	NREM	NREM	NREM	NREM	NREM	NREM	NREM	NREM	NREM	NREM	NREM	NREM	NREM	NREM	NREM	NREM	NREM	NREM	NREM	NREM	NREM	NREM	NREM	NREM	NREM	NREM	NREM	NREM	NREM	NREM	NREM	NREM	NREM	NREM	NREM	NREM	NREM	NREM	NREM	NREM	NREM	NREM	NREM	NREM
46	NREM	NREM	NREM	NREM	NREM	NREM	NREM	NREM	NREM	NREM	NREM	NREM	NREM	NREM	NREM	NREM	NREM	NREM	NREM	NREM	NREM	NREM	NREM	NREM	NREM	NREM	NREM	NREM	NREM	NREM	NREM	NREM	NREM	NREM	NREM	NREM	NREM	NREM	NREM	NREM	NREM	NREM	NREM	NREM	NREM	NREM	NREM	NREM	NREM
47	wake	wake	wake	wake	wake	wake	wake	wake	wake	wake	wake	wake	wake	wake	wake	wake	wake	wake	wake	wake	wake	wake	wake	wake	wake	wake	wake	wake	wake	wake	wake	wake	wake	wake	wake	wake	wake	wake	wake	wake	wake	wake	wake	wake	wake	wake	wake	wake	wake
48	NREM	NREM	NREM	NREM	IS	IS	IS	IS	IS	IS	REM	REM	REM	REM	REM	REM	REM	REM	REM	REM	REM	REM	REM	REM	REM	REM	wake	wake	wake	wake	wake	wake	wake	wake	wake	wake	wake	wake	NREM	NREM	NREM	NREM	NREM	NREM	NREM	NREM	NREM	NREM	NREM
49	IS	IS	IS	wake	wake	wake	wake	wake	wake	wake	NREM	NREM	NREM	NREM	NREM	NREM	NREM	NREM	NREM	NREM	NREM	NREM	NREM	NREM	NREM	NREM	NREM	NREM	NREM	NREM	NREM	NREM	NREM	NREM	NREM	NREM	NREM	NREM	NREM	NREM	NREM	NREM	NREM	NREM	NREM	NREM	NREM	NREM	NREM
50	wake	wake	wake	wake	wake	wake	wake	wake	wake	wake	wake	wake	wake	wake	wake	wake	wake	wake	wake	wake	wake	wake	wake	wake	wake	wake	wake	wake	wake	wake	wake	wake	wake	wake	wake	wake	wake	wake	wake	wake	wake	wake	wake	wake	wake	wake	NREM	NREM	NREM
51	wake	wake	wake	wake	wake	wake	NREM	NREM	NREM	NREM	NREM	NREM	NREM	NREM	NREM	NREM	NREM	NREM	NREM	NREM	NREM	NREM	NREM	NREM	NREM	NREM	NREM	NREM	NREM	NREM	NREM	NREM	NREM	NREM	wake	wake	wake	wake	wake	wake	wake	wake	wake	wake	wake	wake	wake	wake	wake
52	NREM	NREM	NREM	NREM	NREM	NREM	NREM	NREM	NREM	NREM	NREM	NREM	NREM	NREM	NREM	NREM	NREM	NREM	NREM	NREM	NREM	NREM	NREM	NREM	NREM	NREM	NREM	NREM	NREM	wake	wake	wake	wake	wake	wake	wake	wake	NREM	NREM	NREM	NREM	NREM	NREM	NREM	NREM	NREM	NREM	NREM	NREM
53	wake	wake	wake	wake	NREM	NREM	NREM	NREM	NREM	NREM	IS	IS	IS	IS	IS	IS	IS	IS	IS	IS	IS	wake	wake	wake	wake	wake	wake	wake	wake	NREM	NREM	NREM	NREM	NREM	NREM	NREM	NREM	NREM	NREM	NREM	NREM	NREM	NREM	NREM	NREM	NREM	NREM	NREM	NREM
54	wake	wake	wake	wake	wake	wake	wake	wake	wake	wake	wake	wake	wake	wake	wake	wake	wake	wake	wake	wake	wake	wake	wake	wake	wake	wake	wake	wake	wake	wake	wake	wake	wake	wake	wake	wake	wake	wake	wake	wake	wake	wake	wake	wake	wake	wake	wake	wake	wake
55	NREM	NREM	NREM	NREM	NREM	NREM	NREM	NREM	NREM	NREM	NREM	NREM	NREM	NREM	NREM	NREM	NREM	NREM	NREM	NREM	NREM	NREM	NREM	NREM	NREM	NREM	NREM	NREM	NREM	NREM	NREM	NREM	NREM	NREM	NREM	NREM	NREM	IS	IS	IS	IS	IS	IS	IS	wake	wake	wake	NREM	NREM
56	wake	wake	wake	wake	wake	wake	wake	wake	wake	wake	wake	wake	wake	wake	wake	wake	wake	wake	wake	wake	wake	wake	wake	wake	wake	wake	wake	wake	wake	wake	wake	wake	wake	wake	wake	wake	wake	wake	wake	wake	wake	wake	wake	wake	wake	wake	wake	wake	wake
57	wake	wake	wake	wake	wake	wake	wake	wake	wake	wake	wake	wake	wake	wake	wake	wake	wake	wake	wake	wake	wake	wake	wake	wake	wake	wake	wake	wake	wake	wake	wake	wake	wake	wake	wake	wake	wake	wake	wake	wake	wake	wake	wake	wake	wake	wake	wake	wake	wake
58	wake	wake	wake	wake	wake	wake	wake	wake	wake	wake	wake	wake	wake	wake	wake	wake	wake	wake	wake	wake	wake	wake	wake	wake	wake	wake	wake	wake	wake	wake	wake	wake	wake	wake	wake	wake	wake	wake	wake	wake	wake	wake	wake	wake	wake	wake	wake	wake	wake
59	NREM	NREM	NREM	NREM	NREM	NREM	NREM	NREM	NREM	NREM	NREM	NREM	NREM	IS	IS	IS	IS	IS	IS	IS	IS	IS	IS	IS	REM	REM	REM	REM	REM	REM	REM	REM	REM	REM	REM	REM	REM	REM	REM	REM	REM	REM	REM	REM	REM	REM	REM	REM	REM
60	wake	wake	wake	wake	wake	NREM	NREM	NREM	NREM	NREM	NREM	NREM	NREM	NREM	NREM	NREM	NREM	NREM	NREM	NREM	NREM	NREM	NREM	NREM	NREM	NREM	NREM	NREM	NREM	NREM	NREM	NREM	NREM	NREM	NREM	NREM	NREM	NREM	NREM	NREM	NREM	NREM	NREM	NREM	NREM	NREM	NREM	NREM	NREM
61	NREM	NREM	NREM	NREM	NREM	NREM	NREM	NREM	NREM	NREM	NREM	NREM	NREM	NREM	NREM	NREM	NREM	NREM	NREM	NREM	NREM	NREM	NREM	NREM	NREM	NREM	NREM	NREM	NREM	NREM	NREM	NREM	NREM	NREM	NREM	NREM	NREM	NREM	NREM	NREM	NREM	NREM	NREM	NREM	NREM	NREM	NREM	wake	wake
62	REM	REM	REM	wake	wake	wake	wake	wake	NREM	NREM	NREM	NREM	NREM	NREM	NREM	NREM	NREM	NREM	NREM	NREM	NREM	NREM	NREM	NREM	NREM	NREM	NREM	NREM	NREM	NREM	NREM	NREM	NREM	NREM	NREM	NREM	NREM	IS	IS	IS	IS	IS	IS	wake	wake	wake	NREM	NREM	NREM
63	NREM	NREM	NREM	NREM	NREM	NREM	NREM	NREM	NREM	NREM	NREM	NREM	NREM	NREM	NREM	NREM	NREM	NREM	wake	wake	wake	wake	wake	wake	wake	wake	NREM	NREM	NREM	NREM	NREM	NREM	NREM	NREM	NREM	NREM	NREM	NREM	NREM	NREM	NREM	NREM	NREM	NREM	NREM	IS	IS	IS	IS
64	NREM	NREM	NREM	NREM	NREM	NREM	NREM	NREM	NREM	NREM	NREM	NREM	NREM	NREM	NREM	NREM	NREM	wake	wake	wake	wake	wake	wake	wake	wake	wake	wake	wake	wake	wake	wake	wake	wake	NREM	NREM	NREM	NREM	NREM	NREM	NREM	NREM	NREM	NREM	NREM	NREM	NREM	NREM	NREM	NREM
65	NREM	NREM	NREM	NREM	NREM	NREM	NREM	NREM	NREM	NREM	NREM	NREM	NREM	NREM	NREM	NREM	NREM	NREM	NREM	NREM	NREM	NREM	NREM	wake	wake	wake	wake	wake	wake	wake	wake	wake	wake	wake	wake	wake	wake	wake	wake	wake	wake	NREM	NREM	NREM	NREM	NREM	NREM	NREM	NREM
66	NREM	NREM	NREM	NREM	NREM	NREM	NREM	NREM	NREM	NREM	NREM	NREM	NREM	NREM	NREM	NREM	NREM	NREM	NREM	NREM	NREM	NREM	NREM	NREM	NREM	NREM	NREM	NREM	NREM	NREM	NREM	NREM	IS	IS	IS	IS	IS	IS	IS	REM	REM	REM	REM	REM	wake	wake	wake	wake	wake
67	wake	wake	NREM	NREM	NREM	NREM	NREM	NREM	NREM	NREM	NREM	NREM	NREM	NREM	NREM	NREM	NREM	NREM	NREM	NREM	NREM	IS	IS	IS	IS	IS	IS	IS	REM	REM	REM	REM	REM	REM	REM	REM	REM	wake	wake	wake	wake	wake	NREM	NREM	NREM	NREM	NREM	NREM	NREM
68	REM	REM	REM	REM	REM	REM	REM	REM	REM	REM	REM	REM	REM	REM	REM	REM	REM	REM	REM	REM	REM	REM	REM	REM	REM	REM	REM	REM	REM	REM	REM	REM	REM	REM	REM	REM	REM	REM	REM	REM	REM	REM	REM	REM	REM	REM	REM	REM	REM
69	NREM	NREM	NREM	NREM	NREM	NREM	NREM	IS	IS	IS	IS	IS	IS	IS	IS	IS	IS	IS	IS	IS	wake	wake	wake	wake	wake	wake	wake	wake	wake	wake	wake	wake	wake	wake	wake	wake	wake	wake	wake	wake	wake	wake	wake	wake	wake	wake	wake	wake	wake
70	NREM	NREM	NREM	NREM	NREM	NREM	NREM	wake	wake	wake	wake	wake	wake	wake	wake	wake	wake	wake	wake	NREM	NREM	NREM	NREM	NREM	NREM	NREM	NREM	NREM	NREM	NREM	NREM	NREM	NREM	NREM	NREM	NREM	NREM	NREM	NREM	NREM	NREM	NREM	NREM	NREM	NREM	NREM	NREM	NREM	NREM
71	wake	wake	wake	wake	wake	wake	wake	wake	wake	wake	wake	wake	wake	wake	wake	wake	wake	wake	wake	wake	wake	wake	wake	wake	wake	wake	wake	wake	wake	wake	wake	wake	wake	wake	wake	wake	wake	wake	wake	wake	wake	wake	wake	wake	wake	wake	wake	wake	wake
72	wake	wake	wake	wake	wake	wake	wake	wake	wake	wake	wake	wake	wake	wake	wake	wake	wake	wake	wake	wake	wake	wake	wake	wake	wake	wake	wake	wake	wake	wake	wake	wake	wake	wake	wake	wake	wake	wake	wake	wake	wake	wake	wake	wake	wake	wake	wake	wake	wake
73	wake	wake	wake	wake	wake	wake	wake	wake	wake	wake	wake	wake	wake	wake	wake	wake	wake	wake	wake	wake	wake	wake	wake	wake	wake	wake	wake	wake	wake	wake	wake	wake	wake	wake	wake	wake	wake	wake	wake	wake	wake	wake	wake	wake	wake	wake	wake	wake	wake
74	wake	wake	wake	wake	wake	wake	wake	wake	wake	wake	wake	wake	wake	wake	wake	wake	wake	wake	wake	wake	wake	wake	wake	wake	wake	wake	wake	wake	wake	wake	wake	wake	wake	wake	wake	wake	wake	wake	wake	wake	wake	wake	wake	wake	wake	wake	wake	wake	wake
75	wake	wake	wake	wake	wake	wake	wake	wake	wake	wake	wake	wake	wake	wake	wake	wake	wake	wake	wake	wake	wake	wake	wake	wake	wake	wake	wake	wake	wake	wake	wake	wake	wake	wake	wake	wake	wake	wake	wake	wake	wake	wake	wake	wake	wake	wake	wake	wake	wake
76	NREM	NREM	NREM	NREM	NREM	NREM	NREM	NREM	NREM	NREM	NREM	NREM	NREM	NREM	NREM	wake	wake	wake	wake	wake	wake	wake	wake	wake	wake	NREM	NREM	NREM	NREM	NREM	NREM	NREM	NREM	NREM	NREM	NREM	NREM	NREM	NREM	NREM	NREM	NREM	NREM	NREM	NREM	NREM	NREM	NREM	NREM
77	IS	IS	IS	IS	REM	REM	REM	REM	REM	REM	REM	REM	REM	REM	REM	wake	wake	wake	wake	NREM	NREM	NREM	NREM	NREM	NREM	NREM	NREM	NREM	NREM	NREM	NREM	NREM	NREM	NREM	NREM	NREM	NREM	NREM	NREM	NREM	NREM	wake	wake	wake	wake	wake	wake	wake	wake
78	wake	wake	wake	wake	wake	wake	wake	wake	wake	wake	wake	wake	wake	wake	wake	wake	wake	wake	wake	wake	wake	NREM	NREM	NREM	NREM	NREM	NREM	NREM	NREM	NREM	NREM	NREM	NREM	NREM	NREM	NREM	NREM	NREM	NREM	NREM	NREM	NREM	NREM	NREM	NREM	NREM	NREM	NREM	NREM
79	IS	IS	IS	IS	IS	IS	IS	IS	REM	REM	REM	REM	REM	REM	REM	REM	REM	REM	wake	wake	wake	wake	wake	wake	wake	wake	wake	wake	wake	wake	wake	wake	wake	wake	wake	wake	wake	wake	wake	wake	wake	NREM	NREM	NREM	NREM	NREM	NREM	NREM	NREM
80	NREM	NREM	NREM	NREM	IS	IS	IS	IS	IS	wake	wake	wake	NREM	NREM	NREM	NREM	NREM	NREM	NREM	NREM	wake	wake	wake	wake	wake	wake	wake	wake	NREM	NREM	NREM	NREM	NREM	NREM	NREM	NREM	NREM	NREM	NREM	NREM	NREM	NREM	NREM	NREM	NREM	NREM	NREM	NREM	NREM
81	wake	wake	wake	wake	wake	wake	wake	wake	wake	wake	wake	wake	wake	wake	wake	wake	wake	wake	wake	wake	wake	wake	wake	wake	wake	wake	wake	wake	wake	wake	wake	wake	wake	wake	wake	wake	wake	wake	wake	wake	wake	wake	wake	wake	wake	wake	wake	wake	wake
82	IS	IS	IS	wake	wake	wake	wake	wake	wake	wake	NREM	NREM	NREM	NREM	NREM	NREM	NREM	NREM	NREM	NREM	NREM	NREM	NREM	NREM	NREM	NREM	NREM	NREM	NREM	NREM	NREM	NREM	NREM	NREM	IS	IS	IS	REM	REM	REM	REM	REM	REM	REM	REM	REM	REM	REM	wake
83	REM	wake	wake	wake	wake	wake	wake	NREM	NREM	NREM	NREM	NREM	NREM	NREM	NREM	NREM	NREM	NREM	NREM	NREM	NREM	NREM	NREM	NREM	NREM	NREM	NREM	NREM	NREM	NREM	NREM	NREM	NREM	NREM	NREM	NREM	NREM	NREM	NREM	NREM	NREM	NREM	NREM	NREM	NREM	NREM	NREM	NREM	NREM
84	wake	wake	wake	wake	wake	wake	wake	wake	wake	wake	wake	wake	wake	wake	wake	wake	wake	wake	wake	wake	wake	wake	wake	wake	wake	wake	wake	wake	wake	wake	wake	wake	wake	wake	wake	wake	wake	wake	wake	wake	NREM	NREM	NREM	NREM	NREM	NREM	NREM	NREM	NREM
85	wake	wake	NREM	NREM	NREM	NREM	NREM	NREM	NREM	NREM	NREM	NREM	NREM	NREM	NREM	NREM	NREM	NREM	NREM	NREM	NREM	NREM	NREM	NREM	NREM	IS	IS	IS	IS	IS	IS	REM	REM	REM	REM	REM	REM	REM	REM	REM	REM	REM	REM	REM	REM	REM	REM	REM	REM
86	wake	wake	wake	wake	wake	wake	wake	wake	wake	wake	wake	wake	wake	wake	wake	wake	wake	NREM	NREM	NREM	NREM	NREM	NREM	NREM	NREM	NREM	NREM	NREM	NREM	NREM	wake	wake	wake	wake	wake	wake	wake	wake	wake	wake	wake	wake	NREM	NREM	NREM	NREM	NREM	NREM	NREM
87	wake	wake	wake	wake	wake	wake	wake	wake	wake	wake	wake	wake	wake	wake	wake	wake	wake	wake	wake	wake	wake	wake	wake	wake	wake	wake	wake	wake	wake	wake	wake	wake	wake	wake	wake	wake	wake	wake	wake	wake	wake	wake	wake	wake	wake	wake	wake	wake	wake
88	wake	wake	wake	wake	wake	wake	wake	wake	wake	wake	wake	wake	wake	wake	wake	wake	wake	wake	wake	wake	wake	wake	wake	wake	wake	wake	wake	wake	wake	wake	wake	wake	wake	wake	wake	wake	wake	wake	wake	wake	wake	wake	wake	wake	wake	wake	wake	wake	wake
89	NREM	NREM	NREM	NREM	NREM	NREM	NREM	NREM	NREM	NREM	NREM	NREM	NREM	NREM	NREM	NREM	NREM	NREM	NREM	NREM	NREM	NREM	NREM	NREM	NREM	NREM	NREM	NREM	NREM	NREM	NREM	NREM	NREM	NREM	NREM	NREM	NREM	NREM	NREM	NREM	NREM	NREM	NREM	NREM	NREM	NREM	NREM	NREM	NREM
90	NREM	NREM	NREM	NREM	NREM	NREM	NREM	NREM	NREM	NREM	NREM	NREM	NREM	NREM	NREM	NREM	NREM	NREM	NREM	NREM	NREM	NREM	wake	wake	wake	wake	wake	wake	wake	wake	wake	wake	wake	wake	wake	wake	wake	NREM	NREM	NREM	NREM	NREM	NREM	NREM	NREM	NREM	NREM	NREM	NREM
91	wake	wake	wake	wake	wake	wake	wake	wake	wake	wake	wake	wake	wake	wake	wake	wake	wake	wake	wake	wake	wake	wake	wake	wake	wake	wake	wake	wake	wake	wake	wake	wake	wake	wake	wake	wake	wake	wake	wake	wake	wake	wake	wake	wake	wake	wake	wake	wake	wake
92	NREM	NREM	NREM	NREM	NREM	NREM	NREM	NREM	NREM	NREM	NREM	NREM	NREM	NREM	NREM	NREM	NREM	NREM	NREM	NREM	NREM	NREM	NREM	NREM	NREM	NREM	NREM	NREM	NREM	NREM	NREM	NREM	NREM	NREM	NREM	NREM	NREM	NREM	NREM	NREM	NREM	NREM	NREM	NREM	NREM	NREM	NREM	NREM	NREM
93	IS	IS	IS	IS	IS	IS	IS	REM	REM	REM	REM	REM	REM	REM	REM	REM	REM	REM	REM	REM	REM	REM	REM	REM	REM	REM	REM	REM	REM	REM	REM	REM	REM	REM	REM	REM	REM	wake	wake	wake	wake	wake	NREM	NREM	NREM	NREM	NREM	NREM	NREM
94	NREM	NREM	NREM	NREM	NREM	NREM	NREM	NREM	NREM	NREM	NREM	NREM	NREM	NREM	NREM	NREM	NREM	NREM	NREM	NREM	NREM	NREM	NREM	NREM	NREM	NREM	NREM	NREM	NREM	NREM	NREM	NREM	NREM	NREM	NREM	NREM	NREM	NREM	NREM	NREM	NREM	NREM	NREM	NREM	NREM	NREM	NREM	NREM	NREM
95	wake	wake	wake	wake	NREM	NREM	NREM	NREM	NREM	NREM	NREM	NREM	NREM	NREM	NREM	NREM	NREM	NREM	NREM	NREM	NREM	NREM	NREM	NREM	NREM	NREM	NREM	NREM	NREM	NREM	NREM	NREM	NREM	NREM	NREM	NREM	NREM	NREM	NREM	NREM	NREM	NREM	NREM	NREM	NREM	NREM	NREM	IS	IS
96	NREM	NREM	NREM	NREM	NREM	NREM	NREM	NREM	NREM	NREM	NREM	NREM	NREM	NREM	NREM	NREM	NREM	NREM	NREM	NREM	NREM	NREM	NREM	NREM	NREM	NREM	NREM	NREM	NREM	NREM	NREM	NREM	NREM	NREM	NREM	wake	wake	wake	wake	wake	wake	wake	wake	wake	wake	wake	NREM	NREM	NREM
97	NREM	NREM	NREM	NREM	NREM	NREM	NREM	NREM	NREM	NREM	NREM	NREM	NREM	NREM	NREM	NREM	NREM	NREM	NREM	NREM	NREM	NREM	NREM	NREM	NREM	NREM	NREM	NREM	NREM	NREM	NREM	NREM	NREM	NREM	NREM	NREM	NREM	NREM	NREM	NREM	NREM	NREM	NREM	NREM	NREM	NREM	NREM	NREM	NREM
98	wake	wake	wake	wake	wake	wake	wake	wake	wake	wake	wake	wake	wake	wake	wake	wake	wake	wake	wake	wake	wake	wake	wake	wake	wake	wake	wake	wake	wake	wake	wake	wake	wake	wake	wake	wake	wake	wake	wake	wake	wake	wake	wake	wake	wake	wake	wake	wake	wake
99	REM	REM	REM	REM	REM	REM	REM	REM	REM	REM	REM	REM	REM	REM	REM	REM	REM	REM	REM	REM	REM	REM	REM	REM	REM	REM	REM	REM	REM	REM	REM	REM	REM	REM	REM	REM	REM	REM	wake	wake	wake	wake	wake	wake	wake	wake	wake	wake	wake
100	wake	wake	wake	wake	wake	wake	wake	wake	wake	NREM	NREM	NREM	NREM	NREM	NREM	NREM	NREM	NREM	NREM	NREM	NREM	NREM	NREM	NREM	NREM	NREM	NREM	NREM	NREM	NREM	NREM	NREM	NREM	NREM	NREM	NREM	NREM	NREM	NREM	NREM	NREM	NREM	NREM	NREM	NREM	NREM	NREM	NREM	NREM
101	NREM	NREM	NREM	NREM	NREM	NREM	NREM	NREM	NREM	NREM	NREM	NREM	NREM	NREM	NREM	NREM	NREM	NREM	NREM	NREM	NREM	NREM	NREM	NREM	NREM	NREM	NREM	NREM	NREM	NREM	NREM	NREM	NREM	NREM	NREM	NREM	NREM	NREM	NREM	NREM	NREM	NREM	NREM	NREM	NREM	NREM	NREM	NREM	NREM
102	NREM	NREM	NREM	NREM	NREM	NREM	NREM	NREM	NREM	NREM	NREM	NREM	NREM	NREM	NREM	NREM	NREM	NREM	NREM	NREM	NREM	NREM	NREM	NREM	NREM	NREM	NREM	NREM	NREM	NREM	NREM	NREM	NREM	NREM	NREM	NREM	NREM	NREM	NREM	NREM	NREM	NREM	NREM	NREM	NREM	NREM	NREM	NREM	NREM
103	NREM	NREM	NREM	NREM	NREM	NREM	NREM	NREM	NREM	NREM	IS	IS	IS	IS	IS	IS	IS	IS	IS	IS	IS	IS	IS	IS	IS	wake	wake	wake	wake	wake	wake	wake	wake	wake	NREM	NREM	NREM	NREM	NREM	NREM	NREM	NREM	NREM	NREM	NREM	NREM	NREM	NREM	NREM
104	NREM	NREM	NREM	NREM	NREM	NREM	NREM	NREM	NREM	NREM	NREM	NREM	NREM	NREM	NREM	NREM	NREM	NREM	NREM	NREM	NREM	NREM	NREM	NREM	NREM	NREM	NREM	wake	wake	wake	wake	wake	wake	wake	wake	wake	wake	wake	wake	wake	wake	wake	wake	wake	wake	wake	wake	wake	wake
105	REM	REM	REM	REM	REM	REM	REM	REM	REM	wake	wake	wake	wake	wake	wake	wake	wake	wake	wake	wake	wake	wake	wake	wake	wake	wake	wake	wake	wake	wake	wake	wake	wake	wake	wake	wake	wake	wake	wake	wake	wake	wake	wake	wake	wake	wake	wake	wake	wake
106	wake	wake	wake	wake	wake	wake	wake	wake	wake	wake	wake	wake	wake	wake	wake	wake	wake	wake	wake	wake	wake	wake	wake	wake	wake	wake	wake	wake	wake	wake	wake	wake	wake	wake	wake	wake	wake	wake	wake	wake	wake	wake	wake	wake	wake	wake	wake	wake	wake
107	wake	wake	wake	NREM	NREM	NREM	NREM	NREM	NREM	NREM	NREM	NREM	NREM	NREM	NREM	NREM	NREM	NREM	NREM	NREM	NREM	NREM	NREM	NREM	NREM	NREM	NREM	NREM	NREM	NREM	NREM	NREM	NREM	NREM	NREM	NREM	NREM	NREM	NREM	NREM	NREM	NREM	NREM	NREM	NREM	NREM	NREM	NREM	NREM
108	NREM	NREM	NREM	NREM	NREM	NREM	NREM	NREM	NREM	NREM	NREM	NREM	NREM	NREM	NREM	NREM	NREM	NREM	NREM	NREM	NREM	NREM	NREM	NREM	NREM	NREM	NREM	NREM	NREM	NREM	NREM	NREM	NREM	NREM	NREM	NREM	NREM	NREM	NREM	NREM	NREM	NREM	NREM	NREM	NREM	NREM	NREM	NREM	NREM
109	wake	wake	wake	wake	wake	wake	wake	wake	wake	wake	wake	wake	wake	wake	wake	wake	wake	wake	wake	wake	wake	wake	wake	wake	wake	wake	wake	wake	wake	wake	wake	wake	wake	wake	wake	wake	wake	wake	wake	wake	wake	wake	wake	wake	wake	wake	wake	wake	wake
110	NREM	NREM	NREM	NREM	NREM	NREM	NREM	NREM	NREM	NREM	NREM	NREM	NREM	NREM	NREM	NREM	NREM	NREM	NREM	NREM	NREM	NREM	NREM	NREM	NREM	NREM	NREM	NREM	NREM	NREM	wake	wake	wake	wake	wake	wake	wake	wake	wake	NREM	NREM	NREM	NREM	NREM	NREM	NREM	NREM	NREM	NREM
111	wake	wake	wake	wake	wake	wake	wake	wake	wake	wake	wake	wake	wake	wake	NREM	NREM	NREM	NREM	NREM	NREM	NREM	NREM	NREM	NREM	NREM	NREM	wake	wake	wake	wake	wake	wake	wake	wake	wake	wake	wake	wake	NREM	NREM	NREM	NREM	NREM	NREM	NREM	NREM	NREM	NREM	NREM
112	NREM	NREM	NREM	NREM	NREM	NREM	NREM	NREM	NREM	NREM	NREM	NREM	NREM	IS	IS	IS	IS	IS	IS	IS	IS	IS	IS	IS	wake	wake	wake	wake	wake	wake	wake	wake	wake	wake	wake	NREM	NREM	NREM	NREM	NREM	NREM	NREM	NREM	NREM	NREM	NREM	NREM	NREM	NREM
113	NREM	NREM	NREM	NREM	NREM	NREM	NREM	NREM	NREM	NREM	NREM	NREM	NREM	NREM	NREM	NREM	NREM	NREM	NREM	wake	wake	wake	wake	wake	wake	wake	wake	wake	wake	wake	wake	wake	wake	wake	wake	wake	wake	wake	wake	wake	wake	wake	wake	wake	wake	wake	wake	wake	wake
114	wake	wake	wake	wake	wake	wake	wake	wake	wake	wake	wake	wake	wake	wake	wake	wake	wake	wake	wake	wake	wake	wake	wake	wake	wake	wake	wake	NREM	NREM	NREM	NREM	NREM	NREM	NREM	NREM	NREM	NREM	NREM	NREM	NREM	NREM	NREM	NREM	NREM	NREM	NREM	NREM	NREM	NREM
115	wake	wake	wake	wake	wake	wake	wake	wake	wake	wake	wake	wake	wake	wake	wake	wake	wake	wake	wake	wake	wake	wake	wake	wake	wake	wake	wake	wake	wake	wake	wake	wake	wake	wake	wake	wake	wake	wake	wake	wake	wake	wake	wake	wake	wake	wake	wake	wake	wake
116	NREM	NREM	NREM	NREM	NREM	NREM	NREM	NREM	NREM	NREM	NREM	NREM	NREM	NREM	NREM	NREM	NREM	NREM	NREM	NREM	NREM	NREM	NREM	NREM	NREM	NREM	NREM	NREM	NREM	NREM	NREM	NREM	NREM	NREM	NREM	NREM	NREM	NREM	NREM	NREM	NREM	NREM	NREM	NREM	NREM	NREM	NREM	NREM	NREM
117	NREM	NREM	NREM	NREM	NREM	NREM	NREM	NREM	NREM	NREM	NREM	NREM	NREM	NREM	NREM	NREM	NREM	NREM	NREM	NREM	NREM	NREM	NREM	NREM	NREM	NREM	NREM	NREM	NREM	NREM	NREM	NREM	NREM	NREM	NREM	NREM	NREM	NREM	wake	wake	wake	wake	wake	wake	wake	wake	wake	wake	wake
118	NREM	NREM	NREM	NREM	NREM	NREM	NREM	NREM	NREM	NREM	NREM	NREM	NREM	NREM	NREM	NREM	NREM	NREM	NREM	NREM	NREM	NREM	NREM	NREM	NREM	NREM	NREM	NREM	NREM	NREM	NREM	NREM	NREM	NREM	NREM	wake	wake	wake	wake	wake	wake	wake	wake	wake	wake	wake	wake	wake	wake
119	NREM	NREM	NREM	NREM	NREM	NREM	NREM	NREM	NREM	NREM	NREM	NREM	NREM	NREM	NREM	NREM	NREM	NREM	NREM	NREM	NREM	NREM	NREM	NREM	NREM	NREM	NREM	NREM	NREM	NREM	NREM	NREM	NREM	NREM	NREM	NREM	NREM	NREM	NREM	NREM	NREM	NREM	NREM	NREM	NREM	NREM	NREM	NREM	NREM
120	wake	NREM	NREM	NREM	NREM	NREM	NREM	NREM	NREM	NREM	NREM	NREM	NREM	NREM	NREM	NREM	NREM	NREM	NREM	NREM	NREM	NREM	NREM	NREM	NREM	NREM	NREM	NREM	NREM	NREM	NREM	NREM	NREM	NREM	NREM	NREM	NREM	NREM	NREM	NREM	NREM	NREM	NREM	NREM	NREM	NREM	wake	wake	wake
121	wake	wake	wake	wake	wake	wake	wake	wake	wake	wake	wake	wake	wake	wake	wake	wake	wake	wake	wake	wake	wake	wake	wake	wake	wake	wake	wake	wake	wake	wake	wake	wake	wake	wake	wake	wake	wake	wake	wake	wake	wake	wake	wake	wake	wake	wake	wake	wake	wake
122	NREM	NREM	NREM	NREM	NREM	NREM	NREM	NREM	NREM	NREM	NREM	NREM	NREM	NREM	NREM	NREM	NREM	NREM	NREM	NREM	NREM	NREM	NREM	NREM	NREM	NREM	NREM	NREM	NREM	NREM	NREM	NREM	NREM	NREM	NREM	NREM	NREM	NREM	NREM	NREM	NREM	NREM	NREM	NREM	NREM	NREM	NREM	NREM	NREM
123	NREM	NREM	NREM	NREM	NREM	NREM	IS	IS	IS	IS	IS	IS	IS	IS	REM	REM	REM	REM	REM	REM	REM	REM	REM	REM	REM	REM	REM	REM	REM	REM	REM	REM	REM	REM	REM	REM	REM	REM	REM	REM	REM	REM	REM	REM	REM	REM	REM	REM	REM
124	NREM	NREM	NREM	NREM	NREM	NREM	NREM	NREM	NREM	NREM	NREM	NREM	NREM	NREM	NREM	NREM	NREM	NREM	NREM	NREM	NREM	NREM	NREM	NREM	NREM	NREM	NREM	NREM	NREM	NREM	NREM	NREM	NREM	NREM	NREM	NREM	NREM	NREM	NREM	NREM	NREM	NREM	NREM	NREM	NREM	NREM	NREM	NREM	NREM
125	NREM	NREM	NREM	NREM	NREM	NREM	NREM	NREM	NREM	NREM	NREM	NREM	NREM	NREM	NREM	NREM	NREM	NREM	NREM	NREM	NREM	NREM	NREM	NREM	NREM	NREM	NREM	wake	wake	wake	wake	wake	wake	wake	wake	wake	wake	wake	wake	NREM	NREM	NREM	NREM	NREM	NREM	NREM	NREM	NREM	NREM
126	wake	wake	wake	wake	wake	wake	wake	wake	wake	wake	wake	wake	wake	wake	wake	wake	wake	wake	wake	wake	wake	wake	wake	wake	wake	wake	wake	wake	wake	wake	wake	wake	wake	wake	wake	wake	wake	wake	wake	wake	wake	wake	wake	wake	wake	wake	wake	wake	wake
127	wake	wake	wake	wake	wake	wake	wake	wake	wake	wake	wake	wake	wake	wake	wake	wake	wake	wake	wake	wake	NREM	NREM	NREM	NREM	NREM	NREM	NREM	NREM	NREM	NREM	NREM	NREM	NREM	NREM	NREM	NREM	NREM	NREM	NREM	NREM	NREM	NREM	NREM	NREM	NREM	NREM	NREM	NREM	NREM
128	REM	REM	REM	wake	wake	wake	wake	wake	wake	wake	wake	wake	wake	wake	wake	wake	wake	wake	wake	wake	wake	wake	wake	wake	wake	wake	wake	wake	wake	wake	wake	wake	wake	wake	wake	wake	wake	wake	wake	wake	wake	wake	wake	wake	wake	wake	wake	wake	wake
129	NREM	NREM	NREM	NREM	NREM	NREM	NREM	NREM	NREM	IS	IS	IS	IS	IS	IS	IS	wake	wake	wake	wake	wake	wake	wake	wake	NREM	NREM	NREM	NREM	NREM	NREM	NREM	NREM	NREM	NREM	NREM	NREM	NREM	NREM	NREM	NREM	NREM	NREM	NREM	NREM	NREM	NREM	NREM	NREM	NREM
130	wake	wake	wake	wake	wake	wake	wake	wake	wake	wake	wake	wake	wake	wake	wake	wake	wake	wake	wake	wake	wake	wake	wake	wake	wake	wake	wake	wake	wake	wake	wake	wake	wake	wake	wake	wake	wake	wake	wake	wake	wake	wake	wake	wake	wake	wake	wake	wake	wake
131	wake	wake	wake	wake	wake	NREM	NREM	NREM	NREM	NREM	NREM	NREM	NREM	NREM	NREM	NREM	wake	wake	wake	wake	wake	wake	wake	wake	wake	wake	wake	wake	NREM	NREM	NREM	NREM	NREM	NREM	NREM	NREM	NREM	NREM	NREM	NREM	NREM	NREM	NREM	NREM	NREM	NREM	NREM	NREM	NREM
132	NREM	NREM	NREM	NREM	NREM	NREM	NREM	NREM	NREM	NREM	NREM	wake	wake	wake	wake	wake	wake	wake	wake	wake	wake	wake	wake	wake	wake	wake	wake	wake	wake	wake	wake	wake	wake	NREM	NREM	NREM	NREM	NREM	NREM	NREM	NREM	NREM	NREM	NREM	NREM	NREM	NREM	NREM	NREM
133	NREM	NREM	NREM	NREM	NREM	NREM	NREM	NREM	NREM	NREM	NREM	NREM	NREM	NREM	NREM	NREM	NREM	NREM	NREM	NREM	NREM	NREM	NREM	NREM	NREM	NREM	NREM	NREM	NREM	NREM	NREM	NREM	NREM	NREM	NREM	NREM	NREM	NREM	NREM	NREM	NREM	NREM	NREM	NREM	NREM	NREM	NREM	NREM	NREM
134	NREM	NREM	NREM	NREM	NREM	NREM	NREM	NREM	NREM	NREM	NREM	NREM	NREM	NREM	NREM	NREM	NREM	NREM	NREM	NREM	NREM	NREM	NREM	NREM	NREM	NREM	NREM	NREM	NREM	NREM	NREM	NREM	NREM	NREM	NREM	NREM	NREM	NREM	NREM	NREM	NREM	NREM	NREM	NREM	NREM	NREM	NREM	NREM	NREM
135	NREM	NREM	NREM	NREM	NREM	NREM	NREM	NREM	NREM	NREM	NREM	NREM	NREM	NREM	NREM	NREM	NREM	NREM	NREM	NREM	NREM	NREM	NREM	NREM	NREM	NREM	NREM	NREM	NREM	NREM	NREM	NREM	NREM	NREM	NREM	NREM	NREM	NREM	NREM	NREM	NREM	NREM	NREM	NREM	NREM	NREM	NREM	NREM	NREM
136	NREM	NREM	NREM	NREM	NREM	NREM	NREM	NREM	NREM	NREM	NREM	NREM	NREM	NREM	NREM	NREM	NREM	NREM	NREM	NREM	NREM	NREM	NREM	NREM	NREM	NREM	NREM	NREM	NREM	NREM	NREM	NREM	NREM	NREM	NREM	NREM	NREM	NREM	NREM	NREM	NREM	NREM	NREM	NREM	NREM	NREM	NREM	NREM	NREM
137	wake	wake	wake	wake	wake	wake	wake	wake	wake	wake	wake	wake	wake	wake	wake	wake	wake	wake	wake	wake	wake	wake	wake	wake	wake	wake	wake	wake	wake	wake	wake	wake	wake	wake	wake	wake	wake	wake	wake	wake	wake	wake	wake	wake	wake	wake	wake	wake	wake
138	NREM	NREM	NREM	NREM	NREM	NREM	NREM	NREM	NREM	NREM	NREM	NREM	NREM	NREM	NREM	NREM	NREM	NREM	NREM	NREM	NREM	NREM	NREM	NREM	NREM	NREM	NREM	NREM	NREM	NREM	NREM	NREM	NREM	NREM	NREM	NREM	NREM	NREM	NREM	NREM	NREM	NREM	NREM	NREM	NREM	NREM	NREM	NREM	NREM
139	wake	NREM	NREM	NREM	NREM	NREM	NREM	NREM	NREM	NREM	NREM	NREM	NREM	NREM	NREM	NREM	NREM	NREM	NREM	NREM	NREM	NREM	NREM	NREM	NREM	NREM	NREM	NREM	NREM	NREM	NREM	NREM	NREM	NREM	NREM	NREM	NREM	NREM	NREM	NREM	NREM	NREM	NREM	NREM	NREM	NREM	NREM	NREM	NREM
140	NREM	NREM	NREM	NREM	NREM	NREM	NREM	NREM	NREM	NREM	NREM	NREM	NREM	NREM	NREM	NREM	NREM	NREM	NREM	NREM	NREM	NREM	NREM	NREM	NREM	NREM	NREM	NREM	NREM	NREM	NREM	NREM	NREM	NREM	NREM	NREM	NREM	NREM	NREM	NREM	NREM	NREM	NREM	NREM	NREM	NREM	NREM	NREM	NREM
141	NREM	NREM	NREM	NREM	NREM	NREM	NREM	NREM	NREM	NREM	NREM	NREM	NREM	NREM	NREM	NREM	NREM	NREM	NREM	NREM	NREM	NREM	NREM	NREM	wake	wake	wake	wake	wake	wake	wake	wake	NREM	NREM	NREM	NREM	NREM	NREM	NREM	NREM	NREM	NREM	NREM	NREM	NREM	NREM	NREM	NREM	IS
142	NREM	NREM	NREM	NREM	NREM	NREM	NREM	NREM	NREM	NREM	NREM	NREM	NREM	NREM	NREM	NREM	NREM	NREM	NREM	NREM	NREM	NREM	NREM	NREM	NREM	wake	wake	wake	wake	wake	wake	wake	wake	wake	wake	wake	wake	wake	wake	wake	wake	wake	wake	NREM	NREM	NREM	NREM	NREM	NREM
143	wake	wake	wake	wake	NREM	NREM	NREM	NREM	NREM	NREM	NREM	NREM	NREM	NREM	NREM	NREM	NREM	NREM	NREM	NREM	NREM	NREM	NREM	NREM	NREM	NREM	NREM	NREM	NREM	NREM	NREM	NREM	NREM	NREM	NREM	NREM	NREM	NREM	NREM	NREM	NREM	NREM	NREM	NREM	NREM	NREM	NREM	NREM	NREM
144	NREM	NREM	NREM	NREM	NREM	NREM	NREM	NREM	wake	wake	wake	wake	wake	wake	wake	wake	wake	wake	wake	wake	wake	wake	wake	wake	wake	wake	NREM	NREM	NREM	NREM	NREM	NREM	NREM	NREM	NREM	NREM	NREM	NREM	NREM	NREM	NREM	NREM	NREM	NREM	NREM	NREM	NREM	NREM	NREM
145	NREM	NREM	NREM	NREM	NREM	NREM	NREM	NREM	NREM	NREM	NREM	NREM	NREM	NREM	NREM	NREM	NREM	NREM	NREM	NREM	NREM	NREM	NREM	NREM	NREM	NREM	NREM	NREM	NREM	NREM	NREM	NREM	NREM	NREM	NREM	NREM	NREM	NREM	NREM	NREM	NREM	NREM	NREM	NREM	NREM	NREM	NREM	NREM	NREM
146	NREM	NREM	NREM	NREM	NREM	NREM	NREM	NREM	NREM	NREM	NREM	IS	IS	IS	IS	IS	IS	IS	IS	IS	IS	IS	IS	IS	IS	IS	IS	IS	IS	IS	REM	REM	REM	REM	REM	REM	REM	REM	REM	REM	REM	REM	REM	REM	REM	REM	REM	REM	REM
147	NREM	NREM	NREM	NREM	NREM	NREM	NREM	NREM	NREM	NREM	NREM	NREM	NREM	NREM	NREM	NREM	NREM	NREM	NREM	NREM	NREM	NREM	NREM	NREM	NREM	NREM	NREM	NREM	NREM	NREM	NREM	NREM	NREM	NREM	NREM	NREM	NREM	NREM	NREM	IS	IS	IS	IS	IS	IS	IS	wake	wake	wake
148	REM	REM	REM	REM	REM	REM	REM	REM	REM	REM	REM	REM	REM	REM	REM	REM	REM	wake	wake	wake	wake	wake	wake	wake	wake	wake	NREM	NREM	NREM	NREM	NREM	NREM	NREM	NREM	NREM	wake	wake	wake	wake	wake	wake	wake	wake	wake	wake	NREM	NREM	NREM	NREM
149	NREM	NREM	NREM	NREM	NREM	NREM	NREM	NREM	NREM	NREM	NREM	NREM	NREM	NREM	NREM	NREM	NREM	NREM	NREM	NREM	NREM	NREM	NREM	NREM	NREM	NREM	NREM	NREM	NREM	NREM	NREM	NREM	NREM	NREM	NREM	NREM	NREM	NREM	NREM	NREM	NREM	NREM	NREM	NREM	NREM	IS	IS	IS	IS
150	NREM	NREM	NREM	NREM	NREM	NREM	NREM	NREM	NREM	NREM	NREM	NREM	NREM	NREM	NREM	NREM	NREM	NREM	NREM	NREM	NREM	NREM	NREM	NREM	NREM	NREM	NREM	NREM	NREM	NREM	NREM	NREM	NREM	NREM	NREM	NREM	NREM	NREM	NREM	NREM	NREM	NREM	NREM	NREM	NREM	NREM	NREM	NREM	NREM
151	wake	wake	wake	wake	wake	wake	wake	wake	wake	wake	wake	wake	wake	wake	wake	wake	wake	wake	wake	wake	wake	wake	wake	wake	wake	wake	wake	wake	wake	wake	wake	wake	wake	wake	wake	wake	wake	wake	wake	wake	wake	wake	wake	wake	wake	wake	wake	wake	wake
152	NREM	NREM	NREM	NREM	NREM	NREM	NREM	NREM	NREM	NREM	NREM	NREM	NREM	NREM	NREM	NREM	NREM	NREM	NREM	NREM	NREM	NREM	NREM	NREM	NREM	NREM	NREM	NREM	NREM	NREM	NREM	NREM	NREM	NREM	NREM	NREM	NREM	NREM	NREM	NREM	NREM	NREM	NREM	NREM	NREM	NREM	NREM	NREM	NREM
153	NREM	NREM	NREM	NREM	NREM	NREM	NREM	NREM	NREM	NREM	NREM	NREM	NREM	NREM	NREM	NREM	wake	wake	wake	wake	wake	wake	wake	wake	wake	wake	NREM	NREM	NREM	NREM	NREM	NREM	NREM	NREM	NREM	NREM	NREM	NREM	NREM	NREM	NREM	NREM	wake	wake	wake	wake	wake	wake	wake
154	NREM	NREM	NREM	NREM	NREM	NREM	NREM	NREM	NREM	NREM	NREM	NREM	NREM	NREM	NREM	NREM	NREM	NREM	NREM	NREM	NREM	NREM	NREM	NREM	NREM	NREM	NREM	NREM	NREM	NREM	NREM	NREM	NREM	NREM	NREM	NREM	NREM	NREM	NREM	NREM	NREM	NREM	NREM	NREM	NREM	NREM	NREM	NREM	NREM
155	NREM	NREM	NREM	NREM	NREM	NREM	NREM	NREM	NREM	NREM	NREM	NREM	NREM	NREM	NREM	NREM	NREM	NREM	NREM	NREM	NREM	NREM	NREM	NREM	NREM	NREM	NREM	NREM	NREM	NREM	NREM	NREM	NREM	NREM	NREM	NREM	NREM	NREM	NREM	NREM	wake	wake	wake	wake	wake	wake	wake	wake	wake
156	NREM	NREM	NREM	NREM	NREM	NREM	NREM	NREM	NREM	NREM	NREM	NREM	NREM	NREM	NREM	NREM	NREM	NREM	NREM	NREM	NREM	NREM	NREM	NREM	NREM	NREM	NREM	wake	wake	wake	wake	wake	wake	wake	wake	wake	wake	wake	wake	NREM	NREM	NREM	NREM	NREM	NREM	NREM	NREM	NREM	NREM
157	wake	wake	wake	wake	wake	wake	wake	wake	wake	wake	wake	NREM	NREM	NREM	NREM	NREM	NREM	NREM	NREM	NREM	NREM	NREM	NREM	NREM	NREM	NREM	NREM	NREM	NREM	NREM	NREM	NREM	NREM	NREM	NREM	NREM	NREM	NREM	NREM	NREM	NREM	NREM	NREM	NREM	NREM	NREM	NREM	NREM	NREM
158	NREM	NREM	NREM	NREM	NREM	NREM	NREM	NREM	NREM	NREM	NREM	NREM	NREM	NREM	NREM	NREM	NREM	NREM	NREM	NREM	NREM	NREM	NREM	NREM	NREM	NREM	NREM	NREM	NREM	NREM	NREM	NREM	NREM	NREM	NREM	NREM	NREM	NREM	NREM	NREM	NREM	NREM	NREM	NREM	NREM	NREM	NREM	NREM	NREM
159	NREM	NREM	NREM	NREM	NREM	NREM	NREM	NREM	NREM	NREM	NREM	NREM	IS	IS	IS	IS	IS	IS	IS	IS	IS	REM	REM	REM	REM	REM	REM	REM	REM	REM	REM	REM	REM	REM	REM	REM	REM	REM	REM	REM	REM	REM	REM	wake	wake	wake	wake	wake	wake
160	NREM	NREM	NREM	NREM	NREM	NREM	NREM	NREM	NREM	NREM	NREM	NREM	NREM	NREM	NREM	NREM	NREM	NREM	NREM	NREM	NREM	NREM	NREM	NREM	NREM	NREM	NREM	NREM	NREM	NREM	NREM	NREM	NREM	NREM	NREM	NREM	NREM	NREM	NREM	NREM	NREM	NREM	NREM	NREM	NREM	NREM	NREM	NREM	NREM
161	NREM	NREM	NREM	NREM	NREM	NREM	NREM	NREM	NREM	NREM	NREM	NREM	NREM	NREM	NREM	NREM	NREM	NREM	NREM	NREM	NREM	NREM	NREM	NREM	NREM	NREM	NREM	NREM	NREM	NREM	NREM	NREM	NREM	NREM	NREM	NREM	NREM	NREM	NREM	NREM	NREM	NREM	NREM	NREM	NREM	NREM	NREM	NREM	NREM
162	wake	wake	wake	wake	wake	wake	wake	wake	wake	wake	NREM	NREM	NREM	NREM	NREM	NREM	NREM	NREM	NREM	NREM	NREM	NREM	NREM	NREM	NREM	NREM	NREM	NREM	NREM	NREM	NREM	NREM	NREM	NREM	NREM	NREM	NREM	NREM	NREM	NREM	NREM	NREM	NREM	NREM	NREM	NREM	NREM	NREM	NREM
163	NREM	NREM	NREM	NREM	NREM	NREM	NREM	NREM	NREM	NREM	NREM	NREM	NREM	NREM	NREM	NREM	NREM	NREM	NREM	NREM	NREM	NREM	NREM	NREM	NREM	NREM	NREM	NREM	NREM	NREM	NREM	NREM	NREM	NREM	NREM	NREM	NREM	NREM	NREM	NREM	NREM	NREM	NREM	NREM	NREM	NREM	NREM	NREM	NREM
164	NREM	wake	wake	wake	wake	wake	wake	wake	wake	wake	wake	wake	wake	wake	wake	wake	wake	wake	wake	wake	wake	wake	wake	NREM	NREM	NREM	NREM	NREM	NREM	NREM	NREM	NREM	NREM	NREM	NREM	NREM	NREM	NREM	NREM	NREM	NREM	NREM	NREM	NREM	NREM	NREM	NREM	NREM	NREM
165	NREM	NREM	NREM	NREM	NREM	NREM	NREM	NREM	NREM	NREM	NREM	NREM	NREM	NREM	NREM	NREM	NREM	NREM	NREM	NREM	NREM	NREM	NREM	NREM	NREM	NREM	NREM	NREM	NREM	NREM	NREM	NREM	wake	wake	wake	wake	wake	wake	wake	wake	wake	wake	wake	wake	wake	wake	wake	wake	wake
166	wake	wake	wake	wake	wake	wake	wake	wake	wake	wake	wake	wake	wake	wake	wake	wake	NREM	NREM	NREM	NREM	NREM	NREM	NREM	NREM	NREM	NREM	NREM	NREM	NREM	NREM	NREM	NREM	NREM	NREM	NREM	NREM	NREM	NREM	NREM	NREM	NREM	NREM	NREM	NREM	NREM	NREM	NREM	NREM	NREM
167	NREM	NREM	NREM	NREM	NREM	NREM	NREM	NREM	wake	wake	wake	wake	wake	wake	wake	wake	wake	NREM	NREM	NREM	NREM	NREM	NREM	NREM	NREM	NREM	NREM	NREM	NREM	NREM	NREM	NREM	IS	IS	IS	IS	IS	IS	IS	IS	IS	IS	IS	IS	IS	IS	IS	wake	wake
168	NREM	NREM	NREM	NREM	NREM	NREM	NREM	NREM	NREM	NREM	NREM	NREM	NREM	NREM	NREM	IS	IS	IS	IS	IS	IS	IS	wake	wake	wake	NREM	NREM	NREM	NREM	NREM	NREM	NREM	NREM	NREM	NREM	NREM	NREM	NREM	NREM	NREM	IS	IS	IS	IS	IS	IS	IS	IS	IS
169	NREM	NREM	NREM	NREM	NREM	NREM	NREM	NREM	NREM	NREM	NREM	NREM	NREM	NREM	NREM	NREM	NREM	NREM	NREM	NREM	NREM	NREM	NREM	NREM	NREM	NREM	NREM	NREM	NREM	NREM	NREM	NREM	NREM	IS	IS	IS	IS	IS	IS	IS	REM	REM	REM	REM	REM	REM	REM	REM	REM
170	wake	wake	wake	wake	wake	wake	wake	wake	wake	wake	wake	wake	wake	wake	wake	wake	wake	NREM	NREM	NREM	NREM	NREM	NREM	NREM	NREM	NREM	NREM	NREM	NREM	NREM	NREM	NREM	NREM	NREM	NREM	NREM	NREM	NREM	NREM	NREM	NREM	NREM	NREM	NREM	NREM	NREM	NREM	NREM	NREM
171	wake	wake	wake	wake	wake	wake	wake	wake	wake	wake	wake	wake	wake	wake	wake	wake	wake	wake	wake	wake	wake	wake	wake	wake	wake	wake	wake	wake	wake	wake	wake	wake	wake	wake	wake	wake	wake	wake	wake	wake	wake	wake	wake	wake	wake	wake	wake	wake	wake
172	NREM	NREM	NREM	NREM	NREM	NREM	NREM	NREM	NREM	NREM	NREM	NREM	NREM	NREM	NREM	NREM	NREM	NREM	NREM	NREM	NREM	wake	wake	wake	wake	wake	wake	wake	wake	wake	wake	wake	wake	wake	wake	wake	wake	wake	wake	wake	wake	wake	wake	wake	wake	wake	wake	wake	wake
173	NREM	NREM	NREM	NREM	NREM	NREM	NREM	NREM	NREM	NREM	NREM	NREM	NREM	NREM	NREM	NREM	NREM	NREM	NREM	NREM	NREM	NREM	NREM	NREM	NREM	NREM	NREM	NREM	NREM	NREM	NREM	NREM	NREM	NREM	NREM	NREM	NREM	NREM	NREM	NREM	NREM	NREM	NREM	NREM	NREM	NREM	NREM	NREM	NREM
174	NREM	NREM	NREM	NREM	NREM	NREM	NREM	wake	wake	wake	wake	wake	wake	wake	wake	wake	wake	wake	wake	NREM	NREM	NREM	NREM	NREM	NREM	NREM	NREM	NREM	NREM	NREM	NREM	NREM	NREM	NREM	NREM	NREM	NREM	NREM	NREM	NREM	NREM	NREM	NREM	NREM	NREM	NREM	wake	wake	wake
175	NREM	NREM	NREM	NREM	NREM	NREM	NREM	NREM	NREM	NREM	NREM	NREM	NREM	NREM	NREM	NREM	NREM	NREM	NREM	NREM	NREM	NREM	NREM	NREM	NREM	NREM	NREM	NREM	NREM	NREM	NREM	NREM	NREM	NREM	NREM	NREM	NREM	NREM	NREM	NREM	NREM	NREM	NREM	NREM	NREM	NREM	NREM	NREM	NREM
176	NREM	NREM	NREM	NREM	NREM	NREM	NREM	NREM	NREM	NREM	NREM	NREM	NREM	NREM	NREM	NREM	NREM	NREM	NREM	NREM	NREM	NREM	NREM	NREM	NREM	NREM	NREM	NREM	NREM	NREM	NREM	NREM	NREM	NREM	NREM	NREM	NREM	NREM	NREM	NREM	NREM	NREM	NREM	NREM	NREM	NREM	NREM	NREM	NREM
177	NREM	NREM	NREM	NREM	NREM	NREM	NREM	NREM	NREM	NREM	NREM	NREM	NREM	NREM	wake	wake	wake	wake	wake	wake	wake	wake	wake	wake	wake	wake	NREM	NREM	NREM	NREM	NREM	NREM	NREM	NREM	NREM	NREM	NREM	NREM	NREM	NREM	NREM	NREM	NREM	NREM	NREM	NREM	NREM	NREM	NREM
178	NREM	NREM	NREM	NREM	NREM	NREM	NREM	NREM	NREM	NREM	NREM	NREM	NREM	NREM	NREM	NREM	NREM	NREM	NREM	NREM	NREM	NREM	NREM	NREM	NREM	NREM	NREM	NREM	NREM	NREM	NREM	NREM	NREM	NREM	NREM	NREM	NREM	NREM	NREM	NREM	NREM	NREM	NREM	NREM	NREM	NREM	NREM	NREM	NREM
179	wake	wake	NREM	NREM	NREM	NREM	NREM	NREM	NREM	NREM	NREM	NREM	NREM	NREM	NREM	NREM	NREM	NREM	NREM	NREM	NREM	NREM	NREM	NREM	NREM	NREM	NREM	NREM	NREM	NREM	NREM	NREM	NREM	NREM	NREM	NREM	NREM	NREM	NREM	NREM	NREM	NREM	NREM	NREM	NREM	NREM	wake	wake	wake
180	NREM	NREM	NREM	NREM	NREM	NREM	NREM	NREM	NREM	NREM	NREM	NREM	NREM	NREM	NREM	NREM	NREM	NREM	NREM	NREM	NREM	NREM	NREM	wake	wake	wake	wake	wake	wake	wake	wake	wake	wake	wake	wake	wake	wake	wake	wake	wake	wake	wake	wake	wake	wake	wake	wake	wake	wake
181	NREM	NREM	NREM	NREM	NREM	NREM	NREM	NREM	NREM	NREM	NREM	NREM	NREM	NREM	NREM	NREM	NREM	NREM	NREM	NREM	NREM	NREM	NREM	NREM	NREM	NREM	NREM	NREM	NREM	NREM	NREM	NREM	NREM	NREM	NREM	NREM	NREM	NREM	NREM	NREM	NREM	NREM	NREM	NREM	NREM	NREM	NREM	NREM	NREM
182	NREM	NREM	NREM	NREM	NREM	NREM	NREM	NREM	NREM	NREM	NREM	NREM	NREM	NREM	NREM	NREM	NREM	NREM	NREM	NREM	NREM	NREM	NREM	NREM	NREM	NREM	NREM	NREM	NREM	NREM	NREM	NREM	NREM	NREM	NREM	NREM	NREM	NREM	NREM	NREM	NREM	NREM	NREM	IS	IS	IS	IS	IS	IS
183	NREM	NREM	NREM	NREM	NREM	NREM	NREM	NREM	NREM	NREM	NREM	NREM	NREM	NREM	NREM	NREM	NREM	NREM	NREM	NREM	NREM	NREM	NREM	NREM	NREM	NREM	NREM	NREM	NREM	NREM	NREM	NREM	NREM	NREM	NREM	NREM	NREM	NREM	NREM	NREM	NREM	NREM	NREM	NREM	NREM	NREM	NREM	NREM	NREM
184	wake	wake	wake	wake	wake	wake	wake	wake	wake	wake	wake	wake	wake	wake	wake	wake	wake	wake	wake	wake	wake	wake	wake	wake	wake	wake	wake	wake	wake	wake	wake	wake	wake	wake	wake	wake	wake	wake	wake	wake	wake	wake	wake	wake	wake	wake	wake	wake	wake
185	wake	wake	wake	wake	wake	wake	wake	wake	wake	wake	wake	wake	wake	wake	wake	wake	wake	wake	wake	wake	wake	wake	wake	wake	wake	wake	wake	wake	wake	wake	wake	wake	wake	wake	wake	wake	wake	wake	wake	wake	wake	wake	wake	wake	wake	wake	wake	wake	wake
186	IS	IS	IS	IS	REM	REM	REM	REM	REM	REM	REM	wake	wake	wake	wake	wake	wake	wake	wake	wake	wake	wake	wake	wake	wake	wake	wake	wake	wake	wake	wake	wake	wake	wake	wake	wake	wake	wake	wake	wake	wake	wake	wake	wake	wake	wake	wake	wake	wake
187	NREM	NREM	NREM	NREM	NREM	NREM	NREM	NREM	NREM	NREM	NREM	NREM	NREM	NREM	NREM	NREM	NREM	NREM	NREM	NREM	NREM	NREM	NREM	NREM	NREM	NREM	NREM	NREM	NREM	NREM	NREM	NREM	NREM	NREM	NREM	IS	IS	IS	IS	IS	REM	REM	REM	REM	REM	REM	REM	REM	REM
188	wake	wake	wake	NREM	NREM	NREM	NREM	NREM	NREM	NREM	NREM	NREM	NREM	NREM	NREM	NREM	NREM	NREM	NREM	NREM	NREM	NREM	NREM	NREM	NREM	NREM	NREM	NREM	NREM	NREM	NREM	NREM	NREM	wake	wake	wake	wake	wake	wake	wake	wake	wake	wake	wake	wake	wake	wake	wake	NREM
189	NREM	NREM	NREM	NREM	NREM	NREM	NREM	NREM	NREM	NREM	NREM	NREM	NREM	NREM	NREM	NREM	NREM	NREM	NREM	NREM	NREM	NREM	NREM	NREM	NREM	NREM	NREM	NREM	NREM	NREM	NREM	NREM	NREM	NREM	NREM	NREM	NREM	NREM	NREM	NREM	NREM	NREM	NREM	NREM	NREM	NREM	NREM	NREM	NREM
190	wake	wake	wake	wake	NREM	NREM	NREM	NREM	NREM	NREM	NREM	NREM	NREM	NREM	NREM	NREM	NREM	NREM	NREM	NREM	NREM	NREM	NREM	NREM	NREM	NREM	NREM	NREM	NREM	NREM	NREM	NREM	NREM	NREM	NREM	NREM	NREM	NREM	NREM	NREM	NREM	IS	IS	IS	IS	IS	REM	REM	REM
191	wake	wake	wake	wake	wake	wake	wake	wake	wake	wake	wake	wake	wake	wake	wake	wake	wake	wake	wake	wake	wake	wake	wake	wake	NREM	NREM	NREM	NREM	NREM	NREM	NREM	NREM	NREM	NREM	NREM	NREM	NREM	NREM	NREM	NREM	NREM	NREM	NREM	NREM	NREM	NREM	NREM	NREM	NREM
192	wake	wake	NREM	NREM	NREM	NREM	NREM	NREM	NREM	NREM	NREM	NREM	NREM	NREM	NREM	NREM	NREM	NREM	NREM	NREM	NREM	NREM	NREM	NREM	NREM	NREM	NREM	NREM	NREM	NREM	NREM	NREM	NREM	NREM	NREM	NREM	NREM	NREM	NREM	NREM	NREM	IS	IS	IS	IS	IS	IS	IS	IS
193	NREM	NREM	NREM	NREM	NREM	NREM	NREM	NREM	NREM	NREM	NREM	NREM	NREM	NREM	NREM	NREM	NREM	NREM	NREM	NREM	NREM	NREM	NREM	NREM	NREM	NREM	NREM	NREM	NREM	NREM	NREM	NREM	NREM	NREM	NREM	NREM	NREM	NREM	NREM	NREM	NREM	NREM	NREM	NREM	NREM	NREM	NREM	NREM	NREM
194	NREM	NREM	NREM	NREM	NREM	NREM	NREM	NREM	NREM	NREM	wake	wake	wake	wake	wake	wake	wake	wake	wake	NREM	NREM	NREM	NREM	NREM	NREM	NREM	NREM	NREM	NREM	NREM	NREM	NREM	NREM	NREM	NREM	NREM	NREM	NREM	NREM	NREM	NREM	NREM	NREM	NREM	NREM	NREM	NREM	NREM	NREM
195	NREM	NREM	NREM	NREM	NREM	NREM	NREM	NREM	NREM	NREM	NREM	NREM	NREM	NREM	NREM	NREM	NREM	NREM	NREM	NREM	IS	IS	IS	IS	IS	IS	IS	IS	IS	IS	IS	REM	REM	REM	REM	REM	wake	wake	wake	wake	wake	wake	wake	wake	wake	wake	wake	wake	wake
196	NREM	NREM	NREM	NREM	NREM	NREM	NREM	NREM	NREM	NREM	NREM	IS	IS	IS	IS	IS	IS	IS	IS	REM	REM	REM	REM	REM	REM	REM	wake	wake	wake	wake	wake	wake	wake	wake	wake	wake	wake	wake	wake	wake	wake	wake	wake	wake	wake	wake	wake	wake	wake
197	NREM	IS	IS	IS	IS	IS	IS	REM	REM	REM	REM	REM	REM	REM	REM	REM	REM	REM	REM	REM	REM	REM	REM	REM	REM	REM	REM	REM	wake	wake	wake	wake	wake	wake	wake	wake	wake	NREM	NREM	NREM	NREM	NREM	NREM	NREM	NREM	NREM	NREM	NREM	NREM
198	NREM	NREM	NREM	NREM	NREM	NREM	NREM	NREM	NREM	NREM	NREM	NREM	NREM	NREM	NREM	NREM	NREM	NREM	NREM	NREM	NREM	NREM	NREM	NREM	NREM	NREM	NREM	NREM	NREM	NREM	NREM	NREM	NREM	NREM	NREM	NREM	NREM	NREM	NREM	NREM	NREM	NREM	NREM	NREM	NREM	NREM	NREM	NREM	NREM
199	wake	NREM	NREM	NREM	NREM	NREM	NREM	NREM	NREM	NREM	NREM	NREM	NREM	NREM	NREM	NREM	NREM	NREM	NREM	NREM	NREM	NREM	NREM	NREM	NREM	NREM	NREM	NREM	NREM	NREM	NREM	NREM	NREM	NREM	NREM	NREM	NREM	NREM	NREM	NREM	NREM	NREM	NREM	NREM	NREM	NREM	NREM	NREM	NREM
200	wake	wake	wake	wake	wake	wake	wake	wake	wake	wake	wake	wake	wake	wake	wake	wake	wake	wake	wake	wake	wake	wake	wake	wake	wake	wake	wake	wake	wake	wake	wake	wake	wake	NREM	NREM	NREM	NREM	NREM	NREM	NREM	NREM	NREM	NREM	NREM	NREM	NREM	NREM	NREM	NREM
201	NREM	NREM	NREM	NREM	NREM	NREM	NREM	NREM	NREM	NREM	NREM	NREM	IS	IS	IS	IS	IS	IS	IS	IS	IS	REM	REM	REM	REM	REM	REM	REM	REM	REM	REM	REM	REM	REM	wake	wake	wake	wake	NREM	NREM	NREM	NREM	NREM	NREM	NREM	NREM	NREM	NREM	NREM
202	wake	wake	wake	wake	wake	wake	wake	wake	wake	wake	wake	wake	wake	wake	wake	wake	wake	wake	wake	wake	wake	wake	wake	wake	wake	wake	wake	wake	wake	wake	wake	wake	wake	wake	wake	wake	wake	wake	wake	wake	wake	wake	wake	wake	wake	wake	wake	wake	wake
203	NREM	NREM	NREM	NREM	NREM	NREM	NREM	NREM	NREM	NREM	NREM	NREM	NREM	NREM	NREM	NREM	NREM	NREM	NREM	NREM	NREM	NREM	NREM	NREM	NREM	NREM	NREM	NREM	NREM	NREM	NREM	NREM	NREM	NREM	NREM	NREM	NREM	NREM	NREM	NREM	NREM	NREM	NREM	wake	wake	wake	wake	wake	wake
204	wake	NREM	NREM	NREM	NREM	NREM	NREM	NREM	NREM	NREM	NREM	NREM	NREM	NREM	NREM	NREM	NREM	NREM	NREM	NREM	NREM	NREM	NREM	NREM	NREM	NREM	NREM	NREM	NREM	NREM	NREM	NREM	NREM	NREM	NREM	NREM	NREM	NREM	NREM	NREM	NREM	NREM	NREM	NREM	NREM	NREM	NREM	NREM	NREM
205	NREM	NREM	NREM	NREM	NREM	NREM	NREM	NREM	NREM	NREM	NREM	NREM	NREM	NREM	NREM	NREM	NREM	NREM	NREM	NREM	NREM	NREM	NREM	NREM	NREM	NREM	NREM	NREM	NREM	NREM	NREM	NREM	NREM	NREM	NREM	NREM	NREM	NREM	NREM	NREM	NREM	NREM	NREM	NREM	NREM	NREM	NREM	NREM	NREM
206	wake	wake	wake	wake	wake	wake	wake	wake	wake	wake	wake	wake	wake	wake	wake	wake	wake	wake	wake	wake	wake	wake	wake	wake	wake	wake	wake	wake	wake	wake	wake	wake	wake	wake	wake	wake	wake	wake	NREM	NREM	NREM	NREM	NREM	NREM	NREM	NREM	NREM	NREM	NREM
207	wake	wake	wake	wake	wake	wake	wake	wake	wake	wake	wake	wake	wake	wake	wake	wake	wake	wake	wake	wake	wake	wake	wake	wake	wake	wake	wake	wake	wake	wake	wake	wake	wake	wake	wake	wake	wake	wake	wake	wake	wake	wake	NREM	NREM	NREM	NREM	NREM	NREM	NREM
208	NREM	NREM	NREM	NREM	NREM	NREM	NREM	NREM	NREM	NREM	NREM	NREM	NREM	NREM	NREM	NREM	NREM	NREM	NREM	NREM	NREM	NREM	NREM	NREM	NREM	NREM	NREM	NREM	NREM	NREM	NREM	NREM	NREM	NREM	NREM	NREM	NREM	NREM	NREM	NREM	NREM	NREM	NREM	NREM	NREM	NREM	NREM	NREM	NREM
209	NREM	NREM	NREM	NREM	NREM	NREM	NREM	NREM	NREM	NREM	NREM	NREM	NREM	NREM	NREM	NREM	NREM	NREM	NREM	NREM	NREM	NREM	NREM	NREM	NREM	NREM	NREM	NREM	NREM	NREM	NREM	NREM	NREM	NREM	NREM	NREM	NREM	NREM	NREM	NREM	NREM	NREM	NREM	NREM	NREM	NREM	NREM	NREM	NREM
210	NREM	IS	IS	IS	IS	IS	IS	wake	wake	NREM	NREM	NREM	NREM	NREM	NREM	NREM	NREM	NREM	NREM	NREM	NREM	NREM	NREM	NREM	NREM	NREM	NREM	NREM	NREM	NREM	NREM	NREM	NREM	NREM	NREM	NREM	NREM	NREM	NREM	NREM	NREM	NREM	NREM	NREM	NREM	NREM	NREM	NREM	NREM
211	wake	wake	wake	wake	wake	wake	wake	wake	wake	NREM	NREM	NREM	NREM	NREM	NREM	NREM	NREM	NREM	NREM	NREM	NREM	NREM	NREM	NREM	NREM	NREM	NREM	NREM	NREM	NREM	NREM	NREM	NREM	NREM	NREM	NREM	NREM	NREM	NREM	NREM	NREM	NREM	NREM	NREM	NREM	NREM	NREM	NREM	NREM
212	wake	wake	wake	wake	wake	wake	wake	wake	wake	wake	wake	wake	wake	wake	wake	wake	wake	wake	wake	wake	wake	wake	wake	wake	wake	wake	wake	wake	wake	wake	wake	wake	wake	wake	wake	wake	wake	wake	wake	wake	wake	wake	wake	wake	wake	wake	wake	wake	wake
213	wake	wake	wake	wake	wake	wake	wake	wake	wake	wake	wake	wake	wake	wake	wake	wake	wake	wake	wake	wake	wake	wake	wake	wake	wake	wake	wake	wake	wake	wake	wake	wake	wake	wake	wake	wake	wake	wake	wake	wake	wake	wake	wake	wake	wake	wake	wake	wake	wake
214	wake	wake	wake	wake	wake	wake	wake	wake	wake	NREM	NREM	NREM	NREM	NREM	NREM	NREM	NREM	NREM	NREM	NREM	NREM	NREM	NREM	NREM	NREM	NREM	NREM	NREM	NREM	NREM	NREM	NREM	NREM	NREM	NREM	NREM	NREM	NREM	NREM	NREM	NREM	NREM	NREM	NREM	NREM	NREM	NREM	NREM	NREM
215	NREM	NREM	NREM	NREM	NREM	NREM	NREM	NREM	NREM	NREM	NREM	NREM	NREM	NREM	NREM	NREM	NREM	NREM	NREM	NREM	NREM	NREM	NREM	NREM	NREM	NREM	NREM	NREM	NREM	NREM	wake	wake	wake	wake	wake	wake	wake	wake	wake	wake	NREM	NREM	NREM	NREM	NREM	NREM	NREM	NREM	NREM
216	wake	wake	wake	wake	wake	wake	wake	wake	wake	wake	wake	wake	wake	wake	wake	wake	wake	wake	wake	wake	wake	wake	wake	wake	wake	wake	wake	wake	wake	wake	wake	wake	wake	wake	wake	wake	wake	wake	wake	wake	wake	wake	wake	wake	wake	wake	wake	wake	NREM
217	wake	wake	wake	wake	wake	wake	wake	wake	wake	wake	wake	wake	wake	wake	wake	wake	wake	wake	wake	wake	wake	wake	wake	wake	wake	wake	wake	wake	wake	wake	wake	wake	wake	wake	wake	wake	wake	wake	wake	wake	wake	NREM	NREM	NREM	NREM	NREM	NREM	NREM	NREM
218	wake	wake	wake	wake	wake	wake	wake	wake	wake	wake	wake	wake	wake	wake	wake	wake	wake	wake	wake	wake	wake	wake	wake	wake	wake	wake	wake	wake	wake	wake	wake	wake	wake	wake	wake	wake	wake	wake	wake	wake	wake	wake	wake	wake	wake	wake	wake	wake	wake
219	wake	wake	wake	wake	wake	wake	wake	wake	wake	wake	wake	wake	wake	wake	wake	wake	wake	wake	wake	wake	wake	wake	wake	wake	wake	wake	wake	wake	wake	wake	wake	wake	wake	wake	wake	wake	wake	wake	wake	wake	wake	wake	wake	wake	wake	wake	wake	wake	wake
220	wake	wake	wake	wake	wake	wake	wake	wake	wake	wake	wake	wake	wake	wake	wake	wake	wake	wake	wake	wake	wake	wake	wake	wake	wake	wake	wake	wake	wake	wake	wake	wake	wake	wake	wake	wake	wake	wake	wake	wake	wake	wake	wake	wake	wake	wake	wake	wake	wake
221	NREM	NREM	NREM	NREM	NREM	NREM	NREM	NREM	NREM	NREM	NREM	NREM	NREM	NREM	NREM	NREM	NREM	NREM	NREM	NREM	NREM	NREM	NREM	NREM	NREM	NREM	NREM	NREM	NREM	NREM	NREM	NREM	wake	wake	wake	wake	wake	wake	wake	wake	wake	wake	wake	wake	wake	wake	wake	wake	wake
222	NREM	NREM	NREM	NREM	NREM	NREM	NREM	NREM	NREM	NREM	NREM	NREM	NREM	NREM	NREM	NREM	NREM	NREM	NREM	NREM	NREM	NREM	NREM	NREM	NREM	NREM	NREM	NREM	NREM	NREM	NREM	NREM	NREM	NREM	NREM	wake	wake	wake	wake	wake	wake	wake	wake	wake	NREM	NREM	NREM	NREM	NREM
223	IS	IS	IS	IS	REM	REM	REM	REM	REM	REM	REM	REM	REM	REM	REM	REM	REM	REM	REM	REM	REM	REM	REM	REM	REM	REM	REM	REM	REM	REM	REM	REM	REM	REM	wake	wake	wake	wake	wake	NREM	NREM	NREM	NREM	NREM	NREM	NREM	NREM	NREM	NREM
224	REM	REM	REM	REM	REM	REM	REM	REM	REM	REM	REM	REM	REM	wake	wake	NREM	NREM	NREM	IS	IS	REM	REM	REM	REM	REM	REM	REM	REM	REM	REM	REM	REM	REM	REM	REM	REM	REM	REM	REM	REM	REM	REM	REM	REM	REM	REM	REM	REM	REM
225	wake	wake	wake	wake	wake	NREM	NREM	NREM	NREM	NREM	NREM	NREM	NREM	NREM	NREM	NREM	NREM	NREM	NREM	NREM	NREM	NREM	NREM	NREM	NREM	NREM	NREM	NREM	NREM	NREM	NREM	NREM	NREM	NREM	NREM	NREM	NREM	NREM	NREM	NREM	NREM	NREM	NREM	NREM	NREM	NREM	NREM	NREM	NREM
226	NREM	NREM	NREM	NREM	NREM	NREM	NREM	NREM	NREM	NREM	NREM	NREM	NREM	NREM	NREM	NREM	NREM	NREM	NREM	NREM	NREM	NREM	NREM	NREM	NREM	NREM	NREM	NREM	NREM	NREM	NREM	NREM	wake	wake	wake	wake	wake	wake	wake	wake	wake	wake	wake	wake	NREM	NREM	NREM	NREM	NREM
227	wake	wake	wake	wake	wake	wake	wake	wake	wake	wake	wake	wake	wake	wake	wake	wake	wake	wake	wake	wake	wake	wake	wake	wake	wake	wake	wake	wake	wake	wake	wake	wake	wake	wake	wake	wake	wake	wake	wake	wake	wake	wake	wake	wake	wake	wake	wake	wake	wake
228	wake	wake	wake	wake	wake	wake	wake	wake	wake	wake	wake	wake	wake	wake	wake	wake	wake	wake	wake	wake	wake	wake	wake	wake	wake	wake	wake	wake	wake	wake	wake	wake	wake	wake	wake	wake	wake	wake	wake	wake	wake	wake	wake	wake	wake	wake	wake	wake	wake
229	NREM	NREM	NREM	NREM	NREM	NREM	NREM	NREM	NREM	NREM	NREM	NREM	NREM	NREM	NREM	NREM	NREM	NREM	NREM	NREM	NREM	NREM	wake	wake	wake	wake	wake	wake	wake	wake	wake	wake	wake	wake	wake	wake	wake	wake	wake	wake	wake	wake	wake	wake	wake	wake	wake	wake	wake
230	wake	wake	wake	wake	wake	wake	wake	wake	wake	NREM	NREM	NREM	NREM	NREM	NREM	NREM	NREM	NREM	NREM	NREM	NREM	NREM	NREM	NREM	NREM	NREM	NREM	NREM	NREM	NREM	NREM	NREM	NREM	NREM	NREM	NREM	NREM	NREM	NREM	NREM	NREM	NREM	NREM	NREM	NREM	NREM	NREM	NREM	NREM
231	NREM	NREM	NREM	NREM	NREM	NREM	NREM	NREM	NREM	NREM	NREM	NREM	NREM	NREM	NREM	NREM	NREM	NREM	NREM	NREM	NREM	NREM	NREM	NREM	NREM	NREM	NREM	NREM	NREM	NREM	NREM	NREM	NREM	IS	IS	IS	IS	REM	REM	REM	REM	REM	REM	REM	REM	REM	REM	REM	REM
232	NREM	NREM	NREM	NREM	NREM	NREM	NREM	NREM	NREM	NREM	NREM	NREM	NREM	NREM	NREM	NREM	NREM	NREM	NREM	NREM	NREM	NREM	NREM	NREM	NREM	NREM	NREM	NREM	NREM	NREM	NREM	NREM	NREM	NREM	NREM	NREM	NREM	NREM	NREM	NREM	NREM	NREM	NREM	NREM	NREM	NREM	NREM	NREM	NREM
233	NREM	NREM	NREM	NREM	NREM	NREM	NREM	NREM	NREM	NREM	NREM	NREM	NREM	NREM	NREM	NREM	NREM	NREM	NREM	NREM	NREM	NREM	NREM	NREM	NREM	NREM	NREM	NREM	NREM	NREM	NREM	NREM	NREM	NREM	NREM	NREM	NREM	NREM	NREM	NREM	NREM	NREM	NREM	NREM	NREM	NREM	NREM	NREM	NREM
234	NREM	NREM	NREM	NREM	NREM	NREM	NREM	NREM	NREM	NREM	NREM	NREM	NREM	NREM	NREM	NREM	NREM	NREM	NREM	NREM	NREM	NREM	NREM	NREM	NREM	NREM	NREM	NREM	NREM	NREM	NREM	NREM	NREM	NREM	NREM	NREM	NREM	NREM	NREM	NREM	NREM	NREM	NREM	NREM	NREM	NREM	NREM	NREM	NREM
235	NREM	NREM	NREM	NREM	NREM	NREM	NREM	NREM	NREM	NREM	NREM	NREM	NREM	NREM	NREM	NREM	NREM	NREM	NREM	NREM	NREM	NREM	NREM	NREM	NREM	NREM	NREM	NREM	NREM	NREM	NREM	NREM	NREM	NREM	NREM	NREM	NREM	NREM	NREM	NREM	NREM	NREM	NREM	NREM	NREM	NREM	NREM	NREM	NREM
236	IS	IS	wake	wake	wake	wake	wake	wake	wake	wake	wake	wake	wake	wake	wake	wake	wake	wake	wake	wake	wake	wake	wake	NREM	NREM	NREM	NREM	NREM	NREM	NREM	NREM	NREM	NREM	NREM	NREM	NREM	NREM	NREM	NREM	NREM	NREM	NREM	NREM	NREM	NREM	NREM	NREM	NREM	wake
237	NREM	NREM	NREM	NREM	IS	IS	IS	IS	IS	IS	IS	IS	IS	IS	IS	IS	IS	wake	wake	wake	wake	NREM	NREM	NREM	NREM	NREM	NREM	NREM	NREM	NREM	NREM	NREM	NREM	NREM	NREM	NREM	NREM	NREM	NREM	NREM	NREM	NREM	NREM	NREM	NREM	NREM	NREM	NREM	NREM
238	NREM	NREM	NREM	NREM	NREM	NREM	NREM	NREM	NREM	NREM	IS	IS	IS	IS	IS	IS	REM	REM	REM	REM	REM	REM	REM	REM	REM	wake	wake	wake	wake	wake	wake	wake	wake	wake	wake	wake	wake	wake	wake	NREM	NREM	NREM	NREM	NREM	NREM	NREM	NREM	NREM	NREM
239	NREM	NREM	NREM	NREM	NREM	NREM	NREM	NREM	NREM	NREM	NREM	NREM	NREM	NREM	NREM	NREM	NREM	NREM	NREM	NREM	NREM	NREM	NREM	NREM	NREM	NREM	NREM	NREM	NREM	NREM	NREM	NREM	NREM	NREM	NREM	NREM	NREM	NREM	NREM	NREM	NREM	NREM	NREM	NREM	NREM	NREM	NREM	NREM	NREM
240	NREM	NREM	NREM	NREM	NREM	NREM	NREM	NREM	NREM	NREM	NREM	NREM	NREM	NREM	NREM	NREM	NREM	NREM	NREM	NREM	NREM	NREM	NREM	NREM	NREM	NREM	NREM	NREM	NREM	NREM	NREM	NREM	NREM	NREM	NREM	NREM	NREM	NREM	NREM	NREM	NREM	NREM	NREM	NREM	NREM	NREM	NREM	NREM	NREM
241	wake	wake	NREM	NREM	NREM	NREM	NREM	NREM	NREM	NREM	NREM	NREM	NREM	NREM	NREM	NREM	NREM	NREM	NREM	NREM	NREM	NREM	NREM	NREM	NREM	NREM	NREM	NREM	NREM	NREM	NREM	NREM	NREM	NREM	NREM	NREM	NREM	NREM	NREM	NREM	NREM	NREM	NREM	NREM	NREM	NREM	NREM	NREM	NREM
242	wake	wake	wake	wake	wake	wake	wake	wake	wake	wake	wake	wake	wake	wake	wake	wake	wake	wake	wake	wake	wake	wake	wake	wake	wake	wake	wake	wake	wake	wake	wake	wake	wake	wake	wake	wake	wake	wake	wake	wake	wake	wake	wake	wake	wake	wake	wake	wake	wake
243	wake	wake	wake	wake	wake	wake	wake	wake	wake	wake	wake	wake	wake	wake	wake	wake	wake	wake	wake	wake	wake	wake	wake	wake	wake	wake	wake	wake	wake	wake	wake	wake	wake	wake	wake	wake	wake	wake	wake	wake	wake	wake	wake	wake	wake	wake	wake	wake	wake
244	wake	wake	wake	wake	wake	wake	wake	wake	wake	wake	wake	wake	wake	wake	wake	wake	wake	wake	wake	wake	wake	wake	wake	wake	wake	wake	wake	wake	wake	wake	wake	wake	wake	wake	wake	wake	wake	wake	wake	wake	wake	wake	wake	wake	wake	wake	wake	wake	wake
245	NREM	NREM	NREM	wake	wake	wake	wake	wake	wake	wake	wake	wake	wake	wake	wake	wake	wake	wake	wake	wake	wake	wake	wake	wake	wake	wake	wake	wake	wake	wake	wake	wake	wake	wake	wake	wake	wake	wake	wake	wake	wake	wake	wake	wake	wake	wake	wake	wake	wake
246	wake	wake	wake	NREM	NREM	NREM	NREM	NREM	NREM	NREM	NREM	NREM	NREM	NREM	NREM	NREM	NREM	NREM	NREM	NREM	NREM	NREM	NREM	NREM	NREM	NREM	IS	IS	IS	IS	IS	IS	IS	IS	IS	IS	REM	REM	REM	REM	REM	REM	REM	wake	wake	wake	wake	wake	wake
247	NREM	NREM	NREM	NREM	NREM	NREM	NREM	NREM	NREM	NREM	NREM	NREM	NREM	NREM	NREM	NREM	NREM	NREM	NREM	NREM	NREM	NREM	NREM	NREM	NREM	NREM	NREM	NREM	NREM	NREM	NREM	NREM	NREM	NREM	NREM	NREM	NREM	NREM	NREM	NREM	NREM	NREM	NREM	NREM	NREM	NREM	NREM	NREM	NREM
248	NREM	NREM	NREM	NREM	NREM	NREM	NREM	NREM	NREM	NREM	NREM	NREM	NREM	NREM	NREM	NREM	NREM	NREM	NREM	NREM	NREM	NREM	NREM	NREM	NREM	NREM	NREM	NREM	NREM	NREM	NREM	NREM	NREM	NREM	NREM	NREM	NREM	NREM	NREM	NREM	NREM	NREM	NREM	NREM	NREM	NREM	NREM	IS	IS
249	NREM	NREM	NREM	NREM	NREM	NREM	NREM	NREM	NREM	NREM	NREM	NREM	NREM	NREM	NREM	NREM	NREM	NREM	NREM	NREM	NREM	NREM	NREM	NREM	NREM	NREM	NREM	NREM	NREM	NREM	NREM	NREM	NREM	NREM	NREM	NREM	NREM	NREM	NREM	NREM	NREM	NREM	NREM	NREM	NREM	NREM	IS	IS	IS
250	NREM	NREM	NREM	NREM	NREM	NREM	NREM	NREM	NREM	NREM	NREM	NREM	NREM	NREM	NREM	NREM	NREM	NREM	NREM	NREM	NREM	NREM	NREM	NREM	NREM	NREM	NREM	NREM	NREM	NREM	NREM	NREM	NREM	NREM	NREM	NREM	NREM	NREM	NREM	NREM	NREM	NREM	NREM	NREM	NREM	NREM	NREM	NREM	NREM
251	wake	wake	wake	wake	wake	wake	wake	wake	wake	NREM	NREM	NREM	NREM	NREM	NREM	NREM	NREM	NREM	NREM	NREM	NREM	NREM	NREM	NREM	NREM	NREM	NREM	NREM	NREM	NREM	NREM	NREM	NREM	NREM	NREM	NREM	NREM	NREM	NREM	NREM	NREM	NREM	NREM	NREM	NREM	NREM	NREM	NREM	IS
252	wake	wake	wake	wake	wake	wake	wake	NREM	NREM	NREM	NREM	NREM	NREM	NREM	NREM	NREM	NREM	NREM	NREM	NREM	NREM	NREM	NREM	NREM	NREM	NREM	NREM	NREM	NREM	NREM	NREM	NREM	NREM	NREM	NREM	NREM	NREM	NREM	NREM	NREM	NREM	NREM	NREM	NREM	NREM	NREM	NREM	NREM	NREM
253	wake	wake	wake	wake	wake	wake	wake	wake	wake	wake	wake	wake	wake	wake	wake	wake	wake	wake	wake	wake	wake	wake	wake	wake	wake	wake	wake	wake	wake	wake	wake	wake	wake	wake	wake	wake	wake	wake	wake	wake	wake	wake	wake	wake	wake	wake	wake	wake	wake
254	NREM	NREM	NREM	NREM	NREM	NREM	NREM	NREM	NREM	NREM	NREM	NREM	NREM	NREM	NREM	NREM	NREM	NREM	NREM	NREM	NREM	NREM	NREM	NREM	IS	IS	IS	IS	IS	IS	IS	REM	REM	REM	REM	REM	REM	REM	REM	REM	REM	REM	REM	REM	REM	REM	REM	REM	REM
[truncated: 320 more columns]

## Sheet: Figure_3d
mouse	state	-400.0	-397.5	-395.0	-392.5	-390.0	-387.5	-385.0	-382.5	-380.0	-377.5	-375.0	-372.5	-370.0	-367.5	-365.0	-362.5	-360.0	-357.5	-355.0	-352.5	-350.0	-347.5	-345.0	-342.5	-340.0	-337.5	-335.0	-332.5	-330.0	-327.5	-325.0	-322.5	-320.0	-317.5	-315.0	-312.5	-310.0	-307.5	-305.0	-302.5	-300.0	-297.5	-295.0	-292.5	-290.0	-287.5	-285.0	-282.5
Huey	REM	0.0277778	0.0277778	0.0277778	0.0277778	0.0555556	0.0555556	0.0555556	0.0555556	0.0555556	0.0555556	0.0555556	0.0555556	0.0555556	0.0277778	0.0277778	0.0277778	0.0555556	0.0555556	0.0555556	0.0555556	0.0833333	0.0833333	0.0833333	0.0833333	0.0833333	0.0555556	0.0555556	0.0555556	0.0555556	0.0555556	0.0555556	0.0833333	0.0833333	0.0833333	0.0555556	0.0555556	0.0833333	0.111111	0.111111	0.111111	0.111111	0.111111	0.111111	0.0833333	0.0833333	0.0833333	0.0833333	0.0833333
Dewey	REM	0	0	0	0	0.027027	0.027027	0.027027	0.0540541	0.0540541	0.0540541	0.0540541	0.027027	0.027027	0.027027	0.027027	0.027027	0.027027	0.027027	0.027027	0.0540541	0.0540541	0.0810811	0.0810811	0.0810811	0.0810811	0.0810811	0.0540541	0.0540541	0.027027	0.027027	0.027027	0.0540541	0.0540541	0.0540541	0.027027	0.027027	0	0	0	0	0.027027	0.027027	0.027027	0.027027	0.027027	0.027027	0.0540541	0.0540541
Louie	REM	0.0277778	0.0277778	0.0277778	0.0277778	0.0277778	0.0277778	0.0277778	0.0277778	0.0277778	0.0277778	0.0277778	0.0277778	0.0277778	0.0277778	0.0277778	0.0277778	0.0277778	0	0	0	0	0.0277778	0.0277778	0.0277778	0.0277778	0.0277778	0.0277778	0.0277778	0.0277778	0.0277778	0.0555556	0.0555556	0.0555556	0.0555556	0.0555556	0.0555556	0.0555556	0.0555556	0.0555556	0.0555556	0.0833333	0.0833333	0.0833333	0.0555556	0.0555556	0.0555556	0.0555556	0.0555556
Ariel	REM	0.027027	0.027027	0.027027	0	0	0	0	0	0	0	0	0	0	0	0.027027	0.027027	0.027027	0.027027	0.027027	0.027027	0.027027	0.027027	0.027027	0.027027	0.027027	0.027027	0.027027	0.027027	0.027027	0.027027	0.027027	0.027027	0.027027	0.027027	0.027027	0.027027	0.027027	0.027027	0.027027	0.027027	0.027027	0.027027	0.027027	0.027027	0.027027	0.027027	0.027027	0.027027
Cinderella	REM	0.0833333	0.0555556	0.0555556	0.0555556	0.0833333	0.0833333	0.0833333	0.111111	0.138889	0.111111	0.111111	0.111111	0.111111	0.111111	0.111111	0.0833333	0.0833333	0.0833333	0.0555556	0.0555556	0.0555556	0.0555556	0.0555556	0.0555556	0.0555556	0.0555556	0.0555556	0.0555556	0.0555556	0.0555556	0.0555556	0.0833333	0.0833333	0.0833333	0.0833333	0.0833333	0.0833333	0.0833333	0.0555556	0.0555556	0.0555556	0.0555556	0.0555556	0.0555556	0.0555556	0.0555556	0.0555556	0.0555556
Tiana	REM	0.0555556	0.0555556	0.0555556	0.0277778	0.0277778	0.0277778	0.0277778	0.0277778	0.0277778	0.0277778	0.0555556	0.0555556	0.0555556	0.0555556	0.0555556	0.0555556	0.0555556	0.0555556	0.0555556	0.0555556	0.0555556	0.0555556	0.0555556	0.0555556	0.0833333	0.0833333	0.0555556	0.0555556	0.0833333	0.0833333	0.0833333	0.0833333	0.0833333	0.0833333	0.0833333	0.0833333	0.0833333	0.0555556	0.0555556	0.0833333	0.0833333	0.0833333	0.0833333	0.0833333	0.0555556	0.0555556	0.0555556	0.0555556
Jasmine	REM	0.0833333	0.0833333	0.0555556	0.0555556	0.0555556	0.0555556	0.0555556	0.0277778	0.0555556	0.0833333	0.0833333	0.0833333	0.0833333	0.0833333	0.111111	0.111111	0.111111	0.138889	0.138889	0.138889	0.138889	0.111111	0.0833333	0.0833333	0.0833333	0.0833333	0.0833333	0.0555556	0.0555556	0.111111	0.111111	0.111111	0.111111	0.111111	0.138889	0.138889	0.138889	0.138889	0.138889	0.138889	0.138889	0.138889	0.138889	0.138889	0.138889	0.138889	0.138889	0.138889
Huey	wake	0.388889	0.388889	0.388889	0.388889	0.388889	0.361111	0.361111	0.333333	0.333333	0.277778	0.277778	0.277778	0.277778	0.305556	0.305556	0.277778	0.277778	0.305556	0.305556	0.305556	0.305556	0.277778	0.305556	0.277778	0.277778	0.305556	0.305556	0.305556	0.305556	0.305556	0.305556	0.305556	0.361111	0.361111	0.388889	0.416667	0.416667	0.416667	0.416667	0.361111	0.361111	0.361111	0.361111	0.388889	0.333333	0.333333	0.333333	0.333333
Dewey	wake	0.513514	0.459459	0.432432	0.405405	0.378378	0.378378	0.378378	0.405405	0.405405	0.324324	0.351351	0.378378	0.378378	0.378378	0.378378	0.378378	0.378378	0.378378	0.378378	0.351351	0.351351	0.351351	0.351351	0.351351	0.324324	0.324324	0.351351	0.351351	0.378378	0.378378	0.405405	0.405405	0.405405	0.405405	0.432432	0.432432	0.459459	0.432432	0.378378	0.378378	0.351351	0.324324	0.297297	0.324324	0.324324	0.324324	0.324324	0.324324
Louie	wake	0.194444	0.222222	0.194444	0.194444	0.194444	0.194444	0.194444	0.222222	0.25	0.25	0.222222	0.194444	0.194444	0.194444	0.222222	0.222222	0.222222	0.194444	0.194444	0.166667	0.166667	0.194444	0.222222	0.222222	0.222222	0.194444	0.111111	0.138889	0.138889	0.138889	0.138889	0.138889	0.166667	0.166667	0.166667	0.194444	0.194444	0.194444	0.194444	0.166667	0.194444	0.194444	0.222222	0.25	0.25	0.222222	0.305556	0.333333
Ariel	wake	0.351351	0.297297	0.297297	0.324324	0.297297	0.27027	0.27027	0.27027	0.297297	0.297297	0.297297	0.324324	0.324324	0.324324	0.297297	0.297297	0.351351	0.351351	0.351351	0.378378	0.351351	0.351351	0.351351	0.351351	0.378378	0.405405	0.405405	0.405405	0.378378	0.378378	0.405405	0.405405	0.378378	0.351351	0.351351	0.351351	0.351351	0.351351	0.351351	0.297297	0.297297	0.297297	0.297297	0.27027	0.27027	0.27027	0.297297	0.297297
Cinderella	wake	0.444444	0.472222	0.444444	0.444444	0.416667	0.416667	0.416667	0.388889	0.388889	0.416667	0.388889	0.388889	0.361111	0.361111	0.361111	0.416667	0.416667	0.388889	0.416667	0.388889	0.416667	0.388889	0.416667	0.416667	0.416667	0.416667	0.416667	0.444444	0.416667	0.416667	0.444444	0.444444	0.444444	0.444444	0.416667	0.444444	0.444444	0.444444	0.472222	0.472222	0.444444	0.444444	0.388889	0.388889	0.388889	0.388889	0.361111	0.361111
Tiana	wake	0.5	0.472222	0.444444	0.5	0.472222	0.444444	0.388889	0.416667	0.388889	0.388889	0.361111	0.361111	0.361111	0.361111	0.361111	0.361111	0.361111	0.388889	0.444444	0.416667	0.444444	0.472222	0.444444	0.472222	0.472222	0.472222	0.472222	0.472222	0.472222	0.472222	0.472222	0.472222	0.472222	0.444444	0.472222	0.472222	0.472222	0.472222	0.444444	0.444444	0.444444	0.416667	0.388889	0.416667	0.472222	0.472222	0.416667	0.416667
Jasmine	wake	0.416667	0.416667	0.416667	0.444444	0.444444	0.444444	0.444444	0.472222	0.472222	0.472222	0.444444	0.444444	0.444444	0.416667	0.416667	0.388889	0.388889	0.361111	0.333333	0.333333	0.333333	0.333333	0.361111	0.333333	0.333333	0.305556	0.277778	0.277778	0.222222	0.25	0.25	0.25	0.277778	0.277778	0.222222	0.222222	0.194444	0.222222	0.222222	0.222222	0.222222	0.222222	0.222222	0.222222	0.25	0.25	0.25	0.25
Huey	NREM	0.527778	0.527778	0.555556	0.555556	0.527778	0.555556	0.555556	0.583333	0.583333	0.638889	0.611111	0.611111	0.611111	0.611111	0.611111	0.638889	0.638889	0.638889	0.611111	0.611111	0.611111	0.638889	0.611111	0.638889	0.611111	0.611111	0.583333	0.583333	0.583333	0.583333	0.583333	0.583333	0.527778	0.5	0.5	0.472222	0.472222	0.472222	0.472222	0.527778	0.527778	0.527778	0.527778	0.527778	0.583333	0.583333	0.555556	0.527778
Dewey	NREM	0.459459	0.459459	0.486486	0.513514	0.540541	0.540541	0.540541	0.540541	0.540541	0.621622	0.594595	0.567568	0.540541	0.540541	0.540541	0.540541	0.540541	0.540541	0.540541	0.567568	0.540541	0.540541	0.540541	0.540541	0.567568	0.567568	0.567568	0.567568	0.567568	0.567568	0.540541	0.540541	0.540541	0.540541	0.540541	0.513514	0.513514	0.540541	0.594595	0.594595	0.621622	0.594595	0.621622	0.567568	0.567568	0.567568	0.567568	0.567568
Louie	NREM	0.777778	0.75	0.777778	0.777778	0.777778	0.777778	0.777778	0.75	0.722222	0.722222	0.75	0.75	0.722222	0.722222	0.694444	0.666667	0.666667	0.722222	0.722222	0.75	0.75	0.722222	0.722222	0.722222	0.722222	0.75	0.833333	0.805556	0.805556	0.805556	0.805556	0.805556	0.75	0.722222	0.722222	0.694444	0.694444	0.694444	0.694444	0.694444	0.638889	0.638889	0.611111	0.611111	0.611111	0.611111	0.555556	0.555556
Ariel	NREM	0.621622	0.675676	0.675676	0.675676	0.702703	0.72973	0.702703	0.702703	0.675676	0.648649	0.648649	0.621622	0.621622	0.594595	0.621622	0.621622	0.594595	0.594595	0.594595	0.567568	0.594595	0.594595	0.594595	0.594595	0.594595	0.567568	0.567568	0.567568	0.594595	0.594595	0.567568	0.567568	0.594595	0.621622	0.621622	0.621622	0.621622	0.621622	0.621622	0.675676	0.675676	0.675676	0.675676	0.702703	0.702703	0.702703	0.675676	0.675676
Cinderella	NREM	0.361111	0.361111	0.388889	0.416667	0.416667	0.416667	0.416667	0.444444	0.444444	0.472222	0.472222	0.472222	0.5	0.5	0.5	0.472222	0.472222	0.5	0.5	0.527778	0.5	0.527778	0.5	0.5	0.5	0.5	0.5	0.472222	0.5	0.5	0.472222	0.472222	0.472222	0.472222	0.472222	0.444444	0.444444	0.472222	0.472222	0.472222	0.5	0.5	0.555556	0.555556	0.555556	0.555556	0.583333	0.555556
Tiana	NREM	0.416667	0.444444	0.472222	0.472222	0.472222	0.5	0.555556	0.5	0.527778	0.5	0.5	0.5	0.5	0.472222	0.472222	0.472222	0.472222	0.444444	0.416667	0.444444	0.444444	0.416667	0.444444	0.416667	0.416667	0.416667	0.444444	0.444444	0.444444	0.444444	0.444444	0.444444	0.416667	0.444444	0.416667	0.416667	0.416667	0.388889	0.416667	0.416667	0.416667	0.444444	0.472222	0.472222	0.472222	0.444444	0.5	0.5
Jasmine	NREM	0.416667	0.416667	0.444444	0.388889	0.388889	0.388889	0.416667	0.416667	0.416667	0.361111	0.388889	0.416667	0.416667	0.444444	0.444444	0.472222	0.472222	0.5	0.5	0.5	0.472222	0.444444	0.444444	0.472222	0.472222	0.5	0.527778	0.555556	0.583333	0.583333	0.583333	0.583333	0.555556	0.555556	0.611111	0.583333	0.611111	0.611111	0.611111	0.611111	0.583333	0.583333	0.555556	0.583333	0.583333	0.583333	0.583333	0.583333
Huey	IS	0.0555556	0.0555556	0.0277778	0.0277778	0.0277778	0.0277778	0.0277778	0.0277778	0.0277778	0.0277778	0.0555556	0.0555556	0.0555556	0.0555556	0.0555556	0.0555556	0.0277778	0	0.0277778	0.0277778	0	0	0	0	0.0277778	0.0277778	0.0555556	0.0555556	0.0555556	0.0555556	0.0555556	0.0277778	0.0277778	0.0555556	0.0555556	0.0555556	0.0277778	0	0	0	0	0	0	0	0	0	0.0277778	0.0555556
Dewey	IS	0.027027	0.0810811	0.0810811	0.0810811	0.0540541	0.0540541	0.0540541	0	0	0	0	0.027027	0.0540541	0.0540541	0.0540541	0.0540541	0.0540541	0.0540541	0.0540541	0.027027	0.0540541	0.027027	0.027027	0.027027	0.027027	0.027027	0.027027	0.027027	0.027027	0.027027	0.027027	0	0	0	0	0.027027	0.027027	0.027027	0.027027	0.027027	0	0.0540541	0.0540541	0.0810811	0.0810811	0.0810811	0.0540541	0.0540541
Louie	IS	0	0	0	0	0	0	0	0	0	0	0	0.0277778	0.0555556	0.0555556	0.0555556	0.0833333	0.0833333	0.0833333	0.0833333	0.0833333	0.0833333	0.0555556	0.0277778	0.0277778	0.0277778	0.0277778	0.0277778	0.0277778	0.0277778	0.0277778	0	0	0.0277778	0.0555556	0.0555556	0.0555556	0.0555556	0.0555556	0.0555556	0.0833333	0.0833333	0.0833333	0.0833333	0.0833333	0.0833333	0.111111	0.0833333	0.0555556
Ariel	IS	0	0	0	0	0	0	0.027027	0.027027	0.027027	0.0540541	0.0540541	0.0540541	0.0540541	0.0810811	0.0540541	0.0540541	0.027027	0.027027	0.027027	0.027027	0.027027	0.027027	0.027027	0.027027	0	0	0	0	0	0	0	0	0	0	0	0	0	0	0	0	0	0	0	0	0	0	0	0
Cinderella	IS	0.111111	0.111111	0.111111	0.0833333	0.0833333	0.0833333	0.0833333	0.0555556	0.0277778	0	0.0277778	0.0277778	0.0277778	0.0277778	0.0277778	0.0277778	0.0277778	0.0277778	0.0277778	0.0277778	0.0277778	0.0277778	0.0277778	0.0277778	0.0277778	0.0277778	0.0277778	0.0277778	0.0277778	0.0277778	0.0277778	0	0	0	0.0277778	0.0277778	0.0277778	0	0	0	0	0	0	0	0	0	0	0.0277778
Tiana	IS	0.0277778	0.0277778	0.0277778	0	0.0277778	0.0277778	0.0277778	0.0555556	0.0555556	0.0833333	0.0833333	0.0833333	0.0833333	0.111111	0.111111	0.111111	0.111111	0.111111	0.0833333	0.0833333	0.0555556	0.0555556	0.0555556	0.0555556	0.0277778	0.0277778	0.0277778	0.0277778	0	0	0	0	0.0277778	0.0277778	0.0277778	0.0277778	0.0277778	0.0833333	0.0833333	0.0555556	0.0555556	0.0555556	0.0555556	0.0277778	0	0.0277778	0.0277778	0.0277778
Jasmine	IS	0.0833333	0.0833333	0.0833333	0.111111	0.111111	0.111111	0.0833333	0.0833333	0.0555556	0.0833333	0.0833333	0.0555556	0.0555556	0.0555556	0.0277778	0.0277778	0.0277778	0	0.0277778	0.0277778	0.0555556	0.111111	0.111111	0.111111	0.111111	0.111111	0.111111	0.111111	0.138889	0.0555556	0.0555556	0.0555556	0.0555556	0.0555556	0.0277778	0.0555556	0.0555556	0.0277778	0.0277778	0.0277778	0.0555556	0.0555556	0.0833333	0.0555556	0.0277778	0.0277778	0.0277778	0.0277778
[truncated: 321 more columns]

## Sheet: Figure_3e_top
mouse	time	0.0 Hz	0.5 Hz	1.0 Hz	1.5 Hz	2.0 Hz	2.5 Hz	3.0 Hz	3.5 Hz	4.0 Hz	4.5 Hz	5.0 Hz	5.5 Hz	6.0 Hz	6.5 Hz	7.0 Hz	7.5 Hz	8.0 Hz	8.5 Hz	9.0 Hz	9.5 Hz	10.0 Hz	10.5 Hz	11.0 Hz	11.5 Hz	12.0 Hz	12.5 Hz	13.0 Hz	13.5 Hz	14.0 Hz	14.5 Hz	15.0 Hz	15.5 Hz	16.0 Hz	16.5 Hz	17.0 Hz	17.5 Hz	18.0 Hz	18.5 Hz	19.0 Hz	19.5 Hz	20.0 Hz	20.5 Hz	21.0 Hz	21.5 Hz	22.0 Hz	22.5 Hz	23.0 Hz	23.5 Hz
Huey	-400	1.099	1.075	1.034	1.004	0.968	0.945	0.943	0.936	0.957	0.955	0.938	0.908	0.884	0.916	0.914	0.911	0.88	0.885	0.935	0.955	0.914	0.865	0.837	0.84	0.883	0.921	0.97	0.931	0.898	0.854	0.822	0.806	0.819	0.852	0.889	0.912	0.918	0.935	0.981	1.012	1.015	0.97	0.962	0.994	1.035	1.045	1.056	1.058
Huey	-397.5	1.04	1.047	1.036	1.008	0.946	0.909	0.912	0.932	0.976	0.985	0.984	0.951	0.908	0.9	0.889	0.899	0.892	0.891	0.932	0.941	0.908	0.858	0.823	0.834	0.892	0.948	0.982	0.945	0.903	0.861	0.832	0.835	0.838	0.85	0.849	0.866	0.869	0.893	0.947	0.99	1.001	0.986	1	1.051	1.065	1.043	1.015	1.023
Huey	-395	0.981	1.018	1.045	1.035	0.962	0.908	0.9	0.934	1.001	1.022	1.04	1.011	0.973	0.935	0.897	0.89	0.882	0.886	0.904	0.919	0.92	0.904	0.883	0.886	0.944	1.005	1.036	1.005	0.948	0.899	0.893	0.929	0.953	0.94	0.913	0.922	0.912	0.916	0.932	0.964	0.975	0.979	1.008	1.062	1.066	1.02	0.968	0.966
Huey	-392.5	0.957	0.981	0.999	1.015	0.99	0.96	0.935	0.941	0.987	0.996	1.03	1.032	1.029	1.001	0.959	0.93	0.919	0.926	0.937	0.954	0.984	1.003	0.991	0.965	0.981	1.008	1.013	0.987	0.942	0.92	0.941	0.999	1.047	1.034	0.998	0.997	0.971	0.965	0.947	0.979	1.008	1.018	1.026	1.032	1.021	1	0.949	0.941
Huey	-390	0.97	0.987	1.022	1.066	1.083	1.05	1.006	0.998	1.025	1.007	1.013	1.03	1.074	1.073	1.018	0.962	0.941	0.96	0.969	0.987	1.017	1.049	1.05	1.029	1.044	1.068	1.082	1.043	1.004	0.989	1.014	1.053	1.082	1.07	1.044	1.048	1.041	1.028	0.99	0.993	1.015	1.018	1.003	0.97	0.96	0.961	0.951	0.934
Huey	-387.5	0.961	0.991	1.05	1.11	1.13	1.076	1.034	1.019	1.015	0.967	0.95	0.988	1.06	1.075	1.027	0.963	0.936	0.945	0.965	0.989	1.01	1.034	1.042	1.033	1.034	1.043	1.052	1.015	0.998	0.988	0.986	0.975	0.975	0.969	0.975	0.999	1.02	1.012	0.975	0.968	0.98	1.004	0.982	0.955	0.951	0.968	0.992	0.975
Huey	-385	1.015	1.083	1.168	1.186	1.168	1.075	1.036	1.044	1.071	1.035	0.978	0.982	1.024	1.007	0.95	0.891	0.872	0.881	0.902	0.939	0.961	0.974	0.985	0.988	1.003	1.012	1.011	0.976	0.968	0.95	0.933	0.901	0.883	0.867	0.903	0.945	0.991	0.948	0.914	0.896	0.922	0.973	0.973	0.967	0.963	0.97	0.996	0.984
Huey	-382.5	1.122	1.166	1.199	1.173	1.144	1.095	1.108	1.133	1.142	1.08	1.009	0.987	1.007	0.962	0.916	0.875	0.863	0.876	0.898	0.951	0.986	1.003	1.027	1.015	1.02	0.985	0.971	0.934	0.949	0.925	0.917	0.871	0.879	0.884	0.955	0.993	0.995	0.915	0.86	0.854	0.891	0.947	0.957	0.957	0.958	0.965	0.988	0.969
Huey	-380	1.212	1.237	1.237	1.186	1.158	1.156	1.2	1.229	1.212	1.142	1.082	1.05	1.021	0.944	0.906	0.89	0.913	0.923	0.957	0.996	1.033	1.036	1.061	1.064	1.07	1.033	1.022	1.006	1.023	0.992	0.971	0.926	0.933	0.965	1.024	1.04	0.997	0.926	0.883	0.886	0.918	0.949	0.965	0.957	0.964	0.98	0.987	0.963
Huey	-377.5	1.214	1.186	1.162	1.166	1.176	1.196	1.247	1.264	1.223	1.128	1.096	1.074	1.027	0.954	0.952	0.962	0.972	0.94	0.97	1.003	1.048	1.028	1.048	1.067	1.089	1.075	1.106	1.111	1.141	1.081	1.045	0.986	0.991	1.049	1.097	1.096	1.048	1.009	0.978	0.965	0.963	0.964	0.969	0.966	0.986	0.998	1.004	1
Huey	-375	1.15	1.145	1.187	1.242	1.25	1.208	1.203	1.193	1.166	1.08	1.057	1.027	0.983	0.95	0.972	0.983	0.961	0.91	0.961	0.999	1.044	0.978	0.969	0.987	1.041	1.086	1.144	1.168	1.175	1.114	1.079	1.033	1.031	1.067	1.096	1.09	1.073	1.065	1.033	1.002	0.976	0.987	0.997	1	1.009	1.012	1.01	1.019
Huey	-372.5	1.188	1.147	1.159	1.204	1.215	1.142	1.105	1.104	1.113	1.038	0.993	0.95	0.916	0.919	0.964	0.975	0.923	0.861	0.919	0.977	1.035	0.98	0.969	0.966	1.025	1.073	1.128	1.119	1.109	1.049	1.044	1.017	1.015	1.022	1.049	1.062	1.074	1.067	1.049	1.015	0.982	0.967	0.968	0.984	0.991	0.983	0.961	0.986
Huey	-370	1.187	1.138	1.143	1.148	1.146	1.068	1.037	1.065	1.074	1.026	0.961	0.931	0.907	0.906	0.908	0.884	0.857	0.845	0.912	0.949	0.977	0.927	0.941	0.969	1.057	1.075	1.1	1.058	1.027	0.969	0.967	0.96	0.956	0.95	0.984	1.021	1.044	1.029	1.003	0.972	0.941	0.916	0.949	0.996	1.019	0.995	0.96	0.985
Huey	-367.5	1.173	1.114	1.064	1.033	1.027	0.993	0.991	1.035	1.056	1.047	1.004	1	0.965	0.911	0.854	0.809	0.826	0.858	0.922	0.943	0.94	0.917	0.953	1.02	1.083	1.048	1.027	0.978	0.968	0.924	0.898	0.889	0.88	0.886	0.911	0.955	0.997	1.014	1.025	1.003	0.952	0.881	0.893	0.953	1.001	1.001	0.976	0.994
Huey	-365	1.186	1.122	1.046	1.003	1	1.001	1.035	1.069	1.091	1.104	1.087	1.092	1.042	0.949	0.848	0.788	0.831	0.883	0.938	0.942	0.919	0.88	0.919	0.997	1.065	1.015	0.959	0.916	0.916	0.913	0.896	0.912	0.911	0.917	0.913	0.937	0.98	1.006	0.997	0.97	0.927	0.89	0.907	0.959	0.998	1.006	0.993	0.993
Huey	-362.5	1.23	1.172	1.062	1.013	0.983	1.015	1.065	1.071	1.088	1.086	1.107	1.091	1.027	0.954	0.887	0.843	0.86	0.894	0.957	0.969	0.949	0.905	0.925	0.996	1.052	1.002	0.914	0.868	0.885	0.935	0.944	0.968	0.96	0.935	0.893	0.894	0.942	0.997	0.995	0.989	0.978	0.975	0.966	0.96	0.974	0.993	0.992	0.969
Huey	-360	1.176	1.132	1.053	1.028	0.991	1.013	1.045	1.06	1.062	1.056	1.069	1.064	1.02	0.979	0.917	0.865	0.866	0.894	0.96	0.968	0.966	0.931	0.942	0.981	1.035	1.007	0.945	0.934	0.961	1.035	1.05	1.069	1.041	1.005	0.954	0.936	0.956	1.016	1.032	1.045	1.045	1.045	1.029	0.989	0.99	1.003	1.007	0.987
Huey	-357.5	1.022	1.038	1.046	1.063	1.019	1.007	1.013	1.028	1.015	1	1.002	1.012	1.006	0.985	0.908	0.831	0.824	0.877	0.947	0.959	0.949	0.933	0.931	0.964	0.993	0.994	0.976	0.997	1.035	1.078	1.069	1.057	1.043	1.03	0.981	0.929	0.943	1.026	1.094	1.114	1.109	1.074	1.06	1.002	0.997	0.997	1.022	1.025
Huey	-355	1.001	1.054	1.111	1.128	1.085	1.051	1.042	1.053	1.033	1.017	0.993	1.024	1.052	1.028	0.917	0.803	0.788	0.84	0.898	0.926	0.92	0.95	0.964	0.982	0.961	0.96	0.97	1.023	1.053	1.092	1.096	1.111	1.128	1.135	1.082	1.003	0.983	1.047	1.127	1.147	1.123	1.087	1.065	1.011	0.982	0.97	1	1.012
Huey	-352.5	1.115	1.15	1.193	1.188	1.134	1.086	1.092	1.094	1.091	1.071	1.054	1.049	1.061	1.033	0.96	0.835	0.806	0.839	0.899	0.951	0.965	1.034	1.055	1.049	0.98	0.966	0.983	1.019	1.02	1.034	1.069	1.109	1.16	1.174	1.137	1.062	1.045	1.093	1.148	1.155	1.13	1.096	1.079	1.027	0.981	0.949	0.956	0.964
Huey	-350	1.198	1.229	1.242	1.201	1.125	1.094	1.109	1.126	1.15	1.158	1.149	1.096	1.042	1.011	0.983	0.9	0.856	0.845	0.884	0.94	0.99	1.089	1.128	1.11	1.061	1.052	1.055	1.031	0.996	1.025	1.095	1.162	1.184	1.169	1.122	1.072	1.071	1.126	1.179	1.183	1.146	1.108	1.073	1.043	1.019	0.995	0.966	0.944
Huey	-347.5	1.248	1.238	1.224	1.198	1.117	1.064	1.026	1.068	1.135	1.208	1.193	1.098	0.987	0.95	0.937	0.902	0.869	0.86	0.889	0.937	0.993	1.074	1.105	1.085	1.079	1.08	1.082	1.043	1.018	1.035	1.071	1.118	1.124	1.082	1.021	0.998	1.055	1.123	1.156	1.137	1.085	1.049	1.039	1.048	1.043	1.015	0.98	0.964
Huey	-345	1.215	1.226	1.22	1.18	1.084	1.024	0.993	1.042	1.08	1.129	1.096	1.026	0.929	0.918	0.904	0.921	0.897	0.906	0.903	0.919	0.939	0.977	0.984	0.996	1.055	1.083	1.073	1.023	1.008	1.047	1.067	1.115	1.103	1.043	0.977	0.956	1.023	1.061	1.075	1.051	1.015	1.017	1.046	1.082	1.085	1.058	1.019	1.003
Huey	-342.5	1.247	1.21	1.157	1.121	1.048	0.989	0.955	0.996	1.024	1.048	1.015	0.966	0.93	0.947	0.965	1.018	1.013	1.044	1.033	1.038	1.018	0.986	0.946	0.967	1.063	1.125	1.122	1.089	1.093	1.142	1.13	1.151	1.124	1.086	1.049	1.034	1.066	1.036	1.013	0.994	0.991	1.027	1.065	1.096	1.074	1.065	1.054	1.074
Huey	-340	1.166	1.138	1.106	1.078	1.013	0.968	0.995	1.047	1.051	1.027	0.998	0.977	0.985	1.023	1.076	1.148	1.153	1.177	1.167	1.171	1.12	1.061	0.995	1.021	1.099	1.175	1.188	1.156	1.14	1.154	1.156	1.176	1.16	1.137	1.123	1.106	1.08	1.026	1.024	1.042	1.067	1.086	1.108	1.104	1.079	1.096	1.115	1.152
Huey	-337.5	1.136	1.115	1.085	1.056	1.013	0.996	1.04	1.116	1.133	1.114	1.061	1.023	1.015	1.026	1.085	1.153	1.172	1.187	1.209	1.24	1.211	1.176	1.121	1.138	1.171	1.237	1.278	1.269	1.26	1.228	1.208	1.206	1.208	1.182	1.137	1.089	1.055	1.042	1.067	1.094	1.098	1.091	1.081	1.074	1.064	1.102	1.146	1.197
Huey	-335	1.09	1.097	1.104	1.079	1.034	1.024	1.095	1.183	1.185	1.135	1.063	1.014	0.971	0.958	1.003	1.079	1.124	1.156	1.182	1.219	1.212	1.214	1.167	1.159	1.14	1.178	1.228	1.265	1.265	1.204	1.18	1.187	1.216	1.156	1.088	1.035	1.031	1.054	1.081	1.105	1.106	1.113	1.128	1.136	1.143	1.158	1.185	1.22
Huey	-332.5	1.112	1.121	1.112	1.072	1.029	1.056	1.138	1.208	1.176	1.098	1.034	0.991	0.947	0.905	0.919	0.994	1.087	1.157	1.173	1.191	1.193	1.209	1.172	1.158	1.139	1.168	1.213	1.267	1.291	1.273	1.25	1.242	1.231	1.167	1.116	1.08	1.106	1.128	1.132	1.125	1.111	1.118	1.13	1.135	1.139	1.141	1.161	1.184
Huey	-330	1.131	1.131	1.099	1.047	0.987	1.035	1.118	1.17	1.147	1.096	1.056	1.008	0.966	0.934	0.923	1.001	1.125	1.182	1.145	1.108	1.124	1.169	1.148	1.113	1.066	1.082	1.13	1.193	1.224	1.249	1.239	1.23	1.186	1.132	1.096	1.093	1.13	1.129	1.125	1.108	1.122	1.12	1.123	1.112	1.126	1.137	1.156	1.145
Huey	-327.5	1.216	1.209	1.167	1.079	1.009	1.039	1.099	1.126	1.105	1.074	1.061	1.028	1.012	0.98	0.949	0.996	1.126	1.199	1.156	1.099	1.078	1.148	1.164	1.156	1.073	1.039	1.079	1.151	1.205	1.251	1.24	1.201	1.132	1.078	1.065	1.084	1.125	1.118	1.118	1.114	1.136	1.13	1.106	1.057	1.04	1.056	1.107	1.091
Huey	-325	1.304	1.261	1.178	1.064	1.004	1.025	1.071	1.095	1.102	1.087	1.08	1.03	1.002	0.971	0.962	1.025	1.122	1.148	1.088	1.038	1.034	1.109	1.149	1.14	1.056	0.992	1.018	1.068	1.121	1.15	1.127	1.063	0.998	0.965	0.995	1.037	1.061	1.034	1.024	1.037	1.078	1.1	1.097	1.063	1.063	1.098	1.13	1.097
Huey	-322.5	1.369	1.306	1.193	1.038	0.991	1.021	1.092	1.126	1.11	1.049	1.024	0.981	0.955	0.929	0.976	1.057	1.112	1.11	1.048	1.032	1.022	1.097	1.154	1.198	1.147	1.056	1.027	1.069	1.129	1.143	1.11	1.016	0.935	0.894	0.968	1.047	1.075	1.044	1.028	1.047	1.08	1.12	1.127	1.112	1.09	1.116	1.13	1.115
Huey	-320	1.308	1.263	1.151	1.002	0.929	0.972	1.071	1.144	1.139	1.045	0.977	0.925	0.903	0.917	1.002	1.088	1.109	1.049	0.97	0.957	0.953	1.006	1.069	1.16	1.172	1.108	1.057	1.068	1.096	1.079	1.037	0.952	0.892	0.884	0.967	1.042	1.056	1.05	1.026	1.039	1.042	1.109	1.139	1.164	1.134	1.138	1.116	1.109
Huey	-317.5	1.185	1.176	1.116	1.014	0.945	0.969	1.05	1.119	1.103	1.014	0.922	0.892	0.892	0.948	1.031	1.078	1.058	0.983	0.916	0.911	0.897	0.939	1.003	1.141	1.193	1.166	1.084	1.089	1.105	1.108	1.06	0.972	0.911	0.904	0.946	1	1.015	1.05	1.026	1.029	1.015	1.071	1.101	1.147	1.119	1.086	1.045	1.062
Huey	-315	1.028	1.043	1.034	1.001	0.952	0.958	0.997	1.02	1.008	0.936	0.88	0.878	0.9	0.966	1.022	1.042	0.996	0.917	0.89	0.908	0.892	0.882	0.899	0.995	1.042	1.048	1.012	1.019	1.032	1.027	0.965	0.903	0.882	0.909	0.926	0.924	0.928	0.99	0.989	1.002	0.965	1.004	1.035	1.079	1.058	1.021	1	1.025
Huey	-312.5	1.024	1.002	0.987	1.005	1.012	1.016	0.987	0.975	0.964	0.937	0.902	0.897	0.917	0.934	0.957	0.978	0.959	0.927	0.926	0.961	0.935	0.899	0.878	0.929	0.943	0.945	0.945	0.974	0.996	0.978	0.916	0.887	0.905	0.941	0.949	0.923	0.936	1.007	1.02	1.023	0.964	0.958	0.959	0.979	0.976	0.959	0.961	0.983
Huey	-310	1.016	0.99	0.981	0.988	0.997	1.011	0.993	1.003	0.997	0.972	0.944	0.934	0.936	0.909	0.917	0.971	1.036	1.062	1.067	1.082	1.03	0.975	0.931	0.944	0.909	0.887	0.912	0.953	0.974	0.945	0.914	0.912	0.935	0.973	0.986	0.968	1.005	1.07	1.078	1.051	0.98	0.971	0.956	0.965	0.952	0.953	0.977	0.975
Huey	-307.5	1.072	1.022	1	0.993	0.999	1.008	0.99	1.025	1.057	1.077	1.055	0.999	0.968	0.927	0.935	0.998	1.091	1.152	1.145	1.14	1.08	1.035	1.01	1.011	0.969	0.931	0.934	0.96	0.95	0.931	0.953	0.989	1.018	1.022	1.02	1.018	1.07	1.109	1.074	1.009	0.941	0.947	0.957	0.992	1.022	1.015	1.012	0.975
Huey	-305	1.026	1.051	1.09	1.08	1.055	1.025	0.996	1.005	1.052	1.099	1.102	1.049	1.009	0.981	1.002	1.054	1.124	1.151	1.126	1.107	1.057	1.03	1.025	1.04	1.025	0.993	0.983	0.986	0.954	0.95	1.011	1.064	1.069	1.033	1.035	1.054	1.125	1.124	1.08	0.991	0.95	0.964	0.988	1.044	1.103	1.107	1.091	1.038
Huey	-302.5	1.08	1.15	1.19	1.152	1.088	1.039	0.999	0.949	0.98	1.045	1.069	1.016	0.966	0.959	1.004	1.065	1.118	1.122	1.067	1.042	1.002	0.997	0.991	1.017	1.021	1.004	0.981	0.986	0.959	0.954	0.998	1.049	1.073	1.057	1.069	1.067	1.111	1.096	1.074	1.003	0.973	0.982	1.006	1.058	1.113	1.115	1.082	1.037
Huey	-300	1.065	1.166	1.22	1.195	1.129	1.069	1	0.916	0.925	0.986	0.997	0.966	0.909	0.895	0.936	1.02	1.088	1.077	1.021	1.009	1.01	1.029	1.015	1.015	1.004	0.997	0.982	0.999	0.979	0.97	0.986	1.009	1.019	1.012	1.049	1.068	1.111	1.111	1.105	1.057	1.033	1.03	1.032	1.057	1.074	1.063	1.025	0.997
Huey	-297.5	1.014	1.092	1.132	1.135	1.099	1.053	0.991	0.902	0.916	0.985	1.005	0.99	0.93	0.907	0.922	0.989	1.061	1.077	1.074	1.09	1.112	1.1	1.037	0.984	0.957	0.984	0.987	1.01	0.995	1.001	0.995	0.985	0.97	0.967	1.01	1.04	1.06	1.062	1.045	1.027	1.014	1.015	1.007	1.015	1.032	1.032	1.002	0.972
Huey	-295	0.988	1.052	1.099	1.126	1.126	1.096	1.031	0.941	0.952	1.02	1.048	1.026	0.97	0.953	0.965	0.992	1.024	1.033	1.071	1.11	1.144	1.135	1.069	0.985	0.922	0.932	0.955	0.993	0.992	1.009	1.019	1.024	0.993	0.944	0.956	0.984	1.009	1.018	1.005	1.001	0.986	0.963	0.952	0.969	1.029	1.071	1.078	1.051
Huey	-292.5	1.094	1.122	1.156	1.185	1.189	1.161	1.107	1.032	1.017	1.059	1.109	1.093	1.045	1	0.993	1.002	1.049	1.101	1.151	1.16	1.121	1.082	1.011	0.955	0.904	0.911	0.951	0.989	1.003	1.027	1.048	1.069	1.062	1.06	1.056	1.037	1.005	0.987	0.977	0.981	0.997	0.994	0.995	0.997	1.041	1.091	1.136	1.117
Huey	-290	1.158	1.168	1.166	1.17	1.171	1.173	1.149	1.083	1.042	1.037	1.066	1.057	1.03	1.001	0.994	1.016	1.066	1.101	1.1	1.072	1.026	1.025	0.998	0.99	0.95	0.934	0.963	0.994	1.013	1.019	1.042	1.066	1.079	1.111	1.101	1.066	1.013	1.001	1.013	1.012	1.019	1.019	1.026	1.02	1.029	1.058	1.111	1.099
Huey	-287.5	1.105	1.091	1.06	1.06	1.052	1.054	1.039	1.014	1.012	1.013	1.057	1.065	1.062	1.032	1.014	1.022	1.033	1.034	1.006	0.984	0.951	0.963	0.984	1.023	1.027	1.02	1.034	1.04	1.028	0.998	1.01	1.044	1.093	1.15	1.146	1.117	1.06	1.037	1.038	1.035	1.046	1.063	1.08	1.06	1.012	0.987	1.019	1.044
Huey	-285	1.06	1.03	0.976	0.953	0.925	0.932	0.941	0.945	0.953	0.955	1.001	1.034	1.062	1.063	1.055	1.051	1.007	0.953	0.89	0.883	0.879	0.903	0.971	1.047	1.092	1.076	1.059	1.058	1.048	1.024	1.01	1.011	1.039	1.063	1.063	1.057	1.044	1.031	1.016	1.006	1.002	1.042	1.072	1.074	1.012	0.962	0.965	1.015
Huey	-282.5	1.007	0.982	0.931	0.876	0.834	0.854	0.889	0.93	0.936	0.937	0.983	1.026	1.065	1.059	1.073	1.071	1.033	0.994	0.936	0.948	0.929	0.951	1.004	1.075	1.12	1.08	1.023	1.004	1.012	1.006	0.979	0.956	0.994	1.043	1.06	1.039	0.998	0.989	0.988	1.003	1.004	1.037	1.078	1.085	1.024	0.947	0.932	0.986
Huey	-280	1.034	0.994	0.93	0.872	0.861	0.912	0.962	0.996	0.972	0.937	0.943	0.981	1.045	1.061	1.094	1.124	1.14	1.133	1.083	1.078	1.047	1.056	1.081	1.123	1.139	1.079	1.023	1.009	1.019	1.009	0.949	0.906	0.945	1.023	1.071	1.037	0.981	0.981	0.995	1.032	1.02	1.067	1.111	1.133	1.076	1.004	0.963	0.964
Huey	-277.5	1.075	1.024	0.919	0.833	0.827	0.893	0.953	0.977	0.954	0.92	0.921	0.956	1.028	1.083	1.142	1.176	1.19	1.191	1.148	1.137	1.121	1.136	1.138	1.149	1.137	1.087	1.043	1.036	1.038	1.014	0.958	0.91	0.942	1.023	1.102	1.1	1.038	1.018	1.004	1.04	1.036	1.079	1.107	1.123	1.107	1.09	1.072	1.031
Huey	-275	1.141	1.059	0.926	0.827	0.813	0.87	0.935	0.96	0.943	0.904	0.919	0.942	1.013	1.08	1.152	1.173	1.167	1.122	1.067	1.029	1.04	1.059	1.064	1.069	1.043	1.02	1.018	1.05	1.059	1.039	0.988	0.969	0.995	1.055	1.103	1.11	1.064	1.023	0.98	1.001	1.013	1.046	1.069	1.081	1.095	1.102	1.112	1.075
Huey	-272.5	1.137	1.065	0.961	0.876	0.825	0.833	0.886	0.942	0.958	0.936	0.957	0.982	1.055	1.115	1.14	1.103	1.075	1.035	0.969	0.922	0.943	0.986	0.989	0.984	0.974	0.987	1.004	1.046	1.071	1.084	1.062	1.042	1.026	1.033	1.059	1.099	1.075	1.016	0.95	0.949	0.97	0.969	0.995	1.003	1.049	1.068	1.115	1.091
Huey	-270	0.985	0.971	0.957	0.916	0.877	0.858	0.883	0.93	0.991	1.007	1.029	1.026	1.084	1.116	1.103	1.027	1.009	0.966	0.919	0.88	0.918	0.995	1.007	0.981	0.94	0.942	0.972	1.006	1.04	1.061	1.059	1.053	1.036	1.02	1.012	1.029	1.014	0.991	0.963	0.98	0.994	0.994	1.013	0.988	0.993	0.994	1.038	1.035
Huey	-267.5	0.951	0.96	0.982	0.974	0.947	0.913	0.925	0.968	1.041	1.08	1.092	1.09	1.127	1.13	1.072	0.978	0.97	0.958	0.94	0.912	0.936	0.991	0.996	0.975	0.952	0.962	0.984	1.016	1.044	1.074	1.07	1.064	1.024	0.975	0.948	0.978	1.031	1.06	1.033	1.022	0.997	1.02	1.027	1.008	1.006	1.015	1.019	1.012
Huey	-265	0.955	0.958	0.982	0.967	0.963	0.933	0.962	0.968	1.014	1.053	1.095	1.101	1.106	1.087	1.033	0.96	0.944	0.929	0.94	0.937	0.978	1.01	1.01	0.975	0.93	0.91	0.923	0.968	1.021	1.061	1.057	1.047	1.005	0.961	0.933	0.976	1.047	1.09	1.044	1.021	0.988	1.038	1.033	1.013	0.99	0.997	0.983	0.964
Huey	-262.5	0.997	0.986	0.998	0.978	0.988	0.962	0.987	0.983	1.008	1.026	1.055	1.055	1.061	1.066	1.041	1.008	1.001	1.012	1.012	0.995	1.019	1.012	0.973	0.929	0.903	0.897	0.895	0.948	1.016	1.06	1.044	1.025	0.994	0.98	0.966	1.012	1.07	1.103	1.064	1.024	0.969	0.972	0.961	0.966	0.974	0.976	0.947	0.928
Huey	-260	0.934	0.917	0.924	0.911	0.952	0.963	0.978	0.96	0.985	1.009	1.038	1.011	1.009	1.05	1.079	1.085	1.073	1.077	1.057	1.043	1.06	1.075	1.034	0.988	0.964	0.942	0.93	0.968	1.031	1.059	1.048	1.026	1.003	0.973	0.973	1.023	1.063	1.069	1.046	1.011	0.964	0.925	0.906	0.929	0.944	0.948	0.942	0.944
Huey	-257.5	0.872	0.859	0.859	0.876	0.939	0.984	0.982	0.982	1.009	1.013	0.991	0.945	0.947	1.014	1.08	1.137	1.153	1.144	1.074	1.04	1.035	1.063	1.026	1.009	1.028	1.018	1.003	1.004	1.046	1.051	1.034	1.007	0.995	0.988	1	1.008	1.002	0.979	0.99	0.969	0.951	0.895	0.891	0.932	0.966	0.961	0.929	0.943
Huey	-255	0.863	0.836	0.81	0.846	0.918	0.989	0.988	0.991	1.011	1.004	0.98	0.941	0.918	0.942	0.996	1.056	1.06	1.013	0.944	0.93	0.952	0.982	0.98	0.998	1.049	1.049	1.024	0.996	0.997	0.982	0.989	1.005	1.018	1.013	1.023	1.016	0.989	0.93	0.926	0.902	0.91	0.888	0.901	0.959	1.004	1.005	0.97	0.971
Huey	-252.5	0.849	0.848	0.84	0.859	0.897	0.943	0.964	0.976	0.986	0.953	0.922	0.916	0.901	0.904	0.906	0.955	0.962	0.939	0.884	0.893	0.949	0.988	1	0.995	1.018	1.002	0.977	0.955	0.948	0.924	0.94	0.966	0.987	1.012	1.034	1.008	0.944	0.876	0.892	0.896	0.915	0.922	0.943	0.974	0.986	0.995	0.986	0.995
Huey	-250	0.955	0.919	0.867	0.833	0.837	0.865	0.903	0.935	0.957	0.924	0.883	0.878	0.884	0.901	0.864	0.875	0.866	0.876	0.856	0.877	0.925	0.947	0.963	0.94	0.927	0.891	0.888	0.916	0.913	0.884	0.882	0.914	0.94	0.957	0.972	0.958	0.949	0.941	0.963	0.963	0.952	0.982	0.969	0.962	0.94	0.968	0.996	0.999
Huey	-247.5	0.992	0.948	0.903	0.86	0.842	0.839	0.863	0.894	0.925	0.904	0.873	0.866	0.883	0.91	0.873	0.882	0.91	0.977	0.968	0.966	0.941	0.962	0.956	0.947	0.917	0.881	0.889	0.924	0.917	0.865	0.822	0.83	0.849	0.854	0.867	0.868	0.902	0.949	0.998	1.003	0.952	0.947	0.916	0.914	0.889	0.932	0.981	0.997
Huey	-245	1.037	0.964	0.905	0.87	0.869	0.865	0.85	0.844	0.864	0.89	0.899	0.86	0.859	0.896	0.91	0.91	0.914	0.961	0.97	0.962	0.904	0.901	0.895	0.914	0.908	0.9	0.936	0.982	0.975	0.897	0.807	0.777	0.785	0.791	0.811	0.841	0.909	0.962	0.991	0.981	0.934	0.914	0.874	0.884	0.892	0.933	0.952	0.941
Huey	-242.5	1.022	0.964	0.938	0.944	0.958	0.948	0.912	0.869	0.864	0.887	0.936	0.908	0.876	0.882	0.918	0.945	0.985	1.018	1.014	0.973	0.892	0.879	0.866	0.907	0.922	0.928	0.953	0.98	0.979	0.911	0.83	0.79	0.791	0.811	0.853	0.877	0.904	0.92	0.955	0.956	0.902	0.855	0.833	0.874	0.905	0.93	0.938	0.948
Huey	-240	1.031	0.979	0.948	0.936	0.96	0.966	0.942	0.909	0.877	0.872	0.905	0.904	0.892	0.907	0.943	0.986	1.022	1.03	1.001	0.956	0.922	0.912	0.896	0.887	0.892	0.9	0.932	0.963	0.982	0.954	0.894	0.842	0.849	0.879	0.929	0.937	0.941	0.933	0.95	0.949	0.905	0.873	0.874	0.925	0.941	0.93	0.916	0.943
Huey	-237.5	1.064	1.012	0.966	0.95	0.965	0.978	0.976	0.956	0.896	0.831	0.831	0.888	0.928	0.968	0.985	1.037	1.076	1.066	1.002	0.945	0.924	0.932	0.915	0.876	0.856	0.85	0.868	0.879	0.881	0.899	0.883	0.864	0.889	0.939	0.994	0.968	0.929	0.908	0.922	0.936	0.906	0.907	0.929	0.971	0.965	0.932	0.927	0.966
Huey	-235	0.962	0.954	0.928	0.913	0.929	0.952	0.954	0.926	0.865	0.808	0.808	0.876	0.931	0.968	0.994	1.048	1.07	1.049	0.994	0.963	0.948	0.948	0.925	0.873	0.829	0.81	0.824	0.839	0.837	0.855	0.857	0.864	0.911	0.943	0.969	0.948	0.91	0.882	0.871	0.898	0.937	0.965	0.976	0.97	0.955	0.945	0.954	0.963
Huey	-232.5	0.959	0.951	0.923	0.912	0.922	0.926	0.917	0.871	0.842	0.818	0.841	0.909	0.967	0.983	0.994	1.016	1.026	0.998	0.968	0.955	0.905	0.872	0.856	0.856	0.842	0.817	0.816	0.831	0.846	0.872	0.868	0.863	0.894	0.928	0.962	0.963	0.909	0.857	0.822	0.856	0.932	0.979	0.986	0.956	0.949	0.96	0.986	0.969
Huey	-230	1.037	1.001	0.954	0.921	0.943	0.943	0.924	0.889	0.899	0.912	0.931	0.97	1.013	1.004	0.974	0.966	0.98	0.98	0.967	0.945	0.861	0.792	0.773	0.826	0.872	0.869	0.853	0.859	0.898	0.942	0.936	0.91	0.927	0.953	0.968	0.95	0.891	0.84	0.815	0.843	0.936	0.964	0.974	0.936	0.948	0.973	0.999	0.985
Huey	-227.5	1.074	1.02	0.973	0.945	0.977	0.972	0.95	0.928	0.952	0.975	1.012	1.052	1.089	1.057	0.985	0.931	0.928	0.963	0.989	0.987	0.911	0.846	0.821	0.89	0.963	0.976	0.937	0.913	0.947	1.016	1.037	1.008	1.001	1.008	1.017	0.974	0.905	0.851	0.844	0.856	0.912	0.904	0.934	0.943	0.977	0.996	1.021	1.04
Huey	-225	0.998	0.973	0.945	0.931	0.969	1.001	0.999	0.985	0.968	0.964	0.97	1.015	1.065	1.075	1.009	0.944	0.926	0.977	1.01	1.022	0.973	0.962	0.956	1.01	1.028	1.005	0.985	0.982	1.013	1.04	1.063	1.06	1.048	1.032	1.012	0.967	0.919	0.888	0.9	0.907	0.941	0.919	0.951	0.983	1.034	1.052	1.058	1.077
Huey	-222.5	0.902	0.935	0.951	0.943	0.944	0.96	0.975	0.978	0.944	0.915	0.909	0.964	1.015	1.024	0.977	0.918	0.901	0.94	1.003	1.042	1.024	1.039	1.059	1.094	1.042	0.974	0.956	0.975	1.023	1.042	1.053	1.044	1.02	1.007	0.98	0.949	0.924	0.913	0.921	0.928	0.95	0.966	1.011	1.061	1.091	1.1	1.089	1.092
Huey	-220	0.971	0.988	0.984	0.939	0.905	0.89	0.91	0.947	0.938	0.933	0.901	0.944	0.979	1.004	0.976	0.931	0.912	0.938	1.004	1.043	1.034	1.04	1.044	1.053	1.005	0.963	0.971	0.999	1.046	1.051	1.011	0.978	0.95	0.971	0.954	0.944	0.931	0.938	0.943	0.965	0.988	1.043	1.104	1.155	1.165	1.15	1.112	1.089
Huey	-217.5	1.065	1.058	1.037	0.962	0.885	0.823	0.855	0.929	0.972	0.989	0.97	0.99	0.997	0.999	0.98	0.951	0.934	0.945	0.996	1.029	1.021	0.998	0.96	0.96	0.965	0.989	1.004	1.02	1.056	1.063	1.007	0.964	0.943	0.983	0.977	0.958	0.919	0.92	0.947	0.995	1.039	1.104	1.143	1.152	1.134	1.117	1.117	1.116
Huey	-215	1.125	1.095	1.037	0.945	0.855	0.797	0.821	0.895	0.963	1.014	1.037	1.057	1.049	1.024	1.01	1.01	1.004	1	0.994	1.014	1.03	1.026	0.97	0.949	0.978	1.04	1.056	1.05	1.043	1.016	0.967	0.942	0.938	0.964	0.977	0.973	0.939	0.932	0.963	1.018	1.076	1.12	1.115	1.091	1.082	1.094	1.108	1.128
Huey	-212.5	1.063	1.061	1.015	0.929	0.847	0.816	0.846	0.89	0.94	0.962	1.004	1.038	1.06	1.047	1.048	1.052	1.028	0.968	0.906	0.921	0.986	1.043	1.009	0.986	0.995	1.062	1.083	1.088	1.05	1.007	0.969	0.981	0.984	0.997	1.007	0.997	0.956	0.926	0.963	1.013	1.083	1.113	1.096	1.06	1.047	1.062	1.072	1.089
Huey	-210	1.029	1.047	1.012	0.939	0.863	0.843	0.849	0.865	0.888	0.918	0.986	1.04	1.069	1.058	1.057	1.053	1.002	0.929	0.876	0.904	0.978	1.034	1.043	1.034	1.039	1.071	1.072	1.069	1.014	0.97	0.95	0.975	0.982	0.992	0.995	0.994	0.952	0.918	0.941	0.977	1.041	1.068	1.063	1.033	1.007	1.003	0.97	0.966
Huey	-207.5	0.97	0.979	0.958	0.924	0.889	0.884	0.885	0.885	0.897	0.916	0.96	1.005	1.045	1.066	1.065	1.044	0.988	0.947	0.919	0.949	0.979	0.998	1.019	1.03	1.047	1.048	1.036	1.025	0.977	0.952	0.961	0.997	0.997	0.999	1.025	1.053	1.017	0.949	0.945	0.96	1.012	1.022	1.045	1.03	1.009	0.975	0.948	0.931
Huey	-205	0.948	0.943	0.931	0.92	0.891	0.868	0.864	0.887	0.91	0.937	0.953	0.993	1.047	1.068	1.037	0.966	0.915	0.934	0.943	0.974	0.942	0.897	0.9	0.937	0.973	0.952	0.92	0.908	0.905	0.905	0.935	0.926	0.903	0.92	0.983	1.037	1.004	0.952	0.949	0.946	0.958	0.941	0.962	0.968	0.963	0.953	0.951	0.931
Huey	-202.5	0.909	0.907	0.911	0.944	0.949	0.928	0.901	0.907	0.92	0.945	0.955	1.002	1.067	1.067	1.014	0.916	0.887	0.921	0.926	0.937	0.882	0.835	0.815	0.844	0.88	0.878	0.851	0.832	0.836	0.866	0.911	0.901	0.862	0.861	0.914	0.965	0.969	0.921	0.923	0.898	0.9	0.866	0.899	0.93	0.948	0.96	0.978	0.963
Huey	-200	0.88	0.9	0.938	0.986	1.003	0.974	0.947	0.942	0.929	0.939	0.943	0.998	1.067	1.063	1.007	0.896	0.863	0.893	0.896	0.902	0.866	0.836	0.792	0.791	0.828	0.857	0.873	0.861	0.856	0.868	0.899	0.897	0.859	0.844	0.866	0.887	0.888	0.865	0.874	0.859	0.852	0.838	0.873	0.909	0.927	0.943	0.945	0.92
Huey	-197.5	0.88	0.894	0.932	0.987	1.008	0.987	0.948	0.924	0.898	0.915	0.953	1.016	1.063	1.044	0.999	0.917	0.889	0.887	0.878	0.879	0.86	0.862	0.851	0.864	0.905	0.915	0.928	0.898	0.87	0.854	0.875	0.906	0.902	0.881	0.875	0.887	0.888	0.861	0.85	0.843	0.869	0.884	0.9	0.901	0.892	0.899	0.911	0.936
Huey	-195	0.873	0.877	0.902	0.92	0.937	0.943	0.968	0.958	0.915	0.912	0.976	1.042	1.07	1.03	0.99	0.922	0.911	0.915	0.916	0.905	0.884	0.881	0.874	0.894	0.951	0.966	0.971	0.936	0.91	0.88	0.881	0.89	0.9	0.897	0.917	0.944	0.931	0.898	0.879	0.9	0.963	0.983	0.978	0.948	0.94	0.941	0.959	0.989
Huey	-192.5	0.892	0.922	0.97	0.965	0.94	0.921	0.954	0.965	0.95	0.956	1.047	1.103	1.122	1.06	1.013	0.936	0.931	0.931	0.922	0.893	0.851	0.857	0.869	0.939	0.992	1.003	0.976	0.966	0.98	0.961	0.923	0.887	0.897	0.937	0.979	1.043	1.046	1.012	1.013	1.023	1.088	1.065	1.053	1.035	1.038	1.035	1.04	1.052
Huey	-190	0.906	0.948	1.011	0.99	0.949	0.922	0.98	1.017	1.017	0.996	1.053	1.074	1.1	1.054	1.02	0.95	0.945	0.948	0.928	0.893	0.865	0.861	0.873	0.932	0.977	0.998	0.973	0.997	1.035	1.034	0.988	0.922	0.914	0.945	0.979	1.038	1.063	1.047	1.058	1.061	1.112	1.078	1.075	1.061	1.083	1.081	1.073	1.055
Huey	-187.5	0.951	0.977	1.026	1.004	0.963	0.935	0.981	1.037	1.071	1.028	1.018	1.003	1.047	1.057	1.043	0.982	0.965	0.953	0.919	0.908	0.92	0.954	0.981	1.009	1.015	1	0.972	0.997	1.043	1.055	1.021	0.962	0.948	0.98	0.998	1.029	1.072	1.104	1.135	1.13	1.143	1.13	1.14	1.134	1.148	1.125	1.088	1.051
Huey	-185	1.041	1.003	0.981	0.956	0.97	0.982	1.028	1.055	1.084	1.035	0.998	0.977	1.008	1.025	1.01	0.973	0.934	0.9	0.87	0.901	0.956	1.004	1.051	1.047	1.021	0.971	0.933	0.944	1	1.027	1.009	0.952	0.937	0.965	0.966	0.975	1.02	1.08	1.099	1.093	1.082	1.115	1.143	1.131	1.129	1.106	1.098	1.082
Huey	-182.5	1.049	1.028	1.004	1.005	1.03	1.048	1.067	1.075	1.093	1.051	0.997	0.97	0.981	0.997	0.977	0.941	0.895	0.867	0.865	0.909	0.959	1.005	1.045	1.034	0.981	0.924	0.909	0.917	0.961	0.954	0.94	0.921	0.943	0.965	0.917	0.898	0.94	1.031	1.064	1.078	1.071	1.137	1.17	1.159	1.132	1.1	1.097	1.074
Huey	-180	1.053	1.051	1.057	1.081	1.101	1.087	1.076	1.058	1.05	1.021	0.988	0.971	0.954	0.938	0.922	0.928	0.887	0.853	0.828	0.867	0.888	0.924	0.959	0.974	0.909	0.859	0.854	0.889	0.929	0.899	0.885	0.879	0.921	0.946	0.904	0.9	0.92	0.972	0.963	0.962	0.977	1.053	1.081	1.06	1.03	1.026	1.052	1.052
Huey	-177.5	1.015	1.055	1.103	1.127	1.121	1.066	1.043	1.019	1.004	0.972	0.929	0.918	0.903	0.902	0.892	0.893	0.87	0.858	0.843	0.857	0.852	0.858	0.87	0.899	0.871	0.849	0.838	0.862	0.879	0.851	0.866	0.877	0.92	0.931	0.908	0.916	0.896	0.898	0.863	0.884	0.943	1.024	1.036	1.002	0.973	0.977	0.995	0.987
Huey	-175	1.121	1.132	1.16	1.158	1.143	1.068	1.042	1.003	0.98	0.953	0.93	0.949	0.929	0.911	0.891	0.893	0.888	0.874	0.858	0.864	0.849	0.849	0.871	0.927	0.925	0.904	0.869	0.894	0.904	0.889	0.886	0.889	0.928	0.956	0.972	0.995	0.964	0.918	0.856	0.855	0.92	0.964	0.96	0.933	0.938	0.957	0.965	0.96
Huey	-172.5	1.141	1.151	1.17	1.178	1.169	1.086	1.026	0.992	0.998	0.993	0.961	0.982	0.961	0.937	0.9	0.88	0.862	0.828	0.824	0.838	0.851	0.846	0.884	0.951	0.981	0.959	0.93	0.954	0.982	0.974	0.967	0.967	1.002	1.013	1.006	1.009	0.987	0.946	0.887	0.876	0.929	0.948	0.932	0.904	0.926	0.974	1.011	1.002
Huey	-170	1.156	1.172	1.178	1.176	1.14	1.08	1.038	1.034	1.037	1.021	1.002	1.017	0.973	0.923	0.906	0.907	0.89	0.832	0.851	0.885	0.917	0.911	0.947	0.994	1.007	0.999	1	1.029	1.045	1.043	1.029	1.035	1.056	1.058	1.029	1.021	1.018	1	0.946	0.923	0.953	0.965	0.95	0.92	0.929	0.976	1.039	1.057
Huey	-167.5	1.112	1.129	1.131	1.137	1.126	1.119	1.107	1.11	1.088	1.041	1.005	1.004	0.959	0.919	0.933	0.964	0.949	0.878	0.886	0.923	0.958	0.943	0.959	0.975	0.996	1.011	1.023	1.038	1.05	1.074	1.069	1.047	1.026	1.008	0.986	1.001	1.007	1.018	0.993	0.989	1.002	1.006	1	0.968	0.962	1.005	1.085	1.113
Huey	-165	1.082	1.094	1.082	1.08	1.086	1.149	1.195	1.191	1.134	1.056	1.027	1.011	0.969	0.945	0.958	0.979	0.963	0.904	0.919	0.941	0.976	0.962	0.961	0.947	0.982	1.013	1.02	1.013	1.001	1.037	1.031	1.035	1.011	1.001	0.985	1.011	1.014	1.017	1.017	1.018	1.013	1.003	1.006	1.008	0.996	1.011	1.065	1.088
Huey	-162.5	1.018	1.006	0.979	0.998	1.066	1.18	1.227	1.201	1.13	1.049	0.997	0.949	0.918	0.918	0.935	0.943	0.928	0.891	0.887	0.893	0.914	0.92	0.916	0.903	0.957	0.983	0.99	0.997	0.99	1.009	0.984	1.006	1.012	1.014	0.998	1.009	1	1.004	1.041	1.044	1.018	0.984	0.98	1.008	1.009	1.022	1.035	1.033
Huey	-160	0.996	0.969	0.929	0.939	0.997	1.087	1.129	1.099	1.062	1.029	1	0.938	0.881	0.88	0.879	0.871	0.852	0.83	0.82	0.825	0.882	0.914	0.915	0.895	0.94	0.951	0.952	0.972	0.977	0.967	0.954	0.99	1.016	1.019	1.004	1.009	0.989	0.986	1.012	1.004	0.971	0.959	0.967	1.005	0.995	0.988	0.978	0.981
Huey	-157.5	0.975	0.954	0.937	0.943	0.997	1.03	1.051	1.032	1.022	1.017	0.973	0.91	0.851	0.845	0.854	0.843	0.844	0.84	0.845	0.859	0.926	0.966	0.962	0.948	0.968	0.979	0.963	0.979	0.98	0.96	0.972	0.994	1.007	0.992	0.975	0.984	0.966	0.995	1.028	1.038	1.005	1	1.011	1.033	1.013	0.996	0.968	0.972
Huey	-155	0.967	0.975	0.983	0.992	1.022	1.02	1.024	1.012	1.015	1.028	1.006	0.979	0.918	0.891	0.87	0.848	0.848	0.839	0.845	0.862	0.953	1.009	0.995	0.976	0.972	0.982	0.957	0.967	0.968	0.958	0.99	1.013	1.014	0.97	0.953	0.963	0.958	0.986	0.973	0.971	0.935	0.969	1.007	1.042	1.022	0.991	0.971	0.978
Huey	-152.5	0.928	0.976	1.012	1.009	1.043	1.065	1.082	1.082	1.079	1.105	1.084	1.059	0.979	0.916	0.879	0.86	0.871	0.865	0.882	0.909	0.996	1.054	1.039	1.017	1	1.01	0.983	0.969	0.981	0.991	1.034	1.058	1.081	1.046	1.029	1.02	1.003	1	0.952	0.955	0.937	0.978	1.021	1.056	1.053	1.043	1.037	1.04
Huey	-150	0.992	1.022	1.024	0.997	1.016	1.076	1.129	1.141	1.111	1.126	1.124	1.103	0.993	0.906	0.893	0.909	0.914	0.891	0.897	0.935	0.996	1.028	1.02	1.026	1.029	1.06	1.066	1.066	1.068	1.049	1.056	1.066	1.089	1.076	1.067	1.041	1.005	0.989	0.948	0.966	0.949	0.992	1.024	1.049	1.05	1.066	1.091	1.108
Huey	-147.5	0.988	0.985	0.976	0.955	0.988	1.061	1.156	1.182	1.152	1.146	1.158	1.137	1.02	0.912	0.905	0.956	0.973	0.953	0.965	1.014	1.083	1.064	1.056	1.053	1.072	1.133	1.199	1.222	1.218	1.145	1.14	1.151	1.163	1.153	1.111	1.084	1.037	1.029	1.044	1.086	1.088	1.063	1.064	1.054	1.064	1.084	1.105	1.111
Huey	-145	0.961	0.94	0.927	0.94	0.992	1.073	1.175	1.21	1.183	1.154	1.153	1.118	1.017	0.93	0.95	1.019	1.066	1.056	1.056	1.078	1.136	1.117	1.098	1.077	1.099	1.184	1.298	1.352	1.312	1.238	1.232	1.247	1.197	1.163	1.115	1.092	1.036	1.048	1.115	1.169	1.174	1.129	1.093	1.054	1.039	1.06	1.086	1.105
Huey	-142.5	0.922	0.922	0.939	0.956	1.01	1.09	1.18	1.209	1.192	1.172	1.171	1.117	1.027	0.964	0.955	1.008	1.069	1.141	1.179	1.199	1.203	1.175	1.133	1.097	1.09	1.158	1.282	1.338	1.294	1.239	1.258	1.29	1.244	1.207	1.165	1.134	1.061	1.049	1.086	1.127	1.14	1.119	1.087	1.047	1.024	1.019	1.026	1.043
Huey	-140	1.051	1.036	1.024	1.027	1.074	1.128	1.168	1.178	1.187	1.181	1.196	1.141	1.078	0.999	0.949	0.945	1.016	1.16	1.245	1.269	1.208	1.199	1.143	1.124	1.095	1.141	1.211	1.235	1.16	1.144	1.173	1.215	1.186	1.173	1.174	1.169	1.125	1.106	1.064	1.057	1.074	1.109	1.068	1.009	0.974	0.984	1.012	1.047
Huey	-137.5	1.127	1.116	1.084	1.068	1.09	1.131	1.143	1.144	1.147	1.132	1.146	1.124	1.085	0.99	0.888	0.846	0.911	1.093	1.211	1.263	1.182	1.165	1.105	1.103	1.082	1.112	1.146	1.137	1.076	1.054	1.078	1.104	1.115	1.127	1.156	1.181	1.182	1.159	1.046	0.991	0.992	1.064	1.059	1.021	0.987	0.979	1.006	1.035
Huey	-135	1.11	1.101	1.07	1.077	1.122	1.17	1.171	1.141	1.107	1.076	1.089	1.102	1.084	0.974	0.869	0.811	0.868	0.993	1.106	1.148	1.096	1.064	1.027	1.047	1.07	1.103	1.109	1.081	1.035	1.035	1.069	1.068	1.055	1.037	1.096	1.173	1.213	1.189	1.071	1.014	0.993	1.059	1.081	1.077	1.032	1.013	1.03	1.053
Huey	-132.5	1.051	1.066	1.059	1.064	1.105	1.166	1.194	1.176	1.119	1.075	1.05	1.035	0.998	0.946	0.925	0.916	0.929	0.972	1.028	1.061	1.03	1.009	1.022	1.079	1.111	1.1	1.071	1.033	1.027	1.035	1.08	1.053	1.03	0.993	1.033	1.083	1.111	1.113	1.058	1.033	0.993	1.023	1.06	1.082	1.045	1.023	1.034	1.048
Huey	-130	1.065	1.086	1.106	1.107	1.135	1.158	1.183	1.152	1.105	1.071	1.072	1.049	1.006	0.979	1.008	1.008	0.971	0.938	0.968	1.003	1.005	0.999	1.045	1.105	1.119	1.079	1.04	1.014	1.035	1.069	1.123	1.093	1.048	1.003	1.006	1.024	1.027	1.039	1.031	1.034	1.005	1.02	1.038	1.042	1.01	0.999	1.007	1.01
Huey	-127.5	1.11	1.124	1.145	1.165	1.157	1.115	1.098	1.092	1.097	1.083	1.078	1.047	1.009	1.009	1.066	1.082	1.025	0.974	0.98	1.031	1.062	1.074	1.12	1.14	1.118	1.06	1.027	1.033	1.074	1.101	1.133	1.096	1.065	1.027	0.99	0.964	0.962	1.005	1.027	1.042	1.037	1.06	1.055	1.035	1.007	1.008	1.023	1.044
Huey	-125	1.101	1.108	1.14	1.19	1.187	1.131	1.092	1.078	1.078	1.054	1.024	1.001	0.99	0.997	1.03	1.027	0.996	0.969	1.002	1.059	1.116	1.102	1.1	1.065	1.056	1.034	1.027	1.045	1.087	1.12	1.126	1.098	1.067	1.035	0.997	0.981	0.986	1.007	1.002	1.014	1.049	1.091	1.086	1.053	1.028	1.019	1.032	1.062
Huey	-122.5	1.141	1.131	1.155	1.213	1.237	1.185	1.122	1.072	1.051	1.043	1.023	1.005	1	1.007	1.032	1.007	0.978	0.98	1.029	1.088	1.111	1.081	1.053	1.034	1.058	1.066	1.046	1.031	1.05	1.063	1.046	1.024	1.05	1.048	1.022	0.991	0.999	1.022	1.016	1.03	1.072	1.1	1.089	1.056	1.038	1.048	1.064	1.089
Huey	-120	1.259	1.221	1.218	1.235	1.268	1.243	1.196	1.092	1.026	1.022	1.045	1.025	1.003	0.986	0.979	0.924	0.886	0.905	0.963	1.018	1.041	1.014	0.991	0.993	1.037	1.023	0.983	0.949	0.964	0.947	0.925	0.954	1.042	1.086	1.069	1.015	1.005	0.995	1.014	1.019	1.07	1.06	1.041	1.002	0.978	0.994	1.008	1.024
Huey	-117.5	1.194	1.175	1.18	1.192	1.254	1.274	1.222	1.1	1.025	1.059	1.124	1.123	1.073	1.02	0.982	0.911	0.863	0.868	0.899	0.949	0.989	1.018	1.026	1.034	1.071	1.027	0.982	0.929	0.939	0.928	0.931	0.983	1.073	1.132	1.126	1.058	1.011	0.984	1.015	1.026	1.058	1.042	1.01	0.979	0.948	0.982	0.993	1
Huey	-115	1.097	1.083	1.089	1.115	1.176	1.217	1.184	1.111	1.057	1.068	1.105	1.1	1.067	1.009	0.958	0.905	0.886	0.888	0.901	0.94	1.001	1.071	1.108	1.105	1.102	1.028	0.989	0.949	0.951	0.958	0.98	1.048	1.102	1.154	1.159	1.105	1.023	0.954	0.954	0.966	0.998	1.02	1.021	1.002	0.971	1.008	1.047	1.052
Huey	-112.5	0.997	0.986	0.984	1.012	1.101	1.182	1.178	1.146	1.1	1.091	1.093	1.082	1.062	1.015	0.998	0.972	0.979	0.997	1.024	1.066	1.102	1.183	1.217	1.221	1.177	1.101	1.049	1.025	1.02	1.071	1.105	1.146	1.142	1.171	1.188	1.175	1.093	1.002	0.925	0.903	0.926	0.988	1.035	1.05	1.047	1.073	1.095	1.075
Huey	-110	1.127	1.093	1.054	1.03	1.062	1.133	1.166	1.18	1.149	1.117	1.092	1.07	1.052	1.033	1.031	1.042	1.05	1.066	1.109	1.149	1.155	1.161	1.165	1.187	1.156	1.097	1.04	1.051	1.106	1.19	1.21	1.169	1.121	1.137	1.17	1.19	1.158	1.079	0.958	0.89	0.889	0.971	1.063	1.117	1.123	1.135	1.15	1.14
Huey	-107.5	1.223	1.177	1.137	1.104	1.124	1.176	1.21	1.215	1.195	1.17	1.162	1.133	1.079	1.05	1.035	1.046	1.046	1.072	1.13	1.173	1.169	1.14	1.104	1.117	1.103	1.082	1.031	1.061	1.129	1.196	1.191	1.128	1.088	1.105	1.138	1.163	1.167	1.122	1.026	0.946	0.92	0.966	1.044	1.118	1.141	1.147	1.128	1.099
Huey	-105	1.172	1.161	1.17	1.153	1.154	1.184	1.212	1.237	1.235	1.222	1.209	1.182	1.121	1.066	1.006	0.988	0.972	0.991	1.048	1.102	1.122	1.085	1.035	1.029	1.035	1.051	1.029	1.054	1.108	1.145	1.131	1.071	1.053	1.052	1.063	1.093	1.13	1.124	1.05	0.982	0.957	0.976	1.016	1.065	1.075	1.094	1.098	1.092
Huey	-102.5	1.16	1.151	1.187	1.207	1.203	1.187	1.209	1.243	1.243	1.219	1.208	1.182	1.11	1.027	0.966	0.944	0.932	0.969	1.055	1.128	1.129	1.092	1.066	1.075	1.063	1.057	1.047	1.092	1.117	1.116	1.083	1.062	1.076	1.066	1.05	1.056	1.064	1.062	1.031	1.014	1.022	1.023	1.031	1.046	1.037	1.042	1.049	1.048
Huey	-100	1.121	1.136	1.181	1.211	1.209	1.197	1.21	1.221	1.192	1.155	1.131	1.119	1.102	1.039	0.987	0.954	0.94	0.978	1.055	1.133	1.131	1.104	1.115	1.134	1.1	1.053	1.042	1.091	1.111	1.121	1.122	1.114	1.112	1.077	1.046	1.039	1.043	1.044	1.02	1.008	1.035	1.052	1.048	1.05	1.016	1.005	1.029	1.073
Huey	-97.5	1.086	1.111	1.167	1.213	1.209	1.176	1.177	1.175	1.17	1.129	1.106	1.094	1.098	1.055	1	0.957	0.936	0.954	1.005	1.061	1.045	1.024	1.053	1.094	1.071	1.036	1.068	1.134	1.144	1.129	1.137	1.134	1.135	1.114	1.091	1.05	1.005	0.996	0.984	0.995	1.035	1.086	1.085	1.077	1.019	0.982	1.003	1.049
Huey	-95	1.063	1.106	1.17	1.202	1.201	1.191	1.205	1.189	1.144	1.081	1.043	1.036	1.07	1.058	1.014	0.962	0.93	0.932	0.931	0.963	0.969	0.985	1.007	1.051	1.044	1.044	1.076	1.123	1.122	1.094	1.119	1.126	1.154	1.15	1.129	1.049	0.995	0.984	0.994	0.987	1.001	1.039	1.045	1.067	1.028	0.993	0.998	1.045
Huey	-92.5	1.078	1.109	1.169	1.173	1.152	1.14	1.182	1.209	1.154	1.073	1.002	0.99	1.005	1.009	0.977	0.944	0.909	0.917	0.917	0.949	0.951	0.965	0.991	1.039	1.05	1.054	1.093	1.151	1.165	1.125	1.131	1.121	1.148	1.145	1.133	1.08	1.04	1.039	1.029	1.017	1.016	1.05	1.1	1.171	1.167	1.105	1.032	1.031
Huey	-90	1.152	1.134	1.161	1.17	1.163	1.171	1.227	1.248	1.145	1.048	0.979	0.982	0.978	0.975	0.943	0.945	0.955	0.996	0.987	0.997	0.996	1.017	1.042	1.076	1.094	1.087	1.092	1.142	1.178	1.182	1.19	1.164	1.155	1.126	1.104	1.093	1.093	1.112	1.096	1.072	1.05	1.076	1.16	1.272	1.303	1.227	1.117	1.078
Huey	-87.5	1.135	1.095	1.087	1.094	1.083	1.077	1.125	1.143	1.082	0.987	0.95	0.968	0.969	0.945	0.898	0.901	0.925	0.967	0.988	1.011	1.027	1.039	1.076	1.075	1.072	1.038	1.046	1.076	1.086	1.086	1.101	1.099	1.103	1.088	1.075	1.097	1.11	1.143	1.101	1.072	1.046	1.077	1.15	1.239	1.28	1.224	1.122	1.063
Huey	-85	1.176	1.108	1.047	1.043	1.042	1.06	1.102	1.104	1.067	0.992	0.982	0.986	0.974	0.937	0.894	0.909	0.945	0.97	0.986	1.005	1.054	1.08	1.095	1.06	1.037	1.01	1.003	1.003	0.999	1.006	1.023	1.039	1.047	1.035	1.012	1.044	1.065	1.104	1.072	1.062	1.057	1.09	1.13	1.159	1.162	1.121	1.069	1.042
Huey	-82.5	1.234	1.193	1.103	1.048	1.042	1.097	1.133	1.119	1.094	1.017	0.99	0.967	0.961	0.935	0.899	0.918	0.926	0.927	0.953	0.995	1.065	1.092	1.099	1.068	1.03	0.988	0.946	0.902	0.901	0.922	0.934	0.953	0.969	0.996	0.982	1.013	1.038	1.062	1.011	0.988	0.986	1.025	1.04	1.047	1.032	1.011	1.011	1.01
Huey	-80	1.273	1.224	1.141	1.104	1.129	1.209	1.206	1.152	1.092	1.054	1.032	0.982	0.95	0.944	0.927	0.939	0.928	0.929	0.968	1.015	1.09	1.117	1.104	1.073	1.042	1.032	0.994	0.937	0.936	0.98	1.003	1.01	0.982	0.975	0.951	0.979	1.013	1.03	0.994	0.979	0.977	1.01	1.038	1.055	1.034	0.993	0.994	0.995
Huey	-77.5	1.156	1.165	1.172	1.186	1.216	1.254	1.224	1.128	1.039	0.981	0.974	0.938	0.917	0.933	0.944	0.942	0.912	0.907	0.96	1.004	1.049	1.056	1.058	1.055	1.06	1.062	1.031	0.963	0.951	1.002	1.038	1.054	1.031	1.011	0.97	0.963	1.001	1.02	1.011	0.992	0.983	1.01	1.03	1.04	1.004	0.974	0.986	0.983
Huey	-75	1.077	1.101	1.151	1.22	1.225	1.207	1.168	1.073	0.973	0.886	0.886	0.873	0.889	0.942	0.988	0.986	0.958	0.957	0.992	1.023	1.038	1.047	1.056	1.065	1.072	1.076	1.079	1.039	1.013	1.006	1.036	1.068	1.062	1.01	0.961	0.963	1.009	1.044	1.056	1.055	1.026	1.032	1.051	1.069	1.039	1.004	0.978	0.974
Huey	-72.5	0.981	1.073	1.168	1.213	1.162	1.092	1.07	1.012	0.959	0.871	0.864	0.857	0.885	0.928	0.965	0.967	0.985	1.016	1.02	1.024	1.017	1.057	1.077	1.085	1.08	1.075	1.096	1.089	1.084	1.058	1.062	1.083	1.095	1.055	1.014	1.007	1.045	1.072	1.08	1.085	1.06	1.087	1.101	1.121	1.106	1.093	1.055	1.024
Huey	-70	1.033	1.097	1.138	1.148	1.081	1.044	1.034	1.029	1.017	0.967	0.946	0.915	0.923	0.937	0.939	0.939	0.969	1.017	1.016	1.034	1.079	1.142	1.164	1.132	1.095	1.075	1.111	1.146	1.142	1.086	1.071	1.118	1.139	1.121	1.086	1.103	1.131	1.136	1.121	1.108	1.075	1.081	1.102	1.143	1.165	1.165	1.118	1.084
Huey	-67.5	1.074	1.112	1.14	1.137	1.082	1.033	1	1.04	1.091	1.119	1.084	1.029	0.988	0.976	0.942	0.919	0.935	0.987	1.003	1.035	1.116	1.184	1.226	1.185	1.141	1.111	1.125	1.151	1.14	1.118	1.127	1.168	1.179	1.182	1.164	1.153	1.136	1.12	1.119	1.11	1.086	1.062	1.066	1.086	1.137	1.168	1.166	1.124
Huey	-65	1.194	1.177	1.162	1.148	1.096	1.051	1.026	1.099	1.167	1.214	1.172	1.111	1.058	1.035	0.993	0.945	0.92	0.929	0.951	0.997	1.116	1.156	1.19	1.146	1.131	1.109	1.101	1.105	1.076	1.048	1.068	1.13	1.154	1.174	1.129	1.095	1.053	1.051	1.081	1.084	1.08	1.045	1.041	1.032	1.061	1.092	1.127	1.132
Huey	-62.5	1.138	1.147	1.163	1.168	1.126	1.061	1.035	1.092	1.161	1.204	1.168	1.116	1.083	1.062	1.015	0.939	0.902	0.923	0.974	1.016	1.069	1.065	1.084	1.101	1.113	1.111	1.093	1.086	1.059	1.021	1.037	1.09	1.121	1.134	1.071	1.008	0.948	0.956	0.999	1.021	1.021	0.996	0.978	0.985	1.027	1.06	1.07	1.062
Huey	-60	1.097	1.121	1.15	1.165	1.119	1.055	1.012	1.046	1.094	1.129	1.118	1.075	1.065	1.035	0.993	0.919	0.904	0.951	1.03	1.069	1.072	1.026	1.001	1.025	1.048	1.058	1.037	1.014	1.01	0.981	1	1.074	1.127	1.142	1.051	0.986	0.961	1.017	1.08	1.098	1.065	1.038	1.019	1.048	1.066	1.059	1.023	1.011
Huey	-57.5	1.083	1.109	1.131	1.153	1.122	1.089	1.028	1.008	1.005	1.039	1.052	1.035	1.02	1.01	0.984	0.949	0.956	1.017	1.085	1.113	1.095	1.061	1.051	1.101	1.133	1.124	1.054	1.004	1.007	1.025	1.067	1.132	1.16	1.153	1.087	1.057	1.084	1.114	1.147	1.113	1.075	1.034	1.013	1.039	1.05	1.053	1.03	1.026
Huey	-55	1.144	1.138	1.147	1.152	1.111	1.069	1.009	0.981	0.945	0.97	1.007	1.025	1.004	1.008	1	1.01	1.027	1.063	1.093	1.106	1.112	1.111	1.113	1.152	1.164	1.134	1.036	0.969	0.982	1.035	1.104	1.147	1.16	1.137	1.102	1.099	1.149	1.16	1.165	1.113	1.087	1.056	1.046	1.036	1.024	1.03	1.063	1.082
Huey	-52.5	1.129	1.125	1.129	1.097	1.061	1.04	1.038	0.992	0.919	0.888	0.922	0.959	0.961	0.985	0.999	1.01	1.014	1.007	0.994	1.001	1.04	1.089	1.111	1.14	1.139	1.11	1.012	0.937	0.934	0.982	1.054	1.086	1.093	1.06	1.029	1.037	1.089	1.083	1.052	0.999	1.015	1.004	0.987	0.945	0.934	0.964	1.016	1.051
Huey	-50	1.051	1.066	1.101	1.091	1.066	1.019	1.014	0.976	0.935	0.88	0.906	0.958	0.988	1	0.996	0.991	0.986	0.957	0.925	0.928	0.956	1.019	1.058	1.107	1.086	1.039	0.953	0.908	0.914	0.939	0.966	0.963	0.964	0.955	0.948	0.97	0.989	0.995	0.972	0.97	1.003	1.023	1.007	0.966	0.931	0.933	0.956	0.977
Huey	-47.5	1.013	1.037	1.062	1.064	1.04	1.011	1.023	1.029	1.015	0.966	0.981	1.048	1.087	1.066	1.024	0.972	0.942	0.892	0.869	0.882	0.907	0.95	0.989	1.052	1.051	1.001	0.914	0.875	0.898	0.941	0.949	0.927	0.897	0.917	0.949	0.985	1.005	1.005	1.014	1.017	1.052	1.051	1.05	1.025	0.998	0.963	0.947	0.959
Huey	-45	1.087	1.069	1.055	1.052	1.034	1.001	0.997	1.027	1.059	1.076	1.112	1.167	1.17	1.118	1.047	0.964	0.904	0.867	0.899	0.945	0.968	0.965	0.979	1.036	1.038	0.996	0.92	0.912	0.94	0.985	0.97	0.935	0.887	0.907	0.963	1.002	1.021	0.997	1.008	1.002	1.04	1.048	1.08	1.079	1.061	1.016	1.004	1.026
Huey	-42.5	1.17	1.144	1.094	1.02	0.967	0.931	0.941	1.005	1.062	1.13	1.176	1.204	1.182	1.134	1.073	0.966	0.896	0.891	0.968	1.013	1.005	0.956	0.939	0.993	1.023	1.004	0.945	0.918	0.936	0.96	0.955	0.95	0.933	0.952	0.983	1.008	1.028	1.011	1.012	0.998	1.025	1.024	1.053	1.046	1.055	1.031	1.038	1.047
Huey	-40	1.178	1.144	1.078	0.994	0.932	0.883	0.874	0.918	0.984	1.079	1.137	1.152	1.126	1.101	1.068	0.988	0.945	0.971	1.025	1.047	0.999	0.949	0.92	0.967	1.006	0.993	0.935	0.889	0.881	0.89	0.884	0.904	0.924	0.942	0.951	0.942	0.929	0.91	0.905	0.916	0.955	0.985	1.004	1.003	1.02	1.035	1.049	1.049
Huey	-37.5	1.074	1.086	1.068	1.023	0.954	0.89	0.869	0.904	0.952	1.031	1.088	1.123	1.128	1.096	1.073	1.034	1.044	1.076	1.051	1.025	0.95	0.917	0.906	0.98	1.043	1.033	0.958	0.881	0.865	0.887	0.883	0.892	0.899	0.927	0.924	0.903	0.869	0.862	0.883	0.915	0.939	0.956	0.972	0.989	1.029	1.066	1.093	1.076
Huey	-35	0.989	0.977	0.964	0.993	0.981	0.951	0.904	0.917	0.93	0.962	0.997	1.043	1.104	1.101	1.101	1.07	1.066	1.057	0.974	0.942	0.881	0.884	0.896	0.97	1.03	1.022	0.944	0.845	0.81	0.852	0.894	0.913	0.894	0.912	0.923	0.923	0.882	0.864	0.881	0.901	0.889	0.876	0.902	0.956	1.024	1.045	1.058	1.03
Huey	-32.5	0.927	0.935	0.937	0.956	0.968	0.976	0.948	0.941	0.929	0.913	0.921	0.946	1.038	1.084	1.113	1.087	1.05	1.018	0.932	0.901	0.848	0.844	0.849	0.902	0.969	0.999	0.963	0.872	0.814	0.85	0.903	0.933	0.932	0.954	0.97	0.963	0.923	0.911	0.926	0.927	0.86	0.797	0.816	0.903	0.992	1.006	1.013	0.981
Huey	-30	0.905	0.911	0.917	0.949	0.975	0.986	0.932	0.903	0.895	0.886	0.888	0.894	0.979	1.067	1.135	1.126	1.058	0.997	0.919	0.899	0.854	0.849	0.836	0.858	0.905	0.95	0.951	0.879	0.803	0.795	0.855	0.928	0.989	0.999	0.999	0.965	0.933	0.912	0.92	0.916	0.866	0.8	0.807	0.886	0.956	0.958	0.938	0.901
Huey	-27.5	0.843	0.867	0.902	0.943	0.951	0.938	0.895	0.893	0.936	0.95	0.948	0.913	0.957	1.048	1.135	1.146	1.084	1.044	0.999	0.997	0.943	0.933	0.896	0.885	0.902	0.939	0.964	0.93	0.866	0.824	0.827	0.873	0.967	0.996	1.003	0.937	0.912	0.899	0.929	0.935	0.923	0.876	0.881	0.938	0.987	0.98	0.935	0.905
Huey	-25	0.894	0.885	0.908	0.972	0.977	0.956	0.901	0.908	0.948	0.994	1.009	0.994	1.002	1.08	1.146	1.152	1.11	1.082	1.045	1.03	0.98	0.973	0.94	0.953	0.983	1.007	0.999	0.936	0.87	0.811	0.814	0.852	0.925	0.947	0.958	0.918	0.921	0.922	0.96	0.965	0.961	0.919	0.909	0.924	0.947	0.956	0.936	0.923
Huey	-22.5	0.875	0.87	0.881	0.921	0.935	0.948	0.93	0.943	0.975	1.005	1	1.001	1.038	1.15	1.188	1.143	1.096	1.092	1.102	1.088	1.026	1.01	0.99	1.026	1.068	1.08	1.06	0.97	0.899	0.852	0.875	0.877	0.894	0.924	0.984	0.988	0.995	0.989	1.024	1.011	0.992	0.944	0.929	0.93	0.944	0.948	0.947	0.959
Huey	-20	0.934	0.946	0.954	0.974	0.996	1.037	1.027	1	0.973	0.978	0.963	0.999	1.086	1.225	1.247	1.19	1.129	1.115	1.097	1.071	1.008	0.97	0.942	1.004	1.073	1.106	1.074	0.985	0.914	0.889	0.933	0.957	0.95	0.945	0.978	0.995	1.016	1.01	1.043	1.027	1.015	0.954	0.936	0.938	0.963	0.972	0.983	0.99
Huey	-17.5	0.935	0.984	1.024	1.061	1.079	1.093	1.052	1.009	0.993	1.009	0.999	1.02	1.119	1.246	1.275	1.224	1.14	1.113	1.094	1.1	1.07	1.035	0.994	1.002	1.03	1.084	1.102	1.049	0.965	0.934	0.967	0.992	0.986	0.989	1.004	1.015	1.036	1.046	1.085	1.067	1.072	1.018	1.005	1.012	1.044	1.044	1.033	1.017
Huey	-15	1.029	1.068	1.117	1.167	1.173	1.164	1.094	1.051	1.024	1.067	1.09	1.11	1.147	1.22	1.257	1.247	1.166	1.14	1.113	1.141	1.114	1.098	1.053	1.053	1.049	1.117	1.152	1.142	1.068	1.019	1.011	1.042	1.057	1.068	1.044	1.047	1.078	1.106	1.141	1.122	1.124	1.071	1.059	1.084	1.12	1.112	1.075	1.039
Huey	-12.5	1.055	1.085	1.126	1.164	1.143	1.117	1.05	1.019	0.989	1.034	1.088	1.131	1.133	1.142	1.173	1.171	1.108	1.087	1.098	1.163	1.137	1.134	1.086	1.055	1.02	1.083	1.139	1.13	1.05	0.999	0.986	1.008	1.03	1.054	1.069	1.076	1.114	1.121	1.141	1.122	1.117	1.088	1.097	1.13	1.156	1.141	1.118	1.092
Huey	-10	1.019	1.07	1.147	1.19	1.161	1.129	1.099	1.072	1.007	1.011	1.038	1.075	1.054	1.066	1.115	1.122	1.075	1.074	1.104	1.174	1.127	1.129	1.076	1.052	1.002	1.02	1.06	1.061	1.032	0.988	0.968	0.991	1.035	1.079	1.103	1.108	1.136	1.104	1.084	1.053	1.058	1.062	1.077	1.106	1.11	1.095	1.092	1.094
Huey	-7.5	1.029	1.062	1.141	1.203	1.175	1.129	1.094	1.063	0.99	0.984	1.002	1.019	1.01	1.03	1.08	1.082	1.045	1.063	1.095	1.162	1.131	1.119	1.068	1.035	1.013	1.007	1.039	1.012	1	0.973	0.976	1.007	1.06	1.088	1.119	1.107	1.105	1.058	1.031	1.029	1.036	1.051	1.064	1.077	1.074	1.065	1.081	1.094
Huey	-5	1.048	1.072	1.161	1.256	1.248	1.184	1.121	1.082	1.026	1.033	1.041	1.03	1.012	1.044	1.083	1.103	1.104	1.138	1.151	1.172	1.169	1.147	1.097	1.058	1.086	1.087	1.097	1.028	1.03	1.058	1.096	1.117	1.148	1.181	1.186	1.135	1.073	1.042	1.037	1.059	1.057	1.09	1.096	1.113	1.086	1.062	1.05	1.046
Huey	-2.5	1.051	1.031	1.05	1.094	1.089	1.06	1.01	0.991	0.962	0.981	0.997	0.99	0.998	1.036	1.048	1.088	1.136	1.219	1.201	1.184	1.173	1.146	1.085	1.041	1.101	1.134	1.137	1.053	1.03	1.065	1.123	1.148	1.156	1.162	1.156	1.111	1.033	1.015	1.062	1.123	1.149	1.137	1.141	1.135	1.105	1.065	1.033	1.007
Huey	0	0.941	0.927	0.926	0.94	0.928	0.918	0.889	0.88	0.861	0.866	0.882	0.907	0.97	1.025	1.035	1.082	1.162	1.281	1.284	1.263	1.208	1.133	1.033	0.973	1.016	1.066	1.058	0.984	0.921	0.953	1.013	1.058	1.067	1.092	1.114	1.105	1.045	1.026	1.066	1.118	1.158	1.159	1.147	1.106	1.054	1.03	1.011	0.965
Huey	2.5	0.724	0.73	0.743	0.751	0.756	0.77	0.77	0.774	0.755	0.752	0.769	0.842	0.953	1.044	1.053	1.094	1.173	1.329	1.351	1.337	1.219	1.113	0.986	0.933	0.941	0.972	0.964	0.945	0.89	0.871	0.877	0.935	0.99	1.047	1.076	1.092	1.05	1.036	1.082	1.13	1.173	1.146	1.128	1.077	1.037	1.04	1.044	0.994
Huey	5	0.666	0.667	0.696	0.729	0.737	0.72	0.702	0.704	0.698	0.711	0.747	0.857	0.997	1.093	1.114	1.132	1.201	1.319	1.357	1.344	1.211	1.087	0.964	0.926	0.911	0.924	0.915	0.923	0.888	0.861	0.849	0.906	0.971	1.028	1.034	1.034	1.014	1.047	1.105	1.145	1.132	1.109	1.092	1.064	1.055	1.074	1.08	1.015
Huey	7.5	0.664	0.672	0.697	0.698	0.688	0.667	0.663	0.687	0.7	0.737	0.772	0.864	0.965	1.066	1.106	1.132	1.197	1.305	1.327	1.299	1.159	1.056	0.966	0.966	0.974	0.978	0.95	0.949	0.938	0.946	0.939	0.961	0.997	1.027	0.997	0.966	0.953	1.019	1.087	1.118	1.08	1.035	1.042	1.054	1.065	1.059	1.038	0.999
Huey	10	0.759	0.729	0.715	0.696	0.677	0.662	0.675	0.7	0.724	0.765	0.825	0.905	0.987	1.088	1.164	1.196	1.211	1.237	1.221	1.194	1.089	0.998	0.93	0.935	0.956	0.962	0.924	0.904	0.888	0.921	0.963	1.004	1.009	0.992	0.941	0.936	0.967	1.043	1.091	1.088	1.034	0.967	0.952	0.955	0.98	0.978	0.955	0.951
Huey	12.5	0.749	0.751	0.75	0.728	0.699	0.695	0.708	0.716	0.728	0.769	0.851	0.948	1.046	1.137	1.189	1.194	1.185	1.198	1.174	1.149	1.045	0.952	0.884	0.897	0.934	0.958	0.915	0.888	0.863	0.915	0.96	0.991	0.997	0.989	0.967	0.961	0.986	1.017	1.042	1.021	0.99	0.926	0.915	0.905	0.909	0.888	0.878	0.909
Huey	15	0.75	0.742	0.729	0.729	0.728	0.744	0.754	0.727	0.721	0.745	0.839	0.97	1.128	1.221	1.248	1.222	1.189	1.163	1.102	1.078	1.004	0.921	0.832	0.802	0.83	0.875	0.874	0.889	0.897	0.926	0.92	0.927	0.966	0.996	1.005	1.005	1.019	1.007	1.029	1.006	1.001	0.938	0.93	0.903	0.904	0.887	0.894	0.912
Huey	17.5	0.698	0.708	0.708	0.718	0.721	0.735	0.725	0.691	0.697	0.755	0.853	0.994	1.152	1.239	1.234	1.175	1.172	1.172	1.144	1.104	1.022	0.944	0.857	0.823	0.836	0.879	0.93	0.956	0.947	0.923	0.891	0.897	0.959	1.023	1.045	1.038	1.03	1.004	1	0.976	0.985	0.945	0.959	0.942	0.931	0.879	0.871	0.887
Huey	20	0.723	0.702	0.665	0.666	0.664	0.676	0.68	0.67	0.701	0.768	0.841	0.962	1.128	1.262	1.293	1.242	1.193	1.129	1.067	1.028	0.993	0.943	0.897	0.863	0.871	0.905	0.973	0.985	0.962	0.921	0.903	0.912	0.959	0.995	0.988	0.973	0.972	0.965	0.959	0.943	0.958	0.941	0.963	0.959	0.947	0.894	0.852	0.844
Huey	22.5	0.668	0.677	0.68	0.684	0.665	0.646	0.648	0.677	0.742	0.812	0.849	0.921	1.072	1.259	1.362	1.341	1.245	1.113	1.006	0.95	0.929	0.904	0.9	0.88	0.877	0.886	0.948	0.958	0.929	0.915	0.955	1.003	1.011	0.986	0.92	0.9	0.902	0.915	0.934	0.924	0.939	0.907	0.928	0.938	0.94	0.876	0.817	0.801
Huey	25	0.697	0.702	0.697	0.687	0.665	0.653	0.662	0.698	0.745	0.79	0.793	0.832	0.978	1.204	1.348	1.344	1.219	1.071	0.945	0.89	0.87	0.887	0.92	0.928	0.902	0.904	0.959	0.979	0.941	0.945	0.989	1.023	0.977	0.915	0.852	0.841	0.844	0.847	0.906	0.921	0.944	0.89	0.915	0.933	0.943	0.887	0.842	0.824
Huey	27.5	0.691	0.7	0.702	0.685	0.678	0.672	0.677	0.7	0.736	0.775	0.781	0.815	0.936	1.131	1.255	1.253	1.172	1.087	0.995	0.946	0.911	0.938	0.959	0.972	0.955	0.964	1.005	1.004	0.967	0.982	1.019	1.031	0.978	0.938	0.91	0.915	0.921	0.91	0.965	0.964	0.972	0.898	0.925	0.946	0.959	0.899	0.873	0.876
Huey	30	0.755	0.74	0.712	0.673	0.655	0.648	0.659	0.663	0.677	0.71	0.769	0.874	0.992	1.122	1.156	1.135	1.104	1.084	1.046	1.006	0.961	0.978	0.996	1.015	0.997	1.03	1.073	1.053	0.993	0.973	0.978	0.95	0.914	0.918	0.933	0.936	0.955	0.943	0.976	0.967	0.98	0.941	0.972	0.976	0.964	0.897	0.863	0.893
Huey	32.5	0.751	0.745	0.73	0.706	0.686	0.662	0.66	0.663	0.678	0.703	0.775	0.905	1.037	1.12	1.128	1.132	1.168	1.196	1.134	1.084	1.037	1.05	1.038	1.006	0.997	1.028	1.071	1.021	0.974	0.951	0.977	0.944	0.946	0.964	0.997	0.986	1.007	1.011	1.041	1.029	1.028	1.006	1.03	1.009	0.967	0.895	0.875	0.935
Huey	35	0.681	0.68	0.674	0.673	0.664	0.65	0.65	0.654	0.668	0.692	0.764	0.887	1.038	1.157	1.223	1.267	1.283	1.254	1.142	1.08	1.048	1.053	1.031	0.958	0.909	0.901	0.948	0.939	0.919	0.892	0.92	0.905	0.909	0.915	0.969	0.991	1.017	1.014	1.024	1.024	1.028	1.02	1.036	1.01	0.963	0.9	0.883	0.954
Huey	37.5	0.695	0.679	0.655	0.647	0.645	0.639	0.634	0.652	0.683	0.723	0.78	0.866	1.017	1.175	1.295	1.312	1.292	1.232	1.158	1.109	1.105	1.101	1.049	0.928	0.842	0.799	0.841	0.85	0.851	0.835	0.879	0.885	0.876	0.869	0.927	0.978	0.988	0.984	1.003	1.025	1.033	1.012	1.008	0.982	0.948	0.907	0.91	0.983
Huey	40	0.698	0.685	0.651	0.62	0.598	0.598	0.611	0.638	0.67	0.712	0.776	0.882	1.055	1.244	1.353	1.319	1.228	1.13	1.101	1.083	1.108	1.098	1.044	0.944	0.838	0.786	0.804	0.832	0.828	0.809	0.828	0.849	0.859	0.875	0.929	0.973	0.957	0.932	0.921	0.939	0.969	0.963	0.949	0.924	0.914	0.891	0.886	0.931
Huey	42.5	0.737	0.723	0.683	0.634	0.602	0.607	0.639	0.676	0.705	0.738	0.792	0.891	1.072	1.271	1.328	1.229	1.121	1.071	1.13	1.126	1.128	1.081	1.029	0.987	0.902	0.858	0.853	0.868	0.838	0.81	0.836	0.878	0.923	0.943	0.96	0.943	0.898	0.889	0.898	0.926	0.963	0.968	0.951	0.922	0.914	0.899	0.906	0.945
Huey	45	0.699	0.685	0.648	0.615	0.606	0.633	0.668	0.679	0.681	0.703	0.749	0.852	1.048	1.263	1.349	1.257	1.155	1.094	1.119	1.1	1.059	1.004	0.948	0.947	0.904	0.855	0.824	0.827	0.824	0.812	0.834	0.886	0.959	0.983	0.999	0.961	0.918	0.89	0.903	0.923	0.95	0.944	0.924	0.9	0.889	0.883	0.896	0.918
Huey	47.5	0.678	0.664	0.632	0.596	0.601	0.627	0.65	0.642	0.644	0.683	0.756	0.856	1.039	1.245	1.364	1.307	1.215	1.134	1.141	1.099	1.046	0.951	0.885	0.867	0.847	0.784	0.731	0.732	0.771	0.812	0.854	0.891	0.943	0.952	0.969	0.942	0.912	0.878	0.909	0.924	0.947	0.911	0.896	0.888	0.878	0.876	0.881	0.905
Huey	50	0.704	0.686	0.65	0.612	0.605	0.608	0.605	0.592	0.603	0.659	0.764	0.891	1.031	1.195	1.331	1.323	1.249	1.14	1.118	1.075	1.022	0.953	0.917	0.919	0.919	0.831	0.738	0.706	0.77	0.834	0.874	0.873	0.889	0.912	0.957	0.97	0.943	0.883	0.897	0.903	0.929	0.885	0.861	0.852	0.842	0.84	0.848	0.875
Huey	52.5	0.646	0.645	0.63	0.61	0.602	0.593	0.576	0.575	0.615	0.687	0.799	0.925	1.063	1.209	1.323	1.325	1.251	1.156	1.127	1.101	1.056	0.99	0.977	1.012	0.999	0.915	0.797	0.781	0.819	0.862	0.874	0.844	0.861	0.908	0.956	0.973	0.946	0.903	0.902	0.89	0.919	0.88	0.855	0.839	0.849	0.867	0.876	0.885
Huey	55	0.594	0.583	0.569	0.56	0.577	0.581	0.575	0.579	0.628	0.7	0.788	0.914	1.071	1.216	1.314	1.312	1.267	1.186	1.144	1.113	1.066	0.997	0.959	0.971	0.944	0.897	0.83	0.832	0.856	0.862	0.872	0.851	0.867	0.907	0.933	0.95	0.946	0.924	0.903	0.874	0.9	0.892	0.86	0.822	0.823	0.861	0.898	0.916
Huey	57.5	0.527	0.518	0.514	0.521	0.565	0.587	0.588	0.595	0.641	0.709	0.776	0.893	1.065	1.216	1.314	1.351	1.37	1.328	1.234	1.156	1.072	0.982	0.889	0.833	0.772	0.756	0.767	0.839	0.875	0.873	0.873	0.868	0.913	0.943	0.944	0.939	0.964	0.97	0.941	0.895	0.915	0.932	0.897	0.848	0.842	0.894	0.931	0.935
Huey	60	0.552	0.534	0.524	0.524	0.572	0.6	0.615	0.621	0.659	0.703	0.762	0.885	1.041	1.205	1.337	1.449	1.54	1.465	1.33	1.17	1.065	0.955	0.836	0.745	0.692	0.675	0.721	0.794	0.848	0.854	0.87	0.891	0.952	0.968	0.957	0.941	0.971	0.989	0.975	0.94	0.951	0.958	0.926	0.891	0.884	0.926	0.951	0.947
Huey	62.5	0.599	0.576	0.562	0.576	0.624	0.648	0.645	0.642	0.675	0.698	0.745	0.846	0.992	1.175	1.37	1.568	1.651	1.52	1.281	1.111	1.037	0.991	0.908	0.818	0.768	0.727	0.741	0.785	0.816	0.834	0.843	0.881	0.945	0.972	0.976	0.95	0.959	0.956	0.968	0.956	0.961	0.966	0.96	0.953	0.946	0.956	0.958	0.928
Huey	65	0.693	0.657	0.625	0.625	0.661	0.677	0.664	0.647	0.676	0.717	0.771	0.854	0.984	1.205	1.418	1.602	1.627	1.481	1.254	1.11	1.055	1.035	0.974	0.907	0.855	0.794	0.779	0.789	0.812	0.863	0.888	0.934	0.941	0.955	0.964	0.958	0.955	0.942	0.961	0.963	0.96	0.974	0.998	1.014	1.025	1.008	0.991	0.938
Huey	67.5	0.752	0.713	0.669	0.647	0.661	0.678	0.667	0.648	0.676	0.736	0.8	0.873	0.993	1.201	1.377	1.529	1.489	1.36	1.133	1.048	1.017	1.021	0.961	0.888	0.843	0.805	0.821	0.844	0.867	0.898	0.918	0.954	0.937	0.925	0.94	0.948	0.953	0.952	0.982	0.99	0.973	0.972	0.99	0.994	1.012	1.004	0.999	0.96
Huey	70	0.708	0.683	0.645	0.617	0.617	0.644	0.645	0.631	0.648	0.721	0.811	0.918	1.017	1.173	1.264	1.353	1.329	1.266	1.139	1.064	0.974	0.924	0.853	0.831	0.805	0.79	0.816	0.854	0.89	0.913	0.934	0.952	0.933	0.914	0.918	0.923	0.941	0.978	1.002	0.995	0.949	0.927	0.93	0.938	0.984	1.006	1.009	0.978
Huey	72.5	0.61	0.592	0.557	0.538	0.553	0.595	0.603	0.587	0.598	0.665	0.783	0.929	1.036	1.117	1.158	1.239	1.24	1.191	1.085	1.039	0.981	0.938	0.883	0.876	0.864	0.867	0.896	0.915	0.905	0.844	0.833	0.846	0.868	0.867	0.873	0.883	0.912	0.947	0.971	0.956	0.916	0.859	0.857	0.879	0.928	0.96	0.942	0.913
Huey	75	0.531	0.526	0.503	0.501	0.524	0.576	0.575	0.553	0.547	0.627	0.779	0.972	1.085	1.102	1.058	1.087	1.127	1.115	1.055	1.02	1.013	1.028	1.044	1.065	1.024	0.972	0.958	0.942	0.892	0.816	0.788	0.8	0.81	0.831	0.857	0.87	0.878	0.876	0.894	0.894	0.888	0.876	0.9	0.933	0.945	0.948	0.922	0.908
Huey	77.5	0.608	0.585	0.534	0.509	0.529	0.577	0.578	0.556	0.568	0.659	0.819	0.999	1.117	1.115	1.066	1.072	1.136	1.124	1.058	1.017	1.073	1.125	1.143	1.122	1.092	1.044	1.032	1.014	0.951	0.865	0.812	0.819	0.82	0.841	0.883	0.884	0.876	0.854	0.917	0.94	0.952	0.937	0.97	1	0.983	0.977	0.963	0.957
Huey	80	0.629	0.618	0.575	0.536	0.529	0.56	0.576	0.577	0.591	0.667	0.793	0.966	1.114	1.142	1.102	1.096	1.174	1.156	1.07	0.999	1.067	1.109	1.09	1.033	1.035	1.026	1.011	0.979	0.924	0.889	0.859	0.866	0.851	0.874	0.922	0.907	0.879	0.875	0.985	1.029	1.034	0.998	1.016	1.03	0.992	0.981	0.983	1.01
Huey	82.5	0.651	0.631	0.578	0.54	0.526	0.551	0.577	0.598	0.625	0.669	0.747	0.896	1.061	1.126	1.122	1.13	1.181	1.154	1.053	1.002	1.053	1.083	1.021	0.931	0.92	0.931	0.924	0.892	0.855	0.841	0.834	0.841	0.841	0.874	0.925	0.916	0.883	0.887	0.99	1.031	1.028	0.979	0.983	0.991	0.973	0.969	0.975	0.976
Huey	85	0.593	0.576	0.55	0.539	0.548	0.567	0.572	0.59	0.616	0.661	0.731	0.873	1.039	1.12	1.128	1.153	1.179	1.168	1.09	1.067	1.072	1.088	1.023	0.94	0.876	0.865	0.873	0.859	0.825	0.809	0.813	0.838	0.85	0.885	0.94	0.962	0.951	0.941	0.985	1.004	1.017	0.982	0.975	0.952	0.942	0.925	0.915	0.902
Huey	87.5	0.586	0.555	0.525	0.529	0.57	0.597	0.595	0.589	0.612	0.66	0.759	0.907	1.064	1.138	1.165	1.184	1.162	1.151	1.127	1.143	1.068	1.022	0.959	0.913	0.835	0.798	0.83	0.855	0.851	0.822	0.826	0.862	0.891	0.927	0.961	0.973	0.956	0.926	0.933	0.94	0.96	0.952	0.964	0.943	0.947	0.931	0.925	0.909
Huey	90	0.613	0.568	0.536	0.527	0.575	0.601	0.614	0.604	0.621	0.659	0.773	0.913	1.09	1.199	1.285	1.315	1.264	1.231	1.202	1.205	1.08	0.992	0.922	0.9	0.843	0.824	0.886	0.947	0.956	0.925	0.946	1.002	1.037	1.021	0.993	0.991	0.994	0.983	0.98	0.972	0.997	0.982	0.992	0.982	0.984	0.992	0.977	0.983
Huey	92.5	0.634	0.594	0.563	0.54	0.566	0.585	0.627	0.632	0.635	0.639	0.736	0.88	1.065	1.19	1.289	1.311	1.23	1.17	1.137	1.152	1.035	0.938	0.885	0.887	0.858	0.853	0.915	0.973	0.995	0.968	1.007	1.044	1.051	0.99	0.935	0.948	0.963	0.966	0.975	0.979	1.002	0.982	1.003	1.03	1.041	1.049	1.009	0.992
Huey	95	0.653	0.611	0.574	0.536	0.54	0.553	0.601	0.63	0.644	0.654	0.732	0.862	1.042	1.183	1.276	1.277	1.181	1.087	1.011	1.002	0.932	0.899	0.879	0.886	0.854	0.838	0.879	0.936	0.967	0.965	0.996	1.019	1.006	0.928	0.878	0.911	0.934	0.93	0.956	0.98	1.016	0.981	0.985	1.01	1.014	1.019	0.981	0.948
Huey	97.5	0.629	0.616	0.6	0.559	0.541	0.538	0.562	0.589	0.622	0.678	0.768	0.904	1.068	1.195	1.238	1.193	1.099	1.006	0.932	0.909	0.888	0.871	0.861	0.849	0.838	0.822	0.833	0.846	0.856	0.878	0.91	0.929	0.91	0.869	0.87	0.906	0.921	0.883	0.908	0.935	0.991	0.969	0.97	0.96	0.951	0.931	0.911	0.882
Huey	100	0.597	0.605	0.598	0.559	0.528	0.506	0.505	0.528	0.591	0.696	0.82	0.965	1.12	1.24	1.282	1.211	1.089	0.954	0.85	0.816	0.833	0.841	0.821	0.775	0.752	0.733	0.747	0.782	0.814	0.839	0.848	0.856	0.855	0.852	0.869	0.856	0.836	0.816	0.881	0.933	0.982	0.957	0.934	0.885	0.86	0.851	0.879	0.883
Huey	102.5	0.593	0.598	0.593	0.57	0.547	0.521	0.503	0.508	0.568	0.687	0.824	0.972	1.134	1.25	1.305	1.232	1.113	0.957	0.871	0.837	0.859	0.824	0.78	0.719	0.69	0.677	0.704	0.754	0.799	0.805	0.803	0.801	0.821	0.842	0.869	0.855	0.842	0.828	0.869	0.895	0.93	0.915	0.887	0.833	0.814	0.819	0.858	0.873
Huey	105	0.555	0.554	0.541	0.544	0.559	0.557	0.527	0.504	0.545	0.643	0.783	0.96	1.168	1.271	1.29	1.217	1.127	0.978	0.871	0.811	0.809	0.752	0.715	0.686	0.672	0.661	0.68	0.739	0.802	0.822	0.84	0.834	0.855	0.854	0.868	0.865	0.852	0.847	0.853	0.865	0.872	0.858	0.845	0.819	0.808	0.814	0.866	0.896
Huey	107.5	0.601	0.581	0.547	0.544	0.568	0.584	0.56	0.533	0.557	0.634	0.763	0.933	1.148	1.247	1.268	1.194	1.119	0.98	0.881	0.808	0.78	0.704	0.679	0.683	0.7	0.693	0.701	0.748	0.802	0.841	0.872	0.871	0.881	0.857	0.856	0.879	0.892	0.886	0.842	0.822	0.823	0.827	0.831	0.83	0.816	0.817	0.842	0.895
Huey	110	0.637	0.62	0.577	0.551	0.568	0.601	0.605	0.604	0.627	0.686	0.799	0.948	1.112	1.18	1.189	1.15	1.118	1.037	0.93	0.846	0.784	0.735	0.707	0.706	0.722	0.727	0.742	0.788	0.818	0.852	0.881	0.894	0.91	0.87	0.854	0.863	0.875	0.887	0.87	0.862	0.845	0.832	0.846	0.863	0.848	0.838	0.858	0.923
Huey	112.5	0.674	0.659	0.607	0.547	0.549	0.597	0.654	0.692	0.715	0.772	0.853	0.957	1.019	1.059	1.111	1.141	1.153	1.101	1.025	0.96	0.898	0.859	0.802	0.752	0.716	0.716	0.744	0.804	0.831	0.877	0.902	0.919	0.908	0.874	0.853	0.857	0.872	0.893	0.909	0.91	0.895	0.875	0.884	0.905	0.89	0.88	0.873	0.92
Huey	115	0.674	0.648	0.587	0.523	0.537	0.595	0.665	0.702	0.729	0.789	0.852	0.943	0.973	1.025	1.09	1.151	1.191	1.158	1.097	1.036	0.969	0.943	0.905	0.867	0.818	0.794	0.787	0.813	0.835	0.887	0.911	0.915	0.899	0.865	0.841	0.835	0.872	0.912	0.94	0.935	0.905	0.879	0.884	0.901	0.896	0.885	0.878	0.911
Huey	117.5	0.701	0.663	0.59	0.534	0.547	0.594	0.639	0.661	0.699	0.761	0.822	0.915	0.979	1.034	1.067	1.092	1.128	1.1	1.077	1.031	0.992	0.944	0.916	0.89	0.854	0.814	0.778	0.765	0.786	0.848	0.889	0.89	0.873	0.856	0.832	0.828	0.87	0.913	0.917	0.898	0.879	0.888	0.889	0.89	0.885	0.889	0.887	0.9
Huey	120	0.742	0.693	0.625	0.584	0.59	0.6	0.604	0.616	0.678	0.75	0.818	0.902	0.983	1.022	1.031	1.034	1.049	1.022	1.004	0.974	0.909	0.848	0.826	0.856	0.872	0.852	0.813	0.78	0.807	0.838	0.858	0.848	0.843	0.825	0.801	0.797	0.851	0.893	0.897	0.872	0.851	0.865	0.867	0.87	0.878	0.877	0.869	0.873
Huey	122.5	0.787	0.735	0.666	0.629	0.637	0.647	0.649	0.67	0.731	0.808	0.884	0.971	1.041	1.026	0.984	0.976	0.996	0.977	0.95	0.922	0.884	0.83	0.79	0.785	0.79	0.806	0.822	0.809	0.807	0.815	0.847	0.863	0.855	0.86	0.874	0.899	0.927	0.922	0.903	0.873	0.858	0.88	0.887	0.892	0.898	0.893	0.895	0.89
Huey	125	0.774	0.741	0.686	0.652	0.664	0.698	0.725	0.745	0.783	0.851	0.922	0.998	1.045	1.049	1.022	1.025	1.003	0.952	0.897	0.874	0.877	0.863	0.827	0.807	0.809	0.858	0.885	0.887	0.868	0.891	0.914	0.916	0.874	0.86	0.902	0.956	0.99	0.959	0.929	0.9	0.896	0.909	0.916	0.916	0.907	0.888	0.879	0.881
Huey	127.5	0.809	0.786	0.739	0.718	0.733	0.773	0.798	0.812	0.841	0.882	0.919	0.953	1	1.062	1.071	1.058	0.993	0.917	0.891	0.875	0.909	0.889	0.865	0.824	0.819	0.893	0.97	1.004	0.964	0.985	1.005	0.998	0.929	0.889	0.925	0.983	1.018	1.001	0.955	0.931	0.912	0.935	0.941	0.943	0.924	0.909	0.911	0.916
Huey	130	0.896	0.867	0.814	0.793	0.784	0.819	0.822	0.822	0.824	0.839	0.828	0.844	0.927	1.065	1.104	1.048	0.946	0.874	0.902	0.907	0.907	0.846	0.83	0.83	0.851	0.912	0.97	0.997	0.96	0.965	0.981	0.983	0.934	0.882	0.884	0.914	0.955	0.982	0.966	0.954	0.917	0.932	0.946	0.962	0.955	0.941	0.935	0.954
Huey	132.5	0.946	0.924	0.902	0.887	0.875	0.88	0.853	0.843	0.84	0.858	0.835	0.831	0.889	0.995	1.03	0.999	0.923	0.87	0.916	0.943	0.966	0.878	0.861	0.827	0.84	0.865	0.922	0.952	0.937	0.95	0.967	0.977	0.944	0.912	0.893	0.884	0.91	0.97	0.988	0.992	0.94	0.946	0.95	0.972	0.968	0.969	0.961	1.002
Huey	135	0.879	0.877	0.885	0.873	0.878	0.896	0.879	0.852	0.819	0.84	0.843	0.87	0.909	0.966	0.984	1.009	0.964	0.916	0.933	0.964	0.996	0.908	0.899	0.863	0.856	0.817	0.815	0.821	0.828	0.844	0.869	0.889	0.895	0.884	0.86	0.845	0.88	0.952	0.981	0.975	0.928	0.914	0.903	0.911	0.915	0.933	0.923	0.958
Huey	137.5	0.777	0.795	0.829	0.847	0.886	0.919	0.908	0.865	0.852	0.894	0.953	0.981	0.986	0.986	0.992	1.048	1.048	0.998	0.971	0.961	0.985	0.924	0.917	0.886	0.862	0.804	0.779	0.792	0.827	0.859	0.881	0.891	0.9	0.88	0.838	0.826	0.863	0.92	0.929	0.915	0.899	0.886	0.869	0.857	0.846	0.86	0.855	0.894
Huey	140	0.74	0.76	0.8	0.855	0.914	0.946	0.923	0.861	0.858	0.914	0.998	1.043	1.053	1.064	1.081	1.147	1.159	1.109	1.072	1.037	0.996	0.936	0.912	0.952	0.936	0.88	0.81	0.796	0.828	0.856	0.902	0.922	0.935	0.888	0.843	0.832	0.861	0.89	0.897	0.882	0.872	0.855	0.856	0.851	0.843	0.85	0.875	0.907
Huey	142.5	0.786	0.807	0.856	0.926	0.961	0.954	0.923	0.88	0.9	0.959	1.046	1.086	1.086	1.076	1.103	1.134	1.127	1.075	1.078	1.078	1.034	0.953	0.901	0.95	0.963	0.944	0.878	0.852	0.876	0.885	0.915	0.948	0.993	0.996	0.955	0.895	0.863	0.863	0.892	0.904	0.905	0.908	0.925	0.936	0.924	0.922	0.958	0.982
Huey	145	0.782	0.821	0.889	0.945	0.97	0.963	0.959	0.939	0.949	0.983	1.031	1.057	1.035	1.02	1.053	1.094	1.075	1.026	1.046	1.091	1.111	1.042	0.988	0.991	1.023	1.026	0.974	0.939	0.945	0.937	0.943	0.967	1.032	1.063	1.058	0.983	0.911	0.874	0.908	0.946	0.967	0.976	0.981	0.983	0.979	1.004	1.04	1.037
Huey	147.5	0.855	0.893	0.929	0.938	0.933	0.95	0.983	0.987	0.995	1.006	1.049	1.07	1.051	1.019	1.03	1.041	1.015	0.955	0.978	1.035	1.105	1.075	1.027	0.969	0.968	0.992	1.015	1.032	1.044	1.011	0.981	0.979	1.026	1.059	1.069	1.036	0.972	0.923	0.91	0.951	1.012	1.052	1.063	1.045	1.039	1.041	1.046	1.036
Huey	150	0.949	0.956	0.946	0.914	0.908	0.957	1.004	1.002	0.973	0.966	1.008	1.039	1.023	0.998	0.996	1.003	0.995	0.964	0.975	1.023	1.109	1.15	1.127	1.046	0.989	0.986	1.006	1.027	1.032	1.019	0.997	0.976	1.003	1.026	1.059	1.044	1.004	0.953	0.939	0.958	1.021	1.036	1.052	1.029	1.033	1.029	1.025	1.029
Huey	152.5	1.065	1.04	1.002	0.975	0.958	0.977	0.992	0.988	0.954	0.945	0.993	1.024	1.011	0.971	0.972	0.977	0.984	0.988	1.039	1.105	1.164	1.214	1.194	1.111	1.009	0.97	0.981	0.977	0.991	1.011	1.017	0.999	0.997	1.008	1.024	1.006	0.986	0.961	0.969	0.975	1.008	0.989	0.996	0.991	1.031	1.048	1.047	1.044
Huey	155	0.964	0.97	0.98	0.969	0.961	0.962	0.96	0.956	0.916	0.915	0.945	0.965	0.943	0.895	0.917	0.926	0.971	1.001	1.072	1.131	1.167	1.227	1.231	1.158	1.034	0.957	0.942	0.932	0.943	0.999	1.016	1.008	1.006	1.014	1.019	0.971	0.951	0.928	0.956	0.953	0.957	0.911	0.907	0.911	0.978	1.025	1.046	1.009
Huey	157.5	0.936	0.957	0.986	0.998	0.979	0.962	0.944	0.937	0.917	0.928	0.975	0.989	0.969	0.913	0.926	0.978	1.075	1.114	1.131	1.124	1.133	1.164	1.154	1.097	1.022	0.982	0.965	0.955	0.965	1.03	1.036	1.028	1.016	1.016	1	0.962	0.941	0.913	0.912	0.913	0.927	0.919	0.919	0.93	0.984	1.039	1.043	0.987
Huey	160	0.916	0.946	0.965	0.946	0.931	0.94	0.96	0.957	0.952	0.972	1.025	1.029	1.001	0.963	0.989	1.079	1.192	1.213	1.16	1.088	1.056	1.06	1.036	1.029	1.007	1.015	0.979	0.981	0.976	1.032	1.021	1.01	1.005	1.014	0.991	0.956	0.943	0.915	0.9	0.885	0.918	0.937	0.96	0.962	0.983	0.994	0.982	0.95
Huey	162.5	0.955	0.972	0.987	0.978	0.942	0.942	0.979	1.008	1.019	1.033	1.076	1.052	0.999	0.969	1.013	1.136	1.211	1.212	1.108	1.044	1.012	1.022	1.009	1.041	1.056	1.087	1.052	1.052	1.044	1.041	0.998	0.965	0.974	1.007	0.987	0.952	0.929	0.908	0.905	0.903	0.951	0.99	1.025	1.03	1.009	0.993	0.975	0.986
Huey	165	1	1.003	1.009	1.021	0.985	0.984	1.02	1.066	1.082	1.083	1.108	1.077	1.012	0.983	1.041	1.131	1.147	1.122	1.06	1.043	0.994	0.991	0.995	1.033	1.032	1.032	1.025	1.045	1.032	1.009	0.968	0.937	0.909	0.907	0.898	0.905	0.916	0.93	0.929	0.927	0.954	0.979	0.992	0.982	0.946	0.939	0.95	0.996
Huey	167.5	0.989	1.008	1.045	1.089	1.041	1.016	1.025	1.064	1.058	1.036	1.05	1.039	1.016	0.994	1.016	1.033	1.032	1.031	1.01	1.02	0.985	0.993	0.996	0.999	0.972	0.941	0.961	0.983	0.968	0.932	0.896	0.882	0.848	0.838	0.846	0.879	0.905	0.927	0.911	0.911	0.927	0.967	0.98	0.966	0.932	0.929	0.948	0.97
Huey	170	1.005	1.013	1.035	1.066	1.026	0.988	1	1.028	1.015	0.973	0.989	1.018	1.046	1.031	1.016	0.98	0.993	1.024	1.034	1.03	0.978	0.959	0.931	0.909	0.884	0.85	0.871	0.879	0.875	0.863	0.863	0.868	0.852	0.838	0.846	0.864	0.881	0.912	0.901	0.896	0.884	0.895	0.885	0.875	0.878	0.898	0.914	0.917
Huey	172.5	0.895	0.932	0.978	1	0.977	0.95	0.979	1.004	0.997	0.957	0.971	0.992	1.027	1.031	1.012	0.973	0.977	0.998	0.985	0.968	0.967	0.989	0.95	0.89	0.845	0.838	0.875	0.893	0.905	0.885	0.875	0.863	0.874	0.9	0.917	0.923	0.894	0.884	0.869	0.867	0.868	0.868	0.878	0.885	0.911	0.906	0.9	0.878
Huey	175	0.881	0.905	0.939	0.945	0.934	0.916	0.943	0.965	0.986	0.974	0.975	0.947	0.949	0.992	1.034	1.05	1.034	1.024	0.975	0.954	0.96	0.978	0.927	0.855	0.818	0.839	0.896	0.935	0.958	0.924	0.893	0.863	0.882	0.933	0.962	0.967	0.91	0.868	0.847	0.847	0.855	0.84	0.849	0.877	0.91	0.909	0.895	0.896
Huey	177.5	0.842	0.873	0.902	0.905	0.897	0.901	0.924	0.937	0.977	0.984	0.983	0.919	0.896	0.968	1.05	1.093	1.044	1.002	0.938	0.936	0.968	1.009	0.978	0.911	0.878	0.885	0.921	0.934	0.936	0.915	0.901	0.893	0.874	0.927	0.954	0.989	0.932	0.884	0.845	0.832	0.844	0.846	0.863	0.892	0.921	0.908	0.887	0.897
Huey	180	0.887	0.891	0.897	0.881	0.866	0.861	0.881	0.908	0.978	1.008	0.992	0.904	0.864	0.944	1.042	1.084	1.034	0.986	0.943	0.944	0.942	0.951	0.919	0.917	0.935	0.939	0.928	0.898	0.892	0.891	0.9	0.922	0.896	0.915	0.902	0.911	0.883	0.87	0.847	0.833	0.837	0.847	0.854	0.87	0.892	0.899	0.894	0.905
Huey	182.5	0.904	0.905	0.909	0.888	0.866	0.849	0.884	0.926	0.994	1.004	0.979	0.912	0.875	0.94	1.005	1.015	0.946	0.884	0.873	0.892	0.923	0.942	0.931	0.929	0.927	0.918	0.9	0.863	0.86	0.888	0.922	0.955	0.915	0.907	0.854	0.843	0.832	0.85	0.842	0.832	0.836	0.865	0.876	0.872	0.858	0.854	0.871	0.892
Huey	185	1.014	0.967	0.927	0.892	0.877	0.851	0.87	0.922	1.004	1.03	0.997	0.93	0.887	0.928	0.944	0.95	0.908	0.873	0.855	0.853	0.88	0.91	0.891	0.878	0.867	0.882	0.894	0.88	0.884	0.905	0.918	0.921	0.887	0.864	0.814	0.801	0.814	0.846	0.838	0.826	0.831	0.843	0.852	0.844	0.869	0.913	0.944	0.925
Huey	187.5	0.986	0.935	0.889	0.841	0.85	0.858	0.892	0.924	0.981	1.017	0.991	0.935	0.893	0.934	0.956	0.977	0.965	0.939	0.899	0.888	0.927	0.969	0.952	0.906	0.876	0.892	0.929	0.918	0.91	0.926	0.944	0.917	0.851	0.827	0.82	0.845	0.854	0.879	0.881	0.88	0.868	0.845	0.848	0.861	0.912	0.956	0.962	0.925
Huey	190	0.938	0.908	0.878	0.85	0.847	0.859	0.892	0.931	0.981	1.017	1.008	0.976	0.944	0.968	0.987	1.008	1.016	1.007	0.961	0.95	0.97	1.029	1.021	0.99	0.965	0.988	1.024	0.991	0.954	0.953	0.985	0.96	0.889	0.859	0.872	0.916	0.929	0.949	0.95	0.948	0.92	0.876	0.889	0.912	0.981	1.002	0.998	0.951
Huey	192.5	0.895	0.925	0.94	0.914	0.894	0.914	0.966	1	1.011	1.031	1.023	1.001	0.95	0.955	1.001	1.036	1.044	1.012	0.982	0.983	0.996	1.038	1.061	1.068	1.06	1.064	1.067	1.012	0.96	0.946	0.978	0.968	0.921	0.904	0.914	0.973	0.991	0.991	0.965	0.951	0.939	0.914	0.936	0.962	0.992	0.969	0.953	0.937
Huey	195	0.921	0.985	1.029	1.037	0.997	0.981	1.001	1.029	1.024	1.015	1.003	0.994	0.969	0.949	0.975	0.97	0.953	0.91	0.9	0.925	0.967	1.029	1.076	1.079	1.061	1.048	1.024	0.971	0.911	0.893	0.905	0.927	0.936	0.947	0.946	0.976	0.985	0.972	0.929	0.914	0.938	0.951	0.97	0.966	0.989	0.975	0.975	0.975
Huey	197.5	0.908	0.992	1.068	1.094	1.055	1.041	1.066	1.095	1.06	1.037	1.025	1.021	0.999	0.94	0.93	0.908	0.903	0.865	0.857	0.875	0.933	0.978	1.01	1.005	0.989	0.97	0.929	0.894	0.858	0.86	0.861	0.884	0.911	0.948	0.965	0.979	0.97	0.953	0.931	0.924	0.949	0.956	0.962	0.966	1.002	1.006	0.984	0.974
Huey	200	0.913	0.959	1.017	1.06	1.039	1.017	1.051	1.092	1.078	1.031	1.02	1.031	1.047	0.979	0.939	0.882	0.887	0.867	0.876	0.885	0.916	0.933	0.923	0.902	0.868	0.854	0.83	0.825	0.813	0.829	0.838	0.88	0.931	0.977	0.992	0.968	0.95	0.95	0.963	0.968	0.969	0.977	0.993	1.01	1.04	1.021	0.981	0.954
Huey	202.5	0.877	0.894	0.94	0.972	0.98	0.961	1.005	1.039	1.043	1.037	1.05	1.056	1.043	0.974	0.939	0.902	0.931	0.937	0.944	0.921	0.894	0.877	0.836	0.828	0.808	0.808	0.808	0.829	0.838	0.848	0.836	0.859	0.899	0.948	0.959	0.958	0.971	0.996	1.01	0.996	0.993	0.989	1.004	1.016	1.027	1.001	0.967	0.941
Huey	205	0.849	0.857	0.883	0.899	0.913	0.907	0.966	1.005	1.032	1.063	1.097	1.098	1.041	0.986	0.97	0.958	0.967	0.956	0.951	0.921	0.873	0.864	0.832	0.837	0.825	0.85	0.88	0.91	0.899	0.876	0.853	0.869	0.907	0.927	0.914	0.918	0.954	1.01	1.047	1.042	1.044	1.024	1.033	1.032	1.024	1.008	1	0.986
Huey	207.5	0.778	0.814	0.879	0.911	0.909	0.897	0.95	1.027	1.068	1.131	1.148	1.145	1.056	1.02	1.006	1.008	0.997	0.961	0.934	0.895	0.872	0.891	0.868	0.849	0.843	0.895	0.968	0.987	0.949	0.896	0.874	0.884	0.901	0.892	0.894	0.925	0.975	1.023	1.082	1.096	1.102	1.049	1.027	1.007	0.983	0.997	1.019	1.036
Huey	210	0.836	0.884	0.963	0.992	0.941	0.895	0.931	1.041	1.088	1.135	1.125	1.13	1.05	1.023	0.999	1	0.992	0.947	0.909	0.876	0.881	0.94	0.92	0.882	0.845	0.897	0.961	0.962	0.91	0.866	0.881	0.9	0.904	0.872	0.886	0.929	0.982	1.012	1.064	1.079	1.071	1.023	0.999	0.996	0.988	1.024	1.033	1.035
Huey	212.5	0.901	0.946	1.016	1.056	0.994	0.92	0.896	0.983	1.021	1.071	1.07	1.088	1.03	0.98	0.957	0.96	0.961	0.929	0.902	0.895	0.923	0.974	0.946	0.892	0.836	0.87	0.901	0.895	0.838	0.807	0.845	0.896	0.91	0.879	0.869	0.911	0.964	0.985	0.992	0.989	0.997	0.995	0.961	0.952	0.942	0.986	0.988	0.977
Huey	215	0.877	0.922	0.994	1.055	1.043	1.003	0.939	0.948	0.95	0.992	1.016	1.039	1.019	0.989	0.971	0.965	0.943	0.908	0.896	0.912	0.956	0.999	0.982	0.956	0.903	0.921	0.906	0.898	0.846	0.83	0.857	0.912	0.929	0.913	0.859	0.861	0.903	0.94	0.924	0.91	0.956	1.008	0.99	0.976	0.968	0.988	0.948	0.915
Huey	217.5	0.826	0.871	0.932	0.999	1.026	1.032	0.983	0.977	0.966	0.989	1.006	1.03	1.045	1.049	1.029	0.975	0.875	0.814	0.83	0.884	0.941	0.978	0.994	0.993	0.961	0.947	0.922	0.899	0.849	0.833	0.863	0.922	0.94	0.912	0.847	0.825	0.843	0.878	0.87	0.882	0.95	1.019	1.008	0.989	0.973	0.948	0.888	0.857
Huey	220	0.864	0.88	0.915	0.952	0.995	1.021	1.024	1.054	1.093	1.102	1.055	1.03	1.061	1.116	1.095	1.01	0.889	0.84	0.857	0.904	0.917	0.939	0.968	1.008	1.019	1.003	0.971	0.93	0.899	0.905	0.941	0.958	0.956	0.911	0.883	0.852	0.855	0.88	0.894	0.924	0.966	0.997	0.986	0.981	0.987	0.965	0.901	0.866
Huey	222.5	1.024	1.021	1.012	0.991	0.995	1.008	1.044	1.109	1.154	1.147	1.116	1.101	1.112	1.1	1.033	0.931	0.843	0.85	0.893	0.945	0.945	0.969	1.003	1.032	1.078	1.091	1.081	0.999	0.955	0.976	1.044	1.045	1.016	0.949	0.938	0.932	0.936	0.954	0.971	0.993	0.988	0.974	0.958	0.963	1.008	1.02	0.988	0.93
Huey	225	1.109	1.093	1.082	1.061	1.084	1.096	1.135	1.175	1.203	1.192	1.168	1.146	1.12	1.072	0.979	0.896	0.846	0.877	0.904	0.938	0.943	0.986	1.007	1.022	1.06	1.103	1.105	1.053	1.017	1.039	1.069	1.055	1.047	1.018	1.003	0.975	0.968	0.989	1.009	1.007	0.957	0.914	0.902	0.917	0.966	0.997	0.999	0.947
Huey	227.5	1.1	1.093	1.096	1.101	1.13	1.159	1.196	1.203	1.167	1.126	1.135	1.145	1.112	1.035	0.932	0.851	0.802	0.81	0.832	0.86	0.908	0.965	0.996	0.989	1.008	1.031	1.035	1.01	1.003	1.017	1.004	0.99	0.989	1.012	0.996	0.997	1.005	1.026	1.009	0.969	0.908	0.888	0.883	0.892	0.932	0.951	0.953	0.915
Huey	230	1.047	1.062	1.089	1.113	1.134	1.163	1.196	1.201	1.165	1.121	1.096	1.069	1.029	0.987	0.923	0.863	0.813	0.803	0.825	0.851	0.898	0.916	0.903	0.889	0.897	0.911	0.907	0.913	0.934	0.952	0.929	0.921	0.92	0.946	0.941	0.944	0.96	0.977	0.967	0.93	0.885	0.871	0.86	0.872	0.881	0.875	0.856	0.834
Huey	232.5	1.035	1.077	1.126	1.146	1.13	1.122	1.147	1.161	1.152	1.102	1.063	1.014	0.977	0.933	0.898	0.87	0.856	0.882	0.95	1.001	1.031	0.989	0.941	0.904	0.917	0.921	0.931	0.933	0.952	0.959	0.946	0.934	0.916	0.933	0.956	0.961	0.982	1.007	1.01	0.984	0.94	0.935	0.916	0.924	0.924	0.925	0.899	0.867
Huey	235	1.058	1.117	1.183	1.218	1.229	1.173	1.146	1.136	1.184	1.175	1.105	1.015	0.963	0.934	0.926	0.916	0.912	0.941	1.01	1.07	1.102	1.075	1.034	1.004	1.008	1.007	1.031	1.032	1.036	0.994	0.987	0.983	1.002	1.009	1.035	0.996	0.987	1.005	1.05	1.056	1.028	1.002	0.97	0.974	0.988	0.992	0.953	0.904
Huey	237.5	1.082	1.107	1.151	1.209	1.274	1.218	1.163	1.102	1.163	1.196	1.153	1.081	1.011	0.98	0.946	0.922	0.906	0.931	0.985	1.048	1.091	1.104	1.114	1.114	1.108	1.085	1.092	1.09	1.083	1.025	1.009	1.014	1.055	1.066	1.064	1.018	1.002	1.025	1.063	1.067	1.041	1.019	0.998	1.009	1.018	1.007	0.965	0.951
Huey	240	1.059	1.056	1.055	1.103	1.181	1.167	1.134	1.079	1.124	1.159	1.144	1.109	1.049	1.001	0.933	0.891	0.879	0.9	0.907	0.947	1.011	1.073	1.094	1.107	1.11	1.104	1.079	1.04	1.024	0.989	0.994	1.023	1.08	1.096	1.044	0.985	0.969	1.001	1.016	1.005	0.99	0.977	0.983	1.007	1.015	0.972	0.926	0.956
Huey	242.5	0.992	0.998	0.987	0.996	1.045	1.069	1.081	1.054	1.066	1.063	1.047	1.044	1.004	0.936	0.823	0.777	0.833	0.924	0.958	0.983	1.026	1.069	1.056	1.053	1.062	1.072	1.021	0.966	0.96	0.984	0.993	0.993	0.998	1	0.936	0.897	0.888	0.927	0.945	0.934	0.923	0.915	0.947	1.001	1.003	0.94	0.888	0.936
Huey	245	0.974	1.023	1.035	1.032	1.033	1.041	1.072	1.085	1.104	1.074	1.03	1.017	0.978	0.897	0.794	0.77	0.882	1.019	1.079	1.097	1.104	1.109	1.047	1.012	1.014	1.044	1.01	0.98	0.993	1.035	1.038	1.009	1.008	1.001	0.956	0.903	0.892	0.932	0.956	0.953	0.941	0.934	0.949	0.975	0.972	0.942	0.919	0.943
Huey	247.5	0.963	1.015	1.045	1.066	1.081	1.097	1.118	1.158	1.203	1.192	1.128	1.068	0.985	0.896	0.828	0.835	0.965	1.101	1.228	1.258	1.237	1.19	1.127	1.089	1.049	1.048	1.052	1.075	1.096	1.145	1.16	1.121	1.089	1.061	1.056	1.012	0.989	0.993	1.005	1.002	1.007	1.022	1.034	1.032	1.025	1.017	0.995	0.98
Huey	250	0.967	1.01	1.041	1.08	1.102	1.126	1.168	1.224	1.274	1.255	1.2	1.128	1.011	0.913	0.886	0.925	1.016	1.099	1.249	1.32	1.309	1.255	1.205	1.154	1.074	1.043	1.066	1.104	1.132	1.189	1.217	1.177	1.153	1.126	1.154	1.107	1.08	1.053	1.045	1.037	1.064	1.102	1.105	1.07	1.043	1.031	1.005	0.972
Huey	252.5	0.949	0.98	1.012	1.047	1.072	1.081	1.105	1.172	1.234	1.228	1.163	1.087	0.97	0.883	0.883	0.925	0.993	1.044	1.184	1.274	1.277	1.266	1.259	1.228	1.134	1.078	1.106	1.138	1.138	1.138	1.129	1.101	1.106	1.15	1.194	1.159	1.095	1.042	1.019	1	1.032	1.073	1.095	1.08	1.069	1.04	1.009	0.991
Huey	255	1.03	1.035	1.048	1.06	1.068	1.041	1.048	1.109	1.17	1.16	1.087	1.011	0.904	0.83	0.838	0.894	0.956	1.001	1.064	1.134	1.148	1.19	1.203	1.197	1.125	1.091	1.106	1.136	1.129	1.08	1.025	0.989	1.005	1.049	1.075	1.061	1.033	1.009	1.003	0.991	0.997	1.02	1.033	1.025	1.011	0.972	0.961	0.962
Huey	257.5	1.128	1.116	1.118	1.117	1.099	1.041	1.015	1.081	1.161	1.174	1.101	1.009	0.91	0.827	0.81	0.841	0.895	0.95	0.958	1.025	1.064	1.198	1.21	1.211	1.133	1.129	1.144	1.171	1.149	1.077	0.993	0.986	0.994	1.036	1.05	1.05	1.022	1.003	0.991	0.99	0.97	0.988	1	1.007	0.993	0.965	0.971	0.987
Huey	260	1.168	1.135	1.126	1.143	1.121	1.08	1.067	1.158	1.211	1.193	1.099	0.999	0.929	0.852	0.829	0.843	0.871	0.921	0.935	1.012	1.082	1.215	1.212	1.184	1.116	1.107	1.111	1.13	1.14	1.11	1.049	1.053	1.04	1.035	1.05	1.063	1.063	1.035	1.027	1.044	1.04	1.054	1.045	1.021	0.996	0.987	0.981	0.971
Huey	262.5	1.117	1.105	1.108	1.133	1.122	1.116	1.147	1.235	1.276	1.215	1.107	1.018	0.989	0.927	0.876	0.848	0.858	0.897	0.935	1.016	1.1	1.214	1.21	1.18	1.141	1.12	1.101	1.089	1.113	1.122	1.101	1.134	1.137	1.134	1.135	1.126	1.089	1.045	1.04	1.067	1.081	1.063	1.047	1.02	1.011	1.012	1.008	1.003
Huey	265	1.012	1.013	1.033	1.086	1.122	1.159	1.173	1.23	1.244	1.193	1.098	1.035	1.035	0.997	0.938	0.889	0.897	0.942	0.998	1.052	1.087	1.116	1.116	1.118	1.137	1.115	1.092	1.06	1.074	1.074	1.073	1.118	1.142	1.153	1.121	1.098	1.051	1.023	1.021	1.042	1.066	1.036	1.026	1.004	1.005	1.017	1.011	1.008
Huey	267.5	1.034	1.005	0.995	1.035	1.101	1.149	1.153	1.169	1.158	1.122	1.07	1.05	1.045	0.982	0.902	0.848	0.878	0.931	0.971	0.997	1.001	1.018	1.032	1.075	1.113	1.096	1.07	1.009	0.986	0.986	1.015	1.079	1.089	1.095	1.04	1.016	0.966	0.968	0.957	0.97	0.973	0.962	0.986	1.005	1.03	1.017	1.004	1.01
Huey	270	1.055	1.015	1.006	1.06	1.138	1.154	1.119	1.118	1.118	1.099	1.054	1.038	1.017	0.957	0.88	0.837	0.858	0.917	0.955	0.985	0.978	0.993	1.008	1.047	1.061	1.054	1.07	1.065	1.039	1.008	0.987	1.008	1.009	1.041	1.006	0.992	0.952	0.953	0.928	0.917	0.936	0.938	0.965	0.976	1.025	1.023	1	1.004
Huey	272.5	1.135	1.106	1.079	1.116	1.165	1.164	1.131	1.101	1.087	1.058	1.014	1.005	0.968	0.914	0.85	0.838	0.873	0.948	1.005	1.054	1.044	1.065	1.085	1.105	1.076	1.044	1.072	1.132	1.13	1.107	1.042	1.038	1.033	1.086	1.081	1.084	1.05	1.038	1.004	0.971	0.986	0.981	0.997	0.992	1.045	1.036	1.029	1.039
Huey	275	1.211	1.185	1.157	1.231	1.27	1.241	1.176	1.112	1.128	1.111	1.068	1.019	0.952	0.922	0.89	0.913	0.951	1.014	1.064	1.108	1.086	1.112	1.123	1.135	1.062	1.004	1.028	1.15	1.218	1.226	1.15	1.116	1.131	1.199	1.23	1.233	1.185	1.128	1.076	1.024	1.031	0.997	1	0.999	1.055	1.068	1.088	1.093
Huey	277.5	1.277	1.233	1.194	1.26	1.291	1.256	1.173	1.1	1.097	1.097	1.071	1.028	0.956	0.912	0.892	0.926	0.977	1.05	1.118	1.178	1.147	1.168	1.16	1.174	1.094	1.026	1.01	1.099	1.186	1.234	1.205	1.187	1.18	1.214	1.238	1.273	1.234	1.201	1.18	1.153	1.124	1.077	1.067	1.07	1.07	1.06	1.066	1.072
Huey	280	1.329	1.24	1.175	1.207	1.234	1.2	1.129	1.101	1.119	1.115	1.057	0.988	0.917	0.878	0.877	0.918	0.973	1.013	1.066	1.108	1.1	1.113	1.08	1.092	1.054	1.034	0.992	1.01	1.068	1.135	1.161	1.164	1.153	1.17	1.211	1.256	1.219	1.163	1.154	1.146	1.133	1.106	1.094	1.086	1.075	1.075	1.079	1.066
Huey	282.5	1.239	1.172	1.121	1.097	1.142	1.172	1.168	1.174	1.157	1.127	1.033	0.958	0.909	0.881	0.894	0.951	1.013	1.03	1.048	1.072	1.093	1.096	1.045	1.035	1.037	1.058	1.013	0.993	1.002	1.059	1.096	1.116	1.092	1.108	1.127	1.163	1.118	1.108	1.141	1.167	1.161	1.149	1.108	1.066	1.03	1.039	1.03	1.006
Huey	285	1.136	1.098	1.059	1.033	1.089	1.143	1.163	1.169	1.155	1.122	1.013	0.933	0.912	0.908	0.958	1.027	1.088	1.055	1.001	0.992	1.025	1.043	1.01	1.008	1.028	1.075	1.036	0.997	0.964	1.007	1.046	1.09	1.076	1.108	1.138	1.156	1.092	1.058	1.062	1.09	1.086	1.098	1.066	1.048	1.029	1.044	1.026	1.02
Huey	287.5	1.106	1.105	1.084	1.076	1.119	1.161	1.181	1.183	1.169	1.112	0.994	0.926	0.945	0.959	1.013	1.071	1.117	1.088	1.016	1.017	1.058	1.099	1.092	1.094	1.095	1.121	1.074	1.035	1.009	1.047	1.086	1.111	1.082	1.096	1.105	1.113	1.083	1.081	1.08	1.082	1.04	1.044	1.026	1.055	1.053	1.052	1.004	1.003
Huey	290	1.105	1.133	1.115	1.088	1.069	1.074	1.099	1.109	1.109	1.052	0.97	0.928	0.971	0.991	1.056	1.099	1.109	1.078	1.032	1.079	1.124	1.187	1.21	1.219	1.18	1.164	1.124	1.098	1.097	1.133	1.137	1.105	1.044	1.043	1.054	1.063	1.059	1.068	1.079	1.079	1.026	1.022	1.034	1.093	1.084	1.047	1.004	1.017
Huey	292.5	1.179	1.198	1.165	1.12	1.057	1.049	1.097	1.126	1.122	1.049	0.983	0.962	0.986	1.002	1.046	1.057	1.034	1.02	1.057	1.146	1.179	1.192	1.191	1.177	1.119	1.085	1.068	1.067	1.087	1.112	1.112	1.054	1.009	1.009	1.036	1.036	1.061	1.091	1.121	1.109	1.063	1.051	1.047	1.074	1.05	1.03	1.024	1.028
Huey	295	1.115	1.143	1.149	1.131	1.079	1.063	1.099	1.114	1.108	1.055	1.02	0.999	0.99	0.985	1.013	1.033	1.016	1.009	1.066	1.154	1.17	1.154	1.15	1.133	1.056	1.007	1.023	1.079	1.153	1.183	1.159	1.056	0.988	0.979	1.016	1.035	1.059	1.095	1.122	1.132	1.116	1.112	1.081	1.055	1.004	0.991	1.019	1.032
Huey	297.5	1.113	1.133	1.161	1.171	1.149	1.107	1.107	1.112	1.103	1.081	1.051	1.042	1.005	0.971	0.973	0.984	0.989	1.008	1.081	1.156	1.168	1.135	1.124	1.117	1.048	0.992	1.014	1.108	1.205	1.219	1.199	1.112	1.042	1.006	1.024	1.048	1.071	1.113	1.127	1.145	1.149	1.171	1.118	1.064	1.015	1.019	1.033	1.032
Huey	300	1.054	1.083	1.125	1.142	1.14	1.125	1.14	1.145	1.116	1.09	1.06	1.047	1.012	0.983	0.991	1.005	1.031	1.074	1.118	1.163	1.141	1.145	1.152	1.21	1.159	1.071	1.027	1.102	1.229	1.265	1.248	1.159	1.064	1	0.992	1.029	1.058	1.102	1.1	1.121	1.146	1.176	1.131	1.066	1.023	1.014	1.012	1.006
Huey	302.5	1.102	1.099	1.105	1.1	1.115	1.11	1.116	1.097	1.054	1.037	1.017	1.007	0.997	0.999	1.022	1.026	1.055	1.106	1.119	1.119	1.066	1.054	1.042	1.104	1.087	1.014	0.969	1.039	1.154	1.179	1.165	1.121	1.069	1.014	0.974	0.974	0.997	1.055	1.07	1.079	1.084	1.095	1.066	1.021	1.006	1.014	1.007	0.984
Huey	305	1.06	1.054	1.046	1.051	1.08	1.094	1.091	1.051	1.02	0.993	0.966	0.928	0.906	0.916	0.94	0.978	1.022	1.073	1.045	1.015	0.942	0.922	0.911	0.987	1.002	0.947	0.901	0.945	1.051	1.074	1.053	1.01	1.002	0.991	0.982	0.951	0.959	0.98	0.996	0.994	0.986	0.996	1	0.984	0.959	0.94	0.954	0.956
Huey	307.5	1.076	1.052	1.025	1.023	1.064	1.063	1.007	0.935	0.932	0.948	0.923	0.856	0.815	0.821	0.841	0.883	0.938	0.987	0.955	0.918	0.861	0.839	0.827	0.866	0.891	0.859	0.85	0.891	0.979	1.005	0.975	0.931	0.952	0.985	0.989	0.917	0.878	0.874	0.901	0.919	0.917	0.947	0.963	0.974	0.944	0.909	0.899	0.874
Huey	310	1.073	1.095	1.107	1.093	1.087	1.071	1.023	0.974	0.99	1.005	0.975	0.895	0.831	0.812	0.81	0.845	0.872	0.88	0.845	0.836	0.833	0.85	0.842	0.868	0.889	0.889	0.876	0.869	0.901	0.923	0.907	0.875	0.898	0.946	0.964	0.881	0.801	0.781	0.818	0.87	0.889	0.944	0.971	0.996	0.958	0.92	0.899	0.875
Huey	312.5	1.088	1.1	1.114	1.09	1.084	1.077	1.047	1.028	1.044	1.041	1.004	0.951	0.921	0.903	0.874	0.853	0.844	0.825	0.819	0.831	0.849	0.874	0.853	0.863	0.883	0.906	0.883	0.833	0.822	0.854	0.879	0.878	0.884	0.916	0.925	0.869	0.794	0.787	0.829	0.884	0.905	0.93	0.939	0.957	0.962	0.983	0.951	0.911
Huey	315	1.084	1.112	1.144	1.117	1.095	1.073	1.051	1.06	1.089	1.075	1.034	1.011	1.014	0.978	0.897	0.855	0.85	0.842	0.823	0.825	0.852	0.87	0.831	0.822	0.859	0.91	0.909	0.867	0.838	0.836	0.842	0.838	0.837	0.858	0.889	0.871	0.823	0.821	0.881	0.938	0.948	0.935	0.942	0.963	0.986	1.021	0.998	0.97
Huey	317.5	0.972	0.975	1.013	1.032	1.057	1.034	0.997	1.011	1.034	1.035	0.981	0.979	0.993	0.944	0.85	0.796	0.832	0.851	0.833	0.821	0.821	0.839	0.81	0.82	0.861	0.902	0.903	0.876	0.856	0.858	0.862	0.861	0.862	0.883	0.922	0.924	0.882	0.858	0.889	0.92	0.931	0.901	0.909	0.936	0.977	1.011	0.989	0.972
Huey	320	1.028	1.021	1.053	1.076	1.093	1.047	0.99	0.981	0.998	1.002	0.947	0.915	0.919	0.881	0.828	0.807	0.862	0.889	0.848	0.822	0.806	0.823	0.799	0.798	0.831	0.872	0.887	0.878	0.852	0.871	0.888	0.908	0.905	0.913	0.94	0.953	0.922	0.888	0.89	0.897	0.908	0.886	0.889	0.91	0.94	0.956	0.957	0.955
Huey	322.5	1.072	1.065	1.077	1.082	1.087	1.072	1.031	0.999	0.958	0.941	0.892	0.868	0.867	0.837	0.832	0.852	0.904	0.897	0.827	0.811	0.806	0.86	0.873	0.873	0.87	0.884	0.902	0.899	0.862	0.878	0.904	0.949	0.966	0.963	0.967	0.985	0.973	0.942	0.894	0.866	0.856	0.845	0.844	0.857	0.883	0.903	0.938	0.967
Huey	325	1.091	1.087	1.089	1.084	1.092	1.094	1.071	1.027	0.959	0.914	0.879	0.856	0.839	0.813	0.837	0.916	0.975	0.98	0.902	0.892	0.892	0.952	0.973	0.968	0.954	0.936	0.939	0.936	0.914	0.93	0.942	0.985	0.987	0.957	0.953	0.978	1.01	0.998	0.961	0.927	0.895	0.874	0.882	0.888	0.89	0.881	0.925	0.977
Huey	327.5	1.051	1.052	1.052	1.046	1.053	1.077	1.064	1.038	0.962	0.944	0.939	0.924	0.874	0.825	0.849	0.96	1.046	1.062	0.968	0.934	0.932	1.022	1.049	1.033	0.985	0.942	0.95	0.968	0.982	0.987	0.961	0.956	0.949	0.929	0.931	0.952	0.986	0.985	0.974	0.953	0.928	0.899	0.908	0.911	0.921	0.926	0.965	1
Huey	330	1.01	1.015	1.034	1.054	1.064	1.071	1.035	1.047	1.023	1.023	0.999	0.954	0.882	0.827	0.849	0.957	1.053	1.087	1.011	0.977	0.972	1.059	1.063	1.027	0.95	0.888	0.884	0.921	0.964	0.996	0.973	0.961	0.933	0.927	0.913	0.911	0.915	0.922	0.944	0.938	0.928	0.897	0.924	0.949	0.999	1.013	1.031	1.018
Huey	332.5	1.142	1.126	1.114	1.122	1.114	1.092	1.049	1.07	1.086	1.09	1.06	1.008	0.948	0.886	0.888	0.956	1.04	1.092	1.079	1.075	1.04	1.09	1.083	1.067	0.973	0.915	0.953	1.037	1.081	1.063	1.013	0.978	0.961	0.971	0.967	0.955	0.941	0.968	1.004	0.997	0.976	0.937	0.935	0.953	1.004	1.054	1.102	1.093
Huey	335	1.167	1.173	1.184	1.205	1.195	1.159	1.094	1.094	1.112	1.109	1.073	1.012	0.961	0.904	0.895	0.929	0.998	1.077	1.139	1.18	1.146	1.16	1.149	1.148	1.051	1.005	1.053	1.164	1.192	1.154	1.086	1.051	1.029	1.038	1.049	1.059	1.057	1.086	1.095	1.08	1.033	0.993	0.989	1.013	1.044	1.085	1.14	1.176
Huey	337.5	1.174	1.182	1.196	1.222	1.201	1.154	1.086	1.065	1.08	1.103	1.102	1.054	0.996	0.951	0.948	0.989	1.052	1.132	1.204	1.246	1.199	1.21	1.206	1.208	1.096	1.052	1.143	1.269	1.296	1.232	1.154	1.115	1.095	1.089	1.118	1.144	1.162	1.171	1.16	1.144	1.093	1.041	1.016	1.036	1.053	1.109	1.152	1.219
Huey	340	1.126	1.131	1.137	1.138	1.121	1.101	1.075	1.08	1.094	1.139	1.136	1.08	0.993	0.953	0.963	1.005	1.067	1.137	1.176	1.187	1.135	1.15	1.141	1.131	1.057	1.042	1.153	1.253	1.269	1.213	1.164	1.146	1.118	1.083	1.1	1.146	1.171	1.138	1.078	1.057	1.049	1.037	1.031	1.032	1.026	1.046	1.068	1.135
Huey	342.5	1.107	1.085	1.069	1.073	1.064	1.052	1.055	1.09	1.124	1.167	1.156	1.091	0.99	0.952	0.969	1.013	1.073	1.132	1.156	1.145	1.093	1.071	1.044	1.029	1.022	1.033	1.137	1.194	1.224	1.151	1.12	1.109	1.115	1.087	1.076	1.096	1.121	1.088	1.033	1.004	1.017	1.03	1.015	0.985	0.958	0.965	0.982	1.027
Huey	345	1.092	1.092	1.102	1.107	1.097	1.065	1.068	1.096	1.142	1.184	1.165	1.093	0.99	0.935	0.94	0.965	1.028	1.083	1.135	1.129	1.089	1.011	0.962	0.956	1.022	1.065	1.115	1.112	1.123	1.07	1.052	1.035	1.047	1.037	1.019	1.011	1.018	1.007	1	0.989	1.002	1.013	1.002	0.951	0.884	0.857	0.883	0.928
Huey	347.5	1.086	1.096	1.123	1.168	1.162	1.121	1.068	1.056	1.084	1.131	1.124	1.052	0.95	0.908	0.948	0.999	1.055	1.085	1.113	1.112	1.068	0.999	0.95	0.95	1.014	1.036	1.05	1.033	1.055	1.023	0.988	0.96	0.974	0.991	0.982	0.969	0.98	0.999	1.03	1.034	1.036	1.033	1.003	0.944	0.872	0.853	0.87	0.893
Huey	350	0.995	1.06	1.127	1.167	1.165	1.135	1.084	1.038	1.031	1.056	1.049	1.012	0.941	0.906	0.929	0.983	1.052	1.092	1.092	1.09	1.049	1.038	0.999	0.994	1.008	1.008	1	0.99	0.989	0.98	0.943	0.921	0.912	0.935	0.95	0.947	0.936	0.945	0.995	1.027	1.043	1.044	1.026	0.976	0.903	0.876	0.891	0.908
Huey	352.5	0.987	1.028	1.074	1.116	1.123	1.12	1.1	1.071	1.043	1.023	0.99	0.939	0.875	0.849	0.894	0.984	1.053	1.108	1.082	1.103	1.076	1.115	1.089	1.068	1.044	1.032	1.022	1.014	1.012	0.998	0.965	0.945	0.94	0.967	1.02	1.043	1.025	1	1.018	1.049	1.048	1.042	1.035	1.01	0.954	0.928	0.947	0.981
Huey	355	0.987	1.027	1.061	1.078	1.075	1.091	1.103	1.099	1.073	1.028	0.97	0.9	0.842	0.821	0.863	0.965	1.03	1.078	1.058	1.094	1.123	1.158	1.128	1.064	1.033	1.026	1.004	0.979	0.983	1	0.998	0.975	0.954	0.976	1.041	1.078	1.054	1.02	1.024	1.042	1.012	0.988	1.001	1.017	1.019	1.006	1.025	1.053
Huey	357.5	1.059	1.078	1.081	1.089	1.068	1.082	1.09	1.096	1.061	1.011	0.93	0.857	0.793	0.795	0.86	0.986	1.056	1.092	1.085	1.109	1.106	1.084	1.06	1.004	0.983	0.964	0.981	0.995	1.014	1.027	1.037	1.036	1.017	1.009	1.057	1.108	1.107	1.076	1.044	1.033	0.97	0.953	0.981	1.016	1.029	1.023	1.037	1.052
Huey	360	1.07	1.088	1.087	1.114	1.106	1.118	1.08	1.066	1.028	0.994	0.919	0.861	0.813	0.834	0.901	1.006	1.057	1.068	1.068	1.074	1.059	1.001	0.97	0.936	0.947	0.95	1.005	1.056	1.081	1.073	1.05	1.047	1.01	0.99	0.998	1.033	1.048	1.029	0.998	0.98	0.957	0.988	1.043	1.064	1.054	1.03	1.039	1.037
Huey	362.5	1.095	1.099	1.08	1.093	1.088	1.088	1.044	1.025	1	0.984	0.941	0.922	0.889	0.902	0.936	1.008	1.061	1.099	1.125	1.12	1.07	0.987	0.931	0.906	0.927	0.939	0.997	1.061	1.093	1.081	1.042	1.039	1.003	0.99	0.999	1.023	1.022	0.968	0.938	0.928	0.952	1.006	1.057	1.045	0.999	0.976	0.994	1
Huey	365	1.142	1.131	1.086	1.06	1.038	1.034	1.005	0.999	0.999	1.006	0.995	0.984	0.982	0.982	0.989	1.023	1.074	1.133	1.159	1.155	1.125	1.042	0.97	0.939	0.985	1.031	1.062	1.071	1.07	1.055	1.013	0.986	0.934	0.927	0.951	0.973	0.953	0.882	0.882	0.908	0.985	1.018	1.047	1.015	0.98	0.966	0.964	0.963
Huey	367.5	1.141	1.14	1.081	0.995	0.949	0.949	0.955	0.956	0.971	1.007	1.027	1.037	1.032	1.036	1.023	1.04	1.082	1.126	1.126	1.099	1.091	1.036	0.978	0.938	0.979	1.014	1.026	1.018	1.02	1.027	1.015	0.991	0.938	0.908	0.93	0.959	0.942	0.88	0.877	0.91	0.98	0.995	0.979	0.934	0.921	0.963	0.957	0.931
Huey	370	1.129	1.13	1.081	0.989	0.955	0.969	0.976	0.954	0.952	0.996	1.028	1.045	1.068	1.078	1.072	1.074	1.091	1.095	1.062	1.036	1.022	1	0.98	0.978	1.017	1.041	1.06	1.063	1.042	1.025	0.997	0.994	0.966	0.937	0.931	0.942	0.929	0.91	0.914	0.947	0.988	1.009	0.991	0.97	0.974	1.003	0.978	0.925
Huey	372.5	1.063	1.059	1.051	1.013	1.014	1.016	0.986	0.948	0.941	0.995	1.04	1.06	1.076	1.076	1.09	1.094	1.082	1.022	0.962	0.946	0.949	0.98	0.976	0.973	0.979	0.988	1.025	1.064	1.077	1.078	1.051	1.074	1.072	1.046	1	0.983	0.973	0.991	0.985	0.999	0.989	1.009	1.004	1.003	1.002	1.006	0.979	0.949
Huey	375	1.111	1.101	1.103	1.09	1.085	1.083	1.048	1.038	1.042	1.09	1.116	1.096	1.111	1.126	1.16	1.147	1.103	1.042	0.977	0.97	0.958	1.016	1.022	1.017	0.991	0.989	1.047	1.114	1.132	1.113	1.072	1.117	1.141	1.132	1.057	1.023	0.999	1.025	1.029	1.043	1.017	1.033	1.052	1.067	1.065	1.043	1.009	0.997
Huey	377.5	1.208	1.188	1.174	1.163	1.135	1.122	1.102	1.112	1.115	1.15	1.155	1.126	1.125	1.148	1.178	1.169	1.123	1.084	1.032	1.041	1.032	1.087	1.089	1.088	1.057	1.037	1.095	1.172	1.22	1.177	1.133	1.174	1.215	1.19	1.107	1.054	1.033	1.063	1.083	1.098	1.067	1.055	1.07	1.072	1.081	1.087	1.072	1.064
Huey	380	1.172	1.174	1.186	1.176	1.141	1.12	1.135	1.149	1.158	1.175	1.149	1.103	1.103	1.146	1.156	1.158	1.15	1.194	1.161	1.176	1.15	1.2	1.185	1.188	1.175	1.165	1.225	1.281	1.302	1.224	1.173	1.203	1.23	1.186	1.155	1.128	1.124	1.109	1.133	1.143	1.117	1.088	1.113	1.116	1.123	1.128	1.114	1.099
Huey	382.5	1.045	1.085	1.17	1.204	1.171	1.108	1.106	1.087	1.076	1.097	1.095	1.081	1.069	1.067	1.052	1.094	1.188	1.308	1.34	1.358	1.294	1.304	1.29	1.321	1.31	1.282	1.298	1.327	1.333	1.295	1.261	1.273	1.273	1.22	1.21	1.197	1.187	1.15	1.166	1.169	1.149	1.081	1.103	1.136	1.198	1.226	1.191	1.141
Huey	385	0.875	0.963	1.121	1.188	1.152	1.078	1.067	1.057	1.042	1.081	1.091	1.083	1.044	1.035	1.018	1.062	1.184	1.31	1.371	1.38	1.33	1.339	1.33	1.327	1.315	1.315	1.328	1.323	1.281	1.269	1.242	1.242	1.216	1.17	1.18	1.197	1.199	1.135	1.141	1.133	1.128	1.068	1.107	1.181	1.243	1.267	1.195	1.147
Huey	387.5	0.91	0.995	1.121	1.174	1.105	1.037	1.01	1.017	1.008	1.059	1.092	1.111	1.085	1.072	1.047	1.041	1.117	1.19	1.254	1.254	1.204	1.2	1.205	1.218	1.197	1.189	1.177	1.178	1.145	1.144	1.129	1.131	1.143	1.132	1.13	1.122	1.113	1.06	1.061	1.044	1.052	1.023	1.065	1.146	1.21	1.239	1.191	1.15
Huey	390	1.064	1.092	1.135	1.154	1.101	1.067	1.024	1.016	0.989	1.014	1.025	1.054	1.056	1.088	1.068	1.027	1.016	1.022	1.049	1.061	1.078	1.098	1.085	1.066	1.077	1.093	1.079	1.052	1.036	1.022	1.007	0.999	1.046	1.068	1.097	1.089	1.102	1.066	1.046	1.02	1.033	1.05	1.075	1.108	1.12	1.12	1.097	1.082
Huey	392.5	1.143	1.139	1.12	1.112	1.087	1.075	1.012	0.962	0.928	0.926	0.936	0.947	0.978	1.022	1.044	1.017	0.996	0.966	0.95	0.949	0.975	1.011	0.997	1.001	1.038	1.07	1.041	0.984	0.956	0.952	0.971	0.982	1.025	1.038	1.064	1.057	1.073	1.083	1.069	1.062	1.06	1.1	1.107	1.093	1.065	1.031	1.039	1.04
Huey	395	1.132	1.131	1.102	1.059	1.044	1.032	0.985	0.932	0.901	0.9	0.899	0.902	0.912	0.956	1.018	1.047	1.059	1.035	1.021	1.033	1.067	1.133	1.136	1.162	1.171	1.161	1.099	1.014	1.007	1.047	1.093	1.089	1.083	1.081	1.098	1.101	1.11	1.13	1.117	1.117	1.125	1.152	1.142	1.109	1.079	1.057	1.065	1.075
Huey	397.5	1.108	1.098	1.059	0.999	0.986	0.988	0.977	0.937	0.919	0.921	0.924	0.911	0.903	0.909	0.987	1.055	1.126	1.141	1.129	1.13	1.069	1.093	1.138	1.232	1.224	1.163	1.093	1.034	1.012	1.058	1.139	1.15	1.091	1.042	1.049	1.076	1.091	1.097	1.072	1.07	1.074	1.132	1.152	1.137	1.099	1.066	1.078	1.098
Huey	400	1.052	1.043	0.998	0.954	0.946	0.953	0.939	0.913	0.922	0.947	0.943	0.927	0.897	0.87	0.915	1.002	1.126	1.193	1.189	1.176	1.071	1.054	1.086	1.174	1.148	1.071	1.008	0.966	0.959	1	1.099	1.13	1.071	1.019	1.004	1.044	1.057	1.036	0.982	0.96	0.977	1.036	1.073	1.077	1.063	1.061	1.072	1.109
Huey	402.5	1.013	0.986	0.947	0.95	0.965	0.958	0.916	0.9	0.942	0.974	0.943	0.881	0.834	0.81	0.869	0.974	1.088	1.127	1.094	1.065	0.975	0.925	0.94	0.986	0.989	0.939	0.906	0.874	0.861	0.867	0.942	0.993	0.98	0.936	0.907	0.94	0.961	0.95	0.915	0.91	0.927	0.981	1.027	1.047	1.053	1.062	1.062	1.09
Huey	405	0.848	0.865	0.863	0.9	0.931	0.931	0.895	0.889	0.932	0.956	0.902	0.843	0.806	0.802	0.873	0.984	1.085	1.114	1.077	1.066	1.04	0.986	0.944	0.921	0.916	0.887	0.846	0.816	0.816	0.829	0.87	0.921	0.931	0.924	0.887	0.903	0.921	0.942	0.936	0.937	0.945	0.955	0.97	0.992	1.048	1.085	1.074	1.071
Huey	407.5	0.907	0.897	0.888	0.917	0.942	0.932	0.908	0.917	0.953	0.965	0.916	0.87	0.844	0.857	0.944	1.047	1.093	1.062	1.006	1.012	1.023	1.01	0.992	0.982	0.957	0.907	0.848	0.833	0.839	0.863	0.878	0.907	0.927	0.93	0.919	0.927	0.957	0.994	0.996	0.989	0.976	0.973	0.953	0.965	1.022	1.071	1.085	1.071
Huey	410	0.978	0.973	0.951	0.938	0.939	0.953	0.963	0.974	0.986	0.971	0.946	0.913	0.897	0.887	0.954	1.023	1.049	1.024	0.975	0.986	0.966	0.952	0.955	0.979	0.974	0.944	0.902	0.891	0.87	0.902	0.916	0.939	0.918	0.916	0.923	0.959	0.986	1.018	1.011	1.007	0.993	0.973	0.937	0.942	0.991	1.024	1.05	1.037
Huey	412.5	1.115	1.093	1.059	1.008	0.97	0.942	0.935	0.96	0.989	0.997	0.998	0.972	0.933	0.906	0.94	0.976	0.977	0.929	0.874	0.859	0.831	0.837	0.86	0.91	0.931	0.94	0.928	0.913	0.876	0.898	0.918	0.941	0.912	0.908	0.922	0.967	0.984	1.001	1.01	1.028	1.044	1.025	0.986	0.968	0.97	0.978	1.008	1.022
Huey	415	1.139	1.118	1.094	1.045	1.006	0.959	0.938	0.959	0.991	1.009	1.02	0.999	0.963	0.932	0.941	0.954	0.968	0.961	0.923	0.897	0.855	0.848	0.852	0.887	0.901	0.935	0.953	0.966	0.935	0.946	0.954	0.965	0.931	0.936	0.956	0.971	0.949	0.942	0.978	1.028	1.067	1.064	1.05	1.04	1.031	1.017	1.011	1.006
Huey	417.5	1.134	1.114	1.115	1.113	1.104	1.047	1	0.992	1.004	1.016	1.01	1	0.972	0.974	0.987	1.001	1.023	1.028	0.998	0.964	0.914	0.906	0.899	0.944	0.947	0.991	1.015	1.053	1.023	1.013	1.009	1.001	0.971	0.966	0.985	0.991	0.972	0.969	0.989	1.031	1.074	1.101	1.084	1.06	1.045	1.038	1.025	1.008
Huey	420	1.136	1.088	1.074	1.096	1.131	1.105	1.072	1.045	1.029	1.005	0.976	0.964	0.965	1	1.043	1.078	1.122	1.123	1.074	1.024	0.981	0.99	0.998	1.037	1.02	1.041	1.072	1.12	1.109	1.082	1.069	1.032	1.002	0.982	0.996	0.987	0.978	0.981	0.995	1.031	1.067	1.118	1.117	1.087	1.049	1.056	1.065	1.094
Huey	422.5	1.098	1.078	1.084	1.099	1.113	1.088	1.083	1.1	1.094	1.051	0.984	0.953	0.95	0.982	1	1.01	1.043	1.045	1.004	0.959	0.94	0.98	1.015	1.072	1.073	1.068	1.068	1.064	1.043	1.017	1.025	0.994	0.96	0.938	0.956	0.972	0.968	0.995	1.017	1.058	1.08	1.113	1.116	1.076	1.034	1.021	1.049	1.105
Huey	425	1.139	1.109	1.104	1.122	1.111	1.066	1.044	1.079	1.099	1.09	1.042	1	0.967	0.971	0.947	0.939	0.975	1.019	0.994	0.956	0.933	0.989	1.013	1.055	1.056	1.028	1.012	0.965	0.967	0.947	0.965	0.94	0.935	0.941	0.946	0.943	0.934	0.967	1.007	1.044	1.075	1.109	1.131	1.102	1.058	1.024	1.038	1.083
Huey	427.5	1.116	1.103	1.099	1.119	1.104	1.062	1.022	1.039	1.069	1.076	1.044	0.998	0.955	0.946	0.914	0.91	0.953	1.013	1.009	0.969	0.914	0.922	0.916	0.971	1.015	1	0.961	0.897	0.917	0.911	0.92	0.892	0.901	0.924	0.913	0.91	0.896	0.945	0.99	1.024	1.038	1.057	1.068	1.069	1.053	1.021	1.014	1.01
Huey	430	1.097	1.064	1.026	1.022	1.041	1.04	1.013	0.983	0.985	0.979	0.964	0.923	0.889	0.915	0.949	0.988	1.02	1.046	1.023	0.973	0.89	0.858	0.833	0.876	0.931	0.937	0.928	0.902	0.941	0.931	0.926	0.912	0.945	0.969	0.925	0.892	0.883	0.925	0.967	0.986	1.008	1.036	1.051	1.064	1.065	1.049	1.017	0.991
Huey	432.5	1.048	1.031	0.973	0.906	0.922	0.954	0.963	0.928	0.905	0.876	0.866	0.858	0.856	0.897	0.991	1.078	1.083	1.028	0.968	0.939	0.904	0.87	0.836	0.852	0.902	0.936	0.937	0.932	0.944	0.92	0.897	0.893	0.926	0.948	0.918	0.895	0.891	0.921	0.963	0.978	0.979	0.993	1	1.021	1.03	1.042	1.023	1.005
Huey	435	1.078	1.055	0.978	0.879	0.871	0.897	0.902	0.88	0.863	0.856	0.841	0.831	0.826	0.877	1.001	1.085	1.091	1.025	0.973	0.963	0.954	0.966	0.923	0.897	0.893	0.926	0.946	0.948	0.941	0.921	0.903	0.915	0.938	0.947	0.927	0.91	0.918	0.911	0.926	0.929	0.962	0.977	0.99	0.984	0.981	0.998	0.982	0.988
Huey	437.5	1.094	1.117	1.075	0.977	0.923	0.893	0.841	0.823	0.842	0.859	0.832	0.819	0.836	0.886	1.025	1.096	1.107	1.028	0.994	1.009	1.023	1.029	0.969	0.924	0.9	0.918	0.909	0.902	0.894	0.896	0.887	0.919	0.955	0.974	0.937	0.903	0.904	0.909	0.923	0.934	0.977	1.006	1.012	0.987	0.961	0.966	0.954	0.97
Huey	440	1.17	1.165	1.109	1.014	0.957	0.915	0.836	0.813	0.838	0.863	0.843	0.836	0.873	0.939	1.053	1.081	1.081	1.001	0.995	0.999	1.009	0.993	0.951	0.932	0.911	0.894	0.857	0.846	0.866	0.909	0.932	0.97	0.997	0.992	0.937	0.891	0.917	0.958	0.966	0.974	1.006	1.075	1.101	1.072	1.009	0.964	0.936	0.932
Huey	442.5	1.17	1.192	1.168	1.082	1.016	0.963	0.879	0.844	0.865	0.894	0.888	0.887	0.924	0.975	1.036	1.028	0.978	0.892	0.903	0.938	0.979	0.946	0.93	0.926	0.937	0.924	0.889	0.872	0.887	0.915	0.942	0.976	1.027	1.051	1.014	0.957	0.971	1.01	1.033	1.028	1.033	1.102	1.14	1.133	1.067	1.008	0.982	0.956
Huey	445	1.2	1.197	1.154	1.1	1.069	1.051	0.971	0.916	0.914	0.952	0.961	0.973	0.991	1.018	1.014	0.96	0.886	0.824	0.867	0.926	1.002	0.996	0.987	0.953	0.938	0.936	0.949	0.964	0.961	0.959	0.98	1.025	1.066	1.09	1.068	1.043	1.045	1.061	1.048	1.022	1.005	1.058	1.111	1.117	1.085	1.027	1.035	1.008
Huey	447.5	1.195	1.191	1.143	1.095	1.089	1.065	0.976	0.918	0.948	1.016	1.015	1.01	1.015	1.011	0.976	0.903	0.85	0.826	0.892	0.962	1.05	1.053	1.037	0.966	0.958	0.989	1.057	1.083	1.041	0.984	0.98	1.043	1.115	1.161	1.133	1.102	1.059	1.033	1.009	0.986	0.997	1.015	1.06	1.062	1.055	1.031	1.075	1.106
Huey	450	1.297	1.29	1.243	1.198	1.175	1.104	0.993	0.927	0.952	1.023	1.037	1.064	1.085	1.051	0.996	0.913	0.877	0.869	0.927	0.998	1.098	1.112	1.065	0.971	0.95	1.032	1.131	1.161	1.068	0.983	0.974	1.068	1.132	1.193	1.159	1.122	1.053	1.005	0.958	0.935	0.964	1.001	1.059	1.055	1.038	1.008	1.054	1.106
Huey	452.5	1.215	1.243	1.266	1.238	1.173	1.046	0.94	0.903	0.937	0.997	1.023	1.052	1.067	1.028	0.994	0.95	0.928	0.907	0.926	0.977	1.062	1.083	1.045	0.972	0.979	1.054	1.134	1.109	1.011	0.922	0.912	0.984	1.047	1.119	1.118	1.078	1.005	0.926	0.876	0.859	0.914	0.963	1.025	1.021	1.008	0.993	1.023	1.066
Huey	455	1.086	1.14	1.203	1.226	1.158	1.028	0.924	0.881	0.91	0.965	1	1.016	1.01	0.991	0.995	1	0.979	0.943	0.928	0.959	1.01	1.019	0.971	0.912	0.897	0.943	0.993	0.972	0.92	0.872	0.883	0.92	0.941	1.006	1.049	1.049	0.992	0.899	0.841	0.821	0.868	0.931	1.001	1.032	1.05	1.064	1.044	1.021
Huey	457.5	0.951	1.007	1.071	1.101	1.042	0.953	0.886	0.864	0.887	0.913	0.943	0.952	0.948	0.954	0.973	0.987	0.963	0.921	0.913	0.926	0.941	0.936	0.918	0.895	0.892	0.881	0.895	0.878	0.89	0.87	0.884	0.884	0.888	0.917	0.964	0.998	0.973	0.911	0.858	0.851	0.885	0.94	1.003	1.047	1.093	1.115	1.081	1.027
Huey	460	0.956	0.996	1.021	1.028	1.004	0.978	0.937	0.894	0.88	0.878	0.899	0.909	0.914	0.923	0.921	0.927	0.927	0.935	0.952	0.953	0.936	0.927	0.902	0.895	0.901	0.903	0.911	0.901	0.935	0.945	0.97	0.958	0.932	0.92	0.944	0.991	0.995	0.944	0.92	0.918	0.959	0.997	1.049	1.075	1.089	1.091	1.068	1.04
Huey	462.5	0.987	1.011	1.026	1.035	1.023	1.009	0.967	0.918	0.878	0.857	0.864	0.887	0.904	0.909	0.871	0.844	0.836	0.87	0.889	0.904	0.899	0.929	0.926	0.921	0.935	0.953	0.969	0.962	0.991	1.033	1.051	1.021	0.952	0.921	0.931	0.972	0.974	0.946	0.939	0.954	0.994	1.027	1.071	1.069	1.037	1.003	1.007	1.014
Huey	465	0.994	1.012	1.028	1.06	1.091	1.093	1.022	0.937	0.892	0.889	0.883	0.886	0.892	0.894	0.836	0.797	0.793	0.841	0.844	0.862	0.874	0.924	0.92	0.903	0.922	0.959	0.986	1	1.021	1.073	1.067	1.023	0.962	0.939	0.949	0.951	0.942	0.923	0.934	0.943	0.971	0.981	1.016	1.006	0.974	0.936	0.95	0.979
Huey	467.5	1.057	1.067	1.07	1.094	1.093	1.078	1.01	0.947	0.917	0.926	0.904	0.906	0.907	0.895	0.825	0.78	0.77	0.785	0.763	0.788	0.854	0.908	0.909	0.865	0.87	0.897	0.926	0.981	1.018	1.07	1.047	0.989	0.926	0.899	0.903	0.902	0.908	0.923	0.938	0.932	0.933	0.919	0.94	0.957	0.971	0.962	0.95	0.956
Huey	470	1.065	1.091	1.112	1.125	1.092	1.05	0.988	0.946	0.934	0.948	0.942	0.934	0.927	0.894	0.828	0.78	0.778	0.79	0.76	0.773	0.834	0.89	0.89	0.862	0.866	0.876	0.875	0.914	0.937	0.962	0.948	0.919	0.9	0.873	0.88	0.881	0.907	0.922	0.923	0.895	0.888	0.867	0.878	0.903	0.944	0.946	0.934	0.933
Huey	472.5	1.069	1.095	1.118	1.108	1.047	0.984	0.936	0.935	0.943	0.961	0.955	0.922	0.897	0.867	0.843	0.809	0.811	0.809	0.778	0.771	0.811	0.851	0.848	0.837	0.841	0.843	0.826	0.853	0.873	0.907	0.904	0.875	0.838	0.817	0.86	0.886	0.917	0.91	0.904	0.88	0.867	0.85	0.84	0.866	0.905	0.945	0.947	0.942
Huey	475	0.977	1.004	1.052	1.078	1.053	0.991	0.929	0.944	0.984	1.012	1.013	0.965	0.926	0.9	0.903	0.889	0.862	0.849	0.826	0.831	0.847	0.865	0.851	0.844	0.862	0.87	0.862	0.874	0.884	0.895	0.881	0.836	0.798	0.79	0.857	0.894	0.899	0.885	0.878	0.883	0.877	0.895	0.881	0.891	0.895	0.932	0.948	0.944
Huey	477.5	0.993	1.003	1.036	1.084	1.106	1.072	0.993	0.977	0.98	0.992	0.987	0.966	0.939	0.923	0.928	0.937	0.914	0.887	0.878	0.88	0.911	0.896	0.86	0.827	0.841	0.876	0.903	0.92	0.926	0.911	0.888	0.844	0.823	0.838	0.879	0.899	0.888	0.898	0.909	0.921	0.898	0.904	0.89	0.904	0.915	0.947	0.961	0.959
Huey	480	0.994	1.015	1.065	1.114	1.151	1.116	1.042	1.014	1.022	1.023	1.005	0.978	0.962	0.952	0.956	0.992	0.986	0.947	0.936	0.936	0.985	0.976	0.947	0.895	0.882	0.907	0.947	0.974	0.973	0.925	0.902	0.885	0.879	0.868	0.848	0.872	0.903	0.977	1.006	0.998	0.937	0.906	0.896	0.92	0.96	0.985	0.999	0.998
Huey	482.5	1.076	1.052	1.065	1.094	1.145	1.108	1.065	1.032	1.032	1.004	0.96	0.933	0.938	0.94	0.932	0.954	0.974	0.948	0.924	0.897	0.927	0.922	0.904	0.88	0.878	0.911	0.936	0.956	0.94	0.91	0.892	0.889	0.892	0.874	0.843	0.849	0.902	0.999	1.037	1.017	0.931	0.873	0.865	0.885	0.929	0.961	0.985	0.999
Huey	485	1.023	0.988	1.006	1.027	1.08	1.029	1.021	1.039	1.071	1.045	0.979	0.936	0.934	0.915	0.895	0.885	0.893	0.893	0.891	0.887	0.917	0.914	0.899	0.876	0.88	0.908	0.928	0.951	0.951	0.937	0.9	0.86	0.838	0.825	0.815	0.831	0.907	1.002	1.037	1.006	0.945	0.892	0.888	0.906	0.942	0.964	0.98	0.989
Huey	487.5	1.01	0.961	0.956	0.972	1.011	0.967	0.968	1.013	1.06	1.036	0.975	0.95	0.954	0.917	0.872	0.829	0.834	0.855	0.859	0.871	0.88	0.886	0.869	0.851	0.859	0.892	0.911	0.924	0.928	0.94	0.903	0.852	0.835	0.836	0.83	0.838	0.91	0.988	1.008	0.986	0.974	0.965	0.966	0.975	0.982	0.993	1.001	1.004
Huey	490	1.052	1.034	1.024	1.017	1.005	0.947	0.912	0.941	0.999	1.022	1	0.966	0.942	0.894	0.868	0.852	0.857	0.888	0.899	0.937	0.964	0.981	0.966	0.923	0.921	0.953	0.977	0.965	0.956	0.943	0.909	0.867	0.884	0.913	0.908	0.932	1.005	1.052	1.029	0.988	0.997	1.012	1.025	1.045	1.048	1.033	1.037	1.053
Huey	492.5	1.175	1.176	1.148	1.115	1.068	1.015	0.963	0.948	0.998	1.035	1.018	0.966	0.908	0.886	0.892	0.914	0.928	0.938	0.918	0.938	0.938	0.971	0.991	0.998	1.027	1.026	1.006	0.967	0.947	0.947	0.937	0.939	0.982	0.989	0.982	1.004	1.048	1.066	1.024	0.997	0.996	0.996	0.996	1.023	1.056	1.065	1.064	1.078
Huey	495	1.184	1.195	1.161	1.114	1.068	1.025	0.982	0.946	0.973	1.001	0.998	0.976	0.913	0.885	0.875	0.907	0.913	0.896	0.862	0.871	0.869	0.907	0.938	0.971	1.032	1.028	1.007	0.951	0.934	0.939	0.932	0.95	1.006	1.019	1.022	1.03	1.049	1.041	0.988	0.966	0.987	0.977	0.97	0.97	1.016	1.022	1.004	1
Huey	497.5	1.185	1.186	1.148	1.103	1.072	1.033	1.009	0.998	1.023	1.03	1.018	1.023	0.973	0.911	0.862	0.869	0.865	0.849	0.824	0.828	0.796	0.811	0.837	0.907	1	0.993	0.971	0.918	0.906	0.921	0.927	0.964	1.008	1.015	1.014	1.019	1.011	0.995	0.956	0.948	0.997	0.972	0.952	0.926	0.978	1.008	0.989	0.949
Huey	500	1.07	1.088	1.098	1.08	1.06	1.005	0.971	1.007	1.059	1.068	1.046	1.062	1.044	0.952	0.855	0.83	0.841	0.846	0.832	0.828	0.796	0.798	0.796	0.858	0.947	0.971	0.974	0.929	0.926	0.936	0.955	0.962	0.971	0.984	1.007	1.014	0.994	0.967	0.94	0.936	0.986	0.991	0.979	0.928	0.919	0.933	0.953	0.924
Huey	502.5	1.033	1.051	1.09	1.101	1.086	1.018	0.977	1.033	1.089	1.113	1.064	1.056	1.041	0.954	0.861	0.824	0.823	0.849	0.884	0.922	0.919	0.876	0.847	0.876	0.954	0.985	0.986	0.937	0.917	0.92	0.976	0.99	0.978	0.961	0.988	1.002	0.965	0.929	0.927	0.942	0.961	0.96	0.962	0.957	0.935	0.947	0.975	0.976
Huey	505	0.975	1.027	1.099	1.102	1.09	1.026	0.997	1.042	1.104	1.126	1.066	1.044	1.059	1.023	0.944	0.887	0.885	0.917	0.982	1.032	1.098	1.065	1.009	0.952	0.95	0.965	0.978	0.976	0.98	0.988	1.029	1.022	0.998	0.963	0.981	0.966	0.945	0.942	0.98	1.004	0.985	0.991	1.002	1.021	0.987	0.974	1.002	1.014
Huey	507.5	0.981	1.032	1.071	1.046	1.058	1.053	1.046	1.032	1.05	1.052	1.03	1.02	1.073	1.087	1.045	0.978	0.936	0.932	0.995	1.055	1.165	1.144	1.085	0.982	0.94	0.945	0.962	0.96	0.961	0.955	0.977	0.995	1.008	0.986	0.952	0.903	0.907	0.955	1.034	1.064	1.039	1.044	1.051	1.067	1.035	1.018	1.035	1.059
Huey	510	0.952	1.021	1.045	1.017	1.04	1.063	1.052	0.996	1.018	1.029	1.031	1	1.046	1.104	1.092	1.044	1.001	0.983	1.005	1.021	1.124	1.137	1.1	1.01	0.962	0.958	0.969	0.969	0.989	0.984	0.969	0.968	1.02	1.057	1.028	0.95	0.955	0.995	1.065	1.068	1.052	1.054	1.047	1.037	1.009	1.011	1.045	1.058
Huey	512.5	0.908	0.959	0.984	1.001	1.045	1.069	1.027	0.949	0.95	0.972	0.984	0.97	0.997	1.035	1.006	0.962	0.918	0.9	0.901	0.908	0.966	0.989	1.003	1.003	1.018	1.019	1.022	0.99	0.985	0.948	0.92	0.933	1.02	1.089	1.07	1.004	0.987	0.997	1.034	1.022	1.013	0.978	0.962	0.952	0.967	1	1.025	1.017
Huey	515	0.925	0.937	0.945	0.958	0.999	1.029	1.002	0.958	0.938	0.962	0.951	0.947	0.943	0.945	0.882	0.839	0.816	0.822	0.834	0.859	0.921	0.979	1.024	1.029	1.042	1.039	1.059	1.041	1.027	0.97	0.902	0.887	0.986	1.081	1.096	1.047	1.011	0.984	0.968	0.939	0.934	0.885	0.87	0.87	0.93	0.985	0.999	0.967
Huey	517.5	0.983	0.944	0.917	0.916	0.987	1.05	1.057	1.03	0.981	0.964	0.948	0.968	0.969	0.911	0.8	0.73	0.728	0.751	0.776	0.812	0.876	0.955	0.999	0.993	0.981	0.984	1.02	1.026	1.011	0.962	0.897	0.884	0.945	1.007	1.021	1.002	0.985	0.972	0.944	0.923	0.921	0.891	0.898	0.898	0.959	0.982	0.965	0.932
Huey	520	1.02	0.948	0.888	0.857	0.955	1.067	1.113	1.083	1.016	0.976	0.969	0.975	0.974	0.888	0.77	0.699	0.718	0.739	0.762	0.785	0.859	0.947	0.98	0.941	0.895	0.9	0.936	0.957	0.966	0.964	0.913	0.879	0.899	0.944	0.973	0.967	0.975	0.969	0.943	0.924	0.93	0.936	0.959	0.952	0.993	0.983	0.948	0.935
Dewey	-400	1.12	1.12	1.099	1.009	0.921	0.855	0.849	0.905	0.984	1.055	1.016	0.964	0.922	0.92	0.933	0.94	0.981	0.991	0.987	0.994	1.004	0.997	0.97	0.967	0.991	1.007	1.002	0.989	0.971	0.964	0.918	0.883	0.849	0.888	0.928	0.917	0.899	0.9	0.942	0.966	0.996	1.011	0.989	0.972	0.997	1.065	1.072	1.026
Dewey	-397.5	1.121	1.104	1.074	1.005	0.938	0.886	0.878	0.911	0.97	1.021	1.015	0.973	0.942	0.921	0.936	0.97	1.042	1.061	1.046	1.026	1.006	0.972	0.942	0.961	0.991	1.001	0.993	0.992	1.011	1.022	0.999	0.958	0.915	0.94	0.97	0.97	0.949	0.949	0.994	1.018	1.035	1.035	1.008	1.001	1.013	1.076	1.103	1.088
Dewey	-395	1.113	1.085	1.063	1.027	0.994	0.958	0.942	0.957	0.994	1.019	1.023	0.996	0.966	0.937	0.936	0.986	1.055	1.086	1.068	1.051	1.019	0.978	0.931	0.943	0.96	0.987	0.98	0.981	1	1.019	1.024	1.004	0.969	0.975	0.987	1.001	0.996	0.993	1.015	1.038	1.073	1.09	1.064	1.039	1.014	1.053	1.101	1.118
Dewey	-392.5	1.038	1.026	1.025	1.024	1.002	0.975	0.974	1.002	1.041	1.024	1.025	1.009	1.004	0.97	0.948	0.98	1.01	1.041	1.042	1.053	1.011	0.974	0.915	0.923	0.938	0.97	0.985	0.977	0.988	0.978	0.978	0.968	0.952	0.956	0.961	0.994	1.024	1.024	1.006	1.003	1.042	1.095	1.094	1.068	1	0.99	1.024	1.066
Dewey	-390	0.984	0.996	1.026	1.057	1.043	1.02	1.035	1.085	1.119	1.087	1.045	1.025	1.02	1.008	0.972	0.962	0.943	0.968	0.988	1.027	0.999	0.995	0.951	0.945	0.932	0.966	1.002	1.001	0.99	0.973	0.968	0.971	0.944	0.932	0.941	0.987	1.031	1.01	0.972	0.963	1.008	1.071	1.082	1.042	0.968	0.935	0.958	0.989
Dewey	-387.5	0.924	0.97	1.018	1.046	1.007	0.983	1.028	1.11	1.159	1.127	1.064	1.025	1.035	1.041	1.014	0.965	0.939	0.958	0.975	1.005	0.981	1.013	0.995	1.011	1.003	1.029	1.065	1.081	1.079	1.053	1.007	0.981	0.959	0.969	1.002	1.028	1.026	0.978	0.938	0.94	0.972	1.023	1.034	1.017	0.967	0.941	0.934	0.942
Dewey	-385	0.95	1.018	1.09	1.117	1.063	1.028	1.052	1.126	1.179	1.181	1.12	1.052	1.031	1.033	1.016	0.965	0.933	0.942	0.955	0.992	1.009	1.08	1.089	1.092	1.061	1.062	1.097	1.125	1.145	1.118	1.071	1.038	1.043	1.076	1.097	1.08	1.025	0.982	0.956	0.973	0.976	1.004	1.015	1.026	1.017	0.994	0.972	0.947
Dewey	-382.5	1.052	1.105	1.165	1.172	1.106	1.054	1.051	1.113	1.16	1.175	1.153	1.103	1.067	1.036	1.018	0.995	0.981	0.981	0.981	1.003	1.024	1.088	1.088	1.079	1.075	1.088	1.12	1.116	1.118	1.096	1.086	1.083	1.105	1.125	1.116	1.094	1.029	1.009	0.979	1.006	1.006	1.038	1.053	1.089	1.104	1.075	1.036	0.982
Dewey	-380	1.087	1.13	1.191	1.216	1.157	1.102	1.071	1.115	1.133	1.135	1.136	1.107	1.071	1.014	0.994	0.991	0.982	0.973	0.964	0.984	1.01	1.05	1.048	1.042	1.04	1.025	1.031	1.019	1.04	1.036	1.056	1.082	1.102	1.104	1.075	1.074	1.052	1.053	1.024	1.029	1.009	1.025	1.049	1.108	1.129	1.09	1.055	1.023
Dewey	-377.5	1.058	1.104	1.179	1.205	1.17	1.12	1.105	1.132	1.112	1.083	1.075	1.07	1.051	1.002	0.997	1.019	1.027	1.014	0.991	0.996	1.004	0.999	0.996	1.03	1.071	1.059	1.012	0.965	0.965	0.985	1.044	1.095	1.096	1.065	1.038	1.063	1.056	1.038	0.994	0.997	0.998	1.023	1.034	1.066	1.074	1.056	1.038	1.036
Dewey	-375	0.988	1.03	1.107	1.156	1.146	1.119	1.13	1.146	1.106	1.054	1.03	1.019	1.014	0.988	1.004	1.03	1.052	1.051	1.035	1.047	1.068	1.068	1.052	1.069	1.081	1.076	1.007	0.962	0.964	1.013	1.082	1.105	1.096	1.07	1.063	1.085	1.073	1.048	1.02	1.019	1.017	1.025	1.023	1.032	1.013	1.013	1.019	1.062
Dewey	-372.5	0.995	1	1.063	1.122	1.168	1.157	1.156	1.15	1.107	1.07	1.044	1.014	0.989	0.971	1.016	1.072	1.121	1.129	1.113	1.116	1.136	1.149	1.133	1.134	1.126	1.109	1.049	1.006	1.025	1.113	1.219	1.214	1.158	1.097	1.099	1.114	1.094	1.069	1.073	1.083	1.096	1.081	1.063	1.043	1.026	1.036	1.053	1.095
Dewey	-370	1.083	1.064	1.093	1.145	1.181	1.151	1.129	1.106	1.09	1.084	1.11	1.092	1.041	0.995	1.008	1.052	1.102	1.144	1.155	1.171	1.188	1.22	1.196	1.18	1.146	1.111	1.068	1.054	1.117	1.217	1.298	1.246	1.171	1.13	1.156	1.181	1.169	1.158	1.163	1.15	1.137	1.104	1.092	1.087	1.067	1.062	1.073	1.109
Dewey	-367.5	1.104	1.115	1.149	1.172	1.171	1.126	1.085	1.063	1.082	1.104	1.151	1.131	1.065	0.995	0.962	0.977	1.005	1.045	1.044	1.065	1.087	1.132	1.12	1.121	1.104	1.071	1.047	1.063	1.136	1.189	1.225	1.196	1.168	1.159	1.171	1.161	1.129	1.108	1.13	1.125	1.112	1.079	1.079	1.097	1.093	1.083	1.065	1.05
Dewey	-365	1.143	1.185	1.238	1.255	1.191	1.107	1.058	1.043	1.068	1.094	1.132	1.107	1.048	0.969	0.897	0.861	0.857	0.909	0.938	0.989	1.011	1.044	1.029	1.036	1.056	1.086	1.088	1.078	1.081	1.085	1.081	1.069	1.071	1.09	1.099	1.085	1.057	1.032	1.043	1.043	1.042	1.042	1.061	1.09	1.077	1.061	1.032	1.007
Dewey	-362.5	1.026	1.083	1.166	1.225	1.193	1.147	1.118	1.107	1.089	1.07	1.062	1.029	0.992	0.939	0.875	0.822	0.819	0.895	0.931	0.978	0.963	0.973	0.959	0.974	1.008	1.062	1.075	1.06	1.005	0.993	0.979	0.998	1.022	1.035	1.03	0.996	0.978	0.971	1.028	1.051	1.063	1.031	1.049	1.07	1.057	1.041	1.025	1.022
Dewey	-360	0.981	1.024	1.107	1.186	1.191	1.162	1.148	1.132	1.098	1.059	1.02	0.976	0.96	0.935	0.895	0.833	0.848	0.961	1.064	1.127	1.079	1.04	0.997	1.007	1.057	1.134	1.166	1.146	1.07	1.05	1.024	1.025	1.014	0.99	0.966	0.939	0.961	0.991	1.064	1.083	1.1	1.064	1.057	1.038	1.003	0.987	1.004	1.033
Dewey	-357.5	0.941	0.979	1.031	1.089	1.104	1.117	1.137	1.132	1.101	1.076	1.061	1.049	1.03	1.003	0.951	0.889	0.903	1.002	1.111	1.161	1.109	1.052	0.996	1.004	1.046	1.138	1.184	1.188	1.129	1.098	1.068	1.051	1.042	1.023	0.988	0.961	0.975	1.018	1.097	1.106	1.099	1.042	1.04	1.037	1.021	1.002	1.025	1.057
Dewey	-355	0.958	0.996	1.032	1.045	1.027	1.02	1.054	1.071	1.078	1.086	1.085	1.079	1.079	1.063	1.008	0.923	0.898	0.941	1.025	1.069	1.066	1.046	1.011	1.027	1.059	1.139	1.172	1.169	1.134	1.09	1.061	1.038	1.039	1.043	1.022	0.995	0.995	1.024	1.088	1.088	1.056	1.001	1.004	1.022	1.048	1.04	1.053	1.064
Dewey	-352.5	0.889	0.941	1.007	1.034	1	0.957	0.959	0.983	1.007	1.055	1.073	1.075	1.064	1.058	1.014	0.93	0.867	0.847	0.877	0.91	0.951	0.993	1.014	1.061	1.087	1.134	1.11	1.093	1.068	1.045	1.015	0.994	1.007	1.027	1.019	1.015	1.009	1.024	1.06	1.055	1.006	0.942	0.949	0.995	1.054	1.086	1.091	1.115
Dewey	-350	0.951	0.966	1.021	1.044	1.012	0.948	0.927	0.951	0.97	1.021	1.044	1.044	1.035	1.028	0.998	0.91	0.831	0.794	0.807	0.84	0.891	0.95	1.007	1.065	1.097	1.101	1.064	1.04	1.016	0.981	0.947	0.933	0.944	0.967	0.985	1.002	1.017	1.035	1.056	1.047	1.011	0.956	0.939	0.936	0.974	1.024	1.047	1.09
Dewey	-347.5	1.046	1.017	1.039	1.069	1.056	0.994	0.936	0.95	0.971	1.019	1.05	1.036	1.003	0.968	0.937	0.874	0.82	0.79	0.797	0.823	0.872	0.924	0.967	0.988	0.997	1.009	1	0.988	0.948	0.914	0.891	0.879	0.874	0.876	0.884	0.902	0.92	0.959	0.986	1.004	1.007	0.984	0.955	0.899	0.879	0.908	0.944	1.004
Dewey	-345	1.129	1.069	1.051	1.044	1.039	1.004	0.959	0.983	1.005	1.056	1.074	1.055	1.017	0.974	0.914	0.856	0.825	0.835	0.838	0.849	0.859	0.89	0.903	0.898	0.88	0.88	0.923	0.939	0.929	0.902	0.89	0.851	0.801	0.796	0.824	0.863	0.888	0.925	0.944	0.966	0.996	1.001	0.986	0.922	0.88	0.861	0.877	0.921
Dewey	-342.5	1.093	1.058	1.048	1.031	1.043	1.033	1.008	1.019	1.035	1.076	1.095	1.074	1.02	0.968	0.895	0.863	0.858	0.936	0.954	0.973	0.935	0.934	0.917	0.91	0.906	0.916	0.983	1.004	1.006	0.965	0.951	0.919	0.882	0.861	0.857	0.87	0.888	0.917	0.936	0.965	0.996	1.031	1.024	0.983	0.946	0.924	0.922	0.925
Dewey	-340	1.037	1.053	1.071	1.057	1.063	1.063	1.066	1.058	1.057	1.082	1.105	1.101	1.034	0.975	0.904	0.883	0.891	0.991	1.032	1.066	1.006	0.983	0.963	0.968	0.99	1.015	1.087	1.127	1.13	1.092	1.053	1.028	0.99	0.974	0.962	0.979	0.99	0.973	0.952	0.947	0.972	1.009	1.01	1.005	1.004	1.011	1.003	0.994
Dewey	-337.5	1.073	1.093	1.108	1.101	1.107	1.107	1.114	1.074	1.047	1.035	1.066	1.075	1.025	0.967	0.91	0.889	0.891	0.965	1.004	1.042	1.007	0.981	0.977	0.983	1.024	1.044	1.087	1.133	1.151	1.12	1.077	1.049	1.037	1.024	0.999	0.995	0.979	0.947	0.917	0.916	0.94	0.985	1	1.008	1.024	1.036	1.03	1.014
Dewey	-335	1.134	1.153	1.147	1.139	1.109	1.091	1.077	1.043	1.036	1.016	1.045	1.041	1.006	0.957	0.918	0.89	0.872	0.872	0.895	0.92	0.935	0.933	0.934	0.921	0.93	0.948	0.983	1.05	1.068	1.063	1.028	1	0.982	0.973	0.965	0.959	0.938	0.913	0.907	0.906	0.917	0.935	0.958	0.981	0.993	1	0.998	0.998
Dewey	-332.5	1.131	1.113	1.07	1.052	1.035	1.022	1.003	0.996	1.045	1.055	1.071	1.034	0.995	0.948	0.92	0.885	0.855	0.827	0.844	0.864	0.888	0.882	0.868	0.848	0.858	0.879	0.894	0.925	0.963	0.988	0.977	0.934	0.918	0.911	0.897	0.866	0.86	0.877	0.905	0.913	0.9	0.923	0.95	0.982	0.987	0.989	0.992	0.98
Dewey	-330	1.166	1.116	1.038	1.009	0.998	0.995	0.989	0.994	1.062	1.081	1.106	1.056	1.007	0.971	0.948	0.916	0.862	0.834	0.861	0.895	0.913	0.909	0.879	0.867	0.87	0.914	0.933	0.939	0.95	0.983	0.988	0.953	0.922	0.926	0.952	0.945	0.937	0.925	0.953	0.96	0.948	0.94	0.948	0.972	0.985	0.996	1.016	1.014
Dewey	-327.5	1.095	1.057	1.035	1.042	1.053	1.025	1.012	1.019	1.075	1.085	1.091	1.045	1.006	0.989	0.964	0.933	0.888	0.878	0.913	0.956	0.975	1.008	1.024	1.047	1.028	1.013	0.975	0.946	0.962	1.022	1.035	0.996	0.938	0.951	0.997	1.033	1.026	1.005	1.025	1.03	1.009	0.991	1.012	1.043	1.06	1.036	1.053	1.051
Dewey	-325	1.11	1.061	1.068	1.103	1.115	1.057	1.023	1.012	1.042	1.043	1.069	1.046	1.029	1.003	0.968	0.94	0.906	0.902	0.928	0.975	1.014	1.083	1.151	1.19	1.153	1.094	1.047	1.03	1.034	1.071	1.07	1.033	0.972	0.964	1.003	1.055	1.055	1.051	1.085	1.112	1.095	1.055	1.076	1.092	1.099	1.043	1.055	1.076
Dewey	-322.5	1.04	1.026	1.059	1.101	1.109	1.049	1.008	1.027	1.076	1.08	1.071	1.024	1.027	0.989	0.957	0.914	0.906	0.918	0.956	1.002	1.04	1.114	1.189	1.221	1.186	1.11	1.056	1.023	1.021	1.047	1.052	1.038	1	0.979	0.987	1.007	1.004	1.023	1.077	1.122	1.114	1.094	1.109	1.101	1.083	1.027	1.047	1.076
Dewey	-320	1.045	1.006	0.978	1	1.032	1.029	1.025	1.068	1.134	1.131	1.114	1.061	1.057	0.999	0.962	0.924	0.918	0.929	0.956	0.995	1.041	1.08	1.106	1.096	1.075	1.031	0.995	0.982	0.99	1.005	1.011	1.02	1.03	1.005	0.965	0.919	0.899	0.933	0.982	1.034	1.048	1.066	1.079	1.061	1.028	0.987	0.991	1.003
Dewey	-317.5	1.038	0.998	0.944	0.944	0.984	1.024	1.044	1.077	1.13	1.13	1.12	1.073	1.044	0.98	0.938	0.915	0.937	0.97	0.987	1.015	1.054	1.087	1.068	1.047	1.012	0.978	0.938	0.929	0.933	0.932	0.945	0.972	0.999	1	0.978	0.942	0.91	0.911	0.925	0.951	0.977	1.006	1.025	1.027	1.01	0.983	0.969	0.944
Dewey	-315	1.112	1.043	0.962	0.953	0.991	1.042	1.075	1.08	1.091	1.091	1.119	1.12	1.075	0.995	0.948	0.953	0.986	1.001	1.01	1.034	1.069	1.085	1.075	1.061	1.02	0.991	0.966	0.959	0.935	0.913	0.923	0.963	0.987	0.988	0.96	0.932	0.906	0.903	0.925	0.949	0.958	0.982	1.033	1.085	1.087	1.043	1.004	0.961
Dewey	-312.5	1.072	1.057	1.024	1.014	1.026	1.082	1.097	1.084	1.064	1.061	1.079	1.082	1.053	0.986	0.937	0.931	0.972	1.005	1.027	1.067	1.073	1.091	1.075	1.07	1.04	1.031	1.03	1.008	0.973	0.957	0.984	1.017	1.02	0.999	0.982	0.972	0.945	0.946	0.972	1.001	0.982	0.973	1.013	1.076	1.089	1.05	1.021	1.006
Dewey	-310	1.062	1.075	1.067	1.055	1.028	1.062	1.089	1.113	1.094	1.07	1.043	1.025	1.007	0.954	0.913	0.895	0.921	0.951	0.992	1.041	1.036	1.046	1.039	1.03	1.007	1.026	1.058	1.057	1.023	1.024	1.044	1.078	1.068	1.028	0.998	0.982	0.966	0.966	0.993	1.023	0.997	0.988	1.007	1.053	1.068	1.051	1.032	1.021
Dewey	-307.5	0.991	1.028	1.049	1.048	1.019	1.042	1.074	1.122	1.131	1.113	1.058	1	0.956	0.906	0.87	0.866	0.904	0.969	1.01	1.063	1.049	1.06	1.037	1.038	1.021	1.053	1.075	1.094	1.081	1.09	1.098	1.104	1.084	1.054	1.042	1.029	1.026	1.026	1.021	1.015	0.989	0.996	0.983	0.985	0.989	0.997	0.991	0.986
Dewey	-305	0.996	1.012	1.035	1.044	1.052	1.059	1.075	1.094	1.126	1.144	1.098	1.007	0.92	0.86	0.845	0.869	0.916	0.973	1.005	1.044	1.036	1.035	1.032	1.047	1.041	1.076	1.112	1.148	1.133	1.104	1.095	1.076	1.064	1.041	1.045	1.05	1.074	1.056	0.999	0.959	0.941	0.972	0.952	0.925	0.924	0.952	0.97	0.977
Dewey	-302.5	1.002	1.012	1.044	1.075	1.115	1.104	1.087	1.076	1.107	1.14	1.109	1.043	0.952	0.891	0.864	0.888	0.919	0.977	1.013	1.062	1.052	1.051	1.065	1.121	1.16	1.183	1.194	1.199	1.191	1.136	1.095	1.044	1.047	1.033	1.04	1.04	1.059	1.044	0.981	0.944	0.929	0.969	0.966	0.955	0.948	0.962	0.993	1.017
Dewey	-300	0.966	1.013	1.093	1.135	1.164	1.125	1.081	1.084	1.117	1.17	1.135	1.078	0.957	0.876	0.837	0.862	0.896	0.96	0.997	1.047	1.021	1.031	1.053	1.11	1.174	1.181	1.212	1.198	1.21	1.146	1.094	1.043	1.064	1.058	1.069	1.065	1.055	1.031	0.982	0.98	0.976	1.008	1.008	0.985	0.964	0.959	0.993	1.015
Dewey	-297.5	1.009	1.041	1.099	1.116	1.129	1.082	1.045	1.055	1.098	1.153	1.128	1.096	0.987	0.914	0.847	0.858	0.875	0.935	0.986	1.044	1.018	1.021	1.026	1.079	1.124	1.11	1.123	1.115	1.139	1.104	1.059	1.035	1.048	1.056	1.079	1.077	1.042	1.004	0.986	1.006	1.016	1.043	1.044	1.028	1.01	1.013	1.037	1.028
Dewey	-295	1.094	1.081	1.086	1.092	1.15	1.141	1.088	1.056	1.098	1.175	1.161	1.107	0.987	0.907	0.841	0.856	0.894	0.946	0.967	0.995	0.974	0.999	1.006	1.027	1.01	0.982	0.997	1.012	1.036	1.035	1.05	1.061	1.062	1.07	1.095	1.11	1.068	1.029	1.01	1.026	1.034	1.071	1.06	1.051	1.03	1.03	1.018	0.985
Dewey	-292.5	1.138	1.08	1.025	1.042	1.144	1.168	1.117	1.034	1.074	1.113	1.114	1.074	0.997	0.936	0.873	0.875	0.915	0.943	0.948	0.956	0.953	0.981	0.983	0.986	0.941	0.918	0.913	0.948	0.96	0.969	1.003	1.028	1.018	0.987	0.994	1.019	1.035	1.015	1.016	1.012	1.03	1.052	1.042	1.037	1.025	1.033	1.014	1.001
Dewey	-290	1.113	1.066	1.015	1.055	1.175	1.221	1.183	1.086	1.094	1.095	1.087	1.061	1.023	0.985	0.949	0.931	0.961	0.965	0.958	0.954	0.956	0.992	0.998	1.008	0.983	0.975	0.953	0.957	0.959	0.984	1.014	1.025	1.01	0.974	0.948	0.967	1.001	1.012	1.016	1.015	1.057	1.057	1.029	0.982	0.973	0.987	0.983	0.976
Dewey	-287.5	1.022	1.033	1.012	1.037	1.103	1.147	1.146	1.091	1.106	1.089	1.076	1.049	1.03	1.017	1.014	0.998	1.007	0.99	0.978	0.976	0.97	0.987	1.01	1.041	1.055	1.048	1.021	1.017	1.032	1.073	1.084	1.07	1.021	0.972	0.94	0.961	0.987	0.968	0.985	0.998	1.077	1.051	1.017	0.925	0.888	0.924	0.962	1.012
Dewey	-285	1.082	1.096	1.073	1.054	1.07	1.106	1.119	1.099	1.09	1.068	1.05	1.012	1.009	1.024	1.066	1.063	1.037	0.992	0.973	0.978	1	1.005	1.027	1.033	1.05	1.039	1.043	1.039	1.055	1.07	1.063	1.04	0.991	0.963	0.934	0.974	0.989	0.983	0.972	0.98	1.033	1.017	0.981	0.905	0.884	0.948	1.011	1.043
Dewey	-282.5	1.133	1.14	1.098	1.051	1.027	1.051	1.072	1.089	1.082	1.064	1.046	0.995	0.982	1.002	1.055	1.078	1.051	1.025	0.992	0.989	1.017	1.025	1.018	0.98	0.971	0.979	1.016	1.039	1.049	1.048	1.048	1.02	0.96	0.936	0.943	1.005	1.016	0.992	0.966	0.962	0.991	1.004	0.979	0.94	0.915	0.981	1.029	1.066
Dewey	-280	1.102	1.107	1.092	1.064	1.027	1.025	1.065	1.105	1.103	1.058	1.019	0.964	0.96	0.982	1.019	1.028	1.002	1.008	1.013	1.039	1.055	1.055	1.014	0.961	0.932	0.954	1.001	1.018	1.013	0.991	0.979	0.954	0.914	0.915	0.938	0.985	0.994	0.985	0.961	0.955	0.962	0.997	0.997	0.986	0.979	1.01	1.032	1.027
Dewey	-277.5	0.985	1.004	1.036	1.067	1.061	1.043	1.058	1.088	1.1	1.046	0.986	0.936	0.961	0.994	1.002	0.962	0.918	0.937	0.977	1.025	1.021	1.012	0.999	0.991	0.968	0.966	0.976	1.001	1.004	1.006	0.985	0.954	0.922	0.918	0.933	0.951	0.949	0.939	0.932	0.944	0.973	1.008	1.009	0.991	0.97	0.977	0.974	0.969
Dewey	-275	0.891	0.922	1.007	1.084	1.099	1.037	1.004	1.019	1.047	1.014	0.957	0.94	0.974	1	0.978	0.911	0.854	0.862	0.939	1.026	1.045	1.047	1.069	1.082	1.056	1.009	1.016	1.049	1.068	1.053	1.002	0.971	0.944	0.941	0.939	0.934	0.907	0.883	0.894	0.929	0.987	1.013	1.021	0.986	0.954	0.942	0.943	0.933
Dewey	-272.5	0.982	0.964	1	1.052	1.061	0.988	0.942	0.967	0.999	0.994	0.958	0.976	1.011	1.037	1.02	0.967	0.93	0.936	0.984	1.048	1.08	1.103	1.118	1.102	1.085	1.045	1.059	1.082	1.083	1.069	1.038	1.031	1.006	0.983	0.981	0.994	0.987	0.956	0.931	0.944	1.005	1.033	1.026	0.969	0.931	0.938	0.968	0.992
Dewey	-270	1.047	1.014	1.017	1.031	1.026	0.971	0.929	0.96	0.99	0.999	0.972	0.998	1.013	1.029	1.019	1.007	1.027	1.064	1.113	1.162	1.191	1.226	1.187	1.109	1.076	1.07	1.099	1.093	1.064	1.054	1.076	1.113	1.102	1.069	1.069	1.092	1.07	1.022	0.97	0.974	1.022	1.051	1.049	0.982	0.941	0.95	1.012	1.073
Dewey	-267.5	1.145	1.072	1.016	1.003	1.005	0.977	0.941	0.966	1.007	1.019	1.017	1.037	1.049	1.047	1.038	1.046	1.096	1.133	1.156	1.17	1.183	1.213	1.168	1.099	1.086	1.118	1.151	1.129	1.054	1.01	1.036	1.085	1.098	1.064	1.07	1.113	1.134	1.137	1.09	1.077	1.06	1.078	1.074	1.033	0.985	0.987	1.055	1.137
Dewey	-265	1.118	1.075	1.041	1.05	1.067	1.058	1.01	1.026	1.042	1.041	1.026	1.047	1.069	1.067	1.041	1.037	1.063	1.09	1.132	1.158	1.192	1.183	1.137	1.077	1.077	1.121	1.166	1.148	1.073	0.995	0.983	1.016	1.049	1.037	1.014	1.035	1.071	1.128	1.124	1.121	1.085	1.092	1.078	1.044	0.991	0.981	1.04	1.111
Dewey	-262.5	1.105	1.099	1.098	1.124	1.129	1.103	1.067	1.075	1.075	1.07	1.05	1.07	1.075	1.056	1.013	0.994	0.995	1.003	1.044	1.077	1.133	1.113	1.103	1.073	1.088	1.105	1.148	1.142	1.088	0.998	0.945	0.949	0.978	1.004	1.006	1.019	1.052	1.087	1.073	1.059	1.026	1.061	1.072	1.076	1.013	0.99	1.009	1.047
Dewey	-260	1.039	1.057	1.077	1.099	1.095	1.076	1.088	1.118	1.113	1.099	1.05	1.039	1.012	0.982	0.928	0.901	0.9	0.936	0.999	1.061	1.151	1.15	1.124	1.053	1.035	1.042	1.099	1.112	1.083	1.011	0.955	0.974	1.005	1.029	1.019	1.01	1.019	1.017	0.996	0.995	1.003	1.052	1.096	1.122	1.074	1.036	1.015	1.022
Dewey	-257.5	1.003	1.031	1.069	1.085	1.07	1.04	1.072	1.113	1.12	1.1	1.038	0.998	0.947	0.904	0.857	0.817	0.812	0.856	0.944	1.04	1.153	1.184	1.167	1.063	1.003	0.965	1.003	1.008	0.986	0.948	0.926	0.97	1.012	1.027	1.039	1.022	1.01	0.955	0.928	0.942	0.989	1.04	1.113	1.155	1.116	1.055	0.993	0.987
Dewey	-255	1.018	1.025	1.042	1.041	1.036	1.031	1.071	1.106	1.112	1.099	1.051	0.999	0.938	0.885	0.84	0.812	0.817	0.878	0.955	1.051	1.139	1.194	1.169	1.065	0.97	0.925	0.952	0.958	0.945	0.92	0.913	0.965	1.006	1.009	0.989	0.97	0.965	0.943	0.951	0.98	1.031	1.043	1.089	1.101	1.079	1.029	0.97	0.955
Dewey	-252.5	1.018	1.023	1.047	1.071	1.082	1.079	1.085	1.099	1.086	1.076	1.025	0.988	0.949	0.907	0.868	0.834	0.855	0.907	0.956	1.011	1.042	1.076	1.074	1.047	0.991	0.929	0.892	0.861	0.855	0.861	0.881	0.934	0.976	0.984	0.963	0.948	0.945	0.939	0.944	0.971	1.019	1.02	1.025	1.008	1.018	1.025	0.977	0.935
Dewey	-250	1.043	1.046	1.048	1.057	1.07	1.075	1.078	1.064	1.063	1.063	1.041	1.018	0.984	0.949	0.906	0.882	0.925	0.986	1.039	1.061	1.032	1.05	1.059	1.106	1.064	0.987	0.897	0.868	0.893	0.942	0.988	1.028	1.029	1.005	0.968	0.975	0.99	1.006	1.021	1.029	1.061	1.041	1.008	0.958	0.981	1.054	1.047	0.999
Dewey	-247.5	1.066	1.088	1.088	1.092	1.073	1.059	1.048	1.042	1.063	1.054	1.032	1.002	0.995	0.973	0.933	0.9	0.964	1.04	1.113	1.12	1.081	1.094	1.099	1.155	1.135	1.057	0.955	0.924	0.973	1.056	1.103	1.111	1.069	1.035	1.022	1.041	1.071	1.083	1.093	1.077	1.094	1.082	1.042	1.001	1.017	1.102	1.107	1.065
Dewey	-245	1.088	1.129	1.155	1.149	1.109	1.061	1.034	1.038	1.064	1.054	1.03	1.002	0.982	0.965	0.933	0.933	1.001	1.104	1.174	1.196	1.15	1.189	1.187	1.218	1.162	1.068	0.971	0.952	1.029	1.146	1.192	1.169	1.095	1.07	1.073	1.113	1.151	1.154	1.146	1.102	1.095	1.089	1.08	1.045	1.019	1.045	1.073	1.066
Dewey	-242.5	1.053	1.079	1.132	1.176	1.17	1.115	1.076	1.087	1.1	1.073	1.022	0.993	0.972	0.961	0.929	0.943	1.014	1.098	1.134	1.135	1.101	1.135	1.14	1.165	1.113	1.03	0.972	0.976	1.032	1.094	1.101	1.077	1.044	1.065	1.087	1.116	1.127	1.12	1.092	1.053	1.026	1.047	1.067	1.057	1.01	0.99	1.014	1.022
Dewey	-240	0.947	0.975	1.046	1.121	1.165	1.135	1.107	1.083	1.064	1.041	1.025	1.035	1	0.971	0.945	0.969	1.007	1.034	1.039	1.034	0.995	1.006	1.029	1.083	1.051	0.984	0.955	0.975	1.005	1.015	1.011	1.013	1.026	1.069	1.102	1.118	1.096	1.065	1.028	1.008	0.977	1.003	1.037	1.042	1.003	0.969	0.977	0.98
Dewey	-237.5	0.93	0.986	1.046	1.081	1.084	1.073	1.075	1.049	1.028	1.024	1.039	1.038	0.994	0.955	0.958	0.99	1.008	0.979	0.969	0.958	0.929	0.897	0.914	0.977	0.979	0.962	0.982	1.041	1.052	1.014	0.977	0.971	0.991	1.033	1.075	1.081	1.039	0.999	0.977	0.983	0.975	1.008	1.033	1.04	1.011	1.006	1.01	1.02
Dewey	-235	0.959	1.049	1.094	1.072	1.037	1.048	1.052	1.007	0.968	0.985	1.033	1.022	0.963	0.91	0.941	0.972	0.979	0.955	0.951	0.957	0.922	0.904	0.902	0.943	0.944	0.938	0.962	1.032	1.053	1.024	0.968	0.937	0.939	0.964	1.015	1.039	1.04	1.03	1.014	1.008	1.004	1.031	1.032	1.03	1.009	1.024	1.016	1.015
Dewey	-232.5	1.09	1.134	1.144	1.103	1.06	1.057	1.044	0.984	0.937	0.972	1.019	0.996	0.928	0.89	0.93	0.954	0.947	0.932	0.931	0.965	0.965	0.979	0.964	0.959	0.944	0.966	0.998	1.053	1.041	0.995	0.923	0.883	0.883	0.905	0.944	0.995	1.032	1.049	1.018	1.002	1.01	1.048	1.064	1.07	1.064	1.053	1.025	1.011
Dewey	-230	1.124	1.128	1.125	1.118	1.109	1.104	1.079	1.008	0.95	0.955	0.995	0.986	0.944	0.912	0.958	0.985	0.965	0.938	0.943	0.999	1.005	1.023	1.008	1.001	0.986	0.996	1.006	1.043	1.04	1.014	0.958	0.935	0.941	0.943	0.938	0.978	1.011	1.042	0.999	0.987	1.009	1.054	1.075	1.075	1.064	1.029	0.996	0.982
Dewey	-227.5	1.187	1.167	1.124	1.111	1.089	1.088	1.068	1.004	0.947	0.949	0.979	0.995	0.96	0.931	0.976	1.012	0.989	0.927	0.925	0.98	0.987	0.997	0.989	1.01	1.01	1.032	1.025	1.045	1.064	1.073	1.06	1.044	1.045	1.025	1	1.027	1.035	1.041	0.994	0.988	1.004	1.043	1.083	1.105	1.106	1.069	1.035	1.007
Dewey	-225	1.108	1.115	1.086	1.083	1.065	1.085	1.066	1.029	0.977	0.945	0.951	0.976	0.966	0.931	0.945	0.962	0.956	0.919	0.922	0.961	0.942	0.946	0.96	1.031	1.042	1.022	0.964	0.982	1.043	1.107	1.131	1.122	1.121	1.1	1.07	1.053	1.033	1.016	0.989	0.986	1.008	1.044	1.075	1.072	1.064	1.072	1.089	1.077
Dewey	-222.5	1.11	1.115	1.078	1.063	1.061	1.087	1.081	1.048	1.021	1.001	0.994	0.997	0.972	0.935	0.909	0.887	0.885	0.911	0.939	0.981	0.949	0.962	0.973	1.04	1.031	0.986	0.91	0.921	0.976	1.045	1.087	1.088	1.095	1.108	1.11	1.077	1.031	1.001	1.003	1.004	1.01	1.029	1.032	1.023	1.015	1.048	1.078	1.065
Dewey	-220	1.144	1.126	1.095	1.099	1.139	1.158	1.13	1.091	1.082	1.091	1.078	1.047	1.001	0.96	0.919	0.888	0.892	0.987	1.041	1.099	1.05	1.038	1.037	1.069	1.065	1	0.957	0.961	0.992	1.021	1.037	1.054	1.081	1.118	1.134	1.09	1.042	1.009	1.014	1.017	1.019	1.05	1.038	1.023	0.995	1.03	1.058	1.051
Dewey	-217.5	1.241	1.203	1.154	1.133	1.144	1.127	1.087	1.062	1.078	1.117	1.103	1.051	0.976	0.925	0.909	0.92	0.965	1.103	1.186	1.26	1.192	1.135	1.111	1.114	1.119	1.048	1.021	1.027	1.036	1.047	1.031	1.047	1.065	1.108	1.13	1.114	1.084	1.072	1.054	1.039	1.019	1.035	1.001	0.989	0.973	1.016	1.016	0.992
Dewey	-215	1.254	1.212	1.143	1.114	1.124	1.117	1.07	1.067	1.086	1.117	1.089	1.034	0.97	0.914	0.93	0.954	1.011	1.139	1.236	1.315	1.251	1.191	1.171	1.176	1.216	1.157	1.118	1.071	1.066	1.074	1.056	1.051	1.067	1.108	1.153	1.161	1.157	1.132	1.097	1.065	1.047	1.046	1.035	1.052	1.069	1.106	1.062	1.007
Dewey	-212.5	1.152	1.125	1.081	1.069	1.084	1.093	1.049	1.072	1.111	1.124	1.103	1.049	1	0.935	0.954	0.995	1.06	1.126	1.183	1.245	1.251	1.243	1.242	1.236	1.277	1.275	1.227	1.138	1.074	1.079	1.09	1.086	1.095	1.143	1.199	1.223	1.194	1.141	1.106	1.078	1.063	1.037	1.058	1.087	1.121	1.126	1.081	1.031
Dewey	-210	1.122	1.086	1.048	1.066	1.107	1.121	1.073	1.104	1.164	1.207	1.172	1.096	1.033	0.982	1.013	1.049	1.119	1.151	1.169	1.19	1.197	1.233	1.246	1.237	1.261	1.273	1.263	1.161	1.084	1.062	1.083	1.092	1.126	1.183	1.232	1.224	1.175	1.113	1.099	1.093	1.09	1.077	1.098	1.105	1.109	1.084	1.053	1.033
Dewey	-207.5	1.097	1.047	1.023	1.071	1.1	1.085	1.044	1.093	1.184	1.23	1.195	1.108	1.046	1.002	1.016	1.062	1.165	1.218	1.225	1.223	1.243	1.28	1.268	1.207	1.196	1.221	1.276	1.206	1.101	1.031	1.038	1.1	1.162	1.22	1.24	1.224	1.196	1.145	1.121	1.099	1.075	1.058	1.071	1.059	1.057	1.043	1.055	1.059
Dewey	-205	1.083	1.03	1.004	1.045	1.063	1.04	1.023	1.063	1.119	1.141	1.094	1.043	1.014	1	1.008	1.042	1.176	1.277	1.293	1.279	1.264	1.291	1.257	1.191	1.153	1.145	1.207	1.174	1.097	1.012	1	1.082	1.17	1.227	1.208	1.169	1.167	1.168	1.162	1.132	1.097	1.08	1.067	1.061	1.065	1.065	1.06	1.053
Dewey	-202.5	1.022	0.998	0.979	0.992	0.997	0.998	1.022	1.048	1.08	1.071	1.05	1.022	1.022	1.026	1.039	1.064	1.172	1.282	1.306	1.313	1.294	1.319	1.281	1.209	1.16	1.142	1.194	1.195	1.124	1.048	1.024	1.104	1.167	1.195	1.163	1.133	1.145	1.165	1.18	1.156	1.123	1.091	1.094	1.11	1.124	1.103	1.077	1.063
Dewey	-200	1.034	1.019	0.99	0.981	0.989	1.029	1.052	1.041	1.032	1.03	1.044	1.034	1.027	1.05	1.077	1.101	1.175	1.256	1.261	1.258	1.231	1.27	1.267	1.234	1.179	1.131	1.158	1.19	1.155	1.102	1.078	1.114	1.121	1.118	1.112	1.118	1.124	1.133	1.171	1.179	1.161	1.126	1.137	1.15	1.148	1.104	1.061	1.042
Dewey	-197.5	1.003	1.013	1.009	1.008	1.031	1.076	1.084	1.052	1.043	1.06	1.099	1.082	1.076	1.09	1.125	1.12	1.14	1.194	1.221	1.238	1.194	1.194	1.18	1.162	1.117	1.082	1.121	1.185	1.164	1.121	1.081	1.09	1.053	1.046	1.068	1.1	1.091	1.064	1.083	1.095	1.1	1.077	1.097	1.096	1.102	1.08	1.06	1.048
Dewey	-195	0.98	0.987	0.988	1.011	1.054	1.093	1.086	1.051	1.032	1.034	1.06	1.077	1.108	1.13	1.152	1.116	1.103	1.11	1.142	1.157	1.137	1.095	1.064	1.064	1.062	1.039	1.048	1.091	1.098	1.068	1.03	1.023	0.978	0.985	1.035	1.101	1.1	1.045	1.019	1.011	1.015	1.011	1.037	1.047	1.076	1.08	1.063	1.023
Dewey	-192.5	1.014	1.015	1.003	1.039	1.09	1.119	1.097	1.048	1.022	1.003	1.01	1.04	1.085	1.095	1.121	1.103	1.115	1.114	1.139	1.147	1.114	1.043	0.986	0.996	1.043	1.078	1.083	1.098	1.077	1.057	1.018	1.015	0.987	0.996	1.02	1.059	1.066	1.032	1.005	0.983	0.988	0.994	1.007	1.013	1.044	1.059	1.055	1.017
Dewey	-190	1.127	1.094	1.049	1.058	1.065	1.056	1.03	1.015	1.011	0.992	1.015	1.069	1.121	1.11	1.101	1.096	1.135	1.141	1.144	1.125	1.099	1.035	1.003	1.025	1.087	1.122	1.107	1.104	1.078	1.088	1.058	1.047	1.028	1.035	1.049	1.075	1.112	1.123	1.102	1.073	1.068	1.052	1.037	1.016	1.048	1.05	1.031	0.97
Dewey	-187.5	1.205	1.164	1.101	1.069	1.048	1.042	1.021	1.019	1.034	1.022	1.045	1.069	1.126	1.128	1.119	1.124	1.157	1.169	1.131	1.106	1.076	1.046	1.045	1.051	1.088	1.117	1.12	1.113	1.058	1.066	1.051	1.048	1.051	1.062	1.059	1.051	1.073	1.109	1.123	1.117	1.122	1.091	1.061	1.014	1.026	1.02	0.992	0.934
Dewey	-185	1.174	1.172	1.141	1.09	1.056	1.054	1.037	1.048	1.08	1.099	1.106	1.106	1.173	1.194	1.16	1.104	1.089	1.084	1.058	1.045	1.048	1.06	1.08	1.07	1.049	1.026	1.023	1.038	1.007	1.038	1.053	1.075	1.077	1.059	1.035	1.004	1.007	1.045	1.065	1.074	1.093	1.066	1.036	0.984	0.994	0.994	0.954	0.92
Dewey	-182.5	1.119	1.154	1.129	1.067	1.045	1.08	1.082	1.082	1.128	1.157	1.122	1.086	1.154	1.198	1.162	1.059	1.01	1.004	1	1.014	1.002	1.013	1.014	1.008	1.005	0.977	0.985	1.003	1.024	1.063	1.072	1.072	1.053	1.028	1.016	0.988	0.956	0.967	1.003	1.039	1.06	1.022	1.002	0.965	0.964	0.96	0.94	0.944
Dewey	-180	1.049	1.102	1.103	1.063	1.057	1.092	1.109	1.118	1.139	1.152	1.099	1.072	1.119	1.122	1.073	0.975	0.969	0.989	1.018	1.034	1.026	1.021	1.001	0.994	1.018	1.001	0.994	0.986	1.027	1.083	1.089	1.066	1.04	1.024	1.055	1.062	1.035	1.021	1.031	1.055	1.049	0.99	0.977	0.949	0.945	0.928	0.931	0.962
Dewey	-177.5	0.963	0.999	1.011	0.995	1.003	1.027	1.061	1.083	1.099	1.093	1.066	1.072	1.107	1.086	1.056	1.017	1.028	1.041	1.025	1.031	1	0.984	0.962	0.968	1.014	1	0.988	0.974	1.024	1.082	1.054	1.002	0.986	1.031	1.095	1.1	1.049	1.033	1.055	1.085	1.053	0.981	0.979	0.97	0.951	0.91	0.936	0.959
Dewey	-175	0.981	0.991	0.994	0.981	0.971	0.976	1.016	1.056	1.041	1.012	1.013	1.042	1.062	1.034	1.05	1.068	1.085	1.066	1	0.977	0.947	0.956	0.969	0.981	0.998	0.961	0.942	0.939	0.947	0.974	0.963	0.941	0.95	0.987	1.041	1.043	0.997	0.97	0.976	0.988	0.974	0.926	0.936	0.948	0.939	0.903	0.918	0.937
Dewey	-172.5	1.034	1.032	1.014	0.988	0.956	0.93	0.934	0.957	0.97	0.964	0.984	1.013	1.021	1.013	1.037	1.08	1.066	1.015	0.924	0.905	0.878	0.904	0.921	0.945	0.939	0.922	0.932	0.948	0.931	0.933	0.936	0.933	0.936	0.96	0.979	0.949	0.883	0.865	0.898	0.928	0.939	0.917	0.928	0.94	0.934	0.903	0.906	0.905
Dewey	-170	1.091	1.083	1.038	0.971	0.912	0.89	0.893	0.909	0.924	0.932	0.955	0.986	0.993	1.001	1.009	1.03	0.993	0.941	0.877	0.873	0.866	0.893	0.911	0.94	0.951	0.945	0.938	0.918	0.878	0.88	0.914	0.928	0.95	0.957	0.971	0.931	0.894	0.899	0.928	0.939	0.936	0.909	0.929	0.95	0.982	0.953	0.929	0.906
Dewey	-167.5	1.027	1.036	1.003	0.967	0.953	0.965	0.95	0.912	0.902	0.918	0.932	0.965	0.975	0.994	0.983	1	0.958	0.92	0.867	0.887	0.902	0.926	0.922	0.936	0.934	0.953	0.936	0.898	0.835	0.85	0.905	0.953	0.988	1.005	1.017	0.98	0.961	0.977	0.992	0.992	0.966	0.938	0.971	0.999	1.037	0.991	0.957	0.922
Dewey	-165	0.975	0.981	0.946	0.935	0.95	0.989	0.999	0.949	0.927	0.934	0.959	0.999	1.014	1.014	0.991	0.989	0.962	0.943	0.905	0.945	0.992	1.047	1.03	0.991	0.936	0.948	0.944	0.931	0.882	0.907	0.98	1.032	1.073	1.061	1.051	1.037	1.042	1.061	1.051	1.032	1.013	0.963	0.997	1.026	1.081	1.053	1.016	0.993
Dewey	-162.5	0.949	0.954	0.926	0.975	1.031	1.083	1.075	1.008	0.969	0.945	0.953	0.988	1.014	1.013	0.998	0.994	0.984	0.989	0.964	1.015	1.066	1.114	1.084	1.027	0.938	0.953	0.974	1.031	1.009	1.014	1.054	1.106	1.125	1.084	1.043	1.052	1.069	1.055	1.011	0.986	1.012	0.99	1.02	1.04	1.084	1.086	1.059	1.044
Dewey	-160	0.977	0.977	0.975	1.035	1.075	1.085	1.053	1.019	0.999	0.972	0.949	0.961	0.99	1.013	1.017	1.004	0.98	0.969	0.947	0.987	1.034	1.076	1.045	0.994	0.918	0.936	0.968	1.033	1.054	1.062	1.082	1.092	1.083	1.036	0.978	0.975	0.984	0.982	0.963	0.959	0.994	0.977	0.999	1.007	1.037	1.053	1.053	1.045
Dewey	-157.5	1.034	1.024	1.044	1.123	1.154	1.131	1.058	1.015	0.981	0.961	0.954	0.972	1.022	1.071	1.091	1.057	0.992	0.945	0.913	0.932	0.959	0.97	0.939	0.935	0.92	0.967	0.986	1.042	1.072	1.09	1.071	1.037	1	0.964	0.921	0.914	0.922	0.948	0.958	0.979	1.005	1.006	1.026	1.037	1.063	1.061	1.054	1.026
Dewey	-155	1.009	1.014	1.075	1.134	1.133	1.078	1.009	0.989	0.937	0.922	0.94	0.985	1.054	1.101	1.129	1.097	1.028	0.945	0.887	0.873	0.898	0.923	0.916	0.918	0.909	0.953	0.962	0.987	1.025	1.068	1.075	1	0.94	0.908	0.899	0.904	0.9	0.927	0.951	0.984	1.012	1	1.008	0.997	1.017	0.998	0.994	0.971
Dewey	-152.5	1.068	1.042	1.075	1.118	1.108	1.046	0.977	0.976	0.952	0.953	1	1.052	1.119	1.153	1.166	1.142	1.065	0.98	0.925	0.911	0.925	0.948	0.942	0.933	0.906	0.933	0.946	0.986	1.04	1.088	1.095	1.009	0.961	0.932	0.948	0.971	0.967	0.966	0.958	0.97	1	0.997	1.007	1.012	1.045	1.02	0.983	0.938
Dewey	-150	1.035	1.003	1.019	1.063	1.07	1.035	1.007	1.048	1.058	1.053	1.045	1.075	1.139	1.181	1.172	1.121	1.05	0.978	0.928	0.909	0.915	0.934	0.951	0.951	0.909	0.892	0.894	0.94	1.019	1.068	1.091	1.036	1.015	0.994	0.988	1.004	1.023	0.996	0.971	0.945	0.975	0.974	0.984	1.009	1.045	1.034	1.018	0.988
Dewey	-147.5	1.065	1.008	0.984	1.041	1.083	1.063	1.039	1.069	1.123	1.129	1.093	1.091	1.148	1.197	1.185	1.107	1.026	0.96	0.904	0.893	0.88	0.905	0.934	0.968	0.95	0.922	0.903	0.922	0.989	1.047	1.075	1.063	1.044	1.037	1.013	1.032	1.064	1.037	1.013	0.974	0.99	0.991	0.998	1.041	1.078	1.084	1.079	1.04
Dewey	-145	0.952	0.93	0.935	1.021	1.094	1.109	1.081	1.067	1.088	1.085	1.04	1.023	1.064	1.097	1.096	1.035	1.008	0.973	0.912	0.906	0.912	0.96	0.988	1.012	1.018	1.002	0.961	0.932	0.951	1.013	1.056	1.083	1.056	1.032	0.989	0.997	1.059	1.061	1.072	1.025	1.013	0.994	0.973	1.006	1.035	1.062	1.077	1.047
Dewey	-142.5	0.89	0.896	0.933	1.028	1.111	1.121	1.058	1	0.999	1.022	1.015	0.998	0.989	1.005	1.024	1.019	1.024	1.016	0.976	0.971	0.956	0.985	1.001	1.012	1.05	1.057	1.045	0.999	0.971	1.002	1.01	1.04	1.021	1.027	1.003	1.001	1.03	1.044	1.058	1.025	0.982	0.96	0.924	0.944	0.96	0.976	0.988	0.962
Dewey	-140	0.864	0.9	0.972	1.044	1.117	1.12	1.04	0.966	0.947	0.999	1	0.983	0.951	0.958	0.956	0.969	1.007	1.04	1.034	1.026	1.019	1.022	1.024	1.006	1.063	1.082	1.08	1.029	0.971	0.963	0.954	0.996	1.021	1.039	1.019	0.992	1	1.028	1.054	1.046	0.995	0.982	0.955	0.954	0.94	0.915	0.902	0.873
Dewey	-137.5	0.973	0.995	1.039	1.063	1.117	1.116	1.045	0.981	0.974	1.027	1.029	0.994	0.963	0.967	0.949	0.948	0.99	1.055	1.099	1.082	1.047	0.99	0.987	0.993	1.056	1.061	1.055	1.032	0.993	0.969	0.929	0.939	0.96	0.995	1.006	1.005	1.008	1.033	1.05	1.057	1.031	1.03	1.019	0.996	0.961	0.91	0.898	0.884
Dewey	-135	1.028	1.056	1.095	1.081	1.079	1.057	1.041	1.036	1.057	1.084	1.063	1.025	1.013	1.001	0.969	0.935	0.976	1.037	1.1	1.098	1.065	0.998	0.987	0.999	1.025	1.005	0.987	0.989	0.972	0.941	0.916	0.933	0.959	0.976	0.981	0.983	1	1.024	1.048	1.06	1.056	1.05	1.043	1.021	0.992	0.944	0.939	0.936
Dewey	-132.5	1.054	1.064	1.078	1.062	1.024	0.987	0.996	1.043	1.08	1.09	1.068	1.043	1.049	1.024	0.994	0.944	0.984	1.036	1.123	1.13	1.09	1.015	1.001	1.02	0.999	0.956	0.947	1.009	1.029	1.006	0.987	0.994	1.005	0.991	0.978	0.97	0.988	1.016	1.049	1.054	1.052	1.049	1.04	1.016	0.997	0.962	0.977	1.003
Dewey	-130	0.969	1.024	1.071	1.059	0.979	0.917	0.946	1.005	1.049	1.069	1.066	1.091	1.108	1.082	1.023	0.937	0.961	0.993	1.083	1.109	1.105	1.083	1.084	1.092	1.042	0.984	0.981	1.028	1.041	1.019	1.015	1.044	1.066	1.051	1.036	1.015	1.018	1.042	1.06	1.066	1.045	1.053	1.058	1.044	1.019	0.986	1.018	1.068
Dewey	-127.5	0.982	1.013	1.033	1.032	0.974	0.928	0.93	0.959	0.982	1.012	1.032	1.069	1.089	1.056	1.001	0.94	0.977	1	1.041	1.056	1.094	1.133	1.153	1.159	1.111	1.042	0.998	1.012	1.024	1.041	1.067	1.09	1.093	1.071	1.076	1.074	1.064	1.064	1.048	1.046	1.034	1.066	1.096	1.083	1.076	1.052	1.067	1.099
Dewey	-125	0.982	0.999	1.007	1.002	0.962	0.943	0.951	0.961	0.972	0.984	1.017	1.056	1.068	1.022	0.948	0.924	0.98	1.055	1.08	1.106	1.115	1.15	1.144	1.157	1.147	1.098	1.031	0.983	0.978	0.988	1.008	1.029	1.06	1.083	1.127	1.145	1.147	1.109	1.053	1.022	1.023	1.051	1.076	1.072	1.085	1.1	1.112	1.126
Dewey	-122.5	0.967	0.978	0.973	0.974	0.939	0.929	0.944	0.974	0.978	0.952	0.964	1.004	1.043	1.009	0.951	0.953	1.013	1.095	1.108	1.111	1.08	1.055	1.016	1.053	1.11	1.121	1.048	0.968	0.942	0.954	0.979	1.007	1.064	1.103	1.125	1.133	1.134	1.102	1.039	0.994	1.006	1.013	1.023	1.02	1.048	1.066	1.056	1.066
Dewey	-120	1.02	1.027	1.018	1.023	0.973	0.937	0.935	0.965	0.973	0.939	0.927	0.965	1.015	1.014	0.953	0.938	0.963	1.065	1.095	1.112	1.032	0.978	0.92	0.962	1.044	1.083	1.037	0.952	0.927	0.928	0.941	0.969	1.036	1.084	1.078	1.072	1.078	1.074	1.043	1.012	1.009	0.999	0.987	0.986	1.012	1.027	1.019	1.03
Dewey	-117.5	1.023	1.032	1.036	1.057	1.01	0.962	0.941	0.976	1.003	0.975	0.951	0.957	0.999	1.016	0.987	0.96	0.962	1.015	1.024	1.019	0.953	0.905	0.86	0.901	0.97	1.004	0.975	0.935	0.922	0.92	0.939	0.965	0.998	1.005	0.977	0.998	1.02	1.059	1.046	1.029	1.005	0.996	0.98	0.981	0.994	0.98	0.964	0.972
Dewey	-115	1.013	0.99	0.988	1.008	1	0.976	0.982	1.01	1.021	0.999	0.984	0.981	0.981	0.977	0.975	0.991	1.003	1.025	0.984	0.976	0.937	0.934	0.915	0.941	0.975	0.966	0.932	0.928	0.948	0.949	0.969	0.976	0.971	0.953	0.934	0.983	1.006	1.047	1.04	1.038	1.007	1.025	1.014	1.011	1.001	0.988	0.979	0.977
Dewey	-112.5	0.902	0.916	0.946	0.955	0.971	0.989	1.023	1.031	1.01	0.995	1.003	1.001	0.98	0.977	1.028	1.084	1.101	1.068	1.008	0.998	1.013	1.049	1.04	1.056	1.03	0.99	0.936	0.954	0.972	0.96	0.955	0.939	0.93	0.926	0.942	0.993	1.026	1.08	1.057	1.043	0.999	1.03	1.024	1	0.975	0.986	1.009	1.019
Dewey	-110	0.936	0.953	0.976	0.964	0.975	1.004	1.054	1.038	0.976	0.945	0.944	0.96	0.949	0.984	1.053	1.097	1.084	1.042	1.027	1.059	1.105	1.144	1.137	1.129	1.089	1.057	1.022	1.012	0.987	0.96	0.951	0.953	0.949	0.957	0.974	1.008	1.039	1.066	1.02	0.991	0.957	1.001	0.996	0.979	0.953	1.006	1.054	1.078
Dewey	-107.5	1.039	1.04	1.044	1.029	1.036	1.039	1.051	1.016	0.971	0.961	0.949	0.939	0.931	0.999	1.077	1.074	1.011	0.953	0.991	1.055	1.131	1.17	1.161	1.144	1.088	1.063	1.039	1.024	0.989	0.941	0.918	0.93	0.95	0.97	0.982	0.989	1.008	1.013	0.977	0.955	0.945	0.975	0.957	0.922	0.902	0.974	1.049	1.097
Dewey	-105	1.147	1.102	1.071	1.053	1.051	1.023	1.024	1.012	0.992	1.01	0.998	0.987	0.963	0.997	1.031	1	0.972	0.969	1.034	1.083	1.122	1.118	1.097	1.088	1.067	1.052	1.051	1.054	1.041	1.007	0.994	1.021	1.053	1.059	1.04	1.02	1.01	1.004	0.972	0.968	0.987	1.01	0.987	0.971	0.96	1.022	1.062	1.094
Dewey	-102.5	1.094	1.079	1.073	1.072	1.089	1.063	1.052	1.018	1.001	1.065	1.1	1.108	1.049	1.012	1.014	0.984	0.994	0.989	1.025	1.04	1.073	1.064	1.033	1.02	1.028	1.031	1.026	1.039	1.06	1.053	1.033	1.023	1.057	1.061	1.06	1.038	1.019	1.015	0.98	0.975	0.979	0.997	1.005	1.022	1.03	1.046	1.046	1.075
Dewey	-100	1.006	1.026	1.048	1.046	1.063	1.065	1.057	1.004	0.96	1.036	1.114	1.157	1.102	1.03	1.01	1	1.042	1.039	1.038	1.024	1.031	1.023	1	0.997	1.02	1.029	1.043	1.084	1.121	1.123	1.072	1.031	1.059	1.086	1.096	1.079	1.065	1.073	1.021	0.989	0.967	0.98	1.022	1.075	1.09	1.06	1.016	1.032
Dewey	-97.5	0.913	0.97	1.03	1.03	1.024	1.009	1.004	0.961	0.941	1.01	1.1	1.146	1.112	1.05	1.04	1.048	1.05	1.018	0.983	0.981	0.979	0.969	0.962	0.995	1.051	1.081	1.082	1.11	1.125	1.101	1.04	0.995	1.008	1.023	1.046	1.058	1.067	1.074	1.034	0.993	0.929	0.912	0.958	1.017	1.03	0.979	0.958	1.012
Dewey	-95	0.891	0.948	1.008	0.987	0.954	0.918	0.913	0.921	0.943	0.994	1.051	1.073	1.073	1.046	1.056	1.092	1.097	1.07	1.013	1.003	0.992	0.982	0.996	1.05	1.092	1.101	1.106	1.165	1.184	1.13	1.033	0.986	1.01	1.045	1.07	1.07	1.048	1.037	1.032	1.023	0.97	0.917	0.943	0.99	1.012	0.985	0.986	1.033
Dewey	-92.5	0.973	1.02	1.058	1.024	0.968	0.911	0.908	0.947	0.997	1.042	1.06	1.074	1.076	1.053	1.053	1.091	1.117	1.106	1.059	1.048	1.033	1.024	1.033	1.077	1.099	1.103	1.118	1.171	1.194	1.13	1.053	1.011	1.044	1.062	1.076	1.054	1.025	1.009	1.024	1.045	1.034	0.995	0.992	1.004	1.049	1.073	1.097	1.116
Dewey	-90	1.024	1.056	1.057	1.033	1.006	0.993	0.97	1.007	1.046	1.085	1.08	1.076	1.058	1.027	1.042	1.076	1.121	1.128	1.119	1.111	1.088	1.065	1.053	1.049	1.045	1.053	1.1	1.16	1.17	1.11	1.07	1.07	1.116	1.102	1.079	1.042	1.034	1.013	1.009	1.023	1.05	1.051	1.063	1.067	1.099	1.136	1.154	1.163
Dewey	-87.5	1.081	1.089	1.067	1.069	1.061	1.058	1.038	1.054	1.067	1.084	1.065	1.064	1.047	1.039	1.064	1.072	1.069	1.047	1.044	1.052	1.026	1.016	1.026	1.056	1.071	1.109	1.167	1.179	1.13	1.068	1.073	1.114	1.132	1.074	1.007	0.971	1.013	1.033	1.01	1.004	1.025	1.07	1.074	1.059	1.074	1.123	1.154	1.169
Dewey	-85	1.029	1.038	1.027	1.064	1.082	1.09	1.058	1.061	1.055	1.052	1.027	1.028	1.013	1.028	1.062	1.072	1.018	0.979	0.964	0.994	0.979	1	1.04	1.108	1.118	1.149	1.163	1.168	1.093	1.044	1.057	1.123	1.097	1.004	0.913	0.916	0.992	1.026	0.985	0.958	0.947	1.016	1.028	1.036	1.039	1.085	1.118	1.138
Dewey	-82.5	1.035	1.062	1.087	1.115	1.115	1.098	1.083	1.063	1.024	0.981	0.949	0.971	0.994	1.034	1.048	1.036	0.951	0.877	0.851	0.89	0.914	0.993	1.07	1.149	1.134	1.138	1.149	1.157	1.099	1.061	1.053	1.09	1.048	0.981	0.916	0.925	0.988	1.019	0.987	0.952	0.914	0.98	0.994	1.016	1.002	1.012	1.022	1.034
Dewey	-80	1.009	1.042	1.082	1.112	1.116	1.091	1.06	1.023	0.978	0.945	0.951	1.013	1.053	1.049	0.992	0.963	0.917	0.877	0.846	0.873	0.929	1.023	1.059	1.064	1.023	1.006	0.999	1.016	1.014	1.018	0.998	0.999	0.969	0.947	0.921	0.924	0.958	0.987	0.987	0.962	0.92	0.96	0.979	1.005	0.99	0.97	0.959	0.963
Dewey	-77.5	0.994	1.034	1.089	1.124	1.129	1.083	1.028	0.97	0.942	0.94	0.992	1.076	1.115	1.056	0.96	0.914	0.904	0.878	0.847	0.861	0.916	0.987	1.003	0.976	0.953	0.932	0.945	0.972	0.999	1.013	0.977	0.957	0.951	0.978	0.987	0.964	0.937	0.948	0.978	0.98	0.94	0.937	0.959	0.995	0.974	0.921	0.894	0.916
Dewey	-75	1.096	1.115	1.143	1.153	1.135	1.065	1	0.932	0.924	0.929	0.981	1.049	1.076	1.009	0.912	0.889	0.915	0.907	0.858	0.85	0.896	0.94	0.942	0.935	0.943	0.935	0.912	0.925	0.934	0.95	0.917	0.899	0.888	0.926	0.943	0.934	0.897	0.913	0.963	0.986	0.966	0.934	0.939	0.952	0.939	0.909	0.903	0.936
Dewey	-72.5	1.235	1.214	1.211	1.209	1.171	1.073	1.001	0.942	0.946	0.949	0.971	0.989	0.975	0.926	0.901	0.923	0.961	0.937	0.885	0.88	0.899	0.93	0.945	0.981	0.998	0.989	0.951	0.956	0.95	0.955	0.932	0.918	0.901	0.915	0.93	0.927	0.903	0.916	0.957	0.98	0.963	0.94	0.932	0.937	0.919	0.906	0.912	0.95
Dewey	-70	1.295	1.248	1.216	1.184	1.148	1.081	1.034	0.972	0.939	0.917	0.916	0.908	0.882	0.856	0.872	0.918	0.965	0.936	0.886	0.882	0.916	0.958	0.995	1.011	0.99	0.971	0.931	0.93	0.894	0.906	0.907	0.913	0.896	0.902	0.902	0.895	0.896	0.915	0.939	0.949	0.949	0.968	0.955	0.959	0.953	0.967	0.965	0.973
Dewey	-67.5	1.161	1.146	1.144	1.123	1.103	1.081	1.065	1.014	0.95	0.923	0.933	0.937	0.909	0.865	0.874	0.917	0.963	0.928	0.88	0.876	0.934	0.969	1.003	0.989	0.954	0.921	0.883	0.887	0.877	0.911	0.933	0.924	0.897	0.889	0.895	0.89	0.887	0.903	0.91	0.927	0.932	0.966	0.951	0.956	0.962	0.979	0.974	0.966
Dewey	-65	1.063	1.085	1.102	1.076	1.054	1.067	1.084	1.045	0.97	0.92	0.928	0.939	0.934	0.889	0.867	0.897	0.956	0.947	0.919	0.899	0.943	0.953	0.972	0.967	0.957	0.931	0.9	0.9	0.895	0.925	0.931	0.92	0.903	0.921	0.933	0.921	0.899	0.907	0.913	0.934	0.955	0.996	0.986	0.97	0.954	0.96	0.955	0.944
Dewey	-62.5	1.072	1.084	1.097	1.066	1.046	1.042	1.084	1.074	1.031	0.985	0.961	0.949	0.938	0.905	0.898	0.942	1.025	1.034	1.018	0.983	0.985	0.979	0.977	1.022	1.044	1.023	0.972	0.935	0.931	0.945	0.962	0.956	0.951	0.98	0.995	0.993	0.965	0.983	1.004	1.017	1.018	1.008	0.998	0.963	0.937	0.933	0.937	0.937
Dewey	-60	1.069	1.07	1.085	1.088	1.117	1.118	1.135	1.106	1.082	1.045	1.017	0.971	0.931	0.88	0.893	0.961	1.051	1.081	1.096	1.101	1.105	1.109	1.115	1.163	1.186	1.155	1.077	1.002	0.985	1.003	1.032	1.04	1.051	1.072	1.075	1.072	1.042	1.039	1.055	1.06	1.072	1.051	1.048	1.021	1.001	0.977	0.953	0.935
Dewey	-57.5	1.084	1.081	1.106	1.145	1.203	1.212	1.197	1.15	1.131	1.113	1.081	1.001	0.918	0.882	0.933	1.025	1.084	1.104	1.161	1.212	1.225	1.22	1.233	1.256	1.228	1.158	1.097	1.048	1.032	1.045	1.086	1.111	1.132	1.155	1.161	1.14	1.091	1.071	1.089	1.087	1.077	1.052	1.056	1.074	1.083	1.047	1.006	0.97
Dewey	-55	1.116	1.124	1.151	1.202	1.249	1.26	1.213	1.172	1.175	1.162	1.124	1.025	0.951	0.926	0.986	1.078	1.107	1.075	1.117	1.168	1.21	1.198	1.229	1.259	1.238	1.171	1.132	1.123	1.128	1.118	1.114	1.122	1.139	1.151	1.14	1.106	1.056	1.038	1.039	1.045	1.027	1.028	1.046	1.088	1.123	1.085	1.046	0.997
Dewey	-52.5	1.114	1.13	1.157	1.187	1.234	1.246	1.176	1.13	1.131	1.143	1.109	1.048	0.985	0.971	1.008	1.083	1.1	1.052	1.093	1.124	1.15	1.104	1.137	1.182	1.189	1.143	1.13	1.135	1.142	1.133	1.106	1.098	1.113	1.124	1.103	1.047	1.015	1.022	1.036	1.048	1.019	1.012	1.028	1.07	1.103	1.087	1.063	1.032
Dewey	-50	1.086	1.101	1.125	1.131	1.154	1.154	1.107	1.097	1.1	1.113	1.074	1.041	0.991	0.947	0.96	1.022	1.071	1.013	1.015	1.03	1.113	1.109	1.136	1.163	1.173	1.146	1.089	1.095	1.129	1.167	1.142	1.118	1.098	1.074	1.018	0.98	0.989	1.042	1.068	1.078	1.04	1.011	1.029	1.05	1.079	1.067	1.068	1.054
Dewey	-47.5	1.029	1.049	1.092	1.102	1.12	1.096	1.059	1.061	1.069	1.103	1.069	1.051	0.991	0.939	0.925	0.989	1.055	1.047	1.032	1.048	1.135	1.15	1.145	1.136	1.133	1.115	1.041	1.039	1.073	1.138	1.161	1.172	1.152	1.079	1.002	0.979	1.028	1.089	1.107	1.097	1.055	1.013	1.017	1.038	1.054	1.051	1.058	1.075
Dewey	-45	1.058	1.059	1.072	1.078	1.062	1.022	1.025	1.063	1.107	1.14	1.1	1.053	0.979	0.938	0.945	1.026	1.11	1.108	1.058	1.044	1.097	1.126	1.115	1.138	1.13	1.132	1.062	1.071	1.083	1.114	1.117	1.137	1.133	1.104	1.048	1.047	1.076	1.117	1.116	1.089	1.043	1.019	1.014	1.033	1.041	1.047	1.069	1.084
Dewey	-42.5	1.007	1.021	1.036	1.049	1.039	1.019	1.031	1.057	1.086	1.122	1.111	1.071	1.021	0.992	1.009	1.076	1.14	1.147	1.083	1.046	1.014	1.021	1.033	1.101	1.113	1.119	1.103	1.117	1.085	1.055	1.034	1.05	1.059	1.083	1.091	1.105	1.096	1.073	1.058	1.038	1.045	1.044	1.045	1.047	1.033	1.029	1.031	1.061
Dewey	-40	0.974	0.981	1.003	1.032	1.055	1.073	1.081	1.074	1.062	1.083	1.091	1.051	1.019	1.008	1.048	1.102	1.139	1.131	1.088	1.057	1.019	1.001	1.024	1.092	1.127	1.13	1.116	1.104	1.049	1.026	1.005	1.004	1.009	1.074	1.118	1.123	1.098	1.066	1.056	1.032	1.052	1.076	1.083	1.085	1.062	1.057	1.049	1.046
Dewey	-37.5	0.963	0.963	0.988	1.029	1.06	1.094	1.092	1.092	1.074	1.09	1.082	1.04	1.043	1.063	1.118	1.135	1.144	1.134	1.114	1.109	1.085	1.049	1.067	1.108	1.144	1.11	1.077	1.065	1.047	1.065	1.06	1.043	1.022	1.046	1.092	1.11	1.138	1.122	1.11	1.07	1.085	1.117	1.138	1.142	1.113	1.096	1.094	1.089
Dewey	-35	1.08	1.032	1.015	1.033	1.071	1.095	1.091	1.079	1.081	1.1	1.082	1.026	1.031	1.066	1.133	1.144	1.151	1.142	1.15	1.164	1.135	1.074	1.069	1.123	1.155	1.118	1.051	1.045	1.066	1.105	1.103	1.093	1.084	1.095	1.11	1.149	1.224	1.239	1.195	1.121	1.103	1.126	1.151	1.166	1.161	1.143	1.138	1.109
Dewey	-32.5	1.136	1.08	1.033	1.041	1.059	1.051	1.027	1.017	1.053	1.087	1.071	1.022	1.006	1.026	1.117	1.146	1.168	1.128	1.112	1.115	1.07	1.027	1.014	1.056	1.071	1.042	1.006	1.021	1.055	1.077	1.078	1.067	1.051	1.035	1.046	1.114	1.209	1.219	1.171	1.099	1.082	1.098	1.131	1.148	1.138	1.096	1.067	1.046
Dewey	-30	1.119	1.08	1.063	1.074	1.091	1.056	1.016	1.001	1.066	1.107	1.109	1.061	1.045	1.047	1.108	1.133	1.161	1.109	1.087	1.071	1.035	0.993	0.966	0.997	1.008	1.005	1.006	1.025	1.039	1.015	1.007	1.009	1.02	1.018	1.033	1.074	1.129	1.126	1.085	1.039	1.033	1.066	1.096	1.096	1.077	1.038	1.006	0.978
Dewey	-27.5	1.028	1.025	1.044	1.06	1.073	1.045	1.015	1.024	1.094	1.144	1.133	1.09	1.066	1.069	1.126	1.168	1.189	1.102	1.042	1.009	0.982	0.957	0.943	0.953	0.973	0.986	1.018	1.031	1.032	1.007	1.01	1.017	1.029	0.991	0.972	0.989	1.021	1.018	0.988	0.975	0.981	1.033	1.053	1.044	1.001	0.976	0.972	0.973
Dewey	-25	1.003	1.024	1.059	1.057	1.05	1.031	1.033	1.062	1.108	1.129	1.111	1.09	1.093	1.09	1.105	1.129	1.133	1.062	1.006	0.982	0.96	0.929	0.932	0.975	1.017	1.047	1.085	1.107	1.085	1.048	1.048	1.075	1.077	1.021	0.983	0.978	0.994	1.01	0.992	1.002	1.002	1.055	1.053	1.021	0.976	0.98	1.018	1.044
Dewey	-22.5	1.034	1.046	1.072	1.068	1.054	1.038	1.044	1.061	1.056	1.044	1.006	1.011	1.034	1.061	1.068	1.071	1.057	1.017	0.974	0.971	0.942	0.938	0.944	0.993	1.032	1.061	1.089	1.092	1.076	1.056	1.083	1.123	1.121	1.071	1.029	1.025	1.026	1.044	1.051	1.067	1.051	1.057	1.043	1.011	0.979	0.983	1.027	1.071
Dewey	-20	1.067	1.073	1.103	1.115	1.092	1.046	1.023	1.029	1.014	0.983	0.958	0.984	1.026	1.048	1.024	0.992	0.965	0.965	0.955	0.974	0.956	0.954	0.956	1.019	1.079	1.11	1.115	1.093	1.074	1.049	1.063	1.081	1.06	1.032	1.04	1.058	1.047	1.063	1.112	1.158	1.128	1.082	1.05	1.023	1	0.995	1.024	1.054
Dewey	-17.5	1.086	1.095	1.118	1.124	1.083	1.028	0.989	0.989	0.979	0.964	0.955	0.987	1.026	1.071	1.046	0.987	0.929	0.926	0.953	0.977	0.953	0.946	0.956	1.009	1.044	1.058	1.063	1.048	1.033	1.02	1.013	1.014	0.99	0.986	1.006	1.035	1.024	1.037	1.082	1.13	1.103	1.058	1.036	1.014	0.981	0.96	0.982	1.016
Dewey	-15	1.086	1.11	1.125	1.112	1.066	1.018	0.967	0.966	0.965	0.965	0.979	1.009	1.053	1.081	1.054	0.997	0.95	0.958	0.988	0.996	0.951	0.921	0.931	0.998	1.031	1.033	1.039	1.052	1.038	1.013	0.97	0.967	0.957	0.962	0.968	0.98	0.959	0.969	0.997	1.049	1.053	1.022	1.011	0.994	0.974	0.976	0.995	1.027
Dewey	-12.5	1.145	1.163	1.146	1.099	1.048	1.014	0.971	0.949	0.938	0.946	0.975	1.01	1.053	1.07	1.035	0.986	0.962	0.989	1.025	1.028	0.978	0.97	0.998	1.065	1.054	1.013	1.007	1.013	1.002	0.992	0.98	0.996	0.992	0.987	0.963	0.947	0.922	0.924	0.919	0.945	0.965	0.965	0.979	0.98	0.987	0.989	0.991	1.015
Dewey	-10	1.109	1.112	1.103	1.082	1.061	1.025	0.983	0.962	0.968	0.98	0.991	1.001	1.033	1.03	1.004	0.971	0.987	1.064	1.11	1.129	1.041	1.022	1.012	1.081	1.099	1.073	1.056	1.02	1.023	1.019	1.016	1.005	1	1.012	1.023	1.016	0.977	0.945	0.933	0.949	0.971	0.96	0.975	0.987	1.007	1.038	1.055	1.076
Dewey	-7.5	1.099	1.077	1.056	1.046	1.018	0.972	0.962	0.977	1.007	1.023	1.031	1.021	1.01	0.978	0.969	0.972	1.002	1.075	1.122	1.156	1.071	1.045	1.016	1.079	1.106	1.086	1.035	0.973	0.981	0.99	0.997	0.979	0.973	0.989	1.021	1.052	1.038	1.002	0.973	0.969	0.975	0.969	0.974	0.98	1.005	1.05	1.085	1.096
Dewey	-5	1.018	1.028	1.04	1.037	1.002	0.966	0.974	1.011	1.049	1.076	1.086	1.061	1.01	0.953	0.94	0.965	0.993	1.059	1.088	1.127	1.062	1.035	0.969	1.008	1.057	1.078	1.052	0.99	1.005	0.995	0.98	0.971	0.991	1.027	1.034	1.035	1.028	1.002	0.978	0.963	0.996	1.005	0.99	0.96	0.976	1.045	1.101	1.109
Dewey	-2.5	1.057	1.067	1.07	1.04	0.989	0.959	0.982	1.03	1.085	1.133	1.158	1.132	1.061	1.003	0.964	0.983	0.989	1.029	1.031	1.058	1.041	1.037	0.978	0.999	1.037	1.062	1.038	0.992	1.012	0.991	0.955	0.945	1.013	1.079	1.061	0.999	0.975	0.958	0.935	0.914	0.971	1.001	0.998	0.961	0.977	1.024	1.068	1.067
Dewey	0	0.984	1.016	1.034	0.989	0.946	0.93	0.957	0.98	1.022	1.084	1.142	1.146	1.078	1.023	0.963	0.974	0.98	1.002	0.976	0.977	0.981	0.994	0.967	0.985	1.036	1.078	1.098	1.065	1.064	1.021	0.972	0.963	1.031	1.082	1.043	0.955	0.946	0.942	0.928	0.902	0.956	0.995	0.986	0.965	0.97	1.004	1.03	1.024
Dewey	2.5	0.952	0.959	0.955	0.89	0.858	0.849	0.875	0.886	0.921	0.986	1.066	1.092	1.057	1.029	0.979	0.977	0.976	0.978	0.938	0.92	0.937	0.971	0.997	1.023	1.034	1.03	1.041	1.045	1.044	1.002	0.938	0.91	0.962	1.001	0.993	0.956	0.977	0.973	0.952	0.922	0.939	0.945	0.948	0.964	0.978	0.999	1.011	1.005
Dewey	5	0.886	0.89	0.878	0.827	0.812	0.825	0.86	0.857	0.856	0.874	0.948	0.992	0.98	0.977	0.965	0.971	0.98	0.988	0.97	0.97	0.987	1.064	1.126	1.133	1.072	0.995	1.001	1.035	1.044	1	0.936	0.914	0.942	0.953	0.95	0.967	1.008	1.008	0.992	0.969	0.983	0.947	0.935	0.959	0.991	1.012	0.983	0.972
Dewey	7.5	0.933	0.902	0.85	0.806	0.789	0.797	0.829	0.844	0.848	0.843	0.879	0.916	0.926	0.952	0.971	0.991	1.005	1.026	1.021	1.046	1.074	1.189	1.235	1.186	1.044	0.926	0.937	0.997	1.04	1.02	0.952	0.915	0.922	0.943	0.957	0.983	1.013	1.011	1.011	0.995	1.004	0.947	0.939	0.967	1.011	1.029	0.976	0.954
Dewey	10	0.889	0.87	0.839	0.811	0.801	0.808	0.839	0.868	0.873	0.864	0.88	0.915	0.941	0.988	1.033	1.053	1.052	1.08	1.109	1.151	1.15	1.205	1.197	1.139	1.033	0.945	0.942	0.979	1.031	1.043	0.999	0.957	0.942	0.958	0.976	0.996	0.999	1.007	1.023	1.032	1.032	0.984	0.963	0.984	1.027	1.048	1.004	0.965
Dewey	12.5	0.931	0.89	0.839	0.791	0.775	0.785	0.828	0.869	0.868	0.862	0.871	0.917	0.982	1.08	1.139	1.17	1.165	1.168	1.16	1.146	1.123	1.105	1.063	1.05	1.035	0.993	0.963	0.954	1.011	1.05	1.034	0.983	0.944	0.96	0.984	0.986	0.966	0.984	1.012	1.035	1.016	0.989	0.964	0.97	1.001	1.053	1.071	1.034
Dewey	15	0.912	0.865	0.821	0.783	0.807	0.83	0.849	0.856	0.85	0.854	0.871	0.922	1.032	1.165	1.251	1.267	1.248	1.201	1.143	1.076	1.015	0.959	0.912	0.948	0.982	0.961	0.924	0.906	0.952	0.987	1	0.963	0.924	0.924	0.945	0.94	0.897	0.919	0.965	1.014	0.996	0.982	0.966	0.965	0.966	1.006	1.047	1.041
Dewey	17.5	0.936	0.892	0.842	0.811	0.822	0.84	0.842	0.847	0.852	0.863	0.871	0.919	1.052	1.224	1.325	1.315	1.245	1.13	1.027	0.951	0.916	0.879	0.842	0.856	0.889	0.893	0.895	0.881	0.905	0.919	0.935	0.92	0.9	0.901	0.911	0.904	0.857	0.871	0.901	0.945	0.938	0.944	0.942	0.935	0.924	0.961	1.002	1.019
Dewey	20	0.848	0.848	0.83	0.789	0.788	0.817	0.819	0.823	0.838	0.859	0.874	0.924	1.081	1.247	1.328	1.262	1.139	0.999	0.907	0.868	0.863	0.839	0.806	0.767	0.775	0.798	0.841	0.855	0.864	0.887	0.902	0.893	0.868	0.866	0.87	0.877	0.853	0.857	0.86	0.891	0.917	0.953	0.972	0.937	0.903	0.894	0.914	0.932
Dewey	22.5	0.791	0.804	0.785	0.718	0.705	0.753	0.785	0.81	0.825	0.865	0.908	0.994	1.153	1.307	1.324	1.191	1.017	0.898	0.855	0.854	0.871	0.881	0.867	0.823	0.814	0.834	0.865	0.872	0.888	0.936	0.952	0.924	0.874	0.872	0.884	0.926	0.914	0.885	0.847	0.852	0.904	0.943	0.964	0.918	0.899	0.888	0.897	0.889
Dewey	25	0.798	0.797	0.763	0.677	0.668	0.722	0.791	0.809	0.811	0.837	0.889	0.988	1.143	1.273	1.265	1.122	0.982	0.902	0.866	0.858	0.861	0.899	0.896	0.871	0.848	0.852	0.87	0.87	0.872	0.915	0.94	0.924	0.869	0.854	0.871	0.907	0.915	0.882	0.852	0.837	0.87	0.896	0.914	0.885	0.875	0.869	0.883	0.874
Dewey	27.5	0.813	0.799	0.76	0.689	0.684	0.717	0.757	0.764	0.776	0.816	0.877	0.987	1.154	1.268	1.212	1.044	0.903	0.849	0.807	0.797	0.796	0.838	0.836	0.831	0.828	0.845	0.848	0.83	0.801	0.825	0.851	0.863	0.838	0.831	0.852	0.864	0.866	0.844	0.835	0.818	0.815	0.821	0.817	0.824	0.831	0.843	0.848	0.837
Dewey	30	0.819	0.816	0.794	0.73	0.721	0.73	0.753	0.749	0.768	0.798	0.841	0.925	1.104	1.216	1.157	0.99	0.846	0.78	0.713	0.69	0.703	0.711	0.698	0.687	0.711	0.743	0.761	0.755	0.726	0.733	0.753	0.777	0.776	0.791	0.816	0.801	0.797	0.796	0.797	0.781	0.775	0.806	0.79	0.777	0.762	0.775	0.793	0.808
Dewey	32.5	0.801	0.796	0.774	0.734	0.722	0.715	0.709	0.698	0.727	0.765	0.82	0.901	1.083	1.209	1.154	0.984	0.817	0.726	0.652	0.619	0.653	0.637	0.62	0.6	0.626	0.652	0.666	0.676	0.678	0.703	0.723	0.735	0.732	0.763	0.789	0.779	0.777	0.778	0.776	0.76	0.768	0.813	0.814	0.788	0.757	0.732	0.736	0.756
Dewey	35	0.755	0.749	0.744	0.731	0.723	0.707	0.682	0.664	0.68	0.729	0.792	0.873	1.023	1.149	1.143	1.027	0.884	0.773	0.702	0.667	0.693	0.666	0.634	0.613	0.604	0.611	0.626	0.651	0.678	0.697	0.725	0.735	0.733	0.76	0.788	0.796	0.794	0.784	0.782	0.782	0.81	0.859	0.875	0.825	0.773	0.729	0.733	0.754
Dewey	37.5	0.8	0.767	0.728	0.703	0.685	0.677	0.658	0.643	0.645	0.694	0.753	0.835	0.963	1.115	1.186	1.138	1.007	0.869	0.8	0.766	0.755	0.704	0.662	0.647	0.642	0.642	0.651	0.655	0.667	0.673	0.706	0.736	0.752	0.762	0.774	0.807	0.83	0.835	0.82	0.817	0.825	0.845	0.866	0.833	0.799	0.757	0.756	0.776
Dewey	40	0.776	0.743	0.704	0.654	0.638	0.645	0.642	0.634	0.627	0.668	0.717	0.795	0.911	1.077	1.188	1.222	1.123	0.979	0.864	0.804	0.749	0.686	0.646	0.658	0.666	0.672	0.686	0.695	0.703	0.698	0.723	0.738	0.747	0.737	0.755	0.801	0.828	0.833	0.824	0.834	0.866	0.877	0.877	0.836	0.814	0.802	0.798	0.82
Dewey	42.5	0.83	0.794	0.719	0.616	0.579	0.6	0.629	0.632	0.62	0.64	0.701	0.789	0.908	1.058	1.179	1.246	1.168	1.014	0.85	0.76	0.704	0.658	0.631	0.642	0.661	0.661	0.688	0.711	0.728	0.728	0.748	0.75	0.72	0.685	0.702	0.773	0.815	0.817	0.806	0.811	0.861	0.867	0.855	0.819	0.803	0.812	0.813	0.843
Dewey	45	0.801	0.785	0.719	0.625	0.58	0.597	0.642	0.651	0.646	0.657	0.731	0.816	0.896	1.025	1.165	1.28	1.213	1.05	0.865	0.77	0.71	0.67	0.635	0.646	0.66	0.674	0.708	0.732	0.744	0.749	0.776	0.764	0.704	0.65	0.669	0.737	0.784	0.773	0.772	0.777	0.839	0.861	0.859	0.846	0.839	0.849	0.85	0.855
Dewey	47.5	0.8	0.792	0.727	0.641	0.608	0.637	0.698	0.723	0.725	0.715	0.771	0.855	0.95	1.068	1.202	1.264	1.174	0.99	0.821	0.737	0.693	0.662	0.632	0.638	0.649	0.658	0.679	0.699	0.711	0.728	0.768	0.773	0.719	0.668	0.678	0.738	0.781	0.753	0.725	0.713	0.789	0.828	0.849	0.853	0.865	0.867	0.849	0.831
Dewey	50	0.762	0.76	0.718	0.672	0.653	0.687	0.753	0.781	0.783	0.756	0.781	0.854	0.967	1.104	1.234	1.265	1.159	0.97	0.821	0.747	0.689	0.639	0.596	0.607	0.624	0.648	0.662	0.681	0.699	0.73	0.767	0.766	0.728	0.685	0.703	0.751	0.79	0.759	0.717	0.698	0.751	0.78	0.802	0.816	0.849	0.854	0.838	0.802
Dewey	52.5	0.727	0.73	0.705	0.684	0.663	0.687	0.733	0.76	0.76	0.726	0.743	0.837	0.996	1.148	1.224	1.193	1.086	0.94	0.824	0.754	0.698	0.635	0.584	0.591	0.61	0.634	0.635	0.661	0.675	0.702	0.724	0.723	0.702	0.672	0.694	0.741	0.778	0.746	0.711	0.698	0.748	0.758	0.767	0.777	0.805	0.812	0.779	0.745
Dewey	55	0.738	0.722	0.686	0.659	0.635	0.642	0.665	0.674	0.689	0.684	0.72	0.809	0.949	1.113	1.173	1.145	1.024	0.905	0.813	0.765	0.714	0.655	0.6	0.603	0.618	0.647	0.651	0.659	0.662	0.666	0.669	0.655	0.648	0.639	0.678	0.726	0.767	0.77	0.764	0.772	0.791	0.783	0.761	0.744	0.745	0.76	0.756	0.746
Dewey	57.5	0.727	0.695	0.641	0.595	0.59	0.601	0.619	0.635	0.689	0.737	0.786	0.844	0.933	1.091	1.168	1.139	0.989	0.88	0.808	0.792	0.755	0.729	0.681	0.673	0.67	0.678	0.663	0.653	0.649	0.651	0.654	0.647	0.653	0.661	0.699	0.73	0.764	0.784	0.802	0.826	0.848	0.859	0.829	0.786	0.763	0.775	0.78	0.778
Dewey	60	0.747	0.715	0.657	0.594	0.591	0.616	0.634	0.645	0.706	0.788	0.861	0.888	0.928	1.05	1.15	1.139	0.995	0.861	0.774	0.767	0.758	0.77	0.749	0.742	0.722	0.691	0.654	0.64	0.667	0.695	0.707	0.701	0.7	0.711	0.732	0.739	0.753	0.786	0.82	0.857	0.879	0.9	0.876	0.833	0.824	0.828	0.849	0.843
Dewey	62.5	0.75	0.718	0.658	0.6	0.606	0.645	0.664	0.676	0.728	0.803	0.871	0.901	0.943	1.027	1.127	1.132	1.042	0.948	0.873	0.878	0.845	0.855	0.817	0.808	0.778	0.741	0.686	0.673	0.716	0.76	0.789	0.813	0.822	0.827	0.801	0.787	0.771	0.785	0.82	0.863	0.899	0.91	0.904	0.877	0.894	0.897	0.913	0.891
Dewey	65	0.845	0.805	0.731	0.655	0.63	0.651	0.681	0.69	0.723	0.778	0.839	0.87	0.898	0.965	1.08	1.116	1.09	1.024	0.959	0.95	0.882	0.88	0.835	0.858	0.845	0.805	0.739	0.732	0.77	0.808	0.824	0.85	0.862	0.862	0.828	0.807	0.775	0.784	0.821	0.858	0.89	0.866	0.863	0.862	0.894	0.889	0.894	0.883
Dewey	67.5	0.848	0.81	0.751	0.682	0.662	0.671	0.698	0.705	0.74	0.786	0.833	0.842	0.872	0.937	1.055	1.091	1.079	1.044	0.988	0.976	0.883	0.865	0.805	0.818	0.808	0.789	0.756	0.753	0.777	0.806	0.834	0.853	0.856	0.846	0.83	0.823	0.788	0.797	0.829	0.863	0.883	0.844	0.85	0.848	0.87	0.864	0.854	0.869
Dewey	70	0.845	0.823	0.789	0.75	0.732	0.727	0.739	0.729	0.757	0.814	0.89	0.889	0.891	0.925	1.055	1.114	1.096	1.013	0.934	0.905	0.835	0.811	0.762	0.767	0.767	0.769	0.763	0.765	0.776	0.821	0.871	0.889	0.85	0.832	0.842	0.858	0.828	0.832	0.867	0.892	0.898	0.864	0.862	0.843	0.834	0.829	0.823	0.85
Dewey	72.5	0.809	0.794	0.771	0.75	0.758	0.771	0.778	0.747	0.757	0.823	0.921	0.933	0.933	0.943	1.06	1.13	1.11	0.987	0.88	0.83	0.786	0.748	0.692	0.669	0.674	0.699	0.713	0.707	0.713	0.76	0.833	0.864	0.825	0.807	0.822	0.865	0.844	0.838	0.851	0.876	0.877	0.87	0.879	0.864	0.842	0.842	0.84	0.865
Dewey	75	0.828	0.81	0.769	0.719	0.726	0.765	0.786	0.744	0.735	0.816	0.93	0.971	0.968	0.98	1.078	1.114	1.078	0.947	0.862	0.81	0.764	0.712	0.65	0.627	0.64	0.668	0.686	0.686	0.692	0.724	0.785	0.837	0.845	0.849	0.859	0.869	0.844	0.832	0.848	0.869	0.866	0.869	0.866	0.838	0.812	0.828	0.856	0.876
Dewey	77.5	0.886	0.835	0.754	0.668	0.67	0.721	0.764	0.742	0.733	0.81	0.913	0.965	0.974	1.009	1.091	1.082	1.014	0.907	0.864	0.837	0.781	0.715	0.644	0.626	0.642	0.664	0.68	0.677	0.679	0.682	0.729	0.771	0.821	0.821	0.837	0.836	0.834	0.841	0.847	0.859	0.839	0.839	0.84	0.829	0.827	0.848	0.877	0.888
Dewey	80	0.844	0.79	0.71	0.636	0.631	0.679	0.719	0.731	0.728	0.792	0.903	0.969	0.999	1.028	1.108	1.09	1.01	0.93	0.903	0.9	0.828	0.761	0.702	0.691	0.694	0.69	0.704	0.71	0.711	0.704	0.736	0.777	0.82	0.815	0.81	0.797	0.815	0.84	0.854	0.853	0.832	0.835	0.838	0.833	0.862	0.904	0.935	0.912
Dewey	82.5	0.801	0.753	0.691	0.647	0.642	0.678	0.716	0.744	0.739	0.757	0.843	0.905	0.96	0.996	1.091	1.134	1.073	0.986	0.914	0.906	0.86	0.815	0.779	0.782	0.784	0.777	0.771	0.761	0.754	0.753	0.789	0.832	0.866	0.858	0.848	0.852	0.857	0.852	0.837	0.834	0.836	0.835	0.856	0.871	0.919	0.952	0.957	0.934
Dewey	85	0.73	0.719	0.708	0.694	0.678	0.689	0.716	0.757	0.762	0.763	0.804	0.854	0.928	0.986	1.084	1.159	1.121	1.025	0.92	0.899	0.855	0.806	0.778	0.785	0.795	0.784	0.78	0.775	0.774	0.779	0.805	0.858	0.897	0.893	0.857	0.84	0.823	0.808	0.783	0.784	0.802	0.814	0.851	0.876	0.911	0.937	0.958	0.966
Dewey	87.5	0.73	0.723	0.733	0.746	0.737	0.731	0.739	0.76	0.779	0.791	0.806	0.831	0.911	0.993	1.077	1.142	1.102	1.01	0.912	0.891	0.852	0.803	0.769	0.79	0.809	0.809	0.799	0.797	0.818	0.833	0.851	0.894	0.947	0.948	0.914	0.885	0.861	0.851	0.824	0.827	0.832	0.83	0.849	0.859	0.864	0.873	0.912	0.959
Dewey	90	0.731	0.732	0.737	0.751	0.742	0.736	0.724	0.741	0.788	0.834	0.847	0.867	0.957	1.058	1.115	1.13	1.051	0.962	0.903	0.917	0.922	0.876	0.816	0.786	0.807	0.842	0.852	0.851	0.864	0.895	0.893	0.911	0.93	0.939	0.919	0.898	0.893	0.914	0.909	0.911	0.895	0.9	0.907	0.907	0.887	0.884	0.925	0.974
Dewey	92.5	0.756	0.75	0.739	0.745	0.752	0.755	0.729	0.727	0.783	0.848	0.886	0.913	1.01	1.13	1.164	1.141	1.03	0.959	0.917	0.934	0.956	0.928	0.858	0.797	0.811	0.873	0.911	0.917	0.913	0.938	0.923	0.918	0.915	0.933	0.934	0.923	0.922	0.946	0.964	0.968	0.955	0.949	0.936	0.928	0.902	0.884	0.9	0.938
Dewey	95	0.75	0.755	0.739	0.72	0.727	0.745	0.734	0.725	0.763	0.819	0.862	0.912	1.012	1.158	1.178	1.122	0.984	0.919	0.889	0.901	0.928	0.913	0.846	0.769	0.782	0.861	0.926	0.924	0.901	0.915	0.919	0.916	0.895	0.9	0.898	0.896	0.905	0.918	0.929	0.929	0.945	0.953	0.941	0.924	0.917	0.913	0.921	0.942
Dewey	97.5	0.797	0.794	0.767	0.734	0.729	0.761	0.79	0.789	0.806	0.835	0.867	0.912	1.001	1.138	1.143	1.078	0.972	0.935	0.881	0.846	0.801	0.785	0.754	0.737	0.744	0.786	0.848	0.871	0.848	0.829	0.846	0.863	0.874	0.87	0.856	0.853	0.876	0.903	0.912	0.9	0.908	0.907	0.886	0.873	0.886	0.898	0.903	0.902
Dewey	100	0.814	0.826	0.788	0.728	0.7	0.767	0.827	0.835	0.828	0.851	0.889	0.931	1.006	1.101	1.102	1.04	0.963	0.94	0.883	0.849	0.787	0.775	0.759	0.764	0.749	0.74	0.758	0.777	0.787	0.791	0.833	0.854	0.878	0.869	0.851	0.847	0.87	0.898	0.899	0.884	0.884	0.867	0.844	0.825	0.846	0.866	0.882	0.884
Dewey	102.5	0.838	0.832	0.78	0.725	0.712	0.785	0.846	0.852	0.84	0.85	0.889	0.939	1.02	1.112	1.12	1.072	0.998	0.956	0.884	0.847	0.796	0.778	0.772	0.777	0.757	0.73	0.725	0.76	0.796	0.82	0.835	0.813	0.82	0.836	0.851	0.853	0.859	0.884	0.899	0.887	0.867	0.829	0.824	0.84	0.876	0.882	0.877	0.875
Dewey	105	0.81	0.798	0.775	0.741	0.758	0.805	0.83	0.816	0.796	0.807	0.863	0.924	1.019	1.127	1.172	1.12	1.004	0.924	0.872	0.864	0.859	0.838	0.807	0.773	0.756	0.75	0.759	0.785	0.841	0.871	0.868	0.801	0.771	0.81	0.846	0.859	0.831	0.83	0.858	0.863	0.867	0.826	0.835	0.847	0.86	0.848	0.853	0.878
Dewey	107.5	0.782	0.762	0.76	0.77	0.81	0.811	0.815	0.808	0.811	0.812	0.839	0.883	0.983	1.103	1.182	1.139	1.025	0.925	0.868	0.852	0.848	0.826	0.787	0.757	0.757	0.759	0.781	0.819	0.893	0.908	0.877	0.799	0.765	0.798	0.837	0.863	0.844	0.836	0.865	0.877	0.89	0.844	0.855	0.875	0.905	0.9	0.896	0.888
Dewey	110	0.728	0.721	0.75	0.786	0.825	0.802	0.797	0.801	0.834	0.844	0.842	0.843	0.948	1.081	1.198	1.2	1.124	1.04	0.952	0.919	0.876	0.823	0.759	0.73	0.751	0.782	0.823	0.858	0.909	0.912	0.889	0.849	0.863	0.885	0.894	0.889	0.864	0.844	0.86	0.874	0.899	0.856	0.858	0.867	0.9	0.905	0.905	0.898
Dewey	112.5	0.723	0.708	0.72	0.734	0.755	0.744	0.766	0.8	0.846	0.856	0.855	0.868	0.971	1.067	1.183	1.26	1.267	1.205	1.06	0.998	0.919	0.858	0.784	0.749	0.768	0.803	0.838	0.87	0.901	0.904	0.89	0.882	0.919	0.918	0.914	0.899	0.89	0.857	0.859	0.865	0.904	0.862	0.862	0.867	0.917	0.943	0.95	0.942
Dewey	115	0.771	0.745	0.749	0.725	0.722	0.698	0.723	0.769	0.816	0.839	0.838	0.861	0.941	1.024	1.116	1.214	1.272	1.276	1.194	1.141	1.031	0.929	0.835	0.816	0.852	0.882	0.897	0.899	0.913	0.912	0.896	0.895	0.922	0.931	0.934	0.932	0.917	0.88	0.866	0.87	0.905	0.868	0.876	0.878	0.923	0.945	0.956	0.991
Dewey	117.5	0.816	0.81	0.803	0.735	0.698	0.68	0.708	0.747	0.776	0.799	0.837	0.883	0.927	0.968	1.02	1.076	1.111	1.117	1.081	1.045	0.944	0.878	0.8	0.797	0.823	0.842	0.857	0.857	0.874	0.858	0.835	0.839	0.846	0.861	0.882	0.919	0.916	0.882	0.889	0.901	0.924	0.878	0.887	0.895	0.914	0.904	0.902	0.939
Dewey	120	0.82	0.827	0.838	0.793	0.754	0.73	0.734	0.75	0.772	0.814	0.879	0.912	0.911	0.922	0.951	0.971	0.983	0.987	0.994	0.965	0.867	0.8	0.748	0.778	0.807	0.794	0.792	0.787	0.805	0.789	0.779	0.795	0.813	0.831	0.856	0.897	0.904	0.886	0.888	0.892	0.894	0.854	0.872	0.9	0.923	0.903	0.877	0.887
Dewey	122.5	0.791	0.807	0.806	0.798	0.785	0.8	0.77	0.747	0.759	0.818	0.909	0.934	0.931	0.94	0.965	1.005	0.997	0.97	0.912	0.864	0.791	0.746	0.716	0.72	0.735	0.734	0.762	0.774	0.775	0.758	0.771	0.788	0.828	0.85	0.891	0.922	0.918	0.884	0.866	0.861	0.868	0.862	0.886	0.916	0.936	0.914	0.881	0.863
Dewey	125	0.78	0.791	0.786	0.79	0.816	0.862	0.837	0.799	0.799	0.863	0.935	0.951	0.955	0.968	0.996	1.045	1.053	1.035	0.971	0.929	0.872	0.815	0.785	0.774	0.782	0.765	0.772	0.772	0.768	0.781	0.832	0.861	0.9	0.904	0.925	0.926	0.91	0.891	0.871	0.863	0.856	0.841	0.853	0.889	0.926	0.934	0.917	0.922
Dewey	127.5	0.786	0.8	0.782	0.775	0.848	0.931	0.915	0.842	0.825	0.882	0.907	0.911	0.933	0.982	1.028	1.066	1.066	1.041	0.976	0.943	0.891	0.84	0.8	0.794	0.814	0.822	0.832	0.847	0.865	0.906	0.949	0.964	0.975	0.977	0.983	0.964	0.925	0.895	0.891	0.888	0.89	0.866	0.854	0.873	0.917	0.944	0.931	0.936
Dewey	130	0.732	0.785	0.814	0.804	0.866	0.927	0.922	0.84	0.81	0.855	0.879	0.899	0.936	0.979	1.012	0.99	0.971	0.939	0.899	0.884	0.845	0.822	0.796	0.815	0.848	0.855	0.847	0.871	0.904	0.955	0.973	0.979	0.964	0.958	0.944	0.925	0.899	0.908	0.93	0.934	0.919	0.881	0.847	0.865	0.914	0.957	0.945	0.935
Dewey	132.5	0.797	0.854	0.918	0.913	0.944	0.947	0.928	0.86	0.832	0.854	0.867	0.891	0.932	0.957	0.955	0.905	0.884	0.882	0.883	0.898	0.868	0.846	0.828	0.856	0.891	0.884	0.87	0.901	0.946	0.981	0.971	0.958	0.946	0.962	0.973	0.962	0.92	0.919	0.944	0.956	0.943	0.898	0.857	0.856	0.916	0.986	0.996	0.972
Dewey	135	0.93	0.936	0.978	0.968	0.964	0.925	0.909	0.9	0.886	0.893	0.899	0.921	0.938	0.926	0.891	0.843	0.832	0.861	0.889	0.928	0.939	0.948	0.935	0.946	0.953	0.933	0.906	0.911	0.945	0.964	0.977	0.966	0.968	0.983	1.016	1.031	0.988	0.985	1.001	1.031	1.019	0.973	0.931	0.909	0.935	1.003	1.027	1.009
Dewey	137.5	0.993	0.971	0.986	0.972	0.964	0.94	0.958	0.981	0.956	0.941	0.927	0.924	0.914	0.915	0.914	0.892	0.873	0.895	0.94	0.993	1.025	1.035	1.022	1.015	0.997	0.962	0.929	0.927	0.957	0.971	0.992	0.981	0.984	0.977	1	1.009	0.985	0.989	1.024	1.059	1.052	1.008	0.979	0.953	0.953	1.001	1.035	1.048
Dewey	140	1.005	0.951	0.92	0.913	0.917	0.92	0.952	0.987	0.98	0.977	0.964	0.948	0.919	0.924	0.946	0.939	0.911	0.919	0.982	1.056	1.103	1.125	1.113	1.101	1.057	1.024	1.001	1.007	1.042	1.034	1.035	1.001	0.985	0.948	0.957	0.987	1.015	1.031	1.062	1.088	1.094	1.078	1.066	1.038	1.004	1.012	1.033	1.031
Dewey	142.5	0.919	0.895	0.859	0.865	0.874	0.897	0.932	0.964	1.003	1.011	0.993	0.96	0.948	0.971	1.008	0.988	0.949	0.945	1.004	1.082	1.102	1.119	1.114	1.126	1.083	1.036	1.026	1.049	1.097	1.07	1.026	0.962	0.922	0.876	0.892	0.938	1.013	1.039	1.059	1.055	1.046	1.02	1.031	1.036	1.038	1.036	1.061	1.063
Dewey	145	0.936	0.908	0.864	0.86	0.867	0.891	0.917	0.977	1.034	1.034	0.996	0.97	0.974	0.992	1.005	0.97	0.94	0.943	0.993	1.053	1.051	1.055	1.049	1.083	1.073	1.04	1.011	1.02	1.084	1.101	1.051	0.956	0.886	0.864	0.913	0.983	1.059	1.063	1.052	1.036	1.029	1.006	1.036	1.037	1.033	1.005	1.024	1.027
Dewey	147.5	1.001	0.946	0.859	0.822	0.84	0.884	0.918	0.991	1.065	1.068	1.026	0.987	0.982	0.988	1.012	1.01	1.029	1.027	1.032	1.03	1.008	1.003	0.982	1.01	1.021	1.003	0.961	0.946	1.002	1.057	1.028	0.953	0.895	0.907	0.987	1.047	1.111	1.089	1.055	1.019	0.998	0.978	0.997	1.003	1.002	0.98	0.997	1.028
Dewey	150	1.004	0.946	0.877	0.87	0.911	0.949	0.957	1.015	1.067	1.072	1.026	0.985	0.966	0.96	0.996	1.056	1.124	1.131	1.107	1.064	1.019	0.991	0.964	0.983	0.992	0.966	0.913	0.906	0.967	1.058	1.047	0.973	0.914	0.946	1.041	1.116	1.153	1.11	1.048	0.997	0.981	0.961	0.958	0.954	0.962	0.943	0.952	0.978
Dewey	152.5	0.992	0.951	0.9	0.906	0.953	0.977	0.958	0.961	1.004	1.025	1.015	0.995	0.984	0.986	1.019	1.099	1.183	1.216	1.201	1.164	1.1	1.061	1.018	1.014	1.007	0.968	0.942	0.951	0.989	1.029	1.009	0.977	0.967	1.016	1.089	1.136	1.149	1.096	1.026	0.957	0.944	0.937	0.934	0.937	0.965	0.962	0.966	0.97
Dewey	155	0.933	0.938	0.928	0.943	0.968	0.981	0.96	0.926	0.933	0.965	0.989	1.012	1.004	1.028	1.059	1.12	1.178	1.215	1.231	1.218	1.142	1.079	1.022	1.006	0.999	0.976	0.982	1.025	1.059	1.074	1.04	1.022	1.028	1.051	1.062	1.084	1.094	1.069	1.018	0.956	0.946	0.949	0.974	0.991	1.03	1.001	0.983	0.948
Dewey	157.5	0.947	0.969	0.965	0.927	0.9	0.915	0.934	0.892	0.869	0.907	0.989	1.025	0.994	1.005	1.04	1.097	1.149	1.208	1.249	1.254	1.188	1.113	1.023	0.976	0.967	0.979	1	1.047	1.047	1.028	1.008	1.034	1.084	1.062	1.012	0.974	0.985	0.992	0.973	0.941	0.944	0.972	1.022	1.036	1.048	0.994	0.967	0.927
Dewey	160	0.953	0.966	0.972	0.936	0.902	0.916	0.96	0.937	0.892	0.929	1.007	1.022	0.939	0.922	0.993	1.093	1.14	1.162	1.175	1.191	1.149	1.095	0.989	0.917	0.878	0.92	0.948	0.986	0.981	0.985	1.002	1.047	1.081	1.029	0.957	0.906	0.916	0.916	0.928	0.926	0.949	0.959	0.99	1.001	1.012	0.975	0.941	0.902
Dewey	162.5	0.891	0.935	0.997	0.999	0.971	0.948	0.964	0.948	0.909	0.926	0.981	0.997	0.952	0.92	0.956	1.032	1.054	1.075	1.078	1.11	1.086	1.04	0.929	0.854	0.813	0.863	0.892	0.917	0.912	0.929	0.962	1.013	1.037	0.983	0.913	0.868	0.881	0.875	0.877	0.88	0.93	0.95	0.966	0.963	0.969	0.958	0.914	0.888
Dewey	165	0.9	0.941	1.005	1.029	1.007	0.958	0.944	0.946	0.928	0.927	0.938	0.963	0.967	0.948	0.958	1	0.997	1	1.006	1.043	1.025	0.987	0.917	0.878	0.867	0.896	0.903	0.889	0.879	0.924	0.963	1.018	1.023	0.988	0.925	0.872	0.883	0.891	0.9	0.904	0.94	0.976	0.982	0.973	0.962	0.971	0.951	0.956
Dewey	167.5	0.997	1.014	1.037	1.022	0.987	0.922	0.916	0.914	0.929	0.923	0.929	0.952	0.97	0.97	0.971	1.018	1.038	1.054	1.056	1.07	1.046	1.003	0.976	0.988	1	1.01	1.007	0.998	0.987	1.011	1.041	1.073	1.072	1.041	0.983	0.929	0.937	0.973	0.978	0.986	1.003	1.057	1.079	1.08	1.055	1.039	1.004	1.004
Dewey	170	1.163	1.108	1.06	1.019	0.986	0.93	0.948	0.952	0.961	0.919	0.896	0.896	0.904	0.934	0.975	1.051	1.078	1.063	1.048	1.046	1.049	1.025	1.031	1.054	1.058	1.043	1.018	0.994	0.987	1.006	1.043	1.044	1.02	0.985	0.949	0.924	0.931	0.973	0.998	1.026	1.034	1.061	1.079	1.08	1.053	1.035	1.014	1.028
Dewey	172.5	1.141	1.095	1.057	1.036	1.034	1.015	1.042	1.02	0.998	0.939	0.906	0.878	0.873	0.921	0.984	1.069	1.1	1.104	1.082	1.074	1.055	1.033	1.003	1	0.975	0.973	0.965	0.97	1.005	1.04	1.065	1.038	0.99	0.948	0.929	0.962	0.989	1	0.984	0.992	0.997	0.999	1.015	1.037	1.029	1.015	0.995	1.036
Dewey	175	1.153	1.072	0.999	1.019	1.037	1.043	1.034	1.018	1.006	0.975	0.957	0.918	0.913	0.946	0.996	1.053	1.079	1.076	1.041	1.019	1.016	1.006	0.948	0.904	0.872	0.873	0.863	0.86	0.915	0.971	0.996	0.974	0.94	0.925	0.941	1.001	1.038	1.012	0.963	0.929	0.921	0.898	0.896	0.915	0.94	0.977	1.023	1.117
Dewey	177.5	1.029	0.986	0.946	0.968	0.995	1.013	0.983	0.96	0.961	0.988	1.017	0.992	0.975	0.959	0.974	1.031	1.092	1.131	1.087	1.047	0.99	0.971	0.905	0.879	0.852	0.849	0.848	0.859	0.919	0.978	1.001	1.007	1.012	1.027	1.045	1.073	1.08	1.029	0.954	0.901	0.879	0.871	0.87	0.893	0.916	0.97	1.055	1.17
Dewey	180	1.048	0.987	0.921	0.916	0.923	0.943	0.919	0.924	0.949	1.009	1.058	1.041	1.011	0.968	0.984	1.042	1.109	1.115	1.077	1.035	0.984	0.967	0.919	0.907	0.879	0.853	0.851	0.858	0.903	0.95	0.969	0.99	1.017	1.058	1.076	1.077	1.081	1.062	1.016	0.965	0.933	0.922	0.91	0.917	0.931	0.985	1.064	1.153
Dewey	182.5	0.926	0.935	0.957	0.973	0.991	0.993	0.981	0.976	0.98	0.996	1.03	1.049	1.07	1.05	1.051	1.067	1.094	1.096	1.097	1.082	1.013	0.977	0.95	0.967	0.952	0.906	0.912	0.922	0.968	1.009	1.01	1.009	1.006	1.04	1.066	1.073	1.072	1.081	1.054	1.026	0.98	0.961	0.953	0.965	0.969	0.993	1.023	1.069
Dewey	185	0.96	0.961	0.99	1.035	1.051	1.039	1.022	1.03	1.024	1.009	1.01	1.029	1.061	1.074	1.099	1.107	1.111	1.094	1.098	1.091	1.031	0.999	0.988	1.005	0.985	0.903	0.898	0.917	0.991	1.044	1.022	0.98	0.95	0.99	1.046	1.062	1.063	1.082	1.082	1.08	1.037	1.016	0.994	1.001	0.997	1.021	1.02	1.036
Dewey	187.5	0.921	0.947	0.994	1.031	1.036	0.999	0.977	0.988	0.994	0.953	0.947	0.992	1.06	1.1	1.105	1.091	1.079	1.072	1.084	1.073	1.004	0.962	0.955	0.975	0.965	0.896	0.894	0.916	0.996	1.05	1.015	0.951	0.919	0.972	1.032	1.038	1.017	1.014	1.002	1.01	0.984	1.001	0.99	1.005	1.003	1.016	0.993	0.989
Dewey	190	0.951	0.962	0.974	0.958	0.949	0.924	0.918	0.934	0.941	0.907	0.891	0.924	0.974	1.022	1.053	1.082	1.089	1.092	1.089	1.079	1.015	0.967	0.931	0.916	0.889	0.849	0.844	0.858	0.909	0.952	0.938	0.893	0.884	0.929	0.976	0.983	0.983	0.984	0.971	0.974	0.973	1.012	0.989	0.984	0.96	0.967	0.957	0.96
Dewey	192.5	0.93	0.977	0.997	0.942	0.911	0.886	0.887	0.894	0.929	0.915	0.899	0.892	0.918	0.968	1.015	1.078	1.126	1.147	1.141	1.115	1.079	1.016	0.943	0.886	0.874	0.887	0.891	0.891	0.899	0.924	0.931	0.906	0.893	0.925	0.948	0.982	1.014	1.044	1.015	0.988	0.984	1.019	0.998	0.973	0.946	0.927	0.912	0.909
Dewey	195	1.005	1.043	1.049	1.002	0.964	0.949	0.94	0.926	0.938	0.931	0.92	0.89	0.893	0.925	0.982	1.049	1.115	1.155	1.156	1.146	1.125	1.053	0.986	0.933	0.943	0.94	0.924	0.924	0.933	0.954	0.984	0.977	0.958	0.941	0.928	0.958	0.994	1.049	1.059	1.04	1.021	1.022	1.01	0.986	0.952	0.914	0.91	0.937
Dewey	197.5	1.016	1.05	1.043	1.008	0.963	0.957	0.933	0.919	0.94	0.973	1.008	0.991	0.959	0.922	0.924	0.966	1.057	1.109	1.127	1.11	1.095	1.025	0.99	0.971	1.009	0.998	0.976	0.977	0.984	1.011	1.038	1.061	1.04	1.004	0.955	0.952	0.973	1.016	1.05	1.041	1.021	1.009	1.016	1.009	0.984	0.957	0.964	0.991
Dewey	200	1.049	1.042	0.998	0.958	0.915	0.925	0.913	0.902	0.898	0.927	0.986	0.996	0.958	0.883	0.861	0.886	0.957	0.995	1.023	1.033	1.029	1.005	1.006	1.012	1.033	1.013	0.991	0.974	0.957	0.956	0.982	1.035	1.067	1.05	1.002	0.983	0.981	0.982	0.995	0.981	0.964	0.934	0.97	1.011	1.003	0.983	0.991	1.029
Dewey	202.5	1.043	1.039	1.005	0.948	0.906	0.893	0.865	0.839	0.83	0.864	0.936	0.966	0.926	0.83	0.785	0.81	0.888	0.92	0.927	0.928	0.955	0.987	0.995	0.978	0.981	0.974	0.964	0.918	0.862	0.837	0.86	0.915	0.972	0.991	0.979	0.971	0.966	0.954	0.935	0.917	0.923	0.933	0.974	1.008	0.984	0.969	0.985	1.02
Dewey	205	1.021	1.018	1.008	0.97	0.938	0.903	0.863	0.831	0.806	0.827	0.891	0.932	0.9	0.825	0.792	0.798	0.856	0.893	0.905	0.921	0.952	1.022	1.025	0.995	0.984	0.971	0.971	0.946	0.906	0.855	0.82	0.815	0.865	0.919	0.965	0.985	0.957	0.942	0.919	0.927	0.943	0.965	1.003	1.027	1	0.976	0.98	0.998
Dewey	207.5	1	1.035	1.062	1.042	1.023	0.979	0.927	0.881	0.866	0.915	0.988	1.029	0.984	0.914	0.889	0.882	0.916	0.945	0.937	0.948	0.949	1.01	1.003	0.982	0.96	0.926	0.924	0.951	0.968	0.932	0.865	0.816	0.845	0.887	0.94	0.939	0.895	0.888	0.91	0.955	0.987	1.018	1.037	1.014	0.973	0.942	0.978	1.005
Dewey	210	0.99	1.018	1.047	1.048	1.041	1.004	0.968	0.952	0.953	1.002	1.049	1.065	1.004	0.949	0.964	0.998	1.034	1.05	1.027	1.036	1.02	1.047	1.035	1.042	1.025	0.98	0.948	0.982	1.021	1.003	0.946	0.914	0.948	0.973	0.994	0.973	0.944	0.944	0.989	1.023	1.028	1.016	1.02	0.999	0.979	0.969	1.03	1.071
Dewey	212.5	1.052	1.045	1.048	1.041	1.044	1.018	1	1.005	1.012	1.045	1.062	1.056	0.993	0.952	1.02	1.106	1.146	1.121	1.077	1.075	1.037	1.019	0.999	1.044	1.041	0.99	0.933	0.966	1.021	1.024	1.007	1.016	1.048	1.036	1.002	0.974	0.976	1.001	1.057	1.069	1.05	1.012	1.005	0.994	0.992	0.99	1.055	1.12
Dewey	215	1.068	1.018	0.995	1.002	1.026	1.028	1.022	1.037	1.006	0.998	0.986	0.985	0.926	0.91	1.008	1.118	1.154	1.101	1.062	1.064	1.043	0.998	0.987	1.055	1.091	1.054	0.986	0.983	1.008	1.007	1.008	1.041	1.05	1.028	0.98	0.992	1.01	1.037	1.048	1.042	1.008	0.981	0.988	1.018	1.032	1.039	1.063	1.105
Dewey	217.5	1.052	1.006	0.996	1.009	1.026	1.022	1.041	1.058	1.021	0.996	0.984	0.988	0.948	0.947	1.055	1.134	1.131	1.077	1.058	1.084	1.035	0.966	0.932	1.001	1.051	1.048	1.025	1.033	1.041	1.007	1.002	1.04	1.052	1.035	1.005	1.016	1.006	1.026	1.034	1.054	1.025	1.008	1.018	1.06	1.091	1.089	1.065	1.067
Dewey	220	1.02	1.026	1.037	1.022	1.021	1.023	1.059	1.062	1.025	0.989	0.96	0.955	0.949	0.984	1.088	1.166	1.159	1.107	1.04	1.043	0.99	0.937	0.907	0.954	1.013	1.023	1.031	1.023	1.002	0.959	0.966	1.025	1.059	1.059	1.048	1.035	0.997	0.987	0.987	1.014	1.011	1.02	1.049	1.072	1.09	1.083	1.06	1.054
Dewey	222.5	1.19	1.147	1.086	1.023	1.008	1.01	1.045	1.055	1.03	0.985	0.926	0.913	0.944	0.996	1.077	1.133	1.137	1.102	1.025	1.01	0.954	0.924	0.885	0.894	0.922	0.928	0.963	0.971	0.965	0.95	0.966	1.02	1.044	1.041	1.042	1.007	0.977	0.973	1.01	1.04	1.038	1.028	1.028	1.007	1.012	1.007	1.012	1.029
Dewey	225	1.209	1.144	1.043	0.971	0.986	1.018	1.013	0.992	0.978	0.959	0.904	0.884	0.922	0.981	1.038	1.075	1.078	1.02	0.924	0.881	0.844	0.847	0.836	0.851	0.879	0.89	0.923	0.936	0.941	0.955	0.959	0.982	0.975	0.97	0.976	0.957	0.94	0.942	0.987	1.018	1.034	1.012	0.988	0.925	0.902	0.91	0.958	0.997
Dewey	227.5	1.217	1.128	1.02	0.974	0.994	1.024	1.001	0.976	0.968	0.976	0.954	0.925	0.915	0.944	1.005	1.041	1.031	0.964	0.901	0.886	0.859	0.864	0.87	0.892	0.909	0.911	0.925	0.923	0.918	0.942	0.957	0.963	0.965	0.949	0.945	0.912	0.917	0.964	1.03	1.06	1.048	1.011	0.959	0.893	0.851	0.851	0.908	0.948
Dewey	230	1.055	1.035	1.011	0.98	0.982	0.995	0.979	0.978	1.003	1.031	1.039	0.994	0.959	0.951	1.006	1.035	1.029	0.978	0.926	0.926	0.892	0.914	0.952	1.009	1.013	0.997	0.994	1.007	1.011	1.018	1.021	0.999	1.009	0.997	0.981	0.931	0.932	0.992	1.055	1.071	1.036	0.995	0.946	0.91	0.876	0.885	0.941	0.98
Dewey	232.5	1.055	1.05	1.04	1.002	0.984	0.995	0.983	1.001	1.035	1.066	1.094	1.061	1.03	0.988	1.013	1.046	1.071	1.057	1.023	1.03	0.992	1.01	1.037	1.085	1.064	1.032	1.028	1.055	1.093	1.078	1.042	0.967	0.981	1.003	1.01	0.963	0.973	1.02	1.067	1.068	1.042	1.032	0.991	0.953	0.906	0.9	0.952	0.976
Dewey	235	1.018	1.017	1.024	0.998	1	1.014	1.009	1.043	1.072	1.083	1.083	1.056	1.053	1.004	0.985	0.995	1.052	1.089	1.067	1.055	1.003	1.026	1.027	1.062	1.034	1.017	1.034	1.07	1.132	1.12	1.062	0.949	0.929	0.976	1.032	1.025	1.028	1.033	1.045	1.038	1.022	1.032	1.004	0.974	0.919	0.916	0.964	0.993
Dewey	237.5	1.005	0.998	0.998	0.999	1.008	1.021	1.023	1.06	1.09	1.084	1.066	1.052	1.066	1.026	0.981	0.964	1.013	1.061	1.071	1.067	1.016	1.016	0.979	0.975	0.956	0.968	1.005	1.021	1.066	1.078	1.053	0.971	0.933	0.967	1.026	1.046	1.059	1.059	1.061	1.055	1.043	1.07	1.055	1.031	0.986	0.965	0.978	0.984
Dewey	240	0.994	1.002	1.025	1.04	1.048	1.054	1.072	1.112	1.126	1.111	1.056	1.023	1.011	0.985	0.936	0.908	0.962	1.02	1.029	1.011	0.973	0.989	0.971	0.957	0.931	0.936	0.969	0.984	1	1.021	1.038	1.028	1.005	1.002	1.017	1.04	1.071	1.076	1.073	1.055	1.018	1.024	1.029	1.04	1.029	1.008	1.002	0.991
Dewey	242.5	0.963	0.989	1.027	1.045	1.033	1.043	1.077	1.124	1.131	1.11	1.052	1.01	0.985	0.97	0.91	0.874	0.902	0.956	0.998	1.006	1.014	1.021	1.003	0.952	0.895	0.89	0.92	0.96	0.989	1.003	1.032	1.044	1.042	1.009	0.976	1.006	1.066	1.094	1.075	1.045	1.015	1.026	1.042	1.063	1.067	1.043	1.008	0.98
Dewey	245	0.979	1.017	1.073	1.093	1.083	1.074	1.095	1.114	1.12	1.102	1.039	0.966	0.931	0.921	0.869	0.852	0.898	0.987	1.065	1.077	1.076	1.03	0.993	0.937	0.911	0.926	0.943	0.958	0.961	0.966	0.992	1.013	1.049	1.011	0.949	0.952	1.014	1.058	1.044	1.023	1.014	1.013	1.038	1.048	1.043	1.028	1.006	0.982
Dewey	247.5	1.012	1.044	1.107	1.156	1.145	1.112	1.104	1.112	1.125	1.125	1.071	0.987	0.93	0.928	0.907	0.902	0.918	0.983	1.078	1.121	1.145	1.068	0.996	0.912	0.913	0.959	0.999	1.006	1.003	1.007	1.005	0.992	1.001	0.996	0.966	0.968	1.002	1.048	1.04	1.019	0.997	0.984	0.998	1.016	1.014	1.016	1.008	0.989
Dewey	250	1.071	1.097	1.147	1.194	1.18	1.117	1.085	1.09	1.128	1.161	1.11	1.041	0.974	0.972	0.957	0.934	0.928	0.973	1.061	1.106	1.114	1.024	0.952	0.884	0.93	0.999	1.064	1.074	1.069	1.072	1.041	1.005	0.985	0.997	0.998	0.994	0.996	1.026	1.053	1.049	1.005	0.961	0.986	1.024	1.05	1.048	1.042	1.026
Dewey	252.5	1.008	1.041	1.101	1.158	1.151	1.106	1.091	1.113	1.134	1.165	1.142	1.116	1.053	1.037	1.019	0.995	0.957	0.955	0.986	1.026	1.047	1.018	0.999	0.96	0.999	1.041	1.098	1.123	1.128	1.131	1.091	1.032	0.98	0.997	1.017	1.038	1.037	1.066	1.101	1.086	1.005	0.946	0.979	1.031	1.088	1.094	1.097	1.064
Dewey	255	0.969	0.998	1.035	1.054	1.039	1.032	1.051	1.098	1.114	1.134	1.125	1.136	1.114	1.084	1.034	0.999	0.947	0.932	0.938	0.984	1.003	1.014	1.055	1.058	1.072	1.079	1.093	1.1	1.078	1.082	1.076	1.042	0.998	0.986	1.015	1.047	1.07	1.075	1.102	1.084	1.018	0.98	1.019	1.066	1.114	1.119	1.121	1.078
Dewey	257.5	0.907	0.942	0.988	1.031	1.044	1.051	1.058	1.088	1.105	1.111	1.109	1.113	1.108	1.074	1.033	1.012	0.973	0.956	0.936	0.973	0.986	1.026	1.089	1.108	1.092	1.068	1.037	1.009	0.971	0.991	1.033	1.043	1.025	1.016	1.028	1.044	1.061	1.06	1.064	1.037	0.989	0.991	1.003	1.017	1.025	1.073	1.105	1.077
Dewey	260	0.909	0.928	0.946	0.994	1.027	1.057	1.037	1.037	1.054	1.082	1.093	1.088	1.077	1.058	1.013	0.981	0.927	0.908	0.901	0.95	1	1.053	1.104	1.09	1.051	1.004	0.963	0.915	0.884	0.906	0.942	0.956	0.962	0.985	1.012	1.02	1.033	1.017	1.011	0.987	0.962	0.993	0.999	1.018	0.982	1.004	1.023	1.007
Dewey	262.5	0.872	0.921	0.972	1.017	1.031	1.029	1.004	0.99	1.011	1.049	1.074	1.07	1.042	1.007	0.958	0.916	0.876	0.872	0.883	0.931	0.967	0.998	1.013	0.992	0.958	0.912	0.87	0.829	0.823	0.848	0.875	0.89	0.905	0.937	0.936	0.94	0.954	0.976	0.975	0.952	0.914	0.932	0.945	0.976	0.952	0.943	0.937	0.923
Dewey	265	0.943	0.964	0.978	0.979	0.966	0.964	0.952	0.935	0.934	0.979	1.029	1.038	1.003	0.953	0.915	0.877	0.839	0.819	0.825	0.873	0.929	0.956	0.964	0.931	0.916	0.891	0.873	0.842	0.818	0.821	0.828	0.84	0.845	0.856	0.857	0.877	0.914	0.942	0.927	0.897	0.866	0.878	0.914	0.961	0.965	0.919	0.879	0.849
Dewey	267.5	0.981	1.009	1.031	1.006	0.983	0.953	0.944	0.927	0.925	0.953	0.978	0.988	0.979	0.938	0.919	0.882	0.86	0.838	0.827	0.86	0.901	0.943	0.962	0.939	0.921	0.91	0.929	0.913	0.871	0.846	0.837	0.848	0.831	0.848	0.852	0.884	0.916	0.921	0.908	0.879	0.879	0.878	0.924	0.954	0.971	0.919	0.879	0.854
Dewey	270	0.999	1.007	1.012	1.018	1.027	1.012	0.986	0.955	0.937	0.934	0.958	0.972	0.976	0.923	0.907	0.879	0.868	0.843	0.833	0.861	0.905	0.954	0.97	0.931	0.906	0.905	0.965	0.972	0.932	0.888	0.868	0.885	0.886	0.918	0.928	0.935	0.938	0.913	0.906	0.891	0.931	0.943	0.967	0.961	0.97	0.943	0.901	0.866
Dewey	272.5	0.97	0.979	0.997	1.042	1.089	1.08	1.045	0.992	0.987	0.971	0.984	1.002	1.001	0.952	0.896	0.876	0.872	0.859	0.844	0.865	0.91	0.977	0.993	0.974	0.954	0.968	1.027	1.038	1.007	0.957	0.914	0.905	0.906	0.955	0.983	0.988	0.975	0.958	0.962	0.965	1.005	1.016	1.014	0.997	0.991	0.966	0.939	0.912
Dewey	275	0.933	0.96	0.998	1.08	1.127	1.101	1.035	0.979	1.001	1.015	1.06	1.086	1.053	0.97	0.883	0.881	0.883	0.875	0.857	0.873	0.915	0.953	0.959	0.95	0.958	0.994	1.058	1.083	1.052	1.008	0.989	1.003	1.007	1.021	1.03	1.033	1.024	1.036	1.03	1.037	1.046	1.069	1.039	1.018	1.01	0.994	0.965	0.946
Dewey	277.5	1.005	1.015	1.038	1.112	1.161	1.127	1.059	0.989	1.014	1.045	1.1	1.122	1.06	0.971	0.887	0.893	0.917	0.913	0.901	0.908	0.948	0.982	0.99	0.994	1.03	1.079	1.133	1.127	1.083	1.041	1.041	1.057	1.042	1.035	1.041	1.066	1.052	1.077	1.073	1.086	1.056	1.057	1.037	1.04	1.025	0.985	0.956	0.987
Dewey	280	1.079	1.087	1.096	1.139	1.156	1.13	1.07	1.015	1.026	1.052	1.103	1.116	1.065	0.972	0.893	0.878	0.911	0.933	0.935	0.953	0.988	1.027	1.046	1.045	1.071	1.1	1.131	1.114	1.054	1.017	1.027	1.047	1.04	1.06	1.07	1.064	1.001	1.011	1.029	1.046	1.006	0.987	0.992	1.011	1.019	0.977	0.953	0.984
Dewey	282.5	1.12	1.101	1.089	1.112	1.113	1.101	1.072	1.038	1.023	1	1.012	1.023	1.008	0.96	0.882	0.857	0.88	0.924	0.931	0.958	0.99	1.032	1.043	1.031	1.05	1.061	1.079	1.059	1.019	0.987	0.983	0.979	0.979	1.001	1.014	0.994	0.931	0.925	0.937	0.953	0.939	0.932	0.97	1.005	1.034	1.01	0.98	0.993
Dewey	285	1.036	1.038	1.052	1.06	1.041	1.031	1.044	1.053	1.062	1.013	0.979	0.956	0.985	0.993	0.934	0.89	0.878	0.929	0.943	0.991	1.025	1.064	1.045	0.998	0.987	0.988	1.019	1.005	0.983	0.954	0.934	0.923	0.928	0.972	0.994	0.953	0.879	0.854	0.865	0.892	0.909	0.947	0.995	1.025	1.049	1.033	1.008	0.982
Dewey	287.5	0.956	0.965	0.999	1.008	0.994	0.978	1.023	1.091	1.129	1.071	0.992	0.934	0.973	1.001	0.972	0.916	0.891	0.935	0.986	1.042	1.079	1.093	1.048	0.965	0.915	0.891	0.924	0.928	0.95	0.957	0.968	0.971	0.982	1.005	1.017	0.972	0.932	0.909	0.905	0.919	0.934	0.989	1.023	1.039	1.048	1.03	1.007	0.981
Dewey	290	0.913	0.942	0.991	0.987	0.966	0.966	1.037	1.089	1.107	1.059	1.013	0.946	0.961	0.97	0.979	0.923	0.898	0.898	0.932	0.974	1.023	1.063	1.037	0.969	0.895	0.847	0.835	0.833	0.888	0.956	1.002	1.008	1.014	1.049	1.077	1.026	0.968	0.927	0.914	0.924	0.92	0.963	0.981	0.991	0.995	0.993	0.993	0.967
Dewey	292.5	0.967	0.959	0.972	0.994	1.01	1.032	1.043	1.044	1.019	0.996	0.97	0.938	0.937	0.941	0.956	0.919	0.9	0.867	0.88	0.902	0.94	0.998	1.017	1.009	0.924	0.845	0.794	0.812	0.889	0.994	1.064	1.062	1.047	1.055	1.077	1.038	1.001	0.968	0.956	0.947	0.925	0.946	0.97	0.993	1.003	1.02	1.041	1.029
Dewey	295	0.961	0.975	0.996	1.033	1.063	1.087	1.036	0.956	0.886	0.886	0.905	0.916	0.897	0.887	0.894	0.905	0.928	0.906	0.895	0.884	0.886	0.933	0.94	0.962	0.916	0.866	0.822	0.826	0.881	0.956	0.993	0.995	0.97	0.958	0.967	0.962	0.963	0.952	0.943	0.938	0.908	0.927	0.95	0.987	1.002	1.049	1.091	1.089
Dewey	297.5	0.982	0.979	0.98	1.03	1.079	1.112	1.037	0.974	0.914	0.923	0.922	0.922	0.893	0.899	0.925	0.971	0.994	1.002	1.005	1.01	0.999	1.006	0.979	0.965	0.926	0.89	0.886	0.917	0.966	0.995	1.009	1.026	1.021	0.999	0.987	0.985	0.995	0.996	0.99	0.996	0.978	1.018	1.038	1.058	1.042	1.079	1.111	1.126
Dewey	300	0.955	0.972	0.998	1.043	1.098	1.136	1.081	1.021	0.965	0.959	0.959	0.935	0.911	0.933	0.961	1.013	1.03	1.088	1.123	1.146	1.143	1.102	1.029	0.94	0.911	0.9	0.929	0.965	1.011	1.031	1.049	1.076	1.107	1.093	1.084	1.054	1.061	1.066	1.058	1.059	1.027	1.072	1.073	1.063	1.019	1.029	1.048	1.074
Dewey	302.5	0.963	0.977	0.997	1.024	1.095	1.16	1.162	1.114	1.063	1.035	1.038	1.008	1.001	1.025	1.06	1.09	1.058	1.097	1.139	1.198	1.216	1.18	1.119	1.021	0.99	0.964	0.985	1	1.038	1.058	1.115	1.157	1.198	1.18	1.164	1.13	1.124	1.105	1.091	1.081	1.079	1.116	1.106	1.067	1	0.981	0.97	0.995
Dewey	305	0.925	0.952	0.987	1.02	1.104	1.167	1.177	1.129	1.097	1.08	1.086	1.062	1.07	1.081	1.079	1.077	1.052	1.108	1.155	1.208	1.214	1.196	1.159	1.099	1.09	1.059	1.061	1.047	1.054	1.048	1.087	1.126	1.163	1.161	1.147	1.137	1.128	1.115	1.109	1.095	1.099	1.103	1.073	1.027	0.972	0.946	0.945	0.959
Dewey	307.5	0.943	0.967	1.002	1.033	1.102	1.169	1.193	1.159	1.132	1.128	1.124	1.082	1.068	1.071	1.076	1.075	1.071	1.094	1.112	1.137	1.149	1.151	1.142	1.137	1.164	1.158	1.143	1.109	1.081	1.068	1.095	1.125	1.103	1.069	1.059	1.091	1.096	1.073	1.078	1.074	1.097	1.08	1.047	1.016	0.984	0.967	0.946	0.933
Dewey	310	1.016	1.027	1.054	1.075	1.11	1.153	1.166	1.145	1.113	1.105	1.068	0.99	0.956	0.989	1.029	1.06	1.071	1.091	1.076	1.072	1.067	1.068	1.057	1.081	1.12	1.128	1.102	1.08	1.064	1.067	1.081	1.099	1.061	1.036	1.029	1.054	1.044	1.032	1.045	1.059	1.078	1.085	1.055	1.035	1.013	1	0.972	0.943
Dewey	312.5	1.048	1.048	1.062	1.075	1.096	1.152	1.171	1.129	1.051	1.016	0.987	0.922	0.888	0.915	0.974	1.023	1.056	1.08	1.071	1.079	1.074	1.082	1.039	1.028	1.044	1.08	1.054	1.012	0.995	1.042	1.093	1.088	1.023	0.984	1.008	1.047	1.037	1.008	1.013	1.036	1.061	1.094	1.087	1.077	1.031	1.003	0.99	1
Dewey	315	1.053	1.036	1.047	1.1	1.128	1.157	1.133	1.086	1.006	0.956	0.945	0.924	0.912	0.92	0.963	1.009	1.03	1.063	1.067	1.116	1.138	1.183	1.121	1.056	1.033	1.096	1.094	1.06	1.041	1.083	1.12	1.095	1.057	1.021	1.041	1.067	1.065	1.029	1.014	1.036	1.082	1.14	1.141	1.121	1.061	1.036	1.048	1.078
Dewey	317.5	1.017	0.985	1.003	1.08	1.134	1.15	1.117	1.084	1.015	0.974	0.982	1.008	1.006	0.978	0.968	0.972	0.984	1.032	1.077	1.149	1.177	1.222	1.158	1.07	1.027	1.102	1.141	1.152	1.161	1.21	1.232	1.184	1.137	1.077	1.084	1.094	1.097	1.052	1.058	1.079	1.105	1.124	1.143	1.163	1.134	1.121	1.125	1.135
Dewey	320	1.027	0.974	0.997	1.077	1.157	1.146	1.112	1.088	1.048	1.043	1.072	1.113	1.094	1.048	1.013	1.008	1	1.031	1.051	1.106	1.139	1.169	1.11	1.03	1.027	1.128	1.211	1.25	1.268	1.273	1.26	1.21	1.184	1.114	1.088	1.063	1.09	1.083	1.126	1.134	1.12	1.092	1.115	1.161	1.164	1.149	1.127	1.102
Dewey	322.5	0.985	0.967	1.001	1.037	1.097	1.116	1.153	1.162	1.133	1.13	1.154	1.15	1.09	1.032	0.997	0.99	0.976	1.018	1.037	1.068	1.073	1.096	1.05	0.999	1.016	1.092	1.152	1.165	1.176	1.185	1.193	1.187	1.163	1.098	1.032	0.987	1.004	1.033	1.109	1.132	1.119	1.113	1.137	1.176	1.144	1.099	1.047	1.006
Dewey	325	1.02	0.997	1.02	1.073	1.099	1.105	1.151	1.187	1.165	1.154	1.159	1.137	1.055	0.997	0.959	0.948	0.917	0.945	0.951	0.981	0.99	1.024	0.998	0.967	1.018	1.11	1.181	1.159	1.126	1.088	1.081	1.078	1.086	1.043	0.958	0.902	0.935	1.012	1.069	1.086	1.09	1.121	1.131	1.138	1.083	1.03	0.969	0.926
Dewey	327.5	1.033	1.046	1.087	1.15	1.158	1.157	1.183	1.212	1.18	1.137	1.099	1.062	0.991	0.943	0.908	0.873	0.831	0.842	0.887	0.93	0.932	0.956	0.952	0.966	1.015	1.117	1.194	1.167	1.112	1.066	1.07	1.068	1.081	1.05	0.961	0.897	0.914	0.99	1.021	1.044	1.103	1.168	1.145	1.099	1.043	1.013	0.957	0.902
Dewey	330	1.09	1.117	1.162	1.238	1.229	1.198	1.175	1.172	1.129	1.088	1.039	1.013	0.974	0.937	0.911	0.862	0.819	0.811	0.869	0.92	0.901	0.887	0.889	0.927	0.979	1.068	1.153	1.134	1.083	1.037	1.024	0.995	0.995	1.002	0.978	0.955	0.964	1.007	1.014	1.028	1.099	1.126	1.089	1.031	1.017	1.023	0.984	0.938
Dewey	332.5	1.049	1.086	1.163	1.248	1.272	1.236	1.181	1.128	1.087	1.072	1.055	1.022	0.989	0.951	0.925	0.878	0.839	0.844	0.922	0.986	0.97	0.959	0.973	1.012	1.015	1.056	1.109	1.096	1.046	0.997	0.971	0.945	0.948	0.967	0.976	1	1.014	1.03	1.021	1.039	1.109	1.12	1.09	1.022	0.998	1.007	1.008	0.98
Dewey	335	1.045	1.06	1.125	1.201	1.217	1.18	1.128	1.104	1.096	1.094	1.07	1.03	1.01	0.97	0.92	0.869	0.839	0.855	0.935	1.01	1.014	1.01	1.027	1.044	1.007	1	1.011	0.991	0.944	0.903	0.881	0.875	0.897	0.923	0.928	0.965	0.98	1.006	1.018	1.041	1.063	1.042	1.039	1.003	0.969	0.963	0.986	0.982
Dewey	337.5	1.073	1.062	1.101	1.147	1.149	1.107	1.094	1.094	1.087	1.058	1.039	1.054	1.082	1.04	0.937	0.849	0.815	0.836	0.914	0.993	1.034	1.044	1.068	1.063	1.018	0.998	0.989	0.967	0.919	0.892	0.91	0.942	0.977	0.959	0.913	0.934	0.975	1.028	1.041	1.04	1.013	0.982	0.995	1.009	0.983	0.962	0.987	0.995
Dewey	340	1.123	1.131	1.155	1.163	1.116	1.073	1.081	1.135	1.141	1.076	1.001	1.008	1.054	1.028	0.924	0.836	0.808	0.828	0.906	0.982	1.044	1.033	1.039	1.023	0.998	0.988	0.965	0.921	0.873	0.87	0.932	0.997	1.028	1.004	0.941	0.928	0.95	0.999	1.03	1.031	0.993	0.96	0.977	1.003	0.99	0.96	0.982	0.997
Dewey	342.5	1.108	1.155	1.214	1.221	1.153	1.109	1.147	1.192	1.155	1.052	0.98	0.981	1.008	0.992	0.918	0.848	0.816	0.845	0.918	0.987	1.028	1.012	1.003	0.992	0.993	1.016	1.025	0.982	0.926	0.914	0.965	1.022	1.047	1.034	0.994	0.953	0.956	0.962	0.993	0.99	0.98	0.95	0.961	0.973	0.974	0.948	0.963	0.978
Dewey	345	1.188	1.209	1.239	1.258	1.217	1.189	1.205	1.229	1.171	1.089	1.005	0.976	0.968	0.957	0.93	0.894	0.858	0.86	0.898	0.955	1.006	0.992	0.979	0.969	0.981	1.021	1.053	1.036	0.987	0.958	0.976	1.016	1.034	1.032	1.027	0.993	0.984	0.963	0.986	0.994	0.987	0.966	0.961	0.958	0.959	0.958	0.974	0.979
Dewey	347.5	1.235	1.233	1.23	1.235	1.232	1.225	1.24	1.206	1.113	1.031	0.986	0.985	0.984	0.959	0.935	0.891	0.851	0.838	0.878	0.932	0.995	0.992	0.97	0.951	0.957	1.005	1.041	1.053	1.029	1.014	1.014	1.029	1.026	1.02	1.025	0.992	0.962	0.917	0.942	0.958	0.971	0.958	0.946	0.948	0.957	0.971	0.959	0.953
Dewey	350	1.243	1.229	1.2	1.177	1.205	1.222	1.23	1.18	1.092	1.011	0.967	0.974	1.002	0.981	0.959	0.925	0.892	0.884	0.909	0.96	1.009	1.008	0.996	0.996	1.004	1.011	0.997	1.022	1.047	1.075	1.061	1.055	1.025	1.002	0.988	0.979	0.982	0.976	0.969	0.974	0.983	1.005	1.007	1.024	1.025	1.018	0.971	0.965
Dewey	352.5	1.173	1.147	1.117	1.082	1.112	1.131	1.157	1.144	1.096	1.006	0.973	1.005	1.051	1.018	0.954	0.903	0.874	0.894	0.949	1.016	1.043	1.054	1.056	1.074	1.066	1.04	1.002	1.025	1.072	1.103	1.066	1.037	1.013	1.01	0.993	0.967	0.949	0.943	0.956	0.973	0.994	1.012	1.028	1.053	1.063	1.035	0.978	0.969
Dewey	355	1.044	1.047	1.04	0.999	1.006	1.025	1.093	1.12	1.112	1.018	0.995	1.037	1.085	1.046	0.964	0.925	0.91	0.951	0.989	1.046	1.033	1.041	1.034	1.049	1.032	1.005	0.986	1.027	1.08	1.118	1.089	1.063	1.033	1.024	1.01	1.001	1.007	1.012	1.031	1.028	1.025	1.007	1.033	1.073	1.099	1.072	1.015	0.984
Dewey	357.5	1.045	1.015	0.996	0.998	1.018	1.027	1.065	1.068	1.078	1.012	1.025	1.056	1.094	1.056	0.973	0.911	0.883	0.898	0.938	0.986	1.013	1.029	1.018	0.989	0.944	0.928	0.941	0.993	1.006	1.023	1.021	1.032	1.008	0.989	0.988	0.989	0.983	0.96	0.984	0.984	0.981	0.952	0.977	1.021	1.052	1.052	1.017	0.976
Dewey	360	1.004	1.007	1.036	1.081	1.106	1.088	1.084	1.046	1.048	1	1.017	1.013	1.021	0.991	0.941	0.896	0.9	0.942	0.985	1.01	1	0.996	0.974	0.931	0.894	0.901	0.966	1.023	0.993	0.956	0.951	1	1.013	1.005	0.991	0.976	0.955	0.93	0.944	0.95	0.951	0.944	0.973	1.009	1.038	1.046	1.01	0.965
Dewey	362.5	1.014	1.012	1.064	1.137	1.186	1.172	1.138	1.08	1.045	1.018	1.023	1.003	0.99	0.975	0.959	0.925	0.931	0.974	1.008	1.034	1.019	1.008	0.976	0.914	0.887	0.892	0.972	1.009	0.947	0.875	0.853	0.919	0.959	0.978	0.987	0.973	0.931	0.893	0.887	0.915	0.932	0.968	0.985	0.998	1.004	1.009	0.984	0.956
Dewey	365	1.03	1.044	1.101	1.167	1.205	1.199	1.153	1.091	1.037	1.04	1.041	1.038	1	0.99	0.971	0.942	0.957	1.002	1.034	1.056	1.033	1.024	0.985	0.928	0.909	0.932	1.019	1.061	0.999	0.928	0.901	0.963	1.015	1.029	1.042	1.01	0.963	0.931	0.926	0.961	0.963	0.992	1	1.013	1.029	1.025	0.988	0.95
Dewey	367.5	0.981	1.012	1.057	1.108	1.155	1.171	1.118	1.054	1.034	1.079	1.091	1.087	1.04	1.007	0.966	0.927	0.935	0.951	0.969	0.996	1.017	1.042	1.015	0.975	0.947	0.979	1.038	1.057	1.004	0.964	0.975	1.019	1.031	1.031	1.048	1.054	1.059	1.065	1.053	1.05	1.019	1.034	1.048	1.082	1.1	1.079	1.038	0.995
Dewey	370	0.947	0.999	1.057	1.097	1.116	1.112	1.067	1.029	1.034	1.085	1.092	1.079	1.023	0.986	0.95	0.929	0.956	0.978	0.984	1.011	1.043	1.134	1.13	1.112	1.047	1.057	1.065	1.053	1.027	1.044	1.09	1.119	1.111	1.094	1.088	1.085	1.11	1.136	1.127	1.118	1.094	1.1	1.112	1.127	1.136	1.103	1.08	1.041
Dewey	372.5	0.928	0.991	1.064	1.095	1.08	1.051	1.048	1.07	1.104	1.142	1.138	1.098	1.018	0.947	0.938	0.95	1.021	1.081	1.079	1.104	1.092	1.186	1.188	1.202	1.145	1.117	1.07	1.009	1.001	1.031	1.096	1.119	1.113	1.112	1.096	1.084	1.106	1.131	1.151	1.151	1.157	1.152	1.156	1.138	1.139	1.117	1.119	1.102
Dewey	375	0.953	1.034	1.133	1.162	1.096	1.04	1.077	1.129	1.126	1.098	1.074	1.054	1.017	0.981	1	1.02	1.103	1.169	1.147	1.153	1.138	1.228	1.214	1.212	1.178	1.149	1.073	0.992	0.989	1.034	1.095	1.12	1.136	1.144	1.127	1.106	1.101	1.114	1.139	1.154	1.166	1.153	1.136	1.104	1.085	1.087	1.108	1.095
Dewey	377.5	0.965	1.053	1.146	1.201	1.133	1.085	1.1	1.121	1.116	1.084	1.072	1.068	1.056	1.021	1.004	0.983	1.058	1.127	1.14	1.162	1.165	1.235	1.224	1.236	1.252	1.255	1.191	1.099	1.066	1.074	1.136	1.17	1.187	1.166	1.115	1.111	1.107	1.138	1.171	1.189	1.205	1.182	1.153	1.107	1.065	1.087	1.108	1.097
Dewey	380	0.989	1.068	1.126	1.188	1.146	1.123	1.132	1.125	1.134	1.078	1.045	1.039	1.077	1.08	1.013	0.94	0.961	1.02	1.072	1.108	1.14	1.183	1.184	1.22	1.252	1.281	1.242	1.186	1.135	1.12	1.158	1.19	1.201	1.178	1.125	1.137	1.126	1.156	1.152	1.157	1.147	1.152	1.137	1.119	1.067	1.088	1.102	1.078
Dewey	382.5	0.999	1.061	1.096	1.148	1.136	1.132	1.117	1.113	1.149	1.127	1.084	1.054	1.053	1.038	0.949	0.881	0.87	0.928	0.993	1.063	1.121	1.149	1.145	1.172	1.197	1.212	1.178	1.142	1.107	1.109	1.155	1.182	1.163	1.115	1.055	1.059	1.026	1.044	1.044	1.067	1.078	1.095	1.096	1.085	1.064	1.098	1.127	1.104
Dewey	385	1.051	1.097	1.112	1.146	1.128	1.115	1.108	1.129	1.179	1.145	1.086	1.045	1.025	1.002	0.921	0.888	0.896	0.964	1.016	1.066	1.104	1.103	1.097	1.112	1.122	1.098	1.063	1.055	1.043	1.048	1.085	1.101	1.068	1.026	1.008	1.021	0.998	1.001	0.994	1.003	0.986	0.998	1.018	1.043	1.085	1.111	1.123	1.074
Dewey	387.5	1.059	1.106	1.126	1.147	1.131	1.125	1.122	1.135	1.137	1.088	1.035	1.01	0.975	0.943	0.888	0.904	0.96	1.053	1.082	1.114	1.153	1.168	1.151	1.113	1.095	1.06	1.026	1.01	0.99	1.016	1.072	1.087	1.027	0.973	0.975	1.028	1.052	1.073	1.055	1.052	1.048	1.069	1.072	1.066	1.101	1.114	1.102	1.044
Dewey	390	1.09	1.114	1.11	1.123	1.113	1.142	1.181	1.196	1.165	1.075	1.012	0.988	0.954	0.93	0.894	0.921	0.99	1.084	1.126	1.155	1.178	1.208	1.206	1.185	1.139	1.067	1.004	0.993	1	1.039	1.074	1.065	0.994	0.96	1.002	1.079	1.112	1.118	1.094	1.096	1.103	1.13	1.119	1.103	1.117	1.12	1.082	1.036
Dewey	392.5	1.068	1.094	1.114	1.13	1.123	1.147	1.18	1.196	1.162	1.093	1.032	0.994	0.946	0.918	0.875	0.891	0.937	0.997	1.045	1.086	1.162	1.188	1.21	1.172	1.142	1.074	1.013	0.989	0.987	1.014	1.032	1.035	0.994	0.992	1.015	1.064	1.07	1.079	1.086	1.103	1.109	1.12	1.088	1.076	1.083	1.12	1.104	1.076
Dewey	395	1.131	1.141	1.169	1.204	1.171	1.153	1.137	1.167	1.147	1.124	1.06	1.003	0.918	0.88	0.832	0.827	0.838	0.869	0.913	0.968	1.061	1.1	1.16	1.157	1.153	1.073	1.019	0.999	1.016	1.042	1.04	1.024	0.993	0.991	0.995	0.99	0.959	0.974	1.008	1.047	1.026	1.006	0.971	0.987	1.012	1.067	1.08	1.065
Dewey	397.5	1.194	1.203	1.269	1.338	1.297	1.193	1.118	1.127	1.122	1.131	1.096	1.064	0.958	0.878	0.789	0.764	0.788	0.826	0.861	0.891	0.968	0.986	1.037	1.03	1.041	0.988	0.977	0.975	0.989	1	0.992	0.97	0.963	0.985	0.985	0.955	0.926	0.963	1.002	1.017	0.961	0.918	0.873	0.887	0.916	0.968	0.994	0.984
Dewey	400	1.193	1.209	1.261	1.325	1.292	1.212	1.151	1.161	1.156	1.157	1.11	1.07	0.961	0.882	0.808	0.771	0.781	0.807	0.835	0.863	0.9	0.916	0.951	0.967	0.97	0.933	0.955	0.979	1.008	1.001	0.977	0.941	0.947	0.985	1	0.965	0.935	0.96	0.969	0.979	0.944	0.924	0.899	0.909	0.92	0.933	0.932	0.922
Dewey	402.5	1.17	1.18	1.22	1.277	1.269	1.2	1.149	1.146	1.169	1.159	1.114	1.057	0.971	0.898	0.833	0.799	0.814	0.842	0.886	0.914	0.945	0.937	0.935	0.913	0.902	0.888	0.932	0.952	0.967	0.932	0.907	0.88	0.914	0.981	1.023	1.008	0.974	0.953	0.946	0.958	0.992	1.001	0.999	0.999	0.986	0.972	0.937	0.919
Dewey	405	1.074	1.104	1.153	1.197	1.198	1.144	1.118	1.133	1.18	1.169	1.099	1.017	0.935	0.881	0.852	0.83	0.84	0.869	0.933	0.985	1.023	0.999	0.977	0.938	0.956	0.98	1.018	1.009	0.979	0.911	0.876	0.875	0.927	0.979	0.996	0.991	0.969	0.939	0.942	0.964	1.047	1.059	1.053	1.035	1.025	1.023	0.991	0.974
Dewey	407.5	1.109	1.098	1.122	1.166	1.194	1.126	1.075	1.056	1.112	1.117	1.085	1.032	0.964	0.89	0.85	0.853	0.897	0.954	1.03	1.092	1.118	1.08	1.035	0.978	1.008	1.033	1.054	1.012	0.976	0.93	0.922	0.929	0.963	1	1.027	1.049	1.041	1	0.998	1.001	1.078	1.064	1.051	1.012	0.998	0.999	0.995	1.029
Dewey	410	1.146	1.134	1.139	1.168	1.19	1.118	1.041	0.992	1.053	1.095	1.108	1.095	1.021	0.922	0.862	0.873	0.931	0.973	1.039	1.103	1.144	1.12	1.061	1.011	1.043	1.069	1.068	1.023	1.009	0.981	0.968	0.977	0.99	1.022	1.037	1.064	1.067	1.056	1.046	1.026	1.036	1.008	0.973	0.943	0.948	0.972	0.985	1.025
Dewey	412.5	1.164	1.148	1.14	1.175	1.208	1.168	1.063	0.963	0.977	1.039	1.098	1.109	1.039	0.928	0.873	0.901	0.954	0.97	1.014	1.072	1.111	1.104	1.09	1.121	1.175	1.162	1.119	1.048	1.055	1.039	1.032	1.03	1.027	1.055	1.07	1.096	1.108	1.115	1.109	1.076	1.037	1.007	0.994	0.995	0.99	1.006	1.02	1.051
Dewey	415	1.12	1.135	1.166	1.212	1.228	1.19	1.084	0.973	0.95	1.031	1.126	1.147	1.06	0.933	0.862	0.885	0.942	0.972	0.997	1.037	1.075	1.091	1.102	1.152	1.216	1.203	1.155	1.093	1.086	1.063	1.012	0.984	0.966	1.002	1.015	1.027	1.042	1.072	1.1	1.082	1.032	1.023	1.028	1.05	1.029	1.036	1.031	1.009
Dewey	417.5	1.126	1.117	1.141	1.184	1.201	1.175	1.11	1.034	1	1.059	1.13	1.13	1.027	0.898	0.83	0.857	0.924	1.001	1.046	1.093	1.089	1.101	1.118	1.17	1.244	1.253	1.219	1.133	1.07	1.035	0.998	0.957	0.953	0.995	1.03	1.03	1.029	1.054	1.099	1.097	1.076	1.076	1.1	1.111	1.078	1.062	1.057	1.034
Dewey	420	1.172	1.152	1.139	1.131	1.125	1.122	1.106	1.074	1.041	1.076	1.121	1.115	1.007	0.885	0.805	0.849	0.938	1.067	1.113	1.15	1.103	1.13	1.117	1.106	1.111	1.131	1.178	1.155	1.089	1.055	1.036	1.009	0.992	0.999	1.032	1.025	1.015	1.032	1.079	1.1	1.114	1.139	1.143	1.111	1.049	1.039	1.049	1.058
Dewey	422.5	1.291	1.25	1.177	1.114	1.084	1.092	1.142	1.147	1.124	1.087	1.07	1.039	0.966	0.885	0.837	0.881	0.956	1.061	1.086	1.113	1.068	1.109	1.1	1.097	1.056	1.056	1.092	1.091	1.037	1.009	1.027	1.032	1.05	1.046	1.06	1.024	0.994	1.006	1.055	1.088	1.11	1.115	1.107	1.08	1.042	1.039	1.056	1.082
Dewey	425	1.218	1.238	1.193	1.125	1.079	1.101	1.178	1.189	1.153	1.072	1.041	1.033	1.01	0.948	0.879	0.89	0.925	0.992	1.007	1.028	1.026	1.074	1.082	1.081	1.028	0.984	0.993	1.023	1.022	1.017	1.023	1.051	1.069	1.062	1.055	0.999	0.97	0.987	1.066	1.117	1.13	1.12	1.115	1.088	1.035	1.021	1.047	1.079
Dewey	427.5	1.146	1.177	1.155	1.135	1.114	1.147	1.222	1.25	1.219	1.148	1.097	1.098	1.084	1.019	0.947	0.897	0.89	0.904	0.941	0.987	1.054	1.084	1.08	1.063	1.045	1.008	0.965	0.957	0.947	0.957	0.964	1.012	1.06	1.094	1.091	1.015	0.979	1.001	1.064	1.092	1.073	1.045	1.054	1.055	1.041	1.005	1.01	1.022
Dewey	430	1.031	1.071	1.104	1.129	1.138	1.188	1.255	1.31	1.255	1.185	1.105	1.096	1.062	0.99	0.928	0.88	0.869	0.864	0.922	0.979	1.059	1.079	1.047	1.013	1.004	1.017	0.995	0.997	0.989	1.013	1.013	1.037	1.051	1.077	1.081	1.024	0.993	1.006	1.042	1.05	1.026	1.003	1.013	1.016	1.017	0.984	1.002	1.037
Dewey	432.5	1.092	1.105	1.173	1.267	1.316	1.309	1.305	1.348	1.29	1.212	1.097	1.07	1.023	0.949	0.922	0.914	0.935	0.92	0.963	1	1.054	1.052	0.994	0.968	0.95	0.978	0.959	0.976	0.993	1.039	1.054	1.062	1.049	1.037	1.026	0.99	0.971	0.977	0.971	0.969	0.953	0.96	0.974	0.99	1.009	1.007	1.03	1.062
Dewey	435	1.112	1.138	1.239	1.373	1.423	1.345	1.257	1.239	1.194	1.11	1.033	1.01	0.979	0.908	0.887	0.929	0.981	0.989	1.009	1.016	1.031	1	0.95	0.962	0.974	0.983	0.946	0.963	1.009	1.078	1.089	1.067	1.028	1.012	1.003	0.996	0.968	0.957	0.935	0.932	0.933	0.949	0.981	1.012	1.033	1.031	1.053	1.077
Dewey	437.5	1.181	1.199	1.283	1.408	1.443	1.316	1.166	1.106	1.096	1.061	1.041	1.023	0.991	0.908	0.883	0.923	0.979	1.013	1.046	1.056	1.058	1.002	0.956	0.97	1.004	0.994	0.959	0.98	1.041	1.107	1.107	1.069	1.035	1.026	1.039	1.043	1.036	1.026	0.996	0.974	0.963	0.977	1.008	1.041	1.053	1.051	1.067	1.066
Dewey	440	1.194	1.206	1.239	1.312	1.31	1.22	1.11	1.044	1.027	1.012	1.029	1.017	0.976	0.9	0.872	0.894	0.925	0.978	1.026	1.054	1.037	0.963	0.918	0.923	0.984	0.999	1.005	1.037	1.071	1.102	1.104	1.091	1.09	1.093	1.103	1.112	1.119	1.119	1.074	1.011	0.959	0.942	0.975	1.039	1.071	1.068	1.067	1.051
Dewey	442.5	1.172	1.181	1.187	1.214	1.203	1.164	1.106	1.056	1.033	1.025	1.025	0.997	0.958	0.917	0.889	0.878	0.876	0.926	0.982	1.02	1.002	0.952	0.932	0.949	0.987	1.022	1.07	1.126	1.111	1.093	1.084	1.09	1.082	1.06	1.074	1.1	1.131	1.12	1.069	1.004	0.963	0.941	0.959	1.019	1.066	1.078	1.065	1.021
Dewey	445	1.132	1.139	1.141	1.18	1.181	1.162	1.126	1.086	1.068	1.055	1.04	1.024	0.999	0.966	0.906	0.866	0.846	0.894	0.937	0.979	0.962	0.935	0.95	0.991	1.017	1.015	1.04	1.089	1.066	1.047	1.051	1.077	1.067	1.026	1.031	1.063	1.1	1.089	1.032	0.98	0.959	0.958	0.976	1.03	1.08	1.109	1.088	1.047
Dewey	447.5	1.087	1.104	1.138	1.178	1.175	1.151	1.129	1.111	1.101	1.09	1.077	1.064	1.047	1.023	0.965	0.922	0.887	0.912	0.94	0.995	1.005	1.026	1.06	1.111	1.115	1.104	1.101	1.122	1.08	1.062	1.047	1.041	1.011	0.962	0.992	1.029	1.077	1.065	1.033	1.002	0.991	0.985	1.001	1.032	1.062	1.091	1.092	1.068
Dewey	450	1.126	1.122	1.146	1.174	1.15	1.117	1.126	1.146	1.135	1.112	1.095	1.089	1.061	1.035	0.997	0.975	0.96	0.979	1.001	1.046	1.056	1.074	1.096	1.13	1.113	1.083	1.061	1.084	1.076	1.074	1.066	1.035	0.99	0.95	0.973	1.006	1.053	1.075	1.059	1.032	1.001	1.016	1.031	1.037	1.013	1.029	1.058	1.071
Dewey	452.5	1.153	1.13	1.136	1.156	1.132	1.107	1.124	1.172	1.163	1.127	1.069	1.041	1.003	1	0.998	1.011	1.01	1.017	1.031	1.074	1.106	1.145	1.162	1.164	1.131	1.132	1.156	1.188	1.189	1.174	1.157	1.107	1.041	1.002	0.998	1.027	1.064	1.073	1.069	1.043	1.023	1.031	1.049	1.041	0.992	0.982	1.002	1.014
Dewey	455	1.16	1.135	1.113	1.1	1.069	1.06	1.115	1.208	1.213	1.136	1.031	1.007	0.983	0.983	0.973	0.988	1.015	1.024	1.029	1.053	1.097	1.157	1.188	1.186	1.149	1.132	1.164	1.206	1.241	1.234	1.232	1.196	1.134	1.112	1.086	1.095	1.089	1.075	1.069	1.047	1.029	1.05	1.075	1.094	1.039	0.992	0.985	1.024
Dewey	457.5	1.153	1.148	1.156	1.152	1.128	1.1	1.141	1.216	1.209	1.103	0.995	0.977	0.958	0.942	0.924	0.943	0.982	1.014	1.008	1.036	1.045	1.14	1.187	1.202	1.166	1.135	1.172	1.2	1.253	1.269	1.272	1.228	1.167	1.143	1.113	1.104	1.1	1.092	1.089	1.064	1.045	1.066	1.095	1.134	1.104	1.046	1.016	1.059
Dewey	460	1.104	1.15	1.212	1.223	1.204	1.165	1.167	1.187	1.156	1.05	0.981	0.976	0.951	0.913	0.891	0.917	0.964	0.988	0.967	0.976	0.965	1.055	1.106	1.165	1.165	1.135	1.129	1.141	1.171	1.18	1.166	1.125	1.091	1.075	1.066	1.058	1.066	1.093	1.101	1.087	1.056	1.069	1.085	1.116	1.101	1.049	1.028	1.069
Dewey	462.5	1.131	1.186	1.233	1.211	1.167	1.115	1.095	1.078	1.078	1.028	1.002	0.965	0.898	0.845	0.823	0.862	0.914	0.941	0.919	0.916	0.897	0.962	0.996	1.047	1.073	1.07	1.067	1.046	1.047	1.038	1.018	0.971	0.953	0.94	0.943	0.944	0.981	1.032	1.054	1.047	1.029	1.013	1.015	1.02	1.037	1.025	1.021	1.029
Dewey	465	1.133	1.16	1.18	1.172	1.167	1.153	1.104	1.062	1.064	1.054	1.027	0.974	0.919	0.874	0.825	0.821	0.846	0.867	0.872	0.891	0.921	0.978	0.984	1.01	1.046	1.079	1.076	1.025	1	0.954	0.923	0.891	0.917	0.91	0.931	0.94	0.987	1.006	1.016	1.011	0.996	0.968	0.971	0.999	1.038	1.038	1.015	0.986
Dewey	467.5	1.178	1.169	1.151	1.167	1.197	1.206	1.166	1.097	1.089	1.067	1.029	0.983	0.957	0.947	0.892	0.843	0.835	0.856	0.916	0.972	1.029	1.067	1.044	1.035	1.044	1.088	1.098	1.045	1.022	0.965	0.941	0.922	0.966	0.967	0.985	0.998	1.057	1.063	1.066	1.047	1.023	1.009	1.033	1.081	1.104	1.077	1.048	1.028
Dewey	470	1.096	1.098	1.119	1.197	1.273	1.305	1.263	1.187	1.124	1.058	0.997	0.985	0.995	0.996	0.943	0.867	0.849	0.865	0.962	1.039	1.093	1.129	1.112	1.128	1.124	1.163	1.179	1.14	1.121	1.058	1.014	0.972	1.006	1.022	1.05	1.044	1.078	1.081	1.081	1.061	1.034	1.01	1.03	1.084	1.124	1.105	1.077	1.056
Dewey	472.5	1.089	1.092	1.106	1.16	1.222	1.263	1.283	1.245	1.19	1.096	1.018	0.991	0.985	0.978	0.948	0.891	0.877	0.871	0.942	1.006	1.066	1.1	1.096	1.104	1.097	1.144	1.176	1.164	1.131	1.075	1.05	1.038	1.068	1.089	1.08	1.037	1.018	1.046	1.094	1.113	1.094	1.054	1.05	1.074	1.11	1.086	1.054	1.033
Dewey	475	1.068	1.067	1.078	1.109	1.151	1.183	1.223	1.224	1.194	1.116	1.034	0.992	0.962	0.939	0.903	0.858	0.858	0.883	0.954	1.011	1.045	1.073	1.079	1.096	1.085	1.121	1.139	1.142	1.088	1.054	1.058	1.075	1.087	1.102	1.081	1.034	0.975	0.994	1.056	1.082	1.061	0.984	0.95	0.973	1.04	1.057	1.021	0.98
Dewey	477.5	1.002	1.003	1.023	1.076	1.142	1.15	1.161	1.142	1.142	1.106	1.049	0.995	0.946	0.918	0.899	0.899	0.924	0.985	1.047	1.109	1.14	1.163	1.158	1.145	1.102	1.099	1.093	1.111	1.089	1.106	1.138	1.176	1.157	1.169	1.144	1.123	1.062	1.055	1.093	1.103	1.083	1.046	1.01	1.042	1.084	1.088	1.026	0.971
Dewey	480	1.028	1.038	1.054	1.116	1.165	1.139	1.086	1.04	1.077	1.094	1.072	1.009	0.95	0.916	0.922	0.982	1.047	1.13	1.187	1.246	1.27	1.268	1.236	1.218	1.178	1.149	1.131	1.149	1.166	1.19	1.199	1.223	1.182	1.202	1.192	1.185	1.134	1.08	1.069	1.046	1.055	1.042	1.026	1.086	1.149	1.175	1.098	1.031
Dewey	482.5	1.001	1.04	1.072	1.123	1.149	1.131	1.072	1.027	1.066	1.104	1.09	1.031	0.973	0.952	0.962	1.039	1.111	1.179	1.214	1.269	1.311	1.332	1.287	1.236	1.197	1.179	1.173	1.157	1.178	1.22	1.22	1.233	1.219	1.255	1.24	1.178	1.105	1.034	1.011	0.998	1.037	1.058	1.078	1.16	1.222	1.228	1.136	1.067
Dewey	485	1.093	1.104	1.098	1.149	1.168	1.188	1.14	1.088	1.085	1.101	1.094	1.067	1.037	1.015	0.996	1.029	1.075	1.121	1.156	1.211	1.258	1.28	1.242	1.188	1.178	1.185	1.186	1.145	1.112	1.118	1.082	1.098	1.148	1.203	1.204	1.138	1.097	1.057	1.031	1.019	1.055	1.05	1.073	1.142	1.2	1.195	1.104	1.054
Dewey	487.5	1.176	1.165	1.13	1.15	1.164	1.211	1.194	1.162	1.117	1.102	1.068	1.076	1.073	1.073	1.022	1.005	1.017	1.059	1.101	1.148	1.176	1.191	1.169	1.139	1.156	1.176	1.172	1.111	1.047	1.025	0.992	0.994	1.066	1.147	1.185	1.167	1.141	1.121	1.079	1.052	1.049	1.031	1.042	1.078	1.1	1.082	1.034	1.018
Dewey	490	1.179	1.167	1.137	1.134	1.14	1.185	1.195	1.201	1.149	1.112	1.077	1.104	1.117	1.104	1.049	1.005	0.991	1.008	1.033	1.076	1.114	1.116	1.099	1.067	1.096	1.115	1.121	1.07	1.014	0.961	0.934	0.937	1.001	1.092	1.175	1.231	1.224	1.179	1.096	1.046	1.018	1.011	1.013	1.024	1.02	0.998	0.975	0.987
Dewey	492.5	1.201	1.196	1.189	1.161	1.162	1.171	1.16	1.167	1.154	1.159	1.124	1.11	1.099	1.088	1.065	1.025	1.006	0.998	0.992	1.016	1.051	1.048	1.032	1.007	1.023	1.032	1.055	1.051	1.03	0.978	0.965	0.953	0.962	1.035	1.139	1.22	1.18	1.099	1.013	0.977	0.955	0.973	0.989	1.003	0.989	0.963	0.958	0.981
Dewey	495	1.134	1.167	1.202	1.189	1.171	1.139	1.116	1.107	1.114	1.137	1.112	1.071	1.023	1.013	1.015	0.981	0.967	0.948	0.947	0.969	1.004	1.036	1.035	0.993	0.943	0.943	0.983	1.014	0.985	0.966	0.964	0.948	0.928	0.968	1.05	1.097	1.044	0.961	0.902	0.897	0.92	0.951	0.98	0.995	0.975	0.94	0.936	0.963
Dewey	497.5	1.155	1.166	1.177	1.186	1.168	1.132	1.079	1.031	1.025	1.049	1.042	0.993	0.933	0.925	0.951	0.943	0.946	0.937	0.945	0.973	0.993	1.036	1.025	0.986	0.911	0.912	0.945	0.972	0.932	0.923	0.913	0.881	0.85	0.891	0.957	0.973	0.922	0.882	0.875	0.893	0.934	0.953	0.966	0.954	0.928	0.924	0.938	0.962
Dewey	500	1.094	1.097	1.091	1.106	1.089	1.07	1.048	1.011	0.995	0.99	0.981	0.956	0.901	0.894	0.918	0.946	0.969	0.974	0.975	0.996	0.988	1.028	1.008	0.986	0.915	0.916	0.932	0.935	0.898	0.89	0.893	0.868	0.858	0.899	0.939	0.943	0.91	0.908	0.915	0.933	0.963	0.983	0.977	0.963	0.966	0.981	0.973	0.941
Dewey	502.5	1.035	1.024	1.01	1.03	1.043	1.063	1.073	1.042	1.001	0.958	0.934	0.926	0.915	0.915	0.947	0.979	1.008	1.016	0.998	1.011	0.974	0.974	0.935	0.921	0.895	0.903	0.929	0.931	0.919	0.891	0.889	0.865	0.871	0.916	0.952	0.963	0.943	0.968	0.981	0.994	0.992	0.993	0.99	0.99	1.004	1.021	0.993	0.956
Dewey	505	1.037	1.036	1.004	1.01	1.024	1.063	1.08	1.04	1.004	0.978	0.956	0.958	0.953	0.958	0.972	1.011	1.058	1.061	1.024	1.006	0.972	0.952	0.904	0.891	0.888	0.913	0.955	0.974	0.971	0.925	0.905	0.889	0.905	0.946	0.968	0.99	0.978	1.01	1.028	1.046	1.038	1.017	1.033	1.062	1.086	1.052	0.988	0.953
Dewey	507.5	1.034	1.044	1.03	1.048	1.07	1.119	1.119	1.06	1.014	1.008	1.01	0.997	0.971	0.977	0.994	1.021	1.05	1.055	1.054	1.058	1.073	1.065	0.997	0.938	0.921	0.956	1.018	1.033	1.033	0.981	0.966	0.974	0.991	0.999	0.973	0.968	0.964	1.003	1.06	1.092	1.096	1.041	1.075	1.095	1.113	1.056	1.006	1.025
Dewey	510	1.072	1.066	1.043	1.064	1.09	1.117	1.088	1.034	1.012	1.032	1.053	1.035	0.982	0.968	0.99	1.031	1.072	1.089	1.1	1.112	1.157	1.164	1.086	1.017	0.983	1.005	1.047	1.068	1.071	1.015	0.982	1.029	1.067	1.075	1.019	1.007	1.008	1.032	1.078	1.107	1.11	1.045	1.073	1.108	1.144	1.11	1.066	1.072
Dewey	512.5	1.053	1.04	1.056	1.093	1.135	1.12	1.086	1.051	1.042	1.041	1.04	1.03	0.995	0.97	0.978	1.015	1.075	1.114	1.132	1.154	1.187	1.198	1.124	1.052	0.993	0.983	1.03	1.08	1.114	1.078	1.052	1.092	1.104	1.071	0.996	0.987	0.996	1.016	1.037	1.065	1.076	1.039	1.059	1.086	1.105	1.108	1.081	1.076
Dewey	515	1.056	1.035	1.056	1.115	1.172	1.138	1.091	1.056	1.056	1.045	1.018	1.018	1.004	0.972	0.935	0.938	1.013	1.087	1.109	1.135	1.149	1.185	1.139	1.082	1.007	0.981	1.019	1.065	1.076	1.052	1.024	1.057	1.061	1.035	1	1.01	1.011	0.993	0.972	0.994	1.026	1.018	1.017	1.017	1.007	1.033	1.031	1.038
Dewey	517.5	0.966	0.97	1.032	1.134	1.22	1.188	1.12	1.056	1.06	1.073	1.071	1.08	1.075	1.019	0.919	0.847	0.876	0.969	1.063	1.142	1.18	1.208	1.183	1.105	1.023	0.972	1.004	1.028	1.051	1.067	1.058	1.053	1.022	0.986	0.984	0.999	1.007	0.983	0.945	0.958	0.996	1.014	1.003	0.97	0.943	0.955	0.964	0.988
Dewey	520	0.929	0.939	1.008	1.142	1.263	1.243	1.161	1.059	1.059	1.106	1.137	1.137	1.113	1.038	0.917	0.788	0.763	0.867	1.032	1.16	1.218	1.236	1.235	1.156	1.078	1.006	1.011	0.997	1.017	1.06	1.062	1.048	1.012	0.992	1.014	1.031	1.044	1.011	0.956	0.954	0.981	0.996	0.975	0.933	0.929	0.941	0.949	0.976
Louie	-400	1.171	1.143	1.153	1.143	1.207	1.237	1.237	1.237	1.235	1.265	1.245	1.18	1.076	0.97	0.92	0.954	1.006	1.027	1.084	1.118	1.184	1.143	1.118	1.119	1.127	1.159	1.12	1.076	1.048	1.028	1.029	0.973	0.967	1.025	1.087	1.171	1.144	1.128	1.031	1.02	1.072	1.168	1.202	1.145	1.119	1.122	1.184	1.166
Louie	-397.5	1.142	1.106	1.09	1.074	1.107	1.14	1.162	1.194	1.193	1.17	1.123	1.071	1.024	0.956	0.917	0.937	0.963	0.971	0.985	1.01	1.06	1.049	1.057	1.082	1.106	1.117	1.083	1.05	1.021	1.01	1.022	0.996	0.984	0.995	1.019	1.059	1.053	1.058	1.005	0.979	0.985	1.018	1.037	0.999	0.982	0.998	1.07	1.094
Louie	-395	1.079	1.041	1.003	0.989	1.018	1.076	1.134	1.189	1.193	1.142	1.108	1.075	1.048	0.986	0.942	0.96	0.961	0.979	0.967	0.996	1.013	1.05	1.084	1.119	1.133	1.137	1.122	1.099	1.057	1.069	1.07	1.064	1.041	1.055	1.042	1.026	1.004	1.027	1.019	0.991	0.977	0.957	0.962	0.927	0.92	0.936	0.992	1.043
Louie	-392.5	1.082	1.045	0.99	0.957	0.991	1.061	1.116	1.123	1.128	1.134	1.153	1.133	1.065	0.992	0.931	0.947	0.972	1.017	1.023	1.035	1.019	1.066	1.106	1.159	1.157	1.142	1.114	1.105	1.074	1.104	1.09	1.092	1.067	1.092	1.086	1.051	1.02	1.028	1.041	1.027	1.007	1	0.999	0.973	0.944	0.96	0.986	1.034
Louie	-390	1.037	1.025	0.993	0.977	1.036	1.11	1.136	1.12	1.157	1.222	1.246	1.195	1.088	0.997	0.906	0.917	0.977	1.064	1.091	1.087	1.051	1.088	1.116	1.166	1.142	1.147	1.131	1.137	1.109	1.141	1.117	1.104	1.069	1.123	1.131	1.104	1.057	1.059	1.076	1.07	1.057	1.045	1.032	1.003	0.998	1.034	1.045	1.049
Louie	-387.5	1.04	1.058	1.054	1.049	1.098	1.159	1.155	1.119	1.148	1.236	1.225	1.154	1.046	0.985	0.901	0.897	0.954	1.026	1.051	1.043	1.036	1.06	1.063	1.081	1.056	1.067	1.083	1.111	1.117	1.121	1.093	1.06	1.021	1.046	1.059	1.053	1.045	1.059	1.076	1.056	1.012	0.992	0.969	0.959	0.958	1.014	1.038	1.029
Louie	-385	0.968	1.016	1.048	1.087	1.147	1.207	1.175	1.11	1.106	1.156	1.12	1.057	1.01	1.001	0.947	0.923	0.946	1.004	1.04	1.058	1.069	1.065	1.045	1.039	1.033	1.058	1.089	1.113	1.121	1.106	1.065	1.024	0.981	1.009	1.039	1.07	1.069	1.09	1.104	1.09	1.042	0.98	0.945	0.912	0.916	0.96	0.984	0.98
Louie	-382.5	1.018	1.037	1.039	1.08	1.148	1.215	1.183	1.087	1.043	1.055	1.044	1.029	1.022	1.032	0.992	0.975	0.994	1.043	1.073	1.102	1.124	1.127	1.099	1.073	1.062	1.065	1.081	1.087	1.112	1.1	1.061	1.024	1.006	1.024	1.053	1.085	1.1	1.115	1.121	1.1	1.039	0.979	0.966	0.949	0.933	0.944	0.962	0.966
Louie	-380	1.116	1.107	1.082	1.109	1.172	1.221	1.163	1.049	1.008	1.008	1.007	0.991	0.991	1.007	0.978	0.985	1.01	1.062	1.083	1.107	1.119	1.109	1.111	1.123	1.129	1.096	1.065	1.063	1.101	1.108	1.084	1.048	1.016	1.014	1.05	1.103	1.116	1.116	1.115	1.108	1.051	0.993	0.989	0.968	0.945	0.939	0.956	0.964
Louie	-377.5	1.166	1.151	1.119	1.111	1.158	1.185	1.128	1.056	1.054	1.049	1.014	0.974	0.972	0.982	0.949	0.971	1.008	1.057	1.067	1.085	1.117	1.144	1.165	1.159	1.142	1.08	1.042	1.02	1.067	1.089	1.09	1.081	1.065	1.051	1.047	1.071	1.09	1.095	1.085	1.067	0.998	0.979	1.006	1.019	0.997	0.99	1.026	1.04
Louie	-375	1.143	1.144	1.147	1.151	1.188	1.2	1.156	1.108	1.109	1.087	1.01	0.926	0.898	0.915	0.931	0.983	1.017	1.042	1.054	1.095	1.144	1.181	1.203	1.203	1.197	1.114	1.061	1.025	1.082	1.104	1.109	1.122	1.104	1.088	1.057	1.064	1.069	1.086	1.106	1.107	1.058	1.061	1.085	1.097	1.058	1.047	1.074	1.097
Louie	-372.5	1.049	1.064	1.089	1.123	1.159	1.172	1.168	1.168	1.166	1.105	1.005	0.926	0.901	0.903	0.944	1.004	1.045	1.049	1.066	1.121	1.202	1.262	1.254	1.204	1.175	1.126	1.097	1.055	1.08	1.11	1.126	1.168	1.182	1.176	1.131	1.086	1.067	1.077	1.097	1.099	1.061	1.076	1.112	1.138	1.102	1.08	1.087	1.113
Louie	-370	1.031	1.049	1.079	1.137	1.18	1.199	1.185	1.167	1.155	1.127	1.065	0.991	0.931	0.917	0.976	1.04	1.062	1.047	1.055	1.109	1.172	1.206	1.182	1.138	1.128	1.111	1.101	1.088	1.114	1.155	1.184	1.203	1.191	1.165	1.137	1.107	1.075	1.063	1.056	1.053	1.053	1.076	1.122	1.135	1.114	1.091	1.084	1.086
Louie	-367.5	0.969	1.011	1.053	1.107	1.157	1.205	1.198	1.18	1.162	1.155	1.099	1.033	0.974	0.971	1.014	1.023	1.008	0.981	1.012	1.055	1.085	1.08	1.054	1.052	1.067	1.097	1.101	1.113	1.117	1.16	1.216	1.227	1.181	1.116	1.087	1.072	1.036	1.031	0.999	1.008	1.039	1.1	1.135	1.114	1.072	1.066	1.066	1.075
Louie	-365	0.897	0.962	1.031	1.078	1.135	1.184	1.187	1.151	1.124	1.131	1.094	1.036	0.982	0.975	0.987	0.956	0.93	0.915	0.963	0.993	1.005	0.975	0.947	0.96	0.962	0.978	0.979	1.012	1.024	1.07	1.134	1.153	1.101	1.028	0.996	0.991	0.967	0.97	0.968	0.992	1.04	1.106	1.144	1.143	1.095	1.088	1.067	1.059
Louie	-362.5	0.897	0.956	1.038	1.093	1.143	1.175	1.19	1.166	1.122	1.095	1.054	1.025	0.998	0.966	0.934	0.882	0.868	0.868	0.922	0.954	0.966	0.946	0.914	0.928	0.924	0.942	0.94	0.968	0.974	1.033	1.105	1.147	1.104	1.038	1.004	0.99	0.972	0.977	1.016	1.041	1.079	1.095	1.095	1.101	1.051	1.057	1.027	1.021
Louie	-360	0.991	1.041	1.1	1.156	1.164	1.154	1.146	1.136	1.096	1.054	1.016	1.012	0.995	0.943	0.893	0.867	0.876	0.896	0.936	0.958	0.965	0.94	0.914	0.91	0.914	0.914	0.926	0.946	0.974	1.032	1.073	1.088	1.057	1.042	1.04	1.025	1.011	1.005	1.045	1.033	1.02	0.983	0.993	1.043	1.046	1.047	1.013	1.002
Louie	-357.5	1.054	1.083	1.122	1.178	1.198	1.212	1.185	1.154	1.101	1.063	1.038	1.032	1.015	0.951	0.896	0.88	0.914	0.95	0.971	0.975	0.946	0.929	0.936	1.013	1.093	1.097	1.064	1.035	1.07	1.139	1.173	1.149	1.091	1.096	1.116	1.126	1.111	1.098	1.105	1.06	1.027	0.996	1.004	1.058	1.076	1.078	1.036	0.999
Louie	-355	1.053	1.075	1.115	1.17	1.215	1.226	1.198	1.156	1.132	1.107	1.087	1.04	1.004	0.934	0.885	0.858	0.892	0.948	1.015	1.039	1.026	0.994	1.015	1.095	1.192	1.18	1.123	1.076	1.107	1.163	1.182	1.142	1.093	1.081	1.112	1.149	1.17	1.16	1.114	1.043	0.994	0.987	1.018	1.084	1.132	1.12	1.069	1.016
Louie	-352.5	1.065	1.073	1.128	1.182	1.262	1.254	1.208	1.139	1.147	1.162	1.163	1.086	1.02	0.926	0.872	0.843	0.888	0.947	1.03	1.071	1.096	1.101	1.135	1.186	1.237	1.217	1.159	1.127	1.119	1.15	1.156	1.132	1.113	1.082	1.103	1.136	1.183	1.17	1.115	1.035	1.005	1.005	1.039	1.101	1.145	1.13	1.067	1.015
Louie	-350	1.089	1.08	1.114	1.16	1.224	1.201	1.149	1.092	1.121	1.158	1.164	1.103	1.036	0.963	0.909	0.879	0.89	0.926	1.034	1.102	1.154	1.165	1.194	1.194	1.191	1.173	1.156	1.163	1.157	1.155	1.131	1.086	1.076	1.055	1.068	1.102	1.15	1.133	1.081	0.994	0.982	0.968	0.995	1.011	1.046	1.044	1.034	1.028
Louie	-347.5	1.145	1.126	1.116	1.136	1.172	1.161	1.117	1.082	1.089	1.124	1.125	1.118	1.083	1.016	0.958	0.911	0.905	0.916	0.994	1.061	1.11	1.145	1.19	1.191	1.166	1.135	1.112	1.139	1.159	1.168	1.131	1.084	1.09	1.093	1.084	1.086	1.098	1.085	1.06	0.998	0.985	0.961	0.959	0.944	0.952	0.98	1	1.036
Louie	-345	1.164	1.163	1.145	1.139	1.146	1.148	1.122	1.127	1.13	1.152	1.154	1.167	1.144	1.061	0.987	0.939	0.921	0.932	0.988	1.053	1.094	1.126	1.164	1.16	1.136	1.119	1.093	1.092	1.103	1.134	1.149	1.166	1.187	1.197	1.159	1.147	1.103	1.055	1.03	1.006	1.027	1.009	1.018	0.977	0.954	0.957	0.991	1.049
Louie	-342.5	1.236	1.232	1.21	1.192	1.172	1.15	1.122	1.152	1.188	1.22	1.217	1.217	1.184	1.088	0.999	0.956	0.958	0.982	1.021	1.067	1.097	1.116	1.143	1.135	1.112	1.105	1.091	1.078	1.04	1.058	1.107	1.209	1.273	1.26	1.182	1.128	1.074	1.035	1.018	1.027	1.054	1.056	1.077	1.053	1.033	1.017	1.031	1.087
Louie	-340	1.143	1.175	1.209	1.202	1.19	1.18	1.154	1.18	1.208	1.235	1.223	1.184	1.131	1.063	1.019	1.002	0.999	0.993	1.049	1.096	1.153	1.154	1.158	1.126	1.097	1.103	1.102	1.068	0.991	0.994	1.052	1.17	1.204	1.181	1.096	1.058	1.035	1.029	1.024	1.032	1.071	1.092	1.136	1.137	1.14	1.101	1.094	1.119
Louie	-337.5	1.125	1.16	1.19	1.177	1.152	1.167	1.146	1.163	1.143	1.142	1.113	1.091	1.066	1.055	1.064	1.061	1.047	1.005	1.055	1.099	1.167	1.171	1.154	1.123	1.105	1.11	1.098	1.065	1.035	1.062	1.097	1.13	1.106	1.071	1.012	0.998	1.016	1.056	1.046	1.034	1.052	1.079	1.11	1.131	1.15	1.134	1.121	1.135
Louie	-335	1.104	1.17	1.221	1.239	1.231	1.26	1.223	1.234	1.173	1.142	1.082	1.057	1.039	1.045	1.091	1.098	1.07	1.006	1.039	1.083	1.176	1.213	1.187	1.135	1.099	1.091	1.065	1.042	1.05	1.104	1.131	1.121	1.06	1.01	0.978	1.005	1.051	1.087	1.054	1.025	1.053	1.083	1.102	1.116	1.131	1.128	1.111	1.132
Louie	-332.5	1.195	1.238	1.262	1.298	1.303	1.328	1.279	1.272	1.203	1.161	1.105	1.086	1.069	1.055	1.087	1.107	1.102	1.066	1.053	1.08	1.156	1.237	1.239	1.2	1.184	1.172	1.14	1.097	1.079	1.106	1.123	1.117	1.073	1.022	1.01	1.039	1.08	1.093	1.058	1.03	1.056	1.088	1.114	1.141	1.144	1.126	1.081	1.108
Louie	-330	1.124	1.158	1.202	1.278	1.319	1.343	1.303	1.287	1.231	1.183	1.144	1.136	1.111	1.076	1.059	1.072	1.065	1.026	0.99	1.007	1.127	1.215	1.245	1.192	1.207	1.202	1.172	1.111	1.044	1.037	1.053	1.089	1.094	1.051	1.046	1.061	1.092	1.093	1.069	1.05	1.07	1.09	1.111	1.118	1.119	1.099	1.036	1.051
Louie	-327.5	1.149	1.155	1.183	1.255	1.288	1.307	1.283	1.245	1.17	1.108	1.087	1.089	1.073	1.044	1.008	1.002	0.98	0.945	0.942	0.983	1.128	1.193	1.225	1.175	1.226	1.24	1.217	1.131	1.029	0.987	0.982	1.029	1.087	1.089	1.127	1.118	1.132	1.124	1.136	1.122	1.111	1.076	1.078	1.078	1.071	1.042	0.988	1.011
Louie	-325	1.038	1.078	1.145	1.219	1.239	1.236	1.21	1.172	1.126	1.092	1.091	1.083	1.055	1.033	0.976	0.934	0.894	0.864	0.876	0.917	1.085	1.16	1.174	1.092	1.133	1.173	1.185	1.109	1.041	1.022	1.015	1.023	1.075	1.095	1.15	1.119	1.113	1.101	1.134	1.13	1.11	1.034	1.017	0.979	0.962	0.955	0.943	0.98
Louie	-322.5	1.105	1.105	1.124	1.184	1.204	1.188	1.141	1.088	1.06	1.053	1.07	1.056	1.008	0.975	0.924	0.871	0.832	0.821	0.87	0.928	1.072	1.152	1.155	1.103	1.131	1.16	1.154	1.074	1.06	1.079	1.08	1.063	1.075	1.105	1.149	1.127	1.116	1.109	1.128	1.116	1.09	1.026	1.006	0.962	0.948	0.952	0.969	0.998
Louie	-320	1.058	1.074	1.099	1.144	1.155	1.114	1.049	0.998	1.003	1.022	1.035	1.029	0.98	0.954	0.913	0.88	0.865	0.861	0.874	0.914	1.032	1.123	1.138	1.123	1.148	1.157	1.132	1.072	1.1	1.131	1.148	1.122	1.099	1.116	1.14	1.128	1.096	1.063	1.07	1.063	1.08	1.048	1.022	0.959	0.972	1.022	1.066	1.067
Louie	-317.5	1.09	1.098	1.094	1.118	1.109	1.067	0.994	0.947	0.96	0.988	0.997	0.99	0.957	0.957	0.959	0.966	0.943	0.903	0.896	0.926	1.003	1.028	1.057	1.121	1.184	1.184	1.121	1.077	1.104	1.134	1.153	1.162	1.14	1.153	1.132	1.125	1.09	1.058	1.044	1.028	1.062	1.065	1.029	0.964	0.971	1.041	1.103	1.089
Louie	-315	1.039	1.075	1.099	1.089	1.066	1.028	1.006	0.98	1.006	1.031	1.035	0.992	0.951	0.959	0.992	1.012	0.98	0.943	0.923	0.947	0.988	0.979	0.99	1.052	1.103	1.124	1.085	1.082	1.088	1.082	1.085	1.112	1.129	1.132	1.108	1.075	1.048	1.013	1.022	1.019	1.052	1.049	1.006	0.956	0.966	1.047	1.11	1.108
Louie	-312.5	1.09	1.086	1.076	1.056	1.032	1.02	1.032	1.026	1.04	1.031	1.052	1.018	0.998	0.993	1.005	0.989	0.942	0.95	0.994	1.04	1.021	0.949	0.944	1.004	1.067	1.088	1.057	1.042	1.02	1.002	1.001	1.047	1.096	1.111	1.082	1.048	1.048	1.048	1.048	1.024	1	1.003	0.981	0.971	0.944	0.965	1.002	1.027
Louie	-310	1.111	1.075	1.057	1.049	1.045	1.054	1.078	1.098	1.086	1.045	1.032	0.998	0.985	0.987	0.966	0.939	0.939	1.045	1.138	1.183	1.13	1.051	1.002	1.022	1.067	1.085	1.061	1.032	1.004	0.97	0.968	1.001	1.05	1.058	1.066	1.05	1.059	1.047	1.05	1.026	0.991	0.988	0.993	1.015	0.984	0.981	0.993	1.014
Louie	-307.5	1.129	1.077	1.041	1.069	1.067	1.07	1.07	1.097	1.064	1.012	0.98	0.974	0.973	0.993	0.982	0.936	0.929	1.035	1.146	1.198	1.139	1.073	1.016	1.031	1.078	1.101	1.072	1.027	0.991	0.965	0.96	0.973	0.984	0.997	1.046	1.078	1.095	1.058	1.054	1.017	0.985	0.975	0.976	0.99	0.95	0.951	0.97	0.993
Louie	-305	0.951	0.952	0.971	1.034	1.032	1.034	1.029	1.079	1.055	1.005	0.953	0.935	0.925	0.964	0.981	0.948	0.934	0.987	1.057	1.085	1.076	1.072	1.021	1.03	1.054	1.088	1.048	1.009	0.988	0.974	0.994	0.994	0.983	0.963	1.008	1.044	1.07	1.033	1.027	0.988	0.972	0.982	0.978	0.976	0.943	0.993	1.029	1.038
Louie	-302.5	0.978	0.965	0.966	1.013	1.011	1.003	1.005	1.037	1.008	0.946	0.923	0.945	0.96	0.979	0.997	0.963	0.924	0.902	0.929	0.962	1.002	1.029	0.993	0.991	1	1.046	1.02	1.001	0.976	0.967	0.996	1.018	1.029	1.026	1.045	1.061	1.067	1.036	1.022	0.969	0.954	0.965	0.956	0.952	0.94	1	1.038	1.031
Louie	-300	0.89	0.909	0.958	1.023	1.044	1.039	1.026	1.032	0.992	0.926	0.909	0.949	0.987	1.028	1.023	0.991	0.933	0.908	0.922	0.961	1.02	1.059	1.033	1.033	1.036	1.072	1.049	1.027	1.002	0.975	0.993	1.022	1.049	1.052	1.032	1.027	1.044	1.039	1.012	0.95	0.935	0.967	0.97	0.982	0.979	1.023	1.039	1.016
Louie	-297.5	1.012	0.991	1.013	1.054	1.082	1.055	1.042	1.041	1.036	0.979	0.94	0.942	0.986	1.04	1.044	1.015	0.967	0.951	0.956	0.99	1.041	1.064	1.013	0.994	1.016	1.069	1.054	1.015	0.989	0.963	0.96	0.984	1.017	1.026	0.999	0.985	0.999	1.003	0.984	0.94	0.918	0.938	0.943	0.973	0.989	1.01	1.005	0.974
Louie	-295	1.026	1.025	1.04	1.068	1.068	1.043	1.021	1.045	1.077	1.047	0.984	0.939	0.957	1.02	1.036	1.001	0.959	0.951	0.964	0.992	1.037	1.079	1.032	0.989	0.967	1.003	1.002	0.987	0.982	0.978	0.979	0.981	0.991	0.973	0.953	0.952	0.978	0.99	0.969	0.943	0.933	0.962	0.968	0.979	0.977	0.968	0.963	0.959
Louie	-292.5	1.183	1.148	1.094	1.067	1.036	1.007	0.992	1.022	1.077	1.063	1.009	0.943	0.947	0.978	0.996	0.978	0.985	0.973	0.97	0.962	1.012	1.052	1.004	0.944	0.894	0.908	0.9	0.9	0.914	0.925	0.948	0.959	0.975	0.956	0.934	0.955	0.975	0.998	0.972	0.953	0.923	0.942	0.939	0.938	0.924	0.913	0.924	0.938
Louie	-290	1.206	1.172	1.096	1.061	1.057	1.064	1.043	1.01	1.017	1.02	1.02	1.004	0.995	1.004	1.012	1.009	1.023	1.031	1.052	1.05	1.047	1.054	1.046	1.033	0.984	0.948	0.936	0.93	0.943	0.951	0.996	1.046	1.058	1.034	0.978	1	1.012	1.033	1.012	1.002	0.984	1.019	1.003	0.977	0.929	0.91	0.919	0.926
Louie	-287.5	1.147	1.119	1.065	1.043	1.062	1.088	1.064	1.013	1.002	1.023	1.039	1.039	1.015	1.021	1.012	1.017	1.044	1.086	1.113	1.107	1.068	1.043	1.028	1.058	1.065	1.049	1.016	0.988	1.001	1.006	1.044	1.084	1.081	1.048	0.995	1.012	1.041	1.056	1.043	1.023	0.986	1.018	1.003	0.984	0.946	0.938	0.96	0.973
Louie	-285	1.033	1.027	1.009	1.01	1.061	1.114	1.097	1.045	1.03	1.066	1.087	1.07	1.012	0.982	0.971	0.998	1.041	1.114	1.145	1.163	1.123	1.102	1.09	1.112	1.138	1.117	1.085	1.057	1.071	1.098	1.115	1.138	1.102	1.066	1.021	1.021	1.048	1.042	1.024	1.003	1.004	1.061	1.058	1.041	1.006	0.992	0.996	1.005
Louie	-282.5	0.955	0.961	0.94	0.94	0.979	1.055	1.061	1.058	1.044	1.068	1.051	1.007	0.936	0.901	0.91	0.956	1.008	1.068	1.054	1.068	1.07	1.104	1.075	1.062	1.085	1.082	1.041	1.015	1.048	1.109	1.105	1.077	1.015	1.001	1.013	1.037	1.055	1.013	0.951	0.909	0.928	0.986	0.99	0.986	0.992	0.999	1.005	1.011
Louie	-280	0.975	0.959	0.907	0.88	0.916	1.004	1.043	1.024	0.999	0.994	0.983	0.939	0.891	0.854	0.889	0.945	0.994	1.003	0.945	0.952	0.981	1.049	1.029	0.998	1.009	0.997	0.959	0.917	0.942	1.001	0.982	0.942	0.891	0.942	1	1.044	1.024	0.964	0.878	0.833	0.866	0.93	0.953	0.966	0.983	1.003	0.994	0.974
Louie	-277.5	1.062	1.034	0.954	0.9	0.897	0.965	0.991	0.975	0.948	0.93	0.915	0.881	0.86	0.846	0.894	0.941	0.981	0.962	0.904	0.892	0.898	0.948	0.912	0.9	0.93	0.973	0.962	0.905	0.885	0.894	0.892	0.865	0.838	0.889	0.962	1.02	0.996	0.923	0.843	0.797	0.829	0.878	0.904	0.924	0.939	0.969	0.981	0.972
Louie	-275	1.12	1.109	1.048	0.977	0.937	0.965	0.967	0.954	0.959	0.976	0.988	0.954	0.921	0.886	0.898	0.919	0.956	0.944	0.913	0.9	0.91	0.948	0.91	0.885	0.904	0.958	0.958	0.903	0.862	0.859	0.874	0.865	0.859	0.9	0.969	1.011	0.98	0.9	0.861	0.833	0.859	0.87	0.912	0.931	0.925	0.936	0.98	1.004
Louie	-272.5	1.135	1.143	1.098	1.033	0.987	0.998	0.983	0.981	1.021	1.066	1.068	1.009	0.958	0.921	0.916	0.932	0.976	0.976	0.973	0.957	0.974	0.982	0.95	0.92	0.934	0.982	0.989	0.949	0.893	0.887	0.914	0.939	0.935	0.946	0.989	1.025	0.99	0.9	0.869	0.852	0.885	0.877	0.909	0.925	0.914	0.904	0.956	1.008
Louie	-270	1.068	1.094	1.076	1.049	1.021	1.038	1.026	1.034	1.094	1.151	1.121	1.052	0.997	0.99	0.965	0.956	0.985	0.999	1.003	0.993	1.008	1.013	1.004	0.989	0.999	1.012	0.996	0.974	0.942	0.969	0.993	1.023	1.031	1.046	1.065	1.058	1.011	0.931	0.903	0.88	0.898	0.889	0.922	0.944	0.924	0.889	0.923	0.98
Louie	-267.5	1.039	1.048	1.034	1.029	1.053	1.097	1.076	1.055	1.108	1.161	1.114	1.022	0.982	1.005	0.996	0.983	1.01	1.014	1.007	0.991	1.014	1.015	1.026	1.039	1.057	1.057	1.042	1.041	1.027	1.028	1.033	1.057	1.063	1.059	1.042	1.033	1.009	0.964	0.92	0.893	0.908	0.918	0.931	0.947	0.937	0.912	0.911	0.939
Louie	-265	1.077	1.056	1.035	1.024	1.059	1.118	1.111	1.099	1.133	1.181	1.154	1.065	1.011	1.03	1.031	1.03	1.03	1.009	0.986	0.975	1.002	1.021	1.035	1.075	1.08	1.091	1.075	1.098	1.092	1.088	1.082	1.101	1.101	1.056	1.006	0.985	1.017	1.019	1.003	0.977	0.998	1.013	1.014	1.025	1.019	1	0.966	0.961
Louie	-262.5	1.151	1.109	1.062	1.026	1.089	1.168	1.181	1.14	1.134	1.141	1.122	1.056	1.037	1.047	1.052	1.064	1.044	0.992	0.955	0.961	1.03	1.055	1.075	1.109	1.108	1.109	1.092	1.119	1.143	1.139	1.129	1.119	1.089	1.043	1.022	1.032	1.06	1.056	1.028	1.013	1.038	1.078	1.087	1.084	1.07	1.046	1.02	1.012
Louie	-260	1.144	1.113	1.049	1.034	1.072	1.161	1.196	1.198	1.196	1.193	1.18	1.132	1.095	1.068	1.054	1.068	1.026	0.963	0.924	0.951	1.028	1.076	1.093	1.118	1.102	1.088	1.068	1.11	1.166	1.178	1.139	1.101	1.066	1.062	1.084	1.101	1.092	1.049	1.011	0.997	1.026	1.077	1.103	1.096	1.061	1.03	1.019	1.034
Louie	-257.5	1.115	1.113	1.062	1.067	1.103	1.163	1.176	1.174	1.166	1.155	1.131	1.12	1.1	1.052	1.01	0.998	0.939	0.903	0.903	0.965	1.047	1.075	1.108	1.114	1.137	1.119	1.116	1.104	1.137	1.143	1.13	1.083	1.056	1.069	1.122	1.131	1.079	1	0.959	0.958	0.988	1.033	1.077	1.052	0.992	0.957	0.977	1.032
Louie	-255	1.135	1.125	1.079	1.072	1.099	1.137	1.141	1.16	1.162	1.155	1.119	1.096	1.048	0.987	0.942	0.938	0.899	0.891	0.918	0.975	1.032	1.042	1.068	1.085	1.126	1.115	1.119	1.099	1.108	1.077	1.047	1.017	1.012	1.025	1.067	1.065	1.02	0.952	0.953	0.975	1.025	1.04	1.081	1.043	0.992	0.964	0.962	1
Louie	-252.5	1.219	1.161	1.099	1.085	1.14	1.153	1.117	1.078	1.044	1.03	1.009	1.009	0.971	0.935	0.904	0.91	0.88	0.906	0.975	1.031	1.034	0.974	0.961	0.992	1.07	1.113	1.131	1.09	1.062	1.022	1.002	0.973	0.967	0.969	1.013	1.01	0.981	0.936	0.966	1.003	1.045	1.042	1.062	1.029	0.989	0.964	0.957	0.971
Louie	-250	1.257	1.173	1.093	1.076	1.149	1.177	1.161	1.091	1.03	1.007	1.001	1.012	0.977	0.963	0.945	0.941	0.91	0.951	1.019	1.065	1.029	0.955	0.916	0.957	1.033	1.075	1.081	1.072	1.069	1.034	0.979	0.941	0.93	0.946	0.984	0.98	0.953	0.925	0.959	0.995	1.027	1.02	1.014	0.978	0.951	0.955	0.954	0.94
Louie	-247.5	1.231	1.188	1.144	1.137	1.162	1.187	1.191	1.134	1.082	1.056	1.057	1.037	1	0.998	0.979	0.946	0.909	0.965	1.017	1.064	1.024	1.001	0.978	1	1.031	1.053	1.057	1.087	1.094	1.089	1.039	0.997	0.977	0.987	1.029	1.034	1.004	0.986	1.005	1.027	1.047	1.04	1.034	1.003	0.987	0.971	0.965	0.935
Louie	-245	1.189	1.179	1.166	1.154	1.184	1.223	1.252	1.208	1.159	1.122	1.095	1.047	1.013	0.996	0.975	0.929	0.913	0.969	0.995	1.038	1.023	1.061	1.09	1.11	1.087	1.053	1.064	1.119	1.142	1.128	1.1	1.071	1.046	1.037	1.048	1.06	1.033	1.029	1.034	1.053	1.091	1.11	1.118	1.099	1.075	1.044	1.011	0.977
Louie	-242.5	1.177	1.178	1.179	1.192	1.207	1.241	1.257	1.238	1.21	1.171	1.134	1.067	1.015	0.973	0.934	0.896	0.888	0.921	0.943	0.986	0.999	1.078	1.13	1.135	1.06	1.008	1.026	1.09	1.128	1.121	1.095	1.054	1.02	1.019	1.038	1.082	1.075	1.069	1.075	1.085	1.127	1.132	1.14	1.131	1.118	1.074	1.037	1.006
Louie	-240	1.157	1.155	1.158	1.192	1.221	1.263	1.278	1.272	1.235	1.178	1.127	1.07	1.026	0.99	0.976	0.958	0.938	0.934	0.951	0.991	0.989	1.048	1.085	1.111	1.062	1.035	1.047	1.047	1.059	1.066	1.088	1.057	1.007	1.003	1.021	1.071	1.048	1.041	1.05	1.068	1.1	1.09	1.072	1.051	1.055	1.05	1.039	0.997
Louie	-237.5	1.216	1.204	1.201	1.229	1.22	1.229	1.252	1.267	1.245	1.174	1.122	1.08	1.046	1.036	1.034	1.034	1.006	0.977	0.978	1.004	0.997	1.056	1.101	1.137	1.122	1.092	1.061	0.992	0.969	1.007	1.074	1.068	1.017	0.996	1.019	1.056	1.031	1.017	1.039	1.056	1.077	1.052	1.021	0.987	1.014	1.033	1.035	0.975
Louie	-235	1.189	1.255	1.317	1.301	1.242	1.207	1.221	1.234	1.202	1.147	1.104	1.082	1.045	1.038	1.026	1.015	0.977	0.965	1.003	1.05	1.052	1.083	1.132	1.172	1.166	1.12	1.093	1.019	0.988	1.002	1.076	1.097	1.052	1.015	1.003	1.002	0.965	0.958	0.977	1	1.017	1.046	1.031	1.007	0.998	1.001	0.986	0.941
Louie	-232.5	1.26	1.316	1.366	1.324	1.243	1.161	1.136	1.108	1.084	1.061	1.062	1.08	1.041	1.023	0.981	0.967	0.943	0.966	1.041	1.093	1.085	1.069	1.096	1.113	1.101	1.038	1.031	1.006	0.998	0.973	1.012	1.046	1.048	1.018	0.994	0.971	0.946	0.925	0.937	0.953	0.996	1.055	1.066	1.048	1.028	1.023	1.015	0.984
Louie	-230	1.203	1.285	1.335	1.286	1.196	1.133	1.107	1.082	1.049	1.049	1.061	1.098	1.056	1.015	0.961	0.953	0.961	1.003	1.079	1.115	1.082	1.004	0.982	0.978	0.971	0.951	0.995	1.042	1.066	1.031	1.043	1.071	1.1	1.068	1.034	0.991	0.957	0.939	0.95	0.986	1.038	1.107	1.13	1.106	1.091	1.099	1.119	1.09
Louie	-227.5	1.181	1.2	1.192	1.18	1.144	1.151	1.156	1.155	1.11	1.063	1.036	1.045	1.022	0.99	0.969	0.997	1.047	1.073	1.1	1.088	1.028	0.942	0.904	0.921	0.939	0.961	1.008	1.068	1.08	1.07	1.106	1.148	1.169	1.115	1.101	1.075	1.044	1.033	1.042	1.073	1.09	1.114	1.124	1.117	1.16	1.189	1.19	1.109
Louie	-225	1.071	1.088	1.118	1.136	1.144	1.192	1.255	1.313	1.26	1.161	1.081	1.035	1.008	0.977	0.987	1.029	1.081	1.08	1.075	1.048	1.022	0.987	0.963	0.989	1.024	1.106	1.161	1.183	1.128	1.105	1.143	1.194	1.206	1.154	1.138	1.102	1.056	1.07	1.11	1.154	1.123	1.108	1.087	1.105	1.172	1.223	1.207	1.134
Louie	-222.5	1.089	1.108	1.174	1.183	1.202	1.229	1.29	1.355	1.325	1.235	1.13	1.025	0.986	0.972	0.989	1.023	1.042	1.036	1.042	1.037	1.057	1.071	1.055	1.059	1.056	1.123	1.164	1.191	1.148	1.134	1.139	1.18	1.174	1.154	1.133	1.097	1.06	1.075	1.135	1.168	1.14	1.108	1.094	1.111	1.16	1.188	1.151	1.092
Louie	-220	1.103	1.127	1.194	1.18	1.199	1.217	1.274	1.313	1.3	1.241	1.142	1.022	0.974	0.985	1.02	1.056	1.039	1.018	1.019	1.038	1.072	1.1	1.086	1.063	1.047	1.104	1.151	1.177	1.151	1.144	1.125	1.154	1.165	1.194	1.16	1.096	1.029	1.027	1.085	1.124	1.134	1.139	1.134	1.13	1.138	1.169	1.166	1.149
Louie	-217.5	1.15	1.16	1.16	1.132	1.149	1.182	1.198	1.184	1.178	1.158	1.092	1.026	0.997	1.012	1.02	1.038	1.002	0.964	0.958	0.988	1.019	1.04	1.046	1.043	1.018	1.023	1.049	1.121	1.163	1.166	1.109	1.094	1.096	1.151	1.143	1.101	1.037	1.02	1.038	1.054	1.073	1.109	1.127	1.114	1.09	1.097	1.093	1.109
Louie	-215	1.116	1.131	1.109	1.096	1.105	1.155	1.181	1.162	1.137	1.098	1.038	1.007	0.995	1.012	1.022	1.034	0.984	0.924	0.909	0.953	0.997	1.017	1.046	1.065	1.064	1.05	1.048	1.104	1.158	1.143	1.07	1.025	1.045	1.118	1.139	1.111	1.047	1.049	1.075	1.092	1.077	1.078	1.063	1.046	1.031	1.045	1.051	1.078
Louie	-212.5	1.032	1.05	1.044	1.061	1.068	1.095	1.113	1.095	1.076	1.055	1.032	1.032	1.047	1.068	1.065	1.048	0.997	0.948	0.934	0.953	0.978	0.975	1	1.035	1.064	1.058	1.05	1.092	1.141	1.122	1.049	0.996	1.002	1.034	1.058	1.06	1.043	1.066	1.112	1.138	1.121	1.094	1.078	1.04	1.025	1.01	1.023	1.054
Louie	-210	0.957	0.997	1.047	1.069	1.067	1.073	1.113	1.098	1.063	1.045	1.044	1.044	1.043	1.066	1.061	1.05	1.001	0.965	0.954	0.959	0.972	0.954	0.953	0.96	0.997	1.012	1.033	1.061	1.115	1.125	1.08	1.021	0.997	0.983	1.004	1.024	1.038	1.062	1.112	1.139	1.117	1.078	1.084	1.046	1.036	1.019	1.059	1.082
Louie	-207.5	0.997	1.023	1.059	1.069	1.042	1.035	1.074	1.062	1.027	1.017	1.055	1.08	1.074	1.08	1.044	1.015	0.955	0.925	0.913	0.906	0.904	0.882	0.869	0.869	0.91	0.95	0.974	0.981	1.016	1.051	1.03	0.972	0.917	0.888	0.925	0.981	1.017	1.012	1.024	1.029	1.011	0.994	1.039	1.027	1.022	0.991	1.03	1.044
Louie	-205	1.071	1.106	1.146	1.13	1.068	1.041	1.078	1.061	1.032	1.033	1.098	1.122	1.078	1.042	0.978	0.955	0.904	0.884	0.87	0.872	0.878	0.881	0.876	0.874	0.893	0.917	0.924	0.919	0.951	0.993	0.979	0.916	0.868	0.869	0.914	0.974	1.001	0.995	0.972	0.951	0.916	0.919	0.969	0.974	0.971	0.948	0.976	0.976
Louie	-202.5	1.108	1.149	1.191	1.152	1.068	1.03	1.05	1.042	1.017	1.032	1.104	1.118	1.086	1.039	0.971	0.911	0.856	0.87	0.883	0.908	0.9	0.918	0.932	0.943	0.955	0.975	0.963	0.911	0.888	0.906	0.915	0.901	0.884	0.907	0.927	0.966	0.987	0.993	0.986	0.963	0.92	0.919	0.939	0.95	0.938	0.924	0.935	0.924
Louie	-200	1.026	1.102	1.194	1.161	1.095	1.035	1.019	0.994	0.983	0.997	1.051	1.061	1.076	1.046	0.983	0.9	0.868	0.908	0.931	0.958	0.929	0.946	0.958	0.97	0.991	1.028	1.055	1.004	0.959	0.948	0.965	0.965	0.95	0.968	0.952	0.961	0.959	0.99	0.998	0.982	0.929	0.931	0.936	0.954	0.933	0.924	0.931	0.927
Louie	-197.5	0.983	1.082	1.192	1.173	1.118	1.063	1.033	1.018	1.013	1.017	1.028	1.027	1.075	1.072	1.038	0.95	0.932	0.996	1.059	1.101	1.034	1.002	0.984	1.012	1.038	1.088	1.125	1.086	1.053	1.039	1.055	1.055	1.031	1.041	1.017	1.016	0.996	1.009	1	0.988	0.934	0.945	0.95	0.981	0.962	0.954	0.943	0.948
Louie	-195	0.954	1.057	1.167	1.178	1.161	1.128	1.093	1.066	1.065	1.068	1.044	1.03	1.078	1.099	1.077	1.02	1.051	1.133	1.201	1.212	1.14	1.066	1.004	0.992	1.017	1.062	1.11	1.105	1.121	1.109	1.113	1.099	1.07	1.058	1.013	0.999	0.972	0.98	0.957	0.953	0.931	0.96	0.982	1.007	1.019	1.016	0.996	0.982
Louie	-192.5	1.016	1.07	1.11	1.125	1.145	1.164	1.147	1.128	1.12	1.109	1.059	1.024	1.039	1.078	1.101	1.121	1.17	1.222	1.255	1.238	1.182	1.104	1.029	1.004	1.015	1.043	1.079	1.096	1.13	1.121	1.114	1.115	1.113	1.086	1.023	1.012	1.012	1.021	0.966	0.942	0.931	0.968	1	1.025	1.057	1.052	1.03	1.005
Louie	-190	1.106	1.097	1.085	1.101	1.159	1.197	1.183	1.158	1.14	1.109	1.04	0.994	0.991	1.045	1.093	1.152	1.218	1.227	1.225	1.168	1.149	1.098	1.041	0.998	1.017	1.037	1.071	1.073	1.083	1.073	1.084	1.108	1.111	1.064	0.993	0.984	1.01	1.036	0.998	0.953	0.923	0.932	0.974	1.023	1.073	1.058	1.031	1.01
Louie	-187.5	1.094	1.078	1.066	1.078	1.113	1.142	1.147	1.125	1.086	1.029	0.96	0.919	0.925	1.008	1.112	1.224	1.287	1.234	1.164	1.083	1.07	1.057	1.027	1	0.998	1.015	1.042	1.032	1.033	1.037	1.059	1.066	1.087	1.078	1.042	1.019	1.037	1.055	1.022	0.954	0.892	0.867	0.907	0.978	1.024	0.998	0.959	0.963
Louie	-185	1.088	1.068	1.081	1.096	1.109	1.114	1.152	1.141	1.093	1.02	0.966	0.92	0.929	1.016	1.142	1.255	1.317	1.27	1.201	1.124	1.101	1.094	1.093	1.075	1.065	1.052	1.067	1.035	1.038	1.057	1.082	1.067	1.074	1.093	1.077	1.045	1.037	1.017	0.99	0.919	0.872	0.835	0.876	0.949	0.995	0.981	0.944	0.955
Louie	-182.5	1.06	1.046	1.059	1.082	1.077	1.061	1.109	1.105	1.06	0.992	0.945	0.917	0.934	1.008	1.129	1.221	1.27	1.235	1.161	1.113	1.085	1.097	1.104	1.099	1.069	1.021	1.018	1.009	1.044	1.043	1.055	1.023	1.042	1.048	1.04	1.002	1.012	0.985	0.961	0.887	0.861	0.83	0.868	0.925	0.971	0.982	0.966	0.982
Louie	-180	1.07	1.047	1.041	1.073	1.068	1.042	1.079	1.103	1.093	1.052	1	0.968	0.96	0.994	1.086	1.125	1.136	1.108	1.073	1.071	1.053	1.073	1.089	1.116	1.104	1.055	1.02	1.001	1.033	1.036	1.053	1.024	1.023	0.993	0.982	0.963	0.995	0.989	0.97	0.91	0.885	0.874	0.907	0.953	0.979	0.997	0.992	1.004
Louie	-177.5	1.022	1.055	1.078	1.081	1.038	0.995	1.023	1.054	1.062	1.028	0.98	0.958	0.948	0.963	1.016	1.027	1.02	0.989	0.975	0.995	1	1.022	1.023	1.068	1.07	1.058	1.019	0.993	0.983	0.968	0.995	0.999	1.002	0.954	0.952	0.941	0.989	1.004	0.989	0.945	0.921	0.942	0.981	1.02	1.019	1.009	0.983	0.992
Louie	-175	1.021	1.064	1.103	1.081	1.038	0.995	1.018	1.044	1.06	1.034	0.992	0.964	0.95	0.971	1.002	1.018	1.01	0.988	0.981	1	1.033	1.069	1.079	1.098	1.103	1.117	1.089	1.043	0.971	0.94	0.947	0.957	0.969	0.959	0.984	0.994	1.034	1.066	1.048	1.02	0.996	1.029	1.064	1.069	1.042	1.02	0.994	0.987
Louie	-172.5	1.104	1.148	1.174	1.129	1.078	1.058	1.078	1.085	1.096	1.065	1.035	1.004	0.987	0.99	0.987	1.03	1.07	1.062	1.021	1.014	1.076	1.136	1.153	1.12	1.083	1.073	1.065	1.06	1.01	0.98	0.95	0.942	0.961	0.988	1.036	1.055	1.085	1.096	1.057	1.021	1.013	1.059	1.084	1.063	1.03	1.028	1.017	1.006
Louie	-170	1.223	1.205	1.18	1.167	1.163	1.192	1.181	1.162	1.136	1.117	1.096	1.074	1.039	1.013	0.991	1.049	1.116	1.095	1.016	0.989	1.082	1.179	1.214	1.138	1.057	1.001	0.999	1.032	1.018	0.994	0.961	0.959	0.996	1.023	1.063	1.093	1.134	1.158	1.107	1.05	1.002	1.019	1.039	1.045	1.044	1.074	1.072	1.058
Louie	-167.5	1.215	1.203	1.203	1.21	1.203	1.223	1.213	1.22	1.19	1.159	1.119	1.074	1.028	0.977	0.959	1.018	1.083	1.057	0.963	0.936	1.019	1.123	1.162	1.097	1.012	0.94	0.958	1.04	1.08	1.056	1.027	1.03	1.065	1.054	1.053	1.081	1.12	1.145	1.101	1.047	1.001	0.999	1.006	1.027	1.032	1.069	1.048	1.044
Louie	-165	1.172	1.14	1.141	1.169	1.191	1.199	1.193	1.214	1.211	1.183	1.123	1.042	0.995	0.96	0.949	0.958	0.983	0.974	0.927	0.917	0.973	1.061	1.093	1.055	0.997	0.941	0.968	1.04	1.078	1.049	1.013	1.019	1.039	1.02	0.989	1.017	1.086	1.142	1.108	1.047	1.017	1.028	1.043	1.068	1.073	1.079	1.029	1.012
Louie	-162.5	1.062	1.067	1.092	1.112	1.131	1.149	1.162	1.208	1.22	1.201	1.129	1.033	0.978	0.942	0.941	0.933	0.955	0.965	0.96	0.954	0.958	1.006	1.026	1.033	1.009	0.979	1.007	1.063	1.109	1.086	1.034	0.992	0.982	0.971	0.942	0.95	1.01	1.064	1.08	1.043	1.059	1.064	1.065	1.047	1.017	0.993	0.957	0.962
Louie	-160	1.049	1.074	1.087	1.107	1.125	1.181	1.218	1.252	1.243	1.223	1.157	1.076	1.002	0.951	0.934	0.92	0.951	0.974	1.009	1.018	1.011	1.024	1.054	1.075	1.047	1.01	1.018	1.038	1.063	1.059	1.02	0.954	0.931	0.938	0.948	0.951	1.01	1.044	1.084	1.055	1.072	1.055	1.058	1.033	1.007	0.986	0.983	1.002
Louie	-157.5	1.115	1.127	1.125	1.138	1.133	1.192	1.233	1.261	1.226	1.201	1.156	1.094	1.01	0.941	0.922	0.927	0.965	0.997	1.034	1.059	1.042	1.05	1.101	1.147	1.121	1.064	1.046	1.057	1.073	1.076	1.065	1.021	0.99	0.96	0.957	0.964	1.007	1.037	1.093	1.081	1.058	0.977	0.973	0.975	0.982	0.981	0.996	1.036
Louie	-155	1.162	1.163	1.162	1.162	1.144	1.152	1.19	1.209	1.196	1.166	1.104	1.036	0.973	0.926	0.892	0.865	0.89	0.944	1.002	1.044	1.034	1.041	1.113	1.155	1.122	1.06	1.059	1.087	1.085	1.066	1.064	1.033	1.031	0.997	0.997	1.005	1.036	1.055	1.079	1.055	1.011	0.922	0.931	0.958	1.001	0.999	0.995	1.004
Louie	-152.5	1.166	1.167	1.18	1.187	1.159	1.112	1.09	1.078	1.056	1.025	0.976	0.958	0.95	0.937	0.897	0.862	0.877	0.914	0.931	0.943	0.93	0.961	1.015	1.057	1.026	0.978	0.984	1.018	1.03	1.026	1.033	1.02	1.039	1.027	1.018	0.997	1.013	1.042	1.064	1.022	0.955	0.867	0.88	0.925	0.984	0.997	0.987	0.963
Louie	-150	1.085	1.137	1.194	1.216	1.169	1.089	1.029	1.003	0.968	0.938	0.897	0.918	0.961	0.979	0.941	0.873	0.868	0.882	0.896	0.901	0.915	0.944	0.984	0.998	0.979	0.943	0.957	0.987	1.032	1.055	1.075	1.051	1.067	1.073	1.058	1.031	1.027	1.044	1.065	1.018	0.975	0.892	0.905	0.914	0.961	0.975	0.979	0.942
Louie	-147.5	1.093	1.112	1.149	1.205	1.2	1.149	1.084	1.041	0.979	0.916	0.875	0.914	0.97	1.004	0.985	0.932	0.89	0.861	0.858	0.887	0.948	1.014	1.031	1.013	0.991	0.968	0.978	0.995	1.055	1.09	1.083	1.064	1.062	1.074	1.025	0.995	1.002	1.048	1.078	1.038	0.993	0.923	0.935	0.932	0.962	0.993	1.007	0.977
Louie	-145	1.035	1.063	1.096	1.16	1.171	1.169	1.142	1.102	1.055	0.982	0.939	0.929	0.977	1.019	1.007	0.941	0.864	0.84	0.867	0.935	1.011	1.084	1.112	1.087	1.059	1.05	1.07	1.069	1.094	1.108	1.103	1.09	1.068	1.056	0.99	0.967	0.973	1.029	1.054	1.034	1.001	0.953	0.973	0.958	0.981	0.987	0.993	0.973
Louie	-142.5	1.015	1.015	1.012	1.074	1.148	1.209	1.229	1.171	1.11	1.007	0.946	0.924	0.945	0.979	0.966	0.932	0.859	0.83	0.861	0.928	0.995	1.051	1.089	1.088	1.055	1.048	1.079	1.104	1.087	1.051	1.008	0.995	0.98	0.968	0.95	0.933	0.946	0.969	0.98	0.964	0.945	0.931	0.97	0.967	0.982	0.963	0.957	0.942
Louie	-140	0.932	0.977	1.009	1.055	1.105	1.159	1.194	1.143	1.089	1.001	0.969	0.947	0.96	0.971	0.951	0.919	0.868	0.852	0.889	0.926	0.953	0.953	0.997	1.048	1.054	1.056	1.067	1.081	1.045	0.999	0.981	0.956	0.931	0.896	0.92	0.922	0.937	0.929	0.936	0.92	0.907	0.912	0.946	0.954	0.945	0.908	0.902	0.919
Louie	-137.5	0.965	0.98	1.013	1.049	1.092	1.116	1.15	1.132	1.116	1.043	1.012	0.975	0.981	0.978	0.966	0.94	0.909	0.906	0.946	0.975	0.966	0.93	0.943	1	1.043	1.064	1.054	1.066	1.047	1.012	0.984	0.949	0.934	0.911	0.936	0.97	0.993	0.976	0.958	0.926	0.928	0.939	0.955	0.966	0.943	0.925	0.92	0.952
Louie	-135	1.092	1.072	1.071	1.059	1.056	1.058	1.077	1.092	1.138	1.113	1.09	1.01	1.01	1.036	1.049	1.028	0.982	0.983	1.02	1.048	0.999	0.952	0.94	0.99	1.057	1.099	1.096	1.091	1.096	1.078	1.052	1.01	1.01	1.001	0.999	1.011	1.016	1.02	1.008	0.99	1.012	1.038	1.025	1.008	0.975	0.987	0.986	1.011
Louie	-132.5	1.146	1.109	1.096	1.076	1.058	1.037	1.034	1.057	1.132	1.119	1.096	1.008	1.024	1.08	1.11	1.071	1.005	1.009	1.058	1.102	1.046	1.02	1.007	1.03	1.047	1.051	1.052	1.076	1.093	1.083	1.053	1.043	1.062	1.057	1.033	1.024	1.016	1.026	1.026	1.031	1.078	1.095	1.082	1.023	1.002	1.034	1.032	1.025
Louie	-130	1.197	1.143	1.104	1.095	1.081	1.058	1.021	1.007	1.064	1.081	1.082	1.021	1.037	1.115	1.138	1.093	0.996	0.97	1.002	1.051	1.055	1.07	1.1	1.096	1.065	1.011	1.039	1.114	1.137	1.095	1.027	1.035	1.069	1.064	1.03	0.988	0.968	0.985	1	1.026	1.069	1.084	1.075	1.009	1.008	1.046	1.038	0.994
Louie	-127.5	1.031	1.012	1.021	1.053	1.073	1.051	0.999	0.972	1.003	1.022	1.027	1.002	1.038	1.111	1.144	1.094	0.986	0.926	0.932	0.993	1.057	1.118	1.168	1.148	1.091	1.01	1.012	1.098	1.102	1.047	0.98	1.022	1.074	1.028	0.979	0.951	0.959	0.976	0.98	0.989	0.992	0.982	0.992	0.97	0.984	1.002	1.003	0.977
Louie	-125	1.008	0.978	0.964	0.989	1.026	1.029	0.993	0.975	1.006	1.033	1.035	1.022	1.036	1.073	1.092	1.075	0.989	0.936	0.922	0.989	1.062	1.117	1.139	1.094	1.046	0.994	1.011	1.089	1.1	1.045	0.989	1.028	1.089	1.041	0.971	0.951	0.988	1.041	1.043	1.021	0.97	0.929	0.941	0.958	0.972	0.981	0.997	1.002
Louie	-122.5	0.949	0.963	0.966	0.993	1.008	1.028	1.007	1.007	1.022	1.029	1.022	1.024	1.041	1.037	1.035	1.01	0.969	0.938	0.931	0.98	1.008	1.047	1.058	1.039	1.003	0.986	1.002	1.065	1.076	1.065	1.055	1.09	1.126	1.083	1.019	1.006	1.024	1.056	1.046	1.013	0.972	0.936	0.952	0.971	0.967	0.974	0.988	1.014
Louie	-120	0.984	1.008	1.022	1.056	1.058	1.075	1.048	1.029	1.01	1.018	1.022	1.034	1.022	0.973	0.918	0.891	0.901	0.913	0.911	0.928	0.928	0.952	0.966	0.972	0.961	0.981	1.037	1.086	1.067	1.033	1.033	1.055	1.1	1.11	1.085	1.065	1.067	1.092	1.071	1.027	1.01	0.994	1.005	0.998	0.967	0.957	0.962	0.976
Louie	-117.5	0.979	1.03	1.067	1.098	1.075	1.079	1.059	1.02	0.979	0.976	0.978	0.979	0.952	0.911	0.837	0.785	0.812	0.838	0.843	0.829	0.831	0.875	0.915	0.945	0.954	0.985	1.057	1.091	1.039	0.972	0.957	0.975	1.019	1.057	1.064	1.063	1.043	1.033	0.993	0.954	0.974	0.981	0.996	0.986	0.951	0.934	0.918	0.912
Louie	-115	0.973	1.018	1.053	1.068	1.055	1.042	1.018	0.97	0.934	0.934	0.921	0.916	0.883	0.865	0.8	0.755	0.757	0.763	0.762	0.746	0.781	0.819	0.846	0.865	0.893	0.933	0.992	1.009	0.946	0.859	0.84	0.864	0.927	0.956	0.976	0.97	0.958	0.935	0.908	0.876	0.89	0.891	0.92	0.932	0.92	0.901	0.903	0.908
Louie	-112.5	1.018	1.054	1.079	1.087	1.048	0.991	0.963	0.952	0.961	0.964	0.933	0.912	0.88	0.865	0.797	0.74	0.722	0.728	0.749	0.738	0.767	0.776	0.791	0.8	0.829	0.855	0.886	0.891	0.863	0.82	0.825	0.839	0.875	0.89	0.917	0.914	0.887	0.85	0.85	0.835	0.829	0.818	0.862	0.922	0.952	0.962	0.953	0.948
Louie	-110	1.035	1.069	1.087	1.092	1.056	0.99	0.944	0.949	0.977	1.004	0.973	0.954	0.906	0.875	0.816	0.766	0.737	0.743	0.781	0.791	0.797	0.77	0.767	0.776	0.823	0.855	0.858	0.847	0.856	0.868	0.887	0.868	0.877	0.89	0.94	0.921	0.892	0.858	0.881	0.881	0.867	0.874	0.903	0.951	1.01	1.039	1.03	0.982
Louie	-107.5	1.073	1.117	1.123	1.085	1.024	0.974	0.955	0.971	0.979	0.998	0.972	0.97	0.932	0.892	0.832	0.779	0.769	0.8	0.84	0.847	0.827	0.807	0.8	0.815	0.849	0.861	0.85	0.838	0.884	0.922	0.931	0.879	0.867	0.884	0.935	0.923	0.911	0.904	0.932	0.94	0.933	0.947	0.955	0.983	1.036	1.05	1.026	0.964
Louie	-105	0.999	1.097	1.132	1.071	0.983	0.958	0.953	0.958	0.924	0.937	0.935	0.971	0.941	0.898	0.838	0.801	0.799	0.835	0.871	0.891	0.869	0.859	0.862	0.89	0.922	0.921	0.898	0.868	0.902	0.92	0.916	0.867	0.876	0.904	0.936	0.924	0.917	0.929	0.936	0.946	0.955	0.994	1.003	0.999	1.026	1.032	1.024	0.969
Louie	-102.5	1.023	1.082	1.096	1.042	0.994	0.985	0.98	0.958	0.926	0.961	0.972	1	0.977	0.941	0.883	0.836	0.834	0.872	0.896	0.922	0.921	0.931	0.936	0.953	0.98	0.975	0.959	0.926	0.936	0.927	0.911	0.882	0.898	0.908	0.909	0.91	0.914	0.938	0.942	0.943	0.934	0.951	0.974	0.977	0.971	0.964	0.978	0.978
Louie	-100	0.981	1.004	1.024	1.014	1.034	1.034	1.012	0.974	0.99	1.068	1.091	1.066	0.996	0.94	0.906	0.873	0.888	0.915	0.938	0.963	0.965	0.972	1.008	1.03	1.054	1.024	1.015	0.999	0.986	0.969	0.965	0.967	0.974	0.967	0.946	0.968	0.979	1.029	1.019	1.01	0.982	0.984	1.006	0.998	0.979	0.981	0.996	1.011
Louie	-97.5	0.992	0.965	0.969	0.981	1.041	1.055	1.054	1.01	1.037	1.092	1.106	1.044	0.983	0.942	0.939	0.911	0.946	0.97	0.993	0.997	0.969	0.967	1.007	1.04	1.055	1.027	1.046	1.077	1.062	1.05	1.017	0.999	0.972	0.945	0.94	0.957	0.979	1.034	1.039	1.041	1.024	1.024	1.027	0.993	0.949	0.949	0.969	1.008
Louie	-95	0.928	0.938	0.984	1.01	1.053	1.061	1.062	1.03	1.045	1.081	1.083	1.032	0.995	0.967	0.965	0.945	0.973	0.974	0.987	0.984	0.957	0.956	1.01	1.069	1.069	1.022	1.023	1.067	1.081	1.1	1.081	1.078	1.054	1.03	1	0.981	1.004	1.086	1.081	1.077	1.052	1.073	1.047	1.006	0.984	1.008	1.015	1.023
Louie	-92.5	0.987	0.983	1.013	1.029	1.055	1.054	1.052	1.027	1.02	1.03	1.031	1.021	1.016	1.003	0.979	0.971	0.994	1.016	1.049	1.061	1.037	1.02	1.04	1.115	1.118	1.087	1.057	1.093	1.143	1.177	1.145	1.138	1.152	1.166	1.115	1.044	1.054	1.124	1.116	1.089	1.051	1.076	1.032	1.007	1.007	1.057	1.068	1.051
Louie	-90	1.046	0.998	0.971	0.976	1.019	1.023	1.027	0.995	0.982	0.984	0.987	1.007	1.01	1.007	0.971	0.969	0.995	1.033	1.081	1.108	1.115	1.115	1.118	1.166	1.154	1.114	1.057	1.08	1.179	1.243	1.219	1.212	1.231	1.253	1.176	1.126	1.145	1.204	1.172	1.119	1.069	1.08	1.031	1.023	1.045	1.1	1.102	1.066
Louie	-87.5	1.041	1.007	0.974	0.974	0.988	0.977	0.979	0.955	0.971	0.989	1.031	1.027	1.013	0.996	0.997	1.002	1.02	1.066	1.124	1.165	1.164	1.177	1.18	1.206	1.171	1.121	1.089	1.119	1.208	1.242	1.21	1.191	1.228	1.254	1.2	1.149	1.129	1.148	1.138	1.114	1.089	1.074	1.043	1.022	1.033	1.072	1.094	1.088
Louie	-85	0.981	0.994	0.988	0.995	0.977	0.964	0.986	0.964	0.965	0.969	1.021	1.017	1.022	1.019	1.04	1.009	1.005	1.035	1.091	1.13	1.141	1.164	1.164	1.162	1.128	1.09	1.075	1.087	1.145	1.171	1.163	1.155	1.17	1.166	1.134	1.095	1.055	1.045	1.058	1.063	1.033	1.007	1.029	1.037	1.023	1.002	1.008	1.038
Louie	-82.5	0.923	0.988	1.023	1.022	0.991	0.998	1.023	1.006	1	1.02	1.083	1.08	1.103	1.085	1.09	1.032	1.006	1.03	1.089	1.138	1.136	1.126	1.1	1.081	1.053	1.056	1.079	1.121	1.136	1.138	1.124	1.134	1.151	1.112	1.086	1.033	0.998	0.978	1.013	1.029	1.013	0.976	1.022	1.051	1.04	0.997	0.979	1.017
Louie	-80	0.944	0.982	0.999	0.995	1.004	1.057	1.092	1.067	1.034	1.026	1.057	1.055	1.07	1.048	1.015	0.966	0.962	1.03	1.104	1.148	1.117	1.06	0.994	0.966	0.967	1.015	1.043	1.092	1.101	1.112	1.102	1.124	1.134	1.1	1.068	1.035	1.014	0.997	1.02	1.02	1	0.965	1.018	1.057	1.031	0.976	0.962	0.993
Louie	-77.5	0.945	0.953	0.955	0.941	0.985	1.059	1.091	1.078	1.068	1.055	1.049	1.023	1.005	0.982	0.946	0.931	0.943	1.016	1.069	1.108	1.06	1.008	0.932	0.907	0.936	1.011	1.052	1.077	1.061	1.063	1.05	1.066	1.081	1.08	1.088	1.08	1.063	1.035	1.039	1.032	1.037	1.003	1.021	1.027	1.018	0.992	0.982	0.973
Louie	-75	1.047	1.013	0.982	0.978	1.024	1.049	1.038	1.049	1.099	1.113	1.082	1.02	0.949	0.924	0.924	0.941	0.926	0.961	0.987	1.042	1.023	1.002	0.957	0.923	0.95	0.994	1.041	1.026	1.017	0.992	0.996	0.997	1.025	1.076	1.092	1.09	1.031	1.025	1.035	1.037	1.017	0.961	0.952	0.943	0.953	0.966	0.985	0.968
Louie	-72.5	1.141	1.067	0.99	0.964	0.992	0.995	0.995	1.045	1.115	1.124	1.059	0.99	0.939	0.936	0.968	0.979	0.933	0.904	0.898	0.949	0.973	0.989	0.995	0.966	0.988	0.998	1.059	1.046	1.041	0.979	0.961	0.954	0.99	1.038	1.043	1.045	1.013	1.036	1.033	1.017	0.964	0.912	0.913	0.948	1.003	1.021	1.006	0.964
Louie	-70	1.204	1.113	1.019	1.007	1.042	1.027	0.984	1.012	1.072	1.1	1.048	0.986	0.942	0.93	0.971	0.978	0.92	0.865	0.857	0.902	0.927	0.928	0.965	0.957	0.977	0.949	0.992	0.993	1.011	0.941	0.912	0.893	0.945	0.987	0.964	0.944	0.923	0.979	0.998	0.984	0.917	0.886	0.913	0.978	1.021	1.027	1.007	0.985
Louie	-67.5	1.15	1.087	1.019	1.002	1.054	1.073	1.031	1.013	1.017	1.034	0.997	0.941	0.907	0.898	0.93	0.935	0.913	0.903	0.908	0.936	0.941	0.951	0.993	1.036	1.08	1.049	1.027	0.974	0.951	0.884	0.877	0.901	0.963	0.976	0.932	0.917	0.93	0.99	1.023	1.005	0.948	0.92	0.951	1.03	1.065	1.055	1.036	1.024
Louie	-65	1.091	1.064	1.039	1.033	1.083	1.097	1.035	0.972	0.928	0.963	0.99	0.985	0.944	0.896	0.886	0.901	0.93	0.987	1.016	1.041	1.031	1.046	1.081	1.117	1.141	1.083	1.038	0.975	0.934	0.879	0.888	0.937	0.985	0.974	0.945	0.95	0.955	0.976	1.009	1.016	1.013	0.994	1.002	1.031	1.039	1.054	1.065	1.082
Louie	-62.5	1.083	1.082	1.076	1.052	1.063	1.065	1.036	0.993	0.949	0.973	1.008	1.022	0.987	0.944	0.904	0.918	0.969	1.072	1.125	1.152	1.15	1.18	1.19	1.184	1.174	1.125	1.097	1.029	0.973	0.929	0.96	1.022	1.053	1.039	1.041	1.067	1.047	1.014	1.013	1.027	1.052	1.053	1.044	1.034	1.012	1.056	1.102	1.165
Louie	-60	1.038	1.037	1.025	1.008	1.017	1.026	1.017	1	0.987	1.007	1.011	1.027	1.023	1.025	0.977	0.971	0.988	1.051	1.085	1.111	1.146	1.18	1.194	1.128	1.077	1.031	1.062	1.065	1.037	1.023	1.034	1.056	1.058	1.053	1.093	1.111	1.104	1.071	1.055	1.057	1.076	1.103	1.106	1.091	1.053	1.074	1.101	1.153
Louie	-57.5	0.954	0.975	0.986	0.994	1.014	1.045	1.05	1.045	1.053	1.033	0.985	0.957	0.985	1.048	1.066	1.06	1.034	1.024	1.027	1.052	1.094	1.121	1.13	1.071	1.044	1.025	1.052	1.039	1.023	1.037	1.064	1.07	1.061	1.074	1.124	1.118	1.105	1.088	1.08	1.08	1.081	1.114	1.105	1.098	1.062	1.066	1.066	1.118
Louie	-55	0.913	0.964	0.991	0.99	1	1.062	1.123	1.15	1.153	1.083	0.994	0.952	0.98	1.041	1.086	1.089	1.074	1.035	1.032	1.054	1.076	1.081	1.097	1.06	1.047	1.018	1.045	1.034	1.023	1.035	1.063	1.071	1.067	1.077	1.091	1.062	1.062	1.09	1.121	1.119	1.116	1.12	1.121	1.112	1.095	1.062	1.043	1.076
Louie	-52.5	0.953	1.037	1.096	1.082	1.06	1.092	1.179	1.226	1.213	1.114	1.019	0.996	1.017	1.041	1.073	1.075	1.082	1.047	1.044	1.055	1.03	1.054	1.122	1.191	1.224	1.175	1.147	1.072	1.037	1.039	1.06	1.056	1.049	1.078	1.1	1.07	1.038	1.045	1.063	1.069	1.083	1.093	1.1	1.065	1.05	1.048	1.067	1.102
Louie	-50	1.013	1.088	1.161	1.149	1.103	1.088	1.177	1.244	1.225	1.119	1.031	1.042	1.046	1.03	1.018	1.023	1.06	1.049	1.061	1.074	1.041	1.087	1.163	1.259	1.252	1.178	1.125	1.074	1.053	1.044	1.025	0.984	0.975	1.023	1.07	1.059	1.015	1.007	1.032	1.04	1.049	1.042	1.069	1.042	1.029	1.026	1.039	1.051
Louie	-47.5	1.022	1.071	1.149	1.161	1.134	1.081	1.118	1.144	1.137	1.096	1.043	1.042	1.024	1.014	1.007	1	1.01	0.998	1.001	1.032	1.039	1.139	1.205	1.286	1.248	1.192	1.12	1.106	1.102	1.104	1.037	0.952	0.927	0.974	1.046	1.037	0.987	0.969	1.009	1.024	1.019	0.986	1.002	0.999	1.022	1.043	1.043	1.025
Louie	-45	1.013	1.035	1.112	1.157	1.134	1.065	1.07	1.093	1.098	1.09	1.058	1.029	0.981	0.963	0.984	0.987	0.994	0.973	0.988	1.034	1.072	1.155	1.179	1.219	1.151	1.094	1.014	1.028	1.056	1.076	1.043	0.986	0.972	0.99	1.016	0.99	0.942	0.959	1.034	1.059	1.05	0.984	0.985	0.982	1.028	1.041	1.029	1.006
Louie	-42.5	1.005	1.032	1.113	1.151	1.137	1.065	1.057	1.06	1.072	1.1	1.069	1.022	0.967	0.969	0.999	0.988	0.975	0.958	0.98	1.021	1.038	1.071	1.065	1.102	1.084	1.075	1.004	0.981	0.99	1.045	1.077	1.065	1.047	1.036	1.014	0.971	0.925	0.962	1.04	1.06	1.054	0.97	0.944	0.924	0.986	1.031	1.054	1.038
Louie	-40	0.958	0.995	1.078	1.128	1.103	1.046	1.044	1.067	1.075	1.084	1.057	1.017	0.981	0.965	0.963	0.938	0.932	0.935	0.968	0.992	0.973	0.952	0.952	1.016	1.053	1.047	0.998	0.939	0.932	0.976	1.036	1.062	1.04	1.016	0.984	0.973	0.977	1.022	1.051	1.031	1.009	0.962	0.932	0.894	0.928	0.977	1.016	1.013
Louie	-37.5	0.897	0.932	1.005	1.045	1.035	1.02	1.034	1.067	1.079	1.076	1.031	0.969	0.954	0.958	0.927	0.882	0.848	0.885	0.938	0.984	0.958	0.929	0.916	0.951	0.973	0.976	0.966	0.931	0.927	0.972	1.023	1.055	1.017	0.993	0.972	0.974	1.002	1.032	1.041	0.999	0.968	0.944	0.944	0.94	0.96	0.976	0.971	0.957
Louie	-35	0.903	0.934	0.981	1.011	0.994	1.009	1.036	1.073	1.075	1.051	1.018	0.955	0.918	0.89	0.864	0.856	0.855	0.912	0.97	1.028	1.02	1.017	1.009	1.031	1.011	0.994	0.988	0.978	0.976	0.96	1.007	1.063	1.06	1.031	0.986	1	1.042	1.054	1.043	0.993	1.003	1.017	1.041	1.029	1.014	1	0.989	0.987
Louie	-32.5	0.942	0.967	1.009	1.015	1.02	1.037	1.055	1.059	1.037	1.014	0.995	0.96	0.92	0.884	0.878	0.902	0.912	0.941	0.963	1.012	1.005	1.025	1.015	1.037	0.997	0.977	0.969	0.978	0.966	0.939	0.986	1.09	1.118	1.094	1.03	1.036	1.034	1.007	0.979	0.959	1.029	1.068	1.09	1.056	1.028	1.01	0.997	0.994
Louie	-30	1.001	1.045	1.095	1.118	1.131	1.122	1.093	1.047	1.034	1.051	1.083	1.065	0.993	0.899	0.898	0.982	1.034	1.025	0.968	0.973	0.96	0.985	0.967	0.991	0.986	0.986	0.958	0.945	0.926	0.898	0.93	1.037	1.086	1.057	0.989	1.001	1.018	0.99	0.959	0.931	0.986	1.018	1.021	0.991	0.969	0.968	0.99	1.018
Louie	-27.5	1.013	1.048	1.094	1.139	1.184	1.161	1.1	1.016	1.026	1.081	1.137	1.106	1.027	0.912	0.913	1.016	1.071	1.041	0.926	0.905	0.879	0.912	0.907	0.947	0.969	0.986	0.962	0.948	0.918	0.915	0.901	0.966	0.998	1.003	0.969	0.968	0.993	1.005	0.986	0.947	0.942	0.951	0.947	0.948	0.962	0.969	0.973	0.998
Louie	-25	1.038	1.059	1.094	1.156	1.219	1.214	1.142	1.041	1.04	1.08	1.122	1.065	0.991	0.895	0.91	1.023	1.075	1.057	0.939	0.924	0.899	0.937	0.93	0.961	0.984	1.037	1.033	1.015	0.971	0.961	0.929	0.933	0.942	0.952	0.932	0.906	0.941	0.987	1.005	0.957	0.911	0.887	0.904	0.96	1	1.002	0.998	1.026
Louie	-22.5	1.041	1.054	1.09	1.125	1.174	1.18	1.151	1.068	1.019	1.01	1.054	1.042	1.009	0.935	0.94	0.993	1.014	1.01	0.954	0.961	0.933	0.949	0.955	0.989	1.016	1.062	1.081	1.093	1.051	1.031	0.985	0.985	0.989	1.005	0.986	0.966	0.983	1.024	1.015	0.979	0.941	0.937	0.961	1.009	1.047	1.06	1.036	1.04
Louie	-20	1.018	1.038	1.078	1.092	1.125	1.156	1.172	1.136	1.074	1.035	1.077	1.105	1.088	1.019	0.975	0.95	0.926	0.929	0.943	0.976	0.962	0.952	0.954	0.97	0.99	1.027	1.054	1.072	1.032	1.018	0.988	0.989	0.982	0.992	1.004	0.992	0.991	0.991	0.976	0.96	0.955	0.986	1.02	1.041	1.036	1.03	1.02	1.033
Louie	-17.5	1.032	1.051	1.07	1.056	1.062	1.099	1.157	1.165	1.127	1.099	1.133	1.171	1.143	1.074	0.995	0.918	0.874	0.878	0.937	0.983	0.996	0.974	0.989	0.994	1.006	1.021	1.043	1.073	1.041	1.022	0.998	1.009	1.012	1.016	1.023	1.019	1.016	1.004	0.978	0.962	0.967	1.013	1.047	1.033	1.009	0.992	0.993	1.014
Louie	-15	1.009	1.034	1.039	1.017	1.027	1.105	1.186	1.199	1.154	1.109	1.112	1.13	1.106	1.061	0.975	0.905	0.876	0.906	0.963	1.003	1.007	0.998	1.012	1.013	0.992	1.008	1.014	1.035	0.988	0.976	0.98	1.007	1.034	1.038	1.032	1.012	0.999	0.975	0.949	0.933	0.951	0.988	1.019	0.99	0.963	0.944	0.98	1.023
Louie	-12.5	1.05	1.06	1.032	0.98	0.987	1.094	1.176	1.165	1.096	1.051	1.046	1.061	1.042	1.04	0.978	0.944	0.932	0.95	0.981	0.992	0.987	0.987	1.015	1.04	1.037	1.068	1.054	1.041	0.975	0.981	1.024	1.08	1.121	1.109	1.073	1.041	1.005	0.969	0.929	0.916	0.946	0.98	1.013	1.011	1.018	0.997	1.003	1.026
Louie	-10	1.055	1.084	1.065	0.992	0.973	1.066	1.147	1.134	1.049	1.008	1.022	1.045	1.044	1.033	0.995	0.976	0.988	1.016	1.024	1.016	0.971	0.97	1.013	1.091	1.117	1.146	1.118	1.074	0.975	0.971	1.021	1.076	1.102	1.096	1.087	1.074	1.037	1.003	0.962	0.946	0.978	0.997	1.025	1.037	1.07	1.065	1.059	1.048
Louie	-7.5	1.106	1.117	1.076	0.994	0.951	1.015	1.087	1.083	1.024	1.021	1.046	1.07	1.064	1.061	1.041	1.018	1.029	1.042	1.049	1.021	0.953	0.918	0.951	1.041	1.111	1.145	1.133	1.086	1.001	1.003	1.039	1.065	1.041	1.023	1.027	1.031	1.024	1.027	1.012	0.993	0.994	1.025	1.071	1.11	1.141	1.132	1.117	1.094
Louie	-5	1.055	1.095	1.082	1.017	0.957	0.987	1.057	1.076	1.065	1.077	1.082	1.084	1.084	1.07	1.061	1.037	1.053	1.051	1.042	1.023	0.971	0.947	0.965	1.016	1.057	1.083	1.112	1.097	1.032	1.018	1.021	1.029	0.996	0.985	1.002	1.005	1.019	1.023	1.017	0.993	0.983	1.019	1.093	1.143	1.137	1.119	1.127	1.122
Louie	-2.5	0.974	0.99	0.965	0.907	0.87	0.914	0.996	1.024	1.029	1.03	1.026	1.031	1.038	1.039	1.033	1.045	1.07	1.059	1.022	0.994	0.953	0.914	0.896	0.905	0.932	0.965	0.996	1	0.991	1.018	1.023	1.021	1.005	1.02	1.047	1.041	1.029	1.005	0.975	0.964	0.968	1.018	1.117	1.175	1.159	1.115	1.102	1.101
Louie	0	0.936	0.927	0.877	0.809	0.787	0.838	0.92	0.95	0.958	0.939	0.94	0.951	0.966	0.961	0.97	1.017	1.078	1.058	1.006	0.959	0.944	0.918	0.882	0.861	0.872	0.917	0.951	0.955	0.957	1.006	1.019	1.011	0.99	1.021	1.079	1.072	1.02	0.944	0.918	0.93	0.983	1.021	1.092	1.114	1.096	1.064	1.034	1.015
Louie	2.5	0.93	0.895	0.834	0.757	0.76	0.81	0.866	0.881	0.866	0.845	0.861	0.903	0.941	0.945	0.952	1.004	1.058	1.048	0.998	0.951	0.931	0.883	0.833	0.808	0.832	0.867	0.878	0.877	0.899	0.948	0.97	0.957	0.928	0.947	1.005	1.025	1.001	0.94	0.925	0.923	0.975	0.986	1.029	1.018	1.023	0.992	0.947	0.912
Louie	5	0.91	0.872	0.817	0.764	0.785	0.816	0.842	0.839	0.83	0.826	0.855	0.915	0.97	0.976	0.981	1.007	1.04	1.003	0.961	0.917	0.912	0.86	0.821	0.803	0.837	0.853	0.839	0.822	0.844	0.905	0.955	0.949	0.902	0.873	0.913	0.954	0.982	0.958	0.966	0.951	0.987	1.004	1.007	0.985	0.967	0.948	0.92	0.896
Louie	7.5	0.837	0.825	0.804	0.768	0.781	0.784	0.79	0.786	0.778	0.809	0.853	0.933	1.004	1.017	1.023	1.041	1.064	1.019	0.954	0.901	0.899	0.853	0.821	0.814	0.854	0.869	0.849	0.826	0.859	0.909	0.945	0.935	0.926	0.93	0.95	0.959	0.973	0.968	0.996	0.985	1.008	1.014	1.01	1.001	0.977	0.956	0.942	0.942
Louie	10	0.773	0.758	0.742	0.732	0.738	0.734	0.742	0.733	0.722	0.769	0.829	0.903	0.968	1.016	1.052	1.079	1.108	1.084	1.011	0.932	0.9	0.851	0.814	0.821	0.875	0.896	0.873	0.85	0.874	0.903	0.916	0.911	0.955	1.006	1.03	1.005	0.982	0.976	1.006	1.002	1.026	1.021	1.005	1	0.986	0.983	0.976	0.989
Louie	12.5	0.792	0.769	0.74	0.72	0.719	0.723	0.729	0.708	0.685	0.733	0.805	0.871	0.927	0.994	1.056	1.098	1.151	1.167	1.125	1.052	0.997	0.947	0.888	0.874	0.896	0.899	0.87	0.858	0.886	0.918	0.917	0.918	0.981	1.067	1.108	1.06	1.004	0.967	0.986	0.977	1.023	1.018	1.02	0.984	0.959	0.955	0.971	0.999
Louie	15	0.807	0.773	0.732	0.706	0.718	0.738	0.755	0.732	0.712	0.748	0.805	0.859	0.906	0.972	1.049	1.101	1.176	1.221	1.219	1.179	1.13	1.088	1.009	0.979	0.946	0.913	0.868	0.861	0.881	0.897	0.913	0.939	0.99	1.062	1.105	1.074	1.015	0.95	0.933	0.916	0.986	1.027	1.054	1.003	0.967	0.945	0.958	0.958
Louie	17.5	0.85	0.794	0.73	0.701	0.719	0.73	0.741	0.728	0.733	0.756	0.802	0.864	0.928	0.972	1.056	1.115	1.198	1.23	1.257	1.257	1.227	1.155	1.078	1.034	0.964	0.895	0.846	0.863	0.907	0.926	0.941	0.961	0.988	1.044	1.072	1.049	0.992	0.928	0.92	0.932	1.022	1.088	1.114	1.049	0.983	0.95	0.956	0.95
Louie	20	0.784	0.743	0.704	0.687	0.714	0.734	0.758	0.777	0.806	0.821	0.83	0.871	0.952	1.021	1.104	1.15	1.197	1.217	1.255	1.272	1.246	1.156	1.085	1.05	1.004	0.954	0.929	0.946	0.977	0.947	0.922	0.912	0.936	0.978	1.001	1.013	0.999	0.977	1.014	1.039	1.095	1.108	1.112	1.078	1.025	0.996	0.985	0.957
Louie	22.5	0.786	0.741	0.709	0.704	0.732	0.742	0.768	0.807	0.853	0.873	0.876	0.904	0.99	1.065	1.128	1.147	1.173	1.176	1.196	1.196	1.176	1.109	1.081	1.064	1.043	0.99	0.98	0.994	1.019	0.964	0.903	0.872	0.919	0.967	0.99	1.01	1.019	1.022	1.067	1.082	1.118	1.083	1.093	1.088	1.075	1.057	1.028	1.006
Louie	25	0.767	0.756	0.742	0.717	0.723	0.738	0.776	0.812	0.85	0.874	0.892	0.927	1.014	1.096	1.131	1.105	1.11	1.122	1.16	1.157	1.135	1.116	1.099	1.099	1.079	1.056	1.049	1.036	1.039	1.004	0.965	0.91	0.935	0.975	1.027	1.046	1.032	1.014	1.049	1.06	1.093	1.05	1.081	1.108	1.131	1.135	1.11	1.077
Louie	27.5	0.887	0.851	0.796	0.756	0.738	0.739	0.754	0.769	0.802	0.859	0.914	0.963	1.027	1.082	1.11	1.078	1.089	1.093	1.119	1.117	1.133	1.141	1.123	1.092	1.059	1.028	0.996	0.978	0.995	1.028	1.027	0.989	0.99	1.042	1.094	1.073	1.014	0.968	0.987	0.996	1.059	1.064	1.132	1.16	1.179	1.138	1.086	1.067
Louie	30	0.871	0.877	0.853	0.803	0.748	0.743	0.748	0.764	0.779	0.843	0.897	0.966	1.034	1.105	1.156	1.131	1.121	1.11	1.145	1.168	1.181	1.157	1.108	1.054	1.032	1.02	0.993	0.981	1.01	1.075	1.074	1.027	0.981	1.036	1.089	1.094	1.027	0.977	0.999	1.021	1.083	1.103	1.16	1.187	1.194	1.164	1.119	1.103
Louie	32.5	0.878	0.874	0.85	0.803	0.755	0.755	0.757	0.772	0.78	0.851	0.908	0.965	1.025	1.104	1.189	1.197	1.16	1.094	1.078	1.091	1.124	1.091	1.044	0.987	0.988	0.981	0.97	0.971	1.003	1.039	1.023	0.99	0.946	0.968	0.984	1	0.998	0.987	1.01	1.002	1.048	1.063	1.111	1.133	1.15	1.12	1.086	1.088
Louie	35	0.863	0.868	0.868	0.822	0.779	0.758	0.741	0.751	0.752	0.818	0.874	0.933	0.998	1.1	1.214	1.245	1.203	1.121	1.091	1.081	1.081	1.024	0.968	0.953	0.991	1.016	1.028	1.034	1.047	1.046	0.992	0.969	0.946	0.966	0.957	0.957	0.98	0.989	1.004	0.979	1.009	1.003	1.027	1.033	1.066	1.097	1.112	1.129
Louie	37.5	0.834	0.807	0.798	0.772	0.759	0.724	0.705	0.708	0.724	0.772	0.829	0.879	0.944	1.073	1.205	1.264	1.218	1.14	1.081	1.044	1.026	0.959	0.885	0.881	0.948	1.002	1.011	1.011	1.029	1.03	1.001	0.979	0.974	0.978	0.974	0.963	0.991	1.024	1.062	1.037	1.021	0.962	0.978	0.985	1.024	1.043	1.056	1.083
Louie	40	0.756	0.739	0.757	0.767	0.756	0.709	0.677	0.681	0.688	0.717	0.766	0.849	0.949	1.093	1.201	1.254	1.231	1.18	1.105	1.052	1.016	0.951	0.856	0.828	0.881	0.937	0.946	0.946	0.984	1.013	1.008	1.005	1.01	1.026	1.027	1.021	1.012	1.03	1.082	1.089	1.071	0.989	0.995	0.988	0.999	0.999	1.008	1.042
Louie	42.5	0.7	0.681	0.696	0.732	0.728	0.686	0.655	0.664	0.672	0.694	0.742	0.848	0.985	1.147	1.229	1.232	1.159	1.096	1.026	0.994	0.985	0.946	0.855	0.792	0.811	0.836	0.847	0.852	0.923	0.951	0.986	0.981	0.98	0.968	0.966	0.985	0.96	0.962	1.013	1.055	1.088	1.038	1.053	1.021	1.019	0.995	0.992	0.995
Louie	45	0.762	0.733	0.716	0.731	0.724	0.689	0.643	0.638	0.649	0.698	0.761	0.884	1.02	1.158	1.226	1.21	1.142	1.063	1.005	0.99	1.014	0.99	0.919	0.844	0.836	0.836	0.834	0.844	0.902	0.955	1.025	1.042	1.029	0.987	0.981	0.986	0.942	0.909	0.947	0.997	1.071	1.07	1.098	1.073	1.056	1.018	0.998	0.978
Louie	47.5	0.808	0.753	0.703	0.697	0.705	0.692	0.665	0.673	0.701	0.754	0.808	0.902	1.018	1.16	1.248	1.237	1.176	1.113	1.083	1.074	1.098	1.064	0.992	0.918	0.914	0.92	0.913	0.917	0.944	1.012	1.09	1.09	1.044	0.99	1.014	1.038	1.002	0.957	0.958	0.991	1.065	1.083	1.115	1.1	1.085	1.051	1.029	0.999
Louie	50	0.765	0.713	0.669	0.654	0.669	0.67	0.667	0.692	0.731	0.775	0.821	0.892	0.983	1.137	1.257	1.297	1.261	1.224	1.186	1.167	1.146	1.12	1.055	1	0.979	0.969	0.949	0.948	0.953	1.03	1.104	1.092	1.051	1.002	1.047	1.062	1.039	1.007	1.012	1.029	1.076	1.075	1.096	1.092	1.092	1.068	1.051	1.028
Louie	52.5	0.693	0.651	0.616	0.614	0.632	0.648	0.659	0.694	0.739	0.777	0.824	0.878	0.972	1.146	1.263	1.318	1.266	1.24	1.178	1.15	1.109	1.119	1.082	1.048	0.992	0.947	0.92	0.931	0.937	0.983	1.003	0.988	0.984	0.969	0.998	0.999	0.991	0.989	0.98	0.994	1.046	1.079	1.09	1.064	1.043	1.024	1.003	0.99
Louie	55	0.655	0.637	0.61	0.612	0.623	0.65	0.649	0.664	0.7	0.755	0.808	0.854	0.941	1.129	1.272	1.328	1.251	1.189	1.1	1.072	1.034	1.076	1.066	1.057	0.983	0.914	0.875	0.895	0.906	0.912	0.891	0.882	0.92	0.938	0.949	0.938	0.932	0.929	0.919	0.933	1.002	1.058	1.066	1.02	0.973	0.946	0.933	0.933
Louie	57.5	0.669	0.668	0.638	0.631	0.628	0.652	0.645	0.656	0.695	0.76	0.812	0.863	0.942	1.104	1.234	1.301	1.28	1.212	1.112	1.049	1.034	1.071	1.043	1.002	0.924	0.89	0.881	0.905	0.894	0.864	0.839	0.857	0.917	0.958	0.963	0.947	0.924	0.906	0.89	0.896	0.947	0.995	1.015	0.976	0.915	0.859	0.843	0.856
Louie	60	0.75	0.721	0.663	0.64	0.643	0.668	0.654	0.65	0.669	0.733	0.777	0.844	0.917	1.074	1.234	1.322	1.35	1.28	1.204	1.127	1.09	1.078	1.003	0.932	0.868	0.859	0.858	0.865	0.851	0.832	0.846	0.893	0.963	1.009	1.01	0.984	0.957	0.933	0.94	0.933	0.959	0.952	0.964	0.918	0.859	0.806	0.824	0.866
Louie	62.5	0.793	0.749	0.683	0.664	0.661	0.671	0.642	0.635	0.647	0.707	0.76	0.85	0.91	1.045	1.188	1.328	1.414	1.378	1.293	1.193	1.151	1.095	0.993	0.898	0.856	0.841	0.828	0.818	0.818	0.84	0.904	0.989	1.049	1.063	1.042	0.991	0.97	0.951	0.996	0.987	1	0.952	0.955	0.906	0.862	0.822	0.855	0.895
Louie	65	0.778	0.723	0.671	0.664	0.677	0.685	0.648	0.626	0.614	0.681	0.751	0.85	0.909	1.022	1.15	1.322	1.442	1.466	1.387	1.293	1.208	1.119	1.008	0.927	0.883	0.835	0.809	0.795	0.808	0.844	0.916	0.998	1.033	1.025	1.004	0.967	0.966	0.971	1.029	1.023	1.025	0.965	0.942	0.873	0.834	0.846	0.906	0.943
Louie	67.5	0.783	0.743	0.708	0.695	0.687	0.677	0.646	0.635	0.63	0.701	0.777	0.852	0.904	1.007	1.138	1.328	1.451	1.477	1.364	1.256	1.167	1.076	0.991	0.945	0.922	0.867	0.834	0.836	0.867	0.891	0.938	0.98	0.993	0.97	0.973	0.961	0.964	0.951	0.999	1.003	1.023	0.97	0.943	0.873	0.843	0.87	0.915	0.934
Louie	70	0.778	0.734	0.702	0.681	0.674	0.648	0.614	0.616	0.657	0.739	0.804	0.841	0.908	1.003	1.141	1.302	1.411	1.425	1.323	1.234	1.149	1.064	1.005	0.987	0.971	0.938	0.918	0.934	0.936	0.916	0.927	0.927	0.933	0.926	0.957	0.969	0.967	0.96	1.015	1.023	1.041	0.982	0.965	0.913	0.89	0.905	0.927	0.947
Louie	72.5	0.76	0.724	0.691	0.671	0.66	0.634	0.609	0.642	0.715	0.79	0.808	0.826	0.893	1.001	1.15	1.298	1.377	1.328	1.211	1.133	1.095	1.028	1.008	1.013	1.035	1.019	1.006	1.01	1.001	0.95	0.942	0.946	0.98	0.984	0.995	1.007	0.999	0.989	1.044	1.06	1.083	1.024	1.028	1.011	0.997	0.978	0.981	0.992
Louie	75	0.686	0.67	0.656	0.642	0.642	0.626	0.614	0.672	0.763	0.83	0.828	0.852	0.911	0.988	1.109	1.253	1.36	1.355	1.286	1.233	1.16	1.06	1	0.983	1.015	1.048	1.083	1.082	1.017	0.931	0.918	0.961	1.009	1.009	1.009	1.04	1.054	1.058	1.119	1.131	1.135	1.051	1.049	1.036	1.023	0.998	0.999	1.022
Louie	77.5	0.743	0.741	0.736	0.708	0.687	0.654	0.66	0.732	0.805	0.847	0.843	0.897	0.927	0.965	1.044	1.193	1.315	1.357	1.359	1.333	1.238	1.103	1.024	0.988	0.998	0.992	1.015	1.007	0.971	0.926	0.929	0.965	0.989	0.978	0.984	1.04	1.071	1.079	1.116	1.117	1.116	1.035	1.03	1.015	0.993	0.967	0.961	0.986
Louie	80	0.794	0.791	0.785	0.74	0.7	0.657	0.659	0.726	0.782	0.821	0.849	0.925	0.936	0.94	0.999	1.136	1.259	1.338	1.389	1.386	1.276	1.123	1.02	0.962	0.945	0.916	0.907	0.912	0.916	0.937	0.968	0.983	0.961	0.941	0.97	1.044	1.1	1.104	1.16	1.135	1.125	1.006	1.004	0.995	0.988	0.958	0.936	0.971
Louie	82.5	0.825	0.805	0.785	0.75	0.701	0.65	0.646	0.711	0.753	0.782	0.828	0.923	0.977	0.992	1.029	1.087	1.147	1.23	1.288	1.311	1.21	1.096	1.014	0.966	0.915	0.837	0.782	0.782	0.827	0.903	0.966	0.961	0.911	0.884	0.912	0.963	1.026	1.04	1.094	1.062	1.071	0.993	0.999	0.991	0.988	0.962	0.939	0.965
Louie	85	0.744	0.727	0.71	0.678	0.645	0.62	0.625	0.692	0.747	0.783	0.838	0.92	1.006	1.051	1.114	1.124	1.133	1.16	1.178	1.186	1.091	1.017	0.936	0.9	0.864	0.818	0.765	0.754	0.793	0.858	0.917	0.923	0.885	0.87	0.886	0.937	1.016	1.057	1.12	1.084	1.083	1.018	1.011	1.004	1.006	0.992	0.966	0.977
Louie	87.5	0.728	0.687	0.653	0.65	0.655	0.636	0.633	0.686	0.761	0.815	0.872	0.93	1.012	1.08	1.167	1.16	1.121	1.112	1.126	1.143	1.053	0.988	0.937	0.92	0.902	0.867	0.83	0.813	0.816	0.873	0.907	0.924	0.889	0.874	0.865	0.903	0.977	1.035	1.087	1.067	1.092	1.042	1.011	0.973	0.953	0.945	0.927	0.945
Louie	90	0.707	0.668	0.638	0.647	0.673	0.672	0.663	0.702	0.777	0.841	0.897	0.944	1.023	1.109	1.192	1.18	1.121	1.093	1.133	1.16	1.107	1.027	0.998	0.973	0.974	0.949	0.948	0.933	0.923	0.951	0.96	0.964	0.921	0.889	0.866	0.928	0.998	1.064	1.103	1.096	1.118	1.063	1.045	0.995	0.955	0.929	0.925	0.951
Louie	92.5	0.66	0.626	0.606	0.642	0.68	0.681	0.67	0.683	0.736	0.799	0.85	0.901	0.988	1.112	1.213	1.218	1.142	1.092	1.094	1.11	1.063	0.993	0.973	0.948	0.945	0.928	0.962	0.98	0.976	1.002	1.001	1.006	0.955	0.915	0.884	0.935	0.98	1.01	1.027	1.023	1.057	1.021	1.03	0.979	0.935	0.894	0.904	0.931
Louie	95	0.614	0.616	0.628	0.655	0.688	0.692	0.688	0.688	0.713	0.747	0.813	0.888	1.009	1.134	1.219	1.233	1.158	1.092	1.048	1.031	0.996	0.943	0.921	0.895	0.879	0.857	0.899	0.943	0.97	0.975	0.981	0.978	0.954	0.921	0.896	0.938	0.955	0.961	0.954	0.952	0.999	1.028	1.054	1.008	0.948	0.905	0.91	0.908
Louie	97.5	0.627	0.631	0.643	0.66	0.691	0.691	0.687	0.688	0.716	0.743	0.798	0.868	0.971	1.076	1.173	1.243	1.227	1.142	1.041	0.973	0.935	0.904	0.879	0.863	0.832	0.813	0.838	0.883	0.915	0.922	0.925	0.916	0.922	0.943	0.966	0.997	0.999	0.961	0.939	0.919	0.986	1.018	1.028	0.978	0.933	0.925	0.934	0.918
Louie	100	0.733	0.702	0.683	0.674	0.695	0.682	0.672	0.69	0.739	0.772	0.82	0.879	0.986	1.067	1.141	1.196	1.219	1.196	1.137	1.094	1.073	1.034	0.994	0.958	0.931	0.888	0.872	0.879	0.913	0.902	0.901	0.889	0.938	0.994	1.035	1.035	1.018	0.975	0.973	0.963	1.026	1.036	1.051	1.008	0.976	0.959	0.956	0.938
Louie	102.5	0.769	0.718	0.675	0.642	0.645	0.625	0.612	0.637	0.706	0.768	0.805	0.847	0.963	1.048	1.128	1.189	1.247	1.258	1.187	1.147	1.118	1.079	1.012	0.964	0.942	0.921	0.905	0.893	0.901	0.87	0.858	0.849	0.901	0.976	1.04	1.038	1.014	0.976	0.993	0.986	1.017	0.995	1.015	1	0.996	0.981	0.979	0.977
Louie	105	0.709	0.673	0.654	0.617	0.61	0.579	0.569	0.6	0.679	0.758	0.808	0.846	0.951	1.048	1.158	1.244	1.267	1.237	1.14	1.115	1.106	1.064	0.988	0.927	0.905	0.893	0.886	0.894	0.912	0.881	0.846	0.83	0.869	0.93	0.957	0.942	0.925	0.924	0.974	0.979	0.994	0.973	0.993	0.996	0.993	0.973	0.966	0.974
Louie	107.5	0.646	0.644	0.647	0.635	0.641	0.634	0.617	0.63	0.685	0.772	0.829	0.878	0.956	1.045	1.166	1.282	1.289	1.197	1.092	1.08	1.126	1.12	1.063	0.966	0.88	0.856	0.886	0.936	0.955	0.914	0.869	0.841	0.856	0.883	0.891	0.9	0.919	0.947	0.992	0.989	1.019	0.988	0.98	0.956	0.966	0.981	0.99	1.007
Louie	110	0.684	0.673	0.661	0.659	0.688	0.714	0.713	0.71	0.735	0.785	0.83	0.887	0.966	1.07	1.205	1.35	1.381	1.262	1.164	1.134	1.202	1.189	1.13	1.018	0.896	0.862	0.906	0.983	1.023	1.005	0.965	0.928	0.916	0.911	0.906	0.919	0.964	1.012	1.067	1.062	1.098	1.052	1.018	0.969	0.974	1.019	1.038	1.046
Louie	112.5	0.748	0.728	0.688	0.672	0.704	0.748	0.75	0.729	0.732	0.767	0.824	0.92	1.033	1.148	1.261	1.376	1.393	1.289	1.205	1.188	1.256	1.251	1.205	1.094	0.977	0.929	0.96	1.004	1.025	1.014	1.025	1.025	1.014	0.98	0.953	0.933	0.97	1.032	1.104	1.111	1.137	1.097	1.064	1.017	1.03	1.078	1.093	1.092
Louie	115	0.778	0.746	0.686	0.641	0.646	0.686	0.707	0.708	0.707	0.724	0.8	0.93	1.076	1.195	1.307	1.409	1.429	1.347	1.263	1.228	1.248	1.198	1.118	1.015	0.952	0.936	0.946	0.96	0.981	1.003	1.044	1.069	1.052	0.998	0.955	0.932	0.969	1.03	1.109	1.131	1.146	1.125	1.092	1.06	1.082	1.146	1.175	1.161
Louie	117.5	0.725	0.695	0.634	0.582	0.575	0.623	0.656	0.687	0.696	0.713	0.776	0.897	1.05	1.2	1.332	1.4	1.343	1.245	1.169	1.169	1.174	1.111	1.023	0.915	0.88	0.859	0.846	0.838	0.869	0.894	0.93	0.962	0.961	0.908	0.858	0.851	0.899	0.955	1.014	1.031	1.028	1.004	0.989	0.983	1.025	1.077	1.111	1.11
Louie	120	0.704	0.676	0.619	0.569	0.553	0.599	0.652	0.703	0.707	0.704	0.739	0.846	0.984	1.154	1.334	1.428	1.361	1.236	1.177	1.184	1.172	1.081	0.969	0.864	0.846	0.831	0.805	0.786	0.827	0.868	0.898	0.92	0.905	0.85	0.807	0.863	0.941	0.986	0.991	0.971	0.963	0.921	0.919	0.934	1.009	1.075	1.119	1.112
Louie	122.5	0.694	0.671	0.63	0.604	0.609	0.654	0.702	0.732	0.732	0.719	0.733	0.822	0.951	1.144	1.343	1.437	1.362	1.229	1.154	1.145	1.09	0.996	0.899	0.852	0.875	0.887	0.874	0.842	0.844	0.858	0.896	0.924	0.908	0.85	0.821	0.897	0.975	0.997	0.963	0.916	0.906	0.87	0.887	0.912	0.96	1.007	1.062	1.095
Louie	125	0.74	0.72	0.692	0.67	0.674	0.682	0.727	0.759	0.778	0.786	0.818	0.907	0.998	1.124	1.273	1.34	1.333	1.249	1.177	1.127	1.042	0.992	0.94	0.959	0.981	0.97	0.937	0.912	0.901	0.893	0.911	0.939	0.931	0.886	0.87	0.949	1.019	1.018	0.969	0.916	0.935	0.915	0.935	0.958	1.006	1.055	1.1	1.148
Louie	127.5	0.771	0.747	0.728	0.714	0.721	0.708	0.746	0.796	0.83	0.858	0.886	0.959	1.019	1.09	1.203	1.238	1.295	1.275	1.206	1.123	1.002	0.973	0.92	0.953	0.96	0.953	0.941	0.966	0.985	0.953	0.915	0.904	0.903	0.877	0.876	0.92	0.963	0.958	0.946	0.928	0.934	0.912	0.931	0.97	1.002	1.02	1.025	1.056
Louie	130	0.787	0.762	0.739	0.72	0.714	0.703	0.747	0.806	0.837	0.876	0.921	0.997	1.044	1.058	1.121	1.178	1.289	1.291	1.21	1.101	0.99	0.96	0.924	0.943	0.911	0.864	0.858	0.907	0.947	0.932	0.892	0.884	0.885	0.872	0.866	0.865	0.873	0.886	0.926	0.945	0.943	0.909	0.911	0.952	1.002	1.017	0.978	0.949
Louie	132.5	0.775	0.758	0.74	0.731	0.725	0.712	0.736	0.773	0.791	0.82	0.874	0.978	1.06	1.091	1.173	1.259	1.345	1.287	1.166	1.054	0.95	0.893	0.852	0.847	0.814	0.798	0.829	0.884	0.928	0.943	0.934	0.91	0.892	0.874	0.862	0.836	0.817	0.838	0.894	0.928	0.909	0.889	0.879	0.918	0.956	0.963	0.925	0.869
Louie	135	0.739	0.732	0.727	0.739	0.743	0.733	0.725	0.739	0.773	0.812	0.873	0.96	1.066	1.125	1.206	1.262	1.267	1.144	1.003	0.915	0.856	0.81	0.797	0.789	0.774	0.786	0.845	0.889	0.903	0.908	0.928	0.909	0.889	0.872	0.86	0.829	0.807	0.822	0.85	0.865	0.887	0.901	0.878	0.86	0.892	0.92	0.925	0.888
Louie	137.5	0.728	0.729	0.736	0.755	0.757	0.722	0.703	0.722	0.778	0.814	0.872	0.967	1.071	1.121	1.161	1.158	1.108	0.962	0.827	0.759	0.726	0.717	0.726	0.749	0.761	0.781	0.812	0.834	0.861	0.88	0.896	0.868	0.844	0.838	0.836	0.814	0.79	0.777	0.76	0.764	0.801	0.855	0.852	0.828	0.849	0.872	0.899	0.883
Louie	140	0.722	0.732	0.755	0.796	0.788	0.744	0.721	0.749	0.819	0.874	0.933	1.018	1.066	1.085	1.066	1.013	0.933	0.825	0.742	0.719	0.713	0.745	0.752	0.778	0.8	0.819	0.821	0.803	0.813	0.828	0.84	0.842	0.835	0.834	0.824	0.809	0.795	0.783	0.759	0.766	0.807	0.86	0.872	0.839	0.844	0.841	0.871	0.882
Louie	142.5	0.743	0.739	0.754	0.792	0.793	0.765	0.767	0.791	0.833	0.887	0.963	1.071	1.081	1.06	0.99	0.938	0.912	0.891	0.855	0.83	0.796	0.804	0.781	0.801	0.83	0.843	0.804	0.768	0.766	0.798	0.815	0.856	0.866	0.864	0.863	0.869	0.868	0.856	0.835	0.845	0.852	0.882	0.895	0.877	0.859	0.819	0.823	0.855
Louie	145	0.783	0.761	0.759	0.776	0.797	0.811	0.836	0.856	0.879	0.933	0.996	1.074	1.06	1.039	1.005	0.999	1.008	1	0.975	0.95	0.897	0.872	0.807	0.81	0.827	0.854	0.818	0.802	0.804	0.833	0.851	0.902	0.911	0.896	0.884	0.922	0.954	0.967	0.953	0.949	0.934	0.938	0.95	0.943	0.904	0.838	0.834	0.899
Louie	147.5	0.825	0.797	0.775	0.753	0.788	0.843	0.895	0.896	0.889	0.907	0.961	1.02	1.033	1.025	1.013	1.043	1.072	1.061	1.014	0.969	0.914	0.869	0.797	0.799	0.82	0.876	0.861	0.859	0.854	0.895	0.942	0.995	0.988	0.951	0.942	0.983	1.027	1.036	1.014	0.987	0.954	0.949	0.957	0.961	0.923	0.867	0.842	0.894
Louie	150	0.875	0.86	0.84	0.824	0.873	0.945	0.975	0.935	0.892	0.881	0.924	0.986	1.038	1.045	1.049	1.085	1.106	1.037	0.963	0.909	0.89	0.87	0.84	0.873	0.891	0.939	0.927	0.9	0.893	0.94	1.033	1.089	1.063	0.993	0.965	0.993	1.035	1.044	1.024	0.991	0.936	0.928	0.951	0.968	0.932	0.881	0.864	0.896
Louie	152.5	0.836	0.852	0.86	0.875	0.91	0.958	0.962	0.913	0.873	0.869	0.933	1	1.055	1.061	1.053	1.058	1.049	0.979	0.917	0.883	0.893	0.924	0.931	0.968	0.979	0.996	0.982	0.938	0.945	0.989	1.07	1.112	1.093	1.031	0.994	0.981	0.995	0.97	0.944	0.909	0.884	0.886	0.918	0.943	0.957	0.956	0.94	0.933
Louie	155	0.827	0.861	0.879	0.885	0.899	0.935	0.937	0.919	0.895	0.895	0.943	1.024	1.103	1.11	1.078	1.011	0.973	0.919	0.92	0.923	0.94	0.966	0.982	1.011	1.01	0.993	1.003	1.011	1.063	1.073	1.076	1.071	1.044	1.013	0.981	0.966	0.964	0.931	0.92	0.894	0.894	0.89	0.923	0.947	0.984	1.006	1.024	1.027
Louie	157.5	0.896	0.9	0.883	0.86	0.849	0.863	0.88	0.906	0.914	0.932	0.974	1.048	1.096	1.075	1.04	0.972	0.918	0.878	0.886	0.926	0.945	0.98	0.99	0.986	0.959	0.933	0.963	1.016	1.067	1.05	0.987	0.96	0.943	0.951	0.944	0.944	0.936	0.876	0.867	0.839	0.881	0.877	0.916	0.952	1.003	1.032	1.047	1.056
Louie	160	0.956	0.955	0.925	0.878	0.858	0.856	0.873	0.903	0.923	0.958	0.99	1.059	1.092	1.061	1.034	0.965	0.916	0.888	0.915	0.97	0.98	0.98	0.962	0.969	0.974	0.996	1.021	1.075	1.087	1.041	0.947	0.897	0.878	0.894	0.923	0.976	1.024	0.997	0.963	0.904	0.92	0.911	0.948	0.991	1.042	1.046	1.036	1.03
Louie	162.5	1.025	1.018	0.962	0.898	0.877	0.882	0.893	0.887	0.888	0.936	0.985	1.058	1.073	1.048	1.024	0.988	0.956	0.941	0.943	0.972	0.979	0.964	0.958	0.988	1.029	1.048	1.011	1.002	0.975	0.937	0.89	0.873	0.883	0.881	0.913	0.963	1.043	1.023	0.974	0.906	0.921	0.934	0.961	0.988	1.035	1.039	1.023	1.003
Louie	165	1.029	1.016	0.966	0.912	0.892	0.906	0.918	0.913	0.901	0.924	0.967	1.043	1.107	1.136	1.073	0.982	0.937	0.964	0.978	0.969	0.96	0.932	0.94	0.993	1.048	1.047	0.993	0.99	0.983	0.955	0.922	0.914	0.951	0.956	0.971	0.991	1.058	1.064	1.006	0.941	0.939	0.968	0.984	1.001	1.058	1.069	1.044	1.006
Louie	167.5	1.062	1.025	0.972	0.91	0.888	0.903	0.948	0.975	0.973	0.958	0.966	1.031	1.137	1.193	1.098	0.975	0.939	0.989	1.01	0.982	0.965	0.947	0.966	1.007	1.033	1.012	0.969	0.974	0.986	0.965	0.953	0.956	1.003	1.005	0.992	0.981	1.02	1.02	0.976	0.938	0.985	1.031	1.032	1.004	1.033	1.063	1.056	1.022
Louie	170	1.05	1.031	1.019	1	0.965	0.944	0.998	1.055	1.082	1.054	1.037	1.065	1.152	1.195	1.105	0.98	0.953	1.008	1.04	1.023	1.001	0.997	1.01	1.05	1.061	1.047	1.006	0.995	1.003	1.014	1.022	1.031	1.059	1.065	1.037	1.021	1.035	1.029	0.979	0.95	1.019	1.077	1.08	1.038	1.059	1.089	1.076	1.042
Louie	172.5	1.057	1.07	1.086	1.069	1.025	0.982	1.025	1.072	1.115	1.113	1.1	1.103	1.142	1.136	1.069	0.982	0.975	1.001	1.03	1.029	1.034	1.036	1.041	1.076	1.089	1.077	1.026	0.973	0.966	0.982	1.01	1.031	1.024	1.006	0.978	1.002	1.036	1.016	0.964	0.942	1.033	1.096	1.099	1.065	1.078	1.104	1.076	1.053
Louie	175	1.027	1.058	1.083	1.071	1.036	0.996	1.023	1.052	1.066	1.08	1.09	1.122	1.135	1.095	1.027	0.96	0.954	0.982	1.013	1.026	1.024	1.014	1.016	1.042	1.047	1.032	0.99	0.939	0.928	0.936	0.973	1.002	0.986	0.965	0.936	0.977	0.998	0.969	0.923	0.913	0.979	1.03	1.044	1.029	1.039	1.046	1.017	0.995
Louie	177.5	1.018	1.004	0.994	0.966	0.939	0.919	0.948	1.002	1.01	1.032	1.067	1.121	1.117	1.06	1	0.953	0.92	0.921	0.934	0.955	0.952	0.95	0.949	0.951	0.94	0.925	0.925	0.905	0.898	0.881	0.906	0.929	0.922	0.9	0.874	0.91	0.934	0.929	0.909	0.904	0.947	0.968	0.973	0.972	0.983	0.996	0.97	0.939
Louie	180	0.972	0.936	0.905	0.882	0.861	0.849	0.874	0.938	0.953	0.982	1.045	1.103	1.092	1.026	0.965	0.921	0.855	0.861	0.883	0.921	0.906	0.889	0.895	0.914	0.919	0.903	0.908	0.903	0.903	0.883	0.883	0.896	0.911	0.907	0.874	0.869	0.899	0.937	0.945	0.925	0.913	0.904	0.905	0.904	0.913	0.915	0.909	0.881
Louie	182.5	0.995	0.946	0.888	0.869	0.838	0.846	0.858	0.95	0.992	1.017	1.04	1.05	1.026	0.974	0.922	0.891	0.829	0.807	0.809	0.83	0.835	0.824	0.843	0.87	0.9	0.895	0.894	0.883	0.885	0.871	0.863	0.86	0.889	0.892	0.874	0.862	0.923	0.994	1.004	0.962	0.916	0.897	0.89	0.886	0.877	0.866	0.864	0.868
Louie	185	0.983	0.953	0.927	0.913	0.899	0.893	0.887	0.963	1.034	1.065	1.071	1.046	1.028	0.973	0.917	0.877	0.838	0.809	0.798	0.795	0.811	0.802	0.827	0.874	0.932	0.954	0.943	0.923	0.915	0.9	0.881	0.871	0.888	0.9	0.887	0.871	0.921	0.979	0.981	0.933	0.873	0.858	0.853	0.848	0.839	0.818	0.823	0.851
Louie	187.5	0.958	0.948	0.969	0.977	0.991	0.991	0.991	1.045	1.097	1.107	1.087	1.038	1.007	0.942	0.895	0.887	0.904	0.876	0.824	0.791	0.809	0.833	0.84	0.864	0.905	0.95	0.971	0.958	0.934	0.921	0.925	0.93	0.927	0.916	0.907	0.888	0.906	0.924	0.917	0.886	0.862	0.868	0.881	0.884	0.89	0.879	0.878	0.892
Louie	190	0.964	0.956	0.988	1.011	1.037	1.033	1.018	1.051	1.117	1.178	1.182	1.111	1.049	0.968	0.923	0.921	0.945	0.932	0.908	0.893	0.906	0.909	0.924	0.955	0.978	1.004	1.032	1.038	1.011	1.014	1.039	1.052	1.008	0.968	0.946	0.916	0.905	0.899	0.888	0.869	0.872	0.903	0.939	0.955	0.983	0.975	0.968	0.95
Louie	192.5	0.935	0.956	1.011	1.059	1.09	1.09	1.047	1.048	1.094	1.171	1.213	1.173	1.103	0.992	0.92	0.924	0.976	1.016	1.024	1.024	1.003	1.002	1.021	1.072	1.09	1.085	1.093	1.097	1.084	1.087	1.121	1.127	1.09	1.041	1.028	1.017	1.007	0.989	0.969	0.945	0.952	0.986	1.04	1.074	1.106	1.091	1.058	0.995
Louie	195	0.99	1	1.012	1.041	1.047	1.037	0.973	0.973	1.017	1.123	1.189	1.196	1.13	1.027	0.945	0.939	0.972	1.031	1.095	1.129	1.119	1.104	1.122	1.183	1.193	1.192	1.177	1.174	1.162	1.168	1.18	1.147	1.095	1.07	1.086	1.098	1.096	1.067	1.044	1.008	1.021	1.031	1.062	1.071	1.092	1.091	1.069	1.023
Louie	197.5	0.984	0.994	1.009	1.029	1.041	1.039	0.99	0.973	0.98	1.054	1.138	1.186	1.145	1.058	0.987	0.974	0.997	1.057	1.108	1.139	1.114	1.104	1.091	1.123	1.14	1.149	1.144	1.132	1.115	1.11	1.1	1.083	1.061	1.087	1.114	1.114	1.097	1.061	1.049	1.012	1.032	1.031	1.035	1.034	1.057	1.069	1.059	1.041
Louie	200	1.039	1.01	0.979	0.969	0.979	1.009	1.002	1.005	1.001	1.067	1.114	1.132	1.092	1.043	1.008	1	1.015	1.06	1.092	1.114	1.076	1.034	0.991	1.017	1.055	1.113	1.124	1.107	1.084	1.1	1.094	1.063	1.025	1.061	1.095	1.104	1.092	1.076	1.058	1.027	1.065	1.073	1.076	1.043	1.06	1.073	1.082	1.073
Louie	202.5	1.076	1.036	1.006	0.993	1.021	1.055	1.055	1.046	1.054	1.105	1.124	1.11	1.095	1.074	1.066	1.044	1.059	1.09	1.098	1.106	1.044	0.993	0.97	1.019	1.104	1.162	1.17	1.105	1.058	1.054	1.07	1.069	1.05	1.074	1.087	1.129	1.15	1.171	1.125	1.088	1.095	1.118	1.118	1.067	1.056	1.063	1.093	1.083
Louie	205	1.157	1.087	1.014	1.009	1.07	1.132	1.132	1.096	1.08	1.092	1.086	1.061	1.063	1.051	1.06	1.041	1.053	1.05	1.025	1.026	0.996	0.99	1.018	1.095	1.161	1.182	1.155	1.078	1.027	1.025	1.081	1.113	1.086	1.06	1.059	1.127	1.154	1.166	1.113	1.102	1.122	1.16	1.172	1.13	1.116	1.131	1.139	1.093
Louie	207.5	1.189	1.109	1.02	1.026	1.103	1.173	1.179	1.156	1.137	1.106	1.075	1.045	1.046	1.028	1.03	0.994	0.967	0.924	0.912	0.932	0.962	1.01	1.062	1.116	1.134	1.097	1.063	1.001	0.976	0.966	1.02	1.077	1.049	1.009	1.021	1.106	1.126	1.1	1.041	1.039	1.037	1.07	1.088	1.09	1.085	1.101	1.105	1.087
Louie	210	1.141	1.071	0.992	1.013	1.081	1.15	1.162	1.157	1.128	1.085	1.064	1.055	1.046	0.987	0.947	0.886	0.845	0.802	0.793	0.827	0.885	0.976	1.017	1.049	1.015	0.965	0.922	0.902	0.903	0.896	0.919	0.957	0.937	0.892	0.909	0.981	1.022	1.001	0.953	0.944	0.955	0.989	1.001	1.003	1.018	1.034	1.025	1.015
Louie	212.5	1.143	1.088	1.035	1.052	1.069	1.088	1.065	1.082	1.076	1.051	1.038	1.032	1.029	0.965	0.899	0.84	0.81	0.8	0.798	0.836	0.885	0.984	1.021	1.038	1.009	0.961	0.93	0.925	0.941	0.931	0.901	0.901	0.9	0.896	0.923	0.978	1.02	1.015	0.962	0.932	0.917	0.93	0.927	0.904	0.906	0.904	0.91	0.916
Louie	215	1.204	1.151	1.103	1.115	1.107	1.091	1.038	1.032	1.026	1.01	1.01	1.037	1.058	1.016	0.945	0.908	0.896	0.895	0.88	0.907	0.929	0.997	1.048	1.057	1.029	0.976	0.97	0.991	1.003	0.986	0.928	0.927	0.948	0.959	0.955	0.972	1.012	1.031	0.994	0.962	0.939	0.949	0.932	0.886	0.847	0.832	0.843	0.853
Louie	217.5	1.225	1.178	1.126	1.129	1.125	1.127	1.086	1.059	1.036	1.021	1.031	1.056	1.067	1.043	1	0.992	0.999	0.999	0.981	0.982	0.983	0.997	1.018	1	0.996	0.976	1.004	1.04	1.051	1.043	1.027	1.04	1.062	1.045	1.016	0.993	0.99	1.005	0.992	0.981	0.962	0.985	0.983	0.957	0.913	0.897	0.911	0.907
Louie	220	1.177	1.17	1.139	1.128	1.102	1.093	1.068	1.045	1.023	1.024	1.04	1.078	1.063	1.045	1.015	1.025	1.044	1.064	1.068	1.071	1.059	1.031	0.997	0.947	0.946	0.976	1.024	1.05	1.051	1.043	1.05	1.07	1.078	1.024	0.964	0.945	0.98	1.017	1.007	0.987	0.958	0.985	0.99	0.984	0.956	0.951	0.973	0.985
Louie	222.5	1.104	1.129	1.136	1.134	1.103	1.083	1.055	1.029	0.992	0.993	1.017	1.042	1.007	0.981	0.96	0.957	0.975	1.025	1.055	1.074	1.07	1.056	1	0.941	0.936	1	1.062	1.073	1.029	0.984	1.008	1.046	1.049	0.971	0.898	0.905	0.959	1.027	1.028	1.014	0.974	0.99	0.988	0.986	0.968	0.977	0.997	1.001
Louie	225	1.067	1.099	1.138	1.163	1.127	1.087	1.061	1.055	1.034	1.018	1.013	1.021	1.014	1.007	0.959	0.913	0.896	0.937	0.968	1.009	1.047	1.082	1.096	1.074	1.055	1.06	1.067	1.047	0.982	0.918	0.922	0.967	0.99	0.946	0.893	0.921	0.978	1.053	1.061	1.048	0.991	0.968	0.948	0.961	0.96	0.987	0.995	1.003
Louie	227.5	1.07	1.08	1.127	1.18	1.147	1.098	1.097	1.113	1.099	1.067	1.061	1.063	1.053	1.031	0.966	0.883	0.849	0.859	0.884	0.921	0.991	1.061	1.11	1.114	1.082	1.07	1.046	1.023	0.958	0.915	0.923	0.93	0.92	0.894	0.885	0.933	0.972	1.046	1.075	1.072	0.993	0.963	0.959	0.993	0.972	0.98	0.973	0.97
Louie	230	0.981	1.006	1.083	1.144	1.12	1.063	1.079	1.122	1.131	1.107	1.088	1.089	1.071	1.043	0.982	0.931	0.907	0.887	0.878	0.901	0.988	1.046	1.089	1.083	1.056	1.049	1.025	1.012	0.973	0.955	0.949	0.92	0.897	0.887	0.906	0.946	0.983	1.029	1.047	1.033	0.968	0.952	0.964	1.004	0.987	0.982	0.962	0.949
Louie	232.5	0.965	1.008	1.077	1.128	1.087	1.02	1.019	1.069	1.098	1.105	1.1	1.114	1.064	1.042	1.013	0.999	0.975	0.944	0.935	0.952	1.022	1.064	1.06	1.012	0.973	1.007	1.041	1.065	1.026	1.008	0.991	0.951	0.908	0.908	0.954	1.013	1.033	1.049	1.019	0.999	0.951	0.965	1.007	1.034	1.011	0.977	0.981	0.967
Louie	235	0.88	0.947	1.025	1.084	1.078	1.039	1.015	1.028	1.053	1.095	1.121	1.131	1.056	1.013	1.006	1.011	0.993	0.954	0.944	0.961	1.024	1.055	1.056	0.995	0.972	0.993	1.056	1.076	1.02	0.973	0.958	0.985	1.013	1.031	1.059	1.078	1.069	1.06	1.006	0.999	0.981	1.023	1.07	1.06	1.032	1.005	1.034	1.036
Louie	237.5	0.98	1.032	1.067	1.107	1.099	1.084	1.02	0.978	0.98	1.047	1.119	1.149	1.088	1.029	0.999	0.983	0.972	0.942	0.945	0.959	1.017	1.058	1.058	0.995	0.964	0.994	1.045	1.045	0.955	0.906	0.919	0.98	1.032	1.035	1.046	1.047	1.045	1.064	1.039	1.043	1.003	1.023	1.066	1.071	1.063	1.042	1.065	1.075
Louie	240	1.074	1.106	1.109	1.143	1.14	1.141	1.076	1.005	0.98	1.01	1.067	1.091	1.054	0.983	0.938	0.923	0.953	0.963	0.979	0.997	1.042	1.075	1.077	1.032	1.026	1.057	1.082	1.031	0.943	0.921	0.954	1.005	1.031	1.013	0.998	0.968	0.981	1.013	1.049	1.062	1.053	1.048	1.075	1.055	1.039	1.02	1.049	1.092
Louie	242.5	1.135	1.167	1.155	1.175	1.16	1.165	1.13	1.067	1.04	1.027	1.028	1.034	1.03	0.994	0.931	0.9	0.933	1.01	1.096	1.154	1.174	1.155	1.117	1.074	1.077	1.112	1.114	1.051	1.004	1.017	1.04	1.023	0.984	0.962	0.954	0.959	1	1.049	1.111	1.1	1.102	1.04	1.028	0.999	0.996	0.994	1.021	1.087
Louie	245	1.152	1.162	1.143	1.162	1.156	1.159	1.14	1.106	1.093	1.069	1.026	0.982	0.966	0.962	0.948	0.926	0.947	1.038	1.144	1.223	1.222	1.187	1.171	1.154	1.169	1.154	1.148	1.102	1.1	1.124	1.108	1.057	1.007	1.019	1.038	1.037	1.05	1.054	1.084	1.059	1.089	1.032	1.013	0.978	0.978	0.995	1.041	1.11
Louie	247.5	1.092	1.093	1.09	1.114	1.114	1.097	1.063	1.047	1.062	1.068	1.029	0.96	0.923	0.932	0.943	0.932	0.94	1.016	1.116	1.184	1.174	1.132	1.123	1.127	1.122	1.076	1.053	1.04	1.073	1.092	1.066	1.035	1.019	1.062	1.088	1.084	1.067	1.045	1.046	1.029	1.047	1.023	1.011	0.996	0.985	1.015	1.053	1.108
Louie	250	1.242	1.173	1.108	1.102	1.085	1.056	1.004	0.996	1.015	1.019	1	0.949	0.912	0.917	0.953	0.988	0.99	1	1.006	1.041	1.046	1.069	1.096	1.125	1.105	1.045	1.003	0.997	1.003	1.006	1.001	1.022	1.041	1.069	1.083	1.045	1.007	0.971	0.979	0.972	0.981	0.984	0.987	0.989	0.979	1	1.013	1.037
Louie	252.5	1.183	1.156	1.129	1.123	1.087	1.055	1.006	1.02	1.041	1.025	1.01	0.971	0.934	0.901	0.915	0.978	1.016	1.013	0.979	0.987	0.998	1.045	1.069	1.112	1.086	1.049	0.998	0.971	0.959	0.954	0.988	1.017	1.016	1.009	1.019	1.022	1.01	0.983	0.974	0.961	0.964	0.986	0.993	0.979	0.965	0.986	0.994	1.006
Louie	255	1.129	1.103	1.099	1.114	1.09	1.07	1.089	1.167	1.173	1.092	1.012	0.985	0.972	0.941	0.944	0.99	1.03	1.041	1.028	1.048	1.049	1.061	1.06	1.088	1.104	1.101	1.069	1.038	1.017	0.996	1.026	1.043	1.036	1.013	1.035	1.062	1.074	1.023	0.99	0.942	0.954	0.978	0.991	0.973	0.983	0.999	0.989	0.963
Louie	257.5	0.939	0.977	1.054	1.114	1.111	1.102	1.151	1.257	1.266	1.166	1.049	0.986	0.956	0.946	0.995	1.05	1.075	1.069	1.076	1.099	1.09	1.062	1.052	1.085	1.127	1.14	1.117	1.091	1.078	1.066	1.098	1.095	1.072	1.047	1.078	1.115	1.115	1.058	1.004	0.957	0.975	1.008	1.018	0.986	1.001	1.048	1.073	1.056
Louie	260	0.908	0.934	1.006	1.076	1.08	1.064	1.124	1.222	1.235	1.157	1.044	0.978	0.931	0.951	1.035	1.096	1.089	1.08	1.105	1.149	1.126	1.074	1.055	1.068	1.121	1.127	1.111	1.101	1.103	1.129	1.154	1.151	1.12	1.106	1.131	1.151	1.131	1.081	1.041	1.008	1.033	1.068	1.082	1.049	1.049	1.066	1.095	1.098
Louie	262.5	0.968	1	1.04	1.051	1.028	1.012	1.045	1.107	1.135	1.117	1.062	0.992	0.919	0.927	1.02	1.104	1.1	1.092	1.095	1.139	1.114	1.101	1.095	1.091	1.085	1.068	1.066	1.088	1.1	1.146	1.164	1.149	1.094	1.07	1.09	1.091	1.067	1.05	1.045	1.037	1.045	1.055	1.073	1.049	1.06	1.06	1.074	1.086
Louie	265	1.027	1.042	1.047	1.003	0.97	0.968	1.017	1.069	1.081	1.065	1.024	0.979	0.937	0.945	1.008	1.055	1.071	1.08	1.066	1.079	1.051	1.072	1.073	1.049	1.027	1.013	1.042	1.074	1.082	1.134	1.149	1.125	1.071	1.049	1.074	1.07	1.051	1.043	1.047	1.034	1.032	1.01	1.028	1.024	1.066	1.052	1.02	0.995
Louie	267.5	1.072	1.058	1.035	0.991	0.957	0.959	1.018	1.095	1.112	1.074	1.009	0.962	0.96	1.005	1.054	1.056	1.051	1.055	1.017	0.998	0.959	0.996	1.008	1.013	1.002	0.984	1.005	1.04	1.058	1.104	1.102	1.08	1.054	1.041	1.057	1.027	1.004	0.998	1.009	0.996	0.988	0.931	0.928	0.93	1.012	1.045	0.997	0.942
Louie	270	1.082	1.055	1.018	0.986	0.951	0.957	1.007	1.076	1.116	1.089	1.035	0.969	0.971	1.007	1.033	1.031	1.047	1.077	1.045	1.025	1.008	1.024	1.003	0.997	1.008	1.004	1.005	1.015	1.035	1.071	1.066	1.061	1.058	1.074	1.076	1.043	1.013	1.012	1.009	0.989	0.981	0.94	0.92	0.902	0.954	0.99	0.975	0.943
Louie	272.5	1.072	1.048	1.011	0.992	0.944	0.936	0.933	0.979	1.022	1.024	1.02	0.992	0.998	1.001	0.991	0.984	0.996	1.045	1.045	1.056	1.042	1.029	0.992	0.996	1.02	1.027	1.006	1.009	1.028	1.046	1.017	1.01	1.012	1.039	1.023	0.994	0.956	0.947	0.927	0.924	0.943	0.963	0.973	0.947	0.938	0.923	0.925	0.932
Louie	275	0.989	1.013	1.032	1.032	0.969	0.928	0.886	0.906	0.939	0.946	0.981	1.006	1.034	0.994	0.951	0.954	0.987	1.018	1.029	1.051	1.065	1.033	0.998	1	1.027	1.023	0.98	0.961	0.969	0.973	0.957	0.952	0.969	0.985	0.969	0.953	0.934	0.923	0.902	0.897	0.928	0.972	1.012	0.998	0.957	0.898	0.881	0.892
Louie	277.5	0.987	1.023	1.089	1.128	1.085	1.024	0.948	0.944	0.935	0.928	0.953	0.999	1.033	0.993	0.95	0.964	1.01	0.996	0.981	0.966	0.982	0.972	0.978	1.001	1.018	0.993	0.952	0.928	0.928	0.927	0.919	0.912	0.952	0.954	0.949	0.932	0.935	0.918	0.885	0.87	0.911	0.952	0.995	0.992	0.959	0.907	0.859	0.851
Louie	280	0.989	1.025	1.108	1.175	1.16	1.103	1.024	1.005	1.002	1.01	0.999	0.988	0.997	0.961	0.95	0.986	1.055	1.006	0.954	0.909	0.938	0.936	0.961	0.977	0.987	0.957	0.933	0.914	0.907	0.886	0.87	0.853	0.904	0.933	0.977	0.978	0.982	0.956	0.937	0.911	0.925	0.916	0.932	0.921	0.899	0.871	0.828	0.82
Louie	282.5	1.098	1.081	1.099	1.131	1.137	1.116	1.065	1.038	1.05	1.075	1.061	0.985	0.953	0.93	0.964	1.012	1.053	0.989	0.93	0.904	0.956	0.971	1.005	1	0.996	0.97	0.97	0.958	0.948	0.898	0.868	0.853	0.899	0.958	0.995	0.998	0.978	0.956	0.939	0.923	0.943	0.941	0.943	0.905	0.881	0.856	0.834	0.831
Louie	285	1.098	1.063	1.048	1.038	1.061	1.055	1.021	0.998	1.051	1.111	1.114	1.009	0.954	0.948	1.014	1.044	1.028	0.957	0.913	0.924	0.977	0.992	1.045	1.057	1.084	1.057	1.047	1.007	0.971	0.896	0.863	0.867	0.914	0.976	0.982	0.979	0.937	0.931	0.936	0.94	0.949	0.939	0.94	0.904	0.9	0.892	0.893	0.884
Louie	287.5	1.14	1.08	1.049	1.034	1.057	1.046	1.021	1.009	1.047	1.078	1.094	1.024	0.974	0.984	1.034	1.034	0.97	0.909	0.897	0.93	0.982	1.005	1.042	1.059	1.084	1.058	1.019	0.97	0.956	0.915	0.903	0.906	0.937	0.957	0.931	0.926	0.915	0.936	0.947	0.949	0.955	0.944	0.935	0.906	0.925	0.954	0.97	0.94
Louie	290	1.072	1.026	1.026	1.044	1.073	1.063	1.059	1.08	1.089	1.058	1.035	0.995	0.999	1.043	1.058	0.998	0.909	0.867	0.878	0.903	0.953	0.982	1	1.008	1.025	1.019	0.988	0.968	0.962	0.944	0.931	0.909	0.92	0.929	0.928	0.938	0.932	0.949	0.952	0.937	0.934	0.912	0.895	0.885	0.935	1.006	1.036	1.001
Louie	292.5	1.013	0.996	1.02	1.076	1.079	1.058	1.073	1.107	1.072	0.99	0.953	0.963	1.018	1.077	1.077	0.99	0.905	0.873	0.904	0.919	0.958	0.974	0.943	0.91	0.879	0.89	0.896	0.937	0.983	1	0.983	0.913	0.868	0.852	0.891	0.945	0.976	0.988	0.985	0.956	0.944	0.919	0.896	0.902	0.949	1.009	1.03	1.02
Louie	295	0.926	0.932	0.976	1.054	1.069	1.037	1.021	1.048	1.038	0.979	0.941	0.946	1.004	1.061	1.072	1.018	0.975	0.969	0.981	0.973	0.969	0.961	0.907	0.86	0.843	0.877	0.936	1.006	1.051	1.045	1.005	0.945	0.896	0.884	0.926	0.977	0.996	0.998	1	0.977	0.957	0.926	0.913	0.964	1.036	1.093	1.087	1.088
Louie	297.5	0.969	0.951	0.97	1.044	1.057	1.001	0.952	0.965	0.984	0.956	0.943	0.951	0.986	0.985	1.01	1.035	1.066	1.045	1.026	1.009	1.015	1.001	0.952	0.9	0.906	0.945	1.015	1.061	1.096	1.096	1.075	1.033	0.98	0.938	0.953	0.987	1.007	1.006	1.012	0.992	0.978	0.95	0.95	1.02	1.099	1.142	1.105	1.103
Louie	300	0.923	0.93	0.956	0.996	0.991	0.937	0.877	0.887	0.923	0.918	0.944	0.974	0.993	0.942	0.94	0.992	1.037	1.002	0.953	0.941	0.964	0.983	0.979	0.963	0.989	0.998	1.028	1.025	1.038	1.049	1.049	1.024	0.991	0.963	0.971	0.968	0.952	0.952	0.97	0.975	0.99	0.959	0.952	1.021	1.102	1.148	1.089	1.077
Louie	302.5	0.931	0.945	0.967	0.971	0.94	0.889	0.854	0.859	0.885	0.889	0.932	0.983	1.023	0.981	0.957	0.961	0.969	0.915	0.874	0.884	0.948	1.004	1.033	1.019	1.007	0.974	0.97	0.939	0.943	0.958	0.983	0.971	0.946	0.928	0.934	0.925	0.916	0.916	0.926	0.921	0.941	0.934	0.942	0.998	1.076	1.12	1.07	1.038
Louie	305	0.962	0.972	0.969	0.945	0.917	0.885	0.874	0.857	0.877	0.897	0.951	0.997	1.027	1	0.956	0.921	0.916	0.921	0.912	0.937	0.965	1.026	1.064	1.063	1.021	0.959	0.939	0.912	0.902	0.897	0.913	0.897	0.876	0.87	0.885	0.879	0.892	0.918	0.942	0.936	0.931	0.938	0.96	1.004	1.055	1.089	1.063	1.023
Louie	307.5	1.1	1.07	1.029	0.99	0.963	0.93	0.93	0.912	0.928	0.926	0.932	0.952	1	1.008	0.967	0.927	0.948	1.001	0.983	0.997	1	1.082	1.114	1.114	1.039	0.974	0.945	0.948	0.936	0.914	0.911	0.899	0.893	0.887	0.871	0.849	0.881	0.94	0.971	0.942	0.893	0.921	0.963	1.016	1.067	1.114	1.101	1.036
[truncated: 1,561 more rows]
[truncated: 153 more columns]

## Sheet: Figure_3e_bottom
mouse	band	-400.0	-397.5	-395.0	-392.5	-390.0	-387.5	-385.0	-382.5	-380.0	-377.5	-375.0	-372.5	-370.0	-367.5	-365.0	-362.5	-360.0	-357.5	-355.0	-352.5	-350.0	-347.5	-345.0	-342.5	-340.0	-337.5	-335.0	-332.5	-330.0	-327.5	-325.0	-322.5	-320.0	-317.5	-315.0	-312.5	-310.0	-307.5	-305.0	-302.5	-300.0	-297.5	-295.0	-292.5	-290.0	-287.5	-285.0	-282.5
[truncated: 28 more rows]
[truncated: 321 more columns]

[truncated: 5 more sheets: Figure_3g, Figure_3h_left, Figure_3h_right, Figure_3i_left, Figure_3i_right]
