# Supplementary material for: A medullary hub for controlling REM sleep and pontine waves
Source: Nat Commun. 2023 Jul 3;14:3922. doi: 10.1038/s41467-023-39496-0 (PMC10318054; doi:10.1038/s41467-023-39496-0)
Supplement: Supplementary file 4 — Source Data [file 41467_2023_39496_MOESM4_ESM.zip › Figure4_SourceData.xlsx]

## Sheet: Experimental_Subjects
Panel(s)	Species	Strain	Virus	# Mice	# Males	# Females	Age
a,b	—	—	—	—	—	—	—
c - i	Mus musculus	CRH-Cre	ChR2	6	3	3	12 - 16 wks

## Sheet: Figure_4b
Laser stimulation
t	5925	5925	5925	5925	5925	5925.01	5925.01	5925.01	5925.01	5925.01	5925.01	5925.01	5925.01	5925.01	5925.01	5925.02	5925.02	5925.02	5925.02	5925.02	5925.02	5925.02	5925.02	5925.02	5925.02	5925.03	5925.03	5925.03	5925.03	5925.03	5925.03	5925.03	5925.03	5925.03	5925.03	5925.04	5925.04	5925.04	5925.04	5925.04	5925.04	5925.04	5925.04	5925.04	5925.04	5925.05	5925.05	5925.05	5925.05
	0	0	0	0	0	0	0	0	0	0	0	0	0	0	0	0	0	0	0	0	0	0	0	0	0	0	0	0	0	0	0	0	0	0	0	0	0	0	0	0	0	0	0	0	0	0	0	0	0
Raw EEG
t	5925	5925.01	5925.01	5925.02	5925.02	5925.02	5925.03	5925.03	5925.04	5925.05	5925.05	5925.06	5925.06	5925.06	5925.07	5925.07	5925.08	5925.09	5925.09	5925.1	5925.1	5925.1	5925.11	5925.11	5925.12	5925.12	5925.13	5925.14	5925.14	5925.15	5925.15	5925.15	5925.16	5925.16	5925.17	5925.18	5925.18	5925.19	5925.19	5925.19	5925.2	5925.2	5925.21	5925.22	5925.22	5925.23	5925.23	5925.23	5925.24
amp	-0.06	-0.081	-0.064	-0.064	-0.078	-0.124	-0.082	0.075	0.063	-0.03	0.078	0.137	0.064	0.083	0.102	0.042	0.061	0.145	0.022	0.006	0.023	-0.001	-0.022	-0.012	-0.08	-0.111	-0.096	-0.074	-0.105	-0.111	-0.143	-0.132	-0.076	-0.047	-0.045	-0.021	-0.095	-0.011	0.144	0.096	0.154	0.12	0.138	0.027	0.059	0.032	0.066	0.068	0.063
LFP
t	5925	5925.01	5925.02	5925.03	5925.04	5925.05	5925.06	5925.07	5925.08	5925.09	5925.1	5925.11	5925.12	5925.13	5925.14	5925.15	5925.16	5925.17	5925.18	5925.19	5925.2	5925.21	5925.22	5925.23	5925.24	5925.25	5925.26	5925.27	5925.28	5925.29	5925.3	5925.31	5925.32	5925.33	5925.34	5925.35	5925.36	5925.37	5925.38	5925.39	5925.4	5925.41	5925.42	5925.43	5925.44	5925.45	5925.46	5925.47	5925.48
amp	0.001	0.005	-0.004	-0.022	-0.04	-0.031	-0.026	-0.028	-0.023	-0.016	-0.024	-0.025	-0.035	-0.006	0.006	-0.01	-0.011	-0.009	-0.002	-0.002	-0.008	0.005	-0.008	-0.005	0.013	0.006	0.003	0.016	0.018	0.033	0.042	-0.003	-0.011	0.012	0.02	0.028	0.022	0.007	0.026	0.007	-0.002	-0.009	-0.017	-0.025	-0.001	-0.001	-0.047	-0.025	-0.015
[truncated: 4,951 more columns]

## Sheet: Figure_4c_top
#	-0.25	-0.249	-0.248	-0.247	-0.246	-0.245	-0.244	-0.243	-0.242	-0.241	-0.24	-0.239	-0.238	-0.237	-0.236	-0.235	-0.23399999999999999	-0.23299999999999998	-0.23199999999999998	-0.231	-0.23	-0.229	-0.228	-0.227	-0.226	-0.225	-0.224	-0.223	-0.222	-0.221	-0.22	-0.219	-0.218	-0.217	-0.216	-0.215	-0.214	-0.213	-0.212	-0.211	-0.21	-0.209	-0.208	-0.207	-0.20600000000000002	-0.20500000000000002	-0.20400000000000001	-0.203	-0.202
1	-0.0263685	-0.0206634	-0.0147381	-0.00889299	-0.00343856	0.00132637	0.00513816	0.00779143	0.0091591	0.00920676	0.00799896	0.00569605	0.00254156	-0.00115888	-0.00506418	-0.00882713	-0.012123	-0.0146745	-0.0162716	-0.0167836	-0.0161649	-0.0144523	-0.0117566	-0.00824874	-0.00414148	0.000330306	0.00492995	0.00943799	0.0136688	0.0174833	0.0207969	0.0235802	0.0258538	0.0276759	0.0291271	0.0302937	0.0312524	0.0320602	0.0327485	0.0333228	0.0337672	0.0340503	0.0341345	0.0339844	0.0335766	0.0329074	0.0319984	0.0308984	0.0296811
2	0.0789989	0.0759815	0.0732847	0.0709861	0.0691153	0.0676542	0.0665445	0.065701	0.0650286	0.0644395	0.0638684	0.063283	0.0626893	0.0621305	0.0616809	0.0614356	0.0614961	0.0619542	0.0628776	0.064297	0.0661966	0.0685111	0.0711271	0.073892	0.0766276	0.0791481	0.0812794	0.0828764	0.0838381	0.0841158	0.0837158	0.0826946	0.0811504	0.0792087	0.077008	0.0746844	0.0723608	0.0701384	0.0680951	0.0662864	0.0647512	0.0635165	0.0626037	0.0620303	0.061811	0.0619546	0.0624598	0.0633092	0.0644629
3	-0.06403	-0.060379	-0.0563096	-0.0519584	-0.0474716	-0.0429943	-0.0386607	-0.0345852	-0.0308573	-0.0275412	-0.0246806	-0.0223053	-0.0204375	-0.0190976	-0.0183058	-0.0180818	-0.0184437	-0.0194044	-0.0209695	-0.0231339	-0.0258786	-0.0291683	-0.0329495	-0.037151	-0.0416866	-0.0464594	-0.0513672	-0.0563083	-0.0611855	-0.0659088	-0.0703963	-0.074573	-0.0783691	-0.0817187	-0.0845598	-0.0868374	-0.0885088	-0.0895518	-0.0899719	-0.0898062	-0.0891243	-0.0880225	-0.0866154	-0.0850239	-0.0833628	-0.0817289	-0.0801909	-0.0787831	-0.0775044
4	-0.0164928	-0.0192736	-0.0223305	-0.0252494	-0.0276573	-0.0292514	-0.0298205	-0.0292575	-0.0275616	-0.0248311	-0.021247	-0.0170504	-0.0125158	-0.00792518	-0.00354335	0.000401944	0.00373448	0.00633785	0.00815757	0.0091981	0.00951622	0.00921248	0.00842193	0.00730489	0.00603773	0.00480341	0.00378144	0.00313734	0.00301199	0.00351183	0.00470057	0.00659306	0.00915157	0.0122853	0.0158541	0.0196771	0.0235466	0.0272462	0.0305707	0.033345	0.0354404	0.0367853	0.037371	0.0372504	0.0365316	0.0353661	0.033934	0.032427	0.0310322
5	-0.00825316	-0.00850061	-0.00854264	-0.008323	-0.00778944	-0.00690203	-0.0056383	-0.00399411	-0.00198033	0.000383354	0.00307546	0.006078	0.00937789	0.0129635	0.0168171	0.0209048	0.0251676	0.0295148	0.0338244	0.0379492	0.0417297	0.0450113	0.0476606	0.0495791	0.0507125	0.0510533	0.050639	0.0495456	0.04788	0.0457713	0.0433647	0.0408163	0.0382893	0.03595	0.0339612	0.0324737	0.0316162	0.0314846	0.0321332	0.0335687	0.0357478	0.0385786	0.0419264	0.0456216	0.0494713	0.0532716	0.0568214	0.0599357	0.0624576
6	-0.0280913	-0.0278384	-0.0278901	-0.0282372	-0.0288291	-0.0295729	-0.0303368	-0.03096	-0.0312691	-0.0310992	-0.0303175	-0.0288445	-0.0266695	-0.0238588	-0.0205532	-0.0169567	-0.0133159	-0.00989211	-0.00693122	-0.00463367	-0.00313082	-0.00247056	-0.0026141	-0.00344329	-0.00477568	-0.00638373	-0.00801514	-0.00941277	-0.0103334	-0.0105653	-0.00994194	-0.00835227	-0.00574431	-0.00212331	0.00245575	0.0078998	0.0140915	0.0209025	0.0282036	0.0358698	0.0437799	0.0518121	0.0598355	0.0677018	0.0752386	0.0822485	0.0885144	0.0938127	0.0979329
7	0.0150244	0.0156121	0.0155219	0.0146026	0.0127537	0.0099374	0.00618565	0.00160015	-0.00365348	-0.00935703	-0.0152555	-0.0210766	-0.026552	-0.0314406	-0.0355479	-0.0387409	-0.0409549	-0.0421895	-0.0424978	-0.0419685	-0.0407068	-0.0388179	-0.0363955	-0.0335154	-0.0302339	-0.0265887	-0.0226033	-0.018292	-0.0136683	-0.0087538	-0.00358622	0.00177412	0.00724175	0.0127074	0.0180429	0.0231092	0.0277655	0.0318788	0.0353318	0.0380302	0.0399071	0.0409261	0.0410821	0.040401	0.0389369	0.0367681	0.0339912	0.0307157	0.0270582
8	0.0528701	0.0529067	0.0527851	0.0523907	0.0516159	0.0503709	0.0485901	0.0462358	0.0432979	0.039792	0.0357569	0.0312531	0.0263628	0.0211899	0.0158585	0.0105095	0.00529237	0.00035329	-0.00417857	-0.00820494	-0.0116695	-0.0145646	-0.016932	-0.0188587	-0.0204667	-0.0218997	-0.023307	-0.0248272	-0.0265751	-0.0286313	-0.0310354	-0.0337836	-0.0368305	-0.0400937	-0.0434618	-0.0468037	-0.0499784	-0.0528461	-0.0552781	-0.0571668	-0.0584331	-0.0590314	-0.0589511	-0.0582147	-0.0568749	-0.0550091	-0.0527146	-0.0501023	-0.0472929
9	-0.0050487	-0.00407611	-0.00253929	-0.000553546	0.00175069	0.00422966	0.00672923	0.00908992	0.0111541	0.0127755	0.0138309	0.0142322	0.0139388	0.0129644	0.0113786	0.00929898	0.0068768	0.00427792	0.00166203	-0.000835916	-0.00311936	-0.00513695	-0.00688155	-0.00838231	-0.00969139	-0.0108675	-0.0119587	-0.012987	-0.0139368	-0.014749	-0.0153228	-0.0155251	-0.015206	-0.0142201	-0.0124481	-0.00981628	-0.00630942	-0.0019763	0.00307326	0.0086781	0.0146403	0.0207417	0.0267611	0.0324881	0.0377345	0.0423424	0.0461889	0.0491898	0.0513017
10	-0.0249966	-0.024231	-0.0232292	-0.0220879	-0.0209354	-0.0199279	-0.0192435	-0.0190724	-0.0196045	-0.0210133	-0.0234396	-0.0269756	-0.0316503	-0.0374194	-0.0441591	-0.0516639	-0.0596514	-0.0677721	-0.0756261	-0.0827865	-0.0888272	-0.0933536	-0.0960332	-0.0966223	-0.0949875	-0.0911186	-0.0851325	-0.0772665	-0.0678611	-0.0573349	-0.0461522	-0.0347884	-0.023697	-0.0132792	-0.00386053	0.00432706	0.0111543	0.0165964	0.0207267	0.0237032	0.0257494	0.0271311	0.0281316	0.0290276	0.0300665	0.0314486	0.0333133	0.035732	0.038706
11	0.0180385	0.0195111	0.0213716	0.023427	0.0254581	0.0272444	0.0285881	0.0293316	0.0293689	0.0286504	0.0271806	0.025013	0.022242	0.0189943	0.0154204	0.0116859	0.00796426	0.00442879	0.00124585	-0.00143165	-0.00346991	-0.00475898	-0.00521676	-0.00479205	-0.00346668	-0.00125638	0.00178947	0.00558892	0.0100283	0.0149618	0.02021	0.0255573	0.0307528	0.0355167	0.0395528	0.0425694	0.0443039	0.0445488	0.0431742	0.0401424	0.0355123	0.0294321	0.0221222	0.0138511	0.00490891	-0.00441917	-0.0138745	-0.02324	-0.0323473
12	-0.0966715	-0.0911434	-0.0844459	-0.0767894	-0.0684318	-0.0596699	-0.0508263	-0.0422331	-0.0342123	-0.0270537	-0.0209908	-0.0161796	-0.0126818	-0.010458	-0.00937048	-0.0091975	-0.00965691	-0.0104365	-0.0112272	-0.0117562	-0.0118128	-0.0112662	-0.01007	-0.00825328	-0.00590073	-0.00312543	-3.94838e-05	0.00327161	0.00676691	0.010457	0.0143993	0.0186819	0.0233995	0.0286257	0.0343857	0.0406348	0.0472455	0.0540063	0.060632	0.0667857	0.07211	0.0762645	0.0789646	0.080017	0.0793469	0.0770123	0.0732044	0.0682327	0.0624979
13	0.0554422	0.0550726	0.0550787	0.0554074	0.055988	0.0567375	0.0575679	0.0583935	0.0591379	0.0597377	0.0601426	0.0603121	0.0602096	0.0597956	0.0590228	0.0578357	0.0561757	0.0539933	0.0512626	0.0479973	0.0442636	0.0401856	0.035943	0.031758	0.0278746	0.0245313	0.0219324	0.0202212	0.0194608	0.0196235	0.0205929	0.0221768	0.0241296	0.0261807	0.0280656	0.0295547	0.0304771	0.0307368	0.0303191	0.0292873	0.0277712	0.0259492	0.0240265	0.022213	0.0207015	0.0196509	0.0191719	0.0193202	0.0200934
14	0.0538074	0.0512875	0.0494666	0.0482012	0.0473207	0.0466552	0.0460614	0.0454417	0.0447535	0.0440072	0.0432531	0.042559	0.0419857	0.0415642	0.0412806	0.0410722	0.0408346	0.0404401	0.0397619	0.0387014	0.0372089	0.0352966	0.0330404	0.0305703	0.0280549	0.0256787	0.0236206	0.0220337	0.0210302	0.0206748	0.0209836	0.0219296	0.023451	0.025461	0.0278558	0.0305222	0.0333429	0.0362002	0.0389799	0.0415745	0.0438875	0.0458366	0.0473584	0.0484108	0.0489763	0.0490632	0.0487049	0.0479572	0.0468944
15	-0.0251346	-0.0275346	-0.0296048	-0.0311286	-0.0319086	-0.0317833	-0.0306421	-0.0284355	-0.0251787	-0.0209467	-0.0158626	-0.0100825	-0.00377972	0.00286807	0.00968743	0.0165138	0.0231936	0.0295864	0.0355682	0.0410368	0.0459173	0.0501659	0.0537702	0.0567449	0.0591228	0.0609436	0.0622415	0.0630357	0.063323	0.0630752	0.0622413	0.0607538	0.0585395	0.0555333	0.051693	0.0470126	0.0415318	0.0353388	0.0285669	0.021386	0.0139896	0.00658087	-0.000639823	-0.00748479	-0.0137841	-0.0193861	-0.0241539	-0.0279622	-0.0306962
16	0.00213978	0.00302275	0.00415752	0.00538947	0.00652866	0.0073648	0.00768743	0.00730915	0.00608857	0.00394942	0.000893492	-0.00299434	-0.00754993	-0.0125424	-0.0176939	-0.0227043	-0.0272768	-0.0311416	-0.0340762	-0.0359199	-0.0365815	-0.0360418	-0.0343506	-0.0316192	-0.0280116	-0.0237332	-0.0190191	-0.0141214	-0.0092934	-0.00477377	-0.000768698	0.00256342	0.00512392	0.00687992	0.00786354	0.00816444	0.00791747	0.00728777	0.00645553	0.00560156	0.00489428	0.00447851	0.00446636	0.00493068	0.00590183	0.00736758	0.00927581	0.0115386	0.0140372
17	0.0263202	0.0250436	0.0226217	0.0193401	0.015598	0.0118561	0.00857855	0.00617624	0.00496008	0.00510778	0.0066472	0.00945634	0.0132791	0.0177558	0.0224636	0.026964	0.0308472	0.0337702	0.0354816	0.0358337	0.0347822	0.0323778	0.0287546	0.0241155	0.0187179	0.0128573	0.0068494	0.00101144	-0.00435898	-0.00900489	-0.0127299	-0.0154141	-0.0170238	-0.0176125	-0.0173131	-0.0163216	-0.0148741	-0.0132203	-0.0115967	-0.0102046	-0.00919352	-0.00865058	-0.0085933	-0.0089656	-0.00963781	-0.0104134	-0.0110445	-0.0112563	-0.0107784
18	-0.0103206	-0.0102742	-0.0100426	-0.00961832	-0.00899518	-0.00816549	-0.00711895	-0.00584359	-0.00432897	-0.00257067	-0.000574956	0.00163773	0.00403162	0.00655754	0.00915762	0.0117717	0.0143445	0.0168317	0.0192043	0.0214514	0.0235806	0.0256184	0.0276095	0.0296145	0.0317062	0.0339622	0.0364548	0.0392384	0.0423367	0.0457313	0.0493548	0.0530891	0.0567705	0.0602013	0.0631661	0.0654521	0.0668695	0.0672708	0.0665644	0.0647237	0.0617897	0.0578678	0.0531201	0.0477545	0.0420107	0.0361453	0.0304152	0.0250628	0.0203013
19	-0.0235979	-0.0251889	-0.026109	-0.0263405	-0.0258848	-0.0247616	-0.0230088	-0.0206831	-0.0178605	-0.014637	-0.0111288	-0.00747194	-0.00381883	-0.000331134	0.00283168	0.00552718	0.00764555	0.00912332	0.00995275	0.0101856	0.0099305	0.00934436	0.00861792	0.0079572	0.00756224	0.00760509	0.00820952	0.00943475	0.011266	0.0136133	0.0163196	0.0191773	0.0219507	0.0244023	0.0263185	0.0275328	0.0279417	0.0275154	0.0262992	0.0244088	0.0220193	0.0193506	0.0166494	0.0141703	0.0121573	0.010827	0.0103549	0.0108647	0.0124216
20	0.0722682	0.073814	0.0748352	0.0751709	0.074684	0.073267	0.0708493	0.0674047	0.0629577	0.057586	0.0514216	0.0446472	0.0374882	0.0301999	0.0230506	0.0163018	0.0101899	0.00490936	0.00060133	-0.00265367	-0.00483834	-0.00599852	-0.0062414	-0.00573165	-0.00468392	-0.00335004	-0.00200038	-0.000900175	-0.000283429	-0.000328345	-0.00113907	-0.00273736	-0.00506539	-0.00799836	-0.0113639	-0.0149651	-0.0186035	-0.0221003	-0.0253132	-0.0281491	-0.0305714	-0.032602	-0.0343163	-0.0358319	-0.0372893	-0.0388269	-0.0405532	-0.0425209	-0.0447081
21	0.00429972	0.000406257	-0.00247885	-0.0044214	-0.00559977	-0.0062592	-0.00666177	-0.00704133	-0.00757003	-0.00833957	-0.00935762	-0.0105586	-0.0118261	-0.013023	-0.0140236	-0.0147401	-0.01514	-0.0152503	-0.0151483	-0.0149424	-0.0147482	-0.0146641	-0.0147532	-0.0150328	-0.0154744	-0.0160106	-0.0165486	-0.0169866	-0.0172296	-0.0172036	-0.0168656	-0.016209	-0.0152623	-0.0140808	-0.0127331	-0.0112841	-0.00977753	-0.00822117	-0.00657795	-0.00476553	-0.00266659	-0.000149031	0.00290683	0.00657887	0.0108759	0.0157166	0.0209181	0.0261991	0.0311972
22	-0.043215	-0.0435086	-0.0435116	-0.043105	-0.0422119	-0.0408102	-0.0389361	-0.0366799	-0.0341766	-0.0315925	-0.029109	-0.0269052	-0.0251383	-0.0239239	-0.0233198	-0.0233145	-0.0238242	-0.0246983	-0.0257322	-0.0266852	-0.0273019	-0.0273333	-0.026558	-0.024802	-0.0219555	-0.0179861	-0.0129475	-0.00698169	-0.000313721	0.00676235	0.013905	0.0207529	0.0269557	0.0322033	0.0362529	0.0389489	0.0402373	0.0401715	0.0389081	0.0366928	0.0338345	0.0306718	0.027536	0.0247162	0.0224303	0.0208067	0.0198773	0.0195826	0.0197875
23	0.0637766	0.0590016	0.0543884	0.0500607	0.0460974	0.0425352	0.0393788	0.0366141	0.0342227	0.0321951	0.0305393	0.0292826	0.0284677	0.028143	0.0283494	0.0291073	0.0304052	0.0321922	0.0343774	0.036834	0.0394094	0.0419393	0.0442626	0.0462369	0.047752	0.0487407	0.0491855	0.0491209	0.0486306	0.0478381	0.046893	0.0459529	0.045163	0.0446377	0.0444465	0.0446052	0.0450744	0.0457648	0.0465469	0.0472658	0.0477564	0.0478598	0.047437	0.0463821	0.0446316	0.0421735	0.0390523	0.0353709	0.0312877
24	0.0298182	0.0299242	0.0306293	0.0318888	0.0336186	0.0356934	0.0379468	0.0401753	0.0421485	0.0436246	0.0443718	0.0441923	0.042947	0.0405777	0.0371214	0.0327139	0.0275828	0.022028	0.0163945	0.0110406	0.00630578	0.00248335	-0.000200157	-0.00159611	-0.00163679	-0.000332076	0.00223768	0.00593023	0.0105502	0.0158582	0.0215819	0.0274301	0.0331106	0.0383504	0.0429149	0.0466245	0.0493653	0.0510945	0.0518382	0.0516839	0.0507689	0.049266	0.0473678	0.0452701	0.0431534	0.0411667	0.0394134	0.0379447	0.0367599
25	-0.00343051	0.00485666	0.0124738	0.0190785	0.0243984	0.028249	0.0305428	0.031291	0.0305981	0.0286509	0.0257057	0.0220726	0.0180967	0.0141373	0.0105435	0.00762964	0.00565295	0.00479547	0.00515279	0.00673055	0.00944912	0.0131563	0.0176463	0.0226827	0.028022	0.0334352	0.0387245	0.0437334	0.0483494	0.0525003	0.0561446	0.0592598	0.0618303	0.063837	0.0652516	0.0660367	0.0661532	0.0655718	0.0642871	0.0623301	0.0597746	0.0567375	0.0533724	0.049857	0.046378	0.0431141	0.0402206	0.037816	0.0359724
26	0.0548517	0.056612	0.0575185	0.0574295	0.0562709	0.0540457	0.0508348	0.0467914	0.0421276	0.037096	0.0319693	0.0270188	0.0224941	0.0186058	0.0155112	0.0133048	0.0120132	0.0115953	0.0119501	0.0129298	0.0143576	0.0160484	0.0178298	0.0195601	0.0211433	0.0225363	0.0237504	0.0248439	0.0259092	0.0270539	0.0283818	0.0299722	0.0318642	0.0340436	0.0364377	0.0389155	0.0412977	0.0433732	0.044923	0.0457474	0.0456935	0.0446801	0.0427138	0.0398937	0.0364031	0.0324875	0.0284245	0.0244902	0.020927
27	0.0484747	0.0500021	0.0511543	0.0519029	0.0522737	0.0523401	0.0522105	0.0520105	0.0518639	0.0518736	0.0521052	0.0525754	0.0532446	0.054016	0.0547405	0.0552277	0.0552622	0.0546233	0.0531074	0.0505501	0.0468491	0.0419826	0.0360232	0.0291423	0.0216025	0.0137363	0.00591219	-0.00150807	-0.00821436	-0.0139887	-0.0187345	-0.0224896	-0.0254221	-0.0278088	-0.0300008	-0.0323808	-0.0353186	-0.0391299	-0.044043	-0.0501772	-0.0575362	-0.0660154	-0.0754211	-0.0854969	-0.0959519	-0.106487	-0.116815	-0.126684	-0.13588
28	0.010844	0.0068562	0.00318385	-4.84339e-05	-0.00273022	-0.004778	-0.00614513	-0.00682675	-0.00685882	-0.00631177	-0.0052804	-0.00387237	-0.00219693	-0.000355031	0.00156849	0.00351023	0.00543021	0.0073099	0.00914646	0.010944	0.0127038	0.0144166	0.0160576	0.0175874	0.0189571	0.0201179	0.0210315	0.0216806	0.0220755	0.0222566	0.0222908	0.022264	0.0222719	0.02241	0.0227666	0.0234167	0.0244173	0.0258038	0.0275855	0.0297423	0.0322225	0.0349428	0.0377909	0.0406323	0.0433189	0.0457018	0.0476439	0.0490334	0.049795
29	-0.0153418	-0.0160821	-0.0167414	-0.0173987	-0.0181236	-0.0189676	-0.019956	-0.0210825	-0.0223053	-0.0235471	-0.0246991	-0.0256308	-0.0262046	-0.0262927	-0.0257936	-0.0246449	-0.0228293	-0.0203745	-0.0173494	-0.0138561	-0.0100228	-0.00599706	-0.00194203	0.00196594	0.00554042	0.00859143	0.0109378	0.0124244	0.0129417	0.0124425	0.0109529	0.00857362	0.00547369	0.00187501	-0.00196857	-0.00579519	-0.00935789	-0.0124432	-0.0148841	-0.0165658	-0.0174275	-0.0174576	-0.0166867	-0.0151784	-0.0130222	-0.0103289	-0.00723013	-0.00387995	-0.0004542
30	0.0153742	0.0167406	0.0175886	0.0180109	0.0181173	0.0180215	0.0178288	0.0176276	0.0174841	0.0174411	0.0175193	0.0177222	0.018042	0.0184658	0.0189804	0.0195745	0.0202376	0.0209559	0.0217069	0.0224538	0.0231425	0.0237007	0.0240419	0.0240723	0.0237	0.0228466	0.0214593	0.0195214	0.0170615	0.0141567	0.0109322	0.007553	0.00421065	0.00110472	-0.00157806	-0.00368482	-0.00511506	-0.00583362	-0.00587602	-0.0053448	-0.00439746	-0.00322754	-0.00204164	-0.00103565	-0.000373137	-0.000168477	-0.000476418	-0.00128893	-0.00253926
31	-0.0138362	-0.0131898	-0.0118893	-0.0101811	-0.00830427	-0.00646049	-0.00479143	-0.00336547	-0.00217689	-0.00115769	-0.000200483	0.000811887	0.00197639	0.00334658	0.00492146	0.00664793	0.00843374	0.0101655	0.0117258	0.0130057	0.0139115	0.0143682	0.0143218	0.0137433	0.0126335	0.0110269	0.00899271	0.00663071	0.00406449	0.00143201	-0.00112371	-0.00346228	-0.00545104	-0.0069675	-0.00789992	-0.00814824	-0.0076277	-0.00627675	-0.00406882	-0.00102533	0.00277471	0.00719296	0.0120407	0.0170978	0.0221379	0.0269562	0.0313928	0.0353505	0.0388014
32	0.07931	0.0808233	0.0815639	0.0814222	0.0803051	0.0781477	0.0749273	0.0706748	0.0654819	0.0595011	0.0529374	0.0460336	0.0390497	0.0322401	0.0258314	0.0200018	0.0148672	0.0104731	0.00679774	0.00376322	0.00125611	-0.000849093	-0.00266748	-0.00428707	-0.0057605	-0.00710537	-0.00831146	-0.00935095	-0.0101876	-0.0107818	-0.0110909	-0.0110665	-0.0106524	-0.00978795	-0.00841608	-0.00649781	-0.00402719	-0.00104352	0.00236352	0.00605721	0.00986485	0.0135941	0.0170514	0.0200594	0.0224718	0.0241849	0.0251434	0.0253431	0.0248289
33	-0.0406171	-0.042124	-0.0434967	-0.0445636	-0.0451458	-0.0450663	-0.0441563	-0.0422571	-0.0392241	-0.0349356	-0.0293071	-0.0223107	-0.0139945	-0.00450088	0.00592224	0.0169195	0.0280382	0.0387528	0.048501	0.056731	0.0629518	0.066782	0.0679881	0.0665086	0.0624588	0.0561172	0.0478953	0.038295	0.0278587	0.0171176	0.00654444	-0.00348497	-0.0127163	-0.0210266	-0.0284177	-0.0349945	-0.0409317	-0.0464333	-0.0516909	-0.0568459	-0.06196	-0.0669967	-0.0718158	-0.0761807	-0.0797792	-0.082255	-0.0832484	-0.0824419	-0.0796053
34	0.0613136	0.0588272	0.0549173	0.0497561	0.0436119	0.036825	0.0297763	0.0228547	0.0164251	0.0108012	0.00622519	0.00285467	0.000758046	-8.24309e-05	0.000239683	0.00157085	0.00371662	0.00646143	0.0095868	0.0128861	0.016175	0.0192978	0.0221296	0.024577	0.026576	0.028089	0.0291011	0.0296152	0.0296478	0.0292256	0.0283852	0.0271748	0.0256584	0.0239205	0.0220665	0.0202184	0.0185045	0.0170437	0.0159295	0.0152157	0.014908	0.0149632	0.0152961	0.0157929	0.0163296	0.0167921	0.017095	0.0171956	0.0171012
35	-0.014381	-0.0147013	-0.0142986	-0.0132211	-0.0115563	-0.00942179	-0.00695471	-0.00430223	-0.00161271	0.00097197	0.00332279	0.00532828	0.0068965	0.00795447	0.00844619	0.00833193	0.00759092	0.00622749	0.0042785	0.00181837	-0.00104092	-0.00415651	-0.00736731	-0.010511	-0.0134418	-0.0160463	-0.0182531	-0.0200354	-0.0214072	-0.0224146	-0.0231235	-0.0236075	-0.0239326	-0.024145	-0.0242603	-0.0242584	-0.0240855	-0.0236619	-0.0228955	-0.0217	-0.020013	-0.0178131	-0.0151298	-0.0120468	-0.00869715	-0.00525092	-0.0018975	0.00117503	0.00380001
36	0.0201085	0.018577	0.0167159	0.014625	0.0124053	0.0101518	0.00794737	0.0058556	0.00391551	0.0021373	0.000500452	-0.00104475	-0.00257138	-0.00416462	-0.00590584	-0.00785444	-0.0100313	-0.0124077	-0.0149025	-0.0173883	-0.0197055	-0.0216819	-0.0231548	-0.0239909	-0.0241017	-0.0234526	-0.0220645	-0.0200089	-0.0173989	-0.0143752	-0.0110924	-0.00770411	-0.00435135	-0.00115241	0.0018041	0.00446346	0.00680563	0.00884181	0.0106071	0.0121498	0.0135197	0.0147561	0.0158778	0.0168767	0.0177159	0.0183319	0.0186423	0.0185565	0.0179881
37	0.0343596	0.0331425	0.0319001	0.0306541	0.0294269	0.0282459	0.0271458	0.0261678	0.025358	0.0247634	0.0244284	0.0243919	0.0246871	0.0253429	0.0263863	0.0278443	0.0297429	0.0321042	0.0349397	0.0382442	0.0419897	0.0461217	0.0505581	0.05519	0.0598851	0.0644921	0.0688472	0.0727819	0.0761323	0.0787512	0.0805217	0.0813708	0.0812826	0.0803062	0.0785574	0.0762121	0.0734924	0.0706455	0.06792	0.0655412	0.0636898	0.0624854	0.0619766	0.0621376	0.062874	0.0640342	0.0654284	0.0668499	0.0680978
38	-0.032707	-0.0304428	-0.0277915	-0.0249753	-0.0222095	-0.0196791	-0.0175203	-0.0158097	-0.0145621	-0.0137359	-0.0132469	-0.0129841	-0.0128277	-0.0126648	-0.0124025	-0.0119766	-0.0113559	-0.0105404	-0.00955559	-0.00844427	-0.00725996	-0.00606225	-0.00491537	-0.00388872	-0.00305753	-0.00250252	-0.00230772	-0.00255707	-0.00333047	-0.00470027	-0.00672815	-0.00946181	-0.0129305	-0.0171387	-0.0220589	-0.0276225	-0.0337132	-0.0401628	-0.0467532	-0.0532265	-0.0593031	-0.0647064	-0.0691909	-0.07257	-0.0747384	-0.075687	-0.0755078	-0.0743888	-0.072598
39	0.0279752	0.0314294	0.0332781	0.0334751	0.032093	0.0293136	0.0254025	0.020676	0.0154644	0.0100807	0.00479846	-0.000158754	-0.00461872	-0.00845578	-0.011585	-0.0139588	-0.0155657	-0.0164306	-0.016614	-0.0162074	-0.0153231	-0.0140811	-0.0125931	-0.0109492	-0.00920935	-0.00740201	-0.00552912	-0.00357695	-0.00152906	0.000621489	0.00286375	0.00516629	0.00748023	0.00974665	0.0119061	0.0139081	0.0157184	0.0173225	0.0187248	0.0199443	0.021007	0.021937	0.0227466	0.023428	0.0239504	0.0242618	0.0242966	0.023986	0.0232687
40	0.0510842	0.0500955	0.0488104	0.0472078	0.0452717	0.0430019	0.0404232	0.0375917	0.0345962	0.0315563	0.0286149	0.0259285	0.0236548	0.0219391	0.0209	0.020615	0.0211073	0.0223371	0.0241971	0.0265176	0.0290782	0.0316284	0.0339117	0.035692	0.0367753	0.0370274	0.0363844	0.0348562	0.0325249	0.0295362	0.0260853	0.0223979	0.0187077	0.0152329	0.0121556	0.00960678	0.00765936	0.00633103	0.00559562	0.00540153	0.00569353	0.00643338	0.00761496	0.00927137	0.0114729	0.0143161	0.017906	0.0223318	0.0276422
41	-0.00542932	-0.00340684	-0.00151017	0.000192123	0.00165963	0.00287637	0.00384319	0.00456846	0.00505978	0.00531853	0.00533884	0.00511084	0.00462707	0.00389	0.00291855	0.00175205	0.000451382	-0.000902798	-0.002214	-0.00337574	-0.00427876	-0.00481929	-0.00490812	-0.00447983	-0.00350142	-0.00197913	3.80139e-05	0.00245853	0.00515318	0.0079632	0.0107112	0.0132138	0.0152953	0.0168024	0.0176194	0.017682	0.0169874	0.0155982	0.0136383	0.0112815	0.00873347	0.00621042	0.0039171	0.00202611	0.000661375	-0.000112634	-0.000294426	5.84686e-05	0.000840202
42	0.02738	0.0247546	0.0229705	0.0222148	0.0226006	0.0241523	0.0267991	0.0303774	0.0346429	0.039292	0.0439901	0.0484047	0.0522392	0.0552614	0.0573258	0.0583854	0.0584929	0.0577916	0.0564955	0.054863	0.0531649	0.0516537	0.0505366	0.0499568	0.0499859	0.0506257	0.0518195	0.053469	0.0554535	0.0576488	0.0599419	0.0622412	0.0644796	0.0666131	0.068614	0.0704623	0.0721372	0.0736084	0.0748316	0.0757462	0.0762774	0.0763424	0.0758589	0.0747549	0.0729776	0.0704998	0.0673235	0.0634805	0.0590303
43	0.0022398	0.000276403	-0.00192841	-0.0042174	-0.00641137	-0.0083312	-0.00982176	-0.0107738	-0.0111399	-0.0109417	-0.0102682	-0.00926357	-0.00810867	-0.00699615	-0.00610457	-0.00557433	-0.00548885	-0.00586309	-0.00664032	-0.00769701	-0.00885549	-0.00990311	-0.0106163	-0.0107872	-0.0102494	-0.00889961	-0.00671117	-0.00373859	-0.000111539	0.00397993	0.00830672	0.012625	0.0167001	0.0203269	0.0233439	0.0256418	0.027165	0.0279092	0.0279165	0.0272687	0.0260804	0.0244908	0.0226553	0.0207358	0.0188908	0.0172656	0.0159816	0.015127	0.0147477
44	-0.00193416	-0.000545294	0.00107034	0.00272232	0.00422425	0.00541721	0.00618875	0.00648507	0.00631539	0.00574852	0.00490316	0.0039338	0.00301432	0.00232111	0.00201729	0.00223928	0.00308661	0.00461562	0.00683729	0.00971867	0.0131869	0.0171351	0.0214291	0.0259157	0.0304322	0.0348177	0.0389261	0.0426383	0.0458724	0.0485885	0.0507892	0.0525143	0.0538307	0.0548213	0.0555714	0.0561571	0.0566358	0.0570414	0.0573849	0.057659	0.0578458	0.0579259	0.0578849	0.0577182	0.0574329	0.0570475	0.0565914	0.056104	0.0556344
45	0.021867	0.0221423	0.0219827	0.021426	0.0205424	0.0194315	0.018215	0.017025	0.01599	0.0152216	0.0148038	0.0147873	0.0151875	0.0159875	0.0171437	0.0185931	0.0202613	0.022069	0.0239385	0.0257982	0.0275869	0.0292555	0.0307681	0.0321	0.0332338	0.0341559	0.0348549	0.0353225	0.0355561	0.0355615	0.0353538	0.0349547	0.0343895	0.0336808	0.032845	0.0318888	0.0308092	0.0295959	0.0282365	0.0267234	0.0250619	0.0232769	0.0214167	0.0195519	0.0177693	0.0161608	0.0148114	0.0137869	0.0131247
46	0.0370061	0.0388308	0.04115	0.0438425	0.046729	0.049594	0.0522137	0.0543842	0.0559462	0.0568006	0.056915	0.056318	0.055084	0.0533104	0.0510921	0.0484992	0.0455644	0.0422806	0.0386121	0.034515	0.029965	0.024986	0.019671	0.0141916	0.00879088	0.00376164	-0.000587417	-0.00397002	-0.00615936	-0.00701779	-0.00651524	-0.00473444	-0.00186314	0.00182488	0.00599617	0.0102876	0.0143369	0.017811	0.0204316	0.0219941	0.0223802	0.0215592	0.0195813	0.0165617	0.0126605	0.00806127	0.00295288	-0.00248506	-0.00809079
47	-0.000488553	0.00035524	0.00186292	0.004033	0.00680213	0.0100543	0.0136353	0.01737	0.02108	0.0246	0.0277899	0.0305441	0.0327954	0.0345164	0.0357178	0.036445	0.0367733	0.0368021	0.0366471	0.0364316	0.0362756	0.0362848	0.0365391	0.0370845	0.0379262	0.0390265	0.0403058	0.0416486	0.0429145	0.0439526	0.0446204	0.0448016	0.0444237	0.0434701	0.0419868	0.0400819	0.0379193	0.0357051	0.0336695	0.0320446	0.0310405	0.0308223	0.0314906	0.0330701	0.0355068	0.0386768	0.042404	0.0464838	0.0507082
48	0.0241719	0.0272731	0.0306099	0.0340226	0.0373338	0.0403589	0.042921	0.0448651	0.0460722	0.0464687	0.0460312	0.0447851	0.0427983	0.0401709	0.037025	0.0334948	0.0297198	0.0258388	0.0219844	0.0182788	0.0148297	0.011727	0.00904102	0.00681898	0.00508068	0.00381245	0.00296108	0.00242972	0.00207778	0.00172634	0.00116995	0.000194737	-0.00139849	-0.00376904	-0.00701266	-0.0111428	-0.0160795	-0.0216452	-0.0275705	-0.0335062	-0.039045	-0.0437498	-0.0471872	-0.0489633	-0.0487567	-0.0463463	-0.0416299	-0.0346341	-0.025513
49	0.00673211	0.00699715	0.00788417	0.009391	0.0114925	0.014139	0.017253	0.020726	0.0244171	0.0281543	0.031741	0.0349675	0.0376286	0.0395436	0.04058	0.040674	0.0398462	0.0382084	0.0359591	0.0333664	0.0307413	0.0284033	0.0266436	0.025691	0.0256858	0.0266635	0.0285515	0.0311775	0.0342896	0.0375843	0.0407403	0.0434534	0.0454684	0.0466049	0.0467714	0.0459703	0.0442907	0.0418916	0.0389792	0.0357798	0.0325129	0.0293687	0.0264908	0.0239681	0.0218345	0.0200778	0.0186546	0.0175089	0.0165897
50	-0.0246525	-0.026846	-0.0283526	-0.0290512	-0.0288729	-0.0278176	-0.0259625	-0.0234605	-0.0205264	-0.0174134	-0.0143814	-0.0116631	-0.00943317	-0.00778629	-0.00672768	-0.00617664	-0.00598077	-0.00593758	-0.00581966	-0.00540016	-0.00447577	-0.00288517	-0.00052159	0.00266098	0.00664684	0.0113617	0.016678	0.0224228	0.0283868	0.0343362	0.0400274	0.0452243	0.0497164	0.0533369	0.0559765	0.0575921	0.0582088	0.0579151	0.0568534	0.0552067	0.0531829	0.0509974	0.0488568	0.0469438	0.0454051	0.0443439	0.0438176	0.0438394	0.0443849
51	0.0389604	0.0389631	0.0381159	0.0365532	0.0344563	0.0320443	0.0295594	0.0272474	0.0253361	0.0240148	0.0234168	0.0236103	0.0245973	0.0263217	0.0286837	0.0315579	0.0348096	0.0383079	0.0419331	0.045579	0.0491525	0.0525712	0.0557619	0.0586598	0.061209	0.0633637	0.0650906	0.0663713	0.0672039	0.0676041	0.067604	0.0672487	0.0665918	0.0656896	0.0645954	0.0633559	0.0620092	0.0605863	0.059116	0.0576322	0.0561823	0.0548328	0.0536719	0.0528057	0.0523497	0.052415	0.053092	0.0544341	0.056443
52	0.0195624	0.018959	0.0184149	0.0179408	0.0175629	0.0173166	0.0172401	0.017368	0.0177262	0.0183275	0.0191685	0.0202281	0.0214662	0.0228247	0.02423	0.0255977	0.0268389	0.0278672	0.0286062	0.0289955	0.0289962	0.0285939	0.0278007	0.026654	0.0252139	0.0235573	0.0217724	0.0199509	0.0181825	0.0165494	0.0151227	0.0139597	0.0131027	0.0125776	0.0123929	0.0125386	0.0129848	0.0136801	0.0145514	0.0155052	0.0164311	0.0172087	0.0177168	0.017845	0.0175053	0.016643	0.0152447	0.0133411	0.011007
53	0.0694092	0.0677643	0.0658468	0.0637389	0.0615467	0.0593903	0.0573928	0.055669	0.0543149	0.0533986	0.0529531	0.0529716	0.0534046	0.0541603	0.0551084	0.0560883	0.0569221	0.057432	0.0574612	0.0568945	0.0556772	0.0538267	0.0514347	0.048658	0.0457011	0.0427908	0.0401505	0.0379757	0.0364149	0.0355575	0.0354275	0.0359832	0.0371229	0.0386958	0.040517	0.0423848	0.0440978	0.0454709	0.0463482	0.0466129	0.0461942	0.0450711	0.043272	0.0408707	0.0379775	0.0347266	0.0312607	0.0277164	0.0242101
54	0.0281013	0.0274216	0.0273486	0.0278544	0.0288518	0.0302034	0.031735	0.0332535	0.0345672	0.0355066	0.0359434	0.035804	0.035077	0.033812	0.0321104	0.0301105	0.0279687	0.0258401	0.0238617	0.0221403	0.0207442	0.0197004	0.0189963	0.0185832	0.0183827	0.018294	0.0182012	0.0179803	0.0175062	0.0166584	0.0153263	0.0134127	0.0108366	0.00753394	0.00345668	-0.00142811	-0.0071398	-0.0136854	-0.0210601	-0.0292473	-0.0382168	-0.0479229	-0.0583015	-0.069266	-0.080704	-0.0924732	-0.104397	-0.116263	-0.127823
55	-0.00444014	-0.00545312	-0.00621295	-0.00669695	-0.00689015	-0.00679371	-0.00643018	-0.00584412	-0.00509801	-0.00426465	-0.00341737	-0.00261984	-0.00191677	-0.00132695	-0.000840027	-0.000417314	3.33588e-06	0.000499788	0.00115612	0.00205251	0.00325555	0.00480992	0.00673254	0.00900992	0.0115989	0.0144304	0.0174151	0.0204498	0.0234235	0.026223	0.0287369	0.0308597	0.0324956	0.0335652	0.0340116	0.0338092	0.0329701	0.0315475	0.0296343	0.0273563	0.0248624	0.0223117	0.0198621	0.017659	0.0158266	0.0144608	0.0136249	0.0133469	0.013619
56	-0.152511	-0.154534	-0.155047	-0.153802	-0.150665	-0.145643	-0.138877	-0.130644	-0.121335	-0.11142	-0.101416	-0.0918418	-0.0831775	-0.0758213	-0.0700585	-0.0660387	-0.0637673	-0.0631128	-0.063828	-0.0655835	-0.0680072	-0.0707267	-0.0734079	-0.0757864	-0.0776872	-0.0790318	-0.0798317	-0.0801726	-0.08019	-0.0800423	-0.0798848	-0.0798478	-0.0800228	-0.0804568	-0.0811549	-0.0820876	-0.0832006	-0.0844247	-0.0856825	-0.0868925	-0.0879711	-0.088833	-0.0893917	-0.0895592	-0.089248	-0.0883736	-0.086859	-0.08464	-0.0816725
57	-0.0182604	-0.0195665	-0.0216115	-0.0242111	-0.0271527	-0.0302114	-0.033164	-0.0357998	-0.0379306	-0.0394007	-0.0400953	-0.0399477	-0.0389422	-0.0371151	-0.0345527	-0.0313884	-0.0277965	-0.0239837	-0.0201752	-0.016597	-0.0134559	-0.0109199	-0.00910302	-0.00805584	-0.00776377	-0.0081517	-0.00909411	-0.0104287	-0.0119727	-0.0135397	-0.0149554	-0.0160698	-0.0167655	-0.0169608	-0.0166109	-0.015707	-0.0142743	-0.0123698	-0.0100785	-0.00750855	-0.00478539	-0.00204499	0.000574373	0.00294207	0.00494596	0.00650246	0.00756353	0.00811889	0.00819302
58	-0.0256028	-0.0254763	-0.0254984	-0.0257066	-0.0260967	-0.0266198	-0.0271851	-0.02767	-0.0279353	-0.0278442	-0.0272802	-0.0261632	-0.0244598	-0.0221896	-0.0194259	-0.0162925	-0.0129549	-0.00960759	-0.00645638	-0.00369896	-0.00150448	4.30053e-06	0.000764346	0.000779303	0.000119216	-0.00108705	-0.00266576	-0.00441685	-0.00613452	-0.00762788	-0.00873939	-0.0093596	-0.00943664	-0.00897936	-0.00805374	-0.00677308	-0.0052831	-0.00374376	-0.00231053	-0.00111748	-0.000264184	0.000193134	0.000246073	-6.56787e-05	-0.000658427	-0.00141298	-0.00218707	-0.00283027	-0.00319946
59	-0.0365067	-0.0356624	-0.0355504	-0.0360205	-0.0368815	-0.0379204	-0.0389187	-0.0396664	-0.0399708	-0.0396643	-0.0386111	-0.0367137	-0.0339196	-0.0302246	-0.0256738	-0.0203578	-0.0144043	-0.00796746	-0.00121653	0.00567476	0.0125367	0.0192105	0.0255544	0.0314506	0.0368135	0.0415966	0.0457969	0.0494538	0.0526398	0.0554457	0.0579618	0.0602583	0.0623699	0.0642871	0.0659565	0.0672894	0.0681785	0.0685179	0.0682228	0.0672452	0.0655829	0.0632811	0.0604271	0.0571413	0.0535642	0.049842	0.0461131	0.0424964	0.0390826
60	-0.0374356	-0.0345212	-0.031174	-0.027495	-0.0236317	-0.0197601	-0.016063	-0.0127073	-0.00982376	-0.00749086	-0.0057262	-0.00448629	-0.00367561	-0.0031632	-0.00280352	-0.00245752	-0.00201042	-0.00138356	-0.000539131	0.000522055	0.0017685	0.00314883	0.00460219	0.00606513	0.00747284	0.00875513	0.00982891	0.0105905	0.0109111	0.010638	0.00960224	0.00763348	0.00457956	0.000328717	-0.00516909	-0.0118845	-0.0196978	-0.0283977	-0.0376913	-0.047226	-0.0566192	-0.0654935	-0.0735097	-0.080396	-0.0859694	-0.0901479	-0.0929525	-0.0944985	-0.0949772
61	-0.0142785	-0.0122377	-0.00972271	-0.00682103	-0.00367179	-0.000448732	0.0026599	0.00547224	0.00783236	0.00962721	0.0107991	0.011352	0.0113517	0.0109173	0.0102078	0.00940156	0.00867399	0.00817378	0.00800294	0.00820299	0.00874974	0.00955762	0.0104922	0.0113883	0.0120695	0.0123679	0.0121403	0.0112819	0.00973514	0.00749464	0.00460539	0.00115579	-0.00273462	-0.00693066	-0.0112977	-0.015716	-0.0200915	-0.0243615	-0.0284952	-0.0324892	-0.036359	-0.0401277	-0.0438144	-0.047425	-0.0509461	-0.0543423	-0.0575586	-0.060523	-0.0631529
62	0.0265846	0.0250534	0.0222389	0.0182484	0.0132828	0.00762364	0.00161059	-0.00438777	-0.0100075	-0.0149223	-0.0188719	-0.0216837	-0.0232847	-0.0237043	-0.0230677	-0.0215801	-0.0195051	-0.0171378	-0.0147764	-0.0126941	-0.0111124	-0.0101794	-0.00995498	-0.0104054	-0.0114097	-0.0127766	-0.0142716	-0.015649	-0.0166842	-0.0172008	-0.0170886	-0.0163105	-0.0149002	-0.012951	-0.0106007	-0.00801321	-0.00535975	-0.0028021	-0.000477778	0.00151068	0.00310265	0.00428275	0.0050815	0.00557376	0.00587508	0.00613484	0.00652525	0.00722583	0.0084039
63	-0.00558088	-0.00894782	-0.0130059	-0.0176046	-0.0225548	-0.0276436	-0.0326516	-0.0373677	-0.0416022	-0.0451943	-0.0480162	-0.0499755	-0.0510152	-0.0511164	-0.050301	-0.0486354	-0.0462344	-0.0432621	-0.0399309	-0.0364962	-0.0332473	-0.0304926	-0.0285382	-0.0276612	-0.0280819	-0.0299377	-0.0332639	-0.0379831	-0.0439059	-0.0507414	-0.0581166	-0.0656035	-0.0727503	-0.0791157	-0.084304	-0.0879972	-0.0899824	-0.0901707	-0.0886049	-0.0854549	-0.0810008	-0.0756049	-0.0696764	-0.063633	-0.0578645	-0.0527003	-0.0483856	-0.045066	-0.0427811
64	-0.027384	-0.0220973	-0.0161415	-0.00984852	-0.00354263	0.00248985	0.00802438	0.0129129	0.017088	0.0205574	0.0233914	0.0257056	0.0276425	0.0293538	0.0309845	0.0326607	0.0344801	0.0365067	0.0387674	0.0412523	0.0439163	0.0466838	0.0494557	0.0521179	0.0545527	0.0566507	0.058323	0.05951	0.060187	0.0603624	0.0600719	0.0593696	0.0583186	0.0569841	0.0554291	0.0537144	0.0519005	0.0500513	0.048236	0.0465296	0.0450102	0.0437548	0.0428343	0.0423089	0.0422251	0.0426134	0.0434891	0.0448519	0.046686
65	0.0877946	0.0858785	0.0829233	0.0792131	0.0750808	0.0708698	0.0668852	0.063349	0.0603671	0.0579159	0.0558521	0.0539412	0.0519014	0.0494529	0.0463661	0.0424999	0.0378263	0.0324381	0.0265397	0.0204226	0.0144288	0.00890755	0.0041724	0.000466058	-0.002062	-0.00336312	-0.00348481	-0.00255887	-0.00078695	0.00157403	0.00422723	0.00685386	0.00913522	0.0107781	0.0115411	0.0112568	0.00984719	0.00732772	0.00379952	-0.000568905	-0.00556729	-0.0109719	-0.0165723	-0.0221932	-0.0277094	-0.033052	-0.0382033	-0.0431815	-0.0480156
66	-0.00499174	-0.000823394	0.00265778	0.0053178	0.00707858	0.00792578	0.00790945	0.00713758	0.00576435	0.00397515	0.00197035	-5.08902e-05	-0.00190574	-0.00344077	-0.00454201	-0.00514121	-0.00521782	-0.00479712	-0.00394493	-0.00276017	-0.00136594	0.000100064	0.0014953	0.00268203	0.00353699	0.00396127	0.00389034	0.0033035	0.00223129	0.000758807	-0.000976694	-0.00279485	-0.00448749	-0.00583837	-0.00664476	-0.00673776	-0.00599875	-0.00436967	-0.00185633	0.00147505	0.00550665	0.0100811	0.0150151	0.0201127	0.0251788	0.0300301	0.0345044	0.0384683	0.0418217
67	0.040349	0.0421064	0.043241	0.0436639	0.0433379	0.0422742	0.0405278	0.038189	0.0353752	0.0322217	0.0288736	0.0254785	0.0221801	0.0191133	0.0164	0.0141461	0.0124383	0.0113404	0.0108906	0.0110976	0.0119386	0.0133578	0.0152667	0.0175464	0.0200525	0.0226262	0.0251085	0.0273559	0.0292546	0.0307295	0.0317455	0.0323021	0.0324236	0.0321474	0.0315144	0.0305634	0.0293316	0.0278596	0.0261999	0.024425	0.0226332	0.0209484	0.0195149	0.0184865	0.0180117	0.0182183	0.0191992	0.0210018	0.0236228
68	-0.0200118	-0.0187615	-0.0173366	-0.0157986	-0.0141781	-0.0124716	-0.0106436	-0.00863462	-0.00637304	-0.0037894	-0.000831833	0.00252002	0.00624439	0.010272	0.0144868	0.0187336	0.0228309	0.0265879	0.029824	0.0323867	0.0341667	0.0351086	0.0352148	0.0345447	0.0332069	0.0313486	0.0291404	0.0267605	0.0243803	0.0221528	0.0202054	0.0186377	0.0175224	0.0169082	0.0168236	0.0172806	0.0182772	0.0197981	0.0218159	0.0242912	0.0271748	0.0304097	0.0339342	0.0376849	0.0415975	0.0456079	0.0496516	0.0536616	0.0575661
69	0.0429437	0.0429918	0.0425561	0.0417687	0.0407878	0.0397677	0.03883	0.0380416	0.037404	0.0368565	0.0362899	0.0355694	0.0345609	0.0331563	0.0312935	0.0289692	0.0262421	0.0232291	0.0200922	0.0170211	0.0142109	0.0118402	0.0100507	0.00893311	0.00851994	0.00878653	0.00965928	0.0110295	0.0127702	0.0147525	0.0168589	0.0189913	0.0210747	0.0230553	0.024897	0.0265753	0.0280705	0.0293594	0.0304075	0.0311617	0.0315474	0.0314693	0.0308201	0.0294934	0.0274016	0.0244943	0.0207737	0.0163046	0.0112173
70	0.040282	0.0402067	0.0402023	0.0403158	0.0405831	0.0410263	0.0416485	0.0424292	0.0433213	0.0442529	0.0451327	0.0458584	0.0463277	0.0464487	0.0461496	0.0453859	0.0441452	0.0424488	0.0403482	0.0379201	0.035257	0.0324587	0.0296245	0.0268497	0.0242258	0.021844	0.019799	0.0181897	0.0171169	0.0166761	0.0169463	0.0179777	0.0197783	0.0223032	0.0254477	0.0290472	0.0328842	0.0367018	0.0402232	0.0431738	0.0453026	0.0464018	0.0463207	0.0449754	0.0423526	0.0385085	0.0335658	0.0277067	0.0211646
71	-0.00399121	-0.00436928	-0.00463341	-0.00459865	-0.00413073	-0.00315399	-0.00165045	0.000347871	0.00277036	0.00552021	0.00848663	0.0115564	0.0146244	0.0176014	0.020419	0.0230284	0.0253963	0.0274952	0.0292942	0.0307503	0.031804	0.0323789	0.0323879	0.0317429	0.0303685	0.0282159	0.025274	0.021577	0.0172055	0.0122837	0.0069724	0.0014605	-0.00404419	-0.00932484	-0.0141657	-0.0183629	-0.0217347	-0.0241323	-0.0254492	-0.0256298	-0.0246735	-0.0226365	-0.0196273	-0.0157992	-0.0113372	-0.00644367	-0.00132168	0.00384065	0.00888281
72	-0.00253348	-0.00600216	-0.00964029	-0.0133414	-0.016996	-0.0204925	-0.0237213	-0.0265801	-0.028983	-0.0308699	-0.0322163	-0.0330386	-0.0333961	-0.0333882	-0.0331451	-0.0328157	-0.0325506	-0.0324857	-0.0327238	-0.0333185	-0.0342598	-0.0354634	-0.0367646	-0.0379209	-0.038622	-0.0385093	-0.037205	-0.0343503	-0.0296496	-0.0229154	-0.0141071	-0.00335573	0.00903114	0.0225838	0.0367046	0.050716	0.0639188	0.0756531	0.0853565	0.0926123	0.09718	0.099005	0.0982057	0.0950416	0.0898693	0.0830953	0.0751346	0.0663843	0.0572158
73	-0.0634666	-0.0660009	-0.0683683	-0.0706581	-0.0729501	-0.0753006	-0.0777342	-0.080241	-0.0827794	-0.0852835	-0.0876738	-0.0898679	-0.0917907	-0.093382	-0.0945995	-0.0954192	-0.0958321	-0.0958395	-0.0954469	-0.0946592	-0.0934774	-0.0918992	-0.0899219	-0.0875467	-0.0847832	-0.0816533	-0.078193	-0.0744539	-0.0705037	-0.0664275	-0.0623276	-0.0583228	-0.0545439	-0.051127	-0.0482023	-0.045883	-0.0442536	-0.0433612	-0.0432088	-0.0437527	-0.0449041	-0.0465351	-0.0484886	-0.0505907	-0.0526647	-0.0545451	-0.056091	-0.0571982	-0.0578099
74	-0.0362693	-0.0406186	-0.0452073	-0.0497937	-0.0540965	-0.0578151	-0.0606548	-0.0623547	-0.0627123	-0.0616044	-0.0590002	-0.0549671	-0.0496692	-0.0433589	-0.036363	-0.0290637	-0.021874	-0.0152101	-0.00945947	-0.00494845	-0.00191153	-0.00046742	-0.000605327	-0.00218465	-0.00494889	-0.00855258	-0.0125976	-0.0166741	-0.0204011	-0.0234609	-0.0256241	-0.0267635	-0.0268542	-0.0259637	-0.0242327	-0.0218514	-0.0190344	-0.0159968	-0.0129337	-0.0100055	-0.00732846	-0.0049726	-0.00296416	-0.00129297	7.82408e-05	0.00120448	0.00215012	0.00298199	0.0037634
75	0.0208408	0.0191209	0.0176857	0.0165516	0.0156886	0.0150167	0.0144107	0.013714	0.0127554	0.0113693	0.00941405	0.00678827	0.00344277	-0.000611576	-0.005301	-0.0104912	-0.0159951	-0.0215862	-0.0270167	-0.0320385	-0.036424	-0.0399852	-0.0425882	-0.0441633	-0.0447083	-0.0442859	-0.0430142	-0.0410528	-0.0385849	-0.035801	-0.0328835	-0.0299959	-0.0272757	-0.0248316	-0.0227424	-0.0210561	-0.0197899	-0.0189283	-0.0184222	-0.0181884	-0.0181127	-0.0180572	-0.0178719	-0.0174086	-0.0165361	-0.0151529	-0.0131978	-0.0106564	-0.00756386
76	0.0184859	0.0159869	0.012164	0.00715567	0.00119257	-0.00541785	-0.0123131	-0.0191021	-0.0253954	-0.0308355	-0.0351259	-0.0380545	-0.0395089	-0.0394806	-0.0380583	-0.0354103	-0.0317608	-0.0273626	-0.0224726	-0.0173319	-0.0121528	-0.0071153	-0.00237036	0.00195085	0.00572625	0.00883535	0.0111585	0.0125841	0.0130222	0.0124203	0.0107775	0.00815291	0.00466863	0.000504386	-0.00411328	-0.00892776	-0.013673	-0.0180961	-0.0219786	-0.0251565	-0.0275355	-0.0290998	-0.0299114	-0.030099	-0.0298369	-0.0293174	-0.0287223	-0.0281975	-0.0278367
77	-0.0115039	-0.011559	-0.0112923	-0.0107238	-0.0099079	-0.00893064	-0.00790392	-0.00695598	-0.00621941	-0.00581771	-0.00585191	-0.00638845	-0.0074496	-0.00900729	-0.0109818	-0.0132464	-0.0156372	-0.017968	-0.0200461	-0.0216871	-0.0227269	-0.0230292	-0.0224899	-0.021039	-0.0186427	-0.0153054	-0.0110723	-0.0060324	-0.00031928	0.0058902	0.012381	0.0189091	0.025214	0.0310347	0.0361255	0.040272	0.0433058	0.0451153	0.0456551	0.0449501	0.0430952	0.0402491	0.0366228	0.032463	0.0280332	0.0235932	0.0193822	0.0156036	0.0124163
78	-0.102392	-0.0996516	-0.0956069	-0.0903477	-0.0840074	-0.076762	-0.0688237	-0.0604288	-0.0518231	-0.0432438	-0.0349018	-0.0269655	-0.0195487	-0.0127053	-0.00643185	-0.000677216	0.00464172	0.00962151	0.0143532	0.0189056	0.0233123	0.027564	0.0316058	0.0353409	0.0386396	0.0413523	0.0433264	0.0444248	0.0445428	0.0436243	0.0416721	0.0387545	0.0350053	0.0306195	0.025844	0.0209649	0.0162905	0.0121328	0.00878699	0.00651321	0.0055205	0.00595411	0.00788646	0.0113119	0.0161454	0.0222266	0.0293288	0.0371732	0.0454483
79	-0.0453713	-0.0424986	-0.0400124	-0.0381996	-0.0372487	-0.0372314	-0.0380974	-0.0396843	-0.0417395	-0.0439513	-0.0459856	-0.0475213	-0.0482822	-0.0480602	-0.0467284	-0.0442436	-0.0406406	-0.0360179	-0.0305217	-0.0243283	-0.0176304	-0.0106271	-0.00351742	0.00350437	0.0102529	0.0165578	0.0222713	0.0272781	0.0315044	0.0349239	0.03756	0.0394811	0.0407913	0.0416182	0.0421002	0.0423753	0.0425738	0.0428132	0.0431959	0.0438065	0.0447092	0.045944	0.0475238	0.0494321	0.0516216	0.0540141	0.0565009	0.0589442	0.0611839
80	-0.0557816	-0.0469847	-0.0378749	-0.0288388	-0.0202373	-0.0123713	-0.0054582	0.000381365	0.00512449	0.00883646	0.0116514	0.0137461	0.0153108	0.0165222	0.0175219	0.0184042	0.019212	0.0199425	0.0205588	0.0210044	0.0212198	0.021157	0.0207908	0.0201273	0.0192074	0.0181058	0.016926	0.0157914	0.0148349	0.0141845	0.0139496	0.0142057	0.0149821	0.0162537	0.0179384	0.0199019	0.02197	0.0239451	0.0256257	0.0268263	0.0273954	0.0272299	0.0262849	0.0245777	0.022186	0.0192414	0.015918	0.0124184	0.00895846
81	0.0183482	0.0260109	0.0336616	0.0411912	0.0485323	0.0556544	0.0625553	0.0692524	0.0757747	0.0821554	0.088424	0.0945973	0.100668	0.106594	0.11229	0.117622	0.122409	0.126434	0.129457	0.131231	0.131532	0.130179	0.127066	0.122185	0.115641	0.107654	0.0985598	0.0887791	0.0787941	0.0691116	0.0602274	0.0525925	0.0465828	0.0424758	0.0404331	0.0404916	0.0425628	0.0464406	0.0518178	0.0583091	0.0654825	0.0728935	0.0801215	0.0868042	0.0926663	0.0975394	0.10137	0.104214	0.106211
82	0.032296	0.0299164	0.0281043	0.0271154	0.0271394	0.0282806	0.0305469	0.0338478	0.0380039	0.0427645	0.047832	0.0528896	0.0576291	0.0617759	0.0651089	0.067476	0.0688013	0.069087	0.0684072	0.066896	0.0647299	0.0621094	0.0592413	0.0563253	0.053545	0.0510617	0.0490107	0.0474965	0.0465877	0.0463121	0.0466525	0.0475463	0.0488885	0.0505393	0.0523339	0.0540947	0.0556447	0.0568183	0.0574725	0.057495	0.0568122	0.0553955	0.0532677	0.0505062	0.0472438	0.0436633	0.0399855	0.0364508	0.033295
83	0.0246752	0.0254506	0.0262287	0.027019	0.0278282	0.0286579	0.0295024	0.0303479	0.0311718	0.0319429	0.0326227	0.0331676	0.033531	0.0336677	0.0335374	0.0331094	0.0323683	0.0313177	0.0299838	0.0284172	0.0266931	0.0249084	0.0231774	0.0216231	0.0203671	0.0195174	0.0191565	0.0193312	0.0200448	0.0212547	0.0228745	0.0247799	0.026819	0.0288248	0.030629	0.0320759	0.0330357	0.0334141	0.0331593	0.0322658	0.0307747	0.0287699	0.0263711	0.0237233	0.0209837	0.0183094	0.0158443	0.0137092	0.0119931
84	0.0379989	0.035921	0.0339568	0.0321229	0.0304301	0.0288883	0.0275112	0.0263191	0.0253385	0.0245984	0.0241245	0.0239311	0.0240159	0.024357	0.0249148	0.0256371	0.0264658	0.0273441	0.0282211	0.0290548	0.0298141	0.0304787	0.0310402	0.0315019	0.0318791	0.0321977	0.0324924	0.0328031	0.0331709	0.0336327	0.0342172	0.0349426	0.0358175	0.0368451	0.0380282	0.0393742	0.0408962	0.0426098	0.0445259	0.0466411	0.0489283	0.0513299	0.0537567	0.0560911	0.0581973	0.0599338	0.0611684	0.0617917	0.0617287
85	0.0036084	-0.000372085	-0.00377202	-0.00639872	-0.00810703	-0.00881559	-0.00851754	-0.00728306	-0.00525282	-0.00262284	0.000376614	0.00350478	0.00653285	0.00926237	0.0115382	0.0132555	0.0143609	0.014849	0.0147562	0.0141503	0.0131198	0.0117616	0.01017	0.00842697	0.00659626	0.00471957	0.002816	0.000883587	-0.00109704	-0.0031572	-0.00533303	-0.00765663	-0.0101457	-0.0127924	-0.0155536	-0.0183439	-0.0210356	-0.023464	-0.0254404	-0.0267679	-0.0272609	-0.0267636	-0.0251659	-0.0224168	-0.0185331	-0.0136025	-0.0077803	-0.00127858	0.00565178
86	0.0355499	0.0347693	0.0341819	0.0338414	0.0337709	0.033965	0.0343937	0.0350079	0.0357449	0.0365335	0.037299	0.0379662	0.0384634	0.0387254	0.0386978	0.0383405	0.0376301	0.036561	0.0351444	0.0334061	0.0313818	0.0291114	0.0266302	0.0239624	0.0211164	0.0180873	0.014865	0.011446	0.00784658	0.0041111	0.000314427	-0.00344399	-0.00705168	-0.0103977	-0.0133863	-0.0159481	-0.0180447	-0.0196678	-0.0208314	-0.0215599	-0.0218759	-0.0217898	-0.0212949	-0.0203683	-0.0189771	-0.0170906	-0.0146956	-0.0118134	-0.00851542
87	0.0301456	0.0288127	0.0275761	0.0265491	0.0257932	0.0253112	0.0250488	0.0249057	0.0247535	0.0244565	0.0238937	0.0229766	0.0216622	0.0199583	0.0179226	0.0156542	0.0132804	0.010941	0.00877147	0.00688889	0.00538159	0.00430409	0.00367665	0.00348838	0.00370278	0.0042645	0.00510674	0.00615908	0.00735493	0.00863802	0.00996686	0.0113166	0.0126775	0.0140509	0.0154415	0.0168494	0.0182637	0.0196596	0.0210008	0.0222464	0.0233598	0.0243176	0.0251173	0.0257805	0.0263506	0.0268855	0.027445	0.0280758	0.028796
88	0.0210791	0.0235679	0.0258504	0.0279367	0.0298585	0.0316631	0.0334059	0.0351416	0.0369146	0.0387493	0.0406414	0.0425524	0.0444083	0.0461045	0.0475163	0.0485162	0.0489941	0.0488794	0.0481579	0.0468824	0.0451704	0.0431915	0.0411437	0.0392255	0.0376069	0.036405	0.0356672	0.0353655	0.0354021	0.0356239	0.0358444	0.0358668	0.0355074	0.034616	0.0330903	0.0308858	0.0280169	0.0245534	0.0206108	0.016338	0.0119037	0.00748315	0.00324593	-0.000654736	-0.00409186	-0.00697427	-0.00925569	-0.010942	-0.0120951
89	-0.0637142	-0.0665036	-0.06848	-0.0697556	-0.0704557	-0.0707046	-0.0706124	-0.0702649	-0.0697193	-0.0690053	-0.0681339	-0.0671097	-0.0659449	-0.0646693	-0.0633365	-0.0620216	-0.0608138	-0.0598039	-0.0590692	-0.0586605	-0.0585905	-0.0588267	-0.0592876	-0.0598424	-0.0603156	-0.0604984	-0.0601662	-0.0591013	-0.0571184	-0.0540889	-0.0499605	-0.0447706	-0.0386513	-0.0318243	-0.0245853	-0.0172789	-0.010266	-0.00388928	0.00155938	0.005865	0.00890525	0.0106543	0.0111744	0.0105972	0.00909866	0.0068722	0.00410555	0.000965302	-0.00240842
90	0.0336297	0.0321699	0.03057	0.0287732	0.0267798	0.0246261	0.0223599	0.0200219	0.0176313	0.0151788	0.0126236	0.0098943	0.0068948	0.00351446	-0.00035589	-0.00480536	-0.00988519	-0.0155957	-0.0218801	-0.0286265	-0.0356763	-0.042837	-0.0498964	-0.0566367	-0.0628455	-0.0683236	-0.0728902	-0.0763864	-0.0786772	-0.0796546	-0.0792441	-0.0774149	-0.0741952	-0.0696885	-0.0640913	-0.0577031	-0.0509258	-0.0442473	-0.038207	-0.0333482	-0.0301614	-0.0290311	-0.0301923	-0.0337042	-0.0394451	-0.0471265	-0.0563225	-0.0665093	-0.0771066
91	-0.0124873	-0.0134194	-0.0139413	-0.0140728	-0.013846	-0.0132964	-0.0124546	-0.0113385	-0.00994779	-0.00826092	-0.00623571	-0.00381282	-0.000921426	0.00251365	0.00656334	0.0112842	0.0167077	0.0228292	0.0296002	0.036924	0.0446551	0.0526042	0.0605474	0.0682409	0.0754394	0.0819176	0.0874916	0.0920366	0.0954974	0.0978915	0.0993044	0.0998799	0.0998082	0.0993112	0.0986243	0.0979754	0.0975589	0.09751	0.097882	0.0986335	0.099628	0.100647	0.101414	0.101628	0.100999	0.0992872	0.0963362	0.0921003	0.0866597
92	-0.0643375	-0.0756012	-0.0851583	-0.092369	-0.0968219	-0.0983618	-0.0970866	-0.0933193	-0.0875573	-0.0804086	-0.0725193	-0.0645038	-0.0568833	-0.0500425	-0.0442053	-0.0394327	-0.0356389	-0.0326211	-0.0300986	-0.0277548	-0.025279	-0.0224022	-0.018926	-0.014741	-0.00983483	-0.00428839	0.00173678	0.0080198	0.0143069	0.0203403	0.0258863	0.0307589	0.0348374	0.0380741	0.0404935	0.042184	0.0432823	0.0439542	0.0443746	0.044707	0.045086	0.045603	0.0462965	0.0471489	0.0480893	0.0490042	0.0497543	0.0501961	0.0502047
93	0.0463241	0.0481206	0.0484771	0.0472842	0.0446068	0.040664	0.0357874	0.0303665	0.0247872	0.0193758	0.0143569	0.0098318	0.00577931	0.00207778	-0.00145834	-0.00503405	-0.00882935	-0.0129618	-0.0174616	-0.0222625	-0.0272082	-0.0320727	-0.0365916	-0.0404982	-0.0435606	-0.0456119	-0.0465687	-0.0464374	-0.0453077	-0.0433399	-0.0407478	-0.037781	-0.0347078	-0.0317975	-0.029302	-0.027437	-0.0263637	-0.0261735	-0.0268755	-0.0283898	-0.0305462	-0.0330899	-0.0356956	-0.0379935	-0.0396077	-0.0402043	-0.0395428	-0.0375213	-0.0342056
94	-0.05234	-0.0428599	-0.0339121	-0.0260445	-0.0196652	-0.0150132	-0.0121472	-0.0109515	-0.0111589	-0.0123868	-0.0141834	-0.0160797	-0.017642	-0.0185191	-0.0184786	-0.0174295	-0.015427	-0.0126603	-0.00942433	-0.00607775	-0.00299363	-0.000508056	0.00112531	0.0017685	0.00141644	0.000197284	-0.00164304	-0.00377044	-0.00580337	-0.00735984	-0.00810433	-0.0077883	-0.00627962	-0.0035782	0.000183844	0.00475745	0.00980576	0.0149433	0.0197799	0.0239634	0.0272157	0.0293567	0.0303165	0.0301325	0.0289365	0.026932	0.0243659	0.0214985	0.0185756
95	0.0104492	0.00966765	0.00833262	0.00619113	0.00302264	-0.0013396	-0.00698876	-0.013928	-0.02206	-0.0311866	-0.0410195	-0.051202	-0.0613376	-0.0710194	-0.0798557	-0.0874904	-0.0936169	-0.0979894	-0.100433	-0.100851	-0.0992323	-0.0956523	-0.090269	-0.0833138	-0.0750765	-0.0658874	-0.0560981	-0.0460622	-0.0361188	-0.0265768	-0.0177009	-0.00969935	-0.00271222	0.00319674	0.00804299	0.0119171	0.0149727	0.0174076	0.0194392	0.0212787	0.0231055	0.0250477	0.0271697	0.0294707	0.0318929	0.0343374	0.0366833	0.038805	0.0405869
96	0.027954	0.028971	0.0301763	0.0316746	0.0335456	0.0358317	0.0385291	0.0415877	0.0449163	0.0483946	0.0518871	0.055257	0.0583785	0.0611462	0.0634798	0.0653274	0.0666645	0.0674919	0.0678321	0.0677267	0.0672339	0.0664271	0.0653938	0.0642337	0.0630555	0.0619724	0.0610964	0.0605318	0.06037	0.0606841	0.0615259	0.0629237	0.0648799	0.0673686	0.0703321	0.0736781	0.0772795	0.0809773	0.084588	0.0879166	0.0907719	0.0929831	0.0944148	0.0949794	0.0946439	0.093433	0.091427	0.0887569	0.0855965
97	-0.0296521	-0.0276787	-0.0258491	-0.0242315	-0.0228609	-0.0217383	-0.0208355	-0.0201033	-0.0194837	-0.0189232	-0.0183828	-0.0178445	-0.0173117	-0.0168045	-0.0163531	-0.0159902	-0.0157451	-0.0156405	-0.0156899	-0.0158971	-0.0162548	-0.0167426	-0.0173238	-0.017943	-0.0185237	-0.0189688	-0.0191639	-0.0189854	-0.0183133	-0.0170489	-0.0151335	-0.0125645	-0.00940572	-0.00578748	-0.00189641	0.00204377	0.00579868	0.00915303	0.0119393	0.0140609	0.0155066	0.0163537	0.01676	0.0169447	0.0171616	0.017666	0.0186815	0.0203711	0.0228169
98	-0.0103312	-0.00814185	-0.00597236	-0.00388729	-0.00193405	-0.00013996	0.00148879	0.00296635	0.0043252	0.00561341	0.00689128	0.00822634	0.0096864	0.011331	0.0132033	0.0153237	0.017688	0.020267	0.0230105	0.0258514	0.0287115	0.0315087	0.0341637	0.0366081	0.038792	0.0406911	0.0423114	0.0436916	0.0449023	0.0460404	0.0472221	0.0485722	0.0502123	0.0522477	0.0547563	0.0577785	0.0613113	0.0653061	0.0696704	0.0742746	0.0789627	0.0835665	0.0879221	0.091886	0.0953507	0.0982553	0.100592	0.102403	0.103777
99	0.113111	0.112534	0.111542	0.110302	0.108996	0.107803	0.10689	0.106394	0.106414	0.107006	0.108174	0.10988	0.112042	0.114545	0.117254	0.120023	0.122712	0.125193	0.127357	0.129122	0.130425	0.13123	0.131521	0.131305	0.130616	0.129514	0.128089	0.126455	0.124746	0.123109	0.121695	0.120646	0.120086	0.12011	0.120773	0.122086	0.12401	0.126459	0.129302	0.132377	0.135504	0.1385	0.141195	0.143442	0.145127	0.146168	0.146512	0.146132	0.14502
100	0.0640222	0.0606961	0.0582305	0.056716	0.0562066	0.0567159	0.0582143	0.0606296	0.0638495	0.0677265	0.0720857	0.076732	0.0814585	0.0860551	0.0903156	0.094046	0.0970727	0.0992508	0.100473	0.100676	0.0998463	0.0980243	0.0953028	0.0918242	0.0877721	0.0833596	0.0788125	0.0743526	0.0701785	0.0664491	0.0632683	0.0606754	0.0586407	0.0570697	0.0558141	0.0546897	0.0534996	0.0520587	0.0502181	0.0478844	0.0450323	0.0417089	0.0380281	0.0341577	0.0302997	0.0266688	0.0234704	0.0208821	0.0190397
101	0.0948109	0.0947286	0.0951253	0.0959722	0.0972157	0.0987846	0.100599	0.102578	0.104651	0.106762	0.10887	0.110949	0.11298	0.114943	0.116808	0.118524	0.120018	0.121199	0.121962	0.122203	0.121834	0.120796	0.119069	0.116682	0.113712	0.11028	0.106543	0.102682	0.0988768	0.0952966	0.0920764	0.0893072	0.0870276	0.085224	0.0838376	0.0827765	0.0819315	0.0811924	0.080462	0.0796678	0.0787684	0.0777561	0.0766566	0.0755235	0.0744315	0.0734665	0.0727155	0.072257	0.072154
102	0.0253373	0.0232177	0.0209708	0.0186416	0.0162635	0.0138644	0.0114741	0.00913115	0.00688749	0.00480891	0.0029713	0.00145359	0.000329221	-0.000341936	-0.000519726	-0.000187181	0.00064865	0.00195803	0.00369131	0.00578255	0.00815328	0.0107161	0.0133776	0.0160413	0.0186099	0.02099	0.0230964	0.0248582	0.0262245	0.0271684	0.0276883	0.0278057	0.0275604	0.0270039	0.0261925	0.0251806	0.0240156	0.0227355	0.0213671	0.0199277	0.0184258	0.0168633	0.0152368	0.0135387	0.0117569	0.0098759	0.00787631	0.00573681	0.00343634
103	-0.0804045	-0.077214	-0.0727965	-0.0674124	-0.0613999	-0.0551408	-0.0490248	-0.0434129	-0.0386083	-0.0348331	-0.0322156	-0.0307852	-0.0304757	-0.0311365	-0.0325498	-0.0344545	-0.0365724	-0.0386365	-0.0404165	-0.0417396	-0.0425015	-0.0426691	-0.0422707	-0.0413801	-0.0400945	-0.0385131	-0.0367192	-0.0347682	-0.0326848	-0.0304678	-0.0281007	-0.0255671	-0.0228661	-0.0200237	-0.0170986	-0.014181	-0.0113844	-0.00883202	-0.00664168	-0.00491058	-0.00370456	-0.00305263	-0.00294749	-0.00335016	-0.00419682	-0.00540579	-0.00688432	-0.00853573	-0.0102678
104	0.0155669	0.0165497	0.0171241	0.0173334	0.0172806	0.0171162	0.0170228	0.0171951	0.0178192	0.0190514	0.0209997	0.0237095	0.0271562	0.0312443	0.0358143	0.0406562	0.0455283	0.0501797	0.0543729	0.0579055	0.0606276	0.0624543	0.0633714	0.0634367	0.0627746	0.0615655	0.0600306	0.0584109	0.0569436	0.0558372	0.0552487	0.0552669	0.055904	0.0570977	0.0587229	0.0606102	0.0625694	0.0644132	0.0659792	0.0671465	0.0678436	0.0680484	0.0677802	0.0670878	0.0660364	0.0646971	0.0631397	0.0614295	0.0596269
105	0.0426292	0.042144	0.0410874	0.0395328	0.0375736	0.0353165	0.0328771	0.0303742	0.0279245	0.0256356	0.0236009	0.0218947	0.0205698	0.0196575	0.0191709	0.0191086	0.0194599	0.0202079	0.0213323	0.0228083	0.0246048	0.0266812	0.0289845	0.0314489	0.0339967	0.0365418	0.0389954	0.0412718	0.0432946	0.0450021	0.0463497	0.0473108	0.047875	0.0480463	0.0478413	0.047289	0.0464324	0.0453302	0.0440578	0.0427052	0.0413714	0.0401547	0.0391402	0.0383869	0.0379175	0.0377133	0.0377166	0.0378384	0.0379739
106	-0.00165657	-0.000762503	0.00127846	0.00428596	0.00800402	0.012123	0.0163026	0.0201961	0.0234763	0.0258624	0.0271473	0.0272207	0.0260848	0.0238571	0.0207594	0.0170951	0.0132177	0.00949435	0.00626995	0.00383355	0.00239117	0.00204721	0.00279623	0.00452624	0.0070333	0.0100464	0.0132594	0.0163666	0.0190959	0.021237	0.0226604	0.0233272	0.0232879	0.0226731	0.0216757	0.0205265	0.0194659	0.0187154	0.0184516	0.0187885	0.0197687	0.0213649	0.0234891	0.0260076	0.0287573	0.0315616	0.0342448	0.0366447	0.038622
107	0.00913901	0.00947768	0.0090072	0.00769838	0.00557996	0.00274062	-0.000675887	-0.00448104	-0.00845513	-0.0123619	-0.0159625	-0.0190279	-0.0213499	-0.0227512	-0.0230941	-0.0222877	-0.0202924	-0.0171209	-0.0128368	-0.00755074	-0.0014158	0.00537927	0.0126179	0.0200649	0.0274772	0.0346135	0.0412438	0.0471584	0.0521751	0.0561462	0.0589654	0.0605735	0.060963	0.06018	0.0583225	0.0555342	0.0519965	0.047916	0.0435134	0.0390116	0.0346255	0.0305529	0.0269658	0.0240031	0.0217657	0.0203155	0.019678	0.0198486	0.020798
108	0.0191922	0.0201531	0.0209373	0.0216361	0.0223764	0.0233116	0.0246079	0.0264274	0.0289082	0.0321461	0.0361794	0.0409799	0.0464505	0.0524301	0.058704	0.06502	0.0711072	0.0766978	0.0815486	0.0854608	0.0882946	0.0899771	0.0905022	0.0899221	0.0883323	0.0858541	0.0826183	0.0787525	0.0743743	0.0695894	0.0644922	0.0591692	0.0537018	0.0481686	0.0426459	0.037208	0.0319265	0.0268709	0.0221102	0.017714	0.0137535	0.0102997	0.00742018	0.00517359	0.00360322	0.00273113	0.00255303	0.00303481	0.00411112
109	0.0425656	0.0365754	0.0307598	0.0253087	0.0203768	0.016064	0.0124079	0.00939166	0.00696174	0.00505358	0.00361695	0.00263599	0.00213872	0.00219398	0.00289579	0.00433833	0.00658636	0.00964697	0.0134484	0.0178307	0.0225521	0.0273093	0.0317707	0.035614	0.0385636	0.0404208	0.041084	0.040556	0.0389367	0.0364021	0.0331727	0.0294783	0.0255248	0.0214708	0.0174181	0.0134171	0.00948367	0.00562096	0.00183913	-0.00183149	-0.0053354	-0.00859344	-0.0115084	-0.0139729	-0.0158791	-0.0171303	-0.0176534	-0.0174125	-0.0164177
110	-0.0753941	-0.0736446	-0.0715097	-0.0691558	-0.0667286	-0.0643421	-0.0620732	-0.0599621	-0.0580162	-0.0562178	-0.0545329	-0.0529197	-0.0513349	-0.0497365	-0.0480837	-0.0463343	-0.0444418	-0.0423535	-0.0400105	-0.0373501	-0.0343103	-0.0308358	-0.026885	-0.0224379	-0.0175034	-0.0121262	-0.00638982	-0.000416295	0.00563992	0.0116036	0.0172939	0.0225418	0.027205	0.0311803	0.0344099	0.0368813	0.0386223	0.03969	0.0401588	0.0401071	0.0396068	0.0387174	0.037484	0.0359397	0.0341104	0.0320201	0.0296974	0.0271809	0.0245228
111	0.0345358	0.0372591	0.0397026	0.0418692	0.0437332	0.04524	0.0463113	0.046856	0.0467859	0.0460339	0.0445721	0.0424254	0.0396788	0.0364767	0.0330133	0.0295178	0.0262351	0.0234061	0.0212496	0.0199482	0.0196387	0.0204061	0.0222804	0.0252355	0.0291875	0.0339952	0.0394615	0.0453393	0.051341	0.0571544	0.0624635	0.0669751	0.0704468	0.0727135	0.0737065	0.0734627	0.0721195	0.0698984	0.0670795	0.063971	0.0608773	0.0580694	0.05576	0.0540853	0.0530962	0.0527598	0.0529718	0.0535779	0.0544022
112	-0.0164949	-0.0207504	-0.0250505	-0.029194	-0.0329917	-0.0362859	-0.0389665	-0.0409786	-0.0423228	-0.0430474	-0.0432364	-0.042994	-0.0424291	-0.0416415	-0.0407125	-0.0396993	-0.0386359	-0.0375378	-0.0364095	-0.0352537	-0.0340798	-0.0329092	-0.0317758	-0.030724	-0.0298016	-0.0290539	-0.0285173	-0.0282157	-0.0281565	-0.0283276	-0.0286942	-0.0291972	-0.0297542	-0.0302635	-0.0306111	-0.0306808	-0.0303665	-0.0295853	-0.0282911	-0.0264863	-0.0242279	-0.0216271	-0.0188402	-0.0160518	-0.0134527	-0.0112147	-0.00946862	-0.00828754	-0.00767893
113	-0.0210044	-0.0217268	-0.0224579	-0.0230998	-0.0235521	-0.0237152	-0.0234944	-0.0228036	-0.0215692	-0.0197345	-0.0172649	-0.0141548	-0.0104341	-0.00617432	-0.00149027	0.00346221	0.00849421	0.0133959	0.0179523	0.0219605	0.0252477	0.0276868	0.0292091	0.02981	0.0295506	0.0285509	0.026978	0.0250296	0.0229153	0.0208381	0.0189783	0.0174823	0.016455	0.0159555	0.0159959	0.0165425	0.0175189	0.0188127	0.0202862	0.0217905	0.0231814	0.0243358	0.0251637	0.0256148	0.0256785	0.0253752	0.0247443	0.0238296	0.0226674
114	0.0251342	0.0284138	0.0311246	0.0331287	0.0343567	0.0348087	0.034546	0.0336751	0.0323294	0.0306492	0.0287647	0.0267835	0.0247846	0.0228182	0.020912	0.0190803	0.0173349	0.0156928	0.0141806	0.0128352	0.0117005	0.0108218	0.01024	0.00998532	0.0100719	0.0104936	0.0112204	0.0121967	0.0133417	0.0145531	0.0157136	0.0166998	0.0173933	0.0176902	0.01751	0.0168016	0.0155446	0.0137473	0.0114408	0.00867144	0.00549523	0.00197519	-0.00181658	-0.00579462	-0.00985628	-0.0138813	-0.0177368	-0.0212866	-0.0244035
115	-0.00169204	-0.000906555	-5.50089e-06	0.00103332	0.00224922	0.00369766	0.00544441	0.00755645	0.0100916	0.0130891	0.0165631	0.0205	0.0248598	0.0295797	0.0345804	0.0397727	0.0450646	0.0503681	0.055605	0.0607107	0.065636	0.0703463	0.074819	0.0790385	0.0829914	0.0866611	0.0900244	0.0930494	0.0956956	0.0979162	0.0996624	0.100889	0.101561	0.101656	0.101175	0.100138	0.0985905	0.0966019	0.0942604	0.0916687	0.0889374	0.0861791	0.0835039	0.0810163	0.0788129	0.0769792	0.0755855	0.0746821	0.0742941
116	0.0106793	0.00990254	0.00874018	0.00732032	0.00577564	0.00423201	0.0027994	0.00156615	0.000596786	-6.7209e-05	-0.000404776	-0.00041205	-9.94757e-05	0.00051007	0.00138191	0.00246931	0.00371314	0.00504285	0.00637965	0.00764212	0.00875308	0.00964614	0.0102702	0.0105913	0.0105912	0.0102646	0.00961456	0.00864933	0.0073805	0.0058246	0.0040073	0.00196962	-0.00022549	-0.00248831	-0.00470133	-0.00672341	-0.00839959	-0.00957631	-0.0101205	-0.00994065	-0.00900637	-0.00736213	-0.00513172	-0.00251138	0.000247952	0.00286602	0.00506192	0.0065815	0.00722033
117	0.0114501	0.0141664	0.0168008	0.0192512	0.0214264	0.0232512	0.024671	0.0256536	0.0261914	0.0263024	0.0260302	0.0254436	0.0246336	0.0237087	0.0227881	0.0219929	0.0214371	0.0212176	0.021404	0.0220294	0.023083	0.0245071	0.026198	0.0280127	0.0297803	0.0313182	0.0324496	0.0330221	0.0329231	0.032093	0.0305322	0.0283038	0.0255297	0.0223817	0.0190667	0.0158089	0.0128299	0.0103285	0.00846133	0.00732761	0.0069587	0.00731576	0.00829575	0.00974511	0.0114787	0.0133006	0.0150237	0.0164853	0.0175579
118	-0.0298382	-0.0259146	-0.0211736	-0.0159363	-0.0105571	-0.00539044	-0.000757743	0.00308091	0.00594819	0.00776208	0.00853832	0.00838253	0.00747331	0.00603873	0.00432936	0.00259081	0.00103847	-0.000163124	-0.000913713	-0.00118153	-0.000997697	-0.000442251	0.000374697	0.00133283	0.00231901	0.00324017	0.00403112	0.00465755	0.00511496	0.00542432	0.00562566	0.0057704	0.0059131	0.00610304	0.00637602	0.00674714	0.00720631	0.00771773	0.00822403	0.00865401	0.00893199	0.00898633	0.0087556	0.00819185	0.00726128	0.00594347	0.00423064	0.00212839	-0.000341353
119	-0.0539925	-0.0519511	-0.0498529	-0.0477312	-0.0456387	-0.0436436	-0.041821	-0.0402433	-0.0389709	-0.0380458	-0.0374906	-0.0373116	-0.0375063	-0.03807	-0.0390015	-0.040303	-0.0419753	-0.0440063	-0.0463576	-0.0489517	-0.051664	-0.0543217	-0.0567123	-0.0585992	-0.059744	-0.0599318	-0.0589942	-0.0568295	-0.0534133	-0.0488021	-0.0431283	-0.0365899	-0.0294358	-0.0219496	-0.0144321	-0.00718444	-0.00049228	0.00538869	0.0102452	0.0139177	0.0163098	0.0173949	0.0172198	0.0159012	0.0136173	0.0105938	0.00708601	0.0033592	-0.000331182
120	0.000241544	-0.000998183	-0.00262547	-0.00452561	-0.00655961	-0.00857296	-0.0104047	-0.0118964	-0.0129024	-0.0132994	-0.0129982	-0.0119543	-0.0101778	-0.00774107	-0.00478217	-0.0015032	0.0018375	0.00493977	0.00748229	0.00914771	0.00965017	0.00876196	0.00633591	0.00232001	-0.0032373	-0.0101914	-0.0183134	-0.0273084	-0.0368372	-0.0465394	-0.0560557	-0.065048	-0.0732154	-0.0803065	-0.0861291	-0.0905561	-0.093529	-0.0950565	-0.0952101	-0.094113	-0.0919241	-0.088818	-0.0849641	-0.0805074	-0.0755557	-0.0701751	-0.0643943	-0.0582181	-0.051646
121	-0.0112206	-0.00694228	-0.00313203	5.83388e-05	0.00252233	0.00420996	0.00513314	0.00536409	0.00502658	0.00428111	0.00330604	0.00227757	0.00135142	0.000648449	0.000245924	0.000174443	0.000419537	0.000926388	0.00160612	0.00234291	0.00300209	0.00343989	0.00351521	0.00310275	0.00210574	0.000466337	-0.00182785	-0.00474153	-0.00819345	-0.0120613	-0.0161897	-0.0204	-0.0245037	-0.0283162	-0.0316708	-0.0344301	-0.036494	-0.0378028	-0.0383369	-0.0381122	-0.0371732	-0.0355848	-0.0334233	-0.0307705	-0.0277085	-0.0243193	-0.0206847	-0.016889	-0.0130198
122	-0.00982472	-0.00674619	-0.00353069	-0.000141064	0.00344492	0.00722475	0.0111658	0.0152051	0.0192552	0.0232142	0.026978	0.030453	0.033567	0.0362753	0.0385631	0.0404428	0.0419466	0.0431177	0.0440002	0.04463	0.0450276	0.0451936	0.0451072	0.0447289	0.0440049	0.0428754	0.041283	0.0391833	0.0365541	0.0334038	0.0297784	0.0257646	0.0214899	0.0171181	0.0128413	0.00886791	0.0054095	0.00266552	0.000809446	-2.32241e-05	0.000256374	0.00168601	0.00425249	0.00789629	0.0125198	0.0179972	0.0241832	0.0309204	0.0380421
123	0.0112871	0.0138209	0.0160257	0.0177405	0.0188372	0.0192315	0.0188894	0.0178291	0.0161176	0.0138626	0.0112027	0.00829512	0.00530425	0.00239178	-0.000292687	-0.00262033	-0.00449179	-0.00584517	-0.00666198	-0.00696955	-0.00683909	-0.00637956	-0.00572859	-0.00504219	-0.00448514	-0.00422321	-0.0044173	-0.005219	-0.00676668	-0.00918143	-0.0125623	-0.0169813	-0.0224775	-0.029052	-0.0366626	-0.0452202	-0.0545865	-0.0645751	-0.0749549	-0.0854578	-0.0957894	-0.105643	-0.114716	-0.122723	-0.129409	-0.134557	-0.137995	-0.139597	-0.139281
124	-0.0113444	-0.0131675	-0.0143459	-0.0147335	-0.0142309	-0.0127895	-0.0104141	-0.00716208	-0.00313836	0.00151245	0.00661648	0.0119821	0.0174113	0.02271	0.0276965	0.0322079	0.0361057	0.0392798	0.0416536	0.0431884	0.0438881	0.0438025	0.0430267	0.0416973	0.0399824	0.0380681	0.0361411	0.0343711	0.0328935	0.0317958	0.0311091	0.0308068	0.0308114	0.0310075	0.0312619	0.0314448	0.0314511	0.0312153	0.0307197	0.029995	0.0291146	0.028185	0.0273353	0.0267058	0.0264371	0.0266592	0.0274826	0.0289891	0.0312245
125	-0.019508	-0.0240144	-0.0272017	-0.0290049	-0.0294216	-0.0285081	-0.0263723	-0.0231674	-0.0190835	-0.0143381	-0.00916387	-0.00379344	0.00155789	0.00670911	0.0115274	0.0159361	0.0199146	0.0234897	0.026719	0.0296693	0.0323941	0.0349145	0.0372085	0.0392095	0.0408148	0.0419011	0.0423438	0.0420356	0.0409029	0.0389164	0.0360972	0.0325162	0.0282895	0.0235687	0.0185288	0.0133556	0.00823208	0.0033271	-0.00121408	-0.00527536	-0.00877198	-0.0116489	-0.0138763	-0.0154424	-0.0163462	-0.0165898	-0.0161727	-0.0150885	-0.0133259
126	0.0129027	0.0192695	0.0251755	0.0304608	0.0350292	0.0388463	0.041932	0.0443481	0.0461847	0.0475445	0.0485294	0.0492288	0.049712	0.0500257	0.0501955	0.0502328	0.0501431	0.0499348	0.0496268	0.0492506	0.0488501	0.0484749	0.0481711	0.0479701	0.0478772	0.0478646	0.0478693	0.0477983	0.0475405	0.0469835	0.0460313	0.0446218	0.0427392	0.0404202	0.0377537	0.0348734	0.0319464	0.029159	0.0267035	0.0247663	0.0235175	0.0231022	0.0236302	0.0251677	0.0277282	0.0312681	0.0356845	0.0408192	0.0464654
127	-0.00587598	-0.00627992	-0.00632773	-0.00585523	-0.00475516	-0.00299425	-0.000621892	0.00223156	0.00536738	0.0085408	0.0114905	0.013972	0.0157906	0.0168293	0.0170668	0.0165835	0.0155535	0.0142232	0.0128801	0.0118149	0.0112831	0.0114718	0.0124749	0.0142827	0.0167848	0.0197862	0.0230331	0.0262439	0.0291401	0.031474	0.0330481	0.0337266	0.0334377	0.0321696	0.0299615	0.0268926	0.0230698	0.0186159	0.013658	0.00831638	0.00269403	-0.00313206	-0.00911809	-0.0152578	-0.0215828	-0.0281569	-0.035064	-0.0423881	-0.0501886
128	0.0119098	0.0103575	0.00852229	0.00652744	0.00448875	0.00251017	0.000682651	-0.000914819	-0.0022137	-0.00315517	-0.00369081	-0.00378471	-0.00341627	-0.00258319	-0.00130404	0.000379712	0.00240255	0.00467522	0.00708739	0.00951352	0.0118219	0.0138866	0.0155994	0.0168818	0.0176932	0.018035	0.0179502	0.0175186	0.0168478	0.0160625	0.0152919	0.0146573	0.0142602	0.0141727	0.0144315	0.0150356	0.0159484	0.0171042	0.0184171	0.0197906	0.0211285	0.0223427	0.0233592	0.0241204	0.0245831	0.0247146	0.0244866	0.023871	0.0228376
129	0.040733	0.040172	0.039692	0.0393172	0.0390972	0.0391112	0.0394664	0.0402879	0.0417013	0.0438121	0.0466838	0.050319	0.0546485	0.0595278	0.0647446	0.0700332	0.0750947	0.0796203	0.0833154	0.0859229	0.0872453	0.0871617	0.0856387	0.0827335	0.0785877	0.0734118	0.0674633	0.0610201	0.0543538	0.0477059	0.0412709	0.0351863	0.0295313	0.0243318	0.0195706	0.0152004	0.0111569	0.00737138	0.0037785	0.000321445	-0.00304645	-0.00636117	-0.00964814	-0.0129232	-0.016195	-0.0194681	-0.0227459	-0.0260322	-0.0293288
130	0.0141527	0.0185679	0.0231561	0.0274279	0.0308614	0.0329508	0.0332614	0.0314838	0.0274777	0.0212993	0.0132073	0.00364384	-0.00680734	-0.0174816	-0.0277041	-0.036859	-0.0444499	-0.0501405	-0.053775	-0.055377	-0.0551288	-0.0533363	-0.0503844	-0.0466889	-0.0426508	-0.0386169	-0.0348505	-0.0315138	-0.0286649	-0.0262669	-0.024211	-0.0223483	-0.0205291	-0.0186412	-0.016642	-0.0145777	-0.0125852	-0.0108768	-0.00970869	-0.0093398	-0.00998888	-0.0117981	-0.0148106	-0.0189648	-0.0241045	-0.0299991	-0.0363682	-0.0429028	-0.0492823
131	-0.0112955	-0.0122682	-0.0134955	-0.0148337	-0.0161683	-0.0174173	-0.0185292	-0.0194731	-0.0202271	-0.0207655	-0.0210489	-0.0210197	-0.0206045	-0.0197237	-0.0183064	-0.0163079	-0.0137254	-0.0106085	-0.00706279	-0.00324505	0.000649158	0.00440245	0.00779487	0.0106225	0.0127137	0.0139413	0.0142312	0.0135652	0.0119796	0.00955997	0.00643224	0.00275244	-0.00130384	-0.00555074	-0.00979979	-0.0138665	-0.0175767	-0.0207725	-0.0233187	-0.0251066	-0.0260576	-0.0261244	-0.0252927	-0.0235843	-0.02106	-0.0178225	-0.0140156	-0.00982047	-0.00544448
132	0.0236834	0.0265356	0.0294996	0.032413	0.0351136	0.037457	0.0393318	0.0406698	0.0414499	0.0416955	0.0414664	0.0408464	0.0399303	0.0388107	0.0375678	0.0362636	0.0349394	0.0336175	0.0323041	0.0309932	0.0296698	0.028313	0.0268979	0.025398	0.023788	0.0220485	0.0201712	0.0181653	0.0160638	0.0139268	0.0118422	0.00992165	0.00829112	0.00707834	0.00639735	0.0063333	0.00692974	0.0081801	0.0100245	0.0123521	0.0150075	0.0178028	0.0205324	0.0229921	0.025001	0.0264228	0.0271846	0.0272882	0.0268125
133	-0.0115932	-0.0139299	-0.0154439	-0.0161021	-0.0159258	-0.0149821	-0.0133727	-0.0112237	-0.00867422	-0.00586548	-0.00293173	7.30807e-06	0.00285098	0.00551957	0.00795361	0.010111	0.0119626	0.0134855	0.0146562	0.0154435	0.0158039	0.0156814	0.0150125	0.0137363	0.0118072	0.00920876	0.00596573	0.00215313	-0.00209924	-0.00660775	-0.0111423	-0.0154409	-0.0192299	-0.0222486	-0.0242754	-0.0251502	-0.024792	-0.0232083	-0.0204956	-0.0168314	-0.0124598	-0.00767209	-0.00278479	0.00188145	0.00602222	0.00936777	0.0117003	0.01287	0.0128088
134	-3.72035e-05	0.00732021	0.0143486	0.020603	0.025667	0.0291805	0.0308634	0.0305329	0.0281159	0.0236541	0.0173023	0.00932029	5.78442e-05	-0.010066	-0.0205895	-0.0310394	-0.0409615	-0.0499481	-0.0576583	-0.063828	-0.0682731	-0.0708876	-0.0716384	-0.0705614	-0.0677569	-0.0633866	-0.0576695	-0.0508776	-0.0433274	-0.0353674	-0.0273617	-0.0196697	-0.012623	-0.00649979	-0.00149905	0.00228092	0.0048552	0.00635245	0.00700192	0.00710885	0.00702145	0.00709346	0.00764676	0.00893878	0.0111396	0.014322	0.0184664	0.023477	0.0292046
135	0.010846	0.0126203	0.0147562	0.0171559	0.0197089	0.0222995	0.0248132	0.027143	0.0291942	0.0308885	0.0321672	0.0329939	0.0333556	0.0332633	0.0327515	0.0318769	0.0307173	0.0293689	0.0279437	0.0265634	0.0253516	0.0244226	0.023871	0.0237611	0.0241207	0.0249378	0.0261613	0.0277054	0.0294579	0.0312913	0.0330758	0.0346913	0.0360369	0.0370365	0.0376401	0.0378222	0.0375788	0.0369232	0.0358842	0.0345049	0.0328435	0.0309752	0.0289923	0.0270029	0.0251257	0.0234831	0.0221915	0.0213514	0.0210381
136	-0.00751331	-0.00967486	-0.0120888	-0.014599	-0.0170018	-0.0190498	-0.0204622	-0.0209428	-0.0202024	-0.0179865	-0.0141044	-0.00845796	-0.0010665	0.00791659	0.0182006	0.0293719	0.0409273	0.0523245	0.0630411	0.072634	0.0807874	0.087342	0.0923005	0.0958109	0.0981299	0.099576	0.100478	0.10113	0.101756	0.102494	0.103382	0.10437	0.105329	0.106069	0.106363	0.105974	0.104688	0.102341	0.0988466	0.0942133	0.0885508	0.0820601	0.0750097	0.0677036	0.0604442	0.0534996	0.0470789	0.0413211	0.0362954
137	0.0318061	0.028818	0.0248614	0.0200761	0.0146129	0.00862571	0.00226616	-0.00431956	-0.0109929	-0.0176241	-0.0240919	-0.030282	-0.0360837	-0.0413861	-0.0460751	-0.0500331	-0.0531437	-0.0552994	-0.0564113	-0.0564183	-0.0552948	-0.0530565	-0.0497648	-0.0455324	-0.0405257	-0.0349657	-0.0291217	-0.0232975	-0.0178082	-0.0129513	-0.00897876	-0.00607504	-0.00434636	-0.003822	-0.00446512	-0.0061894	-0.00887756	-0.0123984	-0.0166203	-0.0214198	-0.0266851	-0.0323135	-0.0382052	-0.0442527	-0.0503305	-0.0562873	-0.0619412	-0.0670782	-0.0714548
138	0.0177664	0.017286	0.0168379	0.0163205	0.0156339	0.0146911	0.0134281	0.0118102	0.00983423	0.00752922	0.00495401	0.00219355	-0.000646891	-0.00344967	-0.00609471	-0.00847062	-0.0104861	-0.0120803	-0.0132308	-0.0139587	-0.0143286	-0.0144436	-0.014436	-0.0144527	-0.0146395	-0.0151242	-0.0160012	-0.0173182	-0.0190682	-0.0211879	-0.023564	-0.0260461	-0.028464	-0.0306456	-0.0324316	-0.033686	-0.0343016	-0.0342054	-0.0333615	-0.0317762	-0.0295021	-0.0266413	-0.0233455	-0.0198121	-0.0162743	-0.0129858	-0.0101987	-0.00813896	-0.00698049
139	0.0138995	0.0163598	0.018644	0.0206164	0.0221402	0.0230938	0.0233863	0.0229703	0.0218494	0.0200802	0.0177676	0.0150545	0.0121059	0.0090898	0.00615751	0.00342725	0.000974328	-0.00117019	-0.00301262	-0.00458397	-0.00592491	-0.00707199	-0.00804729	-0.00885231	-0.00946602	-0.00984609	-0.00993293	-0.00965625	-0.00894397	-0.00773308	-0.00598171	-0.00368082	-0.000863277	0.00239166	0.00595988	0.00967977	0.0133642	0.0168153	0.0198394	0.0222599	0.0239271	0.0247235	0.0245674	0.0234149	0.0212621	0.0181485	0.0141604	0.00943317	0.0041501
140	0.0579703	0.060556	0.0623526	0.0631197	0.0626714	0.0608966	0.0577747	0.053384	0.0479026	0.0415995	0.0348159	0.0279384	0.0213656	0.015474	0.0105839	0.0069316	0.00464936	0.00375749	0.00416835	0.00570161	0.00810737	0.0110939	0.0143569	0.017608	0.020599	0.0231406	0.0251122	0.0264637	0.0272075	0.0274038	0.0271417	0.0265205	0.0256337	0.0245596	0.0233581	0.0220742	0.0207447	0.0194054	0.0180955	0.0168571	0.0157325	0.0147584	0.0139608	0.0133512	0.0129247	0.0126611	0.0125269	0.0124788	0.0124677
141	0.133862	0.135249	0.133456	0.128636	0.121162	0.111585	0.10057	0.0888343	0.0770831	0.0659572	0.05599	0.0475787	0.0409699	0.0362579	0.0333947	0.0322079	0.0324243	0.033697	0.0356352	0.0378358	0.0399169	0.0415514	0.0424979	0.0426236	0.0419172	0.0404852	0.0385341	0.0363397	0.0342087	0.0324378	0.0312758	0.0308941	0.0313677	0.0326685	0.0346713	0.03717	0.0399025	0.0425808	0.0449245	0.0466954	0.0477291	0.0479609	0.04744	0.0463294	0.0448876	0.043436	0.0423144	0.0418318	0.0422195
142	0.000980884	0.00198149	0.00317979	0.00453856	0.00602456	0.00760992	0.00927062	0.0109828	0.0127178	0.0144372	0.0160885	0.0176025	0.0188928	0.019858	0.0203858	0.0203592	0.0196633	0.0181937	0.015865	0.0126191	0.0084334	0.00332809	-0.00262928	-0.00932209	-0.0165873	-0.0242222	-0.0319945	-0.039656	-0.0469576	-0.053666	-0.05958	-0.0645442	-0.068459	-0.0712848	-0.0730421	-0.0738058	-0.0736957	-0.0728636	-0.0714783	-0.0697099	-0.0677147	-0.065623	-0.0635296	-0.0614877	-0.0595078	-0.0575613	-0.0555882	-0.0535085	-0.0512355
143	-4.76753e-05	0.00523428	0.010603	0.015982	0.0213242	0.0266052	0.0318127	0.0369348	0.0419479	0.0468081	0.0514463	0.055769	0.0596648	0.0630167	0.0657184	0.0676924	0.0689058	0.0693819	0.0692035	0.0685088	0.0674793	0.0663211	0.0652434	0.0644359	0.0640494	0.0641807	0.0648653	0.0660767	0.0677339	0.0697142	0.0718699	0.074046	0.0760971	0.0779011	0.0793708	0.0804607	0.0811704	0.0815422	0.0816551	0.0816133	0.081532	0.0815227	0.0816784	0.0820625	0.0827017	0.0835824	0.0846532	0.0858296	0.0870035
144	0.0137488	0.0115808	0.00932401	0.00698633	0.00457729	0.00211293	-0.00037978	-0.00285986	-0.00527179	-0.00754795	-0.00961422	-0.0113981	-0.0128385	-0.0138945	-0.014553	-0.0148316	-0.0147778	-0.0144626	-0.0139702	-0.0133857	-0.0127822	-0.0122105	-0.011693	-0.0112234	-0.0107704	-0.0102871	-0.00972204	-0.00903086	-0.00818619	-0.00718405	-0.00604613	-0.00481801	-0.00356407	-0.00236026	-0.00128612	-0.000417412	0.000179836	0.000453984	0.000371863	-7.70665e-05	-0.000876217	-0.00197752	-0.00329859	-0.0047233	-0.00610719	-0.00728818	-0.00810157	-0.00839698	-0.00805463
145	0.0467639	0.0483231	0.0499073	0.051465	0.0529881	0.0545113	0.0561047	0.0578598	0.0598726	0.0622261	0.0649747	0.068132	0.0716642	0.0754887	0.0794784	0.0834728	0.0872928	0.090759	0.093711	0.0960242	0.0976242	0.098494	0.0986753	0.0982616	0.097384	0.0961922	0.0948327	0.09343	0.092071	0.0907987	0.089613	0.0884797	0.0873446	0.0861507	0.0848555	0.0834439	0.0819359	0.0803867	0.0788787	0.0775091	0.0763746	0.0755571	0.0751127	0.0750664	0.0754106	0.0761094	0.0771041	0.0783208	0.0796779
146	0.0941633	0.0929856	0.0919533	0.091166	0.0906953	0.0905825	0.0908377	0.0914403	0.092341	0.0934655	0.0947212	0.0960061	0.0972191	0.0982712	0.0990953	0.0996522	0.0999321	0.0999515	0.0997458	0.0993596	0.0988373	0.0982167	0.0975259	0.0967852	0.0960111	0.0952215	0.0944405	0.093701	0.0930452	0.0925207	0.0921756	0.0920508	0.0921745	0.0925577	0.0931929	0.0940562	0.0951106	0.0963109	0.0976081	0.0989539	0.100304	0.101623	0.102883	0.104071	0.105185	0.106233	0.107233	0.108201	0.109153
147	0.138324	0.136702	0.135381	0.134372	0.133676	0.133281	0.133162	0.133275	0.133561	0.133943	0.134337	0.134658	0.134829	0.134793	0.134517	0.133997	0.13326	0.132352	0.131342	0.130305	0.12932	0.12846	0.127784	0.127335	0.127132	0.127171	0.127425	0.127848	0.12838	0.128951	0.129489	0.129916	0.130163	0.130164	0.129868	0.129238	0.128259	0.126938	0.125301	0.123393	0.121272	0.119	0.116637	0.114233	0.111828	0.109452	0.107124	0.104861	0.102679
148	-0.0455719	-0.0438663	-0.0419248	-0.0397185	-0.0372365	-0.034489	-0.0315083	-0.028347	-0.0250747	-0.0217724	-0.0185257	-0.0154157	-0.0125107	-0.00986019	-0.00749105	-0.00540681	-0.00358965	-0.00200424	-0.000603506	0.000663846	0.00184448	0.00297148	0.00405688	0.00508714	0.0060231	0.00680512	0.00736357	0.00763344	0.00757059	0.00716638	0.00645748	0.00552888	0.00450982	0.00356406	0.0028767	0.0026397	0.00303723	0.00423166	0.0063505	0.00947497	0.013631	0.0187838	0.0248363	0.0316343	0.0389762	0.0466287	0.0543443	0.0618784	0.0690025
149	0.090249	0.0906419	0.0913375	0.0923011	0.093451	0.0946656	0.0957954	0.0966797	0.0971655	0.0971255	0.0964752	0.095184	0.0932821	0.0908598	0.0880601	0.0850651	0.0820782	0.0793039	0.076929	0.075107	0.0739492	0.0735203	0.0738398	0.0748852	0.0765971	0.0788836	0.0816254	0.0846808	0.0878915	0.0910899	0.0941068	0.0967812	0.0989707	0.100562	0.101483	0.101705	0.101253	0.1002	0.0986646	0.0967969	0.0947697	0.092761	0.0909382	0.0894436	0.0883813	0.0878091	0.0877353	0.0881197	0.0888804
150	0.00839963	0.0077721	0.00698166	0.00595095	0.00459855	0.00284821	0.000639374	-0.00206343	-0.00526455	-0.00893541	-0.0130168	-0.0174244	-0.022056	-0.0267991	-0.0315385	-0.0361631	-0.0405712	-0.0446751	-0.0484025	-0.0516977	-0.05452	-0.0568413	-0.0586424	-0.0599104	-0.0606359	-0.0608127	-0.060439	-0.0595207	-0.0580757	-0.0561387	-0.0537645	-0.0510282	-0.0480193	-0.0448319	-0.0415506	-0.0382374	-0.0349227	-0.0316034	-0.0282486	-0.0248115	-0.0212461	-0.0175225	-0.0136406	-0.00963705	-0.00558723	-0.00159997	0.00219186	0.00564412	0.00861567
151	-0.0188959	-0.0140672	-0.0100059	-0.00679989	-0.00447264	-0.00299405	-0.00229665	-0.0022922	-0.00288501	-0.0039799	-0.00548434	-0.00730578	-0.00934568	-0.0114919	-0.0136119	-0.0155486	-0.0171214	-0.018133	-0.0183832	-0.0176857	-0.0158898	-0.0128997	-0.0086916	-0.00332413	0.00305901	0.0102352	0.0179175	0.0257765	0.0334668	0.0406545	0.0470431	0.0523942	0.0565418	0.059399	0.0609575	0.0612808	0.060492	0.0587595	0.0562808	0.0532674	0.0499316	0.0464751	0.0430818	0.0399125	0.0371023	0.0347598	0.0329666	0.0317782	0.0312244
152	-0.0139692	-0.013588	-0.0133133	-0.0132976	-0.0136456	-0.0144073	-0.0155799	-0.0171177	-0.0189454	-0.020974	-0.0231132	-0.025281	-0.0274085	-0.0294408	-0.0313345	-0.0330539	-0.0345662	-0.0358378	-0.036832	-0.0375085	-0.0378251	-0.037741	-0.0372208	-0.0362397	-0.0347882	-0.0328773	-0.0305421	-0.0278444	-0.0248719	-0.0217351	-0.0185609	-0.0154839	-0.0126353	-0.0101328	-0.00806995	-0.00650913	-0.00547591	-0.00495671	-0.00489926	-0.00521605	-0.00579056	-0.0064859	-0.00715526	-0.00765336	-0.00784793	-0.00763015	-0.00692297	-0.00568677	-0.00392158
153	-0.0267425	-0.0257484	-0.0240193	-0.0216254	-0.0186985	-0.0154269	-0.0120416	-0.00879654	-0.00594386	-0.00370997	-0.00227392	-0.00175091	-0.00218215	-0.00353105	-0.00568577	-0.00846721	-0.0116415	-0.0149357	-0.0180559	-0.0207051	-0.0226025	-0.0235007	-0.0232015	-0.0215683	-0.018533	-0.0140987	-0.00833703	-0.0013815	0.00658141	0.0153236	0.024588	0.0341023	0.0435935	0.0528025	0.0614972	0.0694836	0.0766135	0.0827875	0.0879556	0.0921148	0.0953047	0.0976037	0.099122	0.0999942	0.10037	0.100404	0.100246	0.10003	0.0998669
154	-0.033192	-0.0353167	-0.0364464	-0.0365722	-0.0357813	-0.0342478	-0.0322148	-0.0299682	-0.0278049	-0.0260003	-0.0247767	-0.0242776	-0.0245509	-0.0255427	-0.0271025	-0.0289984	-0.0309403	-0.0326079	-0.0336801	-0.0338647	-0.0329248	-0.0306995	-0.027117	-0.0222002	-0.0160638	-0.00890586	-0.000993123	0.00735762	0.0158021	0.0239942	0.0316129	0.0383896	0.0441312	0.0487378	0.0522113	0.0546545	0.0562593	0.057287	0.0580414	0.0588386	0.059977	0.0617098	0.0642232	0.0676217	0.0719221	0.077055	0.0828744	0.089172	0.0956974
155	0.11375	0.114763	0.11607	0.117707	0.119659	0.121867	0.124231	0.126624	0.128899	0.130909	0.132521	0.133635	0.134194	0.134197	0.133705	0.132834	0.131748	0.13064	0.129712	0.12915	0.129102	0.129659	0.130844	0.132608	0.134828	0.137326	0.139876	0.142235	0.144168	0.145467	0.145982	0.145637	0.144441	0.142494	0.139973	0.137117	0.134198	0.131491	0.12924	0.127631	0.126775	0.126702	0.127361	0.128632	0.130345	0.132303	0.134302	0.136151	0.137688
156	-0.0163776	-0.0134613	-0.0105405	-0.00788577	-0.00574937	-0.00433586	-0.00377772	-0.00412023	-0.00531775	-0.00724204	-0.00970062	-0.012462	-0.0152837	-0.0179384	-0.0202363	-0.0220412	-0.0232807	-0.023948	-0.0240987	-0.0238395	-0.0233129	-0.0226776	-0.0220885	-0.0216774	-0.0215395	-0.0217247	-0.0222366	-0.0230351	-0.024042	-0.0251484	-0.0262213	-0.027111	-0.0276598	-0.027713	-0.0271316	-0.025808	-0.0236806	-0.0207459	-0.0170661	-0.0127686	-0.00803858	-0.00310265	0.00179328	0.00640958	0.0105376	0.0140196	0.0167606	0.0187313	0.0199616
157	-0.100407	-0.0906134	-0.0802825	-0.0698244	-0.0596336	-0.0500602	-0.041386	-0.0338059	-0.0274185	-0.022225	-0.0181382	-0.0149997	-0.0126025	-0.0107153	-0.00910586	-0.00756135	-0.00590368	-0.00400135	-0.00177718	0.00078747	0.00365253	0.0067239	0.00986335	0.0129033	0.0156649	0.0179768	0.0196938	0.0207124	0.0209828	0.0205177	0.0193942	0.0177508	0.0157792	0.0137109	0.0118014	0.0103133	0.00950147	0.00959922	0.0108069	0.0132811	0.0171226	0.022366	0.0289684	0.0368029	0.0456582	0.0552468	0.0652216	0.0752016	0.0848008
158	-0.00710413	-0.00795956	-0.00876894	-0.00933906	-0.00952569	-0.00924729	-0.00849077	-0.00730895	-0.00581074	-0.0041449	-0.00247943	-0.000978439	0.000220391	0.00102503	0.00140232	0.0013836	0.00106228	0.000584187	0.000131684	-9.66538e-05	9.10508e-05	0.000856941	0.00231297	0.00450597	0.00741081	0.0109332	0.0149215	0.0191858	0.0235196	0.0277214	0.0316138	0.0350571	0.0379596	0.040282	0.0420388	0.0432942	0.0441538	0.0447514	0.0452322	0.0457343	0.0463709	0.0472165	0.0482973	0.0495898	0.0510256	0.0525043	0.0539103	0.0551321	0.0560785
159	0.0337343	0.036799	0.039946	0.0430729	0.0460943	0.0489589	0.05166	0.0542377	0.0567725	0.0593719	0.0621522	0.0652187	0.0686475	0.0724706	0.0766678	0.0811652	0.0858415	0.0905399	0.0950848	0.0993001	0.103026	0.106135	0.108541	0.110206	0.111146	0.111428	0.11116	0.110484	0.109554	0.108527	0.107541	0.106708	0.106099	0.10575	0.10565	0.105756	0.105994	0.10627	0.106479	0.106513	0.106273	0.105673	0.104648	0.103164	0.101216	0.0988309	0.0960642	0.0929937	0.0897153
160	0.0480535	0.0492953	0.0503912	0.051317	0.0520338	0.0524915	0.0526326	0.0523985	0.0517365	0.0506082	0.0489976	0.0469195	0.0444259	0.0416106	0.0386086	0.0355906	0.0327511	0.0302899	0.0283897	0.027192	0.0267773	0.0271495	0.0282313	0.0298676	0.0318405	0.0338906	0.0357452	0.0371468	0.0378814	0.0377998	0.036832	0.0349915	0.0323695	0.0291226	0.0254557	0.0216047	0.01782	0.0143506	0.0114286	0.00925328	0.00797425	0.00767723	0.00837383	0.00999806	0.0124106	0.015411	0.0187564	0.022185	0.0254433
161	0.0398543	0.0389258	0.0381481	0.0375704	0.0372258	0.0371287	0.0372733	0.0376338	0.0381649	0.0388033	0.0394718	0.0400834	0.0405485	0.0407828	0.0407151	0.0402936	0.0394919	0.0383132	0.0367946	0.0350096	0.0330673	0.0311078	0.0292905	0.0277786	0.0267186	0.0262226	0.0263517	0.0271079	0.0284322	0.0302107	0.0322871	0.0344804	0.0366055	0.0384935	0.04001	0.0410686	0.0416371	0.0417358	0.0414296	0.040815	0.0400055	0.0391164	0.0382527	0.0374989	0.0369123	0.0365201	0.0363177	0.036272	0.0363252
162	0.0495522	0.0497346	0.0497663	0.049656	0.0494335	0.0491509	0.04888	0.0487093	0.0487378	0.0490661	0.0497864	0.0509704	0.0526577	0.0548476	0.0574955	0.0605151	0.0637885	0.0671813	0.0705608	0.0738144	0.0768636	0.0796727	0.0822485	0.0846337	0.0868945	0.0891053	0.0913331	0.0936241	0.0959947	0.0984277	0.100873	0.103254	0.105472	0.107425	0.109013	0.110156	0.110804	0.110945	0.110608	0.109861	0.108802	0.107547	0.106212	0.104902	0.103695	0.102637	0.101748	0.101026	0.100462
163	-0.030104	-0.0288578	-0.0268206	-0.0242514	-0.021451	-0.0187309	-0.0163799	-0.0146341	-0.013652	-0.013501	-0.0141532	-0.0154943	-0.0173402	-0.0194598	-0.0215997	-0.023508	-0.0249555	-0.0257535	-0.0257668	-0.024923	-0.0232161	-0.0207052	-0.0175075	-0.0137873	-0.00974121	-0.00558134	-0.00151858	0.00225273	0.00556729	0.00829763	0.0103586	0.0117081	0.0123436	0.0122967	0.0116268	0.0104151	0.0087607	0.00677869	0.00459917	0.00236631	0.000235784	-0.00163039	-0.00307236	-0.00394399	-0.00412622	-0.00354057	-0.00216046	-1.79666e-05	0.00279556
164	-0.0249918	-0.0249437	-0.0245489	-0.0237718	-0.0225894	-0.0209982	-0.0190184	-0.0166965	-0.0141044	-0.0113348	-0.0084932	-0.00568623	-0.00300736	-0.000522829	0.00173979	0.00379814	0.0057162	0.00759977	0.00958673	0.0118324	0.0144908	0.017693	0.0215266	0.0260184	0.0311241	0.0367278	0.0426494	0.0486607	0.0545056	0.0599224	0.0646656	0.0685272	0.0713539	0.0730627	0.0736501	0.073196	0.0718597	0.0698675	0.0674931	0.0650325	0.0627763	0.060982	0.0598494	0.059502	0.0599754	0.061216	0.0630884	0.065392	0.0678849
165	-0.0295246	-0.0345181	-0.0387401	-0.0420575	-0.0443828	-0.0456833	-0.0459852	-0.0453737	-0.0439857	-0.0419961	-0.039598	-0.0369802	-0.034304	-0.0316857	-0.0291862	-0.0268103	-0.0245151	-0.0222261	-0.0198565	-0.0173273	-0.0145847	-0.0116121	-0.00843707	-0.00513328	-0.00181876	0.00134988	0.00418685	0.00649039	0.0080593	0.00871235	0.00830935	0.00677209	0.00410218	0.000392344	-0.00417181	-0.00932101	-0.0147217	-0.0200035	-0.0247906	-0.0287338	-0.03154	-0.0329956	-0.0329829	-0.0314863	-0.0285897	-0.0244639	-0.0193476	-0.0135263	-0.00731115
166	0.046209	0.0476373	0.0480276	0.0471901	0.0450402	0.0416073	0.0370309	0.0315453	0.0254557	0.019109	0.0128621	0.00705159	0.00196543	-0.0021794	-0.00525403	-0.00722754	-0.00816893	-0.00824019	-0.00768011	-0.00677914	-0.0058467	-0.00517448	-0.00500022	-0.00547815	-0.00666156	-0.0085012	-0.0108597	-0.0135382	-0.0163102	-0.0189558	-0.0212916	-0.0231909	-0.0245932	-0.0255025	-0.0259756	-0.0261044	-0.0259958	-0.0257526	-0.0254591	-0.0251716	-0.0249163	-0.0246928	-0.0244839	-0.0242698	-0.0240444	-0.0238285	-0.0236779	-0.0236803	-0.0239428
167	-0.000624607	0.00196235	0.00622855	0.0119735	0.01884	0.0263457	0.0339279	0.0409974	0.0469954	0.0514496	0.0540215	0.0545419	0.053029	0.0496876	0.0448869	0.0391217	0.0329594	0.0269816	0.0217275	0.0176459	0.0150605	0.0141513	0.014953	0.0173691	0.021198	0.0261678	0.031972	0.0383007	0.044864	0.0514063	0.0577126	0.0636083	0.0689549	0.073644	0.0775906	0.080728	0.0830061	0.0843922	0.0848757	0.0844726	0.0832312	0.0812347	0.0786004	0.0754738	0.0720184	0.0684011	0.0647775	0.0612796	0.0580079
168	0.0296811	0.0307249	0.0309622	0.030383	0.0290355	0.0270237	0.0245015	0.0216619	0.0187226	0.0159082	0.0134317	0.011476	0.0101795	0.00962467	0.00983349	0.0107678	0.0123361	0.0144051	0.0168138	0.0193897	0.0219639	0.0243839	0.0265249	0.0282963	0.0296472	0.0305675	0.0310878	0.0312755	0.031229	0.0310681	0.0309225	0.0309193	0.0311708	0.0317639	0.0327524	0.0341534	0.0359482	0.0380877	0.040501	0.043107	0.0458255	0.0485878	0.0513435	0.0540648	0.0567477	0.0594115	0.0620967	0.0648607	0.06777
169	0.0192483	0.0209779	0.0222087	0.0227684	0.0225289	0.0214177	0.0194248	0.0166013	0.0130512	0.00891738	0.0043637	-0.00044358	-0.00535084	-0.0102273	-0.0149693	-0.0194995	-0.0237619	-0.0277134	-0.0313151	-0.0345232	-0.0372826	-0.0395258	-0.0411764	-0.0421582	-0.0424068	-0.0418813	-0.040574	-0.0385166	-0.0357806	-0.0324744	-0.0287364	-0.0247265	-0.020616	-0.0165768	-0.0127708	-0.00934128	-0.00640623	-0.00405529	-0.00234943	-0.00132262	-0.000984259	-0.00132122	-0.00229923	-0.0038637	-0.0059404	-0.00843659	-0.0112427	-0.0142344	-0.0172747
170	0.0378178	0.0367333	0.0349614	0.0325284	0.0295246	0.0261032	0.0224714	0.0188724	0.0155618	0.0127819	0.0107387	0.00958507	0.00941185	0.0102475	0.0120639	0.0147855	0.018301	0.0224738	0.027151	0.0321702	0.0373648	0.0425686	0.0476211	0.0523748	0.0567026	0.0605054	0.0637199	0.0663245	0.0683429	0.0698454	0.0709451	0.0717893	0.0725456	0.0733851	0.0744651	0.0759141	0.077821	0.0802292	0.0831341	0.0864848	0.0901866	0.0941081	0.0980905	0.101961	0.10555	0.108708	0.111324	0.113335	0.114723
171	0.0591998	0.0632657	0.0661923	0.067618	0.067299	0.0651377	0.0611951	0.0556849	0.0489501	0.0414253	0.0335929	0.0259386	0.0189131	0.0129042	0.00821885	0.0050762	0.00360833	0.0038655	0.00582283	0.00938613	0.0143961	0.0206322	0.0278181	0.0356303	0.0437111	0.0516842	0.059173	0.0658183	0.0712959	0.0753311	0.0777108	0.0782932	0.0770145	0.0738931	0.0690273	0.0625898	0.054817	0.0459968	0.0364565	0.0265522	0.0166609	0.00717517	-0.00150162	-0.00896168	-0.0148029	-0.0186443	-0.0201472	-0.0190415	-0.015153
172	0.100878	0.100304	0.0990296	0.0970514	0.0944079	0.0911735	0.0874507	0.0833591	0.0790208	0.0745459	0.0700178	0.0654825	0.0609412	0.0563516	0.0516369	0.0467057	0.041477	0.0359084	0.0300189	0.0239031	0.0177338	0.0117531	0.00625144	0.00153791	-0.0020978	-0.00442727	-0.00532421	-0.00479738	-0.00300907	-0.00027375	0.00296483	0.00617652	0.00880227	0.010319	0.0103032	0.00848386	0.00477711	-0.00070284	-0.00765886	-0.0156484	-0.0241375	-0.0325612	-0.0403834	-0.0471469	-0.0525091	-0.056261	-0.058331	-0.0587733	-0.0577465
173	0.0965266	0.0975211	0.0993946	0.102228	0.105998	0.110574	0.11573	0.121165	0.126541	0.13151	0.135757	0.139025	0.141137	0.142001	0.141604	0.13999	0.137242	0.133449	0.128694	0.123036	0.116515	0.109159	0.101008	0.0921302	0.082641	0.0727107	0.0625617	0.052457	0.0426826	0.0335269	0.0252596	0.0181147	0.0122758	0.00786805	0.00495396	0.00353372	0.00354807	0.00488394	0.00738254	0.010849	0.0150627	0.0197868	0.024777	0.0297892	0.0345867	0.0389465	0.0426667	0.0455739	0.0475321
174	-0.0303501	-0.0358053	-0.0408132	-0.045284	-0.0491664	-0.052439	-0.0550985	-0.0571461	-0.0585746	-0.0593586	-0.0594497	-0.0587772	-0.057256	-0.0547985	-0.0513289	-0.0467973	-0.0411924	-0.0345504	-0.0269609	-0.018567	-0.00956245	-0.000185449	0.00928797	0.0185507	0.0272716	0.0351032	0.0416946	0.0467075	0.049841	0.0508596	0.0496261	0.04613	0.040507	0.0330411	0.0241474	0.0143367	0.00416709	-0.00580954	-0.0150957	-0.0232839	-0.0300758	-0.0352848	-0.0388263	-0.0407002	-0.0409723	-0.0397584	-0.0372149	-0.0335356	-0.0289522
175	0.0299781	0.0310881	0.0320547	0.0326975	0.0328915	0.0325803	0.0317808	0.0305774	0.029107	0.0275377	0.0260421	0.0247722	0.0238365	0.023286	0.02311	0.0232407	0.0235673	0.0239535	0.0242574	0.0243485	0.0241213	0.0235025	0.0224542	0.020973	0.0190865	0.0168476	0.0143293	0.0116187	0.00881266	0.00601311	0.00332227	0.000836135	-0.00136329	-0.00321552	-0.00468684	-0.00577188	-0.00649138	-0.0068861	-0.00700801	-0.00690996	-0.00663628	-0.00621656	-0.00566425	-0.00497997	-0.00415804	-0.00319338	-0.00208597	-0.000841396	0.000532247
176	0.0155838	0.0173843	0.0196885	0.0222791	0.024875	0.0271607	0.0288242	0.0295976	0.0292949	0.027841	0.0252876	0.021812	0.0176995	0.0133105	0.00903827	0.00526301	0.00230943	0.00041298	-0.000300673	0.000178373	0.00175196	0.00423277	0.0073713	0.0108878	0.0145058	0.0179833	0.0211394	0.0238712	0.0261599	0.0280659	0.0297116	0.031259	0.0328831	0.0347469	0.0369793	0.0396592	0.0428047	0.0463705	0.050252	0.0542962	0.058317	0.0621126	0.0654824	0.0682436	0.070246	0.071385	0.0716113	0.0709367	0.0694332
177	0.00745018	0.00479507	0.00280538	0.00159837	0.0012508	0.00180163	0.00325595	0.00558836	0.0087449	0.0126433	0.0171724	0.022191	0.0275284	0.0329857	0.0383409	0.0433568	0.0477925	0.0514192	0.0540358	0.0554857	0.0556705	0.0545599	0.0521956	0.0486886	0.0442103	0.038978	0.0332381	0.0272467	0.0212526	0.0154816	0.0101251	0.00533281	0.00120789	-0.00219368	-0.00486202	-0.00682972	-0.00816611	-0.00896929	-0.00935634	-0.00945251	-0.00938051	-0.0092512	-0.00915636	-0.00916418	-0.00931708	-0.00963171	-0.0101007	-0.0106958	-0.0113723
178	0.0608201	0.0617771	0.0625433	0.0629795	0.0629521	0.0623443	0.0610635	0.0590462	0.0562599	0.0527032	0.0484033	0.0434134	0.037811	0.0316961	0.0251913	0.018438	0.0115896	0.00479997	-0.00179343	-0.00808675	-0.0140248	-0.0196089	-0.0248959	-0.0299865	-0.0350065	-0.0400832	-0.0453215	-0.0507817	-0.0564631	-0.0622928	-0.0681229	-0.0737346	-0.0788503	-0.0831549	-0.0863247	-0.0880607	-0.0881229	-0.0863584	-0.0827189	-0.0772665	-0.0701666	-0.0616722	-0.0521017	-0.0418145	-0.0311861	-0.0205847	-0.0103504	-0.000777214	0.00790109
179	0.0214758	0.022316	0.0237757	0.0258537	0.0285032	0.031629	0.0350883	0.038698	0.0422469	0.0455114	0.0482731	0.0503365	0.0515469	0.051805	0.0510804	0.0494207	0.0469544	0.0438886	0.0404968	0.0370996	0.0340381	0.0316422	0.0301987	0.0299214	0.0309291	0.0332321	0.0367301	0.0412223	0.0464282	0.0520177	0.0576448	0.0629808	0.0677417	0.0717059	0.0747223	0.0767095	0.0776487	0.0775755	0.07657	0.0747491	0.0722589	0.0692664	0.0659493	0.0624845	0.0590347	0.0557345	0.0526782	0.0499099	0.0474179
180	0.0521513	0.0488624	0.0454266	0.0420446	0.0389312	0.0362907	0.0342903	0.0330364	0.032557	0.0327967	0.0336271	0.0348696	0.0363276	0.0378203	0.0392101	0.040421	0.041445	0.0423372	0.0432014	0.0441689	0.0453711	0.0469109	0.0488363	0.0511219	0.0536618	0.0562771	0.0587356	0.0607822	0.0621729	0.0627101	0.0622717	0.0608308	0.0584629	0.055338	0.0517011	0.0478427	0.0440655	0.0406505	0.0378276	0.0357525	0.034493	0.034026	0.0342463	0.0349864	0.0360436	0.0372094	0.0382951	0.0391507	0.0396738
181	0.0267698	0.0312753	0.0347982	0.0370058	0.0376267	0.036479	0.0334943	0.0287354	0.0224038	0.0148325	0.00646389	-0.00218714	-0.0105813	-0.0182068	-0.0246283	-0.029526	-0.0327204	-0.0341825	-0.0340285	-0.0325016	-0.0299421	-0.0267491	-0.0233386	-0.0201034	-0.0173804	-0.0154259	-0.0144028	-0.0143762	-0.0153209	-0.0171365	-0.0196706	-0.0227459	-0.026188	-0.0298505	-0.0336317	-0.0374818	-0.0413983	-0.0454111	-0.0495606	-0.0538751	-0.0583498	-0.0629335	-0.0675214	-0.0719566	-0.0760382	-0.0795388	-0.0822276	-0.0839008	-0.084413
182	0.110876	0.109454	0.107788	0.106142	0.104732	0.103708	0.103143	0.103032	0.103303	0.103827	0.104447	0.105001	0.105349	0.105397	0.105109	0.104508	0.10367	0.102704	0.101733	0.100881	0.100252	0.0999197	0.099925	0.10027	0.100921	0.101812	0.102851	0.10392	0.104892	0.105637	0.106039	0.106009	0.105494	0.104484	0.103003	0.101105	0.0988614	0.0963477	0.0936333	0.090774	0.0878083	0.0847591	0.0816391	0.0784604	0.0752441	0.0720291	0.0688758	0.0658647	0.0630893
183	-0.0282341	-0.0232172	-0.0180296	-0.0128851	-0.00800361	-0.00359596	0.000152233	0.00309423	0.00513284	0.00622734	0.00639632	0.00571669	0.00431882	0.00237793	0.000102001	-0.00228307	-0.00455003	-0.00648695	-0.00791249	-0.0086882	-0.00872684	-0.00799633	-0.00651963	-0.00437186	-0.00167524	0.00140764	0.00468276	0.00793632	0.0109497	0.0135174	0.0154663	0.0166746	0.0170863	0.0167204	0.015671	0.0140996	0.0122185	0.0102678	0.00848811	0.00709324	0.00624631	0.0060436	0.006508	0.00759287	0.00919506	0.0111743	0.0133754	0.0156497	0.0178717
184	0.0266454	0.0255612	0.0242807	0.0227686	0.0210067	0.0189945	0.0167493	0.0143059	0.0117163	0.00904969	0.00639038	0.00383384	0.00148004	-0.000574833	-0.00224718	-0.0034743	-0.00422124	-0.00448528	-0.00429706	-0.00371769	-0.00283179	-0.00173678	-0.000529784	0.000705815	0.00191152	0.00305964	0.00415207	0.0052121	0.00627102	0.00735285	0.00846063	0.00956708	0.0106117	0.0115046	0.0121363	0.0123912	0.012163	0.0113702	0.00997101	0.00797492	0.00545026	0.00252475	-0.00062076	-0.00376534	-0.00666666	-0.00908357	-0.0108002	-0.0116481	-0.0115236
185	0.0250432	0.0276801	0.0312497	0.0355385	0.0402805	0.0451796	0.0499341	0.0542611	0.0579197	0.0607281	0.0625745	0.0634194	0.0632918	0.0622769	0.0605007	0.0581111	0.0552608	0.0520937	0.0487369	0.0452979	0.0418676	0.0385248	0.0353418	0.0323879	0.0297296	0.0274269	0.0255269	0.0240571	0.0230203	0.022393	0.0221271	0.0221557	0.0223987	0.0227695	0.0231801	0.0235441	0.0237797	0.0238129	0.023582	0.023043	0.0221754	0.0209854	0.0195069	0.0177979	0.0159331	0.0139925	0.012049	0.0101557	0.00833702
186	0.0475131	0.0422778	0.0359095	0.0287342	0.0210973	0.0133252	0.00569231	-0.00160176	-0.00844467	-0.0148113	-0.020753	-0.0263782	-0.0318271	-0.0372453	-0.0427583	-0.0484526	-0.0543619	-0.0604599	-0.0666573	-0.0728043	-0.0786967	-0.0840863	-0.0886965	-0.0922408	-0.0944431	-0.0950583	-0.0938912	-0.0908126	-0.0857723	-0.0788062	-0.070038	-0.0596736	-0.047989	-0.035314	-0.0220144	-0.00847319	0.00492417	0.0178036	0.0298136	0.0406355	0.0499943	0.0576694	0.063507	0.0674323	0.069459	0.069693	0.068329	0.0656369	0.0619423
187	-0.00696566	-0.00743934	-0.00789116	-0.00816212	-0.00806735	-0.00742317	-0.00607099	-0.00389613	-0.000841083	0.00308595	0.00780673	0.0131733	0.0189738	0.0249449	0.0307911	0.0362094	0.040917	0.0446786	0.0473303	0.0487972	0.0491017	0.0483624	0.0467827	0.0446313	0.0422169	0.0398596	0.0378607	0.0364742	0.0358811	0.0361698	0.0373256	0.0392316	0.0416824	0.0444084	0.0471098	0.0494934	0.0513082	0.052375	0.0526073	0.0520208	0.0507319	0.0489464	0.0469383	0.0450208	0.0435117	0.042698	0.0428039	0.0439691	0.0462384
188	0.0306879	0.0323538	0.033758	0.0348631	0.0356552	0.0361516	0.0364057	0.0365057	0.0365689	0.0367297	0.0371226	0.0378626	0.0390267	0.0406407	0.0426736	0.0450416	0.0476207	0.0502643	0.0528236	0.0551664	0.0571927	0.0588444	0.0601101	0.0610227	0.0616504	0.0620842	0.0624213	0.0627505	0.0631408	0.0636344	0.064244	0.0649541	0.0657242	0.0664954	0.0671975	0.0677579	0.0681108	0.0682045	0.0680077	0.0675132	0.06674	0.0657342	0.0645679	0.0633351	0.062144	0.0611064	0.0603248	0.0598791	0.0598145
189	0.00402046	0.0048751	0.00634466	0.00844115	0.0111367	0.0143673	0.0180383	0.0220315	0.0262112	0.0304288	0.0345265	0.0383389	0.0416949	0.0444206	0.0463454	0.0473119	0.0471898	0.0458918	0.0433885	0.0397195	0.0349974	0.0294044	0.0231803	0.0166057	0.00998051	0.0036016	-0.00225892	-0.0073727	-0.0115696	-0.0147459	-0.0168661	-0.0179576	-0.0181011	-0.0174182	-0.0160581	-0.0141832	-0.011956	-0.00952632	-0.00702129	-0.00453922	-0.00214727	0.000116036	0.00223443	0.00420427	0.00602369	0.00768236	0.00915423	0.0103942	0.0113398
190	0.0317736	0.0318217	0.0315765	0.0310783	0.0303681	0.029488	0.0284793	0.0273812	0.0262272	0.0250416	0.0238359	0.0226061	0.0213313	0.0199741	0.018483	0.0167973	0.0148544	0.0125975	0.0099834	0.00698911	0.00361667	-0.000104926	-0.00412005	-0.00834877	-0.0126903	-0.017028	-0.0212354	-0.0251847	-0.028757	-0.0318525	-0.0343989	-0.0363576	-0.0377245	-0.0385278	-0.038822	-0.0386826	-0.0381992	-0.0374698	-0.0365935	-0.0356624	-0.0347523	-0.0339138	-0.0331663	-0.0324954	-0.0318551	-0.0311765	-0.0303797	-0.0293891	-0.0281495
191	0.0166437	0.0153609	0.0138187	0.0121373	0.0104446	0.00886263	0.0074948	0.0064173	0.00567346	0.00527151	0.00518507	0.00535606	0.00569966	0.00611141	0.00647665	0.00668217	0.00663003	0.00625186	0.00552163	0.00446406	0.0031564	0.00172262	0.000320404	-0.000876798	-0.00169982	-0.00200314	-0.0016815	-0.000682746	0.000984017	0.00324541	0.00596636	0.00895849	0.0119938	0.0148228	0.0171944	0.0188764	0.019673	0.0194381	0.0180848	0.0155902	0.0119985	0.00741955	0.00202452	-0.00396282	-0.0102799	-0.0166431	-0.0227688	-0.0283951	-0.0333018
192	0.138968	0.14048	0.140989	0.140429	0.138807	0.13621	0.132789	0.128749	0.124332	0.119796	0.115401	0.111392	0.107987	0.105369	0.103676	0.102997	0.103369	0.104774	0.107137	0.110322	0.114142	0.118355	0.12268	0.126815	0.130457	0.133331	0.135216	0.135966	0.135524	0.133924	0.131284	0.127785	0.123654	0.119136	0.114476	0.109897	0.10559	0.101713	0.0983886	0.0957062	0.0937231	0.0924661	0.0919294	0.0920738	0.0928258	0.0940786	0.0956957	0.0975174	0.0993709
193	0.0275969	0.0281452	0.0287764	0.029489	0.0302925	0.0312068	0.0322599	0.0334841	0.0349117	0.0365691	0.0384714	0.0406179	0.0429878	0.0455376	0.0482	0.0508837	0.0534767	0.0558514	0.057874	0.0594167	0.0603711	0.0606634	0.0602666	0.0592092	0.057578	0.0555148	0.0532055	0.0508633	0.0487062	0.0469336	0.0457048	0.0451234	0.0452279	0.0459908	0.0473234	0.0490861	0.0511013	0.0531704	0.0550912	0.0566765	0.0577711	0.0582662	0.0581099	0.0573106	0.0559346	0.054096	0.0519432	0.0496418	0.0473559
194	-0.0177131	-0.0203269	-0.0232477	-0.0262095	-0.0289369	-0.0311619	-0.032639	-0.0331593	-0.0325611	-0.030737	-0.0276379	-0.0232724	-0.0177038	-0.0110459	-0.0034592	0.00485083	0.0136359	0.0226082	0.0314476	0.0398146	0.0473675	0.0537852	0.0587895	0.0621682	0.0637954	0.0636478	0.0618166	0.0585106	0.0540486	0.0488404	0.043356	0.0380882	0.0335105	0.0300364	0.0279848	0.0275554	0.0288189	0.0317204	0.0360934	0.0416795	0.0481501	0.0551287	0.0622117	0.0689909	0.0750774	0.080127	0.0838666	0.0861173	0.0868104
195	-0.00184443	-0.00383458	-0.00480608	-0.00487009	-0.00417552	-0.0028917	-0.0011945	0.000744019	0.00276363	0.00472309	0.0065068	0.00803075	0.0092464	0.0101413	0.0107359	0.0110774	0.011232	0.0112778	0.0112981	0.011374	0.0115764	0.011955	0.0125291	0.0132802	0.0141523	0.0150588	0.0158961	0.0165616	0.0169697	0.0170647	0.016827	0.0162719	0.0154411	0.01439	0.0131723	0.0118258	0.0103633	0.00877005	0.00700873	0.0050308	0.00279217	0.000270233	-0.0025213	-0.00552281	-0.00862712	-0.0116869	-0.0145313	-0.0169892	-0.0189174
196	0.0863729	0.0825228	0.078243	0.073703	0.0690697	0.0645	0.0601372	0.0561096	0.0525324	0.0495081	0.0471264	0.0454601	0.0445558	0.0444228	0.0450192	0.0462418	0.0479211	0.0498255	0.0516747	0.0531632	0.053991	0.0538985	0.0527008	0.0503141	0.0467711	0.0422196	0.0369066	0.0311479	0.02529	0.0196681	0.014567	0.0101871	0.0066189	0.003831	0.00167126	-0.000115444	-0.00185424	-0.00389494	-0.00655963	-0.0100906	-0.0146069	-0.0200765	-0.0263099	-0.0329773	-0.0396462	-0.0458354	-0.0510772	-0.0549779	-0.0572691
197	0.0370254	0.0352518	0.0343363	0.0344649	0.0357258	0.0381015	0.0414727	0.0456327	0.0503115	0.0552062	0.0600123	0.0644535	0.068305	0.0714084	0.0736774	0.0750947	0.0757014	0.0755834	0.0748578	0.0736613	0.0721412	0.0704464	0.0687195	0.0670866	0.0656487	0.0644733	0.063591	0.062996	0.062651	0.0624951	0.0624531	0.0624437	0.0623864	0.0622068	0.0618398	0.0612322	0.0603448	0.059155	0.0576584	0.0558721	0.053836	0.0516138	0.0492932	0.0469815	0.0447992	0.0428683	0.0412968	0.0401621	0.0394959
198	-0.0305127	-0.0301505	-0.0296264	-0.0288588	-0.0277637	-0.0262598	-0.0242736	-0.0217428	-0.0186199	-0.0148754	-0.0105006	-0.00550961	5.89612e-05	0.00614157	0.0126498	0.0194716	0.0264728	0.0334996	0.0403816	0.0469362	0.052977	0.0583247	0.0628218	0.0663465	0.0688257	0.0702412	0.0706297	0.0700745	0.0686933	0.0666224	0.0640033	0.0609713	0.0576497	0.0541467	0.0505555	0.0469549	0.0434104	0.0399744	0.0366851	0.0335662	0.030627	0.0278639	0.0252631	0.0228031	0.0204578	0.0181979	0.0159934	0.0138157	0.0116417
199	-0.0325706	-0.0406793	-0.0471831	-0.0516399	-0.0537505	-0.0533848	-0.05059	-0.0455815	-0.0387163	-0.0304561	-0.0213226	-0.0118513	-0.00254845	0.00614592	0.0138862	0.0204399	0.025695	0.0296581	0.0324407	0.0342376	0.0352991	0.0359003	0.036311	0.036769	0.0374577	0.0384887	0.0398922	0.0416138	0.0435212	0.0454177	0.0470637	0.048203	0.0485929	0.0480362	0.0464121	0.0437006	0.0399979	0.0355153	0.0305628	0.0255156	0.0207711	0.0167015	0.0136123	0.0117132	0.0111049	0.0117816	0.0136469	0.0165389	0.0202576
200	0.062294	0.0643434	0.0653422	0.0653643	0.0645247	0.0629662	0.0608464	0.0583284	0.0555746	0.0527403	0.0499672	0.0473754	0.0450539	0.0430546	0.0413892	0.0400307	0.0389193	0.037969	0.0370765	0.0361293	0.0350168	0.033642	0.0319353	0.0298673	0.02746	0.0247931	0.0220042	0.0192805	0.0168402	0.0149064	0.0136757	0.0132867	0.0137947	0.0151568	0.0172296	0.0197804	0.0225102	0.0250847	0.0271711	0.0284753	0.0287777	0.027959	0.026015	0.0230561	0.0192928	0.0150107	0.0105385	0.00621345	0.00234753
201	-0.0210948	-0.0288913	-0.0366675	-0.0439872	-0.0504459	-0.0556952	-0.0594594	-0.0615436	-0.061836	-0.0603066	-0.0570039	-0.0520517	-0.0456442	-0.03804	-0.0295521	-0.0205353	-0.0113697	-0.0024416	0.00587744	0.0132517	0.0194022	0.0241242	0.0273023	0.0289177	0.0290496	0.0278685	0.0256209	0.0226094	0.0191672	0.0156321	0.0123222	0.0095156	0.00743469	0.00623559	0.00600172	0.00674111	0.00838767	0.0108077	0.0138121	0.0171735	0.0206464	0.0239861	0.0269663	0.0293907	0.0311027	0.0319898	0.0319869	0.0310778	0.0292933
202	0.0073232	0.00599787	0.00534998	0.00542445	0.00621514	0.00766047	0.00964335	0.011998	0.0145252	0.0170137	0.0192646	0.0211125	0.022439	0.0231767	0.0233054	0.0228434	0.0218376	0.0203577	0.0184949	0.0163658	0.0141164	0.0119219	0.00997851	0.00848473	0.00761564	0.00749518	0.00817374	0.00961617	0.0117025	0.0142409	0.0169897	0.0196855	0.0220741	0.0239404	0.0251349	0.025591	0.0253309	0.0244584	0.02314	0.0215782	0.0199813	0.0185351	0.0173794	0.0165929	0.0161865	0.0161063	0.0162426	0.0164438	0.0165333
203	0.0738458	0.0706467	0.0673382	0.0640966	0.0610541	0.0582897	0.0558305	0.0536628	0.0517487	0.0500449	0.0485189	0.0471609	0.0459897	0.0450498	0.0444026	0.0441116	0.0442261	0.0447669	0.045717	0.0470186	0.0485754	0.0502599	0.0519235	0.0534069	0.0545523	0.0552148	0.0552748	0.054648	0.0532927	0.0512117	0.0484486	0.0450797	0.0412039	0.0369336	0.0323879	0.0276884	0.022958	0.0183201	0.0138991	0.00982015	0.00620961	0.00319254	0.000888913	-0.000592878	-0.00116439	-0.000766838	0.000619102	0.002965	0.00618952
204	0.0113778	0.0123946	0.0136134	0.0149701	0.0164286	0.0179754	0.0196098	0.0213338	0.0231426	0.0250187	0.0269293	0.0288246	0.0306376	0.032285	0.0336704	0.0346902	0.035244	0.035245	0.0346312	0.0333718	0.0314698	0.0289609	0.0259089	0.0223986	0.0185272	0.0143947	0.0100933	0.0056997	0.00126972	-0.00316196	-0.00757727	-0.0119664	-0.0163173	-0.0206056	-0.0247857	-0.0287857	-0.032505	-0.0358169	-0.038575	-0.0406259	-0.0418242	-0.0420504	-0.0412249	-0.0393183	-0.0363541	-0.0324063	-0.0275936	-0.022073	-0.0160332
205	0.00544349	0.00606895	0.00641046	0.00637312	0.00590682	0.00501558	0.00375915	0.00224586	0.000618261	-0.000965467	-0.00234994	-0.00339705	-0.00399421	-0.0040565	-0.003525	-0.00236442	-0.000562687	0.00186673	0.00488023	0.0083992	0.0123067	0.0164481	0.0206363	0.0246633	0.0283157	0.0313935	0.0337281	0.0351982	0.0357416	0.0353616	0.0341256	0.0321582	0.0296283	0.0267331	0.0236798	0.0206685	0.0178755	0.0154416	0.0134634	0.0119895	0.0110204	0.0105121	0.0103815	0.0105147	0.0107756	0.0110175	0.0110958	0.0108849	0.0102945
206	-0.0244056	-0.0246096	-0.0242757	-0.0234272	-0.0221176	-0.0204244	-0.0184407	-0.0162682	-0.0140138	-0.0117903	-0.00971977	-0.00793561	-0.0065797	-0.00579104	-0.00568634	-0.00633541	-0.00773759	-0.00980542	-0.0123602	-0.0151419	-0.0178304	-0.0200762	-0.021533	-0.0218893	-0.0208965	-0.0183917	-0.0143157	-0.00872328	-0.00178721	0.00620718	0.0148765	0.0237629	0.0323656	0.0401778	0.0467261	0.0516099	0.0545358	0.0553435	0.0540209	0.0507069	0.0456807	0.0393387	0.0321607	0.0246697	0.0173901	0.0108084	0.00533908	0.00129924	-0.00110911
207	-0.0508748	-0.0414663	-0.0324797	-0.0239852	-0.0160077	-0.00852839	-0.00148933	0.00519553	0.0116228	0.0178761	0.0240003	0.0299788	0.0357193	0.0410509	0.0457355	0.0494922	0.0520336	0.0531103	0.052557	0.0503309	0.0465353	0.0414234	0.0353811	0.0288923	0.0224896	0.0167001	0.0119913	0.00872443	0.00712124	0.0072466	0.00900937	0.0121806	0.0164261	0.0213487	0.0265342	0.0315948	0.0362063	0.0401356	0.0432562	0.0455515	0.0471044	0.0480744	0.0486658	0.0490912	0.0495363	0.0501319	0.0509381	0.0519413	0.0530644
208	0.0151544	0.0127685	0.0107973	0.00911532	0.00758175	0.00605795	0.00442346	0.00258865	0.000503427	-0.0018382	-0.00439733	-0.00709262	-0.00980522	-0.0123859	-0.0146643	-0.0164609	-0.0176024	-0.0179394	-0.0173658	-0.0158361	-0.0133775	-0.0100931	-0.00615549	-0.00179071	0.00274624	0.0072014	0.0113535	0.0150424	0.0181884	0.0208005	0.0229713	0.0248596	0.0266663	0.0286067	0.0308836	0.0336653	0.037069	0.041151	0.0459012	0.0512451	0.0570475	0.0631216	0.0692398	0.0751477	0.0805804	0.0852808	0.0890188	0.0916095	0.0929277
209	0.0868927	0.0905765	0.0936041	0.0959509	0.0975964	0.0985317	0.098771	0.0983606	0.097386	0.0959721	0.0942773	0.0924797	0.0907608	0.0892862	0.0881883	0.0875521	0.0874064	0.0877219	0.0884131	0.0893444	0.090337	0.0911772	0.0916253	0.0914281	0.0903353	0.0881196	0.0846002	0.079666	0.0732935	0.0655591	0.056641	0.0468116	0.0364225	0.0258821	0.0156292	0.00610333	-0.00228436	-0.00918053	-0.0143148	-0.0175198	-0.0187435	-0.0180529	-0.0156279	-0.0117456	-0.00675862	-0.00106699	0.00491074	0.0107668	0.0161313
210	-0.0489947	-0.0570182	-0.0671433	-0.0790699	-0.092356	-0.106456	-0.120764	-0.134661	-0.147554	-0.158914	-0.168303	-0.175393	-0.179978	-0.181973	-0.181409	-0.178419	-0.173216	-0.166072	-0.157302	-0.14724	-0.136227	-0.124596	-0.112659	-0.100696	-0.0889432	-0.0775858	-0.0667492	-0.0564974	-0.0468348	-0.0377133	-0.0290437	-0.0207141	-0.0126104	-0.00464083	0.00324272	0.0110282	0.0186376	0.0259334	0.0327362	0.0388512	0.0440972	0.0483348	0.051486	0.0535441	0.0545709	0.0546841	0.0540388	0.0528074	0.0511619
211	-0.0428354	-0.0448826	-0.0479631	-0.0519673	-0.0566831	-0.0618126	-0.0669986	-0.0718567	-0.0760121	-0.0791346	-0.0809688	-0.0813557	-0.0802424	-0.0776808	-0.0738154	-0.0688633	-0.0630902	-0.056784	-0.0502282	-0.0436768	-0.0373331	-0.0313355	-0.0257509	-0.0205784	-0.0157609	-0.0112027	-0.00679033	-0.00241331	0.00201601	0.00654601	0.011174	0.0158408	0.0204341	0.0247989	0.0287578	0.0321341	0.0347768	0.0365806	0.0375	0.0375553	0.0368321	0.0354749	0.0336744	0.0316512	0.029634	0.0278378	0.0264435	0.0255805	0.0253147
212	0.0253321	0.026477	0.0265514	0.0253567	0.02278	0.01881	0.0135446	0.00718881	4.14026e-05	-0.00752703	-0.0151035	-0.0222657	-0.0286143	-0.033802	-0.0375561	-0.0396928	-0.0401232	-0.0388516	-0.0359667	-0.0316299	-0.0260596	-0.0195161	-0.0122873	-0.00467411	0.00302287	0.010517	0.0175489	0.0238991	0.029399	0.0339396	0.0374766	0.0400308	0.0416825	0.0425603	0.042826	0.042656	0.0422235	0.0416829	0.041158	0.0407351	0.0404606	0.040341	0.040347	0.0404202	0.0404812	0.040439	0.040201	0.039683	0.0388184
213	0.0554819	0.0537147	0.0524489	0.0517903	0.051804	0.0525069	0.0538636	0.0557861	0.0581367	0.0607367	0.0633791	0.0658448	0.0679207	0.0694166	0.07018	0.070106	0.0691445	0.0673009	0.0646349	0.0612551	0.0573103	0.0529789	0.0484562	0.0439415	0.0396256	0.0356805	0.0322502	0.0294455	0.0273396	0.0259692	0.0253365	0.0254154	0.0261575	0.0274992	0.0293657	0.0316723	0.0343237	0.0372101	0.0402043	0.0431611	0.0459221	0.0483264	0.0502257	0.051502	0.0520838	0.051957	0.0511715	0.0498385	0.0481228
214	-0.00135181	-0.00353082	-0.00578236	-0.00809025	-0.0104303	-0.0127722	-0.0150829	-0.0173317	-0.019494	-0.0215541	-0.0235044	-0.0253417	-0.0270614	-0.0286509	-0.0300841	-0.0313188	-0.0322995	-0.0329638	-0.0332528	-0.0331223	-0.0325522	-0.0315523	-0.0301622	-0.0284456	-0.0264786	-0.0243376	-0.0220868	-0.0197708	-0.0174118	-0.0150124	-0.0125624	-0.0100471	-0.00745687	-0.00479503	-0.00208442	0.000628473	0.00327293	0.00575754	0.00797807	0.00982859	0.0112144	0.0120646	0.0123423	0.012052	0.0112423	0.0100053	0.00847132	0.00679907	0.0051619
215	0.0509765	0.0500978	0.0486626	0.0468681	0.0449487	0.0431541	0.0417232	0.0408574	0.0406973	0.0413065	0.0426649	0.044672	0.047159	0.0499075	0.0526713	0.0551982	0.0572517	0.0586286	0.0591744	0.0587935	0.0574554	0.055195	0.0521067	0.048335	0.0440612	0.0394894	0.0348336	0.0303052	0.0261026	0.0224002	0.0193394	0.0170186	0.0154869	0.01474	0.0147209	0.0153254	0.0164116	0.017813	0.0193537	0.0208645	0.022198	0.0232409	0.0239208	0.0242091	0.0241174	0.0236911	0.0229989	0.0221227	0.0211472
216	-0.0954824	-0.0906596	-0.0852318	-0.0794447	-0.0735257	-0.0676597	-0.0619732	-0.0565272	-0.0513191	-0.0462942	-0.0413617	-0.0364151	-0.031351	-0.0260872	-0.0205753	-0.0148093	-0.00882676	-0.00270332	0.00345879	0.00954751	0.0154593	0.0211157	0.0264746	0.0315332	0.0363227	0.0408954	0.0453076	0.0496011	0.0537866	0.0578333	0.0616668	0.065176	0.0682299	0.0706998	0.0724831	0.0735247	0.0738315	0.0734782	0.0726041	0.071401	0.0700935	0.0689145	0.0680795	0.0677624	0.0680762	0.0690606	0.0706768	0.0728118	0.0752891
217	-0.0349958	-0.0385417	-0.0417876	-0.0446835	-0.0472017	-0.0493394	-0.0511224	-0.0526065	-0.053877	-0.0550421	-0.056221	-0.0575262	-0.0590437	-0.0608136	-0.062816	-0.0649664	-0.0671223	-0.0691007	-0.0707032	-0.0717448	-0.0720794	-0.0716198	-0.0703468	-0.0683101	-0.0656203	-0.0624362	-0.0589486	-0.0553643	-0.0518899	-0.0487187	-0.0460184	-0.043921	-0.0425163	-0.0418473	-0.0419104	-0.0426576	-0.0440008	-0.0458174	-0.0479562	-0.0502446	-0.052497	-0.0545258	-0.0561548	-0.057233	-0.0576482	-0.0573376	-0.0562939	-0.0545657	-0.0522509
218	0.0828136	0.0857786	0.0891844	0.093048	0.0973182	0.101878	0.106557	0.111149	0.115432	0.119196	0.122258	0.124483	0.125788	0.126149	0.125602	0.124234	0.122182	0.119624	0.116765	0.11383	0.111044	0.108615	0.106715	0.105456	0.104877	0.104931	0.105483	0.106327	0.1072	0.107816	0.107896	0.107201	0.105563	0.102902	0.0992388	0.0946917	0.089469	0.083849	0.0781569	0.0727362	0.0679185	0.0639937	0.0611829	0.0596178	0.0593289	0.0602442	0.0621976	0.0649479	0.0682035
219	0.0475124	0.0445839	0.040696	0.0360377	0.0308866	0.0255864	0.0205139	0.0160395	0.012485	0.0100822	0.00893988	0.00902478	0.0101605	0.012048	0.0143043	0.0165151	0.0182926	0.0193291	0.019439	0.0185846	0.0168811	0.0145811	0.0120409	0.00967239	0.00788919	0.00705423	0.00743639	0.00918134	0.0122987	0.0166651	0.0220412	0.0280983	0.0344523	0.0406977	0.0464406	0.0513269	0.0550653	0.0574445	0.0583441	0.0577401	0.0557039	0.0523975	0.0480629	0.043006	0.0375745	0.0321277	0.0270023	0.0224774	0.0187446
220	0.0407451	0.0424744	0.0437656	0.0445569	0.0448409	0.0446668	0.0441375	0.0433999	0.0426305	0.0420165	0.0417342	0.0419298	0.0427026	0.0440956	0.0460908	0.0486118	0.0515303	0.0546769	0.0578549	0.0608575	0.063486	0.0655688	0.0669774	0.0676379	0.0675351	0.0667077	0.0652381	0.0632376	0.0608308	0.0581431	0.0552912	0.0523807	0.0495078	0.0467665	0.0442547	0.0420797	0.0403573	0.039205	0.0387313	0.0390215	0.0401247	0.0420429	0.0447269	0.0480776	0.0519549	0.0561916	0.0606101	0.0650405	0.0693347
221	0.0541474	0.0491692	0.0440658	0.0389943	0.0341211	0.0296084	0.0256045	0.0222383	0.0196177	0.0178295	0.0169393	0.0169888	0.0179915	0.0199267	0.0227327	0.0263027	0.0304843	0.0350837	0.0398752	0.0446153	0.0490587	0.0529772	0.0561757	0.0585076	0.0598846	0.060282	0.0597375	0.0583451	0.0562443	0.0536075	0.0506252	0.0474922	0.0443928	0.0414895	0.0389134	0.0367574	0.0350725	0.0338656	0.0330996	0.0326964	0.0325422	0.0324966	0.0324051	0.0321135	0.031483	0.0304038	0.0288061	0.0266679	0.0240173
222	-0.0459349	-0.0467948	-0.0479437	-0.0492331	-0.0505061	-0.051603	-0.0523658	-0.0526438	-0.0522993	-0.0512157	-0.049307	-0.0465278	-0.0428831	-0.0384338	-0.0332974	-0.0276396	-0.0216594	-0.0155664	-0.00955716	-0.00379216	0.00161997	0.00662935	0.011242	0.0155095	0.0195143	0.0233544	0.0271301	0.0309354	0.0348532	0.0389527	0.0432881	0.0478958	0.0527899	0.0579564	0.0633476	0.0688778	0.0744223	0.0798227	0.0848956	0.0894487	0.0932978	0.0962858	0.0982987	0.0992783	0.0992305	0.0982277	0.0964062	0.0939579	0.0911169
223	-0.087557	-0.0821204	-0.0766009	-0.0712071	-0.0661479	-0.0616059	-0.0577101	-0.0545128	-0.0519779	-0.0499812	-0.0483264	-0.0467739	-0.0450777	-0.0430237	-0.0404623	-0.037329	-0.0336497	-0.0295331	-0.0251536	-0.0207282	-0.0164924	-0.012678	-0.00949296	-0.00710492	-0.0056284	-0.00511586	-0.00555358	-0.00686317	-0.00890857	-0.0115078	-0.0144478	-0.0175006	-0.0204387	-0.0230502	-0.0251517	-0.0266012	-0.0273082	-0.0272424	-0.026437	-0.0249856	-0.0230329	-0.0207601	-0.0183673	-0.0160557	-0.0140105	-0.0123863	-0.0112952	-0.0107979	-0.0109001
224	-0.00828797	-0.00457926	-0.000432633	0.00407988	0.00886943	0.0138362	0.0188755	0.0238843	0.0287671	0.0334418	0.0378448	0.041934	0.0456918	0.0491255	0.0522668	0.0551672	0.0578918	0.0605092	0.0630816	0.0656551	0.0682521	0.0708681	0.0734703	0.0759999	0.0783746	0.0804937	0.0822433	0.0835044	0.0841629	0.0841213	0.0833114	0.0817063	0.0793316	0.0762724	0.0726761	0.0687477	0.0647381	0.0609255	0.0575913	0.0549932	0.0533398	0.052768	0.0533285	0.0549787	0.0575854	0.0609353	0.0647537	0.0687292	0.0725416
225	0.01352	0.0129221	0.0119828	0.0106701	0.00896532	0.0068643	0.00437875	0.00153925	-0.00160286	-0.00497551	-0.00848891	-0.0120413	-0.0155268	-0.0188436	-0.021902	-0.024631	-0.026982	-0.0289307	-0.0304761	-0.0316382	-0.0324534	-0.0329697	-0.0332395	-0.0333132	-0.0332312	-0.0330194	-0.0326855	-0.0322203	-0.0316023	-0.0308047	-0.0298036	-0.0285844	-0.0271441	-0.0254894	-0.0236323	-0.0215852	-0.019358	-0.0169595	-0.0144026	-0.0117124	-0.00893395	-0.00613811	-0.00342352	-0.000912602	0.00125807	0.00295227	0.00405127	0.00447019	0.00417
226	-0.0919623	-0.0885985	-0.0852669	-0.0819114	-0.0784776	-0.0749216	-0.0712191	-0.0673704	-0.0634005	-0.0593538	-0.0552854	-0.0512513	-0.0473021	-0.0434812	-0.0398273	-0.0363798	-0.0331813	-0.0302778	-0.0277127	-0.0255184	-0.0237058	-0.0222567	-0.0211179	-0.0202013	-0.0193866	-0.0185298	-0.017476	-0.0160753	-0.0142018	-0.0117721	-0.00875876	-0.00519816	-0.00118905	0.00311716	0.00753312	0.0118565	0.0158925	0.0194745	0.0224812	0.0248479	0.0265695	0.027697	0.0283267	0.0285854	0.0286143	0.0285532	0.0285275	0.0286389	0.0289591
227	-0.0267338	-0.0254674	-0.0242147	-0.0230365	-0.0219971	-0.0211579	-0.0205693	-0.0202638	-0.0202507	-0.0205124	-0.0210054	-0.0216634	-0.0224027	-0.0231301	-0.0237504	-0.0241755	-0.0243337	-0.0241782	-0.0236953	-0.0229095	-0.0218841	-0.0207178	-0.0195358	-0.0184763	-0.017673	-0.0172358	-0.0172324	-0.0176724	-0.0184999	-0.0195952	-0.0207872	-0.0218762	-0.0226606	-0.0229641	-0.0226582	-0.0216754	-0.0200149	-0.0177384	-0.0149602	-0.0118315	-0.00852232	-0.00520277	-0.0020248	0.000892991	0.00347618	0.00569938	0.00758411	0.00919042	0.0106039
228	0.0275985	0.0277349	0.0278768	0.0280233	0.0281477	0.0281983	0.0281052	0.0277903	0.0271807	0.0262225	0.0248913	0.0231988	0.0211935	0.018956	0.0165917	0.0142213	0.0119712	0.00996386	0.00830843	0.00709224	0.00637255	0.00616962	0.00646132	0.00718035	0.00821521	0.0094158	0.010604	0.0115884	0.0121811	0.0122151	0.0115612	0.0101409	0.0079357	0.00499072	0.00141208	-0.0026417	-0.00697362	-0.0113663	-0.0156028	-0.0194872	-0.0228644	-0.0256351	-0.0277639	-0.0292805	-0.0302731	-0.0308743	-0.031243	-0.0315425	-0.0319187
229	-0.0188715	-0.0123784	-0.00659548	-0.00170178	0.00218377	0.00501003	0.00679437	0.00761614	0.0076044	0.00692225	0.00575036	0.00427163	0.00265837	0.00106254	-0.000390441	-0.00160447	-0.00251231	-0.00307284	-0.00326713	-0.00309422	-0.00256712	-0.00170938	-0.000552006	0.000869456	0.00251742	0.0043544	0.00634465	0.00845556	0.0106589	0.0129322	0.0152591	0.0176303	0.0200432	0.0225027	0.0250218	0.0276227	0.0303366	0.0332016	0.0362585	0.0395438	0.0430807	0.0468718	0.0508941	0.055098	0.0594095	0.0637368	0.0679775	0.072027	0.0757865
230	0.00688373	0.00466111	0.00334159	0.00300703	0.00367893	0.00530658	0.00776002	0.0108304	0.0142397	0.0176606	0.0207444	0.0231545	0.0246012	0.0248737	0.0238643	0.0215811	0.0181471	0.0137856	0.00879663	0.00352541	-0.00167008	-0.00645022	-0.0105199	-0.0136476	-0.0156769	-0.01653	-0.016205	-0.0147669	-0.0123351	-0.00906819	-0.00514821	-0.000766213	0.00388983	0.00864424	0.0133408	0.0178491	0.0220702	0.0259421	0.0294426	0.0325875	0.0354249	0.0380238	0.0404597	0.0427988	0.0450847	0.0473294	0.0495099	0.0515713	0.053434
231	-0.0527792	-0.0446573	-0.0361762	-0.0275992	-0.0191786	-0.0111385	-0.00366217	0.00311518	0.00910841	0.0142806	0.0186393	0.0222305	0.0251322	0.0274444	0.0292797	0.0307515	0.0319644	0.0330039	0.0339293	0.0347692	0.0355188	0.0361421	0.036576	0.0367371	0.0365315	0.0358662	0.0346617	0.0328663	0.0304681	0.0275044	0.024066	0.0202946	0.016374	0.012517	0.00894826	0.00588605	0.00352332	0.00201005	0.00143868	0.00183482	0.00315529	0.00529446	0.00809839	0.0113847	0.0149647	0.0186634	0.0223342	0.0258673	0.0291907
232	0.0632346	0.0592229	0.054396	0.0490604	0.0435548	0.0382227	0.0333852	0.0293176	0.0262325	0.0242692	0.02349	0.0238837	0.0253723	0.027822	0.0310534	0.0348534	0.0389875	0.0432114	0.0472849	0.0509843	0.0541164	0.0565304	0.0581285	0.0588724	0.0587862	0.0579537	0.0565105	0.0546311	0.0525113	0.0503485	0.048322	0.0465754	0.0452045	0.0442513	0.0437049	0.0435091	0.0435734	0.0437866	0.0440296	0.0441878	0.044162	0.043878	0.043293	0.0424002	0.041229	0.039843	0.0383338	0.0368134	0.0354034
233	0.00603112	0.00336692	0.000775897	-0.00160291	-0.00363542	-0.00519799	-0.00618323	-0.00650536	-0.00610505	-0.00495326	-0.00305385	-0.000444411	0.00280554	0.00659956	0.0108222	0.0153485	0.0200537	0.024821	0.0295464	0.0341409	0.0385291	0.0426465	0.0464345	0.0498372	0.0527979	0.0552582	0.0571584	0.0584428	0.0590654	0.0589981	0.0582383	0.0568144	0.0547886	0.0522579	0.0493518	0.0462279	0.0430631	0.0400417	0.0373411	0.0351155	0.0334831	0.0325163	0.0322378	0.0326229	0.0336064	0.0350926	0.0369675	0.0391103	0.0414033
234	0.0511036	0.0519213	0.0528488	0.0537812	0.054616	0.0552683	0.0556814	0.0558329	0.0557324	0.0554155	0.0549342	0.0543479	0.0537169	0.0530998	0.0525521	0.0521278	0.0518785	0.0518521	0.0520888	0.0526158	0.0534416	0.0545511	0.0559024	0.0574273	0.059036	0.0606256	0.0620922	0.063344	0.0643132	0.0649636	0.0652925	0.065326	0.0651095	0.0646948	0.0641271	0.0634336	0.0626164	0.0616506	0.0604887	0.0590684	0.0573253	0.0552074	0.0526906	0.0497934	0.0465881	0.0432058	0.0398334	0.0367022	0.0340691
235	-0.0219867	-0.0211503	-0.021174	-0.0220548	-0.0237167	-0.0260209	-0.0287819	-0.0317878	-0.0348214	-0.0376792	-0.040187	-0.0422113	-0.0436652	-0.0445117	-0.0447625	-0.0444739	-0.043739	-0.0426775	-0.0414215	-0.0401005	-0.0388268	-0.0376824	-0.0367101	-0.0359096	-0.0352404	-0.0346313	-0.0339964	-0.0332536	-0.0323441	-0.0312461	-0.0299829	-0.028621	-0.0272613	-0.0260247	-0.0250368	-0.0244124	-0.0242447	-0.024596	-0.0254921	-0.0269185	-0.0288193	-0.0310975	-0.0336195	-0.0362221	-0.0387244	-0.0409426	-0.0427055	-0.0438684	-0.0443244
236	-0.000456204	0.000604442	0.00216498	0.00424914	0.00684953	0.00991803	0.0133586	0.0170252	0.0207254	0.0242311	0.0272942	0.0296673	0.0311252	0.031487	0.0306341	0.0285245	0.0251982	0.0207769	0.015456	0.009491	0.00318088	-0.00315206	-0.00918344	-0.0146087	-0.0191635	-0.0226419	-0.0249102	-0.0259165	-0.0256943	-0.0243595	-0.0221011	-0.0191652	-0.0158344	-0.012404	-0.00915856	-0.00634956	-0.00417764	-0.00278026	-0.00222581	-0.00251428	-0.00358428	-0.00532488	-0.00759077	-0.0102181	-0.0130403	-0.0159021	-0.0186735	-0.0212612	-0.0236179
237	0.0124763	0.0106944	0.00964559	0.00942555	0.0100589	0.0114925	0.0135978	0.0161806	0.0189997	0.0217898	0.0242883	0.0262608	0.0275235	0.027958	0.0275189	0.0262329	0.0241901	0.0215313	0.0184306	0.0150776	0.0116609	0.00835424	0.00530519	0.00262739	0.000395506	-0.00135667	-0.00263482	-0.00347935	-0.0039578	-0.0041551	-0.00416278	-0.00406814	-0.0039443	-0.00384222	-0.00378518	-0.00376615	-0.00374838	-0.00366872	-0.00344312	-0.00297352	-0.00215572	-0.000887943	0.000919348	0.00333263	0.00638397	0.010061	0.0143011	0.0189907	0.0239737
238	-0.0257767	-0.0180991	-0.0105256	-0.00350628	0.00253312	0.00722993	0.0103173	0.0116489	0.0112115	0.00912568	0.0056316	0.00106419	-0.00418165	-0.0096911	-0.0150705	-0.0199845	-0.0241849	-0.0275264	-0.0299681	-0.03156	-0.0324165	-0.0326834	-0.0325052	-0.0319997	-0.031246	-0.0302845	-0.0291293	-0.0277854	-0.0262669	-0.0246106	-0.0228804	-0.021163	-0.0195559	-0.018152	-0.0170252	-0.0162204	-0.0157475	-0.0155826	-0.0156727	-0.0159438	-0.0163115	-0.016691	-0.0170062	-0.0171953	-0.0172139	-0.0170357	-0.0166516	-0.0160687	-0.0153079
239	0.0555044	0.0524411	0.0486425	0.0443049	0.0396662	0.0349864	0.0305236	0.0265085	0.0231208	0.020474	0.0186094	0.0174997	0.0170608	0.0171666	0.0176666	0.018403	0.0192273	0.0200165	0.0206845	0.0211894	0.0215322	0.021748	0.0218917	0.0220188	0.0221675	0.0223424	0.0225059	0.0225774	0.0224414	0.0219651	0.0210205	0.019508	0.0173765	0.0146339	0.0113482	0.00763762	0.00365463	-0.000432221	-0.00445485	-0.00825822	-0.0117083	-0.0146955	-0.017134	-0.0189576	-0.0201141	-0.0205598	-0.0202576	-0.0191793	-0.0173142
240	0.010952	0.0107379	0.00990243	0.00853822	0.00676187	0.00470115	0.00248267	0.000221743	-0.00198424	-0.0040581	-0.00594061	-0.00758478	-0.00894942	-0.00999463	-0.0106815	-0.0109759	-0.0108551	-0.010315	-0.00937432	-0.00807656	-0.00648662	-0.00468488	-0.00275985	-0.000801611	0.00110208	0.00286687	0.00441098	0.00565443	0.00651994	0.00693633	0.00684362	0.00619865	0.0049798	0.00319002	0.00085782	-0.00196338	-0.00519724	-0.00874709	-0.0124988	-0.016324	-0.0200845	-0.0236382	-0.0268451	-0.0295748	-0.0317135	-0.0331704	-0.033883	-0.0338215	-0.0329914
241	0.0268953	0.0229568	0.0191801	0.0157745	0.01294	0.0108523	0.00964506	0.00939277	0.0100969	0.0116774	0.013972	0.0167438	0.0196972	0.0225023	0.0248254	0.0263626	0.0268717	0.0261985	0.0242944	0.0212214	0.017147	0.0123272	0.00708312	0.00177259	-0.0032391	-0.00760734	-0.0110335	-0.0132865	-0.0142197	-0.0137827	-0.0120265	-0.0091013	-0.00524606	-0.00077007	0.00397269	0.00861421	0.0128051	0.0162455	0.0187095	0.0200609	0.020258	0.0193478	0.0174526	0.0147515	0.0114591	0.0078066	0.00402378	0.00032511	-0.00310113
242	0.0213303	0.0239929	0.0254566	0.0255528	0.024178	0.021308	0.0170099	0.0114457	0.00486876	-0.00238819	-0.00993275	-0.0173389	-0.0241774	-0.0300477	-0.0346066	-0.0375921	-0.0388379	-0.0382793	-0.0359522	-0.0319853	-0.02659	-0.0200465	-0.0126877	-0.00488084	0.00299375	0.0105648	0.0174924	0.0234893	0.0283384	0.0319052	0.0341453	0.0351048	0.0349154	0.033783	0.0319714	0.0297805	0.0275216	0.0254917	0.0239494	0.0230945	0.0230542	0.0238779	0.0255394	0.0279479	0.0309646	0.0344229	0.0381482	0.0419752	0.0457599
243	-0.00171751	-0.00215976	-0.00273503	-0.00345149	-0.00428411	-0.00517323	-0.00602957	-0.00674582	-0.00721294	-0.0073392	-0.00706906	-0.00639874	-0.00538538	-0.0041473	-0.00285418	-0.00170803	-0.000917204	-0.000667201	-0.00109264	-0.00225483	-0.00412861	-0.00660034	-0.00947747	-0.0125081	-0.0154085	-0.0178938	-0.0197098	-0.0206601	-0.0206266	-0.0195805	-0.0175831	-0.0147766	-0.0113669	-0.00759907	-0.00373137	-9.0906e-06	0.00335693	0.00620525	0.00843087	0.00998482	0.0108679	0.0111208	0.010814	0.010037	0.00888976	0.00747461	0.00588948	0.00422212	0.00254582
244	0.0203312	0.0208564	0.0209461	0.0206241	0.0199179	0.0188539	0.0174562	0.0157475	0.0137513	0.0114954	0.00901518	0.0063566	0.00357841	0.000752407	-0.00203841	-0.00470336	-0.00714862	-0.00928182	-0.0110165	-0.0122765	-0.0130009	-0.0131492	-0.0127066	-0.0116881	-0.0101406	-0.00814319	-0.00580408	-0.00325547	-0.00064566	0.00187139	0.00414864	0.0060599	0.00751321	0.00846142	0.00890755	0.0089033	0.00854029	0.00793528	0.00721195	0.00648241	0.0058312	0.00530361	0.00489941	0.00457307	0.00424123	0.00379733	0.00313192	0.00215496	0.000815852
245	-0.0168622	-0.0129325	-0.00940714	-0.00638116	-0.00391603	-0.00203871	-0.000743638	3.4702e-06	0.000260745	0.000104836	-0.000374639	-0.00108054	-0.00191323	-0.00277488	-0.00357294	-0.00422249	-0.00464799	-0.00478461	-0.00458	-0.00399673	-0.00301531	-0.0016368	0.000115892	0.00219949	0.00455535	0.00711774	0.00982421	0.0126254	0.0154924	0.0184197	0.0214236	0.0245362	0.0277974	0.0312432	0.0348967	0.0387579	0.0427971	0.0469494	0.0511136	0.0551529	0.0589012	0.0621732	0.0647796	0.0665456	0.0673303	0.0670439	0.0656603	0.0632248	0.0598543
246	0.00243277	0.00980443	0.0176352	0.0255647	0.0332038	0.0401631	0.0460853	0.0506804	0.0537575	0.0552506	0.0552298	0.0538965	0.0515609	0.0486043	0.0454343	0.042437	0.0399356	0.0381605	0.037235	0.0371764	0.0379122	0.0393038	0.0411738	0.0433315	0.0455924	0.0477908	0.0497864	0.0514651	0.0527375	0.0535372	0.0538198	0.0535648	0.0527797	0.0515046	0.0498157	0.0478247	0.0456733	0.0435224	0.041537	0.0398692	0.0386429	0.0379414	0.037801	0.0382099	0.0391126	0.0404174	0.042007	0.0437501	0.0455143
247	0.00166486	0.00284598	0.00481196	0.00735534	0.0102309	0.0131784	0.0159447	0.0183047	0.0200757	0.0211279	0.0213874	0.0208321	0.019483	0.0173908	0.0146232	0.0112559	0.00736978	0.0030556	-0.00157732	-0.00639097	-0.0112117	-0.0158291	-0.0200025	-0.0234753	-0.0259961	-0.0273462	-0.0273664	-0.0259812	-0.023213	-0.0191842	-0.014106	-0.00825709	-0.00195455	0.0044778	0.0107389	0.0165746	0.0217933	0.0262717	0.02995	0.0328196	0.0349058	0.0362509	0.0369015	0.0369011	0.0362919	0.0351212	0.033453	0.0313764	0.0290107
248	-0.100481	-0.104774	-0.106486	-0.105806	-0.103052	-0.0986362	-0.0930263	-0.0867115	-0.0801743	-0.0738669	-0.0681937	-0.0634961	-0.0600393	-0.0579995	-0.057454	-0.0583744	-0.0606264	-0.063978	-0.0681165	-0.0726727	-0.0772502	-0.0814541	-0.0849203	-0.0873397	-0.0884792	-0.0881951	-0.0864409	-0.0832665	-0.0788118	-0.0732946	-0.0669939	-0.0602279	-0.0533292	-0.0466186	-0.0403821	-0.0348538	-0.0302083	-0.0265601	-0.0239691	-0.0224467	-0.0219602	-0.0224319	-0.023735	-0.0256899	-0.0280667	-0.0305995	-0.0330131	-0.03506	-0.0365561
249	-0.0349528	-0.0393434	-0.043946	-0.0485501	-0.0529426	-0.056922	-0.0603106	-0.0629646	-0.064782	-0.0657072	-0.0657328	-0.0648973	-0.0632795	-0.0609905	-0.0581641	-0.0549488	-0.051501	-0.0479815	-0.0445532	-0.0413787	-0.0386142	-0.0363995	-0.0348434	-0.0340073	-0.0338928	-0.0344348	-0.0355045	-0.0369203	-0.0384667	-0.0399158	-0.0410503	-0.0416847	-0.0416852	-0.0409853	-0.0395968	-0.0376135	-0.0352039	-0.0325931	-0.0300328	-0.0277653	-0.0259853	-0.0248062	-0.0242369	-0.0241728	-0.0244027	-0.0246303	-0.0245074	-0.0236745	-0.021804
250	0.0817858	0.0838238	0.0850397	0.085143	0.0838504	0.0808987	0.0760576	0.0691434	0.0600343	0.0486872	0.0351536	0.0195913	0.00227042	-0.0164289	-0.0360264	-0.0559597	-0.0756074	-0.0943206	-0.111457	-0.126422	-0.1387	-0.147898	-0.153758	-0.156182	-0.155219	-0.151062	-0.14402	-0.134491	-0.122925	-0.109798	-0.0955802	-0.0807176	-0.0656226	-0.0506665	-0.0361772	-0.0224378	-0.00968622	0.00188472	0.0121279	0.0209438	0.0282849	0.0341618	0.0386475	0.0418771	0.0440396	0.0453622	0.0460874	0.0464462	0.0466324
251	0.0066986	0.00403069	0.00241259	0.00163434	0.00141309	0.00142923	0.00136495	0.000939582	-6.29111e-05	-0.00177685	-0.00424865	-0.0074403	-0.0112409	-0.0154849	-0.0199749	-0.0245091	-0.0289076	-0.0330357	-0.0368203	-0.0402558	-0.043399	-0.0463552	-0.0492544	-0.0522249	-0.0553653	-0.0587213	-0.0622707	-0.0659207	-0.0695166	-0.072861	-0.0757396	-0.0779482	-0.0793157	-0.0797192	-0.0790881	-0.0773986	-0.0746635	-0.0709198	-0.0662204	-0.0606293	-0.0542209	-0.0470844	-0.0393319	-0.0311097	-0.0226112	-0.014086	-0.00584039	0.00177295	0.00837885
252	0.00483838	0.00970805	0.0147651	0.0200852	0.0257945	0.0320391	0.03895	0.0466092	0.0550223	0.0641008	0.0736556	0.0834014	0.0929712	0.10194	0.109853	0.116264	0.120772	0.123055	0.122901	0.120234	0.115125	0.107789	0.0985804	0.087958	0.0764548	0.0646301	0.0530235	0.04211	0.0322641	0.0237336	0.0166267	0.0109112	0.00642898	0.00292259	7.41277e-05	-0.0024504	-0.00495643	-0.00768227	-0.0107713	-0.0142582	-0.0180702	-0.0220424	-0.0259454	-0.0295206	-0.0325194	-0.0347415	-0.0360666	-0.0364765	-0.0360619
253	-0.0323446	-0.032534	-0.0320085	-0.0307767	-0.0289212	-0.0265898	-0.0239776	-0.0213031	-0.018782	-0.0166033	-0.0149097	-0.0137845	-0.013245	-0.013242	-0.0136636	-0.0143448	-0.0150803	-0.0156419	-0.0157984	-0.0153361	-0.0140812	-0.0119192	-0.00880977	-0.00479494	1.33853e-06	0.00538383	0.0111054	0.0168935	0.0224792	0.0276252	0.032148	0.0359326	0.0389375	0.0411913	0.0427826	0.0438432	0.0445286	0.0449963	0.0453867	0.0458056	0.0463131	0.0469167	0.0475714	0.0481861	0.0486358	0.0487784	0.0484754	0.0476139	0.0461286
254	0.0358281	0.0311947	0.0265475	0.0219953	0.0176057	0.0134012	0.00936065	0.00542497	0.00150651	-0.00250045	-0.00670845	-0.0112255	-0.0161437	-0.0215283	-0.0274081	-0.0337685	-0.0405471	-0.0476323	-0.0548668	-0.0620533	-0.0689648	-0.0753567	-0.0809801	-0.0855943	-0.0889781	-0.0909392	-0.0913224	-0.0900172	-0.086964	-0.0821621	-0.0756764	-0.0676447	-0.0582787	-0.0478606	-0.0367293	-0.0252589	-0.0138309	-0.00280389	0.0075116	0.016872	0.0251093	0.0321303	0.0379089	0.0424742	0.0458957	0.048268	0.0496978	0.0502944	0.0501667
255	-0.0630074	-0.065252	-0.0673841	-0.0691559	-0.0703461	-0.0707674	-0.0702716	-0.0687538	-0.0661555	-0.062469	-0.0577385	-0.0520602	-0.0455778	-0.0384751	-0.0309643	-0.0232725	-0.0156264	-0.00823909	-0.00129882	0.00503853	0.0106536	0.0154643	0.0194242	0.022518	0.0247565	0.0261721	0.0268159	0.026758	0.0260884	0.0249185	0.0233815	0.0216295	0.0198291	0.0181532	0.0167702	0.0158322	0.0154625	0.0157457	0.0167204	0.0183773	0.0206608	0.0234739	0.0266864	0.0301437	0.0336773	0.0371143	0.0402874	0.0430446	0.0452573
256	0.0190775	0.0207905	0.023001	0.0256225	0.0285132	0.0314895	0.0343408	0.0368475	0.0387993	0.0400125	0.0403453	0.0397108	0.0380848	0.0355087	0.0320867	0.0279768	0.023376	0.0185032	0.0135805	0.00881712	0.00439614	0.000465697	-0.00286676	-0.00553731	-0.00752584	-0.00885328	-0.00957518	-0.00977163	-0.00953486	-0.00895662	-0.00811805	-0.00708378	-0.00590091	-0.00460226	-0.00321206	-0.00175217	-0.000247214	0.00127235	0.00276938	0.00420104	0.00552148	0.00668589	0.00765555	0.00840356	0.00892012	0.00921641	0.00932611	0.00930377	0.00922011
257	-0.0137985	-0.0164399	-0.0188672	-0.0209592	-0.0226033	-0.0236996	-0.0241663	-0.0239458	-0.0230108	-0.0213697	-0.0190706	-0.0162035	-0.0129004	-0.00933154	-0.00569959	-0.00222857	0.00085039	0.00331691	0.0049808	0.00570085	0.00540046	0.00407754	0.0018073	-0.00126267	-0.00492413	-0.00892522	-0.0129909	-0.0168448	-0.0202301	-0.0229294	-0.0247812	-0.0256922	-0.0256447	-0.0246963	-0.0229724	-0.0206498	-0.0179353	-0.0150419	-0.0121668	-0.00947489	-0.00709034	-0.00509444	-0.0035293	-0.00240428	-0.00170284	-0.00138896	-0.00141304	-0.00171795	-0.00224574
258	-0.032007	-0.0377785	-0.043383	-0.0486269	-0.0533229	-0.0572983	-0.060398	-0.0624845	-0.0634358	-0.0631444	-0.0615198	-0.0584934	-0.0540256	-0.0481149	-0.0408058	-0.0321948	-0.0224322	-0.0117204	-0.000307524	0.0115198	0.0234434	0.0351213	0.0461962	0.0563096	0.0651199	0.0723253	0.0776875	0.0810544	0.0823791	0.0817333	0.0793139	0.0754389	0.0705307	0.065086	0.0596334	0.0546816	0.0506648	0.0478924	0.0465117	0.0464902	0.0476216	0.0495553	0.051843	0.053998	0.0555556	0.0561291	0.0554526	0.0534076	0.0500295
259	0.0585234	0.0595583	0.0601839	0.0603022	0.0598244	0.0586838	0.0568479	0.054327	0.0511769	0.0474962	0.0434197	0.0391101	0.0347506	0.0305363	0.0266673	0.0233394	0.0207334	0.0190011	0.0182505	0.0185309	0.0198216	0.0220269	0.0249794	0.028451	0.0321711	0.0358499	0.0392027	0.0419732	0.0439535	0.0449979	0.0450294	0.0440388	0.0420772	0.0392424	0.0356623	0.0314761	0.0268165	0.0217947	0.0164893	0.0109421	0.00516083	-0.000871419	-0.00718103	-0.0137859	-0.0206774	-0.0278047	-0.0350643	-0.0422986	-0.0493015
260	0.00969299	0.0147235	0.0203222	0.0262661	0.032293	0.0381195	0.0434622	0.0480589	0.0516907	0.0542015	0.0555143	0.0556409	0.0546839	0.0528276	0.0503191	0.0474405	0.0444758	0.0416771	0.0392337	0.0372513	0.0357423	0.0346313	0.0337736	0.0329847	0.032074	0.0308777	0.029283	0.0272421	0.0247721	0.0219449	0.0188703	0.0156767	0.0124917	0.00942732	0.00656956	0.00397421	0.00166888	-0.000340779	-0.00206284	-0.00351178	-0.00470339	-0.00565225	-0.00637087	-0.00686916	-0.00715331	-0.00722405	-0.00707538	-0.00669618	-0.00607608
261	0.000409339	-0.000931962	-0.00191787	-0.00249936	-0.00263738	-0.00230724	-0.00150309	-0.00024215	0.00143172	0.00344585	0.00569854	0.00806164	0.0103863	0.0125122	0.0142807	0.0155494	0.0162086	0.0161971	0.0155142	0.0142266	0.012466	0.0104162	0.00829021	0.00630138	0.00463288	0.0034126	0.0026982	0.00247468	0.00266391	0.00314298	0.00376693	0.00439172	0.00489394	0.00518505	0.00521875	0.00499091	0.00453237	0.00389651	0.00314473	0.00233386	0.00150876	0.000701882	-6.08949e-05	-0.000751003	-0.00132846	-0.00173746	-0.0019083	-0.00176512	-0.00123698
262	0.0192529	0.0204039	0.0216325	0.0227302	0.0235004	0.0237785	0.0234453	0.0224359	0.0207407	0.0184014	0.0155023	0.0121606	0.00851543	0.00471693	0.000916929	-0.00273974	-0.00612234	-0.00912001	-0.0116457	-0.0136385	-0.0150643	-0.0159156	-0.01621	-0.0159889	-0.0153157	-0.0142733	-0.0129603	-0.0114862	-0.00996393	-0.00850072	-0.00718768	-0.00609007	-0.0052403	-0.00463556	-0.00424071	-0.00399566	-0.00382541	-0.00365041	-0.00339559	-0.00299722	-0.00240773	-0.00159865	-0.000561718	0.000692325	0.00213696	0.0037347	0.00544212	0.00721407	0.00900608
263	0.00695659	0.0177642	0.027936	0.0371902	0.0452997	0.0521027	0.0575058	0.0614796	0.0640514	0.0652956	0.0653282	0.0643051	0.0624276	0.0599484	0.057174	0.0544567	0.0521726	0.0506872	0.0503144	0.0512768	0.0536739	0.0574656	0.0624731	0.0683978	0.0748552	0.0814178	0.0876599	0.0931985	0.097726	0.101031	0.10301	0.103662	0.10308	0.101427	0.0989032	0.0957207	0.0920659	0.0880795	0.0838441	0.0793858	0.0746854	0.0696956	0.0643588	0.0586235	0.0524571	0.0458534	0.0388347	0.0314478	0.0237566
264	0.0907252	0.094442	0.0975505	0.0998345	0.101187	0.101606	0.101183	0.100085	0.0985405	0.0968212	0.09522	0.094028	0.0935067	0.0938569	0.0951906	0.0975106	0.100703	0.104549	0.108746	0.112952	0.116824	0.120059	0.122426	0.123774	0.124045	0.123261	0.121525	0.118999	0.115895	0.112456	0.108936	0.105578	0.102592	0.100137	0.0983013	0.0970985	0.0964635	0.0962625	0.0963121	0.0964076	0.0963549	0.0959997	0.0952492	0.0940839	0.0925615	0.0908128	0.0890293	0.0874417	0.0862899
265	-0.00251203	-0.00560205	-0.00809409	-0.00973968	-0.0102819	-0.00946644	-0.0070556	-0.00284493	0.00331844	0.0115154	0.0217319	0.0338346	0.0475496	0.0624503	0.0779646	0.0934058	0.108026	0.121089	0.131944	0.140096	0.145253	0.14735	0.146547	0.143196	0.1378	0.13095	0.123271	0.115363	0.107762	0.100912	0.0951478	0.0906906	0.0876463	0.0860051	0.0856415	0.0863201	0.0877089	0.0894051	0.09097	0.0919649	0.0919831	0.0906757	0.0877739	0.0831117	0.0766492	0.0684912	0.0588949	0.0482582	0.0370869
266	-0.00278958	-0.00378533	-0.00552603	-0.00798134	-0.0110618	-0.0146254	-0.0184833	-0.0224069	-0.0261351	-0.0293845	-0.0318638	-0.0332912	-0.0334144	-0.0320318	-0.0290134	-0.0243184	-0.0180074	-0.0102455	-0.00129569	0.00849852	0.0187377	0.0289965	0.0388554	0.0479325	0.0559119	0.0625674	0.0677783	0.0715377	0.0739501	0.0752202	0.0756335	0.0755304	0.0752775	0.0752381	0.075743	0.0770614	0.0793726	0.08274	0.0870931	0.0922251	0.097809	0.103433	0.108651	0.11304	0.11625	0.118047	0.118331	0.117134	0.114603
267	0.00155487	-0.00291195	-0.00792175	-0.0132824	-0.0188062	-0.0243195	-0.0296718	-0.0347422	-0.0394427	-0.0437154	-0.0475258	-0.0508512	-0.0536673	-0.0559354	-0.0575943	-0.0585598	-0.058734	-0.058022	-0.056352	-0.0536928	-0.0500647	-0.0455422	-0.0402504	-0.0343569	-0.028061	-0.0215829	-0.015151	-0.0089868	-0.00328717	0.00179526	0.00617151	0.00983146	0.0128507	0.0153852	0.0176527	0.0199015	0.022371	0.0252494	0.028637	0.0325201	0.0367627	0.0411172	0.0452511	0.0487841	0.0513308	0.0525419	0.0521407	0.0499496	0.0459059
268	-0.0108939	-0.00286463	0.00430014	0.0103575	0.0151353	0.0185399	0.0205575	0.0212487	0.0207396	0.0192077	0.0168669	0.0139503	0.0106922	0.00731104	0.0039942	0.000887099	-0.00191178	-0.00435028	-0.00641745	-0.00813572	-0.00955193	-0.0107283	-0.0117334	-0.0126334	-0.0134817	-0.0143093	-0.0151143	-0.0158543	-0.016444	-0.016758	-0.0166425	-0.0159323	-0.0144713	-0.0121347	-0.00884741	-0.00459831	0.000551543	0.00646703	0.0129433	0.0197169	0.0264826	0.0329175	0.0387076	0.0435761	0.047309	0.0497743	0.0509337	0.0508437	0.0496475
269	0.115429	0.106312	0.099616	0.0956682	0.0945813	0.0962557	0.100402	0.106581	0.114261	0.122874	0.131857	0.140688	0.148906	0.156115	0.161995	0.166297	0.168849	0.169552	0.168382	0.165386	0.160684	0.154469	0.147006	0.13863	0.129743	0.120791	0.112247	0.104577	0.0981915	0.0934044	0.0903911	0.0891636	0.0895681	0.0913038	0.0939595	0.0970584	0.100107	0.102639	0.104262	0.104683	0.10373	0.101361	0.0976481	0.0927654	0.086958	0.0805177	0.0737554	0.0669756	0.0604512
270	-0.0497337	-0.0453842	-0.0400235	-0.0338555	-0.0271634	-0.0202741	-0.0135161	-0.00717652	-0.00146052	0.00353938	0.00785881	0.0116571	0.0151921	0.0187778	0.0227321	0.0273237	0.0327266	0.0389903	0.0460262	0.0536124	0.0614147	0.0690197	0.075978	0.0818526	0.0862672	0.0889503	0.0897704	0.0887555	0.0860954	0.0821232	0.0772774	0.0720494	0.0669256	0.0623348	0.0586092	0.0559653	0.0545056	0.0542381	0.0551049	0.0570127	0.0598576	0.0635376	0.0679548	0.0730056	0.078563	0.0844563	0.0904516	0.0962406	0.101443
271	0.0115549	0.00835815	0.00487399	0.00131398	-0.0020897	-0.00509398	-0.00745871	-0.0089627	-0.00942031	-0.00869747	-0.00672704	-0.0035228	0.000809421	0.00606705	0.0119562	0.0181103	0.024121	0.0295788	0.0341172	0.0374541	0.0394249	0.0400008	0.0392922	0.0375385	0.035087	0.0323645	0.0298426	0.027999	0.0272761	0.0280394	0.0305414	0.034892	0.0410405	0.0487725	0.057723	0.0674071	0.077261	0.0866889	0.0951059	0.101973	0.10682	0.109263	0.10901	0.105872	0.0997746	0.0907682	0.0790406	0.0649246	0.0488945
272	-0.0111176	-0.0129785	-0.0139128	-0.0139422	-0.013165	-0.0117423	-0.00987933	-0.00780561	-0.00575504	-0.00394753	-0.00257256	-0.00177536	-0.00164688	-0.00221802	-0.0034587	-0.00528186	-0.00755175	-0.0100954	-0.0127157	-0.0152058	-0.0173631	-0.019005	-0.0199841	-0.0202024	-0.0196234	-0.0182789	-0.0162705	-0.0137644	-0.0109797	-0.00817233	-0.00561499	-0.00357476	-0.00229123	-0.00195717	-0.00270344	-0.00458864	-0.00759221	-0.0116105	-0.0164559	-0.0218593	-0.02748	-0.032921	-0.0377547	-0.0415539	-0.0439267	-0.0445503	-0.0431989	-0.0397625	-0.0342577
273	0.0214924	0.0263628	0.0322048	0.0387965	0.0458603	0.0530879	0.0601688	0.0668177	0.0727984	0.0779417	0.0821523	0.0854061	0.0877371	0.0892182	0.0899423	0.0900079	0.0895112	0.0885449	0.087199	0.0855629	0.0837235	0.0817602	0.0797368	0.0776941	0.0756439	0.0735701	0.0714351	0.0691933	0.066809	0.0642744	0.0616235	0.0589401	0.0563565	0.0540429	0.0521883	0.0509732	0.0505366	0.0509425	0.0521534	0.0540171	0.0562738	0.0585807	0.0605512	0.0617995	0.0619828	0.0608338	0.0581821	0.0539616	0.0482093
274	0.0554438	0.0525664	0.0500746	0.0479096	0.0459476	0.0440251	0.0419762	0.039673	0.0370642	0.0342015	0.0312451	0.0284471	0.0261125	0.0245462	0.0239962	0.0246056	0.0263834	0.029199	0.0328013	0.036856	0.0409933	0.0448577	0.0481509	0.0506622	0.052283	0.0530055	0.052907	0.0521263	0.0508359	0.0492176	0.0474437	0.0456665	0.044017	0.0426106	0.0415575	0.0409729	0.0409833	0.0417241	0.0433294	0.0459134	0.0495451	0.0542232	0.0598547	0.0662434	0.0730922	0.0800202	0.0865929	0.0923604	0.0968984
275	0.0437539	0.0451236	0.0454909	0.0448376	0.0431741	0.0405432	0.0370217	0.0327209	0.0277831	0.0223764	0.016686	0.0109051	0.00522401	-0.000180056	-0.00515293	-0.00957151	-0.0133489	-0.016436	-0.0188197	-0.0205186	-0.0215763	-0.022055	-0.0220285	-0.0215768	-0.0207805	-0.0197167	-0.0184561	-0.0170605	-0.0155811	-0.0140578	-0.0125191	-0.0109834	-0.00946144	-0.00795973	-0.00648385	-0.00504187	-0.00364696	-0.00231914	-0.00108592	1.81907e-05	0.000953388	0.00167802	0.00215417	0.00235513	0.0022736	0.00192864	0.00136926	0.000673057	-6.01363e-05
276	0.0105765	0.00572461	0.000698969	-0.00426067	-0.00891761	-0.01305	-0.0164601	-0.0189825	-0.0204916	-0.0209075	-0.0202	-0.0183894	-0.0155435	-0.0117715	-0.00721504	-0.00204014	0.0035711	0.0094254	0.0153212	0.0210505	0.0264019	0.0311664	0.035147	0.0381717	0.0401079	0.0408756	0.0404576	0.0389043	0.0363326	0.0329181	0.0288813	0.02447	0.0199392	0.0155305	0.0114538	0.00787343	0.00489916	0.00258492	0.000933489	-9.30714e-05	-0.000559611	-0.000543102	-0.000119259	0.000647403	0.00170879	0.00303328	0.00460102	0.00639576	0.00839532
277	-0.038213	-0.0408978	-0.0439379	-0.0472833	-0.0508451	-0.0544936	-0.0580628	-0.0613611	-0.0641862	-0.0663433	-0.0676619	-0.0680111	-0.0673131	-0.0655514	-0.0627763	-0.0591056	-0.0547205	-0.0498565	-0.0447903	-0.0398211	-0.035249	-0.0313501	-0.0283515	-0.0264102	-0.0255985	-0.0258989	-0.0272085	-0.0293511	-0.0320951	-0.035175	-0.0383119	-0.0412336	-0.0436932	-0.0454849	-0.0464581	-0.0465285	-0.0456843	-0.0439873	-0.0415674	-0.0386105	-0.0353424	-0.0320076	-0.0288478	-0.0260817	-0.0238882	-0.0223944	-0.0216695	-0.0217234	-0.0225091
278	0.0110691	0.0128296	0.0142433	0.0152128	0.0156921	0.0156871	0.015248	0.0144569	0.013414	0.012225	0.0109929	0.00981305	0.00877252	0.00795174	0.00742587	0.0072646	0.00752896	0.00826578	0.00950125	0.0112355	0.0134392	0.016052	0.0189834	0.0221148	0.0253032	0.0283868	0.0311936	0.0335523	0.035306	0.0363282	0.0365391	0.0359199	0.0345235	0.0324778	0.0299807	0.0272849	0.0246751	0.0224379	0.0208299	0.0200489	0.0202118	0.0213427	0.0233737	0.0261555	0.0294759	0.033083	0.03671	0.0400981	0.0430183
279	0.0108496	0.0130052	0.0148418	0.0163171	0.0174429	0.0182791	0.0189205	0.0194772	0.0200533	0.0207257	0.0215286	0.0224467	0.0234162	0.0243353	0.0250792	0.025518	0.0255355	0.0250449	0.0240024	0.0224162	0.0203498	0.0179196	0.0152847	0.0126316	0.0101534	0.00802762	0.00639393	0.00533678	0.00487417	0.00495507	0.0054659	0.00624557	0.00710753	0.00786564	0.00835959	0.00847528	0.00815707	0.00741054	0.00629665	0.00491945	0.00340972	0.0019076	0.000546673	-0.000558221	-0.00131848	-0.0016745	-0.00159476	-0.00107267	-0.000122825
280	0.0102687	0.0134252	0.0166377	0.019801	0.0228099	0.0255662	0.0279831	0.0299902	0.0315364	0.0325913	0.0331457	0.0332108	0.0328155	0.0320044	0.030835	0.0293761	0.0277071	0.0259184	0.0241111	0.0223957	0.0208882	0.0197035	0.0189448	0.0186926	0.0189922	0.0198417	0.0211847	0.022907	0.0248403	0.0267735	0.028471	0.0296969	0.03024	0.0299393	0.0287033	0.0265236	0.0234797	0.0197357	0.0155276	0.0111422	0.00689058	0.00307717	-3.04662e-05	-0.00222825	-0.00339486	-0.0035014	-0.0026104	-0.000864864	0.00153088
281	-0.016454	-0.0148382	-0.0135382	-0.0126601	-0.0122663	-0.0123714	-0.0129419	-0.0138997	-0.0151308	-0.0164967	-0.0178483	-0.0190418	-0.0199542	-0.020498	-0.0206327	-0.0203713	-0.0197793	-0.0189684	-0.0180824	-0.0172789	-0.0167081	-0.0164903	-0.0166962	-0.0173337	-0.0183442	-0.0196089	-0.0209662	-0.0222351	-0.0232421	-0.0238454	-0.0239531	-0.0235331	-0.0226121	-0.0212661	-0.0196047	-0.0177504	-0.0158205	-0.0139107	-0.0120869	-0.0103833	-0.00880741	-0.00734799	-0.00598463	-0.00469546	-0.00346236	-0.00227346	-0.001123	-9.002e-06	0.00107043
282	-0.0101995	-0.010312	-0.0103695	-0.0103793	-0.0103431	-0.0102588	-0.0101245	-0.00994203	-0.00972063	-0.00947701	-0.00923331	-0.00901223	-0.00883082	-0.00869431	-0.00859153	-0.00849327	-0.00835459	-0.00812135	-0.00774034	-0.00717093	-0.0063961	-0.00543007	-0.0043211	-0.00314862	-0.00201568	-0.00103828	-0.000332976	-4.49718e-06	-0.000134108	-0.000770036	-0.00192098	-0.00355353	-0.00559379	-0.00793279	-0.0104349	-0.0129486	-0.0153182	-0.0173969	-0.0190592	-0.0202115	-0.0208005	-0.0208162	-0.0202909	-0.0192945	-0.0179256	-0.0162995	-0.0145349	-0.0127392	-0.0109947
283	-0.0274955	-0.0289193	-0.0299589	-0.0305445	-0.0306333	-0.0302131	-0.0293035	-0.0279549	-0.0262455	-0.0242765	-0.0221671	-0.0200474	-0.0180518	-0.0163099	-0.014938	-0.0140299	-0.0136487	-0.0138211	-0.0145356	-0.0157437	-0.0173663	-0.0193015	-0.0214356	-0.0236523	-0.0258395	-0.0278926	-0.0297148	-0.0312162	-0.0323145	-0.0329379	-0.0330305	-0.0325597	-0.031521	-0.0299409	-0.0278745	-0.0254003	-0.0226142	-0.0196228	-0.0165384	-0.0134748	-0.0105427	-0.00784593	-0.00547691	-0.00351368	-0.00201745	-0.00103069	-0.000574756	-0.000646714	-0.00121618
284	0.0133598	0.00964551	0.00613003	0.0028485	-0.000176049	-0.00293206	-0.00541803	-0.00763952	-0.00960436	-0.0113166	-0.0127709	-0.0139474	-0.0148115	-0.0153154	-0.0154064	-0.0150371	-0.0141801	-0.0128406	-0.0110674	-0.00895658	-0.00664984	-0.00432478	-0.00218097	-0.00042277	0.000758579	0.00120178	0.00078956	-0.000541244	-0.0027941	-0.00591161	-0.00977813	-0.0142259	-0.0190443	-0.0239937	-0.028822	-0.0332853	-0.0371685	-0.040305	-0.0425919	-0.0439983	-0.0445657	-0.0444004	-0.0436592	-0.042531	-0.0412169	-0.0399106	-0.0387807	-0.0379557	-0.0375132
285	-0.0113191	-0.0114391	-0.0110306	-0.0101823	-0.00900244	-0.00760716	-0.00610669	-0.00459228	-0.00312477	-0.00172757	-0.000385969	0.000945893	0.00233068	0.00382806	0.00547263	0.00725446	0.00910685	0.0109049	0.0124759	0.0136192	0.0141329	0.0138421	0.012625	0.0104329	0.00730079	0.00334746	-0.00123588	-0.00620679	-0.0112993	-0.0162539	-0.0208441	-0.0248969	-0.0283036	-0.0310192	-0.0330534	-0.0344541	-0.0352884	-0.0356257	-0.0355256	-0.0350304	-0.0341643	-0.0329355	-0.0313424	-0.029381	-0.0270533	-0.0243735	-0.021372	-0.0180948	-0.0145991
286	-0.0161454	-0.0167391	-0.0165871	-0.015749	-0.0143285	-0.0124638	-0.0103148	-0.00804709	-0.00581538	-0.00374891	-0.00194047	-0.000440636	0.000741997	0.00163461	0.00228882	0.00276601	0.00312192	0.003393	0.00358664	0.00367637	0.00360276	0.00327959	0.00260492	0.00147529	-0.000199626	-0.00248469	-0.00541157	-0.00897593	-0.0131383	-0.0178268	-0.0229395	-0.0283471	-0.0338945	-0.0394052	-0.0446872	-0.0495431	-0.0537833	-0.057242	-0.0597928	-0.0613618	-0.0619351	-0.0615608	-0.060343	-0.0584301	-0.0559969	-0.0532238	-0.050274	-0.0472744	-0.0443008
287	0.00425083	-0.00197025	-0.00596575	-0.00794928	-0.00825825	-0.0073024	-0.00551153	-0.00328879	-0.000974889	0.00117398	0.00299367	0.00440669	0.00540754	0.00604374	0.006397	0.00656757	0.00666242	0.00678632	0.00703484	0.00748809	0.00820469	0.00921573	0.0105189	0.0120735	0.0137969	0.0155651	0.0172182	0.0185726	0.019438	0.0196385	0.0190327	0.0175311	0.0151074	0.0118035	0.0077294	0.00305769	-0.00198483	-0.00712912	-0.0120794	-0.0165331	-0.0202039	-0.0228475	-0.0242864	-0.02443	-0.0232883	-0.0209751	-0.0177017	-0.0137602	-0.0094996
288	-0.0130794	-0.0148759	-0.0167037	-0.0183346	-0.0195432	-0.0201247	-0.019913	-0.0187947	-0.0167201	-0.013709	-0.00984976	-0.00529409	-0.000245462	0.00505687	0.0103572	0.0154037	0.0199667	0.0238527	0.026914	0.0290516	0.0302154	0.0303999	0.0296395	0.028003	0.0255885	0.0225188	0.0189354	0.0149924	0.0108501	0.00666761	0.00259685	-0.00122327	-0.00467188	-0.00765065	-0.010088	-0.0119428	-0.0132079	-0.0139126	-0.0141241	-0.0139464	-0.0135166	-0.0129974	-0.0125672	-0.0124075	-0.0126893	-0.0135599	-0.0151302	-0.0174651	-0.020576
289	0.0431546	0.0423426	0.0412827	0.0398943	0.0381296	0.0359948	0.0335609	0.0309614	0.0283767	0.0260098	0.0240559	0.0226721	0.0219509	0.0219022	0.0224467	0.0234223	0.0246032	0.0257286	0.0265377	0.0268044	0.0263681	0.0251548	0.0231862	0.0205763	0.0175164	0.0142515	0.0110522	0.00818702	0.00589714	0.00437714	0.00376264	0.00412444	0.00546752	0.00773353	0.010805	0.0145111	0.018634	0.0229186	0.0270837	0.0308384	0.0339021	0.036028	0.0370282	0.0367967	0.0353262	0.0327137	0.0291542	0.0249214	0.0203387
290	0.00830264	0.00814183	0.00733385	0.00601526	0.00437335	0.00262788	0.00100819	-0.000271561	-0.00103606	-0.00116808	-0.000620779	0.000578298	0.00233176	0.00448421	0.00683947	0.00918084	0.0112914	0.012972	0.0140547	0.0144115	0.0139585	0.0126575	0.0105161	0.00758757	0.00397143	-0.000188174	-0.00470566	-0.00936127	-0.0139125	-0.0181095	-0.0217137	-0.0245169	-0.0263589	-0.0271413	-0.0268357	-0.0254857	-0.023202	-0.020153	-0.0165503	-0.0126317	-0.008643	-0.00482038	-0.00137534	0.00151732	0.00372798	0.00517717	0.00583727	0.0057313	0.00492956
291	-0.00802103	-0.00771354	-0.00682948	-0.00540545	-0.00350179	-0.00120581	0.00136533	0.00406435	0.00671857	0.00914075	0.0111458	0.0125713	0.0132984	0.013269	0.012496	0.0110653	0.00912859	0.0068885	0.00457971	0.0024477	0.000728656	-0.000367987	-0.000673238	-6.84227e-05	0.00150832	0.00405823	0.00752025	0.0117715	0.0166308	0.021865	0.027201	0.032341	0.0369823	0.0408391	0.0436654	0.0452765	0.0455671	0.0445229	0.0422256	0.0388477	0.03464	0.0299106	0.024999	0.020246	0.0159636	0.0124076	0.00975538	0.00809258	0.00740852
292	-0.00628331	-0.00690146	-0.00728385	-0.00749612	-0.00763805	-0.00782569	-0.00816983	-0.00875423	-0.00961732	-0.0107404	-0.0120441	-0.0133937	-0.0146117	-0.0154952	-0.0158354	-0.0154356	-0.0141273	-0.011782	-0.0083205	-0.00371926	0.00198516	0.00869311	0.0162399	0.0243945	0.0328609	0.0412822	0.0492517	0.0563302	0.0620713	0.0660542	0.067923	0.0674285	0.064468	0.0591166	0.0516407	0.0424926	0.0322801	0.0217161	0.0115532	0.00251197	-0.00478647	-0.0098767	-0.0124877	-0.0125617	-0.0102526	-0.00590675	-2.74388e-05	0.00677241	0.0138262
293	0.0392682	0.0390255	0.0382187	0.0368002	0.0347602	0.0321267	0.0289632	0.0253641	0.0214486	0.0173528	0.0132194	0.00918683	0.00537703	0.00188468	-0.00123098	-0.00394968	-0.00628817	-0.00829268	-0.0100274	-0.0115611	-0.012954	-0.0142476	-0.0154576	-0.0165711	-0.0175475	-0.0183245	-0.0188267	-0.0189778	-0.018712	-0.0179849	-0.0167811	-0.0151184	-0.0130493	-0.0106576	-0.00805295	-0.00536154	-0.00271459	-0.000235519	0.00197237	0.00383568	0.00531583	0.00640779	0.0071329	0.00752737	0.00762951	0.00746841	0.00705673	0.00638928	0.0054476
294	0.00409517	-0.00234995	-0.0100653	-0.0184133	-0.0267585	-0.0345294	-0.0412667	-0.0466561	-0.0505409	-0.052918	-0.0539178	-0.0537733	-0.0527818	-0.0512657	-0.0495334	-0.0478479	-0.0464029	-0.0453087	-0.0445886	-0.0441843	-0.0439701	-0.0437738	-0.0434039	-0.042678	-0.0414492	-0.0396258	-0.0371816	-0.0341556	-0.0306428	-0.0267786	-0.0227195	-0.0186245	-0.0146389	-0.0108833	-0.0074483	-0.00439444	-0.00175482	0.000460227	0.0022586	0.00366267	0.0047063	0.00543259	0.0058917	0.00613837	0.00622862	0.00621577	0.00614564	0.00605145	0.00594894
295	0.00429144	0.00487778	0.00538432	0.00562482	0.00541974	0.00462495	0.00315692	0.00100919	-0.00174372	-0.00495501	-0.00842387	-0.0119191	-0.0152032	-0.0180545	-0.0202851	-0.0217534	-0.0223722	-0.0221116	-0.020999	-0.0191171	-0.0166006	-0.0136296	-0.0104199	-0.00720767	-0.00423033	-0.00170583	0.00018754	0.00132801	0.00166227	0.00121073	6.45419e-05	-0.00162588	-0.00366983	-0.00585952	-0.0079933	-0.00989494	-0.0114266	-0.0124951	-0.0130529	-0.0130944	-0.0126503	-0.0117789	-0.0105563	-0.00906552	-0.00738725	-0.00559233	-0.00373897	-0.00187338	-3.2881e-05
296	-0.0405145	-0.0378134	-0.0344988	-0.0306374	-0.0263328	-0.0217224	-0.0169716	-0.0122638	-0.0077886	-0.00372793	-0.000241993	0.00254342	0.004547	0.005738	0.006138	0.0058184	0.00489458	0.00351759	0.00186483	0.000130332	-0.00148494	-0.00278312	-0.0035801	-0.00371673	-0.00306992	-0.0015628	0.000826566	0.00405911	0.00803219	0.0125821	0.0174925	0.022509	0.0273588	0.0317735	0.0355123	0.0383825	0.0402567	0.041082	0.0408842	0.0397642	0.037889	0.0354756	0.0327708	0.0300272	0.0274771	0.0253096	0.0236506	0.0225514	0.021985
297	-0.00204551	0.000230482	0.00302732	0.00621217	0.00962615	0.0130979	0.0164576	0.0195497	0.0222435	0.0244411	0.0260812	0.0271395	0.0276256	0.027577	0.0270514	0.0261185	0.0248526	0.0233255	0.0216021	0.0197384	0.0177826	0.0157788	0.0137716	0.0118116	0.00995928	0.00828649	0.00687555	0.00581518	0.00519369	0.00508965	0.00556104	0.00663421	0.00829507	0.0104842	0.0130975	0.0159927	0.0190018	0.021947	0.0246589	0.0269925	0.0288402	0.0301375	0.0308626	0.0310301	0.030681	0.0298722	0.028668	0.0271358	0.0253459
298	-0.0931028	-0.0930877	-0.0917129	-0.0889866	-0.0849716	-0.0797871	-0.0736064	-0.0666513	-0.0591834	-0.0514931	-0.0438868	-0.0366726	-0.0301439	-0.0245609	-0.020131	-0.0169903	-0.0151877	-0.0146773	-0.0153206	-0.0168999	-0.0191405	-0.0217388	-0.0243901	-0.0268129	-0.0287667	-0.0300634	-0.0305733	-0.0302249	-0.0290022	-0.0269373	-0.0241023	-0.0205989	-0.0165484	-0.012083	-0.00733778	-0.0024446	0.0024723	0.00729968	0.011937	0.016297	0.0203069	0.0239085	0.0270601	0.0297368	0.0319295	0.0336423	0.0348888	0.0356866	0.0360546
299	-0.066699	-0.0661075	-0.0655291	-0.0648827	-0.0641026	-0.0631462	-0.0620005	-0.0606838	-0.0592427	-0.057744	-0.0562627	-0.0548691	-0.0536161	-0.0525291	-0.0516018	-0.0507972	-0.0500545	-0.0492995	-0.0484556	-0.0474533	-0.0462372	-0.0447697	-0.043031	-0.0410167	-0.0387334	-0.0361954	-0.0334225	-0.0304407	-0.0272849	-0.0240014	-0.0206491	-0.0172968	-0.014018	-0.0108844	-0.00795855	-0.00528889	-0.00290794	-0.000833025	0.000930712	0.00238611	0.00353959	0.00439697	0.00495992	0.00522331	0.00517416	0.00479276	0.0040562	0.00294366	0.00144284
300	-0.0741443	-0.0837541	-0.0936886	-0.103559	-0.112948	-0.121441	-0.128659	-0.134285	-0.138085	-0.139925	-0.139767	-0.13767	-0.133775	-0.128287	-0.121458	-0.113569	-0.104907	-0.0957531	-0.0863638	-0.0769643	-0.0677417	-0.0588438	-0.0503829	-0.042439	-0.0350641	-0.0282826	-0.0220909	-0.0164565	-0.0113196	-0.00659813	-0.00219562	0.00198817	0.00604565	0.0100502	0.0140464	0.0180427	0.0220078	0.0258716	0.0295306	0.0328582	0.0357186	0.037981	0.0395329	0.040289	0.0401974	0.0392401	0.0374312	0.0348136	0.0314561
301	-0.00212038	-0.00216367	-0.00214531	-0.00210797	-0.00208531	-0.00209609	-0.00214015	-0.00219641	-0.00222355	-0.00216369	-0.00194941	-0.00151367	-0.000800923	0.00022289	0.00156378	0.00319792	0.0050749	0.00712556	0.00927308	0.0114456	0.0135877	0.015669	0.0176864	0.0196605	0.0216264	0.0236205	0.0256673	0.0277689	0.0298988	0.0320023	0.0340016	0.035806	0.0373231	0.0384702	0.0391841	0.0394269	0.0391898	0.038493	0.0373835	0.0359299	0.0342172	0.0323396	0.030394	0.028474	0.0266645	0.0250386	0.0236543	0.022553	0.0217586
302	0.0323754	0.0296278	0.0275302	0.0261052	0.025333	0.0251516	0.0254607	0.02613	0.0270105	0.0279477	0.0287968	0.0294364	0.0297799	0.0297841	0.0294525	0.0288339	0.0280158	0.0271123	0.0262493	0.0255471	0.025105	0.0249881	0.0252204	0.0257828	0.0266181	0.0276408	0.0287505	0.029846	0.0308384	0.0316595	0.0322656	0.0326365	0.0327702	0.0326769	0.0323715	0.0318692	0.0311825	0.030321	0.0292926	0.0281059	0.0267732	0.0253131	0.0237513	0.0221191	0.0204496	0.018773	0.0171121	0.0154803	0.0138811
303	-0.00695591	-0.00183407	0.0034647	0.00879155	0.0139876	0.0188935	0.0233615	0.0272669	0.0305173	0.0330588	0.0348773	0.0359951	0.0364658	0.0363666	0.0357916	0.0348446	0.0336332	0.032263	0.0308321	0.0294265	0.0281162	0.0269524	0.0259669	0.025172	0.0245626	0.0241183	0.0238066	0.0235859	0.0234087	0.0232266	0.0229966	0.0226876	0.022287	0.0218042	0.0212706	0.0207356	0.0202574	0.0198928	0.0196874	0.0196683	0.0198416	0.0201938	0.0206955	0.0213053	0.0219727	0.0226386	0.0232339	0.0236792	0.0238856
304	-0.0172182	-0.0162159	-0.0151611	-0.0141815	-0.0134134	-0.0129748	-0.0129383	-0.0133116	-0.0140282	-0.0149511	-0.0158893	-0.0166228	-0.0169325	-0.0166303	-0.0155838	-0.0137332	-0.011098	-0.00777337	-0.00391771	0.000266159	0.00455331	0.0087188	0.0125568	0.0158947	0.0186014	0.0205898	0.0218154	0.0222721	0.0219879	0.0210205	0.0194545	0.0173982	0.0149808	0.0123483	0.00965868	0.00707546	0.0047597	0.00286145	0.00151105	0.000811747	0.000834589	0.0016159	0.00315657	0.00542222	0.00834358	0.0118176	0.0157104	0.0198621	0.0240943
305	0.0120237	0.0111607	0.0101155	0.0089151	0.00757289	0.00608437	0.00442884	0.002576	0.000496109	-0.00182833	-0.00439192	-0.00715898	-0.0100609	-0.0129984	-0.0158482	-0.0184728	-0.0207318	-0.0224943	-0.0236504	-0.0241205	-0.0238631	-0.0228791	-0.0212144	-0.0189575	-0.0162342	-0.0131977	-0.010016	-0.00685855	-0.00388376	-0.00123024	0.000988213	0.00268346	0.00379134	0.00426956	0.0040969	0.00327459	0.00182914	-0.000184899	-0.00268409	-0.00555829	-0.00867627	-0.0118947	-0.0150693	-0.0180682	-0.0207834	-0.0231401	-0.025101	-0.0266648	-0.0278606
306	0.0251754	0.024685	0.0239336	0.0230245	0.0220661	0.0211621	0.0204023	0.0198566	0.0195695	0.0195598	0.0198225	0.0203339	0.0210571	0.0219477	0.0229563	0.0240297	0.0251108	0.026138	0.0270455	0.027766	0.0282343	0.0283934	0.0282013	0.027636	0.0266998	0.025419	0.0238404	0.022025	0.0200398	0.0179491	0.0158099	0.0136683	0.0115608	0.00951583	0.0075567	0.00570361	0.00397455	0.00238505	0.000946591	-0.000335921	-0.00146726	-0.00246431	-0.00335674	-0.00418499	-0.00499596	-0.0058371	-0.00675049	-0.00776799	-0.00890825
307	-0.0389825	-0.0388401	-0.0385822	-0.0382019	-0.0376695	-0.0369424	-0.0359738	-0.0347213	-0.033153	-0.0312521	-0.02902	-0.0264787	-0.0236708	-0.0206572	-0.0175117	-0.0143116	-0.0111276	-0.00801514	-0.00501029	-0.00212994	0.000623115	0.00325328	0.00576501	0.00815722	0.0104202	0.0125356	0.0144781	0.0162198	0.017733	0.0189932	0.0199803	0.0206778	0.0210734	0.0211575	0.0209234	0.0203669	0.0194863	0.018284	0.0167696	0.0149651	0.0129105	0.0106684	0.00832368	0.00597825	0.00374056	0.00171265	-2.19599e-05	-0.00140654	-0.00241328
308	0.0402339	0.0398624	0.0390775	0.0379421	0.0365362	0.0349512	0.0332833	0.0316277	0.0300728	0.0286967	0.0275662	0.0267365	0.0262513	0.0261426	0.0264288	0.0271127	0.0281789	0.0295916	0.0312939	0.0332086	0.0352422	0.0372907	0.039249	0.0410207	0.0425294	0.0437299	0.0446166	0.0452274	0.045643	0.0459797	0.0463781	0.046988	0.0479516	0.0493864	0.0513706	0.0539325	0.0570445	0.0606234	0.0645351	0.0686055	0.0726342	0.0764124	0.0797409	0.082448	0.0844041	0.0855303	0.085802	0.0852463	0.0839357
309	0.0229568	0.0225714	0.0222709	0.0220617	0.0219556	0.0219712	0.0221337	0.0224705	0.0230067	0.0237583	0.0247264	0.0258937	0.0272219	0.0286525	0.0301083	0.0314972	0.0327168	0.0336608	0.0342274	0.0343273	0.0338936	0.0328911	0.0313249	0.0292471	0.0267584	0.0240035	0.0211601	0.0184212	0.0159739	0.0139766	0.0125394	0.011708	0.0114571	0.0116904	0.0122508	0.0129377	0.0135301	0.0138122	0.0135975	0.0127474	0.0111831	0.00888796	0.00590386	0.00232158	-0.00173025	-0.00609602	-0.0106026	-0.0150677	-0.0193075
310	0.00894506	0.00834232	0.00769939	0.0070335	0.00637186	0.00575223	0.0052202	0.00482274	0.00459911	0.00457106	0.00473451	0.00505533	0.00547117	0.00589997	0.00625441	0.00645955	0.00646989	0.0062822	0.00594108	0.00553603	0.0051902	0.00504275	0.00522772	0.00585272	0.00698078	0.00861853	0.0107122	0.0131521	0.0157832	0.0184216	0.0208729	0.0229513	0.024497	0.0253887	0.025552	0.0249622	0.0236425	0.0216589	0.0191128	0.0161326	0.0128642	0.00946199	0.00607846	0.00285468	-8.94103e-05	-0.00266336	-0.00481241	-0.00652091	-0.00781233
311	-0.0246418	-0.0236798	-0.0232318	-0.0231925	-0.0234424	-0.0238653	-0.0243623	-0.0248586	-0.0253041	-0.0256673	-0.0259256	-0.0260553	-0.0260251	-0.0257946	-0.0253189	-0.0245574	-0.0234848	-0.0221016	-0.0204413	-0.0185739	-0.0166027	-0.0146567	-0.0128787	-0.0114112	-0.0103817	-0.00988862	-0.0099894	-0.0106917	-0.011949	-0.0136618	-0.0156835	-0.0178317	-0.0199051	-0.0217034	-0.0230494	-0.0238079	-0.0238998	-0.0233071	-0.0220699	-0.0202756	-0.0180438	-0.0155101	-0.0128105	-0.0100714	-0.00740172	-0.00489032	-0.00260628	-0.000600934	0.00108989
312	-0.0170698	-0.0136671	-0.0109367	-0.00909034	-0.00824941	-0.00843863	-0.00959207	-0.0115691	-0.0141761	-0.0171883	-0.0203702	-0.0234903	-0.0263332	-0.0287069	-0.0304496	-0.0314339	-0.0315708	-0.0308118	-0.0291491	-0.0266142	-0.0232752	-0.0192332	-0.0146198	-0.00959349	-0.00433551	0.000957006	0.00608027	0.010836	0.015045	0.0185614	0.0212852	0.0231717	0.0242366	0.0245551	0.0242544	0.0235001	0.0224781	0.0213751	0.0203598	0.0195689	0.0190982	0.0189999	0.0192852	0.0199294	0.0208791	0.0220593	0.0233801	0.0247441	0.0260531
313	-0.0597619	-0.0575712	-0.0552542	-0.0528849	-0.0505011	-0.0481144	-0.0457209	-0.0433109	-0.0408766	-0.0384182	-0.035946	-0.0334805	-0.0310497	-0.028683	-0.0264055	-0.0242312	-0.022161	-0.0201827	-0.0182762	-0.0164195	-0.0145973	-0.0128087	-0.0110729	-0.00943308	-0.00795445	-0.00671783	-0.00580672	-0.00528977	-0.00520127	-0.00552363	-0.00617661	-0.00701702	-0.00785047	-0.00845385	-0.00860401	-0.00810652	-0.00681894	-0.00466501	-0.00163938	0.00219524	0.00671572	0.0117482	0.0170782	0.0224607	0.0276311	0.0323198	0.0362685	0.0392503	0.0410895
314	0.0384614	0.0353872	0.0324599	0.0298783	0.0277678	0.0261727	0.0250605	0.0243351	0.0238599	0.0234848	0.0230763	0.022544	0.021858	0.0210557	0.0202321	0.01952	0.0190612	0.0189779	0.0193499	0.0202015	0.0215007	0.0231688	0.025098	0.0271706	0.0292767	0.0313265	0.0332578	0.0350385	0.036666	0.0381632	0.0395711	0.0409381	0.0423067	0.0437008	0.0451159	0.0465152	0.0478331	0.0489847	0.0498795	0.0504378	0.0506044	0.050358	0.0497127	0.0487127	0.0474202	0.045902	0.0442172	0.0424077	0.0404954
315	0.0237922	0.0213281	0.0190967	0.0171061	0.0153434	0.013785	0.0124067	0.0111934	0.0101439	0.00927249	0.00860602	0.00817861	0.00802503	0.00817452	0.00864603	0.00944515	0.0105624	0.0119719	0.0136311	0.0154796	0.0174399	0.01942	0.0213176	0.0230265	0.0244444	0.0254827	0.026074	0.0261798	0.0257929	0.0249369	0.0236613	0.0220357	0.0201421	0.0180694	0.0159074	0.013742	0.0116516	0.00970304	0.00794861	0.00642466	0.00515135	0.00413472	0.00337035	0.0028476	0.00255332	0.00247411	0.00259692	0.00290889	0.00339742
316	-0.013446	-0.0174308	-0.0210716	-0.0242457	-0.0268415	-0.0287682	-0.0299637	-0.0303984	-0.0300754	-0.0290283	-0.0273158	-0.0250164	-0.0222227	-0.0190373	-0.0155704	-0.0119384	-0.00826346	-0.00467314	-0.00129837	0.00173069	0.00429111	0.00627536	0.00759969	0.00821173	0.00809569	0.00727448	0.00580817	0.0037895	0.00133758	-0.00140889	-0.00429819	-0.00717169	-0.00986984	-0.0122384	-0.0141348	-0.0154354	-0.0160423	-0.0158901	-0.0149518	-0.0132423	-0.0108208	-0.00778977	-0.0042907	-0.000498181	0.00338911	0.00715926	0.0105994	0.0135086	0.0157102
317	-0.000917779	-0.000630383	-0.000366099	-9.7422e-05	0.000195269	0.000517105	0.000855121	0.00117785	0.00143791	0.00157708	0.00153339	0.0012493	0.000680021	-0.000199322	-0.00138881	-0.00286184	-0.00456663	-0.006431	-0.00836984	-0.0102943	-0.012121	-0.0137809	-0.0152248	-0.0164264	-0.017381	-0.0180988	-0.0185965	-0.0188858	-0.0189654	-0.0188168	-0.0184068	-0.0176945	-0.0166418	-0.0152241	-0.0134382	-0.0113077	-0.00888258	-0.00623635	-0.00345808	-0.000642967	0.00211807	0.00474767	0.00718851	0.00940624	0.011389	0.0131445	0.0146963	0.0160792	0.0173346
318	0.00483922	0.00131187	-0.00198784	-0.00491854	-0.0073619	-0.00923617	-0.0105066	-0.0111902	-0.0113533	-0.0111025	-0.0105691	-0.00989206	-0.00920213	-0.00860872	-0.00819279	-0.00800486	-0.00806764	-0.00838152	-0.00893092	-0.00969021	-0.0106283	-0.011712	-0.0129077	-0.0141826	-0.0155041	-0.0168389	-0.0181505	-0.0193974	-0.0205303	-0.02149	-0.0222061	-0.0225986	-0.0225822	-0.0220755	-0.0210138	-0.0193638	-0.0171386	-0.0144093	-0.0113114	-0.00804269	-0.0048527	-0.00202227	0.000163387	0.00144545	0.00162166	0.000572057	-0.0017229	-0.00517453	-0.00959019
319	0.032608	0.0302726	0.0274849	0.0243935	0.021169	0.0179929	0.0150445	0.0124836	0.010434	0.00896848	0.00809745	0.00776497	0.00785114	0.00818231	0.00854802	0.00872344	0.00849484	0.00768513	0.00617568	0.00392128	0.000956234	-0.00260916	-0.00660093	-0.0108007	-0.0149691	-0.0188703	-0.022294	-0.0250727	-0.0270931	-0.0282998	-0.0286931	-0.0283207	-0.0272665	-0.0256372	-0.0235497	-0.0211214	-0.0184626	-0.0156732	-0.0128413	-0.0100435	-0.00734461	-0.00479843	-0.00244799	-0.000327751	0.00153281	0.00310447	0.00435373	0.00523957	0.00571264
320	-0.0103541	-0.0108337	-0.0118141	-0.0132135	-0.0149122	-0.0167663	-0.0186215	-0.020326	-0.0217418	-0.0227524	-0.0232693	-0.0232357	-0.0226304	-0.0214696	-0.0198081	-0.0177384	-0.0153865	-0.0129041	-0.0104569	-0.00820969	-0.00631116	-0.00487934	-0.00399002	-0.00366957	-0.00389302	-0.00458762	-0.00564136	-0.00691482	-0.00825462	-0.00950677	-0.010529	-0.0112013	-0.0114339	-0.0111723	-0.0103983	-0.00912702	-0.00740113	-0.00528239	-0.00284323	-0.000159702	0.00269255	0.00563911	0.00860513	0.011513	0.0142808	0.0168225	0.0190507	0.0208809	0.0222374
321	-0.00853517	-0.00745594	-0.005309	-0.00238388	0.000996484	0.00450809	0.00785221	0.0107746	0.0130785	0.0146324	0.0153751	0.0153174	0.0145416	0.0131958	0.0114833	0.00964574	0.00794	0.00661052	0.0058602	0.00582391	0.0065494	0.00798992	0.010011	0.0124113	0.0149535	0.0174025	0.019561	0.0212988	0.0225667	0.023395	0.0238771	0.0241434	0.0243334	0.0245708	0.0249457	0.0255058	0.026255	0.0271593	0.0281573	0.0291727	0.0301271	0.0309516	0.0315948	0.0320272	0.0322416	0.0322499	0.0320757	0.031746	0.0312818
322	-0.010196	-0.00878151	-0.0072305	-0.00553851	-0.00372297	-0.00182232	0.000105662	0.00198637	0.00373277	0.0052523	0.00645587	0.00726808	0.00763706	0.00754258	0.00700116	0.00606786	0.00483503	0.00342838	0.00200071	0.000722712	-0.00022919	-0.000687872	-0.000511754	0.000400368	0.00209912	0.00458122	0.0077934	0.0116418	0.0160046	0.0207463	0.0257309	0.0308334	0.0359471	0.0409866	0.045885	0.0505885	0.0550466	0.0592034	0.0629894	0.0663155	0.0690733	0.07114	0.0723906	0.0727166	0.0720466	0.0703665	0.067731	0.0642651	0.0601544
323	-0.030768	-0.0273606	-0.0235897	-0.0196153	-0.0156098	-0.0117454	-0.00818136	-0.00504965	-0.00244111	-0.000393125	0.00111885	0.00218336	0.00294643	0.00359572	0.00433648	0.00536289	0.00683007	0.00883207	0.0113903	0.0144536	0.017909	0.0215992	0.0253424	0.0289501	0.0322412	0.035052	0.0372424	0.0387014	0.0393515	0.0391535	0.0381109	0.0362721	0.0337293	0.0306118	0.0270758	0.0232903	0.019425	0.0156401	0.0120811	0.0088768	0.00613922	0.00396251	0.00241916	0.00155344	0.0013737	0.00184669	0.0028968	0.00441171	0.00625406
324	0.00532159	0.00595284	0.00648509	0.00693215	0.00731289	0.00764934	0.0079647	0.00828084	0.00861541	0.00897881	0.00937194	0.00978573	0.0102029	0.0106022	0.0109632	0.0112718	0.0115235	0.0117251	0.011893	0.0120493	0.0122165	0.0124117	0.0126434	0.0129123	0.0132155	0.0135539	0.01394	0.0144023	0.0149851	0.0157435	0.0167336	0.0179994	0.0195603	0.0213998	0.0234587	0.0256343	0.0277857	0.029745	0.0313329	0.0323776	0.0327341	0.0323011	0.0310347	0.0289554	0.0261478	0.0227535	0.0189585	0.014976	0.0110268
325	-0.00906996	-0.00987665	-0.0110885	-0.0126693	-0.0145565	-0.0166593	-0.0188581	-0.0210106	-0.0229609	-0.0245518	-0.0256383	-0.0260987	-0.0258437	-0.0248207	-0.0230159	-0.0204533	-0.0171914	-0.0133204	-0.00895718	-0.00423995	0.000678956	0.0056415	0.0104932	0.015092	0.0193173	0.023076	0.026308	0.0289875	0.031122	0.0327492	0.0339315	0.0347503	0.0352979	0.0356705	0.0359593	0.0362429	0.0365807	0.0370083	0.0375362	0.0381517	0.0388241	0.0395123	0.0401716	0.0407612	0.0412475	0.0416073	0.0418291	0.041915	0.0418823
326	0.0416376	0.0396411	0.0375063	0.0353095	0.0331126	0.030954	0.0288455	0.0267734	0.0247064	0.0226061	0.0204399	0.0181915	0.01587	0.0135132	0.0111869	0.00897973	0.0069933	0.00533031	0.00408155	0.00331456	0.0030656	0.00333556	0.00408975	0.00526101	0.00675601	0.00846436	0.0102699	0.0120628	0.0137498	0.0152621	0.0165586	0.0176249	0.0184686	0.0191116	0.0195836	0.0199167	0.0201423	0.0202909	0.0203941	0.0204858	0.0206052	0.0207964	0.0211072	0.0215852	0.0222717	0.0231951	0.024365	0.025768	0.0273659
327	0.0340327	0.0319936	0.0299404	0.0278775	0.0257949	0.023676	0.0215071	0.0192863	0.0170299	0.0147764	0.0125862	0.010536	0.00871081	0.00719361	0.00605483	0.00534312	0.00507824	0.0052467	0.00580052	0.00665915	0.00771422	0.00883645	0.00988403	0.010712	0.0111823	0.0111741	0.0105935	0.00938304	0.0075291	0.0050667	0.00208108	-0.00129533	-0.00489106	-0.00850804	-0.0119374	-0.0149767	-0.0174469	-0.019208	-0.0201716	-0.0203087	-0.0196537	-0.0183017	-0.0164013	-0.0141413	-0.0117348	-0.00939885	-0.00733585	-0.00571561	-0.00466178
328	0.00831685	0.00931977	0.0100172	0.0104391	0.0105888	0.0104435	0.00996228	0.00910047	0.0078253	0.0061309	0.00405	0.00166048	-0.000914396	-0.00351261	-0.00594631	-0.00801948	-0.00954812	-0.0103802	-0.0104122	-0.00959952	-0.00795972	-0.00556727	-0.0025429	0.000960338	0.00477105	0.00871174	0.0126085	0.0162984	0.0196343	0.0224887	0.024756	0.0263566	0.0272408	0.027394	0.0268403	0.0256425	0.0238985	0.0217333	0.019288	0.0167084	0.0141345	0.0116933	0.00949444	0.00762919	0.00617044	0.0051727	0.0046711	0.00467922	0.00518652
329	0.0598304	0.0569618	0.0536719	0.0501518	0.0466203	0.0432956	0.0403673	0.0379722	0.0361799	0.0349866	0.034319	0.0340452	0.0339913	0.0339603	0.0337519	0.0331821	0.0321	0.0304024	0.0280444	0.025045	0.0214879	0.0175176	0.0133306	0.00916148	0.00526432	0.00189002	-0.000739131	-0.00245401	-0.00315884	-0.0028436	-0.00158675	0.000452006	0.00304795	0.00593437	0.00883014	0.0114689	0.0136276	0.0151499	0.015964	0.0160881	0.0156263	0.014751	0.0136764	0.0126256	0.0117959	0.0113303	0.0112964	0.0116795	0.012387
330	-0.0106552	-0.00734042	-0.00429126	-0.00161522	0.000628727	0.00242809	0.00381161	0.00484182	0.00560577	0.00620409	0.00673825	0.00729696	0.00794274	0.00870121	0.00955533	0.010447	0.0112866	0.0119705	0.0124025	0.0125168	0.0122967	0.0117851	0.0110843	0.0103454	0.00974708	0.00947047	0.00967223	0.0104627	0.0118924	0.0139478	0.0165575	0.0196037	0.0229364	0.0263881	0.0297851	0.0329573	0.0357448	0.0380043	0.0396139	0.0404779	0.0405308	0.0397395	0.0381042	0.0356565	0.0324563	0.0285883	0.0241585	0.0192921	0.0141319
331	-0.00812832	-0.00624436	-0.00418406	-0.00193944	0.000488343	0.00308361	0.00581004	0.00860521	0.0113779	0.0140104	0.0163667	0.0183068	0.0197043	0.0204638	0.0205354	0.0199233	0.0186888	0.0169454	0.0148474	0.0125741	0.0103111	0.00823261	0.00648695	0.00518706	0.00440544	0.00417312	0.0044815	0.00528635	0.00651336	0.00806523	0.00982993	0.0116898	0.0135306	0.01525	0.0167653	0.0180183	0.0189794	0.0196473	0.0200471	0.0202255	0.0202436	0.0201707	0.0200758	0.0200216	0.0200578	0.020215	0.0204994	0.0208896	0.0213348
332	0.0126471	0.0140256	0.0151235	0.0159811	0.01665	0.0171788	0.0175978	0.0179112	0.0180953	0.0181064	0.0178955	0.0174276	0.0166996	0.0157528	0.014677	0.013604	0.0126929	0.012109	0.012002	0.0124842	0.0136153	0.0153937	0.0177559	0.0205851	0.0237246	0.0269963	0.0302212	0.0332381	0.0359196	0.0381818	0.0399873	0.0413404	0.0422789	0.0428637	0.0431705	0.0432841	0.0432955	0.0433007	0.0433981	0.0436829	0.0442395	0.0451307	0.0463876	0.0480013	0.0499187	0.0520431	0.0542396	0.0563456	0.058185
333	0.00901387	0.0104701	0.0116628	0.0125401	0.0130839	0.01331	0.013265	0.0130198	0.0126613	0.0122833	0.0119772	0.0118242	0.0118889	0.0122153	0.0128244	0.0137134	0.014856	0.0162039	0.0176885	0.0192253	0.0207168	0.0220584	0.0231441	0.0238728	0.0241564	0.0239287	0.023154	0.0218355	0.0200203	0.0177999	0.0153056	0.0126976	0.0101503	0.00783424	0.00589893	0.00445715	0.00357398	0.00326167	0.00348082	0.00414739	0.00514363	0.006331	0.00756287	0.00869553	0.00959657	0.01015	0.0102583	0.00984211	0.00883846
334	0.00434213	0.00144172	-0.00101695	-0.00297528	-0.00442624	-0.00541322	-0.00602262	-0.00637152	-0.00659194	-0.00681365	-0.00714801	-0.00767553	-0.00843917	-0.0094441	-0.0106635	-0.0120488	-0.0135416	-0.0150865	-0.0166422	-0.0181895	-0.019737	-0.0213219	-0.0230073	-0.024876	-0.0270207	-0.029533	-0.0324897	-0.0359404	-0.0398964	-0.0443233	-0.0491395	-0.0542195	-0.0594028	-0.0645057	-0.0693335	-0.0736931	-0.0774028	-0.0802992	-0.0822417	-0.0831151	-0.0828302	-0.0813259	-0.0785705	-0.0745652	-0.0693469	-0.0629928	-0.0556234	-0.0474045	-0.0385462
335	0.0519651	0.0526195	0.0526548	0.0520944	0.0510113	0.0495214	0.0477697	0.0459104	0.0440875	0.042418	0.0409803	0.0398116	0.0389103	0.0382449	0.037766	0.0374177	0.0371484	0.0369184	0.0367042	0.0364992	0.0363112	0.0361572	0.0360576	0.0360302	0.0360847	0.0362183	0.0364132	0.0366345	0.0368319	0.0369437	0.0369037	0.036651	0.0361394	0.0353467	0.0342811	0.032984	0.0315285	0.0300141	0.0285565	0.0272763	0.0262866	0.0256814	0.0255258	0.0258492	0.026642	0.0278559	0.0294079	0.0311883	0.0330702
336	0.0158792	0.0162271	0.0159642	0.0150895	0.0136575	0.0117735	0.00958409	0.00726309	0.00499563	0.00296038	0.00131299	0.000172213	-0.000389478	-0.000349728	0.000265663	0.00138959	0.00292356	0.00474868	0.00673594	0.00875487	0.0106805	0.0123989	0.0138112	0.0148364	0.0154126	0.0154965	0.0150621	0.014099	0.0126122	0.0106227	0.00816955	0.00531193	0.00213006	-0.00127603	-0.00479086	-0.00829092	-0.0116543	-0.0147708	-0.0175501	-0.0199264	-0.0218589	-0.0233283	-0.0243309	-0.024874	-0.0249717	-0.0246442	-0.0239184	-0.0228306	-0.0214292
337	0.0239532	0.0247964	0.0257296	0.0266285	0.0273669	0.0278279	0.0279134	0.0275515	0.0267018	0.0253595	0.0235562	0.0213594	0.0188679	0.0162065	0.0135171	0.0109495	0.00865075	0.00675392	0.00536778	0.00456767	0.00438888	0.00482315	0.00581914	0.00728685	0.00910554	0.0111342	0.0132233	0.0152264	0.0170123	0.0184759	0.0195476	0.0202004	0.0204518	0.0203598	0.020014	0.0195223	0.0189967	0.0185421	0.0182486	0.0181882	0.0184153	0.0189676	0.0198685	0.0211261	0.0227309	0.0246518	0.0268313	0.0291841	0.0315996
338	-0.00293171	0.00120602	0.00584886	0.0107098	0.0154653	0.0197841	0.0233566	0.0259227	0.0272952	0.0273766	0.0261683	0.0237705	0.0203741	0.0162452	0.0117037	0.00709836	0.00277865	-0.000933213	-0.00376842	-0.00553376	-0.00612777	-0.00554926	-0.00389712	-0.00136129	0.00179437	0.00525614	0.00868931	0.0117694	0.0142124	0.0158016	0.0164075	0.015999	0.0146456	0.0125086	0.00982414	0.00687742	0.00397296	0.00140342	-0.000579022	-0.00178586	-0.00210819	-0.0015248	-0.000102719	0.00200938	0.00459389	0.00738252	0.0100794	0.0123877	0.0140379
339	0.00981105	0.00684466	0.00420004	0.00208224	0.00067132	0.000100347	0.000438643	0.00168355	0.0037621	0.00654165	0.00984686	0.0134795	0.0172381	0.0209356	0.0244128	0.0275466	0.0302534	0.0324871	0.0342342	0.0355063	0.0363346	0.036765	0.0368576	0.036686	0.0363382	0.035914	0.0355209	0.0352668	0.0352508	0.035554	0.036229	0.0372906	0.0387092	0.0404082	0.0422663	0.0441254	0.0458045	0.0471156	0.0478825	0.0479583	0.0472413	0.0456866	0.0433128	0.0402029	0.0364984	0.0323885	0.028094	0.0238495	0.019884
340	0.0325003	0.0320385	0.0309565	0.0292493	0.0269332	0.0240516	0.0206831	0.0169473	0.0130064	0.00905978	0.00533008	0.00204274	-0.000598351	-0.00243501	-0.00337439	-0.00340065	-0.0025765	-0.00103475	0.00103853	0.00342594	0.0059024	0.00825727	0.0103128	0.0119373	0.0130535	0.0136408	0.0137323	0.0134071	0.012778	0.0119766	0.011137	0.0103796	0.00979822	0.00944971	0.0093502	0.00947675	0.00977521	0.0101729	0.0105942	0.0109772	0.0112886	0.0115337	0.0117607	0.0120572	0.0125394	0.0133354	0.0145647	0.0163174	0.0186369
341	0.00341473	0.00568247	0.00793312	0.0100069	0.0117538	0.013045	0.013782	0.0139031	0.0133872	0.012254	0.0105613	0.00839964	0.00588494	0.00314904	0.000329584	-0.00244046	-0.00504231	-0.00737875	-0.00937856	-0.0109973	-0.0122152	-0.0130316	-0.0134596	-0.0135197	-0.0132364	-0.0126372	-0.0117548	-0.010632	-0.00932585	-0.0079101	-0.00647434	-0.00511861	-0.0039451	-0.00304861	-0.00250782	-0.00237901	-0.0026929	-0.00345457	-0.0046458	-0.00622919	-0.00815356	-0.0103599	-0.0127871	-0.0153773	-0.0180794	-0.0208503	-0.0236546	-0.0264619	-0.029244
342	-0.0663893	-0.0639483	-0.060592	-0.0564532	-0.0517093	-0.04657	-0.0412642	-0.036027	-0.0310847	-0.0266397	-0.0228554	-0.0198426	-0.0176499	-0.0162592	-0.0155872	-0.015495	-0.0158043	-0.0163195	-0.0168519	-0.0172432	-0.0173823	-0.0172143	-0.01674	-0.0160076	-0.0150984	-0.0141112	-0.0131464	-0.0122935	-0.0116217	-0.0111746	-0.010969	-0.0109954	-0.0112202	-0.0115873	-0.0120224	-0.0124385	-0.0127447	-0.0128584	-0.0127168	-0.0122882	-0.0115799	-0.0106407	-0.00955886	-0.00845363	-0.00746334	-0.00672979	-0.00638185	-0.0065198	-0.00720189
343	0.0462179	0.0466844	0.0467872	0.0465212	0.0459202	0.0450474	0.0439828	0.0428079	0.0415904	0.0403747	0.039176	0.0379829	0.0367641	0.0354791	0.03409	0.0325717	0.0309188	0.0291486	0.0272986	0.0254203	0.0235704	0.0218005	0.0201473	0.0186257	0.0172235	0.0159014	0.0145964	0.0132311	0.0117251	0.0100103	0.00804439	0.00582285	0.00338517	0.000815136	-0.00176484	-0.00420363	-0.00633389	-0.00798604	-0.00900297	-0.00925526	-0.00865622	-0.00717552	-0.00484945	-0.00178538	0.00184151	0.00579975	0.00982052	0.0136214	0.0169326
344	-0.034231	-0.0270624	-0.0192052	-0.0110619	-0.00304581	0.0044635	0.0111608	0.0168472	0.0214474	0.025011	0.0276958	0.0297355	0.0313976	0.0329363	0.0345492	0.0363437	0.0383186	0.0403636	0.0422766	0.0437964	0.0446447	0.0445707	0.0433934	0.0410323	0.0375258	0.0330326	0.0278179	0.0222284	0.0166569	0.011503	0.00713124	0.00383243	0.00179294	0.00107666	0.001623	0.00326127	0.00573889	0.00875911	0.0120227	0.0152675	0.0183012	0.0210211	0.023419	0.025571	0.0276127	0.0297072	0.032009	0.0346304	0.0376149
345	0.0114905	0.0134146	0.0153001	0.0171266	0.018853	0.0204197	0.0217544	0.0227807	0.0234288	0.0236461	0.0234044	0.0227054	0.0215813	0.0200931	0.0183255	0.016381	0.0143709	0.0124067	0.0105907	0.00901006	0.0077322	0.00680453	0.00625559	0.00609723	0.00632665	0.0069274	0.00786923	0.00910692	0.0105792	0.0122095	0.0139091	0.0155849	0.0171484	0.0185267	0.0196713	0.0205642	0.0212184	0.0216736	0.0219861	0.022216	0.0224134	0.0226069	0.0227958	0.0229473	0.0230005	0.0228754	0.0224874	0.0217638	0.0206614
346	0.0121254	0.0130192	0.0137186	0.0142593	0.0146924	0.0150761	0.0154665	0.0159077	0.016425	0.0170193	0.0176663	0.0183184	0.0189097	0.0193641	0.0196058	0.0195709	0.0192201	0.018549	0.0175943	0.0164337	0.0151779	0.0139571	0.0129021	0.0121261	0.0117074	0.011677	0.0120123	0.0126387	0.0134387	0.0142683	0.014977	0.0154297	0.0155247	0.0152061	0.0144674	0.0133464	0.0119129	0.0102523	0.00844827	0.00656854	0.00465497	0.00271935	0.000744414	-0.00131077	-0.00350216	-0.0058901	-0.00852768	-0.0114495	-0.0146616
347	0.00565109	0.00864187	0.011514	0.0140815	0.0161992	0.0177699	0.0187468	0.019132	0.0189697	0.0183371	0.0173329	0.0160656	0.014643	0.0131644	0.011715	0.0103628	0.00915695	0.0081282	0.00729116	0.0066474	0.00618931	0.00590363	0.00577368	0.00577986	0.0058984	0.00609921	0.00634423	0.00658731	0.00677646	0.00685823	0.00678398	0.00651667	0.00603734	0.00535005	0.00448445	0.00349531	0.00245877	0.00146583	0.000613627	-4.08822e-06	-0.000306402	-0.000233107	0.00025027	0.00115125	0.00245302	0.00411987	0.00610397	0.00835195	0.01081
348	0.051581	0.052301	0.0527712	0.0529501	0.0528035	0.0523022	0.0514211	0.0501369	0.0484275	0.0462718	0.0436522	0.0405591	0.0369977	0.0329963	0.0286141	0.0239464	0.019126	0.0143184	0.0097105	0.00549455	0.00184862	-0.00108351	-0.00321073	-0.00450901	-0.00502969	-0.00489965	-0.00431224	-0.00350916	-0.0027553	-0.00230987	-0.00239781	-0.00318488	-0.00475928	-0.0071214	-0.0101829	-0.0137753	-0.017668	-0.0215933	-0.0252764	-0.0284663	-0.0309634	-0.0326411	-0.0334574	-0.0334563	-0.0327586	-0.0315443	-0.030029	-0.0284374	-0.0269778
349	-0.000632772	0.00343921	0.00782766	0.0124301	0.0170757	0.02154	0.0255708	0.0289202	0.0313777	0.0327964	0.0331096	0.032335	0.0305679	0.0279652	0.0247241	0.0210592	0.0171808	0.0132776	0.00950426	0.00597474	0.00276119	-0.000102629	-0.00261386	-0.00479052	-0.00666072	-0.00825276	-0.00958773	-0.0106759	-0.0115179	-0.0121106	-0.0124572	-0.0125796	-0.0125287	-0.0123919	-0.0122943	-0.0123915	-0.0128558	-0.0138553	-0.0155294	-0.017965	-0.0211772	-0.0250986	-0.0295807	-0.0344063	-0.0393124	-0.0440177	-0.0482524	-0.0517835	-0.0544353
350	-0.0122937	-0.010289	-0.00786512	-0.00508523	-0.00202864	0.00121263	0.00453655	0.0078331	0.010986	0.0138751	0.0163802	0.0183875	0.019798	0.0205391	0.0205763	0.0199232	0.0186488	0.0168779	0.0147839	0.0125745	0.010471	0.00868445	0.00739202	0.00671664	0.00671463	0.00737285	0.00861596	0.0103221	0.0123432	0.0145259	0.0167285	0.0188322	0.0207452	0.022402	0.0237585	0.0247872	0.0254721	0.0258063	0.0257912	0.0254363	0.0247607	0.0237932	0.0225729	0.0211488	0.0195797	0.0179339	0.0162885	0.0147289	0.0133454
351	0.0199147	0.020885	0.0212293	0.021112	0.0207034	0.0201711	0.0196706	0.019337	0.0192774	0.0195654	0.020239	0.0213013	0.0227235	0.0244505	0.0264065	0.0285012	0.030636	0.0327106	0.0346283	0.0363017	0.0376562	0.0386321	0.0391858	0.0392896	0.038933	0.0381234	0.0368883	0.0352762	0.0333564	0.0312153	0.0289497	0.0266594	0.0244389	0.0223712	0.0205234	0.0189454	0.0176693	0.0167108	0.0160698	0.0157326	0.0156723	0.0158516	0.0162242	0.0167369	0.0173326	0.0179536	0.0185449	0.0190574	0.0194495
352	0.00892871	0.00631883	0.00289507	-0.00119378	-0.00574674	-0.0105203	-0.0152439	-0.01964	-0.0234471	-0.0264435	-0.0284673	-0.0294324	-0.0293351	-0.0282529	-0.0263344	-0.0237817	-0.0208286	-0.0177164	-0.0146709	-0.0118832	-0.00949417	-0.00758496	-0.00617296	-0.00521458	-0.00461452	-0.00424091	-0.00394446	-0.00357908	-0.00302166	-0.00218835	-0.00104597	0.000382918	0.00202183	0.00374899	0.00541161	0.00684386	0.00788617	0.00840385	0.00830319	0.00754326	0.00614259	0.00417996	0.00179012	-0.000845114	-0.00350951	-0.00596834	-0.00798705	-0.00935146	-0.009888
353	0.0165601	0.0159126	0.0153428	0.014938	0.0147682	0.0148827	0.0153083	0.0160478	0.0170778	0.0183474	0.0197771	0.0212598	0.0226654	0.0238478	0.0246571	0.0249543	0.0246283	0.0236121	0.0218953	0.0195308	0.0166336	0.013373	0.00995799	0.0066186	0.00358532	0.00106879	-0.000757496	-0.00177021	-0.00190432	-0.00115696	0.0004124	0.00268582	0.00549507	0.00863456	0.0118783	0.0149986	0.0177844	0.0200574	0.0216839	0.0225842	0.0227383	0.0221871	0.0210302	0.0194181	0.01754	0.015608	0.0138403	0.0124437	0.0115983
354	-0.028154	-0.0281425	-0.0279028	-0.0274175	-0.0266895	-0.0257464	-0.0246441	-0.023468	-0.0223321	-0.0213746	-0.0207514	-0.0206264	-0.0211603	-0.0224986	-0.0247603	-0.0280291	-0.0323472	-0.0377121	-0.0440765	-0.051348	-0.0593895	-0.0680192	-0.0770105	-0.0860939	-0.0949632	-0.103286	-0.11072	-0.116936	-0.121638	-0.124585	-0.125612	-0.124644	-0.121698	-0.116882	-0.110393	-0.102492	-0.0934953	-0.0837437	-0.0735871	-0.0633643	-0.0533869	-0.0439265	-0.0352042	-0.0273824	-0.0205595	-0.0147681	-0.00997765	-0.00610188	-0.0030103
355	-0.0265089	-0.0312693	-0.0358396	-0.0400577	-0.0437933	-0.0469514	-0.0494717	-0.0513245	-0.0525039	-0.0530205	-0.0528937	-0.0521466	-0.0508034	-0.0488903	-0.0464393	-0.0434936	-0.0401146	-0.0363883	-0.0324288	-0.0283788	-0.0244058	-0.0206919	-0.0174214	-0.0147641	-0.0128581	-0.0117922	-0.0115921	-0.0122099	-0.0135212	-0.0153306	-0.0173854	-0.0193983	-0.0210753	-0.0221454	-0.0223898	-0.0216645	-0.019915	-0.0171787	-0.0135773	-0.00929864	-0.00457406	0.000345655	0.00521159	0.0097933	0.0138902	0.017338	0.0200124	0.0218298	0.0227476
356	0.00608374	0.00446709	0.00251368	0.000323722	-0.00201027	-0.00440869	-0.00680668	-0.00915347	-0.0114107	-0.0135507	-0.0155544	-0.0174107	-0.0191152	-0.0206705	-0.0220854	-0.0233728	-0.0245464	-0.0256147	-0.0265753	-0.0274093	-0.0280783	-0.0285236	-0.0286699	-0.0284318	-0.0277249	-0.0264785	-0.024649	-0.0222318	-0.0192687	-0.0158501	-0.0121103	-0.00821705	-0.00435538	-0.000708891	0.00255994	0.00532685	0.00751731	0.00910994	0.0101314	0.0106445	0.0107322	0.010482	0.00997311	0.00926923	0.00841783	0.00745553	0.00641725	0.00534632	0.00430228
357	-0.00717298	-0.0101518	-0.0132254	-0.0163039	-0.0192994	-0.022118	-0.0246539	-0.0267866	-0.0283848	-0.0293155	-0.0294599	-0.0287305	-0.0270885	-0.0245555	-0.0212173	-0.0172199	-0.0127576	-0.00805596	-0.00335284	0.00112152	0.00516207	0.00860347	0.0113306	0.0132842	0.0144623	0.0149168	0.0147467	0.0140884	0.0131033	0.011965	0.010846	0.00990516	0.00927797	0.00906815	0.009342	0.0101252	0.011403	0.0131234	0.015204	0.0175401	0.0200137	0.0225024	0.0248876	0.0270624	0.0289385	0.0304511	0.0315629	0.0322649	0.0325772
358	0.0273886	0.0287284	0.0302599	0.0319125	0.033613	0.0352829	0.036836	0.038178	0.0392088	0.0398279	0.0399428	0.0394782	0.0383844	0.0366438	0.0342735	0.0313252	0.0278813	0.0240487	0.0199501	0.0157149	0.0114695	0.00732993	0.00339652	-0.000248008	-0.00353758	-0.00641981	-0.00885253	-0.0108012	-0.0122387	-0.0131469	-0.0135212	-0.0133763	-0.0127513	-0.0117144	-0.0103646	-0.00882863	-0.00725397	-0.00579758	-0.00461143	-0.00382706	-0.00354111	-0.00380401	-0.00461365	-0.00591485	-0.00760477	-0.00954315	-0.0115661	-0.0135017	-0.0151865
359	0.0415013	0.043108	0.0444642	0.0454493	0.0459703	0.0459683	0.0454196	0.0443326	0.0427414	0.0406965	0.0382545	0.0354686	0.0323816	0.0290222	0.025404	0.0215292	0.0173946	0.0129988	0.0083507	0.00347551	-0.00158098	-0.00675132	-0.0119476	-0.0170642	-0.0219817	-0.0265712	-0.0307012	-0.0342447	-0.03709	-0.0391508	-0.040377	-0.0407625	-0.0403495	-0.0392276	-0.0375285	-0.0354143	-0.0330642	-0.0306575	-0.0283586	-0.0263043	-0.0245951	-0.0232918	-0.022415	-0.0219474	-0.0218383	-0.0220073	-0.0223509	-0.0227492	-0.0230744
360	0.00806071	0.00839684	0.00886329	0.00937983	0.00987395	0.0102893	0.0105916	0.0107707	0.0108383	0.0108212	0.0107534	0.010667	0.0105854	0.0105189	0.0104632	0.0104005	0.0103031	0.0101378	0.00987182	0.00947827	0.00894149	0.00826048	0.00745013	0.00653964	0.00556907	0.00458513	0.00363715	0.00277365	0.00203938	0.00147271	0.00110349	0.00095161	0.00102654	0.00132786	0.00184613	0.00256349	0.00345388	0.00448337	0.00561104	0.00679076	0.00797347	0.00910982	0.0101534	0.0110646	0.0118154	0.0123944	0.0128103	0.0130935	0.0132951
361	0.0816315	0.0766018	0.070134	0.0624601	0.0539016	0.0448551	0.035772	0.0271313	0.019405	0.0130181	0.00830952	0.0054999	0.00466962	0.00575004	0.00852728	0.012658	0.0176956	0.0231249	0.0284029	0.0330033	0.036459	0.038398	0.038566	0.0368342	0.0331934	0.0277369	0.0206397	0.012136	0.00250035	-0.00796877	-0.0189609	-0.0301623	-0.0412601	-0.051945	-0.0619136	-0.0708747	-0.0785598	-0.0847374	-0.0892273	-0.0919136	-0.0927532	-0.0917806	-0.0891092	-0.0849269	-0.0794867	-0.0730904	-0.0660654	-0.0587389	-0.0514135
362	-0.0023333	-0.00465893	-0.00631995	-0.00725191	-0.00745206	-0.00697901	-0.00594633	-0.0045104	-0.00285364	-0.00116518	0.000378324	0.00162843	0.00247505	0.00285021	0.0027263	0.00211078	0.00103937	-0.000430768	-0.00222721	-0.00426753	-0.00646394	-0.00872767	-0.0109738	-0.0131269	-0.0151265	-0.0169327	-0.0185286	-0.0199214	-0.021141	-0.0222363	-0.0232699	-0.0243096	-0.025419	-0.0266477	-0.0280228	-0.0295439	-0.0311824	-0.0328855	-0.0345842	-0.0362042	-0.0376768	-0.0389504	-0.0399982	-0.0408231	-0.0414585	-0.041963	-0.042413	-0.0428919	-0.0434787
363	0.00884178	0.0102821	0.0115882	0.0127561	0.0137802	0.014649	0.0153428	0.0158317	0.0160771	0.0160377	0.01568	0.014993	0.0140022	0.0127793	0.0114449	0.0101615	0.00911864	0.00851107	0.00851343	0.00925411	0.0107929	0.0131057	0.0160786	0.019514	0.0231471	0.0266726	0.0297777	0.0321786	0.0336539	0.0340722	0.0334102	0.0317586	0.0293151	0.0263665	0.0232604	0.0203722	0.0180688	0.0166766	0.016454	0.0175727	0.0201065	0.0240281	0.0292138	0.0354546	0.0424734	0.0499466	0.0575276	0.0648718	0.0716603
364	0.0919695	0.0739029	0.0535839	0.0316548	0.00883543	-0.0141109	-0.0364134	-0.0573316	-0.0761913	-0.0924174	-0.105564	-0.115337	-0.121616	-0.124462	-0.12411	-0.120955	-0.115511	-0.108376	-0.100184	-0.0915552	-0.0830619	-0.0751912	-0.0683243	-0.0627237	-0.0585307	-0.0557704	-0.054363	-0.0541409	-0.05487	-0.0562749	-0.0580657	-0.0599634	-0.0617223	-0.0631449	-0.0640921	-0.0644858	-0.064308	-0.0635958	-0.0624338	-0.060943	-0.0592682	-0.0575636	-0.0559781	-0.0546429	-0.0536615	-0.0531021	-0.0529944	-0.0533266	-0.0540464
365	-0.0642315	-0.0689741	-0.0716119	-0.0721415	-0.0707254	-0.0676646	-0.0633598	-0.0582652	-0.0528429	-0.0475222	-0.0426689	-0.0385662	-0.0354072	-0.0332968	-0.0322584	-0.0322432	-0.0331391	-0.0347782	-0.0369442	-0.039382	-0.0418102	-0.0439399	-0.0454978	-0.0462528	-0.0460424	-0.0447939	-0.0425379	-0.0394091	-0.0356357	-0.0315152	-0.0273812	-0.0235648	-0.0203561	-0.0179725	-0.0165364	-0.0160661	-0.0164795	-0.0176084	-0.0192203	-0.0210445	-0.0227983	-0.0242109	-0.025045	-0.0251135	-0.0242935	-0.0225353	-0.0198659	-0.0163857	-0.0122591
366	-0.0294962	-0.0406087	-0.0507662	-0.059731	-0.0673161	-0.0733983	-0.0779264	-0.0809263	-0.0825	-0.0828187	-0.0821091	-0.0806343	-0.0786701	-0.0764797	-0.0742897	-0.0722701	-0.0705201	-0.0690632	-0.0678498	-0.0667693	-0.0656693	-0.064381	-0.0627448	-0.0606355	-0.05798	-0.0547677	-0.0510506	-0.0469357	-0.04257	-0.0381212	-0.0337591	-0.0296389	-0.0258896	-0.0226082	-0.0198592	-0.0176778	-0.0160737	-0.0150356	-0.0145337	-0.0145227	-0.014943	-0.0157228	-0.0167787	-0.0180152	-0.0193246	-0.0205869	-0.0216723	-0.022446	-0.0227759
367	-0.0169926	-0.0232307	-0.0299642	-0.0369381	-0.0438806	-0.0505288	-0.0566523	-0.0620749	-0.0666882	-0.0704573	-0.0734161	-0.0756544	-0.0772974	-0.078482	-0.0793347	-0.079955	-0.0804058	-0.080713	-0.0808702	-0.08085	-0.0806152	-0.080131	-0.0793742	-0.0783397	-0.0770437	-0.0755247	-0.0738426	-0.072077	-0.0703254	-0.0686991	-0.0673192	-0.0663088	-0.065783	-0.0658368	-0.0665314	-0.0678822	-0.0698497	-0.0723357	-0.075186	-0.0781982	-0.081136	-0.0837479	-0.0857893	-0.0870461	-0.0873568	-0.0866313	-0.0848613	-0.0821241	-0.0785758
368	-0.00995939	-0.00647776	-0.00298747	0.000478053	0.00389616	0.00724857	0.0105151	0.0136693	0.0166764	0.0194951	0.0220808	0.0243904	0.0263875	0.0280454	0.0293507	0.030304	0.0309205	0.0312296	0.0312734	0.031105	0.0307868	0.0303875	0.0299779	0.0296276	0.0293999	0.0293482	0.0295119	0.0299128	0.0305503	0.0313974	0.0323967	0.0334599	0.0344717	0.0353009	0.0358154	0.0359005	0.0354753	0.0345044	0.0330028	0.031034	0.0287037	0.0261501	0.0235342	0.0210301	0.0188155	0.0170625	0.0159282	0.0155438	0.0160042
369	0.0259191	0.026402	0.0268079	0.0270635	0.0271158	0.0269355	0.0265181	0.0258798	0.0250515	0.0240721	0.0229812	0.0218136	0.0205963	0.0193467	0.0180743	0.016783	0.0154729	0.0141422	0.0127866	0.0113978	0.00996218	0.00846048	0.0068681	0.0051582	0.00330658	0.00129783	-0.00086856	-0.00317429	-0.0055821	-0.00804017	-0.0104904	-0.0128789	-0.0151653	-0.0173291	-0.0193702	-0.0213045	-0.0231552	-0.0249444	-0.0266856	-0.0283802	-0.0300173	-0.0315772	-0.0330357	-0.0343682	-0.0355509	-0.0365598	-0.0373665	-0.0379351	-0.038219
370	0.0272549	0.0274065	0.027359	0.0270835	0.0265838	0.0259028	0.025121	0.0243457	0.0236943	0.0232767	0.0231783	0.0234487	0.0240953	0.025083	0.0263393	0.027764	0.029241	0.0306521	0.0318894	0.0328659	0.0335217	0.0338272	0.0337824	0.0334135	0.032768	0.0319083	0.0309035	0.0298208	0.0287169	0.0276307	0.0265792	0.0255562	0.0245345	0.023471	0.0223128	0.0210047	0.0194947	0.0177398	0.0157101	0.0133934	0.0108002	0.00796773	0.00496308	0.00188375	-0.00114587	-0.00398265	-0.00647751	-0.00849175	-0.00991494
371	0.102165	0.0992379	0.0953519	0.090625	0.0852153	0.0793066	0.0730917	0.0667562	0.060465	0.0543538	0.0485251	0.0430483	0.0379636	0.0332865	0.029013	0.0251237	0.0215867	0.0183606	0.0153981	0.0126513	0.0100763	0.00763898	0.00531685	0.00309954	0.000985472	-0.00102354	-0.00292821	-0.00473628	-0.00646415	-0.0081351	-0.0097741	-0.0114003	-0.0130188	-0.0146132	-0.0161414	-0.0175352	-0.0187047	-0.0195472	-0.0199589	-0.0198481	-0.0191483	-0.0178289	-0.0159036	-0.0134346	-0.0105346	-0.00736263	-0.00411615	-0.00101765	0.00170207
372	-0.0283479	-0.0331175	-0.0373702	-0.0410761	-0.044259	-0.0469825	-0.0493314	-0.0513916	-0.0532312	-0.0548852	-0.056347	-0.0575657	-0.0584513	-0.0588852	-0.058738	-0.0578892	-0.0562493	-0.0537787	-0.0505026	-0.0465147	-0.0419727	-0.0370827	-0.0320775	-0.0271914	-0.0226366	-0.0185824	-0.0151423	-0.0123691	-0.0102574	-0.00875331	-0.00776556	-0.00717889	-0.00686615	-0.00670013	-0.00656461	-0.00636436	-0.00603277	-0.00553582	-0.00487163	-0.00406527	-0.00316006	-0.00220644	-0.00125036	-0.000322817	0.000567809	0.00143881	0.00233056	0.0032982	0.00439905
373	-0.0110371	-0.00957639	-0.00916232	-0.0101825	-0.0129756	-0.017811	-0.0248677	-0.0342148	-0.0457929	-0.0593997	-0.074682	-0.091139	-0.108137	-0.124938	-0.140748	-0.154772	-0.166278	-0.174667	-0.179523	-0.180654	-0.178107	-0.17216	-0.163289	-0.15212	-0.139367	-0.125771	-0.112041	-0.0988018	-0.0865618	-0.0756847	-0.0663812	-0.058712	-0.0526027	-0.0478695	-0.0442515	-0.0414473	-0.0391504	-0.0370802	-0.0350063	-0.0327637	-0.0302585	-0.0274665	-0.0244245	-0.0212186	-0.0179705	-0.0148243	-0.0119349	-0.00945837	-0.00754358
374	-0.100295	-0.104612	-0.107618	-0.109077	-0.108885	-0.107082	-0.103841	-0.0994442	-0.094253	-0.088661	-0.0830539	-0.0777728	-0.0730863	-0.069176	-0.0661335	-0.0639672	-0.0626163	-0.0619685	-0.0618783	-0.0621848	-0.0627274	-0.0633574	-0.0639461	-0.0643891	-0.0646069	-0.0645433	-0.0641624	-0.0634448	-0.0623836	-0.0609817	-0.0592488	-0.0572	-0.0548546	-0.0522372	-0.0493779	-0.0463143	-0.043092	-0.0397648	-0.0363939	-0.0330467	-0.029794	-0.0267068	-0.023852	-0.0212892	-0.0190669	-0.0172203	-0.0157684	-0.0147118	-0.0140297
375	0.004585	0.00352177	0.00195685	4.81905e-05	-0.00206047	-0.0042477	-0.00641831	-0.00850409	-0.0104627	-0.0122749	-0.013941	-0.0154761	-0.0169044	-0.0182533	-0.0195482	-0.0208076	-0.0220394	-0.0232389	-0.0243886	-0.0254581	-0.0264058	-0.0271805	-0.0277255	-0.0279826	-0.0278972	-0.0274222	-0.02652	-0.0251601	-0.0233142	-0.0209481	-0.0180153	-0.014455	-0.0101965	-0.00516945	0.00068081	0.0073776	0.0148976	0.0231587	0.0320122	0.0412412	0.0505647	0.0596507	0.0681349	0.0756471	0.0818412	0.0864268	0.0891964	0.0900456	0.088981
376	-0.0209828	-0.0233493	-0.0258153	-0.0283203	-0.0308199	-0.03328	-0.0356701	-0.0379575	-0.0401032	-0.04206	-0.043773	-0.0451826	-0.046228	-0.0468529	-0.0470117	-0.0466754	-0.0458369	-0.0445133	-0.0427459	-0.0405971	-0.0381453	-0.0354794	-0.0326947	-0.0298885	-0.0271576	-0.0245954	-0.0222892	-0.020317	-0.0187454	-0.0176259	-0.0169924	-0.0168575	-0.0172092	-0.0180084	-0.0191881	-0.020657	-0.0223058	-0.0240177	-0.0256805	-0.0271992	-0.0285049	-0.0295604	-0.0303604	-0.0309265	-0.0312987	-0.0315235	-0.0316429	-0.0316838	-0.0316526
377	0.0570296	0.0619437	0.0660604	0.069105	0.0708459	0.0711134	0.0698195	0.0669772	0.0627134	0.0572728	0.0510082	0.0443574	0.0378085	0.031858	0.0269651	0.0235085	0.0217493	0.0218044	0.0236323	0.027035	0.0316761	0.0371172	0.042867	0.0484371	0.0533951	0.0574059	0.0602535	0.0618433	0.0621854	0.0613661	0.0595155	0.056779	0.0532955	0.0491841	0.0445385	0.0394273	0.0338992	0.0279912	0.0217408	0.0151975	0.00843469	0.00155607	-0.00530264	-0.0119807	-0.0183066	-0.0241176	-0.0292803	-0.0337088	-0.0373743
378	0.0235109	0.024706	0.0263714	0.0282732	0.0301668	0.0318325	0.0331054	0.0338951	0.0341932	0.0340674	0.0336439	0.0330818	0.0325453	0.0321781	0.0320835	0.0323126	0.0328595	0.0336642	0.0346198	0.0355855	0.0364014	0.0369062	0.0369538	0.0364299	0.0352653	0.0334464	0.0310215	0.0281013	0.0248534	0.0214903	0.0182513	0.0153811	0.013106	0.0116129	0.011031	0.0114216	0.0127739	0.0150093	0.0179922	0.0215456	0.0254672	0.0295467	0.0335803	0.0373824	0.0407972	0.0437063	0.046035	0.0477536	0.0488754
379	0.00296149	0.00369877	0.00437003	0.00503802	0.0057826	0.00669033	0.00784323	0.00930738	0.0111225	0.013294	0.0157894	0.01854	0.0214478	0.0243967	0.0272651	0.0299385	0.0323202	0.0343377	0.0359466	0.0371288	0.037889	0.0382475	0.0382337	0.0378801	0.0372181	0.0362753	0.035076	0.0336428	0.0319996	0.0301753	0.0282074	0.0261427	0.0240375	0.0219535	0.0199518	0.0180867	0.0163989	0.0149123	0.0136324	0.0125475	0.0116315	0.0108464	0.0101425	0.00945925	0.00872461	0.00785797	0.00677708	0.00541029	0.00371257
380	-0.000573239	-0.00361089	-0.00680585	-0.00997479	-0.0129224	-0.0154546	-0.0173938	-0.0185944	-0.0189562	-0.0184338	-0.0170399	-0.0148444	-0.0119691	-0.00857848	-0.00486755	-0.00104681	0.00267435	0.00610473	0.00908667	0.0115076	0.0133062	0.0144725	0.0150434	0.0150928	0.0147199	0.0140355	0.013149	0.0121573	0.0111363	0.0101365	0.00918314	0.00828031	0.00741798	0.00658	0.00575071	0.00491874	0.00407744	0.00322215	0.00234516	0.00143023	0.000448494	-0.000642146	-0.00189328	-0.0033582	-0.00508152	-0.00708846	-0.00937653	-0.0119115	-0.0146284
381	0.0343059	0.0338758	0.0325553	0.0303974	0.0275191	0.0240872	0.0203016	0.0163798	0.0125419	0.00899831	0.00593763	0.00351581	0.00184607	0.000990373	0.000953538	0.00168176	0.00306692	0.0049575	0.00717506	0.00953401	0.0118613	0.0140129	0.0158851	0.0174186	0.0185971	0.0194395	0.0199891	0.020301	0.02043	0.0204206	0.0203011	0.0200821	0.0197603	0.0193288	0.0187899	0.0181707	0.0175358	0.0169946	0.0166987	0.0168287	0.0175709	0.0190861	0.0214771	0.0247624	0.0288606	0.0335914	0.0386919	0.0438449	0.048714
382	-0.00840399	-0.00831241	-0.00855075	-0.00909458	-0.00989378	-0.0108779	-0.0119626	-0.0130566	-0.0140678	-0.0149084	-0.0154995	-0.0157764	-0.0156938	-0.0152327	-0.0144059	-0.0132618	-0.0118848	-0.0103915	-0.00892317	-0.00763312	-0.00667142	-0.00616667	-0.00620769	-0.00682784	-0.00799458	-0.00960647	-0.0114988	-0.0134572	-0.0152379	-0.0165915	-0.0172875	-0.0171356	-0.0160041	-0.0138304	-0.0106268	-0.0064788	-0.00153817	0.00398963	0.00986224	0.0158203	0.0216083	0.0269947	0.0317888	0.0358524	0.0391075	0.0415369	0.0431822	0.0441362	0.0445333
383	0.0131572	0.0120558	0.0104656	0.00855126	0.00651206	0.00456169	0.00290831	0.00173641	0.0011925	0.0013752	0.00232956	0.00404466	0.00645365	0.00943608	0.0128235	0.0164099	0.0199671	0.0232645	0.0260905	0.028272	0.0296907	0.0302922	0.0300887	0.0291533	0.0276093	0.0256151	0.0233486	0.0209931	0.0187252	0.0167063	0.0150758	0.0139468	0.0134011	0.0134851	0.0142042	0.0155187	0.0173421	0.0195443	0.0219606	0.024404	0.0266822	0.0286141	0.0300451	0.0308591	0.0309861	0.0304057	0.0291476	0.0272879	0.0249433
384	0.0193696	0.022505	0.0257288	0.028944	0.0320353	0.0348795	0.0373553	0.039354	0.0407875	0.0415962	0.0417538	0.0412693	0.0401862	0.0385782	0.036543	0.0341935	0.0316486	0.0290217	0.02641	0.0238833	0.0214745	0.0191742	0.0169285	0.0146441	0.0121985	0.00945628	0.00628815	0.0025907	-0.00169644	-0.00657741	-0.0119918	-0.0178118	-0.0238441	-0.0298384	-0.0355014	-0.0405177	-0.0445745	-0.0473904	-0.0487417	-0.0484853	-0.0465729	-0.0430574	-0.0380904	-0.0319107	-0.0248277	-0.0171978	-0.00939839	-0.00179856	0.0052693
385	0.0128035	0.0114081	0.0101772	0.00918012	0.00845185	0.00799247	0.00776935	0.00772315	0.00777685	0.00784677	0.00785399	0.00773438	0.00744603	0.00697354	0.00632943	0.00555323	0.00470813	0.00387526	0.00314557	0.00261005	0.00234933	0.00242416	0.00286759	0.00367991	0.00482651	0.00623941	0.00782239	0.00945966	0.0110275	0.0124076	0.0135011	0.0142402	0.0145976	0.0145893	0.0142732	0.0137409	0.0131054	0.0124849	0.0119858	0.0116846	0.0116141	0.0117535	0.0120278	0.0123162	0.0124693	0.012333	0.0117741	0.0107027	0.00908828
386	0.0137001	0.0152302	0.0161862	0.0165119	0.0162169	0.0153748	0.0141135	0.0126003	0.0110224	0.00956586	0.00839615	0.0076415	0.00738177	0.00764277	0.00839606	0.00956319	0.0110235	0.0126244	0.0141939	0.0155536	0.0165319	0.0169775	0.0167716	0.01584	0.0141629	0.0117822	0.00880405	0.00539455	0.00176868	-0.00182823	-0.00514433	-0.00794754	-0.0100505	-0.0113303	-0.0117411	-0.0113177	-0.0101694	-0.00846654	-0.00641898	-0.00425077	-0.00217348	-0.000362689	0.00105867	0.00202783	0.00254021	0.00263978	0.00240425	0.0019287	0.00131022
387	0.00943511	0.0118741	0.0146786	0.0176143	0.0204407	0.0229374	0.0249278	0.026298	0.0270079	0.0270935	0.0266605	0.0258697	0.0249157	0.0240019	0.0233135	0.0229944	0.023129	0.0237322	0.0247484	0.0260586	0.0274956	0.0288635	0.02996	0.0305974	0.0306219	0.0299276	0.0284672	0.0262577	0.0233818	0.0199843	0.0162625	0.0124504	0.0087976	0.00554423	0.00289524	0.000996869	-8.07312e-05	-0.000351884	8.73095e-05	0.0010728	0.00239567	0.00383074	0.00516629	0.00623013	0.00690876	0.00715725	0.0069992	0.00651759	0.00583866
388	-0.0180853	-0.015838	-0.0132991	-0.0105998	-0.00789986	-0.00537402	-0.00319418	-0.00151122	-0.000437495	-3.20142e-05	-0.000290633	-0.00114311	-0.00245844	-0.00405845	-0.00573854	-0.00729267	-0.00853936	-0.00934493	-0.00964061	-0.00943089	-0.00879234	-0.007863	-0.0068244	-0.00587868	-0.00522428	-0.00503346	-0.00543431	-0.00649895	-0.00823828	-0.010603	-0.0134896	-0.0167514	-0.0202109	-0.0236758	-0.0269545	-0.0298725	-0.0322877	-0.0341027	-0.0352736	-0.035813	-0.0357858	-0.035299	-0.0344871	-0.0334936	-0.0324539	-0.0314801	-0.0306504	-0.0300042	-0.0295418
389	0.0612363	0.0606174	0.0600938	0.0596303	0.0591738	0.0586578	0.0580129	0.0571783	0.0561147	0.054815	0.0533107	0.0516714	0.049998	0.0484087	0.0470212	0.0459342	0.0452108	0.0448672	0.0448684	0.0451313	0.0455333	0.045927	0.0461568	0.0460764	0.0455637	0.0445328	0.0429415	0.040795	0.0381452	0.0350873	0.0317527	0.0282995	0.0248994	0.0217231	0.0189242	0.0166237	0.014898	0.0137727	0.0132226	0.0131791	0.0135431	0.0142008	0.0150392	0.0159594	0.0168844	0.017762	0.0185629	0.019275	0.0198971
390	0.0237585	0.0251607	0.0263041	0.0271946	0.0278466	0.0282815	0.028527	0.0286196	0.0286055	0.028541	0.0284887	0.0285109	0.0286606	0.0289718	0.0294514	0.030076	0.0307932	0.0315289	0.0321981	0.0327178	0.0330184	0.033053	0.0328022	0.0322749	0.0315061	0.030551	0.0294794	0.0283684	0.0272966	0.0263384	0.025559	0.025011	0.0247323	0.0247447	0.0250547	0.0256537	0.0265203	0.0276226	0.0289219	0.0303769	0.0319476	0.0335966	0.0352883	0.036986	0.0386483	0.0402271	0.041667	0.0429065	0.0438819
391	0.0135051	0.0125153	0.0118645	0.0115891	0.0117205	0.01228	0.013273	0.0146842	0.0164742	0.0185776	0.0209018	0.0233292	0.0257202	0.0279201	0.0297675	0.031105	0.0317904	0.0317084	0.0307809	0.0289754	0.026311	0.0228599	0.018746	0.0141399	0.00925019	0.00431188	-0.000427824	-0.00472661	-0.00836541	-0.0111665	-0.0130095	-0.013843	-0.0136909	-0.0126531	-0.0108988	-0.0086535	-0.00617951	-0.00375192	-0.00163177	-3.95796e-05	0.000867888	0.00101437	0.000412235	-0.000839481	-0.00256716	-0.00454373	-0.00651656	-0.00823902	-0.00950181
392	0.0272523	0.0299527	0.032226	0.0340502	0.0354569	0.0365273	0.0373805	0.0381573	0.0389998	0.04003	0.0413314	0.0429353	0.0448173	0.0469016	0.0490734	0.0511968	0.0531328	0.0547558	0.0559653	0.0566943	0.0569117	0.0566225	0.0558639	0.0547001	0.0532154	0.0515057	0.0496712	0.0478086	0.0460048	0.0443316	0.0428409	0.0415623	0.0405026	0.0396505	0.0389837	0.0384785	0.0381197	0.0379078	0.037862	0.0380176	0.0384178	0.0391016	0.0400897	0.041372	0.0428991	0.0445809	0.0462911	0.0478782	0.0491802
393	0.0280214	0.032104	0.0357027	0.0386467	0.0408135	0.0421368	0.0426083	0.0422728	0.0412189	0.0395661	0.0374516	0.0350191	0.0324099	0.0297569	0.0271802	0.0247841	0.0226547	0.0208582	0.0194395	0.0184218	0.0178054	0.0175694	0.0176728	0.0180592	0.0186604	0.0194018	0.0202067	0.0210002	0.0217137	0.0222871	0.0226721	0.0228333	0.0227487	0.0224088	0.0218156	0.0209807	0.0199258	0.0186858	0.0173128	0.0158832	0.0145003	0.0132952	0.0124182	0.012025	0.0122555	0.0132109	0.0149322	0.0173857	0.0204588
394	-0.00106386	0.000306891	0.00200019	0.0040115	0.00630399	0.00880995	0.0114354	0.0140673	0.0165836	0.0188636	0.0208001	0.0223098	0.0233422	0.0238848	0.023964	0.0236421	0.0230098	0.0221771	0.0212636	0.0203885	0.0196626	0.0191795	0.0190099	0.0191958	0.0197464	0.0206359	0.0218024	0.0231498	0.0245524	0.0258624	0.0269212	0.0275726	0.0276783	0.0271329	0.0258763	0.0239031	0.021266	0.0180735	0.0144814	0.0106807	0.00688124	0.0032954	0.000121993	-0.00246761	-0.00434114	-0.00541445	-0.00565716	-0.00509422	-0.00380271
395	0.0672804	0.0666287	0.0665896	0.0669458	0.0674373	0.0677981	0.0677902	0.0672299	0.0660034	0.0640719	0.0614678	0.0582849	0.0546638	0.0507768	0.0468115	0.0429551	0.0393788	0.0362242	0.0335934	0.0315426	0.0300804	0.0291714	0.028743	0.0286964	0.0289183	0.0292929	0.0297111	0.0300784	0.0303189	0.0303778	0.0302221	0.0298401	0.0292405	0.0284499	0.0275106	0.0264767	0.0254102	0.0243754	0.0234318	0.0226279	0.021995	0.0215442	0.0212671	0.0211394	0.0211268	0.0211924	0.021302	0.0214288	0.0215539
396	0.0329515	0.0314314	0.0292228	0.0265324	0.0235923	0.0206414	0.0179071	0.015587	0.0138338	0.0127452	0.01236	0.0126606	0.0135797	0.0150105	0.0168162	0.0188398	0.0209126	0.0228626	0.0245239	0.0257452	0.0263999	0.0263946	0.025677	0.0242408	0.0221277	0.0194263	0.0162663	0.0128099	0.00924008	0.00574617	0.00250789	-0.000320766	-0.00262595	-0.00434457	-0.00546926	-0.00604648	-0.00616801	-0.00595686	-0.00554983	-0.00507907	-0.00465497	-0.0043528	-0.00420492	-0.00419926	-0.00428419	-0.0043786	-0.00438578	-0.00420907	-0.00376685
397	0.0139081	0.0122824	0.0104632	0.00836892	0.00593366	0.00312458	-4.16724e-05	-0.00348839	-0.00707713	-0.0106168	-0.0138833	-0.0166465	-0.0187022	-0.0199028	-0.020182	-0.0195692	-0.0181894	-0.0162486	-0.0140051	-0.0117313	-0.00967353	-0.00801568	-0.00685443	-0.00618908	-0.00592698	-0.00590266	-0.005907	-0.0057215	-0.00515246	-0.00406002	-0.00237755	-0.000118619	0.00262885	0.00571933	0.00897361	0.0122053	0.0152446	0.0179561	0.0202467	0.0220655	0.0233966	0.0242493	0.024649	0.0246311	0.0242371	0.0235132	0.0225088	0.0212751	0.0198635
398	0.0317871	0.0269154	0.0224041	0.0185186	0.0154946	0.0135197	0.0127172	0.0131337	0.0147329	0.0173982	0.0209432	0.0251295	0.0296882	0.0343419	0.0388242	0.0428948	0.04635	0.0490289	0.0508178	0.0516517	0.0515157	0.0504463	0.048531	0.0459073	0.0427584	0.0393043	0.0357876	0.0324526	0.0295232	0.0271789	0.0255363	0.0246365	0.024443	0.0248491	0.0256943	0.0267871	0.0279315	0.0289508	0.0297079	0.0301182	0.0301541	0.0298415	0.0292487	0.0284708	0.0276109	0.0267619	0.02599	0.0253248	0.0247547
399	-0.0431021	-0.0494863	-0.0558119	-0.0620028	-0.0679874	-0.0736896	-0.0790196	-0.0838677	-0.0881021	-0.0915731	-0.0941215	-0.0955921	-0.0958504	-0.0947984	-0.0923897	-0.0886405	-0.0836365	-0.0775345	-0.0705581	-0.0629875	-0.0551426	-0.0473618	-0.0399785	-0.0332986	-0.0275812	-0.0230244	-0.0197551	-0.0178238	-0.0172012	-0.017778	-0.0193675	-0.0217144	-0.0245082	-0.0274048	-0.0300515	-0.0321156	-0.0333131	-0.0334348	-0.0323662	-0.0300979	-0.0267275	-0.02245	-0.0175408	-0.0123317	-0.00718341	-0.00245366	0.00153424	0.00452289	0.00634864
400	-0.00611574	-0.00806713	-0.00977121	-0.0111682	-0.0122114	-0.0128675	-0.0131167	-0.0129527	-0.0123831	-0.0114316	-0.0101405	-0.00857282	-0.00681415	-0.00497054	-0.00316365	-0.00152177	-0.000167564	0.000796375	0.00130221	0.00132929	0.000911425	0.000136577	-0.000861744	-0.00192022	-0.00286541	-0.00353343	-0.00378631	-0.00352285	-0.00268388	-0.0012528	0.000746707	0.003254	0.00617479	0.0093849	0.0127356	0.0160618	0.0191943	0.0219746	0.0242715	0.0259959	0.0271106	0.0276347	0.0276384	0.0272323	0.0265509	0.0257332	0.0249062	0.024171	0.0235953
401	0.0215716	0.019515	0.0182486	0.0177878	0.0180868	0.0190451	0.0205202	0.0223428	0.0243341	0.0263219	0.0281552	0.0297169	0.0309315	0.0317704	0.0322503	0.0324266	0.0323825	0.032215	0.0320207	0.0318835	0.0318654	0.0320012	0.0322976	0.0327353	0.0332763	0.033872	0.0344724	0.0350342	0.0355253	0.0359271	0.0362315	0.0364365	0.0365396	0.0365318	0.0363926	0.0360883	0.0355729	0.0347914	0.0336859	0.0322028	0.0303018	0.0279643	0.0251999	0.0220516	0.0185959	0.0149412	0.0112211	0.00758577	0.00419097
402	-0.00507348	-0.0011673	0.00225278	0.00489296	0.00650421	0.00690785	0.00601701	0.00385063	0.000536941	-0.00369482	-0.00853445	-0.013621	-0.01858	-0.0230623	-0.0267802	-0.0295343	-0.031228	-0.0318681	-0.0315517	-0.0304423	-0.0287395	-0.0266483	-0.0243523	-0.0219946	-0.0196686	-0.017418	-0.0152453	-0.0131247	-0.0110179	-0.00888682	-0.0067039	-0.00445822	-0.00215725	0.000173994	0.0024957	0.00475691	0.00689955	0.00886233	0.0105846	0.0120096	0.0130876	0.0137782	0.0140528	0.0138975	0.0133149	0.0123269	0.0109759	0.00932443	0.00745295
403	0.0414838	0.0414502	0.0410577	0.0404123	0.0396358	0.0388477	0.0381467	0.0375942	0.0372035	0.0369369	0.0367091	0.036398	0.0358594	0.0349473	0.0335343	0.0315338	0.0289176	0.0257268	0.022076	0.0181508	0.0141998	0.0105232	0.00745538	0.00534084	0.00450225	0.00520037	0.00759059	0.0116828	0.0173126	0.024131	0.031618	0.0391203	0.0459116	0.0512664	0.0545397	0.0552416	0.0530956	0.0480741	0.0404037	0.0305412	0.0191259	0.00691438	-0.00529067	-0.0167111	-0.0266573	-0.0345822	-0.0401203	-0.0431098	-0.0435939
404	0.00200134	0.000561651	-7.82504e-05	0.000143445	0.00120904	0.00303719	0.00550501	0.00847096	0.0117932	0.0153403	0.0189926	0.022638	0.0261632	0.0294463	0.0323518	0.0347331	0.0364396	0.0373319	0.0372992	0.0362773	0.0342624	0.0313187	0.0275773	0.0232271	0.018499	0.013647	0.00892921	0.0045902	0.000846811	-0.00212437	-0.00419736	-0.00530517	-0.00544595	-0.00468622	-0.00316025	-0.00106461	0.00135377	0.00381665	0.0060402	0.00776498	0.00878676	0.0089832	0.00833211	0.00691723	0.00492018	0.00259916	0.000257103	-0.00179666	-0.00328666
405	0.0309782	0.0291189	0.0277061	0.0266444	0.0258171	0.0250984	0.0243663	0.0235128	0.0224531	0.0211308	0.0195206	0.0176245	0.0154648	0.013074	0.0104845	0.00772118	0.00479718	0.00171465	-0.00152861	-0.00492856	-0.00846238	-0.0120774	-0.0156844	-0.0191591	-0.0223506	-0.0250989	-0.0272572	-0.0287149	-0.029418	-0.0293822	-0.0286961	-0.0275146	-0.0260423	-0.0245125	-0.023161	-0.0222022	-0.0218064	-0.0220823	-0.0230667	-0.0247223	-0.0269449	-0.0295773	-0.0324283	-0.0352924	-0.0379689	-0.0402772	-0.042069	-0.0432364	-0.043718
406	0.032927	0.031575	0.0304144	0.0295505	0.0290614	0.0289901	0.0293415	0.0300852	0.0311619	0.0324922	0.0339855	0.0355492	0.0370963	0.0385504	0.0398492	0.040944	0.0417989	0.042387	0.0426898	0.0426965	0.042407	0.0418359	0.041016	0.0400009	0.0388637	0.037693	0.0365868	0.0356447	0.0349618	0.0346236	0.0347036	0.0352608	0.0363371	0.037952	0.0400939	0.0427112	0.0457042	0.0489219	0.0521652	0.0551983	0.0577667	0.0596213	0.0605447	0.0603767	0.0590356	0.0565302	0.0529608	0.048509	0.0434161
407	-0.0419693	-0.0386966	-0.0350559	-0.0313298	-0.0277906	-0.0246709	-0.0221388	-0.0202803	-0.0190926	-0.0184895	-0.0183176	-0.0183805	-0.0184678	-0.0183843	-0.0179735	-0.017136	-0.0158375	-0.0141093	-0.0120396	-0.00975982	-0.00742653	-0.00520203	-0.00323592	-0.00164903	-0.000521445	0.00011397	0.000272286	1.14579e-05	-0.000577384	-0.00138291	-0.00228808	-0.00318406	-0.00398183	-0.00461989	-0.00506747	-0.00532335	-0.00541099	-0.00537121	-0.0052536	-0.00510776	-0.00497479	-0.00487986	-0.00482611	-0.00479101	-0.00472599	-0.00456066	-0.0042117	-0.0035962	-0.00264707
408	0.0253854	0.0220427	0.0186249	0.0152278	0.0119481	0.00887621	0.00608813	0.00363912	0.00155913	-0.000149176	-0.00151004	-0.0025724	-0.00340658	-0.00410041	-0.0047547	-0.00547752	-0.00637646	-0.00754868	-0.009069	-0.0109778	-0.0132716	-0.0158978	-0.0187572	-0.0217124	-0.0246014	-0.0272547	-0.0295134	-0.0312454	-0.0323586	-0.0328093	-0.0326047	-0.0317995	-0.0304879	-0.0287907	-0.02684	-0.0247633	-0.0226684	-0.0206324	-0.0186954	-0.0168603	-0.015099	-0.0133629	-0.0115981	-0.00976009	-0.0078287	-0.00581849	-0.00378481	-0.00182336	-6.25263e-05
409	-0.0112338	-0.0134843	-0.015578	-0.0174639	-0.0191003	-0.0204551	-0.021506	-0.022244	-0.0226766	-0.0228296	-0.0227482	-0.0224944	-0.0221409	-0.0217636	-0.0214312	-0.0211949	-0.0210798	-0.0210787	-0.0211511	-0.021227	-0.0212155	-0.0210181	-0.0205433	-0.0197211	-0.0185146	-0.0169271	-0.0150016	-0.0128155	-0.0104705	-0.00808021	-0.00575825	-0.00360811	-0.00171525	-0.000141266	0.00108014	0.00194562	0.00248264	0.00274737	0.00281993	0.00279731	0.00278457	0.00288474	0.00318804	0.00376162	0.00464171	0.00582966	0.0072928	0.00896948	0.0107773
410	0.0586661	0.055885	0.0522835	0.0480219	0.0432848	0.0382768	0.0332176	0.0283367	0.0238641	0.0200164	0.0169798	0.01489	0.0138143	0.0137395	0.0145689	0.0161309	0.0181975	0.0205088	0.0228005	0.0248292	0.026394	0.0273522	0.0276284	0.0272172	0.0261796	0.0246329	0.0227372	0.0206784	0.0186499	0.016835	0.0153906	0.0144338	0.0140313	0.0141931	0.0148704	0.0159591	0.0173091	0.0187385	0.0200531	0.0210676	0.0216278	0.0216295	0.0210324	0.0198659	0.0182271	0.0162702	0.0141885	0.0121922	0.0104832
411	0.0258609	0.0247607	0.0240564	0.0238092	0.0240582	0.0248158	0.0260646	0.0277565	0.0298147	0.0321362	0.0345968	0.0370572	0.0393709	0.041393	0.0429916	0.0440572	0.0445126	0.044319	0.0434799	0.0420406	0.0400863	0.0377355	0.0351338	0.0324455	0.0298445	0.0275035	0.0255832	0.0242201	0.0235179	0.0235425	0.0243221	0.025852	0.0281006	0.0310157	0.0345281	0.0385525	0.0429877	0.0477172	0.0526121	0.0575357	0.0623504	0.066923	0.0711307	0.0748652	0.0780355	0.0805702	0.0824176	0.0835476	0.0839533
412	-0.0265666	-0.0286578	-0.0306113	-0.0324253	-0.0340967	-0.0356189	-0.0369815	-0.0381715	-0.039175	-0.0399797	-0.0405762	-0.040959	-0.0411265	-0.0410807	-0.0408275	-0.0403772	-0.0397455	-0.0389556	-0.0380388	-0.0370357	-0.0359954	-0.034973	-0.0340251	-0.0332039	-0.0325498	-0.0320863	-0.031815	-0.0317144	-0.0317422	-0.0318407	-0.0319457	-0.0319962	-0.031945	-0.0317665	-0.0314609	-0.0310537	-0.0305898	-0.0301237	-0.0297063	-0.0293714	-0.0291232	-0.0289281	-0.0287133	-0.0283727	-0.0277803	-0.0268104	-0.025359	-0.0233653	-0.0208276
413	-0.00807149	-0.00934121	-0.0110074	-0.0130342	-0.0153569	-0.0178789	-0.0204726	-0.0229871	-0.0252606	-0.0271351	-0.0284717	-0.0291635	-0.0291439	-0.028391	-0.0269271	-0.0248153	-0.0221541	-0.0190705	-0.0157123	-0.0122397	-0.00881496	-0.00559121	-0.00270081	-0.000246011	0.00170657	0.00312696	0.00401897	0.0044152	0.00437097	0.00395777	0.00325605	0.00234715	0.00130454	0.000185239	-0.000977241	-0.00217662	-0.00343325	-0.00478878	-0.0062966	-0.00800928	-0.00996492	-0.012175	-0.014616	-0.0172277	-0.0199175	-0.0225704	-0.0250624	-0.0272757	-0.0291123
414	-0.047691	-0.049306	-0.0506367	-0.0515655	-0.0519683	-0.0517266	-0.050738	-0.0489264	-0.0462504	-0.0427107	-0.0383543	-0.0332775	-0.0276234	-0.0215768	-0.0153539	-0.00918813	-0.00331341	0.00205223	0.00672172	0.0105505	0.0134442	0.0153634	0.016324	0.0163953	0.0156939	0.0143752	0.0126224	0.0106333	0.00860777	0.00673419	0.00517892	0.00407725	0.00352664	0.00358166	0.00425069	0.00549508	0.00723179	0.00934025	0.0116734	0.0140718	0.0163799	0.0184611	0.0202121	0.0215705	0.0225172	0.0230703	0.0232741	0.0231833	0.0228492
415	-0.0194407	-0.0201548	-0.0207795	-0.021277	-0.0216282	-0.0218292	-0.0218879	-0.0218211	-0.0216509	-0.0214028	-0.0211018	-0.0207687	-0.0204148	-0.0200375	-0.0196159	-0.0191096	-0.0184611	-0.0176021	-0.0164637	-0.0149873	-0.0131336	-0.0108868	-0.00825335	-0.00525575	-0.0019263	0.00169789	0.00557561	0.00965847	0.0138862	0.0181834	0.0224597	0.0266143	0.0305436	0.0341491	0.0373433	0.0400537	0.042222	0.0438028	0.0447596	0.0450626	0.0446876	0.0436167	0.0418422	0.0393722	0.0362376	0.0324992	0.0282539	0.0236387	0.0188311
416	0.0690333	0.0664984	0.0625904	0.0573813	0.0510625	0.0439333	0.0363766	0.028827	0.0217315	0.0155105	0.010519	0.00701429	0.00513022	0.00486029	0.00605177	0.00841227	0.0115314	0.014919	0.0180578	0.0204636	0.0217422	0.0216333	0.0200346	0.0170037	0.0127414	0.00756	0.00184166	-0.00400642	-0.00959524	-0.0145901	-0.0187359	-0.0218692	-0.0239186	-0.0248949	-0.0248747	-0.0239789	-0.0223514	-0.0201386	-0.0174754	-0.0144784	-0.011247	-0.00786908	-0.00442838	-0.00100887	0.00230614	0.00543997	0.00833078	0.010938	0.0132436
417	-0.0229175	-0.0245725	-0.0265423	-0.0287444	-0.0310728	-0.0334035	-0.0355994	-0.0375155	-0.0390053	-0.0399298	-0.0401688	-0.0396343	-0.0382834	-0.0361297	-0.0332501	-0.0297853	-0.0259319	-0.0219262	-0.018022	-0.0144636	-0.0114598	-0.00916119	-0.00764486	-0.00690796	-0.00687122	-0.00739082	-0.00827659	-0.00931382	-0.0102863	-0.0109986	-0.0112943	-0.0110685	-0.010273	-0.00891361	-0.00704207	-0.00474505	-0.00213273	0.00067101	0.00353599	0.00633073	0.00892613	0.0111986	0.0130334	0.0143283	0.0149984	0.0149818	0.0142461	0.0127966	0.0106833
418	0.00191036	0.00566644	0.00954326	0.0134327	0.0172267	0.020822	0.0241255	0.0270595	0.0295685	0.0316249	0.0332319	0.0344226	0.0352553	0.0358044	0.0361493	0.0363618	0.0364946	0.036572	0.0365846	0.0364894	0.0362158	0.0356761	0.0347796	0.0334474	0.0316273	0.0293038	0.0265043	0.0232971	0.0197841	0.0160879	0.0123367	0.00864962	0.00512318	0.00182266	-0.00122229	-0.00401675	-0.00659542	-0.00901394	-0.011338	-0.0136317	-0.0159463	-0.0183118	-0.0207323	-0.0231853	-0.0256241	-0.0279828	-0.0301797	-0.0321213	-0.0337033
419	-0.0114077	-0.00812039	-0.0051055	-0.00249277	-0.000382638	0.00116559	0.00214409	0.0026027	0.00264838	0.00243632	0.00215278	0.0019918	0.00212977	0.00270236	0.00378796	0.00539984	0.00748718	0.00994346	0.01262	0.0153426	0.0179301	0.0202121	0.0220466	0.0233332	0.0240215	0.024113	0.0236575	0.0227434	0.0214873	0.0200225	0.0184902	0.0170324	0.0157865	0.0148795	0.0144221	0.0145016	0.0151754	0.0164662	0.0183584	0.0207987	0.0236999	0.0269474	0.0304085	0.0339412	0.0374035	0.0406603	0.0435897	0.046088	0.0480736
420	0.016329	0.020109	0.0238484	0.0273487	0.030427	0.0329312	0.0347521	0.0358344	0.0361819	0.0358597	0.0349888	0.0337357	0.032296	0.0308748	0.0296654	0.0288311	0.0284914	0.0287148	0.0295184	0.0308712	0.0326996	0.0348928	0.0373068	0.0397697	0.0420891	0.0440626	0.0454916	0.0461971	0.0460353	0.0449113	0.0427897	0.0396984	0.0357267	0.0310178	0.0257584	0.0201668	0.0144828	0.00895694	0.00383862	-0.000636973	-0.00426371	-0.00687889	-0.00837501	-0.00870686	-0.00789351	-0.00601522	-0.00320646	0.000354111	0.00445561
421	0.00945038	0.00673256	0.00376776	0.000724624	-0.00223463	-0.00497093	-0.00738052	-0.0094016	-0.0110152	-0.0122405	-0.0131261	-0.0137368	-0.0141412	-0.0143994	-0.0145557	-0.0146345	-0.0146416	-0.0145684	-0.014397	-0.0141062	-0.0136751	-0.0130838	-0.0123124	-0.0113391	-0.0101395	-0.00869026	-0.00697683	-0.00500443	-0.00280963	-0.000469384	0.00189549	0.00412399	0.00602679	0.00740571	0.00807964	0.0079138	0.00684797	0.00491808	0.00226601	-0.000866039	-0.00415689	-0.00724103	-0.00975112	-0.0113625	-0.011833	-0.0110331	-0.00896333	-0.00575536	-0.00165963
422	-0.0235885	-0.0238708	-0.0248655	-0.0265369	-0.0287593	-0.0313353	-0.0340215	-0.0365583	-0.0386997	-0.0402389	-0.0410265	-0.0409801	-0.0400843	-0.0383834	-0.0359687	-0.032964	-0.0295111	-0.0257568	-0.0218431	-0.0178996	-0.0140403	-0.0103628	-0.0069504	-0.00387453	-0.00119704	0.00102936	0.00276267	0.0039757	0.00466228	0.00484448	0.0045786	0.00395762	0.00310815	0.00218169	0.001341	0.000743354	0.000522851	0.000774181	0.00154034	0.0028064	0.00450028	0.00650005	0.00864643	0.0107589	0.0126534	0.0141603	0.0151402	0.0154963	0.0151828
423	0.0265219	0.0280088	0.0287641	0.028918	0.028564	0.0277585	0.0265276	0.0248773	0.0228058	0.0203164	0.0174286	0.014186	0.0106596	0.00694712	0.00316802	-0.000543548	-0.00404678	-0.00720189	-0.00987682	-0.011953	-0.0133304	-0.0139329	-0.0137137	-0.0126611	-0.0108037	-0.0082139	-0.00500854	-0.00134583	0.00258092	0.00655254	0.0103358	0.013698	0.0164241	0.0183355	0.0193081	0.0192865	0.0182934	0.0164297	0.0138665	0.0108283	0.00757045	0.00435338	0.00141804	-0.00103467	-0.00285887	-0.00397235	-0.00435929	-0.00406763	-0.00320174
424	0.0468676	0.0475882	0.0478623	0.0476431	0.0468691	0.0454765	0.0434152	0.0406679	0.0372673	0.0333099	0.0289625	0.0244593	0.0200889	0.0161714	0.0130281	0.0109494	0.0101629	0.0108072	0.0129136	0.0163977	0.0210631	0.0266163	0.0326923	0.0388871	0.0447949	0.0500429	0.0543233	0.0574152	0.0591991	0.0596616	0.0588916	0.0570694	0.054448	0.0513306	0.0480438	0.0449097	0.0422209	0.0402174	0.0390706	0.0388726	0.0396317	0.0412736	0.043647	0.0465354	0.0496761	0.0527837	0.0555791	0.0578197	0.059326
425	-0.0214498	-0.0225269	-0.0234214	-0.0242815	-0.0252703	-0.0265439	-0.0282315	-0.030419	-0.0331397	-0.0363698	-0.0400313	-0.0439991	-0.0481122	-0.0521871	-0.0560319	-0.0594594	-0.0622987	-0.0644043	-0.0656634	-0.0660018	-0.0653878	-0.0638352	-0.0614028	-0.0581913	-0.0543377	-0.0500062	-0.0453792	-0.0406475	-0.0360003	-0.031617	-0.0276594	-0.0242655	-0.0215449	-0.0195759	-0.0184022	-0.0180314	-0.0184338	-0.0195435	-0.0212622	-0.0234655	-0.0260114	-0.0287484	-0.0315227	-0.0341825	-0.0365799	-0.0385728	-0.040028	-0.0408275	-0.0408786
426	0.00374838	0.00437404	0.00479276	0.00510998	0.00546047	0.00599124	0.00684323	0.0081338	0.00994196	0.0122978	0.0151773	0.0185026	0.0221483	0.0259519	0.0297273	0.03328	0.0364216	0.0389826	0.0408228	0.0418394	0.0419728	0.0412111	0.0395923	0.037205	0.0341846	0.0307061	0.0269726	0.0231993	0.0195969	0.0163534	0.0136189	0.0114923	0.010012	0.00915265	0.00882651	0.00889423	0.00918256	0.00950803	0.00970232	0.00963447	0.00922584	0.00845505	0.00735305	0.00599021	0.00445851	0.00285263	0.0012532	-0.00028501	-0.00173848
427	-0.00661455	-0.00262652	0.00149371	0.00573468	0.0100694	0.014452	0.0188151	0.0230702	0.0271105	0.0308187	0.0340772	0.03678	0.0388445	0.0402192	0.0408879	0.0408692	0.0402112	0.0389845	0.0372732	0.0351662	0.0327518	0.0301133	0.0273292	0.0244733	0.0216159	0.0188239	0.0161594	0.0136771	0.0114206	0.00941772	0.00767583	0.00617719	0.00487669	0.00370269	0.00256216	0.00134928	-4.35337e-05	-0.00171428	-0.00374114	-0.00617422	-0.00902969	-0.012286	-0.0158819	-0.0197169	-0.0236534	-0.027523	-0.0311358	-0.0342949	-0.0368132
428	-0.000960967	-0.00094474	-0.000647525	-0.000181179	0.000337155	0.000802369	0.00113423	0.00128396	0.00123426	0.000993631	0.000586924	4.48346e-05	-0.000605215	-0.00134478	-0.00216588	-0.00306849	-0.00405527	-0.00512482	-0.00626514	-0.00744836	-0.00862757	-0.00973668	-0.0106936	-0.0114065	-0.0117839	-0.011745	-0.0112319	-0.0102184	-0.00871611	-0.00677529	-0.00448202	-0.00195051	0.000687938	0.0032983	0.00575577	0.00795815	0.00983454	0.0113493	0.0125009	0.0133172	0.0138485	0.0141587	0.0143177	0.0143927	0.0144416	0.0145066	0.0146101	0.0147537	0.0149193
429	0.00517882	-0.00276968	-0.0111646	-0.0198345	-0.0285921	-0.0372412	-0.0455844	-0.05343	-0.0605986	-0.0669298	-0.0722878	-0.0765665	-0.0796952	-0.0816428	-0.0824222	-0.0820932	-0.0807614	-0.0785712	-0.0756939	-0.0723122	-0.068605	-0.0647355	-0.0608444	-0.0570462	-0.0534279	-0.0500493	-0.0469466	-0.0441371	-0.0416274	-0.039421	-0.0375243	-0.0359478	-0.0347039	-0.0338011	-0.0332392	-0.0330055	-0.0330749	-0.033411	-0.0339689	-0.0346973	-0.03554	-0.0364367	-0.0373239	-0.038137	-0.0388109	-0.0392818	-0.0394869	-0.0393661	-0.0388643
430	0.00765663	0.00546688	0.00357781	0.00199338	0.000721613	-0.000220332	-0.000805552	-0.00100106	-0.000774904	-0.000105238	0.0010102	0.00254614	0.00444485	0.00661577	0.00894006	0.0112799	0.013491	0.0154364	0.0169992	0.0180915	0.0186608	0.0186918	0.0182065	0.0172602	0.0159357	0.0143345	0.0125667	0.0107403	0.0089512	0.00727461	0.00576036	0.00443158	0.0032879	0.00231243	0.00148174	0.00077675	0.00019224	-0.000257515	-0.000538831	-0.000605127	-0.000408916	8.33343e-05	0.00087729	0.00194169	0.00320704	0.00457285	0.00592225	0.00714077	0.00813536
431	0.0153047	0.0162938	0.0166124	0.0161385	0.0148134	0.0126562	0.00976925	0.0063334	0.00259393	-0.00116223	-0.00463422	-0.00753627	-0.00962413	-0.0107157	-0.0107038	-0.00956113	-0.00733763	-0.00415252	-0.000183509	0.0043453	0.0091763	0.0140329	0.0186363	0.0227241	0.0260685	0.0284916	0.0298761	0.0301705	0.0293895	0.0276115	0.0249748	0.0216717	0.0179423	0.0140646	0.0103409	0.00707879	0.00456946	0.00306187	0.00273789	0.00369048	0.00590886	0.00927394	0.013566	0.0184849	0.0236801	0.0287877	0.0334665	0.0374303	0.0404705
432	-0.0111903	-0.00856232	-0.00604028	-0.00370738	-0.00163939	0.000104301	0.00148727	0.00250029	0.0031635	0.00352682	0.00366817	0.00368898	0.00370613	0.003841	0.00420635	0.00489329	0.00595992	0.00742299	0.00925363	0.0113776	0.0136811	0.0160225	0.0182493	0.0202175	0.0218105	0.0229531	0.0236185	0.0238276	0.0236397	0.0231374	0.0224086	0.0215287	0.0205465	0.0194784	0.0183099	0.0170052	0.0155205	0.0138167	0.0118695	0.00967277	0.00723688	0.00458246	0.00173292	-0.00129173	-0.0044775	-0.00781396	-0.0112873	-0.0148709	-0.0185166
433	0.00314702	-0.00186678	-0.00645662	-0.01051	-0.0139535	-0.0167583	-0.0189409	-0.0205584	-0.0216968	-0.0224558	-0.0229328	-0.0232084	-0.0233374	-0.023345	-0.0232288	-0.0229639	-0.0225103	-0.0218216	-0.0208533	-0.0195712	-0.0179586	-0.0160218	-0.0137939	-0.0113385	-0.00875039	-0.00615526	-0.00370478	-0.0015668	8.98604e-05	0.00111475	0.00139656	0.0008822	-0.00040898	-0.00237888	-0.00485432	-0.00760163	-0.0103507	-0.0128253	-0.0147741	-0.0159986	-0.0163718	-0.0158469	-0.0144554	-0.0122965	-0.00952154	-0.00631544	-0.00287786	0.000594663	0.00392409
434	0.0106837	0.0147214	0.0187036	0.0225314	0.0261329	0.0294627	0.032498	0.0352318	0.0376656	0.0398027	0.041643	0.0431791	0.044396	0.0452726	0.0457848	0.0459101	0.0456326	0.0449464	0.0438588	0.0423908	0.0405757	0.0384566	0.0360827	0.0335065	0.0307821	0.0279643	0.0251098	0.0222767	0.0195255	0.0169166	0.0145077	0.0123482	0.0104723	0.00889299	0.00759805	0.00655009	0.00569165	0.00495394	0.004268	0.0035762	0.0028423	0.00205864	0.00124955	0.00047048	-0.000197454	-0.000657537	-0.000811639	-0.000577087	9.62576e-05
435	-0.0172747	-0.0188597	-0.0203346	-0.0216971	-0.0229401	-0.0240467	-0.0249877	-0.0257219	-0.0261999	-0.0263708	-0.0261897	-0.0256258	-0.0246693	-0.0233376	-0.0216782	-0.0197692	-0.0177132	-0.0156286	-0.0136357	-0.0118425	-0.0103319	-0.00915218	-0.00831192	-0.0077802	-0.00749163	-0.00735569	-0.00726886	-0.00712762	-0.00684023	-0.00633548	-0.0055674	-0.00451597	-0.00318481	-0.00159737	0.000206968	0.00217572	0.00424489	0.00633949	0.00837408	0.0102543	0.0118804	0.0131535	0.0139827	0.0142938	0.0140359	0.0131866	0.0117535	0.00977257	0.007304
436	0.0230137	0.02403	0.0251753	0.0264301	0.0277326	0.0289792	0.0300323	0.0307327	0.030917	0.0304366	0.0291787	0.0270857	0.0241712	0.0205285	0.0163298	0.0118141	0.00726499	0.00298201	-0.000752563	-0.00370527	-0.00571803	-0.0067259	-0.00676431	-0.00596532	-0.00454413	-0.00277778	-0.00097819	0.000538208	0.00148189	0.00162003	0.000801876	-0.00102289	-0.00379527	-0.0073493	-0.0114263	-0.0157003	-0.0198126	-0.0234098	-0.0261819	-0.0278938	-0.0284067	-0.0276875	-0.0258063	-0.0229216	-0.0192577	-0.0150747	-0.0106384	-0.00619213	-0.00193606
437	-0.016204	-0.0143369	-0.0121289	-0.00961361	-0.00681298	-0.00374566	-0.00043688	0.00307245	0.00671878	0.0104117	0.0140335	0.0174422	0.0204787	0.0229781	0.0247843	0.0257655	0.0258311	0.0249441	0.0231286	0.0204698	0.0171066	0.0132171	0.00900078	0.00465809	0.000371217	-0.00371043	-0.00747818	-0.0108644	-0.0138358	-0.0163825	-0.0185048	-0.0202009	-0.021459	-0.022253	-0.0225442	-0.0222874	-0.0214413	-0.0199804	-0.0179073	-0.0152613	-0.0121213	-0.00860228	-0.00484597	-0.00100756	0.00275827	0.00631054	0.0095334	0.0123456	0.0147083
438	0.0101045	0.0110221	0.0117482	0.0123152	0.0127558	0.013106	0.0134071	0.0137068	0.0140592	0.0145231	0.015158	0.0160175	0.0171415	0.0185483	0.0202279	0.0221396	0.0242139	0.026359	0.0284699	0.0304386	0.032163	0.0335534	0.0345362	0.0350556	0.0350736	0.0345693	0.0335372	0.0319867	0.0299392	0.0274272	0.0244928	0.0211878	0.0175732	0.0137196	0.00970694	0.00562358	0.00156439	-0.00237116	-0.00608161	-0.00946683	-0.0124325	-0.0148965	-0.0167956	-0.0180928	-0.0187809	-0.0188819	-0.0184411	-0.0175169	-0.0161703
439	0.0260703	0.0251089	0.0233851	0.0210578	0.0183155	0.0153554	0.0123644	0.00950549	0.00690975	0.0046742	0.00286399	0.00151669	0.000646741	0.000248478	0.000297112	0.000748488	0.00153905	0.00258738	0.00379756	0.00506391	0.00627607	0.00732407	0.0081038	0.00852262	0.00850482	0.00799605	0.006966	0.00540932	0.00334534	0.000816637	-0.00211317	-0.00536266	-0.00883661	-0.0124305	-0.0160352	-0.0195413	-0.0228431	-0.0258427	-0.0284532	-0.0306008	-0.0322264	-0.0332846	-0.033743	-0.0335803	-0.0327865	-0.0313637	-0.0293297	-0.0267232	-0.0236095
440	-0.00696261	-0.0100103	-0.0125981	-0.0146755	-0.0162267	-0.0172694	-0.0178493	-0.0180316	-0.0178898	-0.0174919	-0.0168863	-0.0160913	-0.0150902	-0.0138348	-0.0122572	-0.010287	-0.00787167	-0.00499537	-0.00169161	0.00195198	0.00579828	0.00967324	0.0133837	0.0167377	0.0195632	0.0217239	0.0231303	0.0237443	0.0235803	0.0227006	0.021208	0.0192361	0.0169373	0.0144688	0.011978	0.00958849	0.00738767	0.00541815	0.00367511	0.00211036	0.00064337	-0.000821743	-0.00237588	-0.00408423	-0.00596876	-0.00799694	-0.0100794	-0.0120768	-0.013816
441	0.0396173	0.0421659	0.0443035	0.0457996	0.0464445	0.0460694	0.0445632	0.0418868	0.0380806	0.0332661	0.0276396	0.0214592	0.0150246	0.00865503	0.00266347	-0.00266742	-0.00710832	-0.0105023	-0.0127777	-0.013954	-0.0141366	-0.0135015	-0.0122712	-0.0106828	-0.00895634	-0.00726594	-0.00572	-0.00435245	-0.00312642	-0.00194936	-0.000697126	0.00075697	0.00251293	0.00461942	0.00705782	0.00973774	0.0125047	0.0151585	0.0174779	0.0192478	0.0202838	0.0204511	0.0196762	0.0179516	0.0153338	0.0119354	0.00791395	0.00345753	-0.00122932
442	0.0332813	0.0326463	0.0317558	0.0306801	0.0295229	0.0284119	0.0274847	0.026875	0.0266965	0.0270287	0.0279048	0.0293021	0.0311389	0.0332764	0.0355279	0.0376757	0.0394934	0.0407717	0.041344	0.0411074	0.0400368	0.0381891	0.0356973	0.0327557	0.0295974	0.0264683	0.0236016	0.021198	0.0194118	0.0183445	0.0180442	0.0185082	0.019688	0.0214949	0.0238069	0.026474	0.0293256	0.0321793	0.0348513	0.0371671	0.0389725	0.0401411	0.0405811	0.0402397	0.0391058	0.0372112	0.0346282	0.0314646	0.027856
443	-0.0293603	-0.031708	-0.0337594	-0.0353406	-0.0363552	-0.036787	-0.0366906	-0.0361756	-0.0353817	-0.0344522	-0.0335059	-0.032616	-0.0317991	-0.0310184	-0.0301985	-0.0292486	-0.0280861	-0.0266544	-0.0249295	-0.0229184	-0.0206485	-0.0181568	-0.0154794	-0.0126467	-0.00968336	-0.00661182	-0.00345854	-0.000259288	0.0029383	0.00607606	0.00909068	0.0119216	0.01452	0.0168558	0.0189235	0.0207439	0.0223622	0.0238415	0.0252526	0.026659	0.0281022	0.0295873	0.0310752	0.0324825	0.0336913	0.0345676	0.0349857	0.0348535	0.0341349
444	0.0172049	0.0184313	0.0201109	0.022154	0.0244407	0.0268283	0.0291597	0.0312747	0.033021	0.0342651	0.0349021	0.0348634	0.0341231	0.0327013	0.0306648	0.0281235	0.0252223	0.0221279	0.019013	0.0160376	0.0133328	0.0109876	0.00904049	0.00747792	0.00624008	0.00523268	0.00434338	0.0034594	0.00248328	0.0013441	3.15301e-06	-0.00154598	-0.0032816	-0.00516055	-0.00712595	-0.00911442	-0.0110622	-0.0129088	-0.0145988	-0.0160809	-0.0173059	-0.0182259	-0.0187951	-0.0189736	-0.0187338	-0.018069	-0.0170029	-0.0155992	-0.0139692
445	-0.0213842	-0.0190962	-0.0166451	-0.0142144	-0.0119814	-0.0100995	-0.00868199	-0.00779154	-0.00743607	-0.00757146	-0.00811032	-0.0089357	-0.00991822	-0.010935	-0.0118883	-0.0127204	-0.0134231	-0.0140379	-0.0146469	-0.0153548	-0.0162658	-0.0174604	-0.018975	-0.0207892	-0.022822	-0.0249366	-0.0269535	-0.0286699	-0.0298819	-0.0304085	-0.0301118	-0.0289128	-0.0268011	-0.0238366	-0.0201444	-0.0159031	-0.0113277	-0.00665135	-0.00210696	0.00208822	0.00574584	0.0087173	0.0109025	0.0122557	0.0127888	0.0125708	0.0117256	0.0104249	0.0088779
446	-0.0154782	-0.0152507	-0.0141041	-0.0118325	-0.00833029	-0.00361774	0.00214785	0.00867655	0.015566	0.0223358	0.028474	0.0334901	0.0369712	0.0386305	0.0383445	0.0361696	0.0323372	0.0272255	0.0213122	0.015116	0.00913661	0.00380243	-0.000566477	-0.00377675	-0.00576262	-0.00657241	-0.00634547	-0.0052836	-0.00362089	-0.00159504	0.0005773	0.00271868	0.00470078	0.00644542	0.00791784	0.00911489	0.0100516	0.0107485	0.0112209	0.0114707	0.0114811	0.0112141	0.0106115	0.00960077	0.00810649	0.00606511	0.00344216	0.000247652	-0.00345295
447	0.00770246	0.00845253	0.00911474	0.00962825	0.00996089	0.010114	0.0101213	0.0100426	0.00995311	0.00993091	0.0100449	0.0103449	0.0108548	0.0115696	0.012456	0.0134551	0.0144891	0.0154686	0.0163015	0.0169011	0.0171933	0.0171217	0.0166494	0.0157601	0.0144562	0.0127563	0.0106921	0.00830518	0.00564381	0.00276133	-0.000285297	-0.00343647	-0.0066317	-0.00981275	-0.0129281	-0.0159381	-0.0188189	-0.0215654	-0.0241902	-0.0267203	-0.0291913	-0.0316383	-0.0340852	-0.036535	-0.0389619	-0.0413095	-0.043495	-0.0454206	-0.0469894
448	-0.0928874	-0.088129	-0.0829138	-0.0773463	-0.0715202	-0.0655168	-0.0594093	-0.0532708	-0.0471832	-0.041244	-0.035569	-0.0302901	-0.0255475	-0.0214793	-0.0182076	-0.0158257	-0.0143875	-0.0139012	-0.0143282	-0.0155863	-0.0175558	-0.0200875	-0.0230105	-0.0261397	-0.0292811	-0.0322372	-0.0348101	-0.0368077	-0.03805	-0.0383776	-0.0376613	-0.0358107	-0.0327823	-0.0285849	-0.023283	-0.0169956	-0.00989323	-0.00219114	0.00585903	0.0139786	0.0218724	0.0292416	0.0357994	0.0412894	0.0455065	0.0483159	0.0496688	0.0496104	0.0482805
449	-0.0637034	-0.0636151	-0.0625704	-0.0604184	-0.0570713	-0.0525094	-0.0467766	-0.0399693	-0.0322227	-0.0236977	-0.0145708	-0.00502858	0.00473519	0.014519	0.0241127	0.033298	0.0418502	0.0495445	0.056165	0.0615153	0.0654315	0.067794	0.0685373	0.0676567	0.0652109	0.0613196	0.0561584	0.0499513	0.0429614	0.035481	0.0278207	0.0202957	0.013211	0.00684426	0.00142954	-0.00285758	-0.00591023	-0.00769456	-0.00824721	-0.00766615	-0.00609612	-0.00371159	-0.00070002	0.00275166	0.00646577	0.010278	0.0140385	0.0176122	0.0208796
450	-0.016178	-0.0147767	-0.0115941	-0.00689855	-0.00106905	0.00544105	0.0121454	0.0185662	0.024273	0.0289135	0.0322353	0.0340947	0.0344553	0.0333758	0.0309923	0.0274977	0.023121	0.0181097	0.0127161	0.0071881	0.00176384	-0.00333184	-0.00789107	-0.0117278	-0.0146852	-0.0166446	-0.0175359	-0.0173474	-0.0161313	-0.0140044	-0.0111398	-0.00775148	-0.00407196	-0.000328541	0.00327965	0.00659912	0.00953164	0.0120352	0.014117	0.0158212	0.0172148	0.018374	0.019374	0.0202824	0.0211552	0.0220347	0.0229494	0.023914	0.0249322
451	0.0171345	0.0167633	0.0159895	0.0149712	0.0138865	0.0129146	0.0122175	0.0119228	0.012111	0.0128058	0.0139709	0.015512	0.0172856	0.0191136	0.0208038	0.0221723	0.0230658	0.0233794	0.0230692	0.0221567	0.0207272	0.0189217	0.0169239	0.0149421	0.0131893	0.0118627	0.0111248	0.0110891	0.011813	0.0132954	0.0154795	0.0182606	0.0214949	0.0250123	0.0286292	0.0321626	0.0354418	0.0383184	0.0406724	0.0424142	0.0434851	0.043856	0.0435265	0.0425242	0.0409043	0.0387476	0.036157	0.0332511	0.030155
452	0.02638	0.0288197	0.030963	0.0328628	0.0345525	0.0360364	0.0372875	0.038254	0.0388721	0.0390835	0.038852	0.0381763	0.0370965	0.0356925	0.0340755	0.032373	0.0307117	0.0292009	0.0279184	0.026904	0.026159	0.0256528	0.0253347	0.0251467	0.0250369	0.0249691	0.0249283	0.0249197	0.0249641	0.0250893	0.0253203	0.0256713	0.0261412	0.026713	0.0273575	0.0280387	0.0287194	0.0293648	0.0299439	0.0304294	0.0307959	0.031019	0.0310745	0.0309402	0.0305977	0.0300352	0.0292497	0.0282483	0.0270501
453	-0.000470459	-0.000595168	-0.00113269	-0.00188885	-0.00267592	-0.00333843	-0.00377167	-0.00392949	-0.00381975	-0.00348966	-0.00300511	-0.00242941	-0.00180585	-0.00114705	-0.000431948	0.000390204	0.0013907	0.00264963	0.00424389	0.00623649	0.00866762	0.0115476	0.0148512	0.0185149	0.0224373	0.026484	0.0304981	0.0343117	0.0377604	0.0406947	0.0429904	0.044555	0.0453325	0.0453057	0.0444966	0.0429666	0.0408126	0.0381617	0.035162	0.0319718	0.0287474	0.0256321	0.0227476	0.0201889	0.0180249	0.0163019	0.0150515	0.014298	0.0140639
454	0.0246974	0.0266369	0.028129	0.0290966	0.0295051	0.0293648	0.028727	0.0276783	0.0263309	0.0248122	0.0232542	0.0217823	0.0205067	0.0195141	0.0188622	0.0185768	0.0186519	0.0190532	0.0197241	0.0205927	0.0215775	0.0225932	0.0235549	0.0243825	0.0250045	0.0253623	0.0254121	0.0251263	0.024492	0.0235082	0.022182	0.0205251	0.0185529	0.0162863	0.0137564	0.0110105	0.00811867	0.00517722	0.00230934	-0.000339803	-0.00261342	-0.00435833	-0.00544268	-0.00577319	-0.00530846	-0.00406568	-0.00211932	0.000407799	0.00335871
455	0.0219777	0.0219887	0.0219719	0.0219536	0.0219627	0.0220276	0.0221732	0.0224171	0.0227666	0.0232157	0.0237431	0.0243116	0.0248691	0.025352	0.0256891	0.0258068	0.0256348	0.0251107	0.0241847	0.0228239	0.0210151	0.0187667	0.0161098	0.013097	0.00980134	0.00631331	0.00273675	-0.000817176	-0.00423761	-0.00742218	-0.010284	-0.012756	-0.0147914	-0.0163614	-0.0174523	-0.0180623	-0.0182015	-0.0178937	-0.0171806	-0.0161245	-0.0148097	-0.0133389	-0.0118259	-0.0103851	-0.00912045	-0.00811446	-0.00741987	-0.00705398	-0.00699655
456	-0.00707451	-0.00721437	-0.0070204	-0.0065304	-0.0057985	-0.00489076	-0.00388154	-0.00284962	-0.00187389	-0.00102838	-0.000377048	3.0939e-05	0.000165189	1.69277e-05	-0.000399147	-0.00104406	-0.00185514	-0.00274846	-0.00362341	-0.00436923	-0.00487317	-0.00502974	-0.00475054	-0.00397384	-0.00267266	-0.00085984	0.00141145	0.00405249	0.00694865	0.00997191	0.0129937	0.0158952	0.0185745	0.0209499	0.0229605	0.0245659	0.0257445	0.0264899	0.0268079	0.0267111	0.0262157	0.0253388	0.0240984	0.0225156	0.0206177	0.0184427	0.0160426	0.0134851	0.010854
457	0.0259896	0.0237239	0.0208788	0.0176138	0.0141126	0.0105695	0.00717441	0.00409973	0.001489	-0.000550631	-0.00195247	-0.00269078	-0.00277775	-0.00225716	-0.00119563	0.000327207	0.00222781	0.00442561	0.00684687	0.00942525	0.0120997	0.0148109	0.0174966	0.0200893	0.0225155	0.0246983	0.0265637	0.0280499	0.0291179	0.0297615	0.0300142	0.02995	0.0296771	0.0293244	0.0290221	0.0288808	0.0289721	0.0293155	0.0298732	0.0305551	0.0312317	0.0317532	0.031972	0.0317634	0.0310433	0.0297797	0.0279976	0.025776	0.0232385
458	0.00462062	0.00851432	0.0124523	0.016456	0.020548	0.0247411	0.029028	0.0333725	0.0377043	0.0419193	0.0458854	0.049452	0.0524639	0.0547758	0.056266	0.0568493	0.0564846	0.0551803	0.0529944	0.050032	0.0464384	0.0423904	0.0380852	0.0337283	0.029521	0.0256494	0.0222754	0.0195312	0.017516	0.0162949	0.0158988	0.0163231	0.0175278	0.0194385	0.0219484	0.0249227	0.0282045	0.0316224	0.0349994	0.0381644	0.0409635	0.0432712	0.045	0.0461067	0.0465949	0.0465124	0.0459447	0.0450039	0.0438166
459	0.000613491	0.00213613	0.00353723	0.00469348	0.00548976	0.00582446	0.00561489	0.00480294	0.0033606	0.00129502	-0.00134733	-0.00447826	-0.00796828	-0.0116506	-0.0153287	-0.0187878	-0.0218073	-0.0241771	-0.0257128	-0.0262732	-0.0257754	-0.0242075	-0.0216354	-0.0182021	-0.0141192	-0.009651	-0.00509386	-0.000753011	0.00308147	0.0061575	0.0082806	0.00932827	0.00925808	0.00810903	0.00599684	0.00310398	-0.000334749	-0.00405028	-0.00775962	-0.0111866	-0.0140808	-0.0162329	-0.0174851	-0.0177364	-0.0169424	-0.0151128	-0.0123055	-0.00862106	-0.00419739
460	0.00334553	0.00156441	0.000217209	-0.000606514	-0.000865618	-0.000570907	0.000217556	0.00139892	0.00284436	0.00441212	0.0059626	0.00737187	0.00854256	0.00941144	0.0099533	0.0101809	0.0101416	0.00991034	0.00958133	0.00925733	0.00903862	0.00901179	0.00923981	0.00975503	0.0105569	0.0116141	0.0128716	0.0142577	0.0156932	0.017098	0.0183982	0.0195308	0.0204491	0.0211266	0.0215599	0.0217722	0.021813	0.0217561	0.0216929	0.0217219	0.021937	0.0224157	0.0232091	0.024335	0.0257739	0.0274688	0.0293276	0.0312306	0.033039
461	0.044002	0.0430857	0.0422245	0.0413503	0.0403928	0.039289	0.0379902	0.036466	0.0347072	0.0327257	0.0305557	0.0282539	0.0259018	0.0236066	0.0214997	0.0197302	0.0184513	0.0178013	0.0178804	0.0187291	0.020313	0.0225179	0.0251574	0.0279919	0.0307561	0.0331905	0.0350735	0.0362497	0.0366506	0.0363047	0.0353332	0.0339341	0.0323536	0.0308519	0.0296662	0.0289762	0.0288766	0.0293604	0.0303151	0.0315324	0.0327297	0.0335795	0.0337452	0.0329176	0.0308482	0.0273758	0.022444	0.0161085	0.00853405
462	0.0189633	0.0209115	0.0225333	0.0237131	0.0243833	0.02453	0.0241886	0.0234311	0.0223491	0.0210354	0.0195692	0.0180067	0.0163792	0.0146964	0.0129548	0.0111469	0.00927042	0.00733474	0.00536391	0.00339602	0.00147913	-0.000335008	-0.00199825	-0.00347269	-0.00473538	-0.00577987	-0.0066142	-0.00725552	-0.00772283	-0.00802942	-0.00817654	-0.00814924	-0.00791498	-0.00742546	-0.00662224	-0.0054461	-0.00384952	-0.00181021	0.00065669	0.00349085	0.00658539	0.00979288	0.0129382	0.0158369	0.0183166	0.0202392	0.0215185	0.0221331	0.0221288
463	-0.021179	-0.0213547	-0.0210198	-0.0202381	-0.0191072	-0.0177478	-0.0162907	-0.0148628	-0.0135755	-0.0125131	-0.0117256	-0.0112231	-0.0109746	-0.0109093	-0.0109237	-0.0108914	-0.0106779	-0.0101582	-0.0092337	-0.00784773	-0.00599524	-0.00372497	-0.00113375	0.00164568	0.00446066	0.00715494	0.00958246	0.0116173	0.0131599	0.0141402	0.0145202	0.0142956	0.0134971	0.012191	0.0104766	0.0084818	0.00635388	0.00424869	0.00231772	0.000695902	-0.0005087	-0.00122241	-0.00141035	-0.0010777	-0.000267814	0.00094298	0.00245368	0.00414957	0.00591467
464	-0.00095651	-0.00290999	-0.00520823	-0.00784678	-0.0107686	-0.0138655	-0.0169887	-0.0199644	-0.0226143	-0.0247753	-0.0263168	-0.0271538	-0.0272536	-0.0266379	-0.025379	-0.0235923	-0.0214264	-0.019051	-0.0166441	-0.0143791	-0.0124116	-0.0108665	-0.00982594	-0.0093204	-0.00932388	-0.0097551	-0.0104853	-0.0113516	-0.0121748	-0.0127775	-0.0130011	-0.0127188	-0.0118441	-0.0103342	-0.00818881	-0.00544646	-0.00217924	0.00151343	0.00551142	0.00968082	0.0138808	0.0179694	0.021808	0.0252641	0.0282125	0.0305378	0.0321372	0.0329266	0.032848
465	0.0208895	0.0199331	0.0188716	0.0176391	0.0161804	0.0144588	0.0124619	0.0102052	0.00773187	0.00510833	0.00241551	-0.000263102	-0.00285463	-0.00530832	-0.00760326	-0.00975055	-0.0117898	-0.0137802	-0.0157885	-0.0178744	-0.0200784	-0.0224126	-0.0248584	-0.0273696	-0.0298825	-0.0323271	-0.0346403	-0.0367762	-0.0387122	-0.0404502	-0.042012	-0.0434297	-0.0447336	-0.0459403	-0.0470434	-0.0480094	-0.0487784	-0.0492697	-0.0493907	-0.0490481	-0.0481598	-0.0466661	-0.0445381	-0.0417828	-0.0384454	-0.0346071	-0.0303796	-0.0258969	-0.0213044
466	-0.0058781	-0.00834363	-0.010581	-0.012513	-0.0140767	-0.0152275	-0.0159414	-0.0162163	-0.0160724	-0.0155508	-0.0147104	-0.013623	-0.0123673	-0.0110203	-0.00964917	-0.00830237	-0.00700228	-0.00574099	-0.00448018	-0.00315612	-0.00168937	2.04565e-06	0.00198865	0.00431709	0.00700143	0.0100193	0.0133132	0.0167952	0.0203568	0.0238786	0.0272436	0.0303479	0.0331107	0.0354808	0.0374397	0.0390009	0.0402054	0.0411148	0.0418008	0.0423341	0.0427727	0.0431528	0.0434817	0.0437369	0.0438687	0.0438095	0.0434857	0.042832	0.0418042
467	0.0539886	0.0530488	0.0513976	0.0490991	0.0462503	0.0429873	0.0394868	0.0359616	0.0326489	0.0297932	0.0276258	0.0263427	0.0260825	0.0269089	0.0287986	0.0316375	0.0352269	0.0392988	0.0435398	0.0476202	0.0512243	0.0540806	0.0559849	0.0568177	0.0565517	0.0552503	0.0530576	0.0501809	0.0468687	0.0433864	0.0399933	0.0369222	0.0343644	0.0324597	0.0312912	0.030885	0.0312133	0.0322023	0.0337414	0.0356959	0.0379197	0.0402699	0.0426204	0.0448742	0.0469705	0.0488879	0.0506402	0.0522682	0.0538274
468	0.0204627	0.0148468	0.0106401	0.00802689	0.00709289	0.00782099	0.0100966	0.0137226	0.0184414	0.0239623	0.0299879	0.0362374	0.0424607	0.0484423	0.0539961	0.0589542	0.0631575	0.0664518	0.068693	0.0697611	0.0695774	0.0681214	0.0654402	0.0616486	0.0569192	0.0514647	0.045518	0.0393125	0.0330653	0.026967	0.0211765	0.0158221	0.0110066	0.0068127	0.00330556	0.000532442	-0.00148068	-0.00273316	-0.00325228	-0.00309338	-0.00233718	-0.00108505	0.00054706	0.00243495	0.00445267	0.00647878	0.00840238	0.0101282	0.0115797
469	-0.0201037	-0.0227134	-0.0249325	-0.0265284	-0.0273154	-0.0271703	-0.0260397	-0.0239405	-0.0209531	-0.017211	-0.0128871	-0.00817912	-0.00329353	0.00156964	0.00623124	0.0105454	0.0144091	0.017767	0.0206118	0.0229777	0.0249278	0.0265394	0.0278864	0.0290256	0.0299866	0.030768	0.0313393	0.0316479	0.0316289	0.031216	0.0303532	0.0290049	0.0271652	0.0248627	0.0221633	0.0191684	0.0160102	0.012842	0.00982708	0.0071241	0.00487264	0.0031787	0.00210181	0.00164482	0.00174832	0.00229101	0.00309693	0.00394932	0.00460993
470	-0.0204783	-0.02168	-0.0232334	-0.0250274	-0.0269457	-0.0288696	-0.0306794	-0.0322569	-0.0334884	-0.0342686	-0.0345048	-0.0341215	-0.0330635	-0.0313	-0.0288267	-0.025669	-0.0218829	-0.0175567	-0.0128096	-0.00778863	-0.00266232	0.00238991	0.00719131	0.011583	0.0154378	0.0186699	0.0212388	0.0231471	0.024433	0.0251597	0.0254027	0.025239	0.0247373	0.0239533	0.0229274	0.0216864	0.0202489	0.0186327	0.0168629	0.0149802	0.0130454	0.0111406	0.00936616	0.00783245	0.00665001	0.00591782	0.00571248	0.00607961	0.00702811
471	-0.0648622	-0.0617056	-0.0578449	-0.0533281	-0.048245	-0.0427185	-0.036896	-0.0309408	-0.0250226	-0.0193078	-0.013948	-0.00907035	-0.00476699	-0.00108791	0.00196391	0.00443312	0.00640796	0.00801198	0.0093924	0.0107069	0.0121111	0.0137472	0.0157364	0.0181722	0.0211163	0.0245938	0.0285887	0.0330396	0.0378364	0.0428214	0.0477939	0.0525205	0.056751	0.0602376	0.0627582	0.0641388	0.0642747	0.0631455	0.0608223	0.0574655	0.0533133	0.0486635	0.0438487	0.0392089	0.0350639	0.031687	0.0292838	0.0279786	0.0278086
472	0.00936518	0.0109275	0.0126909	0.0146507	0.0167658	0.0189579	0.0211148	0.023099	0.0247612	0.0259582	0.0265717	0.0265264	0.0258023	0.0244406	0.0225433	0.0202642	0.0177938	0.0153392	0.0131016	0.0112534	0.00992128	0.00917525	0.00902684	0.00943486	0.0103171	0.011565	0.0130602	0.0146892	0.0163568	0.0179959	0.0195728	0.0210876	0.0225686	0.0240628	0.0256234	0.027297	0.0291125	0.0310744	0.0331601	0.0353209	0.0374871	0.0395747	0.0414931	0.0431524	0.044471	0.0453827	0.0458428	0.0458331	0.0453635
473	-0.0758114	-0.0653614	-0.0538699	-0.0417305	-0.0293285	-0.0170291	-0.00516792	0.0059552	0.0160828	0.0250059	0.0325695	0.038678	0.0432969	0.0464537	0.0482333	0.0487702	0.0482356	0.0468221	0.0447252	0.0421273	0.0391836	0.0360136	0.0326989	0.0292875	0.0258038	0.0222633	0.0186869	0.0151125	0.0116004	0.00823076	0.00509413	0.002278	-0.000147146	-0.00213923	-0.00369117	-0.00483153	-0.00561942	-0.00613491	-0.00646688	-0.00670063	-0.00690716	-0.00713576	-0.00741076	-0.0077324	-0.0080813	-0.00842551	-0.00872892	-0.00896022	-0.00910139
474	-0.0951749	-0.100447	-0.103492	-0.104212	-0.102645	-0.0989601	-0.0934398	-0.0864552	-0.0784362	-0.069837	-0.0611005	-0.0526248	-0.0447343	-0.0376578	-0.0315145	-0.0263106	-0.0219458	-0.0182298	-0.0149064	-0.0116848	-0.00827478	-0.00442153	6.14224e-05	0.00526764	0.0111843	0.017692	0.0245779	0.0315595	0.0383153	0.0445184	0.0498692	0.0541229	0.0571111	0.0587536	0.0590617	0.0581315	0.056129	0.0532692	0.0497936	0.0459475	0.041962	0.0380402	0.0343469	0.0310036	0.0280854	0.0256208	0.0235941	0.0219493	0.020597
475	0.0107169	0.0121048	0.0143631	0.0174086	0.0211171	0.025334	0.0298878	0.0346057	0.039327	0.0439142	0.048258	0.0522773	0.0559147	0.0591283	0.0618825	0.0641402	0.0658583	0.0669872	0.0674757	0.0672794	0.0663714	0.0647524	0.0624582	0.0595628	0.0561743	0.052427	0.0484688	0.0444483	0.040502	0.0367462	0.033271	0.0301394	0.0273888	0.025036	0.0230813	0.021515	0.0203209	0.0194791	0.0189668	0.0187569	0.0188155	0.0190981	0.0195466	0.0200847	0.0206151	0.0210172	0.021147	0.0208388	0.0199109
476	-0.138118	-0.126665	-0.112703	-0.0969949	-0.0803182	-0.0634087	-0.0469099	-0.03134	-0.0170743	-0.0043434	0.00675429	0.0162307	0.0241803	0.0307508	0.0361151	0.0404494	0.0439159	0.0466544	0.048778	0.0503747	0.0515111	0.0522379	0.0525964	0.0526251	0.052365	0.0518628	0.0511721	0.0503516	0.0494626	0.0485661	0.0477213	0.0469851	0.0464126	0.0460561	0.0459634	0.0461733	0.0467102	0.0475786	0.0487584	0.0502015	0.0518301	0.0535368	0.0551873	0.0566264	0.0576871	0.0582029	0.0580217	0.057021	0.0551204
477	0.000879117	-0.000690727	-0.00181976	-0.00243639	-0.00250786	-0.0020428	-0.00108918	0.00027131	0.00193147	0.00376834	0.00565388	0.0074658	0.00909801	0.0104697	0.0115319	0.0122704	0.0127044	0.0128804	0.0128635	0.0127274	0.0125448	0.0123813	0.0122913	0.0123161	0.0124834	0.0128069	0.0132855	0.0139025	0.0146263	0.015412	0.0162072	0.0169584	0.0176198	0.0181607	0.01857	0.0188577	0.0190512	0.0191899	0.0193165	0.0194697	0.0196769	0.0199506	0.0202877	0.020671	0.0210743	0.0214664	0.021814	0.0220822	0.0222311
478	0.0355598	0.0337062	0.0323852	0.0316067	0.0313282	0.0314621	0.0318873	0.0324666	0.0330634	0.0335593	0.0338659	0.0339314	0.0337405	0.0333084	0.0326705	0.0318701	0.0309467	0.0299254	0.0288095	0.027576	0.0261749	0.0245317	0.0225537	0.0201387	0.0171874	0.0136169	0.00937553	0.00445433	-0.0011038	-0.00720108	-0.0136874	-0.0203683	-0.0270168	-0.0333886	-0.039238	-0.0443337	-0.0484735	-0.0514947	-0.0532814	-0.0537694	-0.0529467	-0.050854	-0.0475817	-0.0432665	-0.0380852	-0.0322468	-0.025983	-0.0195366	-0.0131502
479	0.00993438	0.012876	0.0147749	0.015632	0.0155069	0.0145131	0.0128086	0.0105841	0.00804862	0.00541458	0.00288366	0.00063415	-0.00118876	-0.00247932	-0.00317456	-0.00325523	-0.00274463	-0.00170579	-0.000236497	0.00153803	0.00347485	0.00542506	0.00724659	0.00881677	0.0100431	0.0108706	0.011286	0.011317	0.0110293	0.0105211	0.00991581	0.00935236	0.00897356	0.00891223	0.00927741	0.0101429	0.011541	0.0134619	0.0158598	0.0186619	0.0217802	0.0251207	0.0285931	0.0321167	0.0356244	0.0390639	0.042396	0.0455897	0.0486171
480	0.0443901	0.0462923	0.0483882	0.0507318	0.0533254	0.0561134	0.0589849	0.0617841	0.0643264	0.0664192	0.0678851	0.0685832	0.0684296	0.0674111	0.0655937	0.0631214	0.0602069	0.0571126	0.0541255	0.051528	0.0495692	0.0484407	0.0482584	0.0490524	0.0507669	0.0532672	0.0563552	0.0597896	0.0633097	0.0666594	0.0696093	0.0719749	0.0736288	0.0745078	0.0746138	0.0740101	0.0728135	0.0711816	0.0692972	0.0673497	0.0655161	0.0639431	0.0627322	0.0619314	0.0615336	0.061483	0.0616886	0.0620418	0.0624373
481	0.0185433	0.0169392	0.0149849	0.0128023	0.0105225	0.00828179	0.00621666	0.00445769	0.00311952	0.00228876	0.00201219	0.00228852	0.00306654	0.00425045	0.00571183	0.00730597	0.00888997	0.01034	0.0115654	0.0125193	0.0132028	0.0136643	0.0139929	0.0143062	0.0147338	0.0153992	0.0164019	0.0178043	0.0196226	0.0218258	0.0243379	0.0270457	0.0298087	0.0324718	0.0348782	0.0368826	0.0383645	0.0392379	0.0394605	0.0390376	0.0380219	0.0365082	0.0346246	0.0325199	0.0303496	0.0282622	0.0263874	0.0248267	0.0236484
482	0.00785298	0.00500268	0.00214938	-0.000605381	-0.00318449	-0.00553776	-0.00764205	-0.00949979	-0.0111371	-0.0126015	-0.01396	-0.0152949	-0.0166992	-0.0182681	-0.020089	-0.0222315	-0.0247375	-0.0276152	-0.030837	-0.0343407	-0.0380341	-0.0417997	-0.0454995	-0.0489794	-0.052074	-0.0546118	-0.0564225	-0.0573455	-0.0572418	-0.0560067	-0.0535844	-0.0499801	-0.0452687	-0.0395977	-0.0331822	-0.0262916	-0.0192307	-0.0123149	-0.00584531	-8.48492e-05	0.00476142	0.0085597	0.0112535	0.0128615	0.013468	0.0132068	0.0122407	0.0107393	0.00885792
483	1.5678e-05	0.00217904	0.0041668	0.00581261	0.00695468	0.00744876	0.00718361	0.00609607	0.00418267	0.00150574	-0.00180713	-0.00557008	-0.00955149	-0.0134905	-0.0171155	-0.0201637	-0.022399	-0.0236288	-0.0237188	-0.0226033	-0.0202927	-0.0168754	-0.0125137	-0.00743363	-0.00190855	0.00376046	0.009266	0.0143153	0.0186491	0.0220589	0.0244008	0.025606	0.0256873	0.024739	0.0229297	0.0204873	0.0176759	0.0147695	0.0120235	0.00965181	0.00780863	0.00658095	0.00598918	0.00599601	0.00652069	0.00745528	0.0086802	0.0100768	0.0115362
484	0.0121753	0.0105381	0.00891781	0.00732861	0.00577815	0.00426698	0.00279009	0.00134005	-8.91443e-05	-0.00149837	-0.00288093	-0.00422124	-0.00549478	-0.00666882	-0.00770465	-0.00856129	-0.00920091	-0.00959448	-0.00972586	-0.00959287	-0.00920514	-0.00857963	-0.0077354	-0.00668925	-0.00545348	-0.00403675	-0.00244823	-0.000704295	0.00116415	0.00310628	0.00505058	0.00690998	0.00859264	0.0100162	0.0111224	0.0118883	0.0123321	0.0125117	0.0125167	0.0124559	0.0124416	0.0125752	0.0129358	0.0135733	0.014508	0.0157336	0.0172228	0.0189343	0.0208188
485	0.0110726	0.0103117	0.00955578	0.00896657	0.00871556	0.00895937	0.00981733	0.0113556	0.0135809	0.0164432	0.0198464	0.0236618	0.0277408	0.0319237	0.0360424	0.0399189	0.0433648	0.0461856	0.0481944	0.049233	0.0491943	0.0480387	0.0457979	0.0425656	0.0384796	0.0337019	0.0284028	0.0227512	0.0169107	0.0110381	0.00528007	-0.000232551	-0.0053943	-0.0101342	-0.0144227	-0.0182733	-0.0217405	-0.0249121	-0.0278998	-0.0308273	-0.0338175	-0.036978	-0.0403878	-0.0440852	-0.0480606	-0.0522553	-0.0565656	-0.0608543	-0.0649647
486	0.0215646	0.0226927	0.0239754	0.0253068	0.0265443	0.0275224	0.0280719	0.0280443	0.0273365	0.0259122	0.0238145	0.0211673	0.0181648	0.0150504	0.0120895	0.00953902	0.00762008	0.00649529	0.00625443	0.00690869	0.00839377	0.0105809	0.0132941	0.0163311	0.0194853	0.0225665	0.0254171	0.0279236	0.0300212	0.031693	0.0329623	0.0338815	0.0345179	0.0349378	0.035192	0.0353031	0.035259	0.0350118	0.0344846	0.0335858	0.0322271	0.0303426	0.0279054	0.0249363	0.0215058	0.0177288	0.0137535	0.00974801	0.00588553
487	0.0172698	0.0195182	0.0216947	0.0236556	0.0252709	0.0264342	0.027067	0.0271219	0.0265832	0.0254663	0.0238183	0.0217181	0.0192776	0.0166406	0.0139796	0.0114888	0.00937131	0.00782192	0.00700724	0.0070461	0.00799427	0.00983665	0.0124881	0.0158026	0.0195882	0.0236253	0.0276842	0.0315402	0.0349843	0.0378322	0.0399294	0.041157	0.0414363	0.0407345	0.0390685	0.0365064	0.0331636	0.0291936	0.0247732	0.0200859	0.0153063	0.0105873	0.00605262	0.00179457	-0.00212324	-0.00565986	-0.00878901	-0.0114914	-0.0137497
488	-0.0526384	-0.0590301	-0.0657925	-0.072668	-0.0793685	-0.0855991	-0.0910837	-0.0955861	-0.0989254	-0.100983	-0.101701	-0.101077	-0.0991546	-0.0960082	-0.0917366	-0.0864523	-0.080275	-0.0733267	-0.0657284	-0.0575979	-0.049049	-0.0401921	-0.0311364	-0.0219927	-0.0128776	-0.00391681	0.00475147	0.0129757	0.0205942	0.0274441	0.0333748	0.0382647	0.0420375	0.044675	0.0462226	0.0467874	0.0465289	0.0456438	0.0443476	0.0428562	0.0413699	0.0400594	0.0390571	0.0384513	0.038286	0.038563	0.0392473	0.0402726	0.0415484
489	-0.0183119	-0.0190866	-0.019905	-0.0207122	-0.021433	-0.0219825	-0.0222759	-0.0222395	-0.0218209	-0.0209968	-0.0197779	-0.0182106	-0.016374	-0.0143713	-0.0123187	-0.0103301	-0.00850302	-0.00690551	-0.00556951	-0.00448969	-0.00362897	-0.0029286	-0.00232053	-0.00173908	-0.00112934	-0.000450894	0.000323039	0.00120934	0.00221907	0.00335958	0.00463336	0.00603397	0.00754033	0.00911157	0.010684	0.0121722	0.0134739	0.0144799	0.0150874	0.0152146	0.0148161	0.013896	0.0125168	0.0108017	0.00893021	0.00712517	0.00563221	0.00469429	0.00452405
490	0.00796391	0.00697419	0.00574993	0.00448153	0.00335225	0.00251515	0.00207549	0.00208106	0.00252099	0.00333199	0.00440982	0.00562332	0.00682846	0.00788051	0.00864317	0.0089944	0.00883019	0.00806823	0.00665284	0.0045616	0.00181225	-0.00153147	-0.00535656	-0.00950122	-0.01376	-0.0178944	-0.0216494	-0.0247736	-0.0270413	-0.0282744	-0.0283607	-0.0272672	-0.0250458	-0.0218308	-0.0178276	-0.0132934	-0.00851291	-0.00377142	0.000671434	0.00460425	0.00788095	0.0104311	0.0122629	0.0134577	0.0141575	0.0145448	0.0148195	0.0151723	0.015763
491	0.0144027	0.0175666	0.019987	0.0218394	0.023374	0.0248897	0.0267028	0.0291135	0.0323741	0.0366607	0.0420534	0.0485269	0.0559513	0.0641035	0.0726877	0.0813616	0.0897669	0.09756	0.10444	0.110172	0.114606	0.117682	0.119438	0.119999	0.119561	0.118371	0.116702	0.114817	0.112954	0.111298	0.109973	0.109037	0.108485	0.108254	0.108237	0.108298	0.108284	0.108047	0.107448	0.106371	0.104721	0.102432	0.0994551	0.0957573	0.0913203	0.0861378	0.0802182	0.0735876	0.066294
492	0.0151526	0.0126513	0.0102513	0.00796642	0.00579883	0.00374595	0.00180524	-2.35195e-05	-0.00173847	-0.00333748	-0.00482028	-0.00618982	-0.00745249	-0.00861772	-0.00969774	-0.0107087	-0.0116724	-0.0126188	-0.013586	-0.0146183	-0.0157604	-0.0170498	-0.0185088	-0.0201376	-0.0219108	-0.023777	-0.0256611	-0.0274689	-0.0290928	-0.0304181	-0.0313315	-0.0317291	-0.0315265	-0.0306684	-0.0291371	-0.0269598	-0.0242112	-0.0210133	-0.0175281	-0.0139475	-0.0104775	-0.00732088	-0.00465936	-0.00263715	-0.00134858	-0.000830478	-0.00106021	-0.00195947	-0.00340313
493	0.0159441	0.0166438	0.0169917	0.0169461	0.0165019	0.0156948	0.0146024	0.0133391	0.0120467	0.01088	0.00998971	0.00950507	0.0095187	0.0100757	0.0111696	0.0127442	0.0147028	0.0169203	0.019256	0.021567	0.0237174	0.025587	0.0270777	0.0281191	0.0286729	0.0287361	0.0283408	0.0275505	0.0264526	0.0251489	0.0237447	0.0223387	0.0210148	0.0198363	0.0188413	0.018041	0.0174193	0.016936	0.0165313	0.0161353	0.0156774	0.0150979	0.014357	0.0134407	0.0123602	0.0111463	0.00983894	0.00847476	0.00707465
494	0.00764002	0.00705283	0.00567792	0.00359516	0.000955494	-0.00203299	-0.00512643	-0.00807155	-0.0106336	-0.0126222	-0.0139104	-0.0144456	-0.0142483	-0.0134001	-0.0120222	-0.0102498	-0.00820669	-0.00598776	-0.00365051	-0.00121685	0.00131761	0.00397039	0.00675861	0.00968771	0.0127435	0.0158879	0.0190582	0.0221692	0.0251175	0.0277892	0.0300695	0.0318536	0.0330603	0.0336433	0.0336002	0.0329763	0.031861	0.0303791	0.0286767	0.0269047	0.0252029	0.0236875	0.0224428	0.0215177	0.0209276	0.0206588	0.020675	0.0209248	0.0213483
495	0.0169469	0.0189356	0.0206722	0.0222063	0.0235846	0.0248384	0.0259755	0.0269764	0.0277946	0.0283619	0.0285953	0.0284069	0.027714	0.0264505	0.0245784	0.0220976	0.0190539	0.0155419	0.0117024	0.00771467	0.00378275	0.000116722	-0.00308817	-0.00567256	-0.00753076	-0.00862254	-0.00897726	-0.00868983	-0.00790889	-0.00681892	-0.00561783	-0.00449283	-0.00359722	-0.00303128	-0.00283045	-0.00296276	-0.00333628	-0.00381487	-0.0042393	-0.00445002	-0.00430821	-0.0037128	-0.00261192	-0.00100851	0.00103991	0.0034263	0.00600313	0.00859415	0.011008
496	0.0205407	0.0182446	0.0155193	0.0125202	0.00944105	0.00649804	0.00391067	0.0018823	0.000581173	0.0001238	0.000561434	0.00187089	0.00395097	0.00662587	0.00965661	0.0127598	0.0156324	0.0179793	0.019541	0.0201185	0.0195926	0.0179358	0.0152149	0.0115849	0.00727456	0.00256384	-0.00224165	-0.00683851	-0.0109512	-0.0143528	-0.0168798	-0.0184376	-0.0190008	-0.0186058	-0.017341	-0.0153343	-0.0127406	-0.00972832	-0.00646747	-0.00311849	0.000176619	0.00330018	0.0061614	0.00869568	0.0108616	0.0126362	0.0140105	0.014985	0.0155649
497	0.0011923	0.00119879	0.00197916	0.00336774	0.00513939	0.00703425	0.00878433	0.0101385	0.010884	0.0108628	0.00998192	0.0082179	0.00561415	0.0022728	-0.00165843	-0.00600208	-0.0105669	-0.0151612	-0.0196032	-0.0237267	-0.027384	-0.0304486	-0.0328166	-0.0344115	-0.0351882	-0.0351384	-0.0342923	-0.032717	-0.0305116	-0.0277969	-0.0247038	-0.0213591	-0.0178742	-0.0143352	-0.0107995	-0.0072975	-0.0038392	-0.00042417	0.00294846	0.00627165	0.0095252	0.0126741	0.0156705	0.0184593	0.0209849	0.0231994	0.0250684	0.0265754	0.0277219
498	0.0757564	0.0782651	0.0810591	0.0839724	0.0868271	0.0894468	0.0916682	0.0933521	0.0943921	0.0947229	0.0943267	0.0932384	0.0915474	0.0893947	0.0869656	0.0844742	0.0821443	0.0801861	0.078774	0.0780292	0.0780076	0.0786979	0.0800255	0.0818631	0.0840443	0.0863784	0.0886649	0.0907074	0.0923268	0.0933732	0.0937371	0.093357	0.092223	0.0903748	0.0878944	0.0848947	0.081505	0.0778577	0.074075	0.070258	0.066478	0.0627704	0.0591328	0.0555273	0.0518876	0.0481318	0.0441755	0.0399469	0.0353987
499	0.0120508	0.00980243	0.00856725	0.008362	0.0091011	0.0106057	0.0126232	0.0148557	0.0169916	0.0187379	0.0198489	0.0201486	0.0195451	0.0180357	0.0157029	0.0127031	0.0092492	0.00558911	0.00198339	-0.00131787	-0.00409653	-0.00618492	-0.00747981	-0.00795062	-0.00764104	-0.00666374	-0.00518858	-0.00342515	-0.00160186	5.63279e-05	0.00134893	0.00211812	0.00226254	0.00174596	0.000600251	-0.00107769	-0.00313515	-0.00537874	-0.00759418	-0.00956872	-0.0111133	-0.0120815	-0.0123841	-0.0119963	-0.0109592	-0.00937432	-0.00739249	-0.00519885	-0.00299531
500	0.051842	0.0493364	0.0463103	0.0428571	0.0390988	0.0351822	0.0312724	0.0275446	0.0241742	0.0213269	0.0191466	0.0177442	0.0171868	0.0174887	0.0186064	0.0204379	0.0228281	0.0255809	0.0284763	0.0312919	0.0338247	0.0359106	0.0374376	0.0383519	0.0386559	0.0384003	0.0376706	0.0365722	0.0352156	0.033705	0.0321304	0.0305654	0.0290671	0.0276788	0.0264328	0.0253503	0.0244406	0.0236977	0.0230976	0.0225977	0.0221404	0.0216609	0.0211003	0.020418	0.0196042	0.0186868	0.0177317	0.0168365	0.0161167
501	0.0168183	0.0176556	0.0181989	0.0184622	0.0184982	0.0183945	0.0182662	0.0182461	0.0184725	0.0190746	0.0201563	0.021779	0.0239471	0.0265982	0.0296012	0.0327632	0.0358461	0.0385896	0.0407377	0.0420673	0.0424124	0.0416831	0.0398766	0.0370781	0.0334522	0.0292252	0.0246621	0.0200393	0.0156202	0.0116335	0.00826036	0.0056278	0.00381102	0.00283948	0.00270467	0.00336608	0.00475412	0.00677021	0.00928575	0.0121421	0.0151539	0.0181168	0.0208199	0.023062	0.0246685	0.0255075	0.025501	0.0246307	0.0229374
502	0.0416824	0.0384483	0.0353602	0.0324464	0.0297113	0.0271447	0.024732	0.0224637	0.0203423	0.0183863	0.0166294	0.0151159	0.0138931	0.0130023	0.0124699	0.0123009	0.012475	0.0129484	0.0136591	0.0145358	0.0155082	0.0165166	0.0175178	0.0184881	0.0194208	0.0203206	0.0211956	0.0220484	0.0228671	0.0236182	0.0242421	0.0246525	0.024741	0.024386	0.0234659	0.0218751	0.0195395	0.0164306	0.0125756	0.00806306	0.00304254	-0.00228238	-0.0076676	-0.0128471	-0.0175546	-0.0215453	-0.0246159	-0.0266199	-0.0274777
503	0.0220017	0.0202113	0.0183502	0.0164961	0.0147307	0.0131315	0.0117648	0.0106804	0.00990819	0.00945699	0.00931643	0.00946091	0.00985556	0.0104628	0.0112482	0.0121845	0.0132543	0.0144491	0.0157676	0.0172116	0.0187817	0.0204727	0.0222687	0.0241393	0.0260365	0.0278929	0.0296235	0.0311302	0.0323093	0.0330616	0.033304	0.0329799	0.0320684	0.030591	0.0286141	0.0262488	0.0236456	0.0209858	0.0184688	0.016296	0.0146532	0.0136924	0.0135159	0.014164	0.0156086	0.0177536	0.0204418	0.0234697	0.0266071
504	0.0466347	0.0490201	0.0521703	0.0558942	0.0599768	0.0641973	0.0683467	0.0722407	0.075731	0.0787111	0.0811197	0.0829385	0.0841869	0.084915	0.0851948	0.0851133	0.0847651	0.0842462	0.0836474	0.0830477	0.0825077	0.0820642	0.0817271	0.0814796	0.0812823	0.08108	0.0808101	0.0804123	0.0798376	0.0790554	0.0780583	0.0768626	0.0755063	0.0740427	0.0725335	0.0710408	0.0696202	0.0683171	0.0671636	0.0661788	0.0653684	0.0647246	0.0642255	0.0638339	0.063498	0.0631544	0.0627339	0.0621703	0.0614095
505	0.0234705	0.0219691	0.0201764	0.0181987	0.0161582	0.0141784	0.0123712	0.0108275	0.00961168	0.00876093	0.00828712	0.00818089	0.00841566	0.00895083	0.00973405	0.0107028	0.0117857	0.0129044	0.0139768	0.0149217	0.015667	0.0161566	0.0163587	0.01627	0.0159177	0.0153574	0.0146678	0.0139412	0.0132717	0.0127412	0.0124061	0.0122867	0.012362	0.0125719	0.0128273	0.0130256	0.0130703	0.0128886	0.0124452	0.0117486	0.0108493	0.00983112	0.00879606	0.00784839	0.00707976	0.00655948	0.00633075	0.00641213	0.00680158
506	0.0102285	0.0083027	0.00637712	0.00445532	0.00253066	0.000600284	-0.00132158	-0.00319425	-0.0049474	-0.00648487	-0.00769468	-0.00846361	-0.00869407	-0.00832038	-0.00732198	-0.0057315	-0.00363657	-0.00117529	0.00147384	0.00410642	0.00650937	0.00847881	0.00983668	0.0104439	0.0102089	0.00909188	0.00710345	0.00430115	0.00078275	-0.00332181	-0.00785956	-0.012664	-0.0175643	-0.0223933	-0.0269931	-0.0312192	-0.034943	-0.0380549	-0.0404681	-0.0421225	-0.0429886	-0.0430688	-0.0423966	-0.0410337	-0.0390661	-0.0365993	-0.0337539	-0.0306601	-0.0274515
507	-0.0404931	-0.0393647	-0.0380244	-0.0365815	-0.0351344	-0.0337621	-0.0325203	-0.0314405	-0.0305339	-0.0297959	-0.029212	-0.0287619	-0.0284226	-0.0281702	-0.0279802	-0.0278266	-0.0276812	-0.0275147	-0.0272983	-0.0270084	-0.0266303	-0.0261606	-0.0256071	-0.0249861	-0.0243169	-0.0236156	-0.0228889	-0.0221296	-0.0213149	-0.0204089	-0.0193674	-0.018147	-0.0167157	-0.0150631	-0.0132106	-0.0112176	-0.00918287	-0.0072405	-0.00554883	-0.00427329	-0.00356493	-0.00353762	-0.00424822	-0.00568378	-0.00775874	-0.0103235	-0.0131827	-0.0161202	-0.0189256
508	-0.00634257	-0.00614787	-0.00590678	-0.00571532	-0.00567017	-0.00585643	-0.0063381	-0.0071518	-0.00830397	-0.00977146	-0.0115047	-0.0134329	-0.0154698	-0.0175216	-0.0194937	-0.0212994	-0.022867	-0.0241468	-0.0251162	-0.025783	-0.0261868	-0.0263961	-0.0265027	-0.0266136	-0.0268402	-0.0272878	-0.0280448	-0.0291733	-0.0307016	-0.0326186	-0.0348712	-0.0373667	-0.0399788	-0.0425584	-0.0449468	-0.0469889	-0.0485458	-0.0495059	-0.0497936	-0.0493764	-0.048268	-0.0465289	-0.0442623	-0.0416075	-0.03873	-0.0358097	-0.0330281	-0.0305545	-0.0285335
509	-0.00731293	-0.0102145	-0.0124031	-0.0137933	-0.0143598	-0.0141433	-0.0132481	-0.0118318	-0.0100883	-0.00822657	-0.00644924	-0.00493304	-0.00381384	-0.00317709	-0.00305374	-0.00342137	-0.00421014	-0.00531327	-0.00660088	-0.0079359	-0.00918958	-0.0102544	-0.0110524	-0.0115372	-0.0116916	-0.0115209	-0.0110439	-0.0102847	-0.0092661	-0.00800443	-0.00650838	-0.00477921	-0.00281317	-0.000605467	0.00184475	0.00452848	0.00742074	0.0104752	0.0136211	0.0167637	0.0197893	0.0225742	0.024997	0.0269513	0.0283575	0.0291713	0.0293868	0.0290364	0.0281844
510	0.0201616	0.0180267	0.0163046	0.0150038	0.0141361	0.0137156	0.0137551	0.0142609	0.0152256	0.0166229	0.0184042	0.0204977	0.0228126	0.0252457	0.0276899	0.0300436	0.0322177	0.0341414	0.035765	0.0370617	0.0380276	0.03868	0.0390544	0.0392009	0.0391794	0.0390553	0.0388962	0.0387677	0.03873	0.0388338	0.0391153	0.0395922	0.0402598	0.0410891	0.0420273	0.0430017	0.0439269	0.0447147	0.045284	0.0455709	0.0455346	0.0451599	0.0444554	0.0434487	0.0421808	0.0407008	0.0390623	0.0373214	0.0355363
511	0.0166525	0.0184929	0.0203006	0.0217599	0.02258	0.0225419	0.0215362	0.0195856	0.0168482	0.0136019	0.0102098	0.00707409	0.00458162	0.00305022	0.00268267	0.00353585	0.00550949	0.00835562	0.0117064	0.0151167	0.0181148	0.020257	0.0211781	0.0206329	0.0185257	0.0149217	0.0100412	0.00423522	-0.00205198	-0.0083303	-0.0141133	-0.0189652	-0.0225398	-0.0246093	-0.0250808	-0.0239989	-0.0215365	-0.0179734	-0.0136665	-0.00901404	-0.00441853	-0.000251371	0.00317715	0.0056397	0.00700302	0.00722756	0.00635736	0.0045037	0.00182656
512	0.0042701	0.00504782	0.00606286	0.00729641	0.00870269	0.0101976	0.0116545	0.0129101	0.0137827	0.0140983	0.0137213	0.0125817	0.0106932	0.00815817	0.00515855	0.00193383	-0.00124839	-0.0041248	-0.00646651	-0.00810361	-0.00894161	-0.00896874	-0.00825386	-0.00693551	-0.00520352	-0.00327573	-0.00137262	0.000306878	0.00160545	0.00242132	0.00271494	0.00250841	0.00187875	0.000946949	-0.000135792	-0.00120344	-0.00209193	-0.00265698	-0.00279149	-0.00244026	-0.00160904	-0.000366054	0.00116495	0.00281933	0.00441203	0.00576091	0.00670954	0.00714577	0.00701354
513	4.7564e-05	-0.00536221	-0.0102186	-0.0144191	-0.0179104	-0.0206886	-0.0227927	-0.0242931	-0.0252765	-0.0258285	-0.0260188	-0.025891	-0.0254594	-0.0247141	-0.0236307	-0.0221856	-0.0203722	-0.0182157	-0.0157852	-0.013199	-0.0106225	-0.0082582	-0.00632745	-0.00504702	-0.00460391	-0.00513328	-0.00670333	-0.00930879	-0.0128721	-0.0172505	-0.0222453	-0.0276146	-0.0330854	-0.038369	-0.0431781	-0.0472451	-0.0503428	-0.0523029	-0.0530328	-0.0525267	-0.0508688	-0.0482281	-0.044844	-0.0410065	-0.0370317	-0.0332371	-0.029919	-0.0273315	-0.0256703
514	0.0304085	0.0334281	0.0363875	0.0391004	0.0413974	0.043135	0.0442057	0.0445449	0.0441379	0.0430234	0.0412959	0.0391055	0.036653	0.0341797	0.0319489	0.0302218	0.0292285	0.0291401	0.0300466	0.031945	0.0347397	0.0382539	0.0422477	0.0464417	0.0505403	0.054256	0.0573318	0.0595622	0.0608103	0.06102	0.0602223	0.0585334	0.0561453	0.0533083	0.0503057	0.0474238	0.0449196	0.0429904	0.0417487	0.041206	0.0412671	0.0417354	0.042331	0.0427182	0.0425422	0.0414705	0.0392346	0.0356673	0.0307297
515	-0.00729827	-0.00735396	-0.00705343	-0.00647779	-0.00575235	-0.00503077	-0.00447503	-0.00423477	-0.00442976	-0.00513789	-0.00638947	-0.00816746	-0.0104123	-0.01303	-0.0159023	-0.0188961	-0.0218709	-0.0246828	-0.0271852	-0.0292271	-0.0306525	-0.0313041	-0.031032	-0.0297101	-0.0272563	-0.0236545	-0.0189711	-0.0133625	-0.00707037	-0.000405235	0.00627952	0.0126189	0.0182692	0.0229375	0.0264072	0.0285536	0.0293519	0.0288751	0.0272834	0.0248062	0.0217198	0.0183209	0.0149011	0.0117231	0.00900229	0.00689474	0.00549218	0.00482349	0.00486142
516	0.0258682	0.0274672	0.0285419	0.0291036	0.0291816	0.0288187	0.0280671	0.0269864	0.0256409	0.0240969	0.0224185	0.0206629	0.0188764	0.0170901	0.0153198	0.0135672	0.0118249	0.0100835	0.00833887	0.00659816	0.00488526	0.00324284	0.00173088	0.00042062	-0.000616134	-0.00132096	-0.00166327	-0.00165162	-0.00133859	-0.000816825	-0.000206128	0.000366466	0.000789744	0.000989682	0.000944658	0.000691249	0.00031917	-4.39393e-05	-0.000255296	-0.000183327	0.000266908	0.00113354	0.00238621	0.00392467	0.00558748	0.00716945	0.00844516	0.0091957	0.00923521
517	-0.0250033	-0.0263262	-0.0275164	-0.0285018	-0.0292095	-0.0295784	-0.0295736	-0.0291993	-0.0285082	-0.0276046	-0.0266393	-0.0257952	-0.0252664	-0.0252347	-0.025846	-0.0271927	-0.0293023	-0.0321336	-0.0355804	-0.0394798	-0.0436253	-0.0477818	-0.0517034	-0.0551524	-0.0579181	-0.0598346	-0.0607966	-0.0607714	-0.0598058	-0.0580268	-0.0556354	-0.0528916	-0.0500916	-0.0475384	-0.0455086	-0.0442193	-0.0437999	-0.044274	-0.0455525	-0.0474414	-0.0496615	-0.0518771	-0.053731	-0.0548792	-0.0550209	-0.0539216	-0.0514275	-0.0474708	-0.0420699
518	0.0478995	0.0481806	0.0475561	0.0459543	0.0433726	0.0398836	0.0356327	0.0308267	0.0257149	0.020565	0.0156357	0.011151	0.00727802	0.00411218	0.00167135	-0.000100842	-0.00132309	-0.00215814	-0.00279076	-0.00340496	-0.00416276	-0.00518606	-0.00654292	-0.00823887	-0.0102143	-0.0123484	-0.01447	-0.0163745	-0.0178458	-0.0186813	-0.0187164	-0.0178464	-0.0160408	-0.0133487	-0.00989263	-0.00585208	-0.0014403	0.0031222	0.00763239	0.0119246	0.0158837	0.0194508	0.0226215	0.0254385	0.0279787	0.0303362	0.0326047	0.0348579	0.0371341
519	-0.0226103	-0.0195731	-0.0167125	-0.0140058	-0.0114494	-0.00905572	-0.00684521	-0.00483881	-0.00304994	-0.00147804	-0.000104409	0.00110915	0.00221807	0.00328894	0.00438976	0.00557758	0.0068856	0.00831248	0.00981713	0.0113209	0.0127178	0.0138908	0.0147308	0.015155	0.0151207	0.0146318	0.0137386	0.0125307	0.0111264	0.00965855	0.0082606	0.00705251	0.00612871	0.00554993	0.00534014	0.00548916	0.00596026	0.00670136	0.00765748	0.00878202	0.0100446	0.0114344	0.0129576	0.0146312	0.0164726	0.018489	0.0206676	0.0229701	0.0253316
520	-0.0372062	-0.0493538	-0.061523	-0.0732763	-0.0842044	-0.0939468	-0.102207	-0.108762	-0.113463	-0.116237	-0.117075	-0.11603	-0.113207	-0.108755	-0.102866	-0.0957634	-0.0877047	-0.0789709	-0.0698612	-0.0606826	-0.0517368	-0.0433036	-0.035624	-0.0288855	-0.0232119	-0.0186607	-0.0152281	-0.0128605	-0.0114683	-0.0109419	-0.0111627	-0.0120109	-0.0133683	-0.0151165	-0.017133	-0.0192864	-0.0214336	-0.0234203	-0.0250874	-0.026282	-0.0268704	-0.0267513	-0.0258657	-0.0242018	-0.0217947	-0.0187219	-0.0150941	-0.0110448	-0.00671753
521	-0.0147886	-0.0146731	-0.0147422	-0.0149668	-0.0153053	-0.0157016	-0.0160846	-0.0163712	-0.0164717	-0.0162971	-0.0157687	-0.0148276	-0.0134433	-0.0116208	-0.00940214	-0.00686463	-0.00411406	-0.00127474	0.00152206	0.0041498	0.00649755	0.00847919	0.0100401	0.0111601	0.0118517	0.0121544	0.012126	0.011832	0.0113358	0.0106905	0.00993337	0.00908355	0.00814459	0.00711001	0.00597112	0.00472487	0.00337965	0.00195808	0.000496187	-0.000960286	-0.00236168	-0.00366103	-0.00482017	-0.0058143	-0.00663406	-0.00728525	-0.00778615	-0.00816351	-0.00844769
522	0.0585351	0.0572266	0.0555514	0.0536133	0.051515	0.0493543	0.0472208	0.0451926	0.0433339	0.0416938	0.0403079	0.0392013	0.0383929	0.0378992	0.0377343	0.037906	0.0384068	0.0392038	0.0402289	0.0413747	0.0424973	0.0434282	0.0439921	0.044029	0.043414	0.042074	0.0399969	0.0372347	0.0338981	0.0301461	0.0261695	0.0221723	0.0183519	0.0148817	0.0118979	0.00949033	0.00769933	0.0065182	0.00590145	0.00577877	0.00607331	0.00672141	0.00768944	0.00898349	0.0106485	0.0127567	0.0153879	0.0186068	0.0224419
523	0.0104812	0.0123269	0.014552	0.0169786	0.0194085	0.0216434	0.0235051	0.0248556	0.0256133	0.0257617	0.0253499	0.0244831	0.0233066	0.0219846	0.0206803	0.0195395	0.0186819	0.0181984	0.0181559	0.018605	0.0195883	0.0211453	0.0233123	0.0261161	0.0295634	0.033629	0.0382432	0.0432837	0.0485724	0.0538809	0.0589449	0.0634877	0.0672513	0.070028	0.0716893	0.0722055	0.0716519	0.0702025	0.0681098	0.0656753	0.0632134	0.0610137	0.0593066	0.0582364	0.0578451	0.0580677	0.0587415	0.0596271	0.0604398
524	0.0149142	0.0126899	0.0102999	0.00763826	0.00465211	0.00134616	-0.00221877	-0.00593413	-0.00965763	-0.0132312	-0.0165003	-0.0193314	-0.0216258	-0.023327	-0.0244239	-0.0249479	-0.0249669	-0.0245759	-0.0238855	-0.0230112	-0.0220645	-0.0211467	-0.0203455	-0.0197352	-0.0193771	-0.0193211	-0.0196056	-0.020255	-0.0212751	-0.0226465	-0.024317	-0.0261971	-0.0281589	-0.0300416	-0.0316634	-0.0328386	-0.0333981	-0.0332096	-0.0321945	-0.0303404	-0.0277069	-0.0244238	-0.0206814	-0.0167139	-0.0127765	-0.00911885	-0.00595901	-0.00346002	-0.0017124
525	0.0124457	0.0126948	0.0126457	0.0122138	0.0113447	0.0100201	0.00825791	0.00610727	0.0036394	0.000935343	-0.00192691	-0.00488399	-0.00789553	-0.0109478	-0.014052	-0.0172373	-0.0205392	-0.0239852	-0.0275795	-0.0312878	-0.0350265	-0.0386564	-0.0419844	-0.0447747	-0.0467673	-0.0477027	-0.0473477	-0.0455222	-0.0421212	-0.0371334	-0.0306539	-0.0228897	-0.0141554	-0.0048589	0.00452309	0.0134784	0.021497	0.0281102	0.0329263	0.0356618	0.0361638	0.0344225	0.0305714	0.0248758	0.0177097	0.00952292	0.00080269	-0.00796678	-0.0163414
526	0.00769754	0.0111638	0.0148697	0.0187375	0.0226906	0.0266568	0.0305704	0.0343716	0.0380061	0.0414228	0.0445738	0.0474141	0.0499044	0.0520129	0.0537173	0.0550051	0.0558709	0.0563123	0.0563245	0.0558961	0.0550068	0.0536281	0.051727	0.0492736	0.0462505	0.042665	0.0385612	0.0340297	0.0292127	0.0243019	0.019527	0.0151379	0.0113806	0.00847181	0.00657505	0.00578329	0.00611021	0.00749154	0.00979582	0.0128417	0.0164181	0.0203037	0.0242822	0.0281536	0.0317402	0.03489	0.0374776	0.0394059	0.0406071
527	-0.0227671	-0.0155377	-0.00940428	-0.00467814	-0.0015571	-0.000115928	-0.00030775	-0.00197603	-0.00487465	-0.00869329	-0.0130855	-0.0176968	-0.022192	-0.0262779	-0.0297219	-0.0323637	-0.0341202	-0.0349832	-0.0350109	-0.0343151	-0.0330448	-0.0313697	-0.029464	-0.027491	-0.0255914	-0.0238741	-0.0224114	-0.0212384	-0.0203572	-0.0197438	-0.0193569	-0.0191472	-0.0190654	-0.0190664	-0.0191111	-0.0191624	-0.0191792	-0.0191083	-0.0188786	-0.0183988	-0.0175613	-0.0162516	-0.0143618	-0.0118065	-0.00853908	-0.00456446	5.22839e-05	0.00518487	0.0106528
528	0.0293047	0.0298075	0.0296651	0.0288516	0.0273944	0.0253763	0.0229303	0.0202301	0.0174737	0.0148653	0.012596	0.0108269	0.00967613	0.00921036	0.00944137	0.0103273	0.0117785	0.0136678	0.0158422	0.0181365	0.0203869	0.0224427	0.0241767	0.0254928	0.0263309	0.0266698	0.0265278	0.025961	0.02506	0.0239438	0.0227524	0.0216381	0.0207545	0.0202455	0.020233	0.020805	0.0220063	0.0238314	0.0262219	0.029068	0.0322159	0.0354771	0.038643	0.0415005	0.0438479	0.0455122	0.0463637	0.0463291	0.0454003
529	0.00924286	0.00729216	0.00481334	0.00186783	-0.00146941	-0.00510298	-0.00890909	-0.0127302	-0.0163758	-0.0196303	-0.0222694	-0.0240805	-0.0248851	-0.0245559	-0.0230273	-0.0202971	-0.0164217	-0.0115078	-0.00570304	0.00081215	0.00783117	0.0151269	0.0224575	0.0295741	0.0362308	0.0421977	0.0472767	0.0513165	0.0542251	0.0559778	0.0566165	0.0562436	0.0550097	0.0530974	0.0507036	0.0480212	0.0452215	0.0424386	0.0397597	0.0372207	0.0348082	0.0324688	0.0301213	0.0276733	0.0250368	0.022144	0.0189605	0.015495	0.0118051
530	-0.0946047	-0.0919139	-0.0882141	-0.083644	-0.0783442	-0.0724422	-0.0660429	-0.0592263	-0.0520548	-0.044586	-0.0368888	-0.0290565	-0.0212141	-0.013518	-0.00614782	0.000707215	0.00686506	0.0121685	0.0165015	0.019802	0.0220715	0.0233791	0.0238594	0.0237047	0.0231501	0.022453	0.0218693	0.0216277	0.0219051	0.0228066	0.0243523	0.0264725	0.0290137	0.0317541	0.0344283	0.0367592	0.038493	0.0394308	0.0394521	0.0385254	0.0367056	0.0341202	0.0309467	0.027386	0.0236358	0.0198666	0.0162058	0.0127289	0.00946
531	-0.0314459	-0.026345	-0.0207023	-0.0146955	-0.00853112	-0.00243359	0.003369	0.00866115	0.0132559	0.0170083	0.0198255	0.0216706	0.0225627	0.022571	0.0218071	0.0204138	0.0185545	0.0164002	0.0141186	0.0118622	0.00975936	0.00790594	0.00635958	0.00513644	0.00421122	0.00352066	0.00297035	0.00244352	0.00181098	0.000941654	-0.000286106	-0.00197231	-0.00418276	-0.0069377	-0.0102039	-0.0138922	-0.0178635	-0.0219408	-0.025929	-0.0296369	-0.0328999	-0.0355983	-0.0376697	-0.0391131	-0.0399843	-0.0403839	-0.0404393	-0.040285	-0.0400439
532	-0.0102639	-0.00954339	-0.00897911	-0.00865291	-0.00860732	-0.00883903	-0.00929883	-0.00989863	-0.0105245	-0.0110534	-0.0113708	-0.0113858	-0.0110405	-0.0103144	-0.00922022	-0.00779714	-0.00610037	-0.0041915	-0.00213088	2.67822e-05	0.00223322	0.00444448	0.0066169	0.00870294	0.0106482	0.0123908	0.0138637	0.0149987	0.0157334	0.0160173	0.0158194	0.0151349	0.0139911	0.0124509	0.0106126	0.00860578	0.00658136	0.00469903	0.00311231	0.00195399	0.00132354	0.00127749	0.0018237	0.00292024	0.00447943	0.00637727	0.00846747	0.0105982	0.012629
533	0.0389728	0.0420427	0.0449643	0.0475898	0.0497688	0.0513647	0.0522711	0.0524247	0.051814	0.0504805	0.0485154	0.04605	0.0432432	0.0402667	0.0372897	0.0344662	0.0319247	0.0297618	0.0280396	0.026784	0.0259851	0.025598	0.0255455	0.0257235	0.0260102	0.0262782	0.0264082	0.026303	0.0258993	0.0251755	0.0241561	0.0229102	0.0215453	0.0201945	0.0190008	0.0180984	0.0175955	0.0175593	0.0180076	0.0189062	0.0201715	0.0216802	0.0232802	0.0248058	0.0260929	0.0269943	0.0273937	0.0272156	0.0264314
534	0.0190852	0.0206188	0.0227586	0.0252936	0.0279887	0.0306076	0.0329354	0.0347971	0.0360704	0.0366918	0.0366552	0.0360033	0.0348144	0.0331867	0.0312235	0.0290212	0.0266622	0.0242128	0.0217247	0.0192403	0.0167985	0.0144405	0.0122132	0.0101708	0.00837218	0.00687741	0.00574248	0.00501489	0.0047301	0.0049088	0.00555428	0.00664968	0.0081551	0.0100055	0.0121106	0.014357	0.0166139	0.0187416	0.0206018	0.0220691	0.023042	0.0234517	0.0232687	0.0225061	0.0212189	0.0194997	0.0174707	0.0152731	0.0130561
535	0.0635609	0.0733229	0.0826795	0.0915933	0.100037	0.108003	0.115504	0.122582	0.129298	0.135728	0.141955	0.148051	0.154072	0.160045	0.165964	0.171794	0.177473	0.182923	0.18806	0.192802	0.19707	0.200787	0.203877	0.206257	0.207835	0.208516	0.208211	0.206852	0.204413	0.200923	0.196475	0.191228	0.185396	0.179226	0.172971	0.16686	0.161072	0.15571	0.1508	0.146286	0.142046	0.137922	0.133739	0.129343	0.124622	0.119523	0.114061	0.108312	0.102402
536	-0.0319584	-0.0355464	-0.0389695	-0.0422869	-0.0455477	-0.0487891	-0.0520391	-0.0553199	-0.0586544	-0.0620707	-0.0656064	-0.0693099	-0.0732397	-0.0774609	-0.0820399	-0.087036	-0.0924927	-0.0984292	-0.104833	-0.11166	-0.11883	-0.126236	-0.133748	-0.141222	-0.148503	-0.155437	-0.161872	-0.16767	-0.172708	-0.176891	-0.180159	-0.182489	-0.183909	-0.184491	-0.184356	-0.183663	-0.182603	-0.181379	-0.180194	-0.179233	-0.178652	-0.178557	-0.179008	-0.180007	-0.181505	-0.183416	-0.185623	-0.188004	-0.190444
537	-0.0239891	-0.0234439	-0.0227303	-0.0219067	-0.0210207	-0.0201024	-0.0191605	-0.0181828	-0.0171393	-0.0159876	-0.0146807	-0.013176	-0.0114434	-0.00947272	-0.00727778	-0.00489659	-0.00238736	0.000179285	0.00273039	0.00520079	0.00754102	0.0097212	0.0117298	0.0135679	0.0152405	0.0167479	0.0180799	0.0192148	0.0201245	0.0207827	0.0211758	0.0213092	0.0212114	0.0209313	0.0205306	0.0200742	0.0196181	0.0191997	0.0188306	0.0184953	0.0181546	0.0177546	0.0172383	0.0165561	0.0156745	0.0145808	0.0132833	0.0118105	0.0102083
538	0.034624	0.0343508	0.033418	0.0318762	0.0298043	0.0273	0.0244695	0.0214186	0.0182471	0.0150455	0.0118946	0.00886655	0.00602655	0.00343448	0.00114622	-0.000786076	-0.002315	-0.0033999	-0.00400975	-0.00412622	-0.00374656	-0.0028858	-0.00157793	0.000124236	0.00215101	0.0044196	0.00683941	0.00931797	0.0117664	0.014104	0.0162607	0.0181788	0.0198121	0.021126	0.0220953	0.0227037	0.0229427	0.0228109	0.0223135	0.0214634	0.0202822	0.0188029	0.0170722	0.0151516	0.0131173	0.0110568	0.00906424	0.00723423	0.00565465
539	0.0410701	0.0393635	0.0371189	0.0343545	0.0311377	0.0275793	0.0238214	0.0200214	0.0163331	0.0128905	0.00979489	0.00710956	0.00486151	0.0030496	0.00165598	0.000656983	3.05675e-05	-0.000241594	-0.000177124	0.000200617	0.000855186	0.00173148	0.00275408	0.00383061	0.00485986	0.00574314	0.00639655	0.0067615	0.00681139	0.00655322	0.00602435	0.00528592	0.00441437	0.00349279	0.0026027	0.00181684	0.00119361	0.000773817	0.000580741	0.000623369	0.000902076	0.0014147	0.0021608	0.00314253	0.00436145	0.00581234	0.00747545	0.00930963	0.0112481
540	-0.017507	-0.0170756	-0.0155939	-0.0132583	-0.0103299	-0.00710059	-0.00385666	-0.000846515	0.00174442	0.00380822	0.00531774	0.00631942	0.00691731	0.00725159	0.00747502	0.00773087	0.00813517	0.00876475	0.00965136	0.0107814	0.0121	0.013518	0.0149205	0.0161754	0.0171425	0.0176812	0.0176611	0.0169723	0.0155382	0.013328	0.0103674	0.00674421	0.00260905	-0.00183008	-0.0063194	-0.0105765	-0.0143128	-0.0172597	-0.0191971	-0.0199793	-0.0195543	-0.0179724	-0.0153815	-0.0120092	-0.00813619	-0.00406336	-8.10622e-05	0.00355713	0.00665209
541	0.00383548	0.00165814	-0.000390984	-0.00219059	-0.00366705	-0.00480362	-0.00564324	-0.00628459	-0.00687188	-0.00758001	-0.00859652	-0.0101022	-0.0122518	-0.0151563	-0.0188687	-0.0233743	-0.0285857	-0.0343441	-0.0404269	-0.0465602	-0.0524388	-0.0577494	-0.0621967	-0.0655293	-0.0675611	-0.0681891	-0.0674024	-0.0652858	-0.0620132	-0.0578339	-0.0530499	-0.047988	-0.0429682	-0.0382737	-0.0341268	-0.0306725	-0.0279728	-0.0260106	-0.0247015	-0.0239104	-0.0234707	-0.0232028	-0.0229312	-0.0224986	-0.0217761	-0.0206684	-0.019116	-0.0170931	-0.0146046
542	-0.0103054	-0.0129733	-0.0149637	-0.0162335	-0.0167973	-0.0167277	-0.0161488	-0.0152259	-0.0141511	-0.0131275	-0.012353	-0.0120044	-0.0122227	-0.0131004	-0.0146709	-0.0169032	-0.0197017	-0.0229131	-0.0263389	-0.0297549	-0.0329333	-0.0356657	-0.0377843	-0.0391768	-0.0397945	-0.0396522	-0.038821	-0.0374153	-0.0355764	-0.0334554	-0.031196	-0.0289193	-0.0267113	-0.0246146	-0.0226266	-0.0207045	-0.0187764	-0.0167571	-0.0145661	-0.0121437	-0.00946254	-0.00653331	-0.00340329	-0.000149215	0.00313378	0.00634494	0.00938971	0.0121887	0.0146821
543	-0.00406828	-0.00402115	-0.0034048	-0.00225472	-0.000653232	0.00127733	0.00338681	0.00551314	0.00749961	0.00921105	0.0105467	0.0114488	0.0119061	0.0119528	0.0116627	0.0111401	0.0105072	0.00989053	0.00940598	0.00914536	0.0091643	0.00947345	0.0100345	0.010762	0.0115317	0.0121941	0.0125919	0.0125794	0.0120414	0.0109094	0.00917284	0.00688199	0.00414312	0.00110629	-0.00205091	-0.00514036	-0.00797851	-0.0103984	-0.0122586	-0.0134499	-0.0139012	-0.013584	-0.0125168	-0.0107677	-0.00845386	-0.00573714	-0.00281432	9.70393e-05	0.00277692
544	-0.0242535	-0.0266317	-0.0279558	-0.028183	-0.0273322	-0.0254918	-0.0228225	-0.0195528	-0.0159665	-0.0123837	-0.00913701	-0.00654416	-0.00488104	-0.00435572	-0.00508706	-0.00709047	-0.0102732	-0.0144406	-0.0193123	-0.0245467	-0.029771	-0.0346123	-0.0387298	-0.0418418	-0.0437481	-0.0443446	-0.0436293	-0.0416983	-0.0387336	-0.0349826	-0.0307329	-0.0262843	-0.021921	-0.0178851	-0.0143544	-0.0114266	-0.00911191	-0.00733672	-0.00595895	-0.00479349	-0.0036448	-0.00234163	-0.000768543	0.00111116	0.00324482	0.00549349	0.00764816	0.00945635	0.0106553
545	-0.0107383	-0.00778513	-0.005264	-0.00328521	-0.00192217	-0.00119942	-0.00108717	-0.00150364	-0.00232536	-0.00340399	-0.004587	-0.00573882	-0.00675902	-0.00759465	-0.00824564	-0.00876286	-0.00923958	-0.00979712	-0.0105661	-0.0116656	-0.0131826	-0.0151568	-0.0175715	-0.0203534	-0.0233787	-0.0264848	-0.0294854	-0.0321884	-0.034417	-0.0360309	-0.036947	-0.0371536	-0.0367163	-0.0357722	-0.0345132	-0.0331615	-0.0319412	-0.0310518	-0.030646	-0.0308161	-0.0315873	-0.0329196	-0.0347153	-0.0368316	-0.0390967	-0.0413273	-0.0433479	-0.0450072	-0.0461933
546	0.0523947	0.053553	0.0544123	0.0550122	0.0553965	0.0556082	0.0556843	0.0556522	0.0555265	0.0553078	0.054983	0.0545274	0.0539106	0.0531028	0.0520821	0.0508393	0.0493793	0.0477178	0.0458751	0.0438688	0.0417079	0.0393893	0.0368992	0.0342165	0.0313189	0.0281894	0.0248222	0.0212276	0.0174346	0.0134914	0.00946381	0.00543144	0.00148281	-0.00228953	-0.00579364	-0.0089422	-0.0116564	-0.0138696	-0.0155313	-0.01661	-0.0170943	-0.0169928	-0.0163319	-0.0151526	-0.0135084	-0.0114638	-0.00909505	-0.00649154	-0.00375817
547	0.0281702	0.028663	0.0291816	0.0296565	0.0300071	0.0301543	0.0300318	0.0295957	0.0288293	0.0277449	0.026381	0.0247975	0.0230693	0.0212796	0.0195134	0.0178528	0.0163734	0.0151457	0.0142371	0.0137159	0.0136533	0.0141217	0.0151891	0.0169081	0.019303	0.0223545	0.0259871	0.0300612	0.0343734	0.0386646	0.0426371	0.0459764	0.0483785	0.0495768	0.0493682	0.0476355	0.0443629	0.0396439	0.0336791	0.0267639	0.0192675	0.011604	0.00419922	-0.00254291	-0.00827168	-0.0127133	-0.0156845	-0.0170941	-0.0169352
548	-0.0267143	-0.0267945	-0.0267062	-0.0264633	-0.0261047	-0.0256903	-0.0252923	-0.0249849	-0.0248342	-0.0248888	-0.0251746	-0.0256919	-0.0264154	-0.0272966	-0.0282663	-0.0292393	-0.0301208	-0.0308137	-0.0312281	-0.0312902	-0.0309504	-0.0301898	-0.0290234	-0.0275003	-0.0257	-0.0237246	-0.0216866	-0.0196936	-0.0178322	-0.0161551	-0.0146735	-0.0133593	-0.0121548	-0.0109874	-0.00978575	-0.00849299	-0.00707439	-0.0055202	-0.00384402	-0.00207872	-0.000271254	0.00152301	0.00324621	0.00484394	0.00627107	0.00749674	0.00850801	0.0093115	0.0099329
549	0.00132088	0.00185277	0.00301002	0.00482863	0.00729852	0.0103649	0.0139311	0.0178632	0.0219964	0.0261447	0.0301132	0.0337113	0.0367664	0.0391345	0.040708	0.0414198	0.0412428	0.0401868	0.0382924	0.0356245	0.032265	0.0283068	0.023849	0.0189948	0.0138514	0.00853226	0.00316047	-0.00212828	-0.00718456	-0.0118479	-0.0159543	-0.0193485	-0.0218996	-0.023516	-0.0241579	-0.0238446	-0.0226566	-0.0207323	-0.0182614	-0.015474	-0.0126256	-0.00997661	-0.00776777	-0.00619327	-0.00537717	-0.00535747	-0.00608144	-0.00741289	-0.00914917
550	0.00530722	0.00350099	0.00143351	-0.000832593	-0.00321701	-0.00562653	-0.00795964	-0.0101111	-0.0119766	-0.0134588	-0.0144734	-0.0149552	-0.0148636	-0.0141858	-0.0129376	-0.0111626	-0.00892973	-0.00632941	-0.00347041	-0.000475931	0.00252082	0.00538233	0.00797417	0.0101732	0.0118758	0.0130043	0.0135114	0.0133821	0.0126342	0.0113169	0.00950873	0.00731494	0.00486444	0.00230579	-0.000198088	-0.00247751	-0.00436662	-0.00571686	-0.00641216	-0.00638316	-0.00561765	-0.0041647	-0.00213165	0.000325997	0.00302012	0.0057488	0.00831578	0.0105482	0.0123108
551	0.0185598	0.0223382	0.0252322	0.0271981	0.0282691	0.0285471	0.0281893	0.0273894	0.0263563	0.025292	0.0243717	0.0237286	0.0234441	0.0235451	0.0240066	0.0247589	0.0256977	0.0266938	0.027603	0.0282751	0.0285631	0.0283334	0.0274765	0.0259188	0.0236321	0.0206408	0.0170245	0.0129141	0.00848467	0.00394258	-0.000489358	-0.00458887	-0.00815152	-0.0110074	-0.0130359	-0.0141772	-0.0144397	-0.0138999	-0.0126959	-0.0110123	-0.00905868	-0.00704393	-0.00515057	-0.00351343	-0.0022055	-0.00123291	-0.000539548	-2.02378e-05	0.000459362
552	0.00159627	0.00338408	0.00556268	0.00807114	0.0107991	0.0135957	0.0162852	0.0186864	0.0206326	0.0219896	0.0226675	0.022627	0.0218797	0.0204825	0.0185301	0.0161443	0.0134629	0.0106287	0.00777929	0.00503759	0.00250491	0.000255392	-0.00166687	-0.00324841	-0.00450474	-0.00547693	-0.00622644	-0.00682854	-0.00736453	-0.00791371	-0.00854614	-0.00931711	-0.0102634	-0.0114013	-0.0127263	-0.014214	-0.0158226	-0.0174966	-0.0191715	-0.0207783	-0.0222499	-0.0235256	-0.0245559	-0.0253049	-0.0257515	-0.0258889	-0.0257224	-0.0252663	-0.0245397
553	-0.000847404	-0.00525916	-0.0095935	-0.0136638	-0.0173091	-0.020419	-0.0229511	-0.0249382	-0.0264832	-0.0277424	-0.0288997	-0.0301369	-0.0316039	-0.0333941	-0.0355283	-0.0379487	-0.0405259	-0.0430755	-0.0453837	-0.0472375	-0.048456	-0.0489173	-0.0485765	-0.0474721	-0.0457174	-0.0434793	-0.0409493	-0.0383118	-0.0357168	-0.0332606	-0.0309774	-0.0288424	-0.0267837	-0.024702	-0.0224925	-0.0200673	-0.0173743	-0.0144106	-0.0112295	-0.00794011	-0.00470159	-0.00171067	0.000814562	0.00265496	0.00361297	0.00353589	0.00233737	1.40271e-05	-0.00334537
554	0.0280848	0.026766	0.026246	0.0265264	0.0275272	0.0290965	0.0310277	0.0330815	0.035008	0.036568	0.0375511	0.0377901	0.0371728	0.0356494	0.0332374	0.0300228	0.0261574	0.0218525	0.0173668	0.0129891	0.00901559	0.00572354	0.00334515	0.00204571	0.00190973	0.00293716	0.00504884	0.00809904	0.0118917	0.0161979	0.0207725	0.0253689	0.0297516	0.0337076	0.0370562	0.0396585	0.0414264	0.0423296	0.0423994	0.041727	0.0404557	0.0387664	0.0368596	0.0349332	0.0331626	0.0316817	0.0305705	0.0298482	0.029476
555	0.0411146	0.0366088	0.032595	0.0292514	0.0267094	0.0250312	0.0241902	0.0240614	0.0244234	0.0249758	0.0253695	0.0252468	0.0242858	0.0222416	0.0189793	0.0144927	0.00890808	0.00247238	-0.0044725	-0.0115254	-0.0182673	-0.0243018	-0.0292919	-0.0329866	-0.0352391	-0.0360127	-0.035378	-0.0335006	-0.0306203	-0.0270255	-0.0230231	-0.018908	-0.0149347	-0.0112943	-0.00809918	-0.005379	-0.00308645	-0.00111347	0.000685527	0.00246683	0.00437089	0.00649982	0.00890225	0.0115674	0.0144285	0.0173752	0.0202717	0.0229787	0.0253733
556	-0.0267339	-0.0281949	-0.0296765	-0.0311385	-0.0325232	-0.033758	-0.0347607	-0.0354475	-0.0357426	-0.0355891	-0.034959	-0.0338616	-0.0323493	-0.0305194	-0.0285114	-0.0264988	-0.0246764	-0.0232421	-0.0223784	-0.0222325	-0.0229006	-0.0244162	-0.0267454	-0.0297887	-0.0333877	-0.0373374	-0.0413999	-0.0453205	-0.048844	-0.0517294	-0.0537646	-0.0547786	-0.0546531	-0.0533303	-0.0508185	-0.0471923	-0.0425879	-0.037193	-0.0312332	-0.0249556	-0.0186119	-0.0124417	-0.00665806	-0.00143592	0.00309589	0.00685856	0.00982375	0.0120109	0.013482
557	0.0397989	0.0412417	0.0423042	0.0429401	0.0431237	0.0428465	0.0421135	0.0409405	0.0393526	0.0373835	0.0350751	0.032479	0.0296565	0.0266793	0.0236289	0.0205926	0.0176579	0.0149048	0.0123964	0.0101707	0.0082352	0.00656557	0.00511109	0.0038058	0.0025837	0.00139479	0.000217529	-0.000935152	-0.00201813	-0.00296387	-0.00369759	-0.00415422	-0.00429328	-0.00410839	-0.00362947	-0.00291765	-0.00205484	-0.00113161	-0.000236777	0.000548781	0.00115361	0.00151384	0.00157028	0.00126683	0.000551944	-0.000616199	-0.0022616	-0.00438113	-0.00693665
558	-0.00619205	-0.00787024	-0.0101732	-0.013042	-0.0163812	-0.0200692	-0.0239686	-0.0279379	-0.0318406	-0.0355544	-0.0389767	-0.0420288	-0.0446586	-0.0468394	-0.0485683	-0.0498615	-0.0507503	-0.0512765	-0.0514896	-0.0514444	-0.0511992	-0.0508138	-0.050346	-0.0498466	-0.0493541	-0.0488902	-0.0484579	-0.0480434	-0.0476225	-0.0471707	-0.0466737	-0.0461375	-0.0455929	-0.0450945	-0.0447125	-0.0445188	-0.0445718	-0.0449007	-0.0454939	-0.0462931	-0.0471936	-0.0480528	-0.0487045	-0.0489778	-0.0487173	-0.0478015	-0.0461572	-0.0437673	-0.0406728
559	-0.0282772	-0.0302924	-0.0322622	-0.0342453	-0.0362767	-0.0383618	-0.0404726	-0.0425481	-0.0444984	-0.046214	-0.0475789	-0.0484873	-0.0488595	-0.0486563	-0.0478851	-0.0465996	-0.0448894	-0.042866	-0.0406458	-0.0383376	-0.0360348	-0.0338134	-0.0317364	-0.0298589	-0.0282349	-0.0269203	-0.0259732	-0.02545	-0.0253974	-0.025844	-0.0267899	-0.0281987	-0.0299919	-0.0320483	-0.0342088	-0.0362869	-0.0380855	-0.0394157	-0.0401163	-0.0400717	-0.0392241	-0.0375812	-0.0352166	-0.0322644	-0.0289088	-0.0253689	-0.0218821	-0.0186849	-0.0159935
560	-0.0142637	-0.0171646	-0.0197191	-0.0217958	-0.0232862	-0.0241137	-0.0242403	-0.0236719	-0.0224605	-0.020705	-0.0185489	-0.0161732	-0.0137847	-0.0115991	-0.00982246	-0.00863157	-0.00815778	-0.00847553	-0.00959692	-0.0114725	-0.0139974	-0.0170224	-0.020367	-0.0238344	-0.0272241	-0.0303432	-0.0330146	-0.0350832	-0.0364216	-0.0369339	-0.0365592	-0.0352757	-0.0331042	-0.0301119	-0.026414	-0.0221716	-0.0175841	-0.0128761	-0.00827921	-0.00401247	-0.000264476	0.00282088	0.00515325	0.0066988	0.00747771	0.00755704	0.0070407	0.00605861	0.00475669
561	-0.035701	-0.0385404	-0.0405996	-0.0418298	-0.0421848	-0.04163	-0.0401539	-0.0377783	-0.0345653	-0.0306208	-0.0260921	-0.0211602	-0.0160287	-0.0109093	-0.00600782	-0.00150941	0.00243374	0.00571381	0.00827666	0.0101281	0.0113351	0.0120201	0.0123489	0.0125117	0.0127017	0.0130926	0.0138192	0.0149644	0.0165522	0.0185497	0.0208748	0.0234103	0.0260204	0.028569	0.0309366	0.0330347	0.0348151	0.0362739	0.037449	0.0384123	0.0392574	0.0400845	0.040986	0.042033	0.0432655	0.0446877	0.046266	0.0479324	0.0495922
562	-0.010372	-0.00640792	-0.00228208	0.00178501	0.00558109	0.00891976	0.0116548	0.0136902	0.0149843	0.0155501	0.0154511	0.0147946	0.0137242	0.0124108	0.0110428	0.00981383	0.00890874	0.00848619	0.0086615	0.00949206	0.0109693	0.0130197	0.0155143	0.0182869	0.0211546	0.0239393	0.0264859	0.0286747	0.0304282	0.0317111	0.0325253	0.0329012	0.0328884	0.0325466	0.03194	0.031133	0.0301894	0.0291714	0.0281374	0.0271387	0.0262154	0.0253937	0.0246856	0.0240912	0.0236034	0.0232132	0.0229138	0.0227016	0.0225744
563	0.016033	0.0173101	0.0185703	0.0195775	0.0200875	0.0198764	0.0187715	0.0166797	0.013607	0.00966666	0.00507136	0.000110981	-0.00488239	-0.00957607	-0.0136784	-0.016973	-0.0193394	-0.0207588	-0.0213051	-0.021128	-0.0204297	-0.0194407	-0.0183945	-0.0175042	-0.0169426	-0.0168291	-0.0172235	-0.0181296	-0.0195042	-0.021271	-0.023335	-0.0255947	-0.0279503	-0.0303075	-0.0325786	-0.0346822	-0.0365429	-0.0380939	-0.0392799	-0.0400608	-0.0404163	-0.0403485	-0.0398821	-0.0390623	-0.0379488	-0.036609	-0.0351114	-0.0335207	-0.0318957
564	-0.0345838	-0.034541	-0.0340424	-0.0331776	-0.0320476	-0.0307539	-0.0293902	-0.0280354	-0.0267511	-0.0255806	-0.0245517	-0.0236805	-0.0229777	-0.0224533	-0.0221218	-0.0220037	-0.0221241	-0.0225077	-0.0231705	-0.0241118	-0.0253058	-0.0266978	-0.0282044	-0.0297186	-0.0311187	-0.0322802	-0.0330885	-0.0334514	-0.0333101	-0.0326467	-0.0314874	-0.0298996	-0.0279835	-0.0258584	-0.0236459	-0.0214532	-0.0193587	-0.0174029	-0.0155866	-0.0138759	-0.0122128	-0.0105291	-0.00876036	-0.00685808	-0.00479945	-0.00259311	-0.000280294	0.00207	0.00437198
565	0.0199275	0.0233613	0.0260016	0.0276356	0.0281425	0.0275021	0.0257897	0.0231616	0.0198326	0.0160516	0.0120773	0.00815692	0.00450911	0.00131239	-0.00130148	-0.00324857	-0.00448864	-0.00501678	-0.00485225	-0.00402702	-0.00257634	-0.000533489	0.00207054	0.00520288	0.00882192	0.0128699	0.0172673	0.0219108	0.0266763	0.0314279	0.0360297	0.04036	0.0443218	0.0478499	0.0509114	0.0535014	0.0556343	0.0573332	0.0586171	0.05949	0.0599335	0.0599053	0.0593455	0.0581888	0.0563817	0.053899	0.0507574	0.0470219	0.0428057
566	0.0097773	0.0109174	0.0115531	0.0116206	0.0110655	0.00985352	0.00798157	0.0054863	0.00244785	-0.00101212	-0.00473785	-0.00855127	-0.0122667	-0.0157066	-0.018717	-0.0211807	-0.0230256	-0.0242279	-0.0248097	-0.0248303	-0.0243745	-0.0235389	-0.0224185	-0.0210947	-0.019627	-0.0180489	-0.0163685	-0.0145733	-0.0126376	-0.0105317	-0.00823009	-0.00571798	-0.00299377	-6.87307e-05	0.00303514	0.00628664	0.00964501	0.0130576	0.0164566	0.0197579	0.0228616	0.0256579	0.028037	0.0299014	0.0311801	0.0318402	0.0318951	0.0314053	0.0304745
567	-0.0579457	-0.0596183	-0.0606402	-0.0609955	-0.0606899	-0.0597435	-0.0581852	-0.0560492	-0.0533753	-0.0502118	-0.0466212	-0.042685	-0.0385082	-0.0342206	-0.0299733	-0.0259309	-0.0222583	-0.0191037	-0.0165815	-0.0147577	-0.0136407	-0.0131799	-0.0132715	-0.013771	-0.0145098	-0.0153133	-0.0160187	-0.0164899	-0.0166273	-0.0163739	-0.0157145	-0.01467	-0.013289	-0.0116354	-0.00977885	-0.00778507	-0.00571151	-0.00360612	-0.00151016	0.000536836	0.00249177	0.00430416	0.00591481	0.00725713	0.00826122	0.00886012	0.00899751	0.00863505	0.00775818
568	0.0135721	0.0138308	0.0145698	0.0157095	0.017134	0.0187089	0.0203015	0.0217984	0.0231192	0.0242227	0.0251063	0.0258001	0.0263594	0.0268549	0.027365	0.0279678	0.028734	0.0297206	0.0309656	0.0324849	0.0342709	0.0362933	0.038502	0.0408319	0.0432075	0.0455483	0.0477725	0.0497999	0.0515536	0.0529609	0.0539539	0.054471	0.0544593	0.053878	0.0527026	0.0509289	0.0485738	0.0456755	0.0422913	0.0384953	0.0343772	0.030041	0.0256028	0.0211886	0.0169286	0.0129497	0.0093661	0.0062701	0.0037232
569	0.0505399	0.0482589	0.0452952	0.041862	0.0381875	0.0345013	0.0310191	0.0279276	0.0253709	0.023439	0.0221624	0.0215132	0.0214126	0.021746	0.0223795	0.0231778	0.0240191	0.024806	0.025472	0.0259828	0.0263341	0.0265458	0.026654	0.026701	0.0267239	0.026743	0.026751	0.0267063	0.0265309	0.0261166	0.0253379	0.0240707	0.022214	0.0197101	0.0165611	0.0128385	0.00868472	0.00430482	-5.16047e-05	-0.00411678	-0.00763623	-0.0104005	-0.0122724	-0.0132044	-0.0132451	-0.012531	-0.0112668	-0.00969675	-0.00807046
570	0.00254078	0.00111909	-0.000272795	-0.00161364	-0.00286693	-0.00398315	-0.00490586	-0.00558011	-0.00596135	-0.00602304	-0.00576196	-0.00520035	-0.00438451	-0.00337997	-0.00226383	-0.00111616	-1.21822e-05	0.000982916	0.00181652	0.00244895	0.00285286	0.00301271	0.00292468	0.00259724	0.00205216	0.00132546	0.000468062	-0.000454416	-0.0013632	-0.00217009	-0.00278368	-0.00311784	-0.00310127	-0.00268639	-0.00185623	-0.000628318	0.000944775	0.00277803	0.00475921	0.00675621	0.00862558	0.010222	0.0114077	0.0120625	0.0120925	0.0114388	0.0100828	0.00804876	0.00540221
571	0.0129379	0.0154984	0.0172665	0.0181536	0.0181023	0.0170959	0.0151663	0.012398	0.00892818	0.00494015	0.000651226	-0.00370495	-0.00789937	-0.0117295	-0.0150384	-0.0177288	-0.0197699	-0.0211944	-0.0220883	-0.0225716	-0.0227748	-0.0228144	-0.0227717	-0.0226791	-0.0225167	-0.0222195	-0.0216933	-0.0208355	-0.019557	-0.0177992	-0.0155452	-0.0128242	-0.00970939	-0.00631162	-0.00276954	0.000762716	0.00412897	0.00718428	0.00980669	0.0119065	0.0134324	0.0143749	0.0147666	0.0146798	0.0142202	0.0135184	0.0127172	0.0119574	0.011363
572	0.0249982	0.0234029	0.0209741	0.017774	0.0139182	0.0095714	0.00493737	0.000245613	-0.00426625	-0.00837311	-0.0118841	-0.0146638	-0.0166495	-0.0178632	-0.0184144	-0.0184925	-0.018346	-0.0182517	-0.0184755	-0.0192331	-0.0206559	-0.0227689	-0.0254842	-0.0286115	-0.0318839	-0.0349938	-0.0376315	-0.0395217	-0.0404509	-0.0402847	-0.0389746	-0.0365549	-0.0331333	-0.0288775	-0.0239997	-0.0187402	-0.0133526	-0.00809011	-0.00319437	0.00111353	0.00464151	0.00723501	0.00878673	0.00924663	0.00863096	0.0070276	0.00459562	0.00155766	-0.00181486
573	0.0620802	0.0693248	0.0765884	0.0833397	0.0890679	0.0933197	0.0957278	0.096031	0.0940842	0.0898598	0.0834406	0.0750062	0.0648159	0.0531905	0.0404945	0.0271205	0.0134757	-3.05834e-05	-0.0129967	-0.025039	-0.0358006	-0.0449612	-0.0522475	-0.0574458	-0.0604149	-0.0610985	-0.0595321	-0.0558431	-0.0502423	-0.0430057	-0.0344524	-0.0249189	-0.0147385	-0.00422751	0.0063208	0.0166364	0.0264716	0.0356024	0.0438343	0.0510122	0.057031	0.061843	0.0654613	0.0679551	0.069439	0.0700574	0.0699683	0.0693281	0.0682848
574	-0.0389862	-0.0448449	-0.0518876	-0.0597026	-0.0678061	-0.0756794	-0.0828117	-0.0887449	-0.0931153	-0.0956872	-0.0963758	-0.0952549	-0.0925505	-0.0886201	-0.0839219	-0.0789748	-0.0743148	-0.0704506	-0.0678194	-0.0667493	-0.067428	-0.0698838	-0.0739791	-0.0794186	-0.0857724	-0.0925115	-0.099053	-0.104812	-0.109254	-0.111944	-0.112592	-0.111073	-0.107442	-0.10192	-0.0948675	-0.0867396	-0.0780367	-0.0692528	-0.0608285	-0.053113	-0.0463399	-0.0406172	-0.0359312	-0.0321639	-0.0291198	-0.0265604	-0.0242392	-0.021935	-0.0194769
575	0.0286995	0.022901	0.0170164	0.0113313	0.0061277	0.00166818	-0.0018201	-0.00415894	-0.00523035	-0.00498453	-0.00344381	-0.000702514	0.0030775	0.00767554	0.012825	0.0182296	0.0235828	0.0285858	0.0329667	0.0364945	0.0389912	0.0403393	0.0404852	0.0394389	0.0372712	0.0341088	0.0301275	0.0255432	0.0206006	0.0155604	0.0106841	0.0062172	0.00237316	-0.000681736	-0.00283885	-0.00405251	-0.00433973	-0.00377514	-0.00248216	-0.000621359	0.00162302	0.00405719	0.00649139	0.00875177	0.0106901	0.012191	0.0131771	0.0136119	0.0135
576	0.0615784	0.0581461	0.0526873	0.0455193	0.0370529	0.0277445	0.0180532	0.00840588	-0.00083104	-0.00937044	-0.0170159	-0.023664	-0.0292983	-0.0339755	-0.0378059	-0.0409302	-0.0434937	-0.0456228	-0.0474055	-0.0488805	-0.050035	-0.050812	-0.0511244	-0.0508724	-0.0499605	-0.0483122	-0.0458822	-0.042666	-0.0387081	-0.0341067	-0.0290138	-0.0236289	-0.0181883	-0.0129486	-0.00816882	-0.00408894	-0.00090945	0.00122799	0.00225499	0.0021831	0.00110072	-0.000839631	-0.00344086	-0.00648387	-0.00974938	-0.0130364	-0.0161759	-0.0190381	-0.0215349
577	0.00346922	0.00220434	0.0020853	0.00314635	0.00533303	0.0085052	0.0124478	0.0168879	0.021516	0.0260105	0.0300631	0.0334048	0.0358278	0.0372028	0.0374887	0.0367324	0.0350598	0.0326574	0.0297484	0.0265648	0.0233214	0.0201921	0.0172937	0.0146765	0.0123244	0.0101634	0.00807994	0.00594539	0.00364357	0.00109553	-0.00172349	-0.00477776	-0.00797569	-0.0111825	-0.0142378	-0.0169726	-0.0192257	-0.0208537	-0.0217392	-0.0217942	-0.0209645	-0.0192325	-0.0166204	-0.0131917	-0.00905121	-0.00434227	0.000758709	0.00604978	0.0113129
578	-0.0770125	-0.0876497	-0.0974004	-0.105906	-0.112876	-0.118095	-0.121431	-0.122837	-0.122347	-0.120069	-0.116174	-0.110883	-0.104449	-0.0971365	-0.08921	-0.0809138	-0.0724604	-0.0640216	-0.0557236	-0.047648	-0.0398379	-0.032306	-0.0250437	-0.0180299	-0.0112375	-0.00463914	0.00178783	0.0080581	0.0141758	0.0201329	0.0259094	0.0314741	0.0367867	0.0418009	0.0464679	0.0507393	0.0545722	0.0579324	0.0607993	0.0631687	0.0650534	0.0664824	0.0674981	0.0681531	0.0685073	0.068625	0.0685711	0.0684063	0.0681818
579	0.00172497	0.00251348	0.0038311	0.00569461	0.00808439	0.0109402	0.0141628	0.0176219	0.0211682	0.0246486	0.0279198	0.0308611	0.0333818	0.0354257	0.0369719	0.0380314	0.0386428	0.0388648	0.0387686	0.0384308	0.037927	0.0373272	0.036692	0.0360704	0.0354988	0.0350013	0.0345911	0.0342729	0.034046	0.0339074	0.0338543	0.0338858	0.0340031	0.034207	0.0344945	0.0348538	0.035261	0.0356779	0.0360526	0.0363232	0.0364242	0.036296	0.0358956	0.0352071	0.0342482	0.0330746	0.0317766	0.0304725	0.0292958
580	-0.0211919	-0.0200846	-0.0190884	-0.0181501	-0.0172022	-0.0161698	-0.0149768	-0.013551	-0.0118285	-0.0097581	-0.00730561	-0.0044589	-0.00123192	0.00233189	0.00615796	0.0101414	0.0141514	0.0180394	0.0216521	0.0248458	0.0275031	0.0295452	0.0309421	0.0317151	0.0319345	0.0317114	0.0311857	0.0305105	0.0298368	0.0292975	0.0289955	0.0289946	0.0293162	0.0299399	0.0308089	0.0318375	0.0329218	0.0339504	0.0348162	0.035427	0.0357142	0.0356393	0.0351958	0.034409	0.0333337	0.0320498	0.0306579	0.0292726	0.0280157
581	0.0175047	0.0169663	0.0162679	0.0153784	0.0142439	0.0127956	0.0109617	0.00868072	0.00591349	0.00265263	-0.00107299	-0.00519831	-0.00962609	-0.0142341	-0.0188845	-0.0234345	-0.0277479	-0.0317059	-0.0352167	-0.0382206	-0.0406914	-0.0426332	-0.0440727	-0.0450501	-0.0456087	-0.0457855	-0.0456045	-0.0450728	-0.0441803	-0.0429046	-0.0412179	-0.0390985	-0.0365413	-0.0335692	-0.0302401	-0.0266498	-0.0229286	-0.0192339	-0.0157376	-0.0126119	-0.0100138	-0.00807084	-0.00686999	-0.00644973	-0.00679734	-0.00785103	-0.00950673	-0.0116283	-0.0140597
582	-0.0147633	-0.0118746	-0.00891866	-0.00589092	-0.00281353	0.000269376	0.00329922	0.00621065	0.0089374	0.0114157	0.0135857	0.0153915	0.0167827	0.0177162	0.018161	0.0181047	0.0175592	0.0165667	0.0152007	0.0135631	0.0117761	0.00997031	0.00827228	0.00679283	0.00561928	0.00481256	0.00440923	0.00442671	0.00486928	0.00573229	0.00700291	0.00865734	0.0106554	0.0129344	0.0154043	0.0179464	0.0204166	0.022653	0.0244871	0.0257577	0.0263232	0.026074	0.0249421	0.0229077	0.0200036	0.0163166	0.0119861	0.00720002	0.00218644
583	0.0294529	0.0285438	0.0270481	0.025107	0.0229242	0.0207401	0.0188021	0.0173332	0.0165044	0.0164142	0.0170769	0.0184215	0.0202991	0.0225004	0.0247797	0.0268835	0.0285808	0.0296888	0.0300928	0.0297559	0.0287189	0.0270916	0.0250372	0.022753	0.0204492	0.0183277	0.0165634	0.0152895	0.0145863	0.0144758	0.0149225	0.0158396	0.0171007	0.0185554	0.0200467	0.0214289	0.0225824	0.0234263	0.0239245	0.0240875	0.0239676	0.0236492	0.0232354	0.0228328	0.0225381	0.0224282	0.0225557	0.0229496	0.0236204
584	0.00864819	0.00774941	0.0066327	0.00533308	0.00391587	0.0024714	0.00110258	-9.19176e-05	-0.00103461	-0.00168254	-0.00203427	-0.00212949	-0.00204165	-0.00186504	-0.0016988	-0.00163102	-0.00172595	-0.00201654	-0.00250315	-0.00315737	-0.00392955	-0.00475766	-0.00557555	-0.00631927	-0.00693085	-0.00735998	-0.00756423	-0.00750897	-0.00716796	-0.00652487	-0.00557574	-0.00433117	-0.00281747	-0.00107635	0.000836301	0.00285176	0.00488916	0.00685576	0.00864748	0.0101509	0.0112479	0.0118233	0.0117759	0.0110324	0.00956076	0.00738255	0.00457983	0.00129529	-0.00227538
585	0.0265893	0.0252021	0.0233592	0.0212239	0.0189737	0.0167811	0.0147968	0.0131405	0.0118974	0.0111205	0.0108349	0.0110425	0.0117243	0.0128408	0.0143311	0.0161126	0.0180823	0.0201204	0.0220948	0.0238665	0.0252953	0.0262446	0.0265891	0.0262223	0.0250663	0.0230817	0.0202757	0.0167073	0.0124867	0.00776807	0.00273616	-0.0024116	-0.00748511	-0.0123195	-0.0167876	-0.0208037	-0.0243204	-0.0273181	-0.0297926	-0.0317453	-0.0331754	-0.0340788	-0.0344497	-0.0342836	-0.0335825	-0.0323582	-0.0306358	-0.0284568	-0.0258806
586	0.0301619	0.0296051	0.0283352	0.0263182	0.0235726	0.0201613	0.0161805	0.0117463	0.00698334	0.00201703	-0.0030305	-0.0080416	-0.0129029	-0.0175053	-0.0217448	-0.0255254	-0.0287636	-0.0313948	-0.0333806	-0.0347161	-0.0354343	-0.0356082	-0.0353465	-0.034785	-0.0340727	-0.0333531	-0.0327449	-0.0323249	-0.0321161	-0.0320831	-0.0321358	-0.032142	-0.0319456	-0.0313915	-0.0303512	-0.0287472	-0.0265694	-0.0238822	-0.0208203	-0.0175741	-0.014368	-0.0114358	-0.00899588	-0.00722881	-0.00625875	-0.00614022	-0.00685022	-0.0082871	-0.0102768
587	-0.0156694	-0.0135431	-0.0107196	-0.00730576	-0.00343815	0.000722119	0.00499674	0.00919913	0.0131447	0.0166616	0.0196021	0.0218523	0.0233402	0.024039	0.0239658	0.0231751	0.021748	0.0197782	0.0173581	0.0145656	0.0114559	0.00805843	0.00437988	0.000411086	-0.00386366	-0.00845692	-0.0133693	-0.0185824	-0.0240541	-0.0297159	-0.03547	-0.0411863	-0.0467003	-0.0518125	-0.0562942	-0.0598985	-0.0623784	-0.0635098	-0.0631188	-0.0611091	-0.0574867	-0.0523764	-0.0460257	-0.038794	-0.0311264	-0.0235165	-0.0164604	-0.0104112	-0.00573772
588	0.0174348	0.0101212	0.00196583	-0.00674984	-0.0157103	-0.0245952	-0.0331094	-0.0410078	-0.0481125	-0.0543186	-0.0595889	-0.0639391	-0.0674195	-0.070097	-0.0720425	-0.0733217	-0.0739925	-0.0741029	-0.0736914	-0.0727865	-0.0714064	-0.0695594	-0.0672452	-0.0644592	-0.0611977	-0.0574655	-0.0532838	-0.0486963	-0.0437724	-0.0386042	-0.0332991	-0.0279681	-0.0227115	-0.0176075	-0.0127028	-0.00801009	-0.00350814	0.000851751	0.0051367	0.00942007	0.0137678	0.0182246	0.0228011	0.0274631	0.0321257	0.0366526	0.0408623	0.0445413	0.0474626
589	0.0363172	0.0362564	0.0359478	0.0355281	0.0351291	0.0348639	0.0348139	0.0350164	0.0354574	0.0360696	0.0367394	0.0373213	0.037658	0.0376027	0.0370404	0.0359034	0.0341806	0.031917	0.0292071	0.0261819	0.0229929	0.0197955	0.0167345	0.0139317	0.0114768	0.00942216	0.0077803	0.00652456	0.00559334	0.00489757	0.0043312	0.00378314	0.0031491	0.00234136	0.00129547	-2.68419e-05	-0.00163847	-0.0035307	-0.00567938	-0.00805239	-0.0106169	-0.0133452	-0.0162171	-0.0192206	-0.0223491	-0.0255992	-0.0289674	-0.032447	-0.0360234
590	0.00408183	0.00146091	-0.00083902	-0.00266031	-0.00387905	-0.00442004	-0.00426498	-0.00345325	-0.00207582	-0.000264163	0.00182362	0.00401694	0.00614548	0.0080499	0.00959077	0.0106562	0.0111685	0.0110903	0.0104284	0.009236	0.00761113	0.00569116	0.00364364	0.00165356	-9.18012e-05	-0.00141926	-0.00218493	-0.00228645	-0.0016708	-0.000337534	0.00166218	0.00422965	0.00722552	0.0104787	0.0137972	0.0169806	0.0198334	0.0221793	0.0238752	0.0248239	0.0249845	0.0243767	0.0230809	0.0212309	0.0190021	0.0165958	0.014223	0.0120883	0.0103758
591	-0.000421667	0.00100296	0.00248239	0.00397133	0.00540649	0.00670545	0.00776968	0.00849206	0.00876803	0.00850888	0.00765493	0.00618703	0.00413429	0.00157661	-0.00135875	-0.00450635	-0.00767649	-0.0106717	-0.0133033	-0.0154067	-0.0168522	-0.0175511	-0.0174572	-0.0165646	-0.0149038	-0.0125368	-0.00955472	-0.00607587	-0.00224418	0.00177362	0.00579437	0.0096288	0.0130953	0.0160353	0.018328	0.0199017	0.0207419	0.0208928	0.0204541	0.0195725	0.0184279	0.017217	0.0161357	0.0153617	0.0150403	0.0152728	0.0161093	0.0175458	0.0195273
592	0.0230315	0.0170897	0.0117765	0.00729555	0.00378779	0.00131864	-0.000127693	-0.000644994	-0.000392705	0.000423756	0.00157681	0.00284078	0.00401281	0.00492866	0.00547255	0.00558137	0.00524364	0.00449425	0.00340621	0.00208103	0.000639283	-0.000788039	-0.00206713	-0.00306855	-0.00367479	-0.00378841	-0.00334061	-0.00229876	-0.000671787	0.00148771	0.00408519	0.00698998	0.0100449	0.0130789	0.0159211	0.0184139	0.0204244	0.0218512	0.022628	0.0227241	0.0221432	0.0209195	0.019115	0.0168135	0.014117	0.0111403	0.00800768	0.00484896	0.00179422
593	0.0090751	0.00535282	0.00204214	-0.000726297	-0.00286626	-0.00434787	-0.00520228	-0.0055172	-0.00542319	-0.00507298	-0.00461766	-0.00418424	-0.00385895	-0.00367906	-0.00363395	-0.00367412	-0.00372548	-0.00370565	-0.00353916	-0.0031689	-0.00256244	-0.00171312	-0.000637116	0.00063145	0.00204572	0.00355014	0.00508274	0.00657586	0.00795649	0.00914783	0.0100735	0.0106652	0.0108729	0.0106755	0.0100895	0.00917399	0.00802914	0.00678959	0.00561197	0.00465833	0.00407719	0.00398483	0.00444955	0.00548102	0.00702641	0.00897365	0.0111613	0.013394	0.0154613
594	0.025349	0.0232991	0.0214316	0.0198123	0.0184808	0.017456	0.016745	0.0163499	0.0162722	0.0165126	0.0170671	0.017919	0.0190311	0.0203404	0.0217566	0.0231658	0.0244394	0.0254463	0.0260674	0.0262093	0.0258156	0.0248736	0.0234157	0.0215141	0.0192725	0.0168135	0.014267	0.0117585	0.00940121	0.00729148	0.00550765	0.00411217	0.003155	0.00267667	0.00270916	0.00327358	0.00437478	0.00599459	0.00808584	0.0105699	0.013339	0.0162642	0.0192067	0.0220304	0.0246145	0.0268626	0.0287098	0.0301255	0.0311122
595	0.0231089	0.0219582	0.0217007	0.0223274	0.0237423	0.0257765	0.0282085	0.0307869	0.0332531	0.0353628	0.0369045	0.0377133	0.0376815	0.0367639	0.0349795	0.0324092	0.0291895	0.025502	0.0215606	0.0175943	0.0138313	0.0104825	0.00772802	0.00570609	0.00450504	0.00415758	0.00463725	0.00585708	0.00767127	0.00988132	0.012248	0.0145097	0.016405	0.0176981	0.018203	0.0178036	0.0164678	0.014253	0.0113014	0.00782581	0.00408664	0.000363996	-0.00307106	-0.00598126	-0.00818086	-0.00954563	-0.0100161	-0.00959661	-0.00835115
596	0.0132065	0.00866783	0.00423638	0.000147211	-0.00336813	-0.00609579	-0.00785474	-0.00851221	-0.00799799	-0.00631588	-0.00354994	0.000135961	0.00450646	0.00927046	0.0141034	0.0186739	0.0226717	0.0258338	0.0279652	0.0289512	0.02876	0.0274352	0.0250822	0.021851	0.0179192	0.0134789	0.00872671	0.0038581	-0.000936729	-0.00547593	-0.0095901	-0.0131279	-0.0159624	-0.0179982	-0.0191762	-0.0194775	-0.0189248	-0.0175815	-0.0155494	-0.0129635	-0.0099854	-0.00679574	-0.00358553	-0.000548013	0.00212952	0.00427409	0.00573628	0.0064006	0.00619594
597	0.0319648	0.025926	0.0192349	0.0123678	0.0057771	-0.000142656	-0.0050792	-0.00881574	-0.0112355	-0.0123192	-0.0121378	-0.0108412	-0.00864457	-0.00581202	-0.00263772	0.000575083	0.00353673	0.00599402	0.00775074	0.00868345	0.00875014	0.00799069	0.00651951	0.00451149	0.0021836	-0.000225761	-0.00247768	-0.00435263	-0.0056684	-0.00629471	-0.00616321	-0.00527182	-0.00368295	-0.00151622	0.00106363	0.00386262	0.00667595	0.00930683	0.0115837	0.0133739	0.0145923	0.0152053	0.0152289	0.0147225	0.0137787	0.0125118	0.0110441	0.00949293	0.00795879
598	0.0676871	0.0716015	0.0755321	0.079315	0.0828145	0.0859342	0.0886168	0.0908355	0.0925789	0.0938331	0.0945677	0.09473	0.0942501	0.0930559	0.0910931	0.0883457	0.0848496	0.0806982	0.076039	0.0710616	0.0659795	0.0610076	0.0563383	0.0521215	0.0484528	0.0453699	0.0428575	0.0408557	0.0392673	0.0379651	0.0367969	0.0355943	0.0341839	0.0324048	0.0301278	0.0272731	0.0238249	0.019838	0.0154349	0.0107955	0.00613795	0.00169514	-0.00231197	-0.00570013	-0.00834476	-0.0101925	-0.011263	-0.0116397	-0.0114526
599	-0.108485	-0.1017	-0.0948346	-0.0879929	-0.081305	-0.0749184	-0.0689888	-0.0636692	-0.0590993	-0.0553969	-0.0526507	-0.0509149	-0.0502055	-0.0504974	-0.0517233	-0.0537748	-0.056505	-0.0597334	-0.0632506	-0.0668242	-0.0702064	-0.0731429	-0.0753875	-0.0767194	-0.0769643	-0.0760152	-0.0738503	-0.070543	-0.0662611	-0.0612538	-0.0558274	-0.0503153	-0.0450459	-0.0403126	-0.0363495	-0.0333143	-0.0312793	-0.0302319	-0.0300825	-0.0306798	-0.0318305	-0.0333209	-0.0349396	-0.0364971	-0.0378421	-0.0388732	-0.0395442	-0.0398637	-0.0398888
600	0.0157738	0.0130811	0.0105208	0.0082259	0.00631932	0.00490432	0.00405753	0.00382556	0.00422508	0.00524542	0.00685228	0.00899137	0.011591	0.0145627	0.0178009	0.0211799	0.0245523	0.027749	0.0305849	0.0328701	0.0344298	0.0351295	0.0349023	0.0337729	0.0318727	0.0294374	0.0267885	0.0242974	0.0223425	0.0212662	0.0213404	0.0227429	0.0255467	0.0297173	0.0351173	0.0415154	0.0485965	0.0559756	0.0632135	0.069837	0.0753652	0.0793408	0.0813663	0.0811422	0.0785003	0.0734286	0.0660825	0.0567802	0.0459812
601	0.00506785	0.00534653	0.00565225	0.0061545	0.00703231	0.00845502	0.0105563	0.0134071	0.016994	0.0212095	0.0258563	0.0306651	0.0353217	0.0395011	0.0429028	0.0452846	0.0464904	0.0464678	0.0452708	0.0430476	0.0400163	0.0364344	0.0325702	0.0286826	0.0250075	0.0217536	0.0191003	0.017197	0.0161592	0.0160634	0.0169388	0.0187589	0.021435	0.0248113	0.0286658	0.0327154	0.0366267	0.0400315	0.0425476	0.0438039	0.0434696	0.0412855	0.0370914	0.0308479	0.0226466	0.0127086	0.0013686	-0.0109517	-0.0237794
602	0.0648406	0.0612238	0.0568295	0.0520474	0.0473136	0.0430617	0.0396754	0.0374504	0.0365678	0.037085	0.0389405	0.041972	0.0459433	0.0505754	0.0555785	0.0606786	0.0656367	0.0702573	0.0743865	0.0779028	0.0807034	0.0826923	0.0837747	0.0838604	0.0828771	0.0807922	0.0776374	0.0735307	0.068691	0.063439	0.0581814	0.0533768	0.0494855	0.0469109	0.0459401	0.0466962	0.0491118	0.0529282	0.0577233	0.0629625	0.0680663	0.0724835	0.0757585	0.0775844	0.077835	0.0765724	0.07403	0.0705738	0.0666482
603	0.0107088	0.00629025	0.00242389	-0.000603278	-0.00255673	-0.00327257	-0.00266507	-0.000726255	0.00247801	0.0068123	0.0120752	0.0180033	0.0242782	0.0305377	0.0363943	0.0414597	0.0453763	0.0478489	0.0486719	0.0477465	0.045085	0.0408026	0.0351001	0.0282398	0.0205189	0.0122399	0.00368164	-0.00492787	-0.0134308	-0.0217462	-0.0298622	-0.0378141	-0.0456564	-0.0534346	-0.0611649	-0.0688237	-0.0763492	-0.083652	-0.0906317	-0.0971954	-0.103274	-0.108833	-0.11388	-0.118457	-0.122633	-0.126491	-0.130105	-0.133532	-0.136797
604	0.0424628	0.0394466	0.0365088	0.0338295	0.0315555	0.0297883	0.0285766	0.0279146	0.0277487	0.0279895	0.0285316	0.0292747	0.0301436	0.0311013	0.0321533	0.0333406	0.034725	0.0363696	0.0383201	0.0405916	0.0431616	0.0459713	0.0489308	0.0519279	0.0548377	0.0575329	0.0598947	0.0618228	0.0632448	0.0641223	0.0644505	0.0642536	0.0635745	0.0624628	0.0609641	0.0591132	0.056932	0.0544321	0.0516196	0.0485025	0.0450975	0.0414367	0.0375732	0.0335843	0.029572	0.0256586	0.0219792	0.0186708	0.0158595
605	-0.032473	-0.0403428	-0.0483929	-0.0564506	-0.0643205	-0.0718002	-0.0786956	-0.0848354	-0.0900816	-0.0943371	-0.0975493	-0.0997097	-0.10085	-0.101034	-0.100353	-0.0989087	-0.0968146	-0.094183	-0.0911248	-0.0877494	-0.0841668	-0.0804896	-0.0768327	-0.0733096	-0.0700262	-0.067072	-0.0645121	-0.062381	-0.0606809	-0.0593838	-0.0584388	-0.0577798	-0.0573343	-0.0570293	-0.0567963	-0.0565742	-0.0563103	-0.0559605	-0.0554866	-0.0548516	-0.0540158	-0.0529341	-0.0515583	-0.0498439	-0.0477602	-0.0453016	-0.0424963	-0.0394097	-0.0361421
606	0.11342	0.111038	0.107997	0.1045	0.100778	0.0970699	0.0935881	0.0904961	0.0878862	0.0857656	0.0840516	0.0825781	0.0811151	0.0793978	0.0771606	0.0741725	0.0702669	0.0653621	0.0594707	0.0526961	0.0452187	0.0372739	0.0291281	0.0210541	0.0133109	0.00612755	-0.000307878	-0.00585203	-0.0104044	-0.0138997	-0.0162982	-0.0175756	-0.0177171	-0.0167173	-0.0145866	-0.0113622	-0.00712172	-0.0019961	0.00382166	0.0100739	0.0164433	0.0225664	0.0280552	0.0325264	0.0356388	0.0371339	0.0368746	0.0348753	0.031314
607	-0.0032898	-0.004774	-0.00618686	-0.00739885	-0.00827144	-0.00867184	-0.00848863	-0.00764631	-0.0061169	-0.00392747	-0.00116275	0.00203712	0.00548393	0.0089536	0.0122027	0.0149883	0.0170885	0.0183239	0.0185752	0.017797	0.0160254	0.0133772	0.01004	0.00625477	0.0022909	-0.00158102	-0.00511659	-0.00812093	-0.0104652	-0.0120947	-0.0130267	-0.0133391	-0.0131501	-0.0125924	-0.0117864	-0.0108173	-0.00972215	-0.00848823	-0.00706361	-0.00537698	-0.00336133	-0.000976371	0.00177502	0.00483916	0.00811402	0.011461	0.0147243	0.0177543	0.0204319
608	-0.0263432	-0.0281558	-0.0292992	-0.0295776	-0.0288184	-0.0268789	-0.0236545	-0.0190896	-0.0131867	-0.00601436	0.00228773	0.0115072	0.0213623	0.0315124	0.0415761	0.0511562	0.0598696	0.0673767	0.0734076	0.0777811	0.0804163	0.0813349	0.0806572	0.0785906	0.0754123	0.0714484	0.0670504	0.062574	0.0583594	0.0547159	0.0519094	0.050152	0.0495938	0.0503159	0.052327	0.055564	0.0598965	0.0651365	0.071049	0.0773667	0.0838058	0.0900824	0.0959304	0.101119	0.105467	0.108861	0.111255	0.112681	0.113236
609	-0.00457159	-0.0105789	-0.0160751	-0.0207395	-0.0243364	-0.026722	-0.0278398	-0.0277066	-0.0263926	-0.0239995	-0.0206425	-0.0164368	-0.0114918	-0.00591275	0.000193085	0.00670847	0.0134994	0.020413	0.0272805	0.0339251	0.0401716	0.045857	0.0508417	0.0550194	0.0583273	0.0607532	0.0623381	0.0631736	0.0633933	0.0631604	0.062653	0.0620474	0.0615018	0.0611415	0.0610455	0.0612375	0.0616817	0.0622874	0.0629207	0.0634259	0.0636527	0.0634847	0.0628645	0.0618099	0.0604177	0.0588532	0.0573286	0.0560726	0.0552972
610	0.0815537	0.0865183	0.0924013	0.0987866	0.10522	0.111262	0.116539	0.120786	0.12388	0.125849	0.126866	0.127226	0.127304	0.127509	0.128225	0.129758	0.132297	0.135885	0.140417	0.145658	0.151277	0.156896	0.162131	0.166641	0.170159	0.172512	0.173633	0.173556	0.172402	0.170365	0.167684	0.164614	0.161402	0.158257	0.155339	0.152763	0.150601	0.148906	0.14772	0.147083	0.147029	0.147577	0.148708	0.150348	0.152351	0.154488	0.156456	0.157893	0.158407
611	-0.0580341	-0.0556098	-0.0526813	-0.0493738	-0.0458339	-0.0422115	-0.0386437	-0.0352449	-0.0321034	-0.0292839	-0.0268333	-0.0247882	-0.0231806	-0.0220395	-0.0213893	-0.0212449	-0.0216042	-0.0224412	-0.0237004	-0.0252949	-0.0271092	-0.0290057	-0.0308345	-0.0324445	-0.0336955	-0.0344674	-0.0346679	-0.0342364	-0.0331454	-0.0314007	-0.0290386	-0.0261221	-0.0227341	-0.0189683	-0.0149192	-0.0106727	-0.00630052	-0.00185974	0.00260222	0.00703958	0.0113993	0.0156142	0.0195996	0.0232531	0.0264579	0.0290873	0.0310141	0.0321218	0.0323198
612	0.0106916	0.0110347	0.0114929	0.0120763	0.0127994	0.0136804	0.0147394	0.0159962	0.0174654	0.0191512	0.0210423	0.0231078	0.0252963	0.0275368	0.0297436	0.0318218	0.0336745	0.0352089	0.0363433	0.0370113	0.0371669	0.0367872	0.035874	0.0344545	0.0325802	0.030325	0.0277822	0.0250614	0.0222823	0.0195686	0.0170399	0.014803	0.0129431	0.0115162	0.0105432	0.0100077	0.00985645	0.010004	0.0103408	0.0107448	0.0110953	0.0112858	0.0112346	0.0108899	0.0102304	0.00926294	0.00801905	0.00655166	0.00493264
613	0.0234425	0.021048	0.0189247	0.0171219	0.0156721	0.0145966	0.0139102	0.0136247	0.0137497	0.0142887	0.0152318	0.0165451	0.0181605	0.0199678	0.0218129	0.0235035	0.0248212	0.0255423	0.0254609	0.0244158	0.0223132	0.0191432	0.0149867	0.0100101	0.00445073	-0.00140625	-0.00725353	-0.0127879	-0.0177331	-0.0218592	-0.0249956	-0.0270406	-0.0279647	-0.0278092	-0.0266792	-0.0247323	-0.0221635	-0.0191887	-0.0160276	-0.0128896	-0.00996151	-0.00739893	-0.0053196	-0.00379989	-0.00287396	-0.00253637	-0.00274774	-0.0034427	-0.00453905
614	0.0340956	0.0281944	0.0229079	0.0184709	0.0150519	0.0127398	0.0115388	0.0113737	0.0121046	0.0135475	0.0154997	0.0177645	0.0201733	0.0226016	0.0249773	0.0272801	0.0295335	0.0317907	0.0341179	0.0365768	0.0392062	0.0420054	0.0449198	0.0478324	0.0505644	0.0528886	0.054554	0.0553188	0.0549851	0.0534323	0.0506427	0.046719	0.0418879	0.0364901	0.0309541	0.0257557	0.0213686	0.0182123	0.0166052	0.0167296	0.0186124	0.0221256	0.0270007	0.0328582	0.0392443	0.0456726	0.0516667	0.0567985	0.0607189
615	0.000598221	0.00120143	0.00113932	0.000327418	-0.00127626	-0.00366068	-0.0067543	-0.0104222	-0.0144692	-0.0186499	-0.0226856	-0.0262882	-0.0291877	-0.0311613	-0.0320588	-0.0318219	-0.0304935	-0.028216	-0.0252192	-0.0217987	-0.0182855	-0.0150133	-0.0122837	-0.0103359	-0.0093236	-0.0093019	-0.0102263	-0.0119617	-0.0143006	-0.016985	-0.0197313	-0.0222555	-0.0242963	-0.0256373	-0.0261251	-0.0256823	-0.0243147	-0.0221091	-0.0192237	-0.01587	-0.0122895	-0.00872787	-0.0054118	-0.00253052	-0.000225051	0.0014155	0.00235188	0.00258903	0.00216882
616	0.0259088	0.0314801	0.0367444	0.0416281	0.0460809	0.0500743	0.0535979	0.0566552	0.0592614	0.0614426	0.0632388	0.0647063	0.0659203	0.0669733	0.0679698	0.0690165	0.0702096	0.0716204	0.0732834	0.0751882	0.0772787	0.0794598	0.0816118	0.0836082	0.0853331	0.0866966	0.0876442	0.0881603	0.088266	0.0880118	0.0874665	0.0867042	0.0857921	0.084782	0.083706	0.0825781	0.0813986	0.0801618	0.078864	0.0775105	0.0761211	0.0747313	0.0733907	0.0721576	0.0710919	0.0702484	0.0696696	0.0693814	0.0693887
617	0.0808409	0.0806708	0.079584	0.0777416	0.0753582	0.0726829	0.0699757	0.0674818	0.0654062	0.0638925	0.0630091	0.0627447	0.0630138	0.0636698	0.0645221	0.0653558	0.0659508	0.0661014	0.065635	0.0644294	0.062426	0.059638	0.0561502	0.0521113	0.0477181	0.0431946	0.0387684	0.0346483	0.0310051	0.0279587	0.0255713	0.0238477	0.0227415	0.0221679	0.0220177	0.0221737	0.0225263	0.0229857	0.0234919	0.024018	0.0245688	0.025173	0.0258721	0.0267061	0.0277003	0.0288536	0.0301315	0.0314651	0.0327577
618	-0.0104341	-0.00592439	0.000221361	0.00774773	0.0163173	0.0255344	0.0349718	0.0441981	0.0528028	0.0604182	0.0667363	0.0715223	0.0746248	0.0759848	0.0756423	0.073738	0.0705094	0.0662766	0.0614204	0.0563513	0.0514741	0.0471512	0.0436702	0.0412202	0.0398791	0.039614	0.0402928	0.0417056	0.0435897	0.0456571	0.0476218	0.0492258	0.0502631	0.0505993	0.0501842	0.0490548	0.0473276	0.0451825	0.0428409	0.0405431	0.038527	0.0370115	0.0361835	0.0361888	0.0371242	0.03903	0.0418838	0.0455967	0.0500149
619	-0.0318903	-0.0275865	-0.0236394	-0.020249	-0.0175356	-0.015536	-0.01421	-0.0134569	-0.0131365	-0.0130934	-0.0131805	-0.0132787	-0.0133101	-0.0132426	-0.0130867	-0.0128844	-0.0126948	-0.0125784	-0.0125827	-0.0127303	-0.013011	-0.0133786	-0.0137532	-0.0140296	-0.0140898	-0.0138212	-0.0131336	-0.0119766	-0.0103516	-0.00831894	-0.00599845	-0.00356293	-0.00122545	0.000778951	0.00221494	0.00286912	0.00257016	0.00120494	-0.00127017	-0.00482348	-0.00934806	-0.014668	-0.0205507	-0.0267241	-0.0328977	-0.0387851	-0.0441263	-0.048707	-0.0523722
620	-0.000728262	0.00168392	0.00371232	0.00528302	0.0063483	0.00688979	0.00691815	0.00646951	0.00559922	0.00437394	0.00286302	0.00113089	-0.000767697	-0.00278889	-0.00489742	-0.00706204	-0.00925027	-0.0114238	-0.0135353	-0.0155265	-0.0173277	-0.0188581	-0.0200271	-0.020736	-0.0208816	-0.0203602	-0.0190747	-0.0169421	-0.0139019	-0.00992514	-0.0050229	0.000745159	0.00726289	0.0143522	0.0217723	0.0292269	0.0363805	0.0428831	0.0484021	0.052654	0.055433	0.0566308	0.0562444	0.0543715	0.0511942	0.0469538	0.0419229	0.0363789	0.0305828
621	-0.0899201	-0.0828242	-0.0750467	-0.0670782	-0.0594086	-0.052485	-0.0466747	-0.0422396	-0.0393227	-0.037947	-0.0380249	-0.0393768	-0.041754	-0.0448645	-0.0483973	-0.0520416	-0.055501	-0.058501	-0.0607933	-0.0621597	-0.0624176	-0.0614288	-0.0591109	-0.0554474	-0.0504943	-0.0443805	-0.0373001	-0.0294993	-0.0212584	-0.0128731	-0.00463586	0.00318154	0.0103426	0.0166587	0.0219972	0.0262845	0.0295047	0.0316923	0.0329227	0.0333007	0.0329496	0.0320004	0.0305831	0.0288211	0.0268267	0.0246998	0.0225279	0.0203861	0.0183376
622	-0.0405096	-0.0407012	-0.0416872	-0.0434507	-0.0459165	-0.0489608	-0.0524233	-0.05612	-0.0598547	-0.0634302	-0.0666581	-0.0693681	-0.0714181	-0.0727033	-0.073165	-0.0727978	-0.0716534	-0.0698406	-0.0675178	-0.0648806	-0.0621439	-0.0595213	-0.0572049	-0.0553481	-0.0540538	-0.0533694	-0.0532883	-0.0537572	-0.0546884	-0.0559736	-0.0574975	-0.0591497	-0.0608325	-0.0624648	-0.0639823	-0.0653345	-0.0664809	-0.0673872	-0.068023	-0.0683608	-0.0683755	-0.0680439	-0.0673453	-0.0662615	-0.0647811	-0.0629057	-0.0606584	-0.0580931	-0.055302
623	0.0460334	0.0480139	0.0495646	0.0506596	0.0513093	0.0515465	0.051411	0.0509358	0.0501357	0.0490021	0.0475008	0.0455765	0.0431602	0.0401802	0.0365755	0.0323101	0.0273862	0.0218577	0.0158391	0.00951127	0.00312022	-0.00303079	-0.00859674	-0.0132135	-0.0165263	-0.0182221	-0.0180614	-0.0159071	-0.0117458	-0.0056975	0.00198602	0.0109363	0.020694	0.030743	0.0405482	0.049593	0.0574125	0.0636208	0.0679302	0.0701621	0.0702493	0.0682322	0.0642484	0.0585187	0.0513312	0.0430233	0.0339648	0.0245396	0.0151291
624	0.0405112	0.0453498	0.0496388	0.0530267	0.0552168	0.0559948	0.0552456	0.0529601	0.0492311	0.0442418	0.0382461	0.031547	0.0244719	0.0173504	0.0104957	0.00418973	-0.00132758	-0.00586555	-0.00928805	-0.0115171	-0.0125353	-0.012388	-0.0111824	-0.00908525	-0.00631514	-0.00312954	0.00019275	0.00337316	0.00615708	0.00833736	0.00977502	0.0104139	0.0102867	0.00951012	0.00827133	0.00680561	0.00536973	0.00421369	0.00355442	0.00355482	0.00431078	0.00584729	0.00812337	0.0110435	0.0144731	0.018254	0.0222196	0.0262057	0.0300589
625	0.0219143	0.0224899	0.0236814	0.025281	0.0270781	0.028879	0.0305209	0.0318823	0.0328897	0.0335205	0.0338022	0.0338064	0.0336391	0.0334265	0.0333005	0.033383	0.0337737	0.0345398	0.0357092	0.0372674	0.0391565	0.0412803	0.0435121	0.0457077	0.0477205	0.0494181	0.0506969	0.0514941	0.0517922	0.0516175	0.0510308	0.0501138	0.0489522	0.0476177	0.0461506	0.0445448	0.0427401	0.0406226	0.0380358	0.0348008	0.030742	0.0257156	0.0196345	0.0124886	0.0043554	-0.0045985	-0.0141264	-0.023919	-0.0336287
626	0.0248586	0.0203275	0.0165893	0.0137379	0.0118454	0.010961	0.0111067	0.0122744	0.0144251	0.0174928	0.0213932	0.0260354	0.031332	0.0372042	0.0435781	0.0503715	0.057476	0.0647365	0.0719362	0.07879	0.0849491	0.0900148	0.0935628	0.0951743	0.0944719	0.0911586	0.0850552	0.0761314	0.0645263	0.0505528	0.0346847	0.0175266	-0.000232467	-0.0178735	-0.0347048	-0.0501132	-0.063604	-0.0748261	-0.0835826	-0.0898273	-0.0936508	-0.095257	-0.094935	-0.0930278	-0.0899034	-0.0859278	-0.0814452	-0.076762	-0.0721368
627	0.011277	0.0127758	0.0146925	0.0168357	0.0189793	0.0208767	0.022279	0.0229575	0.0227287	0.0214805	0.0191931	0.0159531	0.0119549	0.0074903	0.0029251	-0.00133398	-0.00487871	-0.00734042	-0.00842707	-0.0079514	-0.00584669	-0.00216889	0.00291393	0.00914274	0.0161967	0.0237271	0.0313933	0.0388967	0.0460096	0.0525956	0.0586172	0.0641301	0.0692626	0.0741844	0.0790698	0.0840614	0.0892404	0.094609	0.100085	0.105511	0.110672	0.115321	0.119208	0.122108	0.123845	0.124313	0.123495	0.121467	0.118396
628	0.023052	0.0202328	0.0162279	0.0111897	0.00527237	-0.00137821	-0.0086291	-0.0163568	-0.0244367	-0.0327291	-0.0410648	-0.0492365	-0.0569979	-0.064073	-0.0701708	-0.0750053	-0.0783149	-0.0798792	-0.0795327	-0.0771746	-0.0727781	-0.0663978	-0.0581779	-0.0483575	-0.0372722	-0.0253481	-0.0130863	-0.00103845	0.0102262	0.0201583	0.0282686	0.0341686	0.037606	0.0384929	0.0369192	0.0331516	0.0276123	0.0208425	0.0134535	0.00607195	-0.000712354	-0.00639133	-0.0105729	-0.0130023	-0.0135709	-0.0123118	-0.00938584	-0.00505905	0.000326269
629	0.010312	0.0063343	0.00260542	-0.00062232	-0.00316208	-0.0049152	-0.00587974	-0.00614435	-0.00586969	-0.00526233	-0.00454636	-0.00393752	-0.00362291	-0.00374856	-0.004415	-0.0056807	-0.00757157	-0.0100948	-0.0132545	-0.0170666	-0.0215707	-0.0268358	-0.0329568	-0.0400425	-0.0481926	-0.0574686	-0.0678627	-0.0792694	-0.0914659	-0.104106	-0.116729	-0.128791	-0.139705	-0.148895	-0.155858	-0.160209	-0.161725	-0.160361	-0.156252	-0.149689	-0.141087	-0.130932	-0.119734	-0.10798	-0.0960955	-0.0844235	-0.0732187	-0.0626521	-0.0528279
630	-0.0402847	-0.0528949	-0.0669079	-0.0820187	-0.0978445	-0.113943	-0.129832	-0.145018	-0.159016	-0.171381	-0.18173	-0.189767	-0.195303	-0.198272	-0.198737	-0.196889	-0.193037	-0.187578	-0.180972	-0.173701	-0.166225	-0.158943	-0.152161	-0.146063	-0.140702	-0.136004	-0.131786	-0.127787	-0.123702	-0.119227	-0.114093	-0.108091	-0.10109	-0.0930483	-0.0840067	-0.0740848	-0.063467	-0.0523873	-0.0411119	-0.0299222	-0.019096	-0.00889077	0.000472537	0.00882342	0.0160531	0.0221218	0.0270599	0.0309627	0.0339776
631	0.017557	0.0163585	0.0146714	0.0123914	0.00947616	0.00595788	0.0019466	-0.00237528	-0.0067677	-0.0109555	-0.0146566	-0.0176128	-0.0196199	-0.0205529	-0.0203828	-0.0191844	-0.0171312	-0.0144814	-0.0115539	-0.00869865	-0.00626482	-0.00457004	-0.00387486	-0.00436508	-0.00614393	-0.00923447	-0.0135911	-0.0191171	-0.0256852	-0.0331567	-0.0413975	-0.0502872	-0.0597221	-0.0696115	-0.0798692	-0.0904032	-0.101107	-0.111852	-0.122489	-0.13285	-0.142756	-0.152032	-0.160515	-0.168072	-0.174607	-0.180068	-0.184456	-0.187817	-0.190237
632	-0.0216892	-0.0211618	-0.0196061	-0.0170799	-0.0136925	-0.0096032	-0.00501578	-0.000167576	0.00468496	0.00928361	0.0133864	0.0167851	0.0193198	0.0208917	0.0214706	0.021098	0.0198836	0.0179961	0.0156477	0.0130753	0.0105198	0.00820557	0.00632323	0.00501535	0.00436818	0.00440852	0.00510574	0.00637793	0.00810095	0.0101191	0.012256	0.0143254	0.0161414	0.017529	0.0183347	0.0184377	0.0177606	0.0162776	0.0140196	0.011073	0.00757249	0.00368731	-0.00039686	-0.00449817	-0.00845898	-0.0121634	-0.0155496	-0.0186133	-0.0214021
633	-0.0358053	-0.0361388	-0.0359612	-0.0352541	-0.034049	-0.0324207	-0.0304732	-0.0283215	-0.0260722	-0.0238077	-0.0215765	-0.0193904	-0.0172292	-0.0150506	-0.0128024	-0.0104351	-0.00791183	-0.00521629	-0.00235642	0.000635089	0.00370407	0.00678115	0.00978997	0.0126562	0.0153161	0.0177237	0.0198566	0.0217199	0.0233489	0.0248083	0.0261899	0.0276059	0.0291789	0.0310268	0.0332448	0.0358842	0.0389334	0.0423052	0.0458337	0.0492847	0.0523789	0.0548246	0.0563542	0.0567593	0.0559182	0.0538131	0.0505353	0.0462771	0.0413112
634	-0.0772235	-0.0674362	-0.0571081	-0.0465037	-0.0358501	-0.0253154	-0.0149964	-0.00491765	0.00495458	0.0146869	0.0243454	0.033962	0.0435079	0.0528798	0.0619003	0.0703316	0.0778989	0.0843193	0.0893304	0.0927167	0.0943297	0.0941022	0.0920555	0.0882996	0.0830283	0.0765074	0.0690588	0.0610386	0.0528138	0.0447381	0.0371307	0.0302611	0.0243403	0.0195195	0.0158945	0.0135129	0.0123818	0.0124738	0.0137308	0.0160671	0.0193714	0.023511	0.0283369	0.0336905	0.0394088	0.0453289	0.0512921	0.0571475	0.0627573
635	-0.0189711	-0.0234394	-0.0282316	-0.0332871	-0.0385122	-0.0437751	-0.0489073	-0.0537122	-0.0579803	-0.0615091	-0.0641269	-0.065716	-0.0662319	-0.0657141	-0.0642857	-0.0621421	-0.0595287	-0.0567124	-0.0539518	-0.0514687	-0.049428	-0.047925	-0.0469829	-0.0465573	-0.0465456	-0.0467978	-0.0471277	-0.0473226	-0.0471536	-0.0463871	-0.0447996	-0.0421944	-0.0384207	-0.0333944	-0.0271176	-0.0196958	-0.0113468	-0.00239995	0.00671843	0.0155137	0.0234641	0.0300705	0.034911	0.0376916	0.0382878	0.036768	0.0333957	0.0286068	0.0229652
636	0.0437502	0.0290227	0.0140166	-0.000700698	-0.0145846	-0.0271526	-0.0380151	-0.0468959	-0.0536397	-0.0582081	-0.0606671	-0.0611696	-0.059935	-0.0572294	-0.0533445	-0.0485785	-0.043216	-0.0375103	-0.0316694	-0.0258462	-0.0201364	-0.0145809	-0.00917416	-0.00387469	0.00138278	0.00667465	0.0120758	0.0176466	0.0234204	0.0293912	0.035505	0.0416556	0.0476867	0.0534011	0.0585759	0.0629807	0.0663971	0.0686352	0.0695473	0.0690363	0.0670602	0.0636319	0.0588149	0.0527173	0.0454837	0.0372861	0.0283157	0.0187752	0.0088725
637	-0.0550668	-0.0616327	-0.0683134	-0.075026	-0.0816535	-0.0880595	-0.0941041	-0.0996585	-0.104615	-0.108894	-0.112441	-0.115226	-0.117235	-0.118469	-0.118937	-0.118657	-0.117663	-0.116003	-0.113744	-0.110973	-0.107796	-0.104332	-0.10071	-0.0970578	-0.093487	-0.0900834	-0.0868933	-0.083915	-0.0810949	-0.0783334	-0.0754968	-0.0724367	-0.0690113	-0.0651039	-0.0606396	-0.0555955	-0.0500065	-0.0439661	-0.0376199	-0.0311523	-0.0247687	-0.0186737	-0.0130504	-0.00804172	-0.00373722	-0.000163828	0.00271853	0.00501705	0.00690098
638	0.107509	0.107125	0.105362	0.102335	0.0981972	0.0931321	0.0873414	0.0810358	0.0744266	0.0677176	0.0610979	0.0547347	0.0487686	0.0433122	0.0384523	0.0342557	0.0307767	0.0280632	0.0261616	0.0251167	0.0249664	0.025733	0.0274106	0.0299514	0.033254	0.0371552	0.0414304	0.0458026	0.0499609	0.0535851	0.056374	0.0580718	0.0584897	0.0575207	0.0551464	0.0514358	0.0465389	0.0406741	0.0341142	0.0271693	0.0201676	0.0134332	0.00726224	0.00189826	-0.00248727	-0.00580629	-0.00805335	-0.0092926	-0.00963518
639	-0.00385844	-0.00316213	-0.00183743	-5.94829e-05	0.00192243	0.00380535	0.00526114	0.0059691	0.00564792	0.00408332	0.00114882	-0.00318162	-0.00882934	-0.0156154	-0.0232733	-0.0314693	-0.0398287	-0.047966	-0.0555144	-0.062153	-0.0676272	-0.0717629	-0.0744723	-0.0757543	-0.0756894	-0.0744309	-0.0721922	-0.0692302	-0.0658255	-0.0622597	-0.0587925	-0.0556415	-0.0529679	-0.0508691	-0.0493776	-0.048467	-0.0480604	-0.0480413	-0.0482648	-0.0485673	-0.0487754	-0.0487131	-0.0482088	-0.0471018	-0.0452487	-0.0425298	-0.0388547	-0.0341683	-0.0284555
640	-0.0459648	-0.0449537	-0.0443266	-0.0439808	-0.0437914	-0.0436153	-0.0433001	-0.0426955	-0.0416666	-0.0401038	-0.037929	-0.035096	-0.0315864	-0.0274028	-0.0225617	-0.0170875	-0.0110106	-0.00436865	0.00278803	0.010391	0.0183486	0.0265441	0.0348358	0.04306	0.0510342	0.0585628	0.0654451	0.0714874	0.0765187	0.0804071	0.0830752	0.0845094	0.0847624	0.0839476	0.0822257	0.0797852	0.0768197	0.0735037	0.0699744	0.0663202	0.0625819	0.0587628	0.054847	0.0508194	0.0466819	0.0424635	0.0382216	0.0340369	0.0300037
641	0.0265535	0.0348992	0.042755	0.0496752	0.0553017	0.0593875	0.0618045	0.0625396	0.0616785	0.0593828	0.0558592	0.0513287	0.0459954	0.0400221	0.0335138	0.026513	0.0190047	0.0109318	0.00221542	-0.00722145	-0.0174328	-0.0284323	-0.0401817	-0.0525835	-0.0654784	-0.0786456	-0.0918075	-0.10464	-0.116787	-0.127882	-0.13757	-0.145529	-0.151491	-0.155253	-0.156691	-0.155761	-0.152506	-0.147055	-0.139619	-0.130484	-0.119997	-0.108546	-0.0965405	-0.0843772	-0.0724131	-0.060937	-0.050149	-0.0401509	-0.0309469
642	-0.000293106	0.00541251	0.0101708	0.0137274	0.0159046	0.0166159	0.0158731	0.0137871	0.0105635	0.00649213	0.00192929	-0.00272619	-0.00706351	-0.0106935	-0.0132813	-0.014575	-0.0144251	-0.0127943	-0.00975474	-0.00547454	-0.000196182	0.00578977	0.0121711	0.0186373	0.0248977	0.030694	0.0358086	0.0400694	0.0433543	0.0455942	0.0467735	0.0469269	0.0461311	0.0444924	0.0421331	0.039179	0.0357513	0.0319641	0.0279265	0.0237474	0.0195421	0.0154358	0.0115639	0.00806645	0.00507673	0.00270717	0.00103476	9.11729e-05	-0.000139684
643	-0.0477468	-0.0472138	-0.0451788	-0.0417974	-0.0373481	-0.0322031	-0.0267887	-0.0215398	-0.0168551	-0.0130566	-0.0103582	-0.00884559	-0.00846887	-0.00904778	-0.0102892	-0.0118149	-0.0131988	-0.0140086	-0.0138508	-0.0124141	-0.00950608	-0.00507895	0.000759541	0.00775298	0.01552	0.0235913	0.0314548	0.0386027	0.044577	0.0490077	0.0516426	0.0523659	0.0512029	0.0483139	0.0439733	0.0385396	0.0324178	0.0260209	0.019737	0.0139053	0.00880318	0.00464349	0.00157658	-0.000304007	-0.000955422	-0.000379727	0.00138117	0.00424978	0.00811665
644	0.0374923	0.0359681	0.0345553	0.033103	0.0314758	0.0295618	0.0272756	0.0245583	0.0213763	0.0177196	0.0136021	0.00906174	0.00416241	-0.00100458	-0.00632061	-0.0116419	-0.0168042	-0.0216311	-0.0259449	-0.0295823	-0.0324102	-0.0343415	-0.0353461	-0.0354541	-0.0347512	-0.0333663	-0.0314547	-0.0291799	-0.0266972	-0.0241414	-0.0216185	-0.0192018	-0.0169306	-0.0148105	-0.0128158	-0.0108942	-0.00897498	-0.00697935	-0.00483411	-0.00248502	9.14346e-05	0.00287959	0.00582028	0.00881064	0.0117081	0.0143387	0.0165106	0.0180315	0.0187305
645	0.0171612	0.0203903	0.0232979	0.0258244	0.0279638	0.0297592	0.0312928	0.0326729	0.0340177	0.0354408	0.037038	0.0388786	0.0410002	0.0434071	0.0460713	0.0489382	0.0519372	0.0549972	0.0580646	0.0611203	0.0641906	0.0673462	0.0706904	0.0743358	0.0783767	0.0828614	0.0877714	0.0930117	0.0984136	0.10375	0.108759	0.113173	0.116742	0.119262	0.120589	0.120655	0.119476	0.117159	0.113897	0.109956	0.105658	0.101345	0.0973389	0.0939008	0.0911972	0.0892738	0.0880476	0.0873155	0.086781
646	-0.0203209	-0.0157439	-0.0107121	-0.00543136	-0.000136512	0.00493007	0.00954116	0.0135067	0.0166929	0.0190361	0.020548	0.0213101	0.0214568	0.0211489	0.0205441	0.0197689	0.0188998	0.0179563	0.0169067	0.0156838	0.0142075	0.0124082	0.0102478	0.007735	0.00493315	0.00196136	-0.00101111	-0.00377657	-0.00610587	-0.0077694	-0.0085596	-0.00831158	-0.00691834	-0.00433823	-0.000593641	0.00423804	0.0100394	0.0166706	0.0239873	0.031853	0.0401473	0.0487652	0.0576117	0.0665893	0.0755854	0.0844583	0.0930289	0.101078	0.108352
647	-0.129435	-0.129094	-0.128886	-0.128498	-0.127598	-0.125867	-0.123044	-0.118946	-0.113501	-0.106756	-0.0988755	-0.0901263	-0.0808515	-0.0714322	-0.0622448	-0.0536208	-0.0458132	-0.0389755	-0.0331544	-0.0282942	-0.0242518	-0.0208189	-0.0177469	-0.0147748	-0.0116543	-0.00817395	-0.00417776	0.000421567	0.00563705	0.011409	0.0176129	0.0240721	0.0305731	0.0368816	0.0427597	0.047983	0.0523581	0.0557422	0.0580603	0.0593195	0.0596147	0.0591229	0.0580863	0.0567853	0.0555074	0.054518	0.0540375	0.0542265	0.0551798
648	0.0375269	0.0381034	0.0387018	0.0394163	0.040286	0.0412931	0.0423675	0.0433977	0.0442466	0.0447698	0.0448349	0.0443385	0.0432196	0.0414672	0.0391232	0.0362794	0.0330708	0.029666	0.0262542	0.0230321	0.0201898	0.0178979	0.0162978	0.0154936	0.0155491	0.016487	0.0182918	0.0209138	0.0242731	0.0282638	0.032758	0.0376118	0.0426712	0.0477793	0.0527816	0.0575294	0.0618816	0.065705	0.0688752	0.0712784	0.072813	0.0733921	0.0729448	0.0714184	0.068782	0.0650321	0.0602005	0.0543628	0.0476464
649	0.0358228	0.038575	0.0408407	0.0426185	0.0439472	0.0449046	0.0456039	0.0461838	0.0467946	0.0475795	0.0486554	0.0500954	0.0519169	0.0540766	0.0564742	0.0589636	0.061369	0.0635026	0.0651797	0.0662319	0.0665152	0.0659175	0.0643655	0.0618327	0.0583458	0.053989	0.0489031	0.043279	0.0373449	0.0313489	0.0255397	0.0201459	0.0153583	0.0113154	0.0080935	0.0057028	0.00408983	0.00314618	0.00272399	0.00265622	0.00277961	0.00295646	0.00309165	0.00314178	0.00311465	0.00306033	0.00305648	0.00319188	0.00355141
650	-0.0323556	-0.0319592	-0.0315702	-0.03117	-0.0307461	-0.0302946	-0.0298191	-0.0293285	-0.0288336	-0.0283454	-0.0278761	-0.0274427	-0.0270732	-0.0268134	-0.0267328	-0.0269252	-0.0275035	-0.0285872	-0.0302841	-0.0326693	-0.0357652	-0.0395261	-0.0438293	-0.0484757	-0.0532006	-0.0576928	-0.0616231	-0.064675	-0.0665763	-0.0671251	-0.0662072	-0.063805	-0.0599965	-0.0549478	-0.0488972	-0.042136	-0.0349839	-0.0277651	-0.0207839	-0.0143058	-0.00854213	-0.00364093	0.000317321	0.00331825	0.00540721	0.00667798	0.00725737	0.0072873	0.00690642
651	-0.00474038	0.0016508	0.00905235	0.0172196	0.0258294	0.0345114	0.0428808	0.0505688	0.0572498	0.0626628	0.0666265	0.0690499	0.0699365	0.0693844	0.0675804	0.064788	0.0613291	0.0575604	0.0538472	0.0505375	0.0479396	0.0463047	0.0458171	0.0465879	0.0486538	0.0519771	0.0564474	0.0618855	0.0680507	0.074652	0.0813648	0.08785	0.093777	0.0988456	0.102809	0.105492	0.106806	0.106753	0.105425	0.102991	0.0996753	0.0957318	0.0914204	0.0869833	0.0826299	0.0785271	0.0747976	0.071523	0.06875
652	0.0146488	0.00597964	-0.00156524	-0.00778878	-0.0125868	-0.015939	-0.0178929	-0.0185428	-0.0180096	-0.0164208	-0.0138969	-0.0105431	-0.00644737	-0.00168511	0.00367302	0.00955238	0.0158676	0.0225191	0.0293934	0.0363668	0.0433106	0.050098	0.0566101	0.0627415	0.068405	0.0735353	0.0780923	0.0820623	0.0854577	0.0883134	0.0906825	0.092629	0.0942212	0.0955253	0.0965998	0.0974919	0.0982352	0.0988502	0.099346	0.0997207	0.0999621	0.100046	0.0999346	0.0995759	0.0989057	0.0978524	0.096344	0.0943176	0.0917297
653	0.0249174	0.0218791	0.0181209	0.0139846	0.00986398	0.00617023	0.00329563	0.00157832	0.00127254	0.00252744	0.00537646	0.00973772	0.0154246	0.0221646	0.0296247	0.0374397	0.0452435	0.0527003	0.0595339	0.0655507	0.0706544	0.0748477	0.0782211	0.0809312	0.0831712	0.0851395	0.0870115	0.0889179	0.0909323	0.0930685	0.0952857	0.097501	0.0996054	0.101482	0.103024	0.104149	0.104811	0.105005	0.104768	0.104179	0.10334	0.102376	0.101409	0.10055	0.0998741	0.0994161	0.099158	0.0990349	0.0989463
654	0.0494511	0.0487998	0.0483372	0.0479638	0.0475716	0.0470518	0.0463013	0.0452289	0.0437605	0.0418424	0.0394448	0.0365636	0.0332204	0.0294616	0.0253546	0.0209824	0.016438	0.0118171	0.00721452	0.00272093	-0.00157702	-0.00559581	-0.00925415	-0.0124734	-0.0151798	-0.01731	-0.0188172	-0.0196795	-0.0199083	-0.0195541	-0.0187101	-0.0175094	-0.0161188	-0.0147256	-0.0135237	-0.012697	-0.0124049	-0.0127709	-0.0138735	-0.0157417	-0.0183536	-0.0216382	-0.0254791	-0.029722	-0.0341825	-0.0386578	-0.0429391	-0.0468265	-0.0501439
655	-0.0492578	-0.0495773	-0.0489599	-0.047439	-0.045108	-0.0421079	-0.0386074	-0.0347808	-0.030788	-0.0267594	-0.0227889	-0.0189358	-0.0152335	-0.0117033	-0.00836812	-0.00526325	-0.00244169	2.84621e-05	0.00207364	0.00363016	0.00466255	0.00518195	0.00526131	0.00504473	0.00474822	0.00464995	0.00506899	0.0063332	0.00873883	0.0125069	0.0177429	0.024406	0.0322951	0.0410543	0.0502005	0.0591685	0.0673689	0.0742488	0.0793471	0.0823382	0.0830583	0.0815152	0.0778806	0.0724686	0.0657029	0.0580774	0.050111	0.0423035	0.0350935
656	-0.032796	-0.0377885	-0.0425175	-0.0468268	-0.0506006	-0.053768	-0.0563021	-0.0582169	-0.0595612	-0.0604103	-0.0608563	-0.0609973	-0.0609258	-0.0607188	-0.0604281	-0.0600737	-0.0596389	-0.0590696	-0.0582778	-0.0571504	-0.0555624	-0.0533946	-0.0505504	-0.0469718	-0.0426485	-0.0376223	-0.0319844	-0.0258675	-0.0194321	-0.0128509	-0.00629194	9.56475e-05	0.006191	0.0119051	0.0171785	0.0219747	0.0262706	0.0300455	0.0332726	0.0359115	0.0379076	0.0391967	0.0397147	0.0394095	0.0382542	0.0362564	0.0334657	0.0299753	0.0259203
657	-0.00632391	-0.00799798	-0.0111507	-0.0155947	-0.0210715	-0.0272805	-0.0339086	-0.0406563	-0.0472597	-0.053504	-0.0592308	-0.0643379	-0.0687731	-0.0725223	-0.0755944	-0.0780053	-0.0797648	-0.0808689	-0.0812982	-0.0810242	-0.0800188	-0.0782674	-0.0757791	-0.0725935	-0.0687802	-0.0644335	-0.0596639	-0.0545886	-0.0493238	-0.0439785	-0.0386488	-0.0334139	-0.0283316	-0.0234347	-0.0187286	-0.0141922	-0.00978239	-0.00544248	-0.00111311	0.00325581	0.00769521	0.012211	0.0167834	0.0213712	0.0259194	0.0303684	0.0346616	0.0387516	0.0426015
658	-0.00199446	-0.00197229	-0.00199387	-0.00191038	-0.00158935	-0.000934429	9.85102e-05	0.0014923	0.00316856	0.00499705	0.00681223	0.00843345	0.00968486	0.0104119	0.0104932	0.00984691	0.00843459	0.00626167	0.00337719	-0.000127518	-0.00412132	-0.00843768	-0.012882	-0.0172422	-0.0213024	-0.0248598	-0.0277426	-0.0298292	-0.031064	-0.0314692	-0.0311468	-0.0302732	-0.0290819	-0.0278405	-0.0268221	-0.0262754	-0.0263974	-0.0273113	-0.0290521	-0.0315628	-0.0347009	-0.0382563	-0.0419779	-0.0456065	-0.0489089	-0.0517069	-0.0538975	-0.055458	-0.0564374
659	-0.0244548	-0.0246235	-0.0248349	-0.0250228	-0.0251334	-0.0251263	-0.024973	-0.0246515	-0.0241415	-0.0234215	-0.0224687	-0.0212612	-0.0197827	-0.0180271	-0.0160028	-0.0137362	-0.0112735	-0.0086814	-0.00604574	-0.00346819	-0.00106064	0.00106294	0.0027969	0.00405596	0.00478782	0.00498458	0.0046906	0.00400437	0.00307228	0.00207399	0.00120064	0.000629374	0.000498824	0.000890616	0.00182012	0.00323745	0.0050374	0.00707584	0.00919013	0.0112213	0.0130354	0.0145429	0.0157112	0.0165711	0.0172125	0.0177723	0.0184126	0.0192964	0.0205616
660	0.086234	0.0906497	0.0949828	0.0989363	0.102232	0.104636	0.105989	0.106219	0.105363	0.103559	0.101042	0.0981218	0.0951497	0.0924895	0.0904808	0.0894097	0.0894829	0.0908102	0.0933955	0.0971364	0.101833	0.107206	0.112921	0.118619	0.123953	0.128615	0.132368	0.13506	0.136632	0.137116	0.136622	0.135321	0.133418	0.131133	0.128673	0.126223	0.123925	0.121885	0.120169	0.11881	0.117819	0.117193	0.116923	0.117005	0.117443	0.118256	0.119471	0.121122	0.123235
661	-0.0103185	-0.00995639	-0.0100837	-0.0105532	-0.0111833	-0.0117756	-0.0121323	-0.0120753	-0.0114633	-0.0102042	-0.00826204	-0.00565756	-0.0024635	0.00120348	0.00519211	0.00932603	0.0134131	0.0172549	0.0206565	0.0234373	0.0254422	0.0265531	0.0266976	0.0258543	0.0240555	0.0213842	0.0179701	0.0139819	0.00961789	0.00509303	0.000622561	-0.0035964	-0.00740332	-0.0106896	-0.0134077	-0.0155731	-0.0172561	-0.0185657	-0.0196251	-0.0205409	-0.0213727	-0.0221054	-0.0226312	-0.0227465	-0.0221622	-0.0205311	-0.017488	-0.012699	-0.00591546
662	0.0147567	0.0190529	0.02388	0.0293102	0.0353645	0.0419946	0.0490698	0.0563749	0.0636189	0.0704577	0.0765258	0.0814723	0.0849964	0.0868748	0.0869824	0.0853031	0.0819333	0.0770773	0.0710336	0.0641727	0.0569088	0.0496681	0.0428565	0.0368314	0.031878	0.0281936	0.0258798	0.0249429	0.0253022	0.0268033	0.0292347	0.0323443	0.0358531	0.0394663	0.0428825	0.0458037	0.0479477	0.0490637	0.0489499	0.0474697	0.0445654	0.0402674	0.0346975	0.0280654	0.0206601	0.0128347	0.00498675	-0.00246816	-0.009127
663	0.0346069	0.0392021	0.0427748	0.0451352	0.0461661	0.0458349	0.0441974	0.0413906	0.0376164	0.0331175	0.0281507	0.0229641	0.0177802	0.0127877	0.00814052	0.0039612	0.0003473	-0.00262231	-0.00488318	-0.00638446	-0.00709233	-0.00699702	-0.00612179	-0.00453141	-0.00233806	0.000297305	0.00316944	0.00603975	0.00865344	0.0107612	0.0121431	0.0126311	0.012128	0.0106194	0.00817636	0.00494655	0.00113412	-0.00302885	-0.00731441	-0.0115289	-0.0155358	-0.0192696	-0.0227372	-0.0260114	-0.0292137	-0.0324914	-0.0359926	-0.0398408	-0.0441165
664	-0.00941262	-0.00324117	0.00269037	0.00806601	0.0126419	0.0162673	0.0188933	0.020569	0.0214253	0.0216501	0.0214586	0.0210633	0.0206486	0.0203512	0.0202507	0.0203682	0.0206732	0.0210956	0.0215409	0.0219055	0.0220908	0.0220156	0.0216266	0.020908	0.0198875	0.0186397	0.0172852	0.0159823	0.0149144	0.0142734	0.0142419	0.0149771	0.0166005	0.0191915	0.0227871	0.0273837	0.0329406	0.0393821	0.0465996	0.0544511	0.0627609	0.0713197	0.079887	0.0881978	0.0959761	0.102953	0.108885	0.113578	0.116893
665	-0.0887147	-0.0815126	-0.0762817	-0.0728015	-0.0707109	-0.0695353	-0.0687239	-0.0676938	-0.0658763	-0.0627621	-0.0579413	-0.0511358	-0.0422202	-0.0312318	-0.0183682	-0.00397371	0.0114851	0.0274526	0.0433235	0.0584855	0.0723599	0.0844371	0.0943056	0.101672	0.106375	0.108393	0.107842	0.104973	0.100157	0.093856	0.086596	0.0789254	0.0713771	0.0644324	0.0584915	0.0538554	0.050717	0.0491614	0.0491738	0.0506523	0.0534248	0.0572664	0.061918	0.067103	0.0725442	0.0779797	0.0831774	0.087947	0.0921478
666	0.0096411	0.00402386	-0.00100851	-0.00525523	-0.0085618	-0.0108161	-0.0119414	-0.0118905	-0.0106433	-0.00821011	-0.00463936	-2.89604e-05	0.00546346	0.0116149	0.0181396	0.0247018	0.0309378	0.0364861	0.041019	0.0442738	0.0460773	0.0463626	0.0451765	0.0426765	0.0391175	0.0348293	0.0301869	0.0255774	0.0213664	0.0178694	0.0153287	0.0139009	0.0136529	0.0145669	0.0165511	0.0194539	0.0230783	0.0271947	0.0315519	0.0358873	0.0399382	0.0434552	0.0462183	0.0480536	0.0488492	0.0485661	0.0472423	0.0449879	0.0419701
667	0.0344788	0.0355277	0.0368342	0.038347	0.0399737	0.0415891	0.0430467	0.0441917	0.0448756	0.044971	0.044386	0.0430761	0.0410522	0.0383832	0.0351935	0.0316531	0.0279637	0.0243403	0.0209921	0.0181043	0.0158223	0.0142411	0.0133999	0.013282	0.0138201	0.0149052	0.0163999	0.0181518	0.0200074	0.0218249	0.0234839	0.0248934	0.0259952	0.0267645	0.0272073	0.0273544	0.027254	0.0269622	0.0265352	0.0260225	0.0254637	0.0248885	0.0243187	0.0237702	0.0232548	0.0227807	0.0223513	0.0219652	0.0216157
668	0.0019059	0.00528673	0.00827705	0.0108508	0.0129983	0.0147318	0.0160868	0.0171193	0.0178982	0.0184945	0.0189699	0.0193666	0.0197007	0.0199598	0.0201057	0.0200826	0.0198284	0.0192881	0.0184258	0.0172332	0.0157327	0.0139762	0.0120404	0.0100207	0.00802528	0.00616909	0.0045684	0.00333517	0.00257192	0.00236771	0.00279548	0.00391018	0.00574701	0.00831903	0.011614	0.0155909	0.0201767	0.0252647	0.0307149	0.0363567	0.0419918	0.0473964	0.0523228	0.0564992	0.0596313	0.0614062	0.0615025	0.0596079	0.0554454
669	0.0432623	0.0411893	0.0398806	0.039306	0.0393624	0.0398878	0.0406809	0.0415242	0.0422075	0.0425492	0.0424133	0.0417209	0.0404541	0.0386545	0.0364171	0.0338805	0.0312153	0.0286101	0.0262567	0.0243321	0.0229796	0.0222876	0.0222713	0.022859	0.0238881	0.0251127	0.0262243	0.0268836	0.0267604	0.0255744	0.0231316	0.0193502	0.0142741	0.00807078	0.00101781	-0.00652174	-0.01413	-0.0213688	-0.0278147	-0.0330926	-0.0369044	-0.039053	-0.0394575	-0.038161	-0.0353278	-0.0312318	-0.0262337	-0.0207511	-0.015222
670	0.0908736	0.0910667	0.0904316	0.0889803	0.0867811	0.0839514	0.0806468	0.0770477	0.0733459	0.0697316	0.0663821	0.0634525	0.0610671	0.0593137	0.058239	0.0578454	0.0580919	0.0588964	0.0601426	0.061688	0.0633746	0.0650382	0.0665162	0.0676536	0.0683069	0.0683482	0.0676688	0.0661845	0.0638404	0.0606162	0.056531	0.0516462	0.0460672	0.0399415	0.0334529	0.0268118	0.0202417	0.0139647	0.00818511	0.00307537	-0.00123719	-0.00467971	-0.0072388	-0.00896019	-0.00994304	-0.01033	-0.0102951	-0.0100328	-0.0097483
671	0.078104	0.0794217	0.0800698	0.0800517	0.079371	0.0780269	0.0760146	0.0733288	0.0699727	0.0659686	0.061369	0.0562654	0.0507925	0.0451261	0.0394735	0.0340588	0.0291025	0.0247987	0.021295	0.0186752	0.0169501	0.0160572	0.0158698	0.0162149	0.0168962	0.0177173	0.0185031	0.019115	0.0194601	0.0194952	0.0192258	0.0187016	0.0180088	0.0172576	0.0165674	0.0160511	0.0157991	0.0158673	0.0162675	0.0169625	0.0178672	0.0188535	0.0197618	0.020416	0.0206423	0.0202878	0.0192375	0.0174263	0.0148459
672	-0.0314831	-0.0320406	-0.0334082	-0.0356911	-0.0388813	-0.0428526	-0.0473707	-0.0521179	-0.0567282	-0.0608284	-0.0640793	-0.0662129	-0.0670615	-0.066575	-0.0648254	-0.0619972	-0.0583637	-0.0542523	-0.0500038	-0.0459308	-0.0422835	-0.0392248	-0.0368199	-0.0350376	-0.0337644	-0.0328249	-0.0320092	-0.0311021	-0.0299129	-0.0283015	-0.0261978	-0.0236089	-0.0206138	-0.0173468	-0.013975	-0.0106738	-0.00760718	-0.00491254	-0.00269254	-0.00101211	0.000100549	0.000650364	0.000670767	0.000219298	-0.000625515	-0.00176582	-0.00308516	-0.00444929	-0.00570838
673	0.0109783	0.016062	0.0204333	0.0238339	0.0260819	0.0270797	0.0268133	0.0253455	0.022804	0.0193692	0.0152598	0.0107202	0.00600862	0.00138752	-0.00288451	-0.00656	-0.00941035	-0.0112352	-0.0118739	-0.0112186	-0.00922835	-0.00594089	-0.00147965	0.00394694	0.0100552	0.0165038	0.0229173	0.0289117	0.0341212	0.0382237	0.0409658	0.0421832	0.0418159	0.0399134	0.0366286	0.0322015	0.026934	0.02116	0.015215	0.00941061	0.00401669	-0.000746664	-0.0047092	-0.00774514	-0.00976618	-0.010716	-0.0105681	-0.00932783	-0.0070365
674	0.0231502	0.0210019	0.0187761	0.0166802	0.0149157	0.0136555	0.0130248	0.0130877	0.0138406	0.0152155	0.0170901	0.0193042	0.021678	0.024031	0.0261977	0.0280402	0.0294565	0.0303852	0.0308073	0.0307434	0.0302483	0.0294035	0.0283084	0.0270718	0.0258034	0.0246067	0.0235731	0.0227797	0.0222905	0.0221612	0.0224458	0.0232006	0.0244858	0.0263628	0.0288872	0.0320996	0.0360144	0.0406086	0.0458132	0.0515081	0.0575231	0.0636435	0.0696202	0.0751844	0.0800637	0.0840022	0.0867813	0.0882393	0.0882876
675	-0.00617292	-0.00699994	-0.00718537	-0.00679132	-0.0059456	-0.00482459	-0.00362943	-0.00255929	-0.00178611	-0.00143419	-0.00156713	-0.002183	-0.0032182	-0.00455908	-0.0060596	-0.0075619	-0.00891651	-0.00999913	-0.0107227	-0.0110445	-0.0109686	-0.0105429	-0.00985139	-0.00900077	-0.00810333	-0.00725799	-0.00653253	-0.00595016	-0.00548308	-0.00505403	-0.00454514	-0.00381201	-0.00270008	-0.00106077	0.00123442	0.00428269	0.00814114	0.0128196	0.0182749	0.0244064	0.031056	0.0380124	0.0450223	0.0518086	0.0580935	0.0636254	0.0682044	0.071704	0.074086
676	0.039717	0.0432221	0.0460125	0.0480795	0.0494208	0.0500458	0.0499789	0.0492611	0.0479466	0.046098	0.0437793	0.0410497	0.0379598	0.034551	0.0308591	0.0269185	0.0227682	0.0184537	0.0140294	0.00955616	0.00509987	0.000726817	-0.00350045	-0.0075279	-0.0113144	-0.014835	-0.018083	-0.0210692	-0.0238192	-0.0263663	-0.0287407	-0.0309541	-0.0329832	-0.0347544	-0.0361338	-0.0369265	-0.036886	-0.0357344	-0.0331907	-0.0290052	-0.0229973	-0.0150902	-0.00534138	0.00603879	0.0186819	0.0320729	0.045578	0.058486	0.0700606
677	0.0103771	0.00667771	0.00275676	-0.00140266	-0.00582747	-0.01055	-0.0156007	-0.021	-0.026748	-0.0328157	-0.0391374	-0.045606	-0.0520748	-0.0583659	-0.0642857	-0.0696458	-0.0742849	-0.0780894	-0.0810062	-0.083048	-0.084288	-0.0848473	-0.0848774	-0.0845412	-0.0839963	-0.0833832	-0.0828176	-0.0823875	-0.0821545	-0.0821564	-0.0824123	-0.0829271	-0.0836946	-0.0846986	-0.085911	-0.0872892	-0.0887739	-0.090287	-0.0917321	-0.0929963	-0.0939535	-0.0944712	-0.0944188	-0.0936779	-0.0921533	-0.0897823	-0.0865412	-0.0824493	-0.0775688
678	-0.00217975	0.003748	0.0108487	0.0186692	0.0266854	0.034361	0.0412035	0.0468107	0.0509018	0.0533311	0.0540836	0.0532582	0.0510397	0.0476675	0.0434043	0.0385087	0.0332148	0.0277206	0.022184	0.0167266	0.0114417	0.00640339	0.00167435	-0.00268948	-0.00663883	-0.0101346	-0.0131533	-0.0156922	-0.0177715	-0.0194323	-0.0207302	-0.0217274	-0.0224834	-0.0230477	-0.0234545	-0.0237193	-0.0238382	-0.0237903	-0.0235433	-0.023061	-0.0223139	-0.0212898	-0.0200021	-0.0184946	-0.0168395	-0.0151281	-0.0134567	-0.0119091	-0.0105419
679	0.014986	0.0163327	0.0162738	0.0149596	0.012596	0.00942353	0.0056971	0.00167016	-0.00241682	-0.00634327	-0.00991219	-0.0129523	-0.0153198	-0.0169001	-0.01761	-0.0173998	-0.0162559	-0.0142037	-0.0113087	-0.00767578	-0.00344376	0.00122311	0.00614655	0.0111466	0.0160531	0.0207157	0.0250105	0.0288444	0.0321554	0.0349099	0.0370969	0.0387199	0.0397902	0.0403208	0.0403233	0.0398073	0.0387806	0.0372504	0.035225	0.0327171	0.0297472	0.0263495	0.0225765	0.0185031	0.0142271	0.00986767	0.00555979	0.00144719	-0.0023252
680	-0.164487	-0.171296	-0.175009	-0.175674	-0.173432	-0.168511	-0.161212	-0.151895	-0.140959	-0.128827	-0.115927	-0.102678	-0.0894739	-0.0766767	-0.0646048	-0.0535268	-0.043656	-0.0351439	-0.0280742	-0.0224558	-0.0182185	-0.0152137	-0.0132208	-0.011963	-0.0111303	-0.0104086	-0.00950937	-0.00819832	-0.00631699	-0.00379674	-0.000663898	0.00296417	0.00689146	0.0108631	0.0145902	0.017777	0.0201483	0.0214731	0.021586	0.020404	0.0179376	0.0142981	0.00969548	0.00442908	-0.00113225	-0.00657895	-0.0114969	-0.015507	-0.0183037
681	0.00774092	0.0130047	0.0169589	0.0196863	0.0212985	0.0219115	0.021626	0.0205167	0.0186302	0.0159897	0.0126065	0.00849518	0.00368999	-0.00173987	-0.0076792	-0.0139621	-0.0203751	-0.0266696	-0.0325809	-0.0378524	-0.0422619	-0.0456458	-0.047918	-0.0490809	-0.0492253	-0.0485197	-0.0471896	-0.0454917	-0.0436855	-0.0420091	-0.0406623	-0.0397969	-0.0395157	-0.0398753	-0.0408908	-0.0425396	-0.0447625	-0.0474628	-0.0505055	-0.0537202	-0.056907	-0.0598496	-0.0623325	-0.0641616	-0.0651851	-0.0653114	-0.0645214	-0.062873	-0.0604963
682	-0.0241586	-0.0190144	-0.0122228	-0.00417054	0.00473909	0.0141059	0.0235474	0.0327099	0.0412754	0.048968	0.0555582	0.0608687	0.0647785	0.0672249	0.0682029	0.0677594	0.0659842	0.0629993	0.0589473	0.0539844	0.0482764	0.0419996	0.0353437	0.0285133	0.021726	0.0152061	0.00917423	0.00383545	-0.000631473	-0.00408285	-0.00641627	-0.00757517	-0.00755264	-0.00639472	-0.00420234	-0.00113048	0.00261655	0.00679424	0.0111313	0.0153468	0.0191706	0.0223641	0.0247407	0.0261818	0.0266478	0.0261811	0.0249027	0.0230011	0.0207174
683	-0.00448832	0.00731469	0.0200291	0.0332948	0.0467285	0.0599319	0.0725026	0.0840463	0.0941937	0.102619	0.109061	0.113339	0.115371	0.115183	0.112905	0.108764	0.103066	0.0961749	0.0884912	0.0804295	0.0724032	0.0648088	0.058013	0.0523397	0.0480559	0.0453576	0.0443558	0.045065	0.0473974	0.0511643	0.0560892	0.0618279	0.0679979	0.0742092	0.0800973	0.0853524	0.0897426	0.0931298	0.0954735	0.0968249	0.0973085	0.0970977	0.0963844	0.0953497	0.0941385	0.0928401	0.0914804	0.0900228	0.0883792
684	-0.0651593	-0.0649089	-0.0649738	-0.0654838	-0.0665257	-0.0681308	-0.0702658	-0.0728282	-0.0756491	-0.0785046	-0.0811352	-0.0832713	-0.0846599	-0.08509	-0.0844125	-0.0825527	-0.0795156	-0.0753818	-0.0702945	-0.0644415	-0.0580321	-0.051275	-0.0443593	-0.0374413	-0.0306398	-0.0240398	-0.0177043	-0.0116908	-0.0060686	-0.000933517	0.00358445	0.00732168	0.0100914	0.0117037	0.0119922	0.0108448	0.00823139	0.00422604	-0.000982442	-0.00709298	-0.0137092	-0.0203697	-0.0265883	-0.0318991	-0.0358996	-0.0382872	-0.0388837	-0.0376467	-0.034666
685	0.0132786	0.0201211	0.0265216	0.0322003	0.0369516	0.0406625	0.0433214	0.0450143	0.045912	0.0462491	0.0463007	0.0463591	0.0467133	0.0476317	0.0493456	0.052035	0.0558135	0.0607184	0.0667048	0.0736472	0.0813463	0.0895402	0.0979182	0.106136	0.11383	0.120637	0.126209	0.130233	0.132452	0.132691	0.130869	0.127018	0.121293	0.113962	0.1054	0.0960605	0.086455	0.0771154	0.0685615	0.0612669	0.0556275	0.0519356	0.0503619	0.0509471	0.0536029	0.0581236	0.0642046	0.0714668	0.0794835
686	-0.0487066	-0.0438129	-0.0389885	-0.0343046	-0.0298489	-0.0257209	-0.0220223	-0.0188429	-0.0162463	-0.0142571	-0.0128534	-0.0119664	-0.0114857	-0.0112708	-0.0111634	-0.0110006	-0.010626	-0.00989902	-0.00870065	-0.00693863	-0.00455169	-0.00151416	0.00215924	0.00640908	0.0111286	0.0161643	0.0213208	0.0263705	0.0310676	0.035166	0.0384371	0.040688	0.0417773	0.0416274	0.0402323	0.0376594	0.0340457	0.0295876	0.0245258	0.0191259	0.0136581	0.00837669	0.00350215	-0.000793215	-0.00439424	-0.00724633	-0.00935288	-0.010767	-0.0115789
687	0.0306464	0.0256472	0.0209107	0.0165619	0.0127028	0.00940886	0.00672677	0.00467171	0.00322602	0.00233922	0.00193056	0.00189408	0.00210614	0.00243429	0.00274621	0.0029177	0.00283863	0.00241691	0.0015805	0.000278115	-0.00152052	-0.0038238	-0.00661604	-0.0098536	-0.0134598	-0.0173202	-0.0212791	-0.0251421	-0.028683	-0.0316594	-0.033834	-0.0350008	-0.0350128	-0.0338057	-0.0314157	-0.0279854	-0.0237592	-0.0190651	-0.0142884	-0.0098376	-0.00610904	-0.00345222	-0.00213919	-0.00233921	-0.00410061	-0.00734173	-0.0118529	-0.0173108	-0.0233038
688	0.0376429	0.0353118	0.0317871	0.0272517	0.0219211	0.0160312	0.00982503	0.00354195	-0.00259205	-0.00837165	-0.0136182	-0.0181852	-0.021964	-0.0248901	-0.0269486	-0.0281786	-0.0286741	-0.0285808	-0.0280879	-0.0274163	-0.0268017	-0.0264749	-0.0266399	-0.0274528	-0.0290064	-0.0313198	-0.034337	-0.0379323	-0.0419224	-0.0460837	-0.0501718	-0.0539426	-0.0571734	-0.0596784	-0.0613212	-0.0620197	-0.0617474	-0.0605324	-0.0584542	-0.05564	-0.0522572	-0.0485008	-0.044576	-0.040677	-0.0369658	-0.0335555	-0.0305	-0.027792	-0.0253687
689	0.0496354	0.0479392	0.0456802	0.0429428	0.0398415	0.0365148	0.0331183	0.0298162	0.0267706	0.0241315	0.0220258	0.0205484	0.0197554	0.019661	0.0202371	0.021417	0.023102	0.0251693	0.0274822	0.0298983	0.0322774	0.0344846	0.036391	0.0378723	0.038807	0.0390773	0.0385747	0.0372104	0.034931	0.0317342	0.0276835	0.0229152	0.0176366	0.0121128	0.00664175	0.00152249	-0.00298002	-0.00666634	-0.0094248	-0.0112407	-0.0121913	-0.0124282	-0.01215	-0.011571	-0.0108913	-0.0102726	-0.00982281	-0.00959177	-0.00957512
690	0.0774354	0.0796839	0.0816873	0.0832022	0.0839773	0.0837885	0.0824689	0.0799337	0.0761951	0.0713699	0.0656783	0.0594335	0.0530205	0.0468668	0.0414044	0.0370302	0.0340672	0.0327318	0.0331101	0.0351453	0.0386377	0.0432578	0.0485728	0.0540849	0.0592785	0.0636704	0.0668579	0.0685561	0.0686215	0.0670579	0.0640059	0.0597206	0.0545405	0.0488535	0.043062	0.037551	0.0326589	0.0286538	0.0257165	0.0239318	0.0232874	0.0236818	0.0249388	0.0268297	0.0291005	0.0315043	0.0338329	0.0359448	0.037782
691	0.0162395	0.0170858	0.0173452	0.0171201	0.0165838	0.0159479	0.0154245	0.0151923	0.0153704	0.0160054	0.017072	0.0184843	0.0201153	0.0218168	0.0234383	0.0248399	0.0259011	0.0265246	0.0266367	0.0261865	0.0251432	0.0234956	0.0212528	0.0184475	0.015142	0.0114346	0.00746527	0.00341593	-0.000494455	-0.00402274	-0.00692064	-0.00895795	-0.00994673	-0.00976309	-0.00836377	-0.0057963	-0.00220107	0.00219608	0.00710302	0.0121918	0.0171376	0.0216579	0.0255464	0.028692	0.0310839	0.0328016	0.0339953	0.0348604	0.0356097
692	-0.0142426	-0.0126733	-0.0118599	-0.0118649	-0.0126733	-0.0141863	-0.0162258	-0.0185482	-0.0208668	-0.0228805	-0.0243045	-0.0249005	-0.0245002	-0.0230213	-0.0204719	-0.0169444	-0.0126009	-0.00765141	-0.00232869	0.00313839	0.00854932	0.0137515	0.0186519	0.0232185	0.0274718	0.0314695	0.0352874	0.0390008	0.0426715	0.0463402	0.0500259	0.053729	0.0574373	0.0611318	0.0647897	0.068386	0.0718932	0.0752793	0.0785064	0.0815287	0.0842912	0.0867286	0.0887651	0.0903151	0.0912865	0.0915847	0.0911195	0.0898129	0.0876079
693	-0.0238479	-0.0196911	-0.0156129	-0.0117112	-0.00804286	-0.00462591	-0.0014461	0.00153329	0.00435984	0.00708014	0.00972974	0.0123265	0.0148678	0.0173317	0.019681	0.0218681	0.0238406	0.0255445	0.0269265	0.0279357	0.0285248	0.0286534	0.0282933	0.0274357	0.0260994	0.0243362	0.0222326	0.0199047	0.017488	0.0151238	0.0129449	0.0110646	0.00956862	0.00851114	0.00791329	0.00776349	0.00801887	0.00860861	0.00944018	0.0104092	0.0114124	0.0123606	0.0131907	0.0138717	0.0144064	0.0148262	0.015182	0.0155318	0.0159272
694	0.0449257	0.0370806	0.0291144	0.0213173	0.0139665	0.00730653	0.00153142	-0.00322621	-0.00689993	-0.00948804	-0.0110467	-0.0116788	-0.0115187	-0.0107143	-0.00940891	-0.00772606	-0.00576024	-0.00357535	-0.00121014	0.00131154	0.00396824	0.00672896	0.00954383	0.0123389	0.015015	0.017451	0.01951	0.021049	0.0219313	0.0220418	0.0213027	0.019688	0.0172327	0.0140361	0.0102573	0.00610323	0.0018121	-0.00236629	-0.00618929	-0.00943686	-0.0119227	-0.0135008	-0.014069	-0.013569	-0.0119856	-0.00934444	-0.00571065	-0.00118899	0.0040745
695	-0.0123806	-0.0153153	-0.0181507	-0.0208259	-0.0232997	-0.0255509	-0.0275754	-0.0293796	-0.030974	-0.0323658	-0.0335537	-0.0345243	-0.03525	-0.0356889	-0.0357867	-0.0354809	-0.0347068	-0.0334057	-0.0315344	-0.0290753	-0.026047	-0.0225119	-0.0185803	-0.014407	-0.0101825	-0.00611686	-0.00241959	0.000721313	0.00315904	0.00480301	0.00562796	0.00567584	0.00505049	0.00390554	0.00242721	0.000814277	-0.000742027	-0.00207566	-0.00305899	-0.00361058	-0.00369761	-0.00333398	-0.00257532	-0.00151193	-0.000259999	0.00104878	0.00227922	0.00330584	0.00402684
696	0.0322889	0.030586	0.0290288	0.027422	0.0255933	0.0234179	0.0208378	0.0178722	0.014616	0.0112276	0.00790464	0.00485286	0.00225175	0.000222465	-0.00119562	-0.00205557	-0.00249832	-0.00273382	-0.00301161	-0.00358604	-0.00468178	-0.00646437	-0.00901907	-0.0123402	-0.0163312	-0.020815	-0.0255516	-0.0302623	-0.0346563	-0.038459	-0.041439	-0.0434323	-0.0443589	-0.0442322	-0.0431592	-0.0413318	-0.0390112	-0.0365074	-0.0341539	-0.0322819	-0.0311943	-0.0311429	-0.0323075	-0.0347815	-0.0385622	-0.0435485	-0.0495454	-0.0562762	-0.0634005
697	-0.031844	-0.0320951	-0.0329448	-0.034207	-0.0356876	-0.0372042	-0.0386037	-0.0397763	-0.0406636	-0.0412607	-0.0416121	-0.0418022	-0.041943	-0.0421583	-0.0425675	-0.0432694	-0.0443269	-0.0457552	-0.0475125	-0.0494971	-0.0515483	-0.053455	-0.0549707	-0.0558348	-0.0557997	-0.0546594	-0.0522775	-0.0486106	-0.043724	-0.0377968	-0.0311156	-0.024056	-0.0170536	-0.0105676	-0.00504074	-0.000860573	0.00167583	0.00238921	0.00123582	-0.00168626	-0.00614274	-0.0117803	-0.0181545	-0.0247655	-0.0311	-0.0366741	-0.0410749	-0.0439942	-0.0452528
698	-0.00911634	-0.0101136	-0.0118136	-0.0141357	-0.0169365	-0.0200196	-0.0231538	-0.0260975	-0.0286253	-0.0305531	-0.0317599	-0.0322021	-0.031919	-0.0310292	-0.0297166	-0.0282084	-0.0267486	-0.0255699	-0.0248668	-0.024776	-0.0253634	-0.0266211	-0.0284734	-0.030791	-0.0334085	-0.0361456	-0.038826	-0.0412929	-0.0434197	-0.0451137	-0.0463145	-0.0469884	-0.047121	-0.0467109	-0.0457652	-0.0442989	-0.0423362	-0.0399143	-0.0370863	-0.0339239	-0.0305171	-0.0269715	-0.0234037	-0.0199343	-0.0166786	-0.0137384	-0.0111924	-0.00908903	-0.00744038
699	0.00281739	0.00316076	0.00427213	0.00624934	0.00915662	0.0130181	0.0178109	0.0234572	0.0298192	0.0366963	0.0438279	0.0509038	0.0575804	0.0635032	0.0683322	0.0717678	0.0735756	0.0736063	0.0718114	0.0682528	0.063105	0.0566489	0.0492553	0.0413592	0.0334251	0.0259073	0.0192102	0.0136526	0.00944196	0.00666075	0.00526678	0.00510596	0.00593584	0.00745707	0.00934969	0.0113108	0.0130891	0.0145129	0.0155056	0.0160887	0.0163689	0.0165142	0.0167205	0.0171771	0.0180343	0.0193795	0.0212235	0.0234978	0.0260631
700	0.0433074	0.0397781	0.0353052	0.030118	0.0244753	0.0186444	0.0128811	0.0074124	0.00242265	-0.0019564	-0.00565061	-0.00864331	-0.0109701	-0.0127086	-0.0139652	-0.0148612	-0.0155209	-0.0160642	-0.0166044	-0.0172496	-0.0181056	-0.019278	-0.0208703	-0.0229788	-0.0256823	-0.0290288	-0.0330222	-0.0376127	-0.0426936	-0.0481063	-0.0536525	-0.0591108	-0.0642569	-0.0688832	-0.072817	-0.0759346	-0.0781687	-0.0795101	-0.0800011	-0.0797263	-0.0787977	-0.07734	-0.0754749	-0.0733082	-0.0709206	-0.0683636	-0.0656619	-0.0628195	-0.0598291
701	-0.0781117	-0.0820533	-0.0859526	-0.0897535	-0.0933588	-0.0966323	-0.0994098	-0.101518	-0.102796	-0.10312	-0.102421	-0.10069	-0.0979847	-0.0944173	-0.0901444	-0.08535	-0.0802292	-0.0749754	-0.0697699	-0.064775	-0.0601285	-0.0559379	-0.0522739	-0.0491626	-0.0465775	-0.0444341	-0.0425901	-0.0408517	-0.0389899	-0.0367647	-0.0339541	-0.0303853	-0.0259604	-0.020675	-0.0146245	-0.00799699	-0.00105492	0.00589233	0.0125204	0.0185222	0.023638	0.0276793	0.0305461	0.0322356	0.0328413	0.0325424	0.0315838	0.030249	0.0288287
702	0.0217513	0.0228315	0.0229902	0.0221607	0.0203023	0.0174245	0.0136096	0.00902648	0.00393203	-0.00134176	-0.00641415	-0.0108913	-0.0144063	-0.0166569	-0.0174365	-0.0166546	-0.0143435	-0.0106535	-0.0058353	-0.000214785	0.0058386	0.0119448	0.0177447	0.0229284	0.0272562	0.0305738	0.0328182	0.0340163	0.034274	0.03376	0.0326855	0.0312836	0.0297902	0.028427	0.0273871	0.0268235	0.0268399	0.0274835	0.0287392	0.0305249	0.0326876	0.0350056	0.0371952	0.0389271	0.039852	0.0396341	0.0379902	0.0347289	0.0297826
703	0.0604315	0.0600083	0.0589467	0.057223	0.0548638	0.0519542	0.0486406	0.0451238	0.0416448	0.0384642	0.0358392	0.0340009	0.0331335	0.0333582	0.0347214	0.0371882	0.0406411	0.0448852	0.0496575	0.054641	0.0594827	0.0638134	0.0672719	0.0695286	0.0703099	0.0694192	0.0667518	0.0623031	0.0561687	0.048537	0.0396765	0.0299191	0.0196403	0.00923955	-0.000878666	-0.0103216	-0.0187225	-0.0257546	-0.0311438	-0.0346821	-0.0362397	-0.0357734	-0.0333306	-0.0290458	-0.023132	-0.0158649	-0.00756579	0.00141761	0.0107281
704	0.0383324	0.0399441	0.0418373	0.0440914	0.0467608	0.0498599	0.0533536	0.0571533	0.06112	0.0650736	0.0688053	0.0720936	0.0747212	0.0764925	0.0772528	0.0769072	0.0754378	0.0729159	0.0695057	0.0654558	0.0610777	0.0567138	0.0527001	0.0493277	0.0468117	0.0452706	0.0447198	0.04508	0.0461949	0.0478558	0.0498267	0.0518678	0.0537571	0.0553091	0.0563901	0.0569271	0.0569105	0.0563877	0.0554497	0.054214	0.0528056	0.0513412	0.0499171	0.0486025	0.0474361	0.0464256	0.0455474	0.0447471	0.0439407
705	0.0377335	0.0440933	0.0501427	0.0557775	0.0608893	0.0653684	0.0691093	0.0720178	0.0740197	0.0750686	0.0751534	0.0743042	0.0725954	0.0701466	0.0671205	0.0637183	0.0601716	0.0567323	0.0536578	0.0511938	0.0495543	0.0489008	0.0493244	0.0508317	0.0533396	0.0566804	0.0606161	0.0648619	0.0691138	0.0730773	0.0764927	0.0791543	0.0809222	0.081725	0.0815549	0.0804552	0.078504	0.0757943	0.0724171	0.0684497	0.0639515	0.0589689	0.0535467	0.0477448	0.0416534	0.0354062	0.0291855	0.0232193	0.0177682
706	-0.0102462	-0.00304898	0.00395011	0.0104827	0.0163422	0.0213908	0.0255576	0.0288302	0.0312417	0.0328556	0.0337526	0.0340206	0.0337489	0.0330245	0.031933	0.0305584	0.0289843	0.0272921	0.0255577	0.0238445	0.0221968	0.0206336	0.0191459	0.0176993	0.0162412	0.0147116	0.0130558	0.0112353	0.00923643	0.00707537	0.00479952	0.00248718	0.000244974	-0.00179688	-0.00349216	-0.00468872	-0.00524025	-0.00501827	-0.00392321	-0.00189402	0.00108389	0.00497204	0.00967415	0.0150344	0.0208403	0.0268321	0.032719	0.0382022	0.0430015
707	0.0175545	0.0181869	0.0201681	0.0232519	0.027073	0.0311925	0.0351499	0.0385168	0.040946	0.0422096	0.0422217	0.0410442	0.0388749	0.0360219	0.0328659	0.0298177	0.0272729	0.0255701	0.0249566	0.0255645	0.0273994	0.0303412	0.034157	0.0385224	0.0430509	0.047327	0.0509401	0.0535167	0.0547473	0.0544089	0.0523809	0.0486543	0.0433323	0.0366231	0.0288215	0.0202842	0.011398	0.00254604	-0.00592364	-0.0137245	-0.020649	-0.0265764	-0.0314711	-0.0353723	-0.0383758	-0.0406128	-0.0422263	-0.0433499	-0.0440916
708	0.0294028	0.0311781	0.0326086	0.0337036	0.034532	0.035212	0.0358927	0.0367309	0.0378675	0.0394061	0.0413945	0.0438135	0.0465721	0.0495143	0.0524359	0.0551118	0.0573294	0.0589206	0.0597881	0.0599193	0.0593867	0.0583345	0.0569552	0.0554606	0.0540508	0.0528873	0.0520709	0.0516295	0.0515157	0.0516162	0.0517699	0.0517953	0.0515204	0.0508126	0.049603	0.047898	0.0457776	0.0433798	0.0408741	0.0384305	0.0361893	0.0342382	0.0326007	0.0312372	0.0300574	0.0289425	0.0277724	0.0264546	0.0249498
709	0.138583	0.13512	0.129905	0.123255	0.115527	0.107091	0.0983175	0.0895504	0.0810935	0.0731923	0.066022	0.0596809	0.0541893	0.0494959	0.0454894	0.0420148	0.0388932	0.0359428	0.0329996	0.0299346	0.0266653	0.0231602	0.0194363	0.0155491	0.0115777	0.00760831	0.00371861	-3.44681e-05	-0.00362133	-0.00704119	-0.0103184	-0.0134948	-0.0166187	-0.0197328	-0.0228609	-0.0259965	-0.0290946	-0.0320697	-0.0348012	-0.0371458	-0.0389527	-0.0400797	-0.040406	-0.0398418	-0.0383359	-0.0358796	-0.0325098	-0.0283075	-0.0233927
710	0.052725	0.0568126	0.0604642	0.0634104	0.0654263	0.0663606	0.0661534	0.0648391	0.062535	0.0594189	0.0557003	0.0515914	0.0472815	0.0429197	0.038607	0.0343971	0.030306	0.0263264	0.022446	0.0186637	0.015003	0.0115178	0.00829099	0.00542495	0.0030266	0.00118975	-2.10717e-05	-0.000582334	-0.000517133	0.000105477	0.00117675	0.0025588	0.00409751	0.00563577	0.0070248	0.00813249	0.00884845	0.00908647	0.00878525	0.00790812	0.00644201	0.00439618	0.00180089	-0.00129411	-0.00482161	-0.00869982	-0.0128361	-0.0171306	-0.0214797
711	0.0140677	0.0129628	0.0119882	0.0112941	0.0110017	0.0111853	0.0118597	0.0129767	0.0144325	0.0160837	0.0177696	0.0193353	0.020652	0.0216319	0.0222336	0.0224612	0.0223562	0.0219881	0.0214442	0.0208225	0.020226	0.0197588	0.0195216	0.0196056	0.020083	0.0209963	0.0223461	0.0240812	0.026092	0.0282094	0.0302106	0.0318308	0.0327818	0.0327754	0.0315497	0.0288962	0.0246849	0.0188834	0.0115692	0.00293292	-0.00672962	-0.0170344	-0.0275369	-0.0377678	-0.0472717	-0.0556453	-0.0625682	-0.067824	-0.0713094
712	-0.137929	-0.136209	-0.133455	-0.12982	-0.125438	-0.120415	-0.114821	-0.108689	-0.102025	-0.0948205	-0.0870687	-0.0787843	-0.0700167	-0.0608598	-0.0514545	-0.0419851	-0.0326699	-0.023746	-0.0154501	-0.00799782	-0.00156303	0.00374036	0.00787207	0.0108733	0.0128668	0.0140473	0.0146625	0.0149861	0.0152864	0.0157971	0.0166935	0.0180778	0.019976	0.0223471	0.0251005	0.0281191	0.0312827	0.0344859	0.0376476	0.0407109	0.0436338	0.0463771	0.0488919	0.051114	0.0529654	0.0543636	0.0552364	0.0555364	0.0552562
713	0.0579637	0.0540759	0.0488379	0.0426513	0.0359451	0.0291416	0.0226276	0.0167307	0.0117025	0.00770782	0.00482228	0.00303763	0.00227559	0.00240786	0.00327917	0.00472977	0.00661373	0.00881115	0.0112333	0.0138218	0.0165436	0.0193846	0.0223417	0.0254162	0.0286052	0.0318944	0.0352514	0.0386237	0.0419411	0.0451229	0.048089	0.0507711	0.0531222	0.0551211	0.0567738	0.0581099	0.0591769	0.0600328	0.0607381	0.0613488	0.0619108	0.0624546	0.0629936	0.063522	0.0640147	0.0644288	0.0647065	0.0647811	0.0645875
714	0.0392035	0.0377706	0.0344147	0.0290694	0.0217971	0.0127977	0.00240951	-0.00890117	-0.020564	-0.0319406	-0.0423698	-0.0512146	-0.0579064	-0.0619804	-0.0631017	-0.0610831	-0.0558955	-0.0476722	-0.0367053	-0.0234325	-0.00841275	0.00770937	0.0242489	0.0405308	0.0559398	0.0699646	0.0822288	0.0925071	0.100723	0.10693	0.111278	0.113974	0.115242	0.115292	0.114299	0.112403	0.10972	0.106356	0.102437	0.0981159	0.0935866	0.0890754	0.0848268	0.0810802	0.0780448	0.0758756	0.0746558	0.0743887	0.0749993
715	0.0178005	0.0179186	0.0178147	0.0174758	0.0169144	0.0161728	0.0153213	0.0144533	0.0136754	0.0130964	0.0128171	0.0129213	0.0134717	0.0145079	0.0160464	0.0180796	0.0205748	0.0234732	0.0266909	0.0301223	0.0336462	0.0371336	0.0404563	0.0434955	0.0461487	0.0483349	0.0499975	0.051104	0.0516454	0.0516331	0.0510971	0.0500842	0.0486577	0.0468983	0.0449038	0.0427872	0.0406704	0.038674	0.036905	0.0354421	0.0343243	0.0335426	0.0330385	0.0327092	0.0324188	0.0320155	0.0313503	0.0302959	0.0287632
716	-0.045166	-0.049458	-0.0540749	-0.0590001	-0.0641396	-0.0693318	-0.0743637	-0.0789888	-0.0829469	-0.0859835	-0.0878677	-0.0884095	-0.0874754	-0.0850028	-0.0810114	-0.0756116	-0.0690052	-0.0614778	-0.05338	-0.0450976	-0.0370136	-0.0294673	-0.0227168	-0.0169129	-0.0120889	-0.00816763	-0.00498576	-0.00232901	2.74093e-05	0.00228063	0.00457017	0.00695996	0.00943425	0.011907	0.0142431	0.016287	0.0178949	0.0189648	0.0194606	0.0194253	0.0189836	0.018333	0.0177246	0.0174376	0.0177482	0.0188976	0.0210612	0.024323	0.0286585
717	-0.0518328	-0.0583879	-0.0646574	-0.0699813	-0.0737211	-0.0753238	-0.0743803	-0.0706729	-0.0642035	-0.0551981	-0.0440865	-0.0314615	-0.0180211	-0.00450252	0.0083849	0.020023	0.0299358	0.037824	0.0435792	0.0472791	0.0491644	0.0496057	0.0490649	0.0480556	0.047107	0.0467297	0.0473853	0.0494581	0.0532306	0.0588632	0.0663812	0.0756722	0.0864919	0.0984801	0.111185	0.124091	0.136655	0.14834	0.158648	0.167146	0.173491	0.177442	0.178874	0.177778	0.17426	0.168532	0.16089	0.151694	0.141339
718	-0.0869456	-0.0805458	-0.0717825	-0.0606458	-0.0472552	-0.0318614	-0.014838	0.00333384	0.0220869	0.0407927	0.0587901	0.0754195	0.0900606	0.102172	0.11133	0.117262	0.119869	0.119238	0.115638	0.109503	0.101402	0.0919928	0.0819657	0.071988	0.0626458	0.0543979	0.0475431	0.0422058	0.0383398	0.0357505	0.0341307	0.0331073	0.0322923	0.0313334	0.0299579	0.0280053	0.0254437	0.0223667	0.0189723	0.0155268	0.0123207	0.00962391	0.0076465	0.00651049	0.00623453	0.00673294	0.00782841	0.00927697	0.0108019
719	0.128934	0.131853	0.132953	0.132289	0.130044	0.126506	0.122028	0.116994	0.111782	0.106737	0.10215	0.0982362	0.0951318	0.0928903	0.0914872	0.0908293	0.0907686	0.091119	0.091674	0.092226	0.0925829	0.0925829	0.0921047	0.0910748	0.0894695	0.0873155	0.0846847	0.0816872	0.0784597	0.0751507	0.0719035	0.0688391	0.0660419	0.0635505	0.0613546	0.0593992	0.0575939	0.0558258	0.0539744	0.0519245	0.0495782	0.0468626	0.0437349	0.0401831	0.0362221	0.0318859	0.0272179	0.0222606	0.0170483
720	0.0441119	0.0409603	0.0372562	0.0332397	0.0291689	0.0252879	0.0217971	0.018832	0.0164508	0.0146352	0.0132996	0.0123092	0.0115004	0.0107027	0.00975709	0.00853008	0.00692188	0.0048708	0.00235458	-0.000609725	-0.00396641	-0.0076222	-0.0114484	-0.0152853	-0.0189498	-0.0222468	-0.0249832	-0.0269843	-0.028111	-0.0282754	-0.0274545	-0.0256984	-0.0231328	-0.019952	-0.0164037	-0.0127638	-0.00930499	-0.00626376	-0.00380927	-0.00202134	-0.000881553	-0.000279947	-3.65779e-05	6.60166e-05	0.000244802	0.000678533	0.00147576	0.00265316	0.00412748
721	-0.0386274	-0.0404933	-0.0405105	-0.0389404	-0.0361165	-0.032416	-0.028228	-0.0239236	-0.0198299	-0.0162103	-0.0132506	-0.0110516	-0.00962698	-0.00890907	-0.00876054	-0.00899398	-0.00939745	-0.00976414	-0.00992164	-0.00975609	-0.00922661	-0.00836782	-0.0072805	-0.00611257	-0.00503354	-0.00420629	-0.00376025	-0.00376988	-0.00424175	-0.00511208	-0.00625463	-0.00749797	-0.00865018	-0.00952803	-0.00998709	-0.00994788	-0.00941326	-0.0084732	-0.00729469	-0.00609765	-0.00512049	-0.00458146	-0.00464269	-0.00538328	-0.0067859	-0.0087382	-0.0110476	-0.0134651	-0.0157148
722	-0.0595092	-0.0583097	-0.0561055	-0.0531164	-0.0496339	-0.0459853	-0.0424974	-0.0394647	-0.0371241	-0.0356404	-0.0351002	-0.0355135	-0.0368186	-0.0388903	-0.0415469	-0.0445602	-0.0476679	-0.0505917	-0.0530602	-0.0548339	-0.0557289	-0.0556359	-0.0545318	-0.0524807	-0.0496253	-0.0461685	-0.0423477	-0.0384065	-0.0345658	-0.0310016	-0.0278299	-0.025102	-0.0228084	-0.0208895	-0.0192504	-0.0177782	-0.0163564	-0.014878	-0.0132528	-0.0114093	-0.00929326	-0.00686215	-0.00408108	-0.000920479	0.00264212	0.0066164	0.0109909	0.0157239	0.0207356
723	0.00909846	0.0134235	0.0179252	0.0222848	0.0261898	0.0293688	0.0316227	0.0328465	0.0330391	0.0322998	0.0308111	0.02881	0.0265528	0.0242788	0.0221795	0.0203792	0.0189282	0.01781	0.0169583	0.0162803	0.0156808	0.0150854	0.0144564	0.0138026	0.0131781	0.0126726	0.0123939	0.0124461	0.0129067	0.0138077	0.0151218	0.016757	0.0185598	0.0203262	0.0218198	0.0227949	0.0230223	0.0223156	0.0205543	0.017702	0.0138169	0.00905169	0.00364234	-0.00211393	-0.00788808	-0.0133514	-0.0182047	-0.0222011	-0.0251592
724	-0.0462496	-0.0459633	-0.046409	-0.0474869	-0.0490802	-0.0510604	-0.0532925	-0.0556373	-0.0579523	-0.0600919	-0.0619072	-0.0632482	-0.0639683	-0.0639338	-0.0630361	-0.0612074	-0.0584348	-0.0547721	-0.0503466	-0.045359	-0.0400761	-0.0348158	-0.0299236	-0.0257418	-0.0225741	-0.0206495	-0.0200905	-0.0208881	-0.0228899	-0.0258023	-0.0292083	-0.0326008	-0.0354276	-0.0371436	-0.0372647	-0.0354168	-0.0313751	-0.0250897	-0.0166938	-0.00649607	0.00504435	0.0173542	0.029791	0.0416926	0.0524272	0.0614411	0.0683012	0.0727295	0.0746242
725	-0.0347735	-0.0327232	-0.0312881	-0.0305102	-0.0303717	-0.0307976	-0.0316643	-0.0328133	-0.0340697	-0.035261	-0.036235	-0.0368738	-0.037103	-0.0368964	-0.036277	-0.0353136	-0.0341141	-0.0328156	-0.0315698	-0.0305271	-0.0298178	-0.0295366	-0.0297289	-0.0303832	-0.0314295	-0.0327429	-0.0341521	-0.0354504	-0.0364085	-0.0367881	-0.0363568	-0.0349026	-0.0322497	-0.0282737	-0.0229161	-0.016195	-0.00821414	0.000835724	0.0106812	0.0209788	0.031334	0.0413271	0.0505424	0.0586008	0.0651911	0.070097	0.0732156	0.0745638	0.0742713
726	0.0403925	0.0424803	0.0447555	0.0472347	0.0499083	0.0527373	0.0556552	0.0585721	0.0613824	0.063974	0.0662386	0.0680824	0.0694346	0.0702537	0.0705308	0.0702891	0.0695809	0.0684815	0.0670812	0.0654769	0.063763	0.0620246	0.0603321	0.0587384	0.0572798	0.0559795	0.0548524	0.0539124	0.0531765	0.0526695	0.0524241	0.0524794	0.0528772	0.0536555	0.0548423	0.0564473	0.0584522	0.0608013	0.0633906	0.0660604	0.0685906	0.0707035	0.0720749	0.0723518	0.071179	0.068228	0.0632279	0.055993	0.0464436
727	0.0583137	0.0614584	0.0647614	0.0683468	0.0723415	0.0768436	0.0818925	0.0874427	0.0933476	0.0993572	0.105129	0.110256	0.114307	0.116872	0.117618	0.116332	0.112959	0.107618	0.1006	0.0923546	0.0834461	0.0745083	0.0661867	0.0590792	0.0536793	0.0503276	0.0491776	0.0501796	0.0530865	0.0574796	0.0628119	0.068462	0.0737925	0.0782059	0.0811937	0.0823736	0.0815132	0.0785402	0.0735394	0.0667394	0.0584893	0.0492294	0.039457	0.0296898	0.0204299	0.0121285	0.00515501	-0.000231127	-0.00390049
728	0.038527	0.0449479	0.0520626	0.0593754	0.0664017	0.0727046	0.077927	0.0818156	0.0842348	0.0851711	0.0847244	0.083091	0.080539	0.0773788	0.0739327	0.0705053	0.0673558	0.0646758	0.0625732	0.0610631	0.0600659	0.0594139	0.0588647	0.0581232	0.0568717	0.0548067	0.0516787	0.0473304	0.0417256	0.034966	0.0272902	0.0190548	0.0107003	0.00270462	-0.00446735	-0.0104147	-0.0148437	-0.0175985	-0.0186761	-0.0182226	-0.0165126	-0.0139144	-0.0108458	-0.00772643	-0.00493215	-0.00275543	-0.00137689	-0.000850265	-0.00110305
729	-0.0379694	-0.0306855	-0.0230816	-0.015296	-0.00750161	9.18329e-05	0.00724043	0.0136746	0.0191123	0.0232768	0.0259175	0.0268323	0.0258877	0.0230335	0.0183106	0.0118497	0.00386257	-0.00537486	-0.015545	-0.0263152	-0.0373662	-0.0484168	-0.0592454	-0.0697024	-0.0797169	-0.0892942	-0.0985071	-0.107481	-0.116376	-0.125361	-0.134599	-0.144216	-0.154292	-0.164842	-0.17581	-0.187062	-0.198396	-0.209548	-0.220209	-0.230049	-0.238735	-0.24596	-0.251455	-0.255	-0.256433	-0.25565	-0.252608	-0.247322	-0.239869
730	0.10125	0.0968984	0.0918327	0.0860867	0.0797401	0.0729235	0.0658166	0.0586403	0.0516417	0.0450723	0.0391632	0.0340989	0.0299947	0.0268804	0.0246937	0.0232828	0.0224205	0.021826	0.0211947	0.0202323	0.0186883	0.0163861	0.0132432	0.00928029	0.00461656	-0.000546983	-0.00595354	-0.0113215	-0.0163755	-0.0208736	-0.0246269	-0.0275109	-0.0294684	-0.0305052	-0.0306795	-0.0300877	-0.0288481	-0.0270839	-0.0249106	-0.0224264	-0.0197095	-0.0168196	-0.0138027	-0.0106968	-0.00753793	-0.00436366	-0.00121554	0.00186083	0.00481756
731	0.0360337	0.0382185	0.0404607	0.0424212	0.0438095	0.0444072	0.0440807	0.0427855	0.0405608	0.0375162	0.0338141	0.0296509	0.025238	0.0207868	0.0164974	0.0125521	0.00911128	0.00631143	0.00426234	0.00304384	0.00270219	0.00324739	0.00465196	0.00685163	0.0097482	0.0132147	0.0171025	0.0212501	0.0254922	0.029669	0.0336341	0.0372618	0.0404517	0.0431315	0.0452576	0.0468151	0.0478151	0.0482936	0.0483092	0.0479407	0.0472837	0.0464467	0.0455438	0.0446867	0.0439744	0.043483	0.0432574	0.0433064	0.0436024
732	-0.111574	-0.107693	-0.103548	-0.099213	-0.0947922	-0.0904098	-0.0861951	-0.0822647	-0.0787068	-0.0755731	-0.0728782	-0.0706061	-0.0687213	-0.0671805	-0.0659422	-0.0649709	-0.0642379	-0.0637179	-0.0633844	-0.0632056	-0.0631405	-0.063137	-0.0631304	-0.0630427	-0.0627822	-0.062246	-0.0613255	-0.0599183	-0.0579435	-0.0553593	-0.0521793	-0.0484835	-0.0444199	-0.0401951	-0.0360514	-0.0322353	-0.0289598	-0.0263701	-0.0245155	-0.0233372	-0.0226716	-0.0222718	-0.0218436	-0.0210899	-0.0197573	-0.0176755	-0.0147833	-0.0111383	-0.00691001
733	-0.0356169	-0.0322681	-0.0283937	-0.0241576	-0.0197473	-0.0153637	-0.0112105	-0.00748465	-0.00436856	-0.00202389	-0.000585898	-0.000157482	-0.00080228	-0.00253689	-0.00532329	-0.00906329	-0.0135974	-0.0187106	-0.0241456	-0.0296231	-0.0348663	-0.0396264	-0.0437039	-0.0469651	-0.0493487	-0.0508643	-0.0515822	-0.0516182	-0.0511156	-0.0502276	-0.0491015	-0.0478663	-0.0466263	-0.0454601	-0.0444254	-0.0435668	-0.0429236	-0.0425344	-0.0424371	-0.0426645	-0.0432357	-0.0441483	-0.0453727	-0.0468512	-0.0485033	-0.050236	-0.0519575	-0.0535892	-0.0550774
734	-0.0146611	-0.0153422	-0.0164557	-0.0178782	-0.0194751	-0.0211119	-0.0226654	-0.0240319	-0.0251318	-0.0259068	-0.0263149	-0.0263214	-0.0258924	-0.0249884	-0.0235612	-0.0215531	-0.0188986	-0.015529	-0.0113799	-0.00640075	-0.000568197	0.00610013	0.013533	0.0215974	0.0300986	0.0387886	0.0473824	0.0555808	0.0630942	0.0696673	0.0750986	0.0792546	0.082076	0.0835749	0.0838264	0.0829541	0.0811162	0.0784915	0.0752692	0.0716417	0.0678005	0.0639314	0.0602093	0.0567905	0.0538036	0.0513407	0.0494506	0.0481335	0.0473414
735	-0.105126	-0.106613	-0.108148	-0.109228	-0.109346	-0.108035	-0.1049	-0.0996478	-0.0920978	-0.082197	-0.0700204	-0.0557704	-0.0397707	-0.0224541	-0.00434161	0.0139873	0.0319318	0.0489084	0.0643883	0.0779262	0.0891818	0.0979318	0.104074	0.107627	0.108721	0.107589	0.104547	0.0999719	0.0942795	0.0878943	0.0812279	0.07466	0.0685259	0.0631082	0.0586321	0.0552617	0.0530969	0.0521722	0.0524579	0.0538666	0.0562639	0.0594819	0.0633337	0.0676244	0.0721584	0.0767401	0.0811711	0.0852438	0.0887364
736	0.0631478	0.0698947	0.0766202	0.0832444	0.0897163	0.0959919	0.102015	0.107701	0.112934	0.117569	0.121446	0.124405	0.126307	0.127054	0.126602	0.124969	0.122244	0.118581	0.114195	0.109351	0.10435	0.0995148	0.0951641	0.0915922	0.0890423	0.0876832	0.0875897	0.0887315	0.090972	0.0940782	0.097742	0.10161	0.105318	0.108525	0.110948	0.112386	0.112738	0.112011	0.110313	0.107844	0.104864	0.101658	0.0984982	0.0956059	0.0931195	0.0910752	0.0894018	0.0879297	0.0864128
737	-0.00812931	-0.010537	-0.0133892	-0.0165867	-0.0199844	-0.0233984	-0.0266167	-0.0294115	-0.0315561	-0.0328415	-0.0330947	-0.0321942	-0.0300813	-0.0267662	-0.0223291	-0.016917	-0.0107359	-0.00403833	0.00289354	0.00977016	0.0163185	0.0223055	0.0275573	0.0319722	0.0355252	0.0382623	0.0402882	0.0417459	0.042794	0.0435831	0.0442342	0.0448219	0.0453645	0.0458233	0.0461127	0.0461169	0.0457133	0.0447944	0.0432862	0.0411598	0.0384356	0.0351818	0.0315097	0.0275665	0.0235265	0.0195812	0.0159273	0.0127529	0.0102235
738	0.090737	0.0980789	0.104461	0.109642	0.113437	0.115718	0.116409	0.115494	0.113011	0.109054	0.103772	0.0973659	0.0900747	0.0821633	0.0739042	0.0655598	0.0573681	0.0495345	0.0422291	0.0355921	0.0297407	0.0247774	0.0207939	0.0178688	0.0160608	0.0153988	0.0158734	0.0174326	0.0199842	0.0234032	0.0275418	0.0322397	0.0373315	0.0426507	0.0480304	0.0533027	0.0582993	0.0628547	0.066813	0.0700375	0.072421	0.0738959	0.0744395	0.0740753	0.0728687	0.0709182	0.0683447	0.0652799	0.0618554
739	-0.0692527	-0.0708309	-0.0705908	-0.0688407	-0.0659577	-0.0623519	-0.058429	-0.0545554	-0.051032	-0.0480757	-0.0458129	-0.0442804	-0.0434346	-0.0431649	-0.0433091	-0.043668	-0.0440177	-0.0441201	-0.0437346	-0.0426304	-0.0406034	-0.0374942	-0.033206	-0.0277181	-0.0210944	-0.0134837	-0.00511357	0.00372179	0.0126793	0.0213871	0.0294671	0.0365573	0.0423352	0.0465405	0.0489986	0.0496425	0.0485313	0.045859	0.0419498	0.0372381	0.0322336	0.0274778	0.023496	0.0207528	0.0196129	0.0203111	0.0229337	0.0274126	0.0335317
740	0.0137152	0.021048	0.0284877	0.0358033	0.0427543	0.0491008	0.0546151	0.0590949	0.0623767	0.0643484	0.0649618	0.0642413	0.0622907	0.0592929	0.0555048	0.0512453	0.0468785	0.0427898	0.0393589	0.036928	0.0357722	0.0360713	0.0378905	0.0411704	0.0457292	0.0512771	0.0574423	0.0638057	0.0699429	0.075467	0.0800668	0.083536	0.0857888	0.0868603	0.0868904	0.0860962	0.0847357	0.0830717	0.0813399	0.0797273	0.0783584	0.0772926	0.0765272	0.0760072	0.0756379	0.0753005	0.0748696	0.0742309	0.0732976
741	-0.139784	-0.138315	-0.135481	-0.131263	-0.125725	-0.119002	-0.11128	-0.102786	-0.0937663	-0.0844762	-0.0751673	-0.0660779	-0.0574234	-0.0493856	-0.0421011	-0.035652	-0.0300608	-0.02529	-0.0212465	-0.0177885	-0.0147343	-0.0118731	-0.00897895	-0.00582883	-0.00222422	0.00198651	0.00688899	0.012491	0.0187207	0.0254355	0.0324409	0.039514	0.0464306	0.0529889	0.0590282	0.0644396	0.0691674	0.0732028	0.0765697	0.0793087	0.0814597	0.0830487	0.0840806	0.0845363	0.0843764	0.0835477	0.0819944	0.0796703	0.0765537
742	0.0174649	0.0190054	0.0209894	0.0231942	0.0253763	0.027295	0.0287386	0.029552	0.0296584	0.0290705	0.0278884	0.0262837	0.0244707	0.0226719	0.0210808	0.0198303	0.0189723	0.0184713	0.0182135	0.0180304	0.0177303	0.0171345	0.016109	0.014589	0.0125917	0.0102164	0.00763386	0.00506531	0.0027556	0.000943024	-0.000170305	-0.000444495	0.000178746	0.00166627	0.00389551	0.00666906	0.00974009	0.0128447	0.0157364	0.0182168	0.02016	0.0215255	0.0223602	0.0227889	0.0229956	0.0231979	0.0236188	0.0244567	0.0258588
743	-0.06437	-0.0603597	-0.0553421	-0.0495356	-0.0432161	-0.0366943	-0.0302885	-0.0242964	-0.0189693	-0.0144947	-0.0109883	-0.00849417	-0.00699328	-0.00641378	-0.00664163	-0.00752934	-0.00890348	-0.0105729	-0.0123393	-0.0140114	-0.015421	-0.0164393	-0.0169925	-0.0170718	-0.0167399	-0.0161304	-0.0154417	-0.0149263	-0.0148742	-0.0155927	-0.0173824	-0.0205084	-0.0251707	-0.031473	-0.0393957	-0.0487778	-0.0593111	-0.0705528	-0.0819545	-0.0929086	-0.102805	-0.111089	-0.11732	-0.121207	-0.122636	-0.121663	-0.118505	-0.113499	-0.107064
744	-0.0488904	-0.0527421	-0.0568452	-0.0612093	-0.0658821	-0.0709354	-0.0764461	-0.0824743	-0.0890446	-0.0961329	-0.10366	-0.111495	-0.119466	-0.127376	-0.135033	-0.14227	-0.148974	-0.155099	-0.160672	-0.16579	-0.170603	-0.175293	-0.180039	-0.184992	-0.190236	-0.195771	-0.201493	-0.207202	-0.212611	-0.217377	-0.221136	-0.223541	-0.224291	-0.223164	-0.220023	-0.214829	-0.207643	-0.198623	-0.188016	-0.176149	-0.163413	-0.150246	-0.13711	-0.124466	-0.112751	-0.102342	-0.0935358	-0.0865173	-0.0813462
745	0.030176	0.0278696	0.0264347	0.0258545	0.0260347	0.0268211	0.0280217	0.0294307	0.0308502	0.0321091	0.0330767	0.0336691	0.0338492	0.0336189	0.0330057	0.0320472	0.030777	0.0292153	0.0273648	0.0252144	0.0227464	0.0199488	0.0168288	0.0134267	0.00982645	0.00616203	0.00261601	-0.00058847	-0.0032031	-0.00497573	-0.0056749	-0.00511409	-0.00317191	0.000194488	0.00494345	0.0109497	0.0180109	0.0258575	0.0341675	0.0425825	0.0507281	0.0582352	0.0647637	0.0700255	0.0738048	0.0759738	0.0765009	0.0754514	0.0729804
746	0.00809995	0.00864391	0.00977199	0.011387	0.0133054	0.0152776	0.0170178	0.0182392	0.0186909	0.0181911	0.0166537	0.0141037	0.01068	0.00662515	0.00226292	-0.00203128	-0.00586458	-0.00886073	-0.0106912	-0.0111014	-0.00992974	-0.00712106	-0.00273108	0.00307609	0.0100388	0.0178165	0.0260148	0.0342151	0.0420053	0.0490081	0.0549043	0.0594504	0.0624879	0.0639466	0.0638418	0.0622666	0.0593814	0.0554016	0.0505853	0.0452206	0.0396123	0.0340694	0.0288916	0.0243548	0.0206959	0.0180966	0.016668	0.016439	0.0173512
747	-0.219829	-0.215545	-0.209087	-0.200808	-0.191112	-0.180429	-0.169191	-0.157803	-0.146635	-0.136005	-0.126183	-0.117383	-0.109764	-0.103419	-0.0983735	-0.0945759	-0.091897	-0.0901348	-0.0890248	-0.0882567	-0.0874947	-0.086401	-0.084662	-0.0820136	-0.0782625	-0.0733017	-0.067116	-0.0597788	-0.0514404	-0.0423098	-0.0326339	-0.0226763	-0.0126983	-0.00294524	0.00636369	0.01504	0.022928	0.0299047	0.035879	0.04079	0.0446058	0.0473219	0.0489595	0.049564	0.0492019	0.0479577	0.0459323	0.0432422	0.0400214
748	0.0444045	0.0392552	0.0346718	0.0308969	0.028092	0.0263225	0.025552	0.0256453	0.0263796	0.0274641	0.0285653	0.0293365	0.0294507	0.0286299	0.0266709	0.0234616	0.0189879	0.0133306	0.00665382	-0.000814257	-0.00880406	-0.0170291	-0.0252088	-0.0330891	-0.0404579	-0.0471579	-0.0530949	-0.0582412	-0.0626348	-0.0663727	-0.069598	-0.0724824	-0.0752053	-0.0779341	-0.0808059	-0.0839152	-0.0873082	-0.0909818	-0.0948875	-0.0989392	-0.103022	-0.107002	-0.110737	-0.114081	-0.116894	-0.119043	-0.120409	-0.120894	-0.120426
749	0.0480642	0.0399751	0.0311262	0.0218478	0.012478	0.00334067	-0.00527522	-0.0131317	-0.0200526	-0.0259277	-0.0307122	-0.0344208	-0.0371203	-0.0389217	-0.0399732	-0.0404548	-0.0405746	-0.0405643	-0.0406748	-0.0411682	-0.0423059	-0.0443329	-0.0474598	-0.0518446	-0.0575763	-0.0646624	-0.0730228	-0.0824905	-0.0928185	-0.103693	-0.114749	-0.125595	-0.13583	-0.14507	-0.152973	-0.159262	-0.16374	-0.166306	-0.166954	-0.165776	-0.16294	-0.158677	-0.153252	-0.146949	-0.140043	-0.132784	-0.125389	-0.118037	-0.110876
750	-0.0114778	-0.00254066	0.00547406	0.0121932	0.0173606	0.0208528	0.0226804	0.0229739	0.021959	0.0199234	0.0171818	0.0140404	0.0107669	0.00756564	0.00456315	0.00180249	-0.000751035	-0.00319484	-0.00566626	-0.008315	-0.0112742	-0.0146343	-0.0184233	-0.0225974	-0.0270417	-0.0315821	-0.0360047	-0.0400791	-0.0435836	-0.0463297	-0.0481813	-0.0490683	-0.0489907	-0.048013	-0.0462491	-0.0438408	-0.0409334	-0.0376547	-0.0340991	-0.0303223	-0.026344	-0.0221587	-0.01775	-0.0131047	-0.00822422	-0.00313066	0.00213129	0.00749668	0.0128847
751	-0.0296359	-0.0265695	-0.0226462	-0.017953	-0.01261	-0.00676912	-0.000613468	0.00564665	0.0117803	0.0175462	0.0227064	0.0270408	0.0303621	0.0325295	0.0334604	0.033139	0.0316222	0.0290419	0.0256017	0.0215674	0.0172517	0.0129925	0.00912568	0.0059555	0.00372473	0.00258797	0.00259205	0.00366724	0.0056321	0.00821274	0.0110748	0.0138639	0.0162485	0.0179588	0.0188152	0.0187425	0.0177698	0.0160163	0.0136689	0.0109543	0.00811257	0.00537485	0.00294832	0.00100804	-0.000306001	-0.000889178	-0.000671917	0.000380257	0.00226648
752	-0.0200083	-0.0200917	-0.0198387	-0.0191298	-0.0178813	-0.0160559	-0.0136695	-0.0107923	-0.00754186	-0.00407119	-0.000552341	0.00284089	0.00594923	0.00864163	0.0108251	0.0124501	0.0135107	0.0140411	0.0141087	0.0138051	0.0132359	0.0125105	0.011731	0.0109828	0.0103269	0.00979592	0.00939274	0.0090933	0.00885196	0.00860963	0.00830384	0.00787981	0.00730132	0.00655936	0.00567655	0.00470537	0.00372004	0.00280364	0.00203387	0.00147077	0.00114918	0.00107679	0.00123706	0.00159457	0.00210015	0.00269404	0.00330699	0.00386065	0.00426946
753	0.0519311	0.0493427	0.0463304	0.0431755	0.0401364	0.037423	0.0351774	0.0334637	0.032266	0.031494	0.0309938	0.0305641	0.0299747	0.0289899	0.0273917	0.0250055	0.0217223	0.0175174	0.0124627	0.00672917	0.000581732	-0.00563701	-0.0115316	-0.0166866	-0.0207053	-0.0232486	-0.0240723	-0.0230555	-0.0202197	-0.0157355	-0.00991598	-0.00319783	0.00389071	0.0107723	0.0168713	0.0216672	0.0247454	0.0258381	0.0248512	0.0218731	0.0171642	0.0111297	0.00427876	-0.002824	-0.00960977	-0.015554	-0.0202182	-0.0232818	-0.0245618
754	0.0410158	0.0437596	0.0460926	0.0478194	0.0487861	0.0488931	0.0481013	0.0464319	0.043959	0.0407979	0.0370919	0.0330021	0.0287021	0.024377	0.0202244	0.0164536	0.0132792	0.0109082	0.00952203	0.00925634	0.0101823	0.0122938	0.0155035	0.0196486	0.0245069	0.0298179	0.0353084	0.0407159	0.0458098	0.0504069	0.0543825	0.0576742	0.0602803	0.0622524	0.0636836	0.0646936	0.0654149	0.0659798	0.0665114	0.0671174	0.0678865	0.0688857	0.0701575	0.0717134	0.0735265	0.0755227	0.077575	0.0795045	0.0810884
755	-0.0320499	-0.0403174	-0.0485491	-0.0568209	-0.0651914	-0.0736757	-0.0822278	-0.0907347	-0.0990228	-0.106876	-0.11406	-0.120351	-0.125558	-0.129542	-0.132225	-0.133591	-0.133684	-0.132594	-0.130445	-0.127378	-0.123539	-0.119057	-0.114035	-0.108542	-0.102609	-0.0962292	-0.0893732	-0.0820017	-0.074086	-0.0656246	-0.0566543	-0.0472544	-0.037543	-0.0276687	-0.0178009	-0.00811948	0.00119223	0.00995341	0.0179898	0.0251381	0.0312518	0.0362101	0.0399282	0.0423708	0.0435619	0.0435905	0.0426082	0.0408161	0.0384452
756	0.0443676	0.044559	0.0443381	0.0434677	0.0417306	0.0389551	0.0350378	0.0299642	0.0238221	0.0168056	0.00920791	0.00140208	-0.00618743	-0.0131199	-0.0189759	-0.0233943	-0.0261043	-0.0269505	-0.0259079	-0.0230841	-0.0187081	-0.0131066	-0.00667177	0.000176456	0.00702873	0.0135217	0.0193665	0.0243675	0.0284289	0.0315498	0.0338081	0.035337	0.036297	0.0368478	0.0371239	0.0372174	0.037171	0.0369806	0.0366085	0.0360025	0.0351186	0.033941	0.0324948	0.0308475	0.0291	0.0273685	0.0257637	0.0243721	0.0232405
757	0.0469286	0.0466762	0.0449426	0.0420081	0.038234	0.0340262	0.0297975	0.0259322	0.0227554	0.0205089	0.0193352	0.019269	0.0202381	0.0220721	0.0245204	0.0272771	0.0300101	0.0323924	0.0341312	0.0349937	0.0348268	0.0335689	0.0312536	0.028003	0.0240141	0.0195375	0.0148519	0.010236	0.00594006	0.00216177	-0.000970637	-0.00340544	-0.00516361	-0.00632617	-0.00701598	-0.00737834	-0.00756331	-0.00771156	-0.00794339	-0.00835008	-0.00898649	-0.00986546	-0.0109552	-0.0121815	-0.0134359	-0.0145888	-0.015507	-0.0160707	-0.0161887
758	-0.0235466	-0.0267288	-0.0289503	-0.0301582	-0.030393	-0.0297843	-0.0285379	-0.0269136	-0.0251956	-0.0236597	-0.0225419	-0.0220106	-0.022148	-0.0229419	-0.0242893	-0.0260112	-0.0278774	-0.0296345	-0.0310345	-0.0318583	-0.031932	-0.031135	-0.0294033	-0.0267267	-0.0231442	-0.018736	-0.0136133	-0.00790821	-0.00176347	0.00467494	0.0112631	0.0178627	0.0243429	0.0305816	0.0364657	0.0418906	0.0467596	0.0509822	0.0544718	0.0571436	0.0589129	0.0596973	0.0594214	0.0580268	0.0554832	0.0518002	0.0470356	0.0412984	0.034746
759	0.0382588	0.0350898	0.0318622	0.0287694	0.0260123	0.023787	0.0222705	0.0216074	0.0218979	0.023188	0.0254637	0.0286476	0.0326002	0.0371239	0.0419712	0.0468583	0.0514825	0.0555441	0.0587704	0.0609389	0.0618953	0.0615661	0.0599615	0.0571728	0.0533626	0.0487524	0.0436069	0.0382168	0.0328801	0.0278837	0.0234842	0.0198908	0.0172496	0.0156319	0.0150281	0.0153491	0.0164366	0.0180816	0.0200474	0.0220959	0.0240125	0.0256265	0.0268254	0.0275605	0.0278456	0.0277479	0.027374	0.026854	0.0263246
760	0.0387108	0.0359815	0.0332404	0.0306636	0.0283973	0.0265501	0.0251899	0.0243444	0.0240038	0.0241246	0.0246349	0.0254394	0.0264238	0.0274603	0.0284123	0.0291405	0.0295095	0.0293955	0.0286937	0.0273258	0.0252476	0.0224545	0.0189864	0.0149304	0.010421	0.00563565	0.000786895	-0.00389165	-0.00816314	-0.0118084	-0.0146478	-0.0165597	-0.0174942	-0.017478	-0.0166111	-0.0150555	-0.0130197	-0.0107396	-0.00846078	-0.00642151	-0.00483715	-0.00388643	-0.00369903	-0.00434522	-0.00582833	-0.00808105	-0.0109661	-0.014282	-0.0177729
[truncated: 3,713 more rows]
[truncated: 452 more columns]

## Sheet: Figure_4c_middle
mouse	time	0.0 Hz	0.5 Hz	1.0 Hz	1.5 Hz	2.0 Hz	2.5 Hz	3.0 Hz	3.5 Hz	4.0 Hz	4.5 Hz	5.0 Hz	5.5 Hz	6.0 Hz	6.5 Hz	7.0 Hz	7.5 Hz	8.0 Hz	8.5 Hz	9.0 Hz	9.5 Hz	10.0 Hz	10.5 Hz	11.0 Hz	11.5 Hz	12.0 Hz	12.5 Hz	13.0 Hz	13.5 Hz	14.0 Hz	14.5 Hz	15.0 Hz	15.5 Hz	16.0 Hz	16.5 Hz	17.0 Hz	17.5 Hz	18.0 Hz	18.5 Hz	19.0 Hz	19.5 Hz	20.0 Hz	20.5 Hz	21.0 Hz	21.5 Hz	22.0 Hz	22.5 Hz	23.0 Hz	23.5 Hz
[truncated: 360 more rows]
[truncated: 3 more columns]

[truncated: 12 more sheets: Figure_4c_bottom, Figure_4d_top, Figure_4d_middle, Figure_4d_bottom, Figure_4e_top, Figure_4e_middle, Figure_4e_bottom, Figure_4f_left, Figure_4f_right, Figure_4g, Figure_4h, Figure_4i]
