# Supplementary material for: A medullary hub for controlling REM sleep and pontine waves
Source: Nat Commun. 2023 Jul 3;14:3922. doi: 10.1038/s41467-023-39496-0 (PMC10318054; doi:10.1038/s41467-023-39496-0)
Supplement: Supplementary file 4 — Source Data [file 41467_2023_39496_MOESM4_ESM.zip › Figure5_SourceData.xlsx]

## Sheet: Experimental_Subjects
Panel(s)	Species	Strain	Virus	# Mice	# Males	# Females	Age
a - c	—	—	—	—	—	—	—
d - g	Mus musculus	CRH-Cre	hM3D(Gq) mCherry	11 9	5 5	6 4	9 - 14 wks 10 - 16 wks
h - k	Mus musculus	CRH-Cre	hM4D(Gi) mCherry	10 9	4 5	6 4	10 - 13 wks 10 - 16 wks

## Sheet: Figure_5b
Raw EEG
t	3960.0	3960.1	3960.2	3960.3	3960.4	3960.5	3960.6	3960.7	3960.8	3960.9	3961.0	3961.1	3961.2	3961.3	3961.4	3961.5	3961.6	3961.7	3961.8	3961.9	3962.0	3962.1	3962.2	3962.3	3962.4	3962.5	3962.6	3962.7	3962.8	3962.9	3963.0	3963.1	3963.2	3963.3	3963.4	3963.5	3963.6	3963.7	3963.8	3963.9	3964.0	3964.1	3964.2	3964.3	3964.4	3964.5	3964.6	3964.7	3964.8
amp	0.003	-0.024	-0.001	0.022	-0.011	0.022	-0.02	-0.009	-0.016	0.014	0.032	0.001	0.025	0.001	-0.009	0.002	-0.005	0.019	0.011	-0.041	-0.042	-0.004	-0.027	-0.03	0.013	0.012	0.065	-0.026	0.001	0.028	-0.037	0.004	-0.012	-0.022	-0.014	0.029	0.015	-0.005	-0.0	0.017	-0.009	0.056	0.007	0.025	-0.001	-0.005	-0.016	-0.02	-0.046
EEG spectrogram
t	3960.0	3962.51	3965.01	3967.52	3970.02	3972.53	3975.03	3977.54	3980.04	3982.55	3985.05	3987.56	3990.06	3992.57	3995.07	3997.58	4000.08	4002.59	4005.09	4007.6	4010.1	4012.61	4015.11	4017.62	4020.12	4022.63	4025.13	4027.64	4030.14	4032.65	4035.15	4037.66	4040.16	4042.67	4045.17	4047.68	4050.18	4052.69	4055.19	4057.7	4060.2	4062.71	4065.21	4067.72	4070.22	4072.73	4075.23	4077.74	4080.24
25.0 Hz	38.197	45.797	29.729	24.725	18.173	16.183	33.454	28.681	2.927	2.427	19.009	23.787	9.851	7.104	6.56	24.039	54.503	39.185	23.421	67.05	77.943	67.214	45.301	17.699	29.154	23.154	17.074	40.701	42.982	15.002	4.915	36.339	55.351	52.821	66.763	51.605	54.669	73.385	57.63	28.863	6.353	5.968	14.328	17.399	17.301	11.368	15.902	24.824	16.351
24.5 Hz	103.053	144.895	143.369	120.933	100.277	102.958	98.804	84.079	41.768	44.259	107.009	129.13	79.851	46.486	53.476	140.757	246.109	159.906	115.899	190.402	149.978	115.717	142.782	114.311	86.957	60.289	33.322	87.583	134.345	116.082	91.792	152.04	205.014	219.969	225.876	198.343	191.948	229.664	231.507	155.642	74.538	33.782	50.002	59.357	58.581	117.279	165.192	157.08	134.848
24.0 Hz	94.0	245.489	449.889	361.748	226.283	220.074	108.929	90.54	82.688	149.979	351.664	335.83	155.614	130.346	148.243	339.163	411.811	298.088	402.549	317.26	447.513	660.885	453.743	242.617	204.551	396.74	361.064	310.257	418.093	300.159	197.333	333.588	376.964	346.715	290.603	233.722	264.911	209.105	476.175	647.784	358.76	190.561	300.521	299.725	200.59	294.858	322.99	288.886	311.917
23.5 Hz	84.916	238.455	412.445	275.345	344.266	550.969	371.704	148.037	76.165	126.077	326.319	402.342	260.44	184.006	125.084	384.769	499.34	252.479	358.477	444.158	1222.822	2371.089	2309.786	1098.437	392.815	637.186	564.915	606.861	780.738	469.872	414.971	862.926	841.663	962.274	1194.588	742.661	480.404	454.854	737.519	1081.165	757.593	393.962	491.75	565.975	437.42	611.121	682.263	501.835	456.224
23.0 Hz	85.452	268.274	540.824	389.427	309.5	582.005	539.365	247.517	86.945	122.185	342.329	371.237	231.743	184.083	150.237	251.244	328.625	207.55	231.23	413.542	981.866	2047.236	2182.853	1112.021	747.497	893.583	614.578	531.637	578.013	642.683	970.65	1410.049	1688.086	1327.18	1448.843	1514.858	1140.044	1059.833	637.289	683.563	810.684	497.562	335.979	369.762	725.981	1422.948	1431.864	922.552	718.125
22.5 Hz	80.895	573.713	925.741	637.079	429.813	630.726	673.62	302.288	114.807	122.522	587.388	764.384	447.957	249.991	229.016	664.842	764.301	470.746	631.996	751.415	664.392	1203.354	1227.25	823.917	927.429	717.435	378.922	391.352	631.199	1047.94	1066.039	1392.705	1799.927	1273.434	1930.011	2455.859	1658.254	1053.23	714.916	687.508	648.91	466.794	271.183	282.49	813.962	1461.876	1521.809	1170.064	870.89
22.0 Hz	80.469	688.723	2088.895	1922.583	1143.2	1276.624	992.746	484.233	159.842	92.914	647.535	877.606	406.04	209.709	200.571	607.583	655.801	357.816	743.009	1063.32	897.499	1258.131	1310.983	927.072	864.856	1473.579	1952.468	1272.719	1182.757	1280.36	976.418	980.771	1113.657	799.792	678.144	1101.518	961.148	504.587	592.887	825.911	862.349	1037.157	810.492	629.471	548.691	805.656	1050.686	947.619	1088.815
21.5 Hz	110.761	353.683	812.303	1034.778	1559.492	1309.186	574.375	353.013	121.885	212.824	591.732	834.872	439.748	128.866	186.543	189.417	242.177	218.828	372.965	1095.44	1969.901	2665.317	2062.541	1276.643	1372.429	1551.005	1893.225	1511.156	1062.98	1073.908	1518.968	1899.553	1164.118	850.725	850.361	736.398	932.598	503.313	310.612	526.441	789.731	1310.885	1276.206	828.643	473.633	474.528	780.954	1244.963	1188.356
21.0 Hz	133.354	439.727	1394.219	1679.589	1186.565	794.633	445.337	234.283	98.997	260.398	848.605	851.942	248.991	87.897	147.941	307.534	349.287	223.878	387.373	528.304	1081.581	1436.284	1367.101	1572.03	1781.747	1734.286	1069.702	682.053	668.384	684.363	1546.485	2440.201	1844.704	1204.425	797.458	409.582	554.303	415.142	510.104	759.68	677.931	749.5	555.037	581.328	813.723	1128.209	1649.363	1299.66	572.097
20.5 Hz	106.007	154.166	503.224	1152.584	1070.094	432.275	328.147	362.776	192.554	140.737	580.014	636.351	185.467	121.783	206.64	433.281	441.306	233.403	384.418	540.544	783.54	1470.852	1326.279	739.426	893.801	875.093	758.966	752.979	589.415	530.017	616.471	1018.938	1088.181	927.291	792.799	880.016	848.5	313.669	949.482	1975.64	1487.439	679.727	403.443	505.007	642.886	717.018	788.109	543.506	329.303
20.0 Hz	103.983	124.482	197.177	469.719	502.288	251.447	289.36	290.29	174.108	102.843	364.567	526.233	294.181	150.066	110.156	257.36	330.873	220.85	509.23	968.14	893.149	996.522	926.255	659.798	651.505	436.209	638.84	826.926	713.686	647.649	555.121	1005.855	1301.368	971.489	1089.68	1178.471	731.363	273.758	491.579	1258.641	1295.558	1219.001	866.51	233.296	270.805	288.804	465.398	620.791	479.937
19.5 Hz	135.199	196.126	285.705	297.028	357.07	357.799	325.396	210.308	103.646	128.667	298.797	452.47	364.716	283.794	251.818	267.73	304.74	348.842	529.993	614.976	644.215	746.563	535.403	711.342	925.066	949.609	1120.001	838.188	735.247	585.072	404.547	727.084	960.297	761.17	1069.757	1118.265	607.162	329.957	168.768	491.902	832.671	1614.207	1416.293	429.857	470.257	373.741	287.043	884.266	1122.663
19.0 Hz	309.842	278.639	212.779	298.001	1016.584	1073.035	406.358	200.779	190.297	221.744	233.015	378.236	531.149	436.858	370.511	541.818	493.429	294.701	320.141	555.139	873.622	852.655	585.174	1020.453	1690.814	1349.552	854.843	953.06	1054.827	856.796	588.056	729.906	629.512	421.296	635.978	691.767	561.219	399.821	285.448	417.219	1137.403	1758.24	1464.786	789.431	441.341	397.453	529.983	1151.762	1401.886
18.5 Hz	575.208	548.442	303.03	377.453	1227.592	1329.938	601.261	311.253	303.787	292.226	288.521	294.401	430.952	550.802	634.676	913.376	759.74	387.736	756.389	1281.164	901.696	399.078	299.825	715.128	1039.066	522.507	249.898	618.61	971.186	819.183	602.187	602.412	367.07	150.859	686.578	1080.207	570.31	324.831	585.801	735.26	1084.421	1248.29	703.893	312.807	259.355	350.223	544.199	558.235	767.075
18.0 Hz	412.454	515.174	367.163	529.126	894.75	693.457	311.338	325.312	389.585	296.332	347.739	409.928	350.349	384.105	456.763	777.565	1081.298	791.912	880.203	1360.143	892.315	593.625	714.969	696.058	576.608	296.878	227.379	211.725	416.419	860.223	870.943	455.025	375.861	374.939	818.603	1258.275	646.262	409.791	772.976	702.149	911.953	1330.547	969.027	365.026	197.743	188.077	254.499	387.848	540.197
17.5 Hz	184.601	248.036	281.076	616.743	791.703	451.855	251.405	431.321	567.863	403.229	356.367	392.663	265.855	264.486	365.924	763.913	933.456	525.469	270.447	349.516	406.875	716.969	696.093	609.381	971.282	612.415	482.542	662.328	976.93	1476.204	1132.386	723.391	656.003	419.84	562.849	634.325	366.017	332.423	322.015	354.063	597.188	836.311	785.29	445.077	193.553	200.949	373.215	421.136	374.001
17.0 Hz	115.365	158.096	249.014	412.749	386.759	357.818	324.345	341.262	502.6	537.964	575.083	494.319	309.495	179.895	288.059	414.59	308.802	200.632	295.19	450.255	390.4	562.724	970.785	1017.718	786.762	460.946	482.018	672.737	783.505	754.937	335.811	365.112	620.51	338.304	242.337	496.978	487.717	279.42	205.283	500.155	659.994	650.817	746.139	528.371	226.831	270.614	529.298	600.623	969.192
16.5 Hz	82.331	225.834	699.4	873.245	563.307	507.457	452.651	348.997	453.182	465.929	348.196	328.011	270.019	163.252	178.302	221.807	175.364	139.008	378.556	488.643	380.342	439.906	564.06	647.293	590.397	433.325	450.456	329.321	273.687	445.374	353.537	385.709	752.939	662.302	370.529	341.086	339.86	274.54	275.163	438.068	493.568	576.985	674.631	548.431	328.061	436.425	561.725	457.793	891.101
16.0 Hz	56.822	297.52	609.446	467.28	311.661	463.468	402.444	267.62	178.424	117.857	205.236	361.096	291.466	117.184	97.228	122.006	129.447	83.273	192.059	355.55	303.53	345.696	634.474	818.283	845.989	612.245	352.533	222.008	223.865	336.153	276.361	415.385	699.896	602.28	590.517	584.215	362.661	228.684	217.631	358.069	387.716	241.766	223.117	242.669	144.578	248.436	475.041	488.365	527.332
15.5 Hz	42.087	160.668	178.056	178.936	180.463	311.976	433.507	334.343	194.907	63.017	211.473	360.627	267.239	108.411	44.763	65.049	101.119	108.378	265.897	443.82	391.261	742.696	1119.204	966.328	740.432	467.793	250.143	315.125	486.074	457.554	274.0	301.148	473.954	443.26	499.087	562.103	315.972	94.424	111.897	310.468	492.167	438.88	276.285	144.399	143.344	262.649	365.0	374.895	344.188
15.0 Hz	40.396	66.981	115.092	192.306	362.518	480.9	401.028	306.542	173.984	67.812	96.987	112.768	109.455	94.38	83.398	132.887	181.111	133.319	258.271	492.893	540.693	625.169	688.292	746.877	897.072	675.457	565.155	822.452	774.586	509.874	246.983	232.628	315.596	261.146	268.597	183.902	79.051	52.348	66.004	242.172	343.37	437.089	555.756	355.107	153.609	287.094	329.142	283.506	336.405
14.5 Hz	38.454	39.069	89.505	99.818	147.737	148.32	104.077	115.13	85.513	69.586	56.884	56.486	70.789	74.398	76.335	97.238	146.941	131.512	144.104	321.045	432.506	250.606	194.525	514.735	788.199	597.217	534.458	821.109	670.308	342.925	248.275	346.473	345.719	174.106	154.495	182.52	112.113	47.374	62.617	228.249	556.961	731.443	505.641	292.667	219.985	215.632	213.735	158.633	154.833
14.0 Hz	27.803	42.808	104.043	147.175	141.535	127.18	83.009	54.432	38.052	38.504	50.957	73.957	82.413	69.202	63.798	104.543	155.05	103.339	148.042	407.843	487.152	276.727	239.544	387.084	364.039	151.748	59.567	165.959	306.623	349.96	231.154	229.699	297.37	206.467	172.522	195.678	146.319	75.013	107.314	220.231	414.368	482.544	325.225	228.505	137.707	118.971	115.11	63.12	71.146
13.5 Hz	52.909	70.916	125.13	160.076	147.32	123.141	71.263	67.314	81.621	60.03	64.126	66.633	41.003	65.332	83.103	97.801	124.462	100.686	168.212	222.346	239.674	251.435	286.922	282.842	311.058	289.792	127.2	67.13	81.747	151.39	187.282	163.02	144.209	143.054	222.247	324.637	253.391	122.796	202.944	350.107	370.467	272.357	175.685	148.376	136.413	176.214	113.286	63.924	145.618
13.0 Hz	38.135	108.884	257.976	224.127	163.943	185.605	125.673	72.939	37.417	45.292	97.633	84.521	48.234	85.563	83.132	49.775	79.679	103.981	130.432	199.312	255.417	208.253	199.38	277.986	405.234	329.55	134.664	94.709	113.352	172.913	254.601	316.302	220.833	126.922	132.818	168.692	137.81	66.978	183.927	346.826	344.068	305.732	220.194	114.222	95.266	115.064	100.786	104.255	153.881
12.5 Hz	28.071	79.226	173.024	156.618	166.868	220.504	128.364	21.718	8.125	16.229	72.086	79.322	34.802	48.4	98.541	177.404	187.352	97.165	53.928	150.676	226.749	154.567	112.468	183.902	282.255	253.459	206.166	215.815	202.796	187.768	197.695	233.036	219.209	127.794	90.373	120.051	105.031	77.536	77.646	257.819	359.103	202.113	141.698	119.2	56.451	63.383	64.419	94.794	179.532
12.0 Hz	39.604	54.647	88.888	147.147	172.147	124.415	80.81	35.565	11.304	49.802	94.473	78.841	60.842	55.335	45.862	72.242	101.116	73.62	59.494	140.477	166.897	120.536	73.91	67.089	168.2	162.303	196.749	245.377	254.466	243.208	143.048	114.608	173.505	222.425	199.914	152.291	98.245	63.047	56.951	229.652	286.65	172.116	164.976	124.377	105.823	129.891	80.581	82.68	211.906
11.5 Hz	75.915	82.801	94.289	144.722	166.007	133.661	95.152	51.25	15.998	25.946	57.033	100.681	111.633	67.141	34.851	89.312	103.143	46.536	56.528	157.997	200.018	203.571	146.981	82.811	160.811	174.955	173.963	168.011	209.194	206.428	117.295	100.759	114.668	140.995	164.915	160.822	89.542	41.451	35.983	128.999	226.067	220.572	198.235	137.489	139.805	157.241	114.254	152.909	310.105
11.0 Hz	39.847	76.669	134.776	160.501	113.952	64.254	52.299	47.28	38.445	56.517	67.159	65.416	51.916	27.816	29.394	126.404	156.153	78.109	68.034	128.306	182.293	201.416	126.996	87.784	149.222	158.945	143.296	114.254	100.027	92.689	78.651	74.596	88.642	91.173	87.603	95.95	77.285	56.07	44.164	70.962	109.977	177.715	257.843	179.446	107.06	191.334	196.546	171.068	275.143
10.5 Hz	27.446	81.444	165.062	166.031	97.288	63.79	78.897	78.619	44.748	37.331	41.893	35.587	37.326	39.429	23.694	132.586	160.472	74.203	74.129	90.443	184.615	235.176	138.254	71.609	93.431	142.596	197.837	190.416	183.798	151.786	78.569	63.007	156.837	208.305	106.874	57.212	77.311	66.918	44.882	64.971	116.094	227.479	259.041	130.641	43.276	117.042	191.417	169.51	145.289
10.0 Hz	55.614	95.208	123.713	116.415	75.001	95.859	146.42	84.159	21.738	29.072	46.457	61.717	68.863	51.952	34.997	80.643	132.201	80.083	30.253	39.94	44.661	53.611	103.055	141.044	172.168	191.375	143.001	107.482	72.254	58.957	83.883	76.016	156.032	171.043	82.32	85.778	89.833	47.473	28.862	99.152	146.674	137.643	128.928	68.193	28.904	65.516	93.465	138.847	135.071
9.5 Hz	47.691	37.983	31.979	50.171	54.432	79.257	122.625	98.975	33.944	26.544	64.51	70.346	51.976	35.741	35.776	52.4	65.786	54.027	29.851	49.862	72.183	85.6	126.405	164.707	209.123	186.088	96.574	85.321	104.48	97.705	112.987	86.1	57.814	84.373	116.424	134.499	98.632	41.159	16.492	63.445	141.179	173.392	169.347	137.419	71.409	43.83	56.834	98.482	104.249
9.0 Hz	34.005	63.856	50.82	23.45	32.286	71.451	68.848	61.601	55.69	33.149	48.451	56.778	40.045	20.893	33.921	63.668	47.75	18.908	24.992	81.982	189.011	216.747	142.851	110.549	159.582	183.285	108.381	55.546	113.156	160.307	154.662	128.338	106.009	123.105	153.931	146.333	113.62	69.613	26.716	45.906	62.292	164.482	255.666	163.769	68.061	45.792	42.593	50.896	59.142
8.5 Hz	48.739	77.82	66.892	35.142	56.627	99.977	84.158	56.186	55.798	46.601	42.409	35.684	32.81	32.862	48.044	103.855	92.304	51.285	51.743	89.004	162.052	176.957	124.834	97.472	172.476	161.3	99.279	79.884	99.702	127.579	102.326	87.302	76.843	83.674	111.781	105.117	75.369	77.087	58.453	49.341	79.265	165.471	184.28	86.026	40.348	42.067	30.8	25.094	37.435
8.0 Hz	40.443	80.035	105.102	72.311	89.726	111.104	75.573	56.116	48.742	47.745	48.559	35.478	25.06	24.41	27.445	61.262	68.709	46.587	51.351	79.921	121.9	117.612	86.969	113.815	189.001	217.463	179.843	146.657	120.717	95.359	64.31	27.324	40.787	88.231	138.886	117.878	58.532	45.785	42.524	56.957	47.927	91.804	93.462	26.133	32.172	62.217	63.932	47.104	51.43
7.5 Hz	18.002	45.429	80.671	78.619	80.299	86.712	57.08	34.557	27.341	11.546	29.347	53.352	39.198	22.349	15.55	37.216	61.062	57.964	53.263	69.111	115.811	127.28	88.141	59.563	48.739	57.924	117.644	191.394	189.419	123.602	55.653	34.219	60.648	62.352	65.998	90.633	75.474	44.269	39.513	44.007	76.956	143.128	153.99	93.927	45.433	39.169	43.765	40.361	43.27
7.0 Hz	12.553	15.823	34.091	44.746	55.323	73.513	50.09	21.789	12.326	17.588	40.067	54.902	48.872	38.115	29.518	38.288	47.48	44.192	57.867	88.29	112.579	107.444	92.841	71.91	67.246	54.998	63.883	108.099	130.711	104.939	47.517	49.236	59.289	31.316	33.93	136.936	138.476	49.096	41.172	52.592	123.929	190.688	168.451	100.169	43.848	48.79	71.599	71.577	89.112
6.5 Hz	8.175	16.973	27.62	28.308	35.815	49.297	38.558	35.466	27.784	32.254	47.585	54.992	50.08	37.041	34.432	16.683	16.931	24.392	28.377	52.808	69.903	72.62	84.917	119.855	140.294	137.108	108.599	72.817	99.935	93.429	72.739	96.816	70.328	33.077	57.094	134.844	123.328	47.537	43.68	57.31	91.197	102.354	66.118	33.914	23.412	44.634	51.127	64.766	110.327
6.0 Hz	21.756	24.701	25.154	22.407	18.595	24.584	31.427	33.567	25.712	18.565	44.619	78.084	70.495	39.972	29.355	23.036	18.175	18.176	18.484	42.071	60.144	74.729	90.363	85.466	85.821	122.16	168.197	101.893	77.489	90.556	72.315	67.041	36.291	60.258	76.718	106.082	90.187	34.371	45.02	50.349	89.464	144.234	133.124	65.205	24.674	25.957	34.387	75.455	100.665
5.5 Hz	40.546	46.728	52.025	39.31	33.756	50.477	38.247	14.266	14.458	11.65	19.373	45.051	54.741	31.283	16.37	20.141	22.073	32.804	50.595	57.088	76.233	116.161	129.683	77.644	42.478	67.253	110.322	79.19	56.017	77.186	52.442	51.231	47.909	43.074	70.749	104.598	77.548	30.049	26.917	46.291	77.76	159.108	206.658	109.448	24.092	24.976	39.048	66.236	84.675
5.0 Hz	31.391	32.92	49.915	59.276	81.118	91.827	47.464	29.011	29.209	14.148	15.993	31.174	40.187	31.453	27.57	68.288	73.492	42.256	53.279	66.427	61.459	80.713	81.941	44.691	29.617	28.559	52.996	80.448	112.104	89.303	40.606	58.178	61.837	53.235	88.736	142.384	90.309	26.86	60.629	87.528	121.142	174.584	158.393	84.607	30.188	33.017	50.831	56.966	62.999
4.5 Hz	26.583	23.712	49.255	77.231	86.393	66.871	53.632	62.353	57.879	47.159	37.397	32.008	31.562	21.335	13.695	37.546	49.597	36.339	27.462	42.553	55.476	47.518	49.384	41.241	32.082	46.212	84.129	116.793	119.549	80.88	46.149	55.188	50.621	31.696	48.805	99.8	80.345	34.321	41.377	45.065	74.499	129.139	109.774	50.578	28.803	28.114	30.312	29.747	49.365
4.0 Hz	24.268	24.62	40.885	39.82	28.066	41.152	50.266	43.6	40.06	38.912	26.87	29.633	37.184	22.691	10.095	11.068	30.627	34.477	20.906	32.874	46.678	59.162	69.585	51.796	41.186	55.795	87.948	77.923	38.398	42.866	51.563	44.567	43.291	42.584	50.95	81.362	63.226	32.104	48.453	50.238	71.78	81.048	52.973	33.612	23.072	26.497	21.253	23.807	39.007
3.5 Hz	15.949	23.252	34.583	27.42	13.229	20.498	28.186	20.276	12.981	19.968	18.051	24.968	30.823	17.815	14.424	22.805	33.155	27.468	39.182	71.346	76.867	73.739	62.062	45.441	61.692	54.67	34.097	25.647	19.714	42.033	56.142	54.736	42.868	33.448	46.831	65.104	60.097	43.381	49.46	61.74	79.456	77.325	44.288	25.818	23.612	40.7	42.872	33.232	46.784
3.0 Hz	11.822	19.128	33.639	31.842	25.887	23.394	17.083	20.336	26.698	28.381	21.729	25.043	32.251	23.359	32.551	63.063	79.19	67.37	69.81	116.99	119.021	56.929	31.264	45.387	64.96	59.48	46.554	47.948	32.325	24.167	22.824	30.471	52.716	50.979	41.506	64.479	57.821	29.631	36.976	49.442	32.846	15.059	11.903	15.41	28.715	55.852	54.121	32.146	39.709
2.5 Hz	12.963	31.753	66.457	47.503	18.712	23.423	21.139	33.653	34.706	18.252	16.676	26.918	37.239	29.131	33.272	45.981	54.691	43.07	49.778	87.264	65.487	44.013	44.169	38.592	57.314	52.649	45.304	52.162	52.137	49.978	32.763	33.929	64.409	51.8	22.468	34.15	33.245	20.39	19.938	32.189	43.125	25.606	16.284	30.696	36.629	35.734	35.583	34.925	31.924
2.0 Hz	14.001	26.101	52.688	42.872	17.206	15.947	25.027	34.583	24.867	11.034	26.602	40.828	28.12	21.001	23.05	24.918	23.979	15.64	26.815	31.922	37.557	70.877	64.566	33.462	26.381	40.506	54.89	37.484	53.284	85.618	58.637	25.732	21.599	19.362	34.239	41.28	29.688	25.5	26.413	56.282	66.517	36.144	32.019	38.708	41.931	34.165	20.227	27.559	31.07
1.5 Hz	20.525	15.059	22.697	24.915	22.8	27.057	24.301	21.772	18.64	19.828	21.317	16.572	11.739	18.688	30.552	37.425	28.922	14.834	33.348	67.07	70.148	84.649	99.817	62.221	29.59	35.021	49.809	41.789	34.776	34.821	33.169	36.953	26.853	22.332	33.949	34.428	28.678	28.802	31.105	56.659	86.606	54.51	27.938	35.452	38.105	39.339	22.61	18.576	36.594
1.0 Hz	19.591	13.78	13.6	14.528	14.553	13.174	18.942	25.027	22.092	16.332	11.496	16.294	17.173	13.547	19.533	32.416	26.522	17.14	37.63	65.167	81.576	101.226	88.21	41.144	29.621	23.17	30.186	51.291	42.187	22.353	16.183	30.578	34.045	40.11	39.975	28.121	19.866	6.874	22.961	55.325	53.212	29.291	27.058	27.714	34.632	51.107	29.674	11.413	33.842
0.5 Hz	17.277	15.537	20.054	16.058	10.669	15.257	21.903	28.051	34.09	31.926	28.526	33.996	34.68	27.141	15.569	12.716	15.459	18.842	24.369	17.849	18.398	50.831	65.652	37.925	43.346	47.536	45.14	58.505	54.543	33.473	17.535	14.886	15.662	42.608	45.664	28.907	19.41	21.288	36.334	30.039	23.049	42.782	52.302	39.352	30.035	31.754	21.599	18.573	46.53
0.0 Hz	19.774	25.878	34.356	34.309	33.668	25.236	17.068	16.654	24.369	31.74	27.362	27.279	31.02	29.744	30.124	20.844	23.87	25.464	10.696	12.443	20.152	36.036	46.363	27.079	51.52	75.659	62.666	65.858	77.888	69.101	35.878	17.451	16.782	29.53	35.802	31.184	22.267	17.854	27.877	29.148	18.531	31.191	30.666	13.16	14.98	35.198	31.604	27.986	49.132
Sleep Annotation
t	3960.0	3962.51	3965.01	3967.52	3970.02	3972.53	3975.03	3977.54	3980.04	3982.55	3985.05	3987.56	3990.06	3992.57	3995.07	3997.58	4000.08	4002.59	4005.09	4007.6	4010.1	4012.61	4015.11	4017.62	4020.12	4022.63	4025.13	4027.64	4030.14	4032.65	4035.15	4037.66	4040.16	4042.67	4045.17	4047.68	4050.18	4052.69	4055.19	4057.7	4060.2	4062.71	4065.21	4067.72	4070.22	4072.73	4075.23	4077.74	4080.24
state	wake	wake	wake	wake	wake	wake	wake	wake	wake	wake	wake	wake	wake	wake	wake	wake	wake	wake	wake	NREM	NREM	NREM	NREM	NREM	NREM	NREM	NREM	NREM	NREM	NREM	NREM	NREM	NREM	NREM	NREM	NREM	NREM	NREM	NREM	NREM	NREM	NREM	NREM	NREM	NREM	NREM	NREM	NREM	NREM
EMG Ampl.
t	3960.0	3962.51	3965.01	3967.52	3970.02	3972.53	3975.03	3977.54	3980.04	3982.55	3985.05	3987.56	3990.06	3992.57	3995.07	3997.58	4000.08	4002.59	4005.09	4007.6	4010.1	4012.61	4015.11	4017.62	4020.12	4022.63	4025.13	4027.64	4030.14	4032.65	4035.15	4037.66	4040.16	4042.67	4045.17	4047.68	4050.18	4052.69	4055.19	4057.7	4060.2	4062.71	4065.21	4067.72	4070.22	4072.73	4075.23	4077.74	4080.24
amp	0.1016	0.0733	0.0552	0.0576	0.0604	0.0594	0.0557	0.0545	0.0658	0.0938	0.0799	0.0572	0.0643	0.0669	0.0618	0.0542	0.0843	0.1055	0.0623	0.067	0.0675	0.0626	0.0587	0.0615	0.0786	0.0697	0.0665	0.0632	0.0627	0.0574	0.0555	0.0585	0.0589	0.0604	0.0633	0.0638	0.0549	0.0532	0.0525	0.061	0.0601	0.0598	0.0601	0.0548	0.0526	0.0601	0.0595	0.0636	0.0657
[truncated: 5,000 more columns]

## Sheet: Figure_5c
Raw EEG
t	3620.0	3620.1	3620.2	3620.3	3620.4	3620.5	3620.6	3620.7	3620.8	3620.9	3621.0	3621.1	3621.2	3621.3	3621.4	3621.5	3621.6	3621.7	3621.8	3621.9	3622.0	3622.1	3622.2	3622.3	3622.4	3622.5	3622.6	3622.7	3622.8	3622.9	3623.0	3623.1	3623.2	3623.3	3623.4	3623.5	3623.6	3623.7	3623.8	3623.9	3624.0	3624.1	3624.2	3624.3	3624.4	3624.5	3624.6	3624.7	3624.8
amp	0.021	-0.002	0.114	0.045	0.064	-0.111	-0.075	-0.024	0.041	0.063	-0.002	-0.031	0.028	0.007	-0.087	0.013	0.016	-0.004	-0.084	0.011	0.008	-0.045	0.044	0.0	0.031	0.123	-0.027	-0.114	0.104	0.023	-0.093	-0.021	0.041	-0.04	0.093	0.035	-0.043	-0.037	0.049	-0.086	0.039	-0.037	-0.03	0.083	-0.037	0.081	0.007	-0.013	-0.001
EEG spectrogram
t	3620.0	3622.51	3625.01	3627.52	3630.02	3632.53	3635.03	3637.54	3640.04	3642.55	3645.05	3647.56	3650.06	3652.57	3655.07	3657.58	3660.08	3662.59	3665.09	3667.6	3670.1	3672.61	3675.11	3677.62	3680.12	3682.63	3685.13	3687.64	3690.14	3692.65	3695.15	3697.66	3700.16	3702.67	3705.17	3707.68	3710.18	3712.69	3715.19	3717.7	3720.2	3722.71	3725.21	3727.72	3730.22	3732.73	3735.23	3737.74	3740.24
25.0 Hz	74.034	8.413	28.047	56.588	37.394	14.678	23.936	59.21	56.045	31.0	41.165	24.608	17.419	68.001	74.718	23.161	8.672	27.991	32.154	17.52	14.583	21.028	27.07	14.616	2.365	2.589	20.39	24.751	25.05	37.619	26.013	15.333	30.583	32.07	25.172	19.163	46.824	50.489	32.478	27.085	28.598	52.214	50.735	91.573	115.3	80.106	42.827	30.655	54.054
24.5 Hz	193.469	166.721	234.927	274.843	189.609	107.481	49.702	100.533	134.79	98.449	139.867	153.109	156.915	187.817	234.619	255.853	197.813	160.202	111.246	130.439	155.968	118.973	82.35	35.912	22.202	26.234	54.293	100.311	144.739	148.619	100.536	113.203	88.44	38.392	56.531	74.099	204.325	321.679	223.904	91.574	165.481	263.873	244.421	231.427	300.626	323.748	146.175	55.378	89.718
24.0 Hz	758.961	527.344	642.206	667.992	549.011	402.241	449.841	601.33	498.741	227.139	179.306	229.175	258.025	333.058	349.132	664.834	750.503	376.453	293.769	386.195	350.974	207.263	92.092	54.398	81.14	92.511	243.62	343.38	226.45	205.668	223.41	371.295	555.028	432.489	182.944	217.247	617.068	1083.395	866.316	307.018	518.278	835.84	645.975	502.698	638.032	497.012	154.328	131.653	389.042
23.5 Hz	1201.032	821.828	1287.21	1103.955	610.834	494.78	1088.109	1516.779	926.427	488.72	605.246	529.891	668.636	834.318	576.993	1001.752	1803.56	1393.504	832.752	709.467	393.156	140.033	75.588	98.724	129.195	126.302	404.102	405.777	179.845	219.648	246.656	467.366	803.607	890.554	556.632	562.568	981.938	1073.014	884.853	680.991	895.516	1045.62	1092.356	1284.2	1390.066	923.509	708.837	995.21	984.768
23.0 Hz	1350.881	988.898	994.023	1034.569	806.669	759.144	965.094	1088.933	778.623	616.101	626.891	765.262	1212.031	1206.98	1401.054	1755.659	1862.333	1671.565	1185.861	648.373	273.938	151.96	85.404	132.472	189.5	186.321	480.602	458.729	153.512	226.273	334.06	843.503	1393.663	1223.514	663.523	434.337	1358.909	2084.43	1714.561	1473.906	1155.579	889.473	1341.651	2231.426	3427.917	2471.517	1596.28	2124.804	1588.926
22.5 Hz	1383.463	774.896	956.728	1971.979	1615.054	875.548	1543.965	2022.177	1169.696	661.212	882.465	1072.976	1272.504	1097.053	1832.456	2488.349	1923.955	1638.99	1519.268	924.857	314.379	195.214	141.185	122.066	163.704	165.085	260.674	246.659	229.209	341.19	468.541	646.618	625.451	576.936	457.683	683.024	1708.67	1768.762	888.135	578.093	806.403	954.087	1773.039	2809.914	2503.255	1449.462	1208.453	1748.305	1819.845
22.0 Hz	2093.193	1975.046	1775.816	2324.928	1633.19	557.069	1137.387	1866.336	1292.668	878.123	1411.544	1650.879	1236.785	1014.005	2098.76	2803.886	1899.403	1555.478	1506.006	1072.145	939.685	813.416	535.892	501.189	387.476	149.635	111.248	214.305	517.161	710.516	529.683	629.783	842.541	866.028	666.045	556.253	860.219	978.949	664.401	510.446	1280.41	1482.698	1120.495	1632.708	2103.581	2359.907	2145.617	1656.858	1690.946
21.5 Hz	2106.192	2876.326	1820.61	1194.623	914.388	713.254	829.583	791.091	476.013	1429.342	2302.191	2066.951	1351.632	796.509	1414.781	1502.048	1154.853	1538.471	1248.117	918.757	1332.718	1059.382	461.637	400.005	336.503	164.88	423.279	751.929	644.095	488.56	762.203	1132.96	1126.706	1344.44	1229.827	556.411	486.896	853.652	944.379	866.619	1343.178	1698.986	1504.879	1681.88	1768.57	1503.65	1973.17	1787.657	1036.052
21.0 Hz	676.151	866.299	822.283	746.308	755.431	1168.063	1435.152	1083.85	749.344	1523.892	1703.646	1257.733	1222.646	850.294	715.577	693.557	618.959	1153.741	1670.846	1506.44	1016.023	519.505	254.226	152.227	127.838	90.248	303.682	443.567	295.124	249.802	410.119	600.964	970.202	1114.063	788.131	525.377	483.18	566.093	668.084	673.074	669.718	1217.185	2143.7	2151.749	1526.517	1123.612	1031.268	1002.605	700.128
20.5 Hz	661.03	1048.656	1230.231	656.509	408.457	831.285	942.267	795.744	791.83	1513.653	1661.269	1067.891	900.88	760.521	562.28	485.826	823.198	1508.547	1311.728	501.541	312.657	345.739	287.464	95.453	89.814	107.417	122.895	169.697	294.899	379.908	363.972	881.052	1573.625	1413.208	929.459	742.082	565.956	449.911	664.621	617.393	359.196	927.114	1268.069	972.373	1444.873	1725.102	1037.52	699.799	588.225
20.0 Hz	449.849	389.241	452.44	462.64	438.437	532.073	358.416	315.083	534.556	1077.979	1534.485	1410.104	1078.066	839.132	554.453	319.834	536.965	815.336	907.999	632.332	290.268	311.334	356.25	193.638	61.887	106.02	178.874	294.33	333.82	251.597	264.134	833.73	1096.66	703.98	585.72	565.44	514.829	841.484	1201.797	960.603	586.456	354.173	350.058	711.148	1237.428	1435.651	1529.798	1256.822	682.83
19.5 Hz	266.757	262.677	319.389	446.188	606.825	543.139	365.577	467.921	676.571	747.544	758.666	860.994	1104.973	1024.415	525.8	279.059	295.891	288.805	315.287	470.292	500.697	355.465	189.787	205.359	229.403	232.168	329.229	441.732	621.902	440.242	204.709	382.456	676.803	721.341	540.641	350.605	260.643	527.677	727.887	867.046	1009.52	902.882	1037.471	1117.027	1079.887	1236.933	1061.068	778.158	906.221
19.0 Hz	1065.952	1027.283	617.258	670.016	961.035	780.613	448.349	437.131	807.251	869.566	813.599	881.489	908.88	650.995	389.032	416.226	353.978	494.018	748.877	870.272	602.871	460.562	527.468	1150.212	1190.77	566.093	598.662	663.705	705.854	483.39	293.094	386.508	516.481	533.144	403.276	362.24	556.76	728.311	677.927	573.02	882.32	917.075	968.467	824.39	538.276	876.84	1008.458	964.381	969.356
18.5 Hz	807.879	1369.512	1239.088	955.317	1198.021	1154.884	832.198	715.667	852.248	1194.192	1356.795	1150.671	758.93	338.288	418.56	548.25	477.253	529.97	660.376	683.344	693.023	854.078	1222.443	2437.615	2873.059	2033.397	1587.252	799.909	276.895	350.911	284.769	521.087	671.299	557.227	545.263	710.004	942.362	1314.683	1775.436	1286.115	902.035	948.754	744.417	820.796	846.557	612.085	570.825	602.05	441.008
18.0 Hz	946.969	1509.501	1298.997	789.148	722.257	969.821	956.686	639.435	551.511	565.833	887.707	1063.201	566.592	219.587	377.911	501.86	518.748	595.068	397.709	689.275	1982.921	2274.752	2048.667	2214.772	2205.742	2380.169	1987.482	844.831	327.237	559.677	549.796	582.392	617.249	528.15	474.889	579.001	695.442	902.354	1001.951	774.213	872.357	877.888	649.019	797.635	1490.479	1428.177	665.362	317.167	101.05
17.5 Hz	1211.84	1296.324	1316.624	931.775	599.201	548.194	548.83	834.348	1111.449	1229.227	1309.883	1021.291	659.616	428.234	454.139	412.545	429.212	783.839	917.165	819.101	1375.047	1889.55	1476.339	855.848	1030.843	1298.454	891.539	350.504	332.042	635.003	530.332	351.162	331.005	311.933	195.538	319.217	444.858	531.797	668.209	519.901	531.036	422.484	302.037	691.784	957.074	1207.166	925.72	509.229	806.881
17.0 Hz	1221.481	1207.542	932.829	635.441	447.403	303.814	399.319	680.401	1124.475	939.143	612.7	640.037	548.933	426.159	422.538	671.251	706.187	764.248	833.147	600.481	719.313	1196.942	908.469	240.486	401.585	662.03	460.331	194.509	119.275	153.915	181.388	177.336	269.621	304.828	119.513	166.622	758.887	907.925	664.934	694.44	1044.68	990.571	514.791	684.332	719.939	667.493	424.841	198.144	457.087
16.5 Hz	597.828	665.488	362.343	346.019	453.006	378.116	404.81	620.049	1249.208	1179.64	535.453	681.379	608.82	242.957	285.32	407.22	650.43	792.415	1208.62	1566.837	1099.34	790.789	506.792	149.617	219.914	382.782	294.183	108.022	34.136	68.41	172.368	297.945	237.995	81.542	78.462	347.137	809.369	800.982	567.025	550.037	843.013	1033.777	727.607	587.871	847.226	761.497	440.727	272.402	169.03
16.0 Hz	497.771	327.733	233.64	376.217	617.838	710.827	513.505	530.27	1379.548	1367.483	669.457	538.446	439.182	272.358	225.217	569.68	969.475	880.875	873.242	1346.117	1044.946	332.677	150.462	91.943	99.327	125.288	132.962	100.444	50.444	67.674	236.223	499.594	464.134	254.675	206.623	414.054	678.867	587.932	302.963	440.525	555.215	532.397	723.987	621.538	882.13	996.569	507.73	251.795	168.561
15.5 Hz	473.364	169.887	235.777	515.018	593.266	727.258	542.005	178.86	364.853	540.385	584.466	538.952	409.723	277.834	193.611	449.007	778.372	756.802	656.401	740.382	608.293	291.674	175.745	131.244	100.098	147.555	196.39	137.446	123.107	140.639	201.499	360.773	335.608	182.666	156.219	357.863	488.124	425.23	312.241	383.27	515.869	505.293	432.603	379.88	755.078	1295.731	884.581	258.41	248.899
15.0 Hz	344.455	367.996	407.89	481.735	549.854	744.479	541.511	235.741	373.127	362.806	582.505	683.558	384.586	274.6	227.34	152.251	478.539	683.023	366.782	154.832	169.371	150.061	115.178	124.099	78.311	77.454	100.214	120.081	164.235	178.54	201.987	263.422	346.079	278.45	254.789	406.2	427.098	523.848	470.953	310.159	395.274	573.999	564.019	462.58	656.277	864.321	725.013	370.271	220.666
14.5 Hz	251.075	257.099	276.584	265.723	423.574	655.904	481.332	289.918	485.301	503.807	407.275	388.308	249.042	122.985	138.63	226.424	446.765	584.171	377.812	184.594	121.185	68.193	96.077	92.751	81.594	92.113	109.968	99.253	70.279	68.309	84.407	106.559	127.233	114.5	152.422	335.583	515.303	615.605	481.875	283.041	326.08	636.956	527.307	290.226	537.234	536.734	368.948	322.078	228.103
14.0 Hz	826.359	497.864	249.138	173.935	113.217	137.11	248.108	423.131	596.235	485.946	339.546	292.852	184.785	111.329	151.344	321.871	390.367	425.645	318.505	173.631	169.011	136.399	138.25	81.913	82.045	158.033	198.398	130.214	39.128	29.679	37.276	38.253	77.214	142.808	192.584	196.018	315.897	384.33	414.837	474.806	429.887	430.958	334.581	310.879	516.445	576.298	437.179	322.692	192.325
13.5 Hz	794.488	733.827	470.926	348.162	220.075	149.836	160.61	104.583	263.289	312.569	248.543	297.352	196.01	98.942	160.043	265.317	456.187	612.968	432.182	215.271	237.157	228.545	117.37	49.793	61.37	120.427	121.71	66.706	43.464	33.554	32.685	71.008	135.337	234.787	231.694	146.258	281.427	516.349	484.131	415.158	398.382	238.276	154.065	164.894	289.766	381.404	241.942	115.703	123.213
13.0 Hz	271.314	431.796	458.038	283.181	177.476	255.922	251.215	213.082	293.941	351.43	414.458	473.038	280.384	52.135	56.848	123.276	200.296	319.181	303.692	181.588	152.958	102.786	66.834	41.936	43.294	75.622	62.886	26.316	30.398	40.837	50.309	94.702	186.629	193.316	101.36	112.493	306.403	536.012	443.044	369.578	435.177	298.773	208.775	210.346	221.158	306.189	266.424	124.444	163.472
12.5 Hz	114.328	214.181	253.255	137.928	171.668	310.463	313.035	244.509	286.638	340.768	320.962	363.869	237.02	38.201	49.149	74.02	60.533	100.756	208.429	246.825	178.365	114.004	116.048	87.83	52.669	58.988	68.682	49.753	34.865	46.61	62.564	71.499	196.124	215.514	124.939	225.862	384.848	309.623	168.016	252.17	234.354	155.189	217.039	277.572	214.285	138.953	156.624	146.737	111.078
12.0 Hz	124.194	145.341	191.43	194.447	195.223	209.545	227.468	263.981	216.62	161.082	288.188	436.3	272.052	60.742	42.855	80.781	94.864	120.53	196.826	177.852	107.015	114.463	128.591	97.546	43.938	31.301	47.888	43.921	38.821	63.312	85.601	77.586	207.225	242.818	128.024	177.557	269.93	203.72	87.522	155.268	145.818	75.4	142.912	191.508	158.849	129.36	175.352	184.267	125.896
11.5 Hz	99.454	177.185	223.424	189.063	187.008	125.812	110.16	130.878	91.424	76.409	119.701	238.539	211.212	94.976	70.579	155.541	183.901	199.174	234.403	149.731	131.016	131.449	101.185	84.7	68.884	53.034	41.362	32.521	39.815	59.884	70.06	81.977	80.689	68.815	77.561	91.847	124.14	175.209	181.216	268.976	231.569	85.582	67.074	81.861	180.449	297.5	264.683	118.117	74.057
11.0 Hz	101.305	211.031	188.962	119.914	171.63	153.613	111.464	130.766	183.137	310.644	252.296	138.606	108.059	79.774	114.647	157.037	177.348	108.642	81.924	105.003	151.876	122.768	59.531	49.197	51.611	71.774	74.03	43.476	34.461	40.752	51.891	66.868	86.939	94.12	79.429	126.379	330.235	486.084	373.052	265.943	229.673	164.237	83.793	52.001	123.347	226.816	190.321	80.84	67.407
10.5 Hz	181.239	272.357	205.939	143.127	193.938	196.427	129.582	87.535	217.636	348.428	253.605	221.302	215.345	115.917	91.158	148.305	170.64	102.414	45.79	75.854	131.712	144.452	111.037	69.442	48.009	67.909	66.292	38.22	46.66	64.773	44.419	21.733	69.546	110.819	92.809	116.541	301.951	364.772	194.017	112.475	114.455	101.366	111.017	111.533	56.46	172.213	258.559	132.663	60.246
10.0 Hz	150.143	187.154	183.518	145.598	131.604	95.811	55.23	36.108	189.095	311.898	314.953	311.823	194.974	87.043	57.412	83.233	119.021	95.851	151.659	235.914	145.802	61.324	55.736	37.582	29.871	35.446	48.485	46.371	27.59	26.912	24.121	19.549	61.206	107.629	98.203	113.659	175.147	174.057	163.234	139.261	78.05	106.475	139.901	108.148	76.444	140.155	291.649	212.259	52.578
9.5 Hz	81.153	81.652	148.923	203.544	143.921	53.881	90.408	90.399	132.238	315.093	312.244	160.645	110.133	60.158	27.315	78.86	101.436	83.65	157.154	206.582	134.556	53.537	18.487	12.683	10.916	14.062	19.694	21.088	21.173	23.45	27.716	44.771	73.122	100.373	112.822	71.42	47.357	125.671	215.263	144.654	75.431	214.316	264.038	136.002	119.408	158.151	164.992	116.372	73.62
9.0 Hz	87.846	106.031	221.765	288.44	203.086	115.185	83.828	69.193	45.529	194.019	210.656	87.373	77.6	24.609	26.311	65.366	72.319	69.58	93.924	107.242	97.237	59.607	18.843	13.118	22.904	27.945	20.703	16.63	27.796	40.545	37.395	40.632	57.442	68.085	60.365	28.097	69.983	160.182	134.106	75.786	102.14	207.529	246.008	160.269	205.29	285.175	152.748	31.698	59.133
8.5 Hz	35.623	72.852	155.135	141.704	124.748	131.379	86.546	65.463	96.247	199.564	179.739	92.378	64.023	22.841	13.992	32.545	57.737	108.832	132.594	182.316	229.504	123.736	29.144	19.777	16.705	14.904	23.889	25.285	14.356	17.78	17.026	21.383	51.676	66.127	60.2	46.095	79.253	147.506	114.548	80.361	102.83	131.701	138.635	165.55	195.682	156.633	91.351	40.066	56.24
8.0 Hz	30.078	149.161	212.199	101.836	83.774	144.709	178.153	148.89	122.404	116.443	97.21	106.166	81.386	29.128	25.947	39.478	56.954	89.472	97.241	117.719	123.448	67.356	23.614	18.705	18.583	29.102	39.893	23.395	13.748	25.67	42.768	60.718	83.472	86.553	58.884	42.767	72.159	98.805	55.766	52.708	109.214	130.805	119.052	162.113	154.333	126.223	171.598	118.653	71.453
7.5 Hz	45.457	139.531	138.021	64.479	89.848	177.69	191.973	125.788	111.491	102.787	86.419	78.108	47.805	20.198	46.121	83.98	80.326	63.25	77.33	61.578	55.39	54.077	24.961	18.521	20.173	41.641	64.008	42.956	22.67	49.676	72.595	74.991	113.712	139.95	81.821	48.121	64.077	86.366	91.227	79.806	74.149	59.722	80.051	162.6	159.23	140.444	158.329	101.361	66.741
7.0 Hz	56.292	58.445	70.408	49.818	84.337	168.696	148.694	70.959	68.376	71.872	60.161	43.16	32.071	34.299	52.5	84.65	78.27	46.383	53.882	85.249	83.021	52.461	30.436	15.433	16.481	27.051	37.747	32.599	18.683	28.23	34.901	23.912	42.42	69.769	53.284	55.908	84.16	88.91	86.357	80.473	62.62	49.561	84.733	99.777	87.796	100.436	73.651	41.424	47.069
6.5 Hz	63.434	71.615	76.396	34.138	34.755	70.646	71.021	41.418	41.395	64.502	68.13	41.149	31.922	41.65	56.189	54.036	92.938	100.169	50.775	89.662	106.98	66.211	48.256	46.762	35.533	22.322	30.595	31.292	23.625	31.314	39.567	45.876	113.644	103.877	39.029	49.6	66.256	86.775	69.373	30.798	33.541	49.902	74.577	109.783	125.421	95.894	55.07	44.618	28.787
6.0 Hz	82.445	163.73	172.481	81.579	33.072	27.457	37.963	36.21	28.545	86.038	108.392	72.378	51.301	54.79	87.252	84.555	166.647	202.189	91.663	52.102	47.398	42.408	56.668	52.938	29.322	11.281	13.036	13.321	19.051	37.215	46.839	50.847	89.919	73.949	29.927	35.505	43.107	52.303	53.505	55.692	90.229	104.964	114.583	163.691	100.562	56.598	96.11	66.082	25.986
5.5 Hz	88.197	126.723	106.295	51.273	33.357	41.866	55.761	63.248	69.929	138.528	118.194	49.94	57.579	68.777	73.75	62.587	147.936	171.189	74.91	39.758	46.239	37.054	20.157	13.959	9.038	16.303	22.328	10.62	14.821	35.782	45.275	42.467	45.605	38.299	23.983	44.116	66.577	64.901	60.917	46.934	53.71	77.985	89.538	122.519	145.971	109.589	77.652	51.094	29.203
5.0 Hz	75.294	108.577	65.055	22.472	36.23	91.066	97.665	75.58	93.739	109.442	88.71	62.95	61.123	45.535	21.679	21.497	52.939	75.508	45.071	36.647	55.54	35.771	16.128	11.541	8.035	16.311	20.516	14.087	13.907	30.251	25.654	11.519	46.14	67.026	45.758	45.217	60.603	104.008	149.91	98.045	47.595	60.996	61.198	83.536	150.796	180.464	111.516	33.657	20.107
4.5 Hz	36.856	83.096	85.713	45.815	88.135	170.612	129.275	51.995	57.026	102.664	102.347	64.155	36.779	25.253	38.095	52.208	42.848	42.618	55.337	59.54	49.612	28.153	23.054	19.081	8.539	12.162	16.324	13.996	15.414	19.865	24.328	35.749	73.892	92.925	59.568	27.564	45.831	90.477	111.551	96.51	76.502	74.223	75.806	98.498	89.375	70.238	65.849	37.777	41.652
4.0 Hz	36.591	62.479	74.131	58.475	41.485	66.929	87.844	50.582	43.401	63.348	75.651	60.695	29.588	31.201	47.833	53.945	41.07	36.869	41.802	51.466	61.495	56.841	35.672	22.638	21.224	18.751	20.469	27.351	22.268	17.492	29.976	68.687	92.229	100.822	111.027	88.165	80.94	88.178	68.2	53.916	41.873	53.343	72.057	74.531	77.572	71.514	74.144	53.439	49.431
3.5 Hz	68.345	57.881	35.158	33.047	30.329	31.141	78.57	105.643	92.51	93.785	79.646	42.639	16.24	19.5	27.091	58.126	56.874	32.076	46.401	63.361	51.254	26.513	15.407	13.454	17.841	23.956	34.594	37.138	24.073	15.624	15.48	41.206	81.993	101.58	83.888	82.745	93.36	51.293	23.896	27.855	32.872	67.31	72.086	61.257	75.384	64.769	39.577	26.592	39.414
3.0 Hz	105.205	64.794	35.459	28.338	43.943	49.923	68.932	95.598	88.616	116.611	83.487	17.749	16.366	19.22	26.482	41.901	52.561	46.298	32.594	44.099	36.458	21.287	31.693	27.579	14.733	19.107	32.473	22.324	13.149	18.568	15.378	25.741	69.632	88.602	58.925	48.068	69.679	68.071	48.416	39.235	43.775	70.022	77.386	63.657	51.258	36.921	32.518	27.338	69.173
2.5 Hz	60.945	64.422	60.035	36.1	51.473	65.21	62.456	41.231	18.146	45.419	43.402	24.64	30.729	26.007	18.264	21.281	31.256	34.082	23.791	39.046	53.243	31.847	25.775	29.458	21.924	15.372	17.068	12.56	6.188	18.417	28.017	26.366	51.307	45.894	19.667	33.709	55.133	68.509	61.671	54.234	53.875	59.574	47.116	32.338	80.933	125.424	75.55	19.833	58.817
2.0 Hz	30.277	63.07	60.285	28.822	44.95	62.243	57.85	44.677	47.665	99.991	95.273	46.803	32.156	30.046	27.352	23.495	20.211	16.448	32.444	46.426	55.608	38.606	13.084	12.614	19.725	24.211	19.075	17.125	17.052	25.776	24.357	21.807	63.207	82.29	53.932	34.552	41.229	43.641	41.64	41.285	39.405	64.696	65.98	33.71	48.895	90.776	64.87	19.397	46.666
1.5 Hz	31.302	56.375	68.024	39.877	23.77	30.467	33.784	27.691	29.212	86.777	91.621	35.804	21.506	21.054	22.433	39.253	40.428	31.732	53.059	55.602	41.316	33.9	25.826	17.005	14.083	14.761	14.063	20.631	23.142	21.88	21.45	12.749	53.577	97.522	62.81	27.495	34.079	40.412	36.325	25.373	22.475	58.319	62.768	37.353	56.719	68.222	43.877	21.429	29.788
1.0 Hz	41.147	46.415	56.108	30.019	23.67	36.572	30.527	20.138	13.931	20.886	26.345	37.229	38.824	24.382	22.242	44.627	62.36	45.256	46.535	46.029	28.752	30.805	27.916	14.215	11.134	10.831	14.246	21.008	20.696	16.715	12.296	13.824	33.311	35.999	20.432	18.235	13.929	21.439	28.783	24.211	33.187	48.684	42.222	26.511	33.321	44.75	32.035	16.657	46.831
0.5 Hz	48.871	52.238	44.183	21.224	35.137	54.236	45.589	30.623	25.566	40.124	62.233	74.879	48.764	16.292	26.475	43.637	52.154	45.766	43.701	45.474	30.301	25.934	23.754	18.456	13.623	11.363	10.786	14.76	16.068	11.081	10.555	12.902	16.41	29.1	36.059	29.529	29.463	25.048	32.562	49.876	45.773	37.224	36.406	24.97	32.178	41.27	27.677	29.335	68.197
0.0 Hz	29.629	19.442	29.613	31.475	27.922	34.961	46.796	50.84	67.669	87.691	91.868	89.204	58.3	27.823	28.567	31.742	31.433	26.635	25.652	37.408	27.096	19.301	27.313	25.406	24.192	21.39	15.978	11.464	6.55	12.748	13.752	10.729	13.222	32.885	37.417	20.565	26.056	57.373	85.605	95.123	88.281	61.116	41.359	36.06	46.464	37.739	21.25	22.245	28.427
Sleep Annotation
t	3620.0	3622.51	3625.01	3627.52	3630.02	3632.53	3635.03	3637.54	3640.04	3642.55	3645.05	3647.56	3650.06	3652.57	3655.07	3657.58	3660.08	3662.59	3665.09	3667.6	3670.1	3672.61	3675.11	3677.62	3680.12	3682.63	3685.13	3687.64	3690.14	3692.65	3695.15	3697.66	3700.16	3702.67	3705.17	3707.68	3710.18	3712.69	3715.19	3717.7	3720.2	3722.71	3725.21	3727.72	3730.22	3732.73	3735.23	3737.74	3740.24
state	NREM	NREM	NREM	NREM	NREM	NREM	NREM	NREM	NREM	NREM	NREM	NREM	NREM	NREM	NREM	NREM	NREM	NREM	NREM	NREM	IS	IS	IS	IS	IS	IS	IS	wake	wake	wake	wake	wake	NREM	NREM	NREM	NREM	NREM	NREM	NREM	NREM	NREM	NREM	NREM	NREM	NREM	NREM	NREM	NREM	NREM
EMG Ampl.
t	3620.0	3622.51	3625.01	3627.52	3630.02	3632.53	3635.03	3637.54	3640.04	3642.55	3645.05	3647.56	3650.06	3652.57	3655.07	3657.58	3660.08	3662.59	3665.09	3667.6	3670.1	3672.61	3675.11	3677.62	3680.12	3682.63	3685.13	3687.64	3690.14	3692.65	3695.15	3697.66	3700.16	3702.67	3705.17	3707.68	3710.18	3712.69	3715.19	3717.7	3720.2	3722.71	3725.21	3727.72	3730.22	3732.73	3735.23	3737.74	3740.24
amp	0.06	0.0603	0.061	0.0601	0.057	0.0664	0.0632	0.062	0.0605	0.064	0.0601	0.0577	0.0487	0.0441	0.0483	0.0508	0.0611	0.0646	0.0663	0.057	0.0491	0.0543	0.0496	0.0476	0.0465	0.047	0.0447	0.0466	0.0498	0.0703	0.0682	0.0545	0.0586	0.0617	0.0568	0.0576	0.0615	0.0589	0.055	0.0589	0.057	0.0566	0.0641	0.0641	0.0665	0.0623	0.0535	0.0489	0.0545
[truncated: 5,000 more columns]

## Sheet: Figure_5d
mouse	virus	drug	% REM
Stoker	hm3dq	saline	7.54167
Salinger	hm3dq	saline	5.05556
Cervantes	hm3dq	saline	9.20833
Twain	hm3dq	saline	7.90972
King	hm3dq	saline	6.22917
Poe	hm3dq	saline	4.22222
Dahl	hm3dq	saline	3.95833
Dante	hm3dq	saline	7.39583
Virgil	hm3dq	saline	5.875
Gaiman	hm3dq	saline	5.78472
Snicket	hm3dq	saline	4.11806
Stoker	hm3dq	cno	9.25694
Salinger	hm3dq	cno	12.8403
Cervantes	hm3dq	cno	13.0556
Twain	hm3dq	cno	8.125
King	hm3dq	cno	8.79861
Poe	hm3dq	cno	8.82639
Dahl	hm3dq	cno	7.13194
Dante	hm3dq	cno	10.0972
Virgil	hm3dq	cno	11.1875
Gaiman	hm3dq	cno	8.34028
Snicket	hm3dq	cno	9.90972
Scrabble	mCherry	saline	6.71528
Checkers	mCherry	saline	6.98611
Chess	mCherry	saline	6.09722
Go	mCherry	saline	6.04167
Catan	mCherry	saline	7.25694
Monopoly	mCherry	saline	4.44444
Candyland	mCherry	saline	5.36111
Risk	mCherry	saline	3.65278
Codenames	mCherry	saline	6.43056
Scrabble	mCherry	cno	6.52778
Checkers	mCherry	cno	7.09028
Chess	mCherry	cno	8.81944
Go	mCherry	cno	6.95833
Catan	mCherry	cno	5.83333
Monopoly	mCherry	cno	5.19444
Candyland	mCherry	cno	3.77778
Risk	mCherry	cno	5.34028
Codenames	mCherry	cno	7.875

## Sheet: Figure_5e
mouse	virus	drug	REM freq
Stoker	hm3dq	saline	4.8
Salinger	hm3dq	saline	3
Cervantes	hm3dq	saline	4.3
Twain	hm3dq	saline	3.8
King	hm3dq	saline	5.3
Poe	hm3dq	saline	2.1
Dahl	hm3dq	saline	3.5
Dante	hm3dq	saline	3.9
Virgil	hm3dq	saline	3.1
Gaiman	hm3dq	saline	2.4
Snicket	hm3dq	saline	2.3
Stoker	hm3dq	cno	4.9
Salinger	hm3dq	cno	9.8
Cervantes	hm3dq	cno	5.7
Twain	hm3dq	cno	3.9
King	hm3dq	cno	5
Poe	hm3dq	cno	5.1
Dahl	hm3dq	cno	7.4
Dante	hm3dq	cno	5.5
Virgil	hm3dq	cno	7.2
Gaiman	hm3dq	cno	4.5
Snicket	hm3dq	cno	8.8
Scrabble	mCherry	saline	3.1
Checkers	mCherry	saline	3
Chess	mCherry	saline	3
Go	mCherry	saline	2.8
Catan	mCherry	saline	3.3
Monopoly	mCherry	saline	2.2
Candyland	mCherry	saline	2.6
Risk	mCherry	saline	3.2
Codenames	mCherry	saline	4
Scrabble	mCherry	cno	3.5
Checkers	mCherry	cno	2.7
Chess	mCherry	cno	3.9
Go	mCherry	cno	2.6
Catan	mCherry	cno	2.8
Monopoly	mCherry	cno	2.2
Candyland	mCherry	cno	2.2
Risk	mCherry	cno	3.8
Codenames	mCherry	cno	5

## Sheet: Figure_5f
mouse	virus	drug	dur
Stoker	hm3dq	saline	56.387
Salinger	hm3dq	saline	54.5238
Cervantes	hm3dq	saline	76.7516
Twain	hm3dq	saline	77.2443
King	hm3dq	saline	44.6763
Poe	hm3dq	saline	72.2159
Dahl	hm3dq	saline	47.1726
Dante	hm3dq	saline	68.3388
Virgil	hm3dq	saline	68.3542
Gaiman	hm3dq	saline	88.3829
Snicket	hm3dq	saline	64.6875
Stoker	hm3dq	cno	68.2379
Salinger	hm3dq	cno	47.5026
Cervantes	hm3dq	cno	82.6944
Twain	hm3dq	cno	74.9112
King	hm3dq	cno	63.7582
Poe	hm3dq	cno	62.4019
Dahl	hm3dq	cno	45.3026
Dante	hm3dq	cno	68.1539
Virgil	hm3dq	cno	58.4537
Gaiman	hm3dq	cno	70.5038
Snicket	hm3dq	cno	40.4585
Scrabble	mCherry	saline	77.9688
Checkers	mCherry	saline	83.8333
Chess	mCherry	saline	74.7222
Go	mCherry	saline	75.8073
Catan	mCherry	saline	79.4301
Monopoly	mCherry	saline	73.2051
Candyland	mCherry	saline	75.4315
Risk	mCherry	saline	41.0938
Codenames	mCherry	saline	57.875
Scrabble	mCherry	cno	67.2631
Checkers	mCherry	cno	93.5625
Chess	mCherry	cno	81.6184
Go	mCherry	cno	98.4844
Catan	mCherry	cno	75.5897
Monopoly	mCherry	cno	85
Candyland	mCherry	cno	61.8182
Risk	mCherry	cno	49.85
Codenames	mCherry	cno	56.7

## Sheet: Figure_5g
mouse	virus	drug	IS->REM prob.
Stoker	hm3dq	saline	58.0409
Salinger	hm3dq	saline	51.25
Cervantes	hm3dq	saline	63.9732
Twain	hm3dq	saline	61.9826
King	hm3dq	saline	63.5006
Poe	hm3dq	saline	71.7195
Dahl	hm3dq	saline	40.9259
Dante	hm3dq	saline	58.647
Virgil	hm3dq	saline	47.8653
Gaiman	hm3dq	saline	63.3053
Snicket	hm3dq	saline	46
Stoker	hm3dq	cno	60.0775
Salinger	hm3dq	cno	68.1863
Cervantes	hm3dq	cno	77.4945
Twain	hm3dq	cno	60.0569
King	hm3dq	cno	74.6528
Poe	hm3dq	cno	76.3393
Dahl	hm3dq	cno	56.6696
Dante	hm3dq	cno	59.8928
Virgil	hm3dq	cno	62.9648
Gaiman	hm3dq	cno	76.2531
Snicket	hm3dq	cno	59.5181
Scrabble	mCherry	saline	60.7692
Checkers	mCherry	saline	54.5635
Chess	mCherry	saline	67.1429
Go	mCherry	saline	73.3333
Catan	mCherry	saline	57.049
Monopoly	mCherry	saline	54.6366
Candyland	mCherry	saline	60.3896
Risk	mCherry	saline	45.7143
Codenames	mCherry	saline	66.6667
Scrabble	mCherry	cno	64
Checkers	mCherry	cno	53.4722
Chess	mCherry	cno	73.5755
Go	mCherry	cno	76.4493
Catan	mCherry	cno	62.1542
Monopoly	mCherry	cno	61.1111
Candyland	mCherry	cno	50
Risk	mCherry	cno	56.8452
Codenames	mCherry	cno	64.1026

## Sheet: Figure_5h
mouse	virus	drug	% REM
Spielberg	hm4di	saline	8.11806
Burton	hm4di	saline	5.46528
Nolan	hm4di	saline	4.27778
Bay	hm4di	saline	7.68056
Lucas	hm4di	saline	7.125
Fincher	hm4di	saline	5.38194
Shyamalan	hm4di	saline	5.47917
Anderson	hm4di	saline	4.97222
Brooks	hm4di	saline	7.28472
Wright	hm4di	saline	9.08333
Spielberg	hm4di	cno	2.42361
Burton	hm4di	cno	4.41667
Nolan	hm4di	cno	2.49306
Bay	hm4di	cno	4.61806
Lucas	hm4di	cno	5.01389
Fincher	hm4di	cno	2.94444
Shyamalan	hm4di	cno	3.29861
Anderson	hm4di	cno	2.24306
Brooks	hm4di	cno	4.40972
Wright	hm4di	cno	2.30556
Scrabble	mCherry	saline	6.71528
Checkers	mCherry	saline	6.98611
Chess	mCherry	saline	6.09722
Go	mCherry	saline	6.04167
Catan	mCherry	saline	7.25694
Monopoly	mCherry	saline	4.44444
Candyland	mCherry	saline	5.36111
Risk	mCherry	saline	3.65278
Codenames	mCherry	saline	6.43056
Scrabble	mCherry	cno	5.53472
Checkers	mCherry	cno	4.49306
Chess	mCherry	cno	8.01389
Go	mCherry	cno	7.67361
Catan	mCherry	cno	7.40972
Monopoly	mCherry	cno	6.42361
Candyland	mCherry	cno	5.92361
Risk	mCherry	cno	5.79167
Codenames	mCherry	cno	7.375

## Sheet: Figure_5i
mouse	virus	drug	REM freq
Spielberg	hm4di	saline	3.4
Burton	hm4di	saline	2.8
Nolan	hm4di	saline	2.6
Bay	hm4di	saline	7
Lucas	hm4di	saline	3.3
Fincher	hm4di	saline	2.9
Shyamalan	hm4di	saline	3.3
Anderson	hm4di	saline	3.4
Brooks	hm4di	saline	4.3
Wright	hm4di	saline	3.8
Spielberg	hm4di	cno	0.9
Burton	hm4di	cno	2.5
Nolan	hm4di	cno	2
Bay	hm4di	cno	3.5
Lucas	hm4di	cno	2.3
Fincher	hm4di	cno	1.9
Shyamalan	hm4di	cno	2.5
Anderson	hm4di	cno	1.7
Brooks	hm4di	cno	3.5
Wright	hm4di	cno	1.1
Scrabble	mCherry	saline	3.1
Checkers	mCherry	saline	3
Chess	mCherry	saline	3
Go	mCherry	saline	2.8
Catan	mCherry	saline	3.3
Monopoly	mCherry	saline	2.2
Candyland	mCherry	saline	2.6
Risk	mCherry	saline	3.2
Codenames	mCherry	saline	4
Scrabble	mCherry	cno	2.7
Checkers	mCherry	cno	1.9
Chess	mCherry	cno	3.5
Go	mCherry	cno	3.3
Catan	mCherry	cno	3.7
Monopoly	mCherry	cno	2.5
Candyland	mCherry	cno	2.6
Risk	mCherry	cno	4
Codenames	mCherry	cno	4.6

## Sheet: Figure_5j
mouse	virus	drug	dur
Spielberg	hm4di	saline	85.8333
Burton	hm4di	saline	70.3013
Nolan	hm4di	saline	61.9549
Bay	hm4di	saline	39.447
Lucas	hm4di	saline	78.3611
Fincher	hm4di	saline	66.6054
Shyamalan	hm4di	saline	60.0376
Anderson	hm4di	saline	52.6471
Brooks	hm4di	saline	64.3812
Wright	hm4di	saline	86.0526
Spielberg	hm4di	cno	75.3125
Burton	hm4di	cno	63.5417
Nolan	hm4di	cno	43.8005
Bay	hm4di	cno	50.7623
Lucas	hm4di	cno	80.4423
Fincher	hm4di	cno	55.9226
Shyamalan	hm4di	cno	46.9872
Anderson	hm4di	cno	49.0536
Brooks	hm4di	cno	45.4646
Wright	hm4di	cno	76.0417
Scrabble	mCherry	saline	77.9688
Checkers	mCherry	saline	83.8333
Chess	mCherry	saline	74.7222
Go	mCherry	saline	75.8073
Catan	mCherry	saline	79.4301
Monopoly	mCherry	saline	73.2051
Candyland	mCherry	saline	75.4315
Risk	mCherry	saline	41.0938
Codenames	mCherry	saline	57.875
Scrabble	mCherry	cno	74.4105
Checkers	mCherry	cno	84.8194
Chess	mCherry	cno	83.6233
Go	mCherry	cno	84.375
Catan	mCherry	cno	72.2807
Monopoly	mCherry	cno	92.0272
Candyland	mCherry	cno	82.0192
Risk	mCherry	cno	52.125
Codenames	mCherry	cno	57.7174

[truncated: 1 more sheets: Figure_5k]
