# Supplementary material for: A medullary hub for controlling REM sleep and pontine waves
Source: Nat Commun. 2023 Jul 3;14:3922. doi: 10.1038/s41467-023-39496-0 (PMC10318054; doi:10.1038/s41467-023-39496-0)
Supplement: Supplementary file 4 — Source Data [file 41467_2023_39496_MOESM4_ESM.zip › Figure6_SourceData.xlsx]

## Sheet: Experimental_Subjects
Panel(s)	Species	Strain	Virus	# Mice	# Males	# Females	Age
a	—	—	—	—	—	—	—
b,c	Mus musculus	CRH-Cre	hM3D(Gq) mCherry	9 7	4 4	5 3	9 - 14 wks 10 - 16 wks
d,e	Mus musculus	CRH-Cre	hM4D(Gi) mCherry	8 7	3 4	5 3	10 - 13 wks 10 - 16 wks

## Sheet: Figure_6a_left
Raw EEG
t	16097.0	16097.01	16097.02	16097.03	16097.04	16097.05	16097.06	16097.07	16097.08	16097.09	16097.1	16097.11	16097.12	16097.13	16097.14	16097.15	16097.16	16097.17	16097.18	16097.19	16097.2	16097.21	16097.22	16097.23	16097.24	16097.25	16097.26	16097.27	16097.28	16097.29	16097.3	16097.3	16097.3	16097.3	16097.3	16097.4	16097.4	16097.4	16097.4	16097.4	16097.4	16097.4	16097.4	16097.4	16097.4	16097.5	16097.5	16097.5	16097.5
amp	0.034	0.026	0.01	-0.002	0.022	0.005	-0.025	-0.032	-0.039	-0.036	-0.053	-0.077	-0.053	-0.073	-0.049	-0.028	-0.062	-0.049	-0.029	-0.016	-0.043	-0.089	-0.166	-0.191	-0.193	-0.065	0.052	0.117	0.153	0.11	0.148	0.109	-0.011	0.004	-0.024	-0.014	-0.038	-0.038	-0.059	-0.062	-0.029	-0.029	-0.055	-0.01	-0.021	-0.053	-0.071	-0.095	-0.09
Sleep Annotation
t	16097.0	16099.59	16102.17	16104.76	16107.34	16109.93	16112.52	16115.1	16117.69	16120.28	16122.86	16125.45	16128.03	16130.62	16133.21	16135.79	16138.38	16140.97	16143.55	16146.14	16148.72	16151.31	16153.9	16156.48	16159.07	16161.66	16164.24	16166.83	16169.41	16172.0
state	NREM	NREM	NREM	NREM	NREM	NREM	NREM	NREM	IS	IS	IS	IS	IS	REM	REM	REM	REM	REM	REM	REM	REM	REM	REM	REM	REM	REM	REM	REM	REM	REM
LFP
t	16097.0	16097.01	16097.02	16097.03	16097.04	16097.05	16097.06	16097.07	16097.08	16097.09	16097.1	16097.11	16097.12	16097.13	16097.14	16097.15	16097.16	16097.17	16097.18	16097.19	16097.2	16097.21	16097.22	16097.23	16097.24	16097.25	16097.26	16097.27	16097.28	16097.29	16097.3	16097.3	16097.3	16097.3	16097.3	16097.4	16097.4	16097.4	16097.4	16097.4	16097.4	16097.4	16097.4	16097.4	16097.4	16097.5	16097.5	16097.5	16097.5
amp	-0.035	-0.027	-0.013	0.03	0.014	0.006	-0.005	-0.006	-0.007	-0.007	-0.0	-0.016	-0.018	0.001	0.022	0.019	0.011	0.006	0.02	0.03	0.065	0.067	0.044	0.045	0.017	0.01	-0.024	0.013	0.002	-0.024	-0.001	-0.003	-0.004	-0.001	-0.02	-0.029	-0.019	-0.065	-0.048	-0.036	-0.033	-0.008	-0.018	-0.016	-0.012	-0.019	-0.002	0.024	0.006
[truncated: 5,000 more columns]

## Sheet: Figure_6a_right
Raw EEG
t	5600.0	5600.01	5600.02	5600.03	5600.04	5600.05	5600.06	5600.07	5600.08	5600.09	5600.1	5600.11	5600.12	5600.13	5600.14	5600.15	5600.16	5600.17	5600.18	5600.19	5600.2	5600.21	5600.22	5600.23	5600.24	5600.25	5600.26	5600.27	5600.28	5600.29	5600.3	5600.31	5600.32	5600.33	5600.34	5600.35	5600.36	5600.37	5600.38	5600.39	5600.4	5600.41	5600.42	5600.43	5600.44	5600.45	5600.46	5600.47	5600.48
amp	-0.072	-0.119	-0.152	-0.051	-0.038	-0.024	-0.032	0.107	0.129	-0.049	-0.123	-0.038	-0.092	-0.063	-0.008	0.148	0.08	0.017	-0.043	-0.059	-0.041	-0.071	0.092	0.208	0.085	0.051	0.036	0.172	0.123	0.093	-0.025	-0.136	-0.16	-0.156	-0.073	-0.061	-0.061	-0.086	-0.03	-0.023	-0.042	-0.049	-0.068	-0.087	-0.08	-0.085	-0.089	-0.181	-0.297
Sleep Annotation
t	5600.0	5602.59	5605.17	5607.76	5610.34	5612.93	5615.52	5618.1	5620.69	5623.28	5625.86	5628.45	5631.03	5633.62	5636.21	5638.79	5641.38	5643.97	5646.55	5649.14	5651.72	5654.31	5656.9	5659.48	5662.07	5664.66	5667.24	5669.83	5672.41	5675.0
state	NREM	NREM	NREM	NREM	NREM	NREM	NREM	NREM	IS	IS	IS	IS	IS	REM	REM	REM	REM	REM	REM	REM	REM	REM	REM	REM	REM	REM	REM	REM	REM	REM
LFP
t	5600.0	5600.01	5600.02	5600.03	5600.04	5600.05	5600.06	5600.07	5600.08	5600.09	5600.1	5600.11	5600.12	5600.13	5600.14	5600.15	5600.16	5600.17	5600.18	5600.19	5600.2	5600.21	5600.22	5600.23	5600.24	5600.25	5600.26	5600.27	5600.28	5600.29	5600.3	5600.31	5600.32	5600.33	5600.34	5600.35	5600.36	5600.37	5600.38	5600.39	5600.4	5600.41	5600.42	5600.43	5600.44	5600.45	5600.46	5600.47	5600.48
amp	-0.004	0.015	0.038	0.039	0.047	0.078	0.067	0.027	0.015	0.025	0.039	0.039	0.036	0.017	-0.006	-0.033	-0.022	-0.013	-0.005	0.007	0.015	0.005	-0.019	-0.049	-0.033	0.02	0.003	-0.021	-0.023	-0.017	-0.016	-0.006	0.008	0.011	-0.004	-0.016	0.019	0.015	0.004	0.015	0.017	0.014	0.022	0.032	0.013	0.018	0.039	0.047	0.052
[truncated: 5,000 more columns]

## Sheet: Figure_6b
mouse	virus	drug	state	bin	p-wave freq
Stoker	hm3dq	saline	NREM	1	0.00199005
Stoker	hm3dq	saline	NREM	2	0.00532338
Stoker	hm3dq	saline	NREM	3	0.00532338
Stoker	hm3dq	saline	NREM	4	0.0295593
Stoker	hm3dq	saline	NREM	5	0.0431252
Stoker	hm3dq	saline	NREM	6	0.0595444
Stoker	hm3dq	saline	NREM	7	0.0845688
Stoker	hm3dq	saline	NREM	8	0.0679445
Stoker	hm3dq	saline	NREM	9	0.0700901
Stoker	hm3dq	saline	NREM	10	0.0587036
Stoker	hm3dq	saline	NREM	11	0.051079
Stoker	hm3dq	saline	NREM	12	0.0502501
Stoker	hm3dq	saline	NREM	13	0.046622
Stoker	hm3dq	saline	NREM	14	0.0463538
Stoker	hm3dq	saline	NREM	15	0.0397086
Stoker	hm3dq	saline	NREM	16	0.0480296
Stoker	hm3dq	saline	NREM	17	0.0464448
Stoker	hm3dq	saline	NREM	18	0.043391
Stoker	hm3dq	saline	NREM	19	0.035168
Stoker	hm3dq	saline	NREM	20	0.0290692
Stoker	hm3dq	saline	IS	21	0.0285707
Stoker	hm3dq	saline	IS	22	0.0335267
Stoker	hm3dq	saline	IS	23	0.04
Stoker	hm3dq	saline	IS	24	0.04
Stoker	hm3dq	saline	IS	25	0.03
Stoker	hm3dq	saline	IS	26	0.0233333
Stoker	hm3dq	saline	IS	27	0.0233333
Stoker	hm3dq	saline	IS	28	0.027619
Stoker	hm3dq	saline	IS	29	0.047619
Stoker	hm3dq	saline	IS	30	0.0542857
Stoker	hm3dq	saline	IS	31	0.0485714
Stoker	hm3dq	saline	IS	32	0.0342857
Stoker	hm3dq	saline	IS	33	0.0142857
Stoker	hm3dq	saline	IS	34	0.00428571
Stoker	hm3dq	saline	IS	35	0
Stoker	hm3dq	saline	IS	36	0
Stoker	hm3dq	saline	IS	37	0
Stoker	hm3dq	saline	IS	38	0.00666667
Stoker	hm3dq	saline	IS	39	0.0166667
Stoker	hm3dq	saline	IS	40	0.0183333
Stoker	hm3dq	saline	REM	41	0.0240598
Stoker	hm3dq	saline	REM	42	0.0579176
Stoker	hm3dq	saline	REM	43	0.103034
Stoker	hm3dq	saline	REM	44	0.13601
Stoker	hm3dq	saline	REM	45	0.217112
Stoker	hm3dq	saline	REM	46	0.245433
Stoker	hm3dq	saline	REM	47	0.244219
Stoker	hm3dq	saline	REM	48	0.274549
Stoker	hm3dq	saline	REM	49	0.241862
Stoker	hm3dq	saline	REM	50	0.208819
Stoker	hm3dq	saline	REM	51	0.26421
Stoker	hm3dq	saline	REM	52	0.291522
Stoker	hm3dq	saline	REM	53	0.357572
Stoker	hm3dq	saline	REM	54	0.514564
Stoker	hm3dq	saline	REM	55	0.583931
Stoker	hm3dq	saline	REM	56	0.610764
Stoker	hm3dq	saline	REM	57	0.603984
Stoker	hm3dq	saline	REM	58	0.508029
Stoker	hm3dq	saline	REM	59	0.41367
Stoker	hm3dq	saline	REM	60	0.410114
Stoker	hm3dq	saline	wake	61	0.391318
Stoker	hm3dq	saline	wake	62	0.363826
Stoker	hm3dq	saline	wake	63	0.319653
Stoker	hm3dq	saline	wake	64	0.228577
Stoker	hm3dq	saline	wake	65	0.143964
Stoker	hm3dq	saline	wake	66	0.0812833
Stoker	hm3dq	saline	wake	67	0.0430397
Stoker	hm3dq	saline	wake	68	0.0185535
Stoker	hm3dq	saline	wake	69	0.0128212
Stoker	hm3dq	saline	wake	70	0.00615454
Stoker	hm3dq	saline	wake	71	0.00902965
Stoker	hm3dq	saline	wake	72	0.01312
Stoker	hm3dq	saline	wake	73	0.0136142
Stoker	hm3dq	saline	wake	74	0.0136142
Stoker	hm3dq	saline	wake	75	0.00885226
Stoker	hm3dq	saline	wake	76	0.0047619
Stoker	hm3dq	saline	wake	77	0.00410901
Stoker	hm3dq	saline	wake	78	0.0129979
Stoker	hm3dq	saline	wake	79	0.0129979
Stoker	hm3dq	saline	wake	80	0.0129979
Salinger	hm3dq	saline	NREM	1	0.0416687
Salinger	hm3dq	saline	NREM	2	0.0455106
Salinger	hm3dq	saline	NREM	3	0.0348621
Salinger	hm3dq	saline	NREM	4	0.0279173
Salinger	hm3dq	saline	NREM	5	0.0246759
Salinger	hm3dq	saline	NREM	6	0.0198148
Salinger	hm3dq	saline	NREM	7	0.0393986
Salinger	hm3dq	saline	NREM	8	0.0547921
Salinger	hm3dq	saline	NREM	9	0.0562082
Salinger	hm3dq	saline	NREM	10	0.0524382
Salinger	hm3dq	saline	NREM	11	0.059802
Salinger	hm3dq	saline	NREM	12	0.0614637
Salinger	hm3dq	saline	NREM	13	0.0628147
Salinger	hm3dq	saline	NREM	14	0.0756259
Salinger	hm3dq	saline	NREM	15	0.0552572
Salinger	hm3dq	saline	NREM	16	0.0372761
Salinger	hm3dq	saline	NREM	17	0.0319123
Salinger	hm3dq	saline	NREM	18	0.0166244
Salinger	hm3dq	saline	NREM	19	0.0295518
Salinger	hm3dq	saline	NREM	20	0.0351073
Salinger	hm3dq	saline	IS	21	0.0390928
Salinger	hm3dq	saline	IS	22	0.0445063
Salinger	hm3dq	saline	IS	23	0.0333333
Salinger	hm3dq	saline	IS	24	0.0333333
Salinger	hm3dq	saline	IS	25	0.025
Salinger	hm3dq	saline	IS	26	0.0166667
Salinger	hm3dq	saline	IS	27	0.00833333
Salinger	hm3dq	saline	IS	28	0
Salinger	hm3dq	saline	IS	29	0
Salinger	hm3dq	saline	IS	30	0.00277778
Salinger	hm3dq	saline	IS	31	0.0111111
Salinger	hm3dq	saline	IS	32	0.0152778
Salinger	hm3dq	saline	IS	33	0.0291667
Salinger	hm3dq	saline	IS	34	0.0430556
Salinger	hm3dq	saline	IS	35	0.0513889
Salinger	hm3dq	saline	IS	36	0.0611111
Salinger	hm3dq	saline	IS	37	0.0626984
Salinger	hm3dq	saline	IS	38	0.0654762
Salinger	hm3dq	saline	IS	39	0.0738095
Salinger	hm3dq	saline	IS	40	0.0690466
Salinger	hm3dq	saline	REM	41	0.0745912
Salinger	hm3dq	saline	REM	42	0.124885
Salinger	hm3dq	saline	REM	43	0.158529
Salinger	hm3dq	saline	REM	44	0.251537
Salinger	hm3dq	saline	REM	45	0.363345
Salinger	hm3dq	saline	REM	46	0.364676
Salinger	hm3dq	saline	REM	47	0.388669
Salinger	hm3dq	saline	REM	48	0.353346
Salinger	hm3dq	saline	REM	49	0.311612
Salinger	hm3dq	saline	REM	50	0.339614
Salinger	hm3dq	saline	REM	51	0.354272
Salinger	hm3dq	saline	REM	52	0.352619
Salinger	hm3dq	saline	REM	53	0.414956
Salinger	hm3dq	saline	REM	54	0.441252
Salinger	hm3dq	saline	REM	55	0.466172
Salinger	hm3dq	saline	REM	56	0.542499
Salinger	hm3dq	saline	REM	57	0.510955
Salinger	hm3dq	saline	REM	58	0.496423
Salinger	hm3dq	saline	REM	59	0.496997
Salinger	hm3dq	saline	REM	60	0.492911
Salinger	hm3dq	saline	wake	61	0.478879
Salinger	hm3dq	saline	wake	62	0.44499
Salinger	hm3dq	saline	wake	63	0.396057
Salinger	hm3dq	saline	wake	64	0.312337
Salinger	hm3dq	saline	wake	65	0.222128
Salinger	hm3dq	saline	wake	66	0.172965
Salinger	hm3dq	saline	wake	67	0.113701
Salinger	hm3dq	saline	wake	68	0.0764546
Salinger	hm3dq	saline	wake	69	0.063817
Salinger	hm3dq	saline	wake	70	0.0506114
Salinger	hm3dq	saline	wake	71	0.0557369
Salinger	hm3dq	saline	wake	72	0.0545595
Salinger	hm3dq	saline	wake	73	0.0562174
Salinger	hm3dq	saline	wake	74	0.063547
Salinger	hm3dq	saline	wake	75	0.0637516
Salinger	hm3dq	saline	wake	76	0.0688036
Salinger	hm3dq	saline	wake	77	0.0799934
Salinger	hm3dq	saline	wake	78	0.0727739
Salinger	hm3dq	saline	wake	79	0.0583013
Salinger	hm3dq	saline	wake	80	0.043445
Cervantes	hm3dq	saline	NREM	1	0.0566379
Cervantes	hm3dq	saline	NREM	2	0.0581193
Cervantes	hm3dq	saline	NREM	3	0.0456107
Cervantes	hm3dq	saline	NREM	4	0.0363507
Cervantes	hm3dq	saline	NREM	5	0.0348534
Cervantes	hm3dq	saline	NREM	6	0.0328166
Cervantes	hm3dq	saline	NREM	7	0.0351475
Cervantes	hm3dq	saline	NREM	8	0.0336808
Cervantes	hm3dq	saline	NREM	9	0.0425106
Cervantes	hm3dq	saline	NREM	10	0.0452727
Cervantes	hm3dq	saline	NREM	11	0.0541155
Cervantes	hm3dq	saline	NREM	12	0.0580876
Cervantes	hm3dq	saline	NREM	13	0.0471923
Cervantes	hm3dq	saline	NREM	14	0.0430813
Cervantes	hm3dq	saline	NREM	15	0.0384347
Cervantes	hm3dq	saline	NREM	16	0.036701
Cervantes	hm3dq	saline	NREM	17	0.0413462
Cervantes	hm3dq	saline	NREM	18	0.0365169
Cervantes	hm3dq	saline	NREM	19	0.0245219
Cervantes	hm3dq	saline	NREM	20	0.0266615
Cervantes	hm3dq	saline	IS	21	0.0268647
Cervantes	hm3dq	saline	IS	22	0.0348837
Cervantes	hm3dq	saline	IS	23	0.0465116
Cervantes	hm3dq	saline	IS	24	0.0465116
Cervantes	hm3dq	saline	IS	25	0.0348837
Cervantes	hm3dq	saline	IS	26	0.0272338
Cervantes	hm3dq	saline	IS	27	0.0214198
Cervantes	hm3dq	saline	IS	28	0.0147316
Cervantes	hm3dq	saline	IS	29	0.0205455
Cervantes	hm3dq	saline	IS	30	0.0251355
Cervantes	hm3dq	saline	IS	31	0.0276272
Cervantes	hm3dq	saline	IS	32	0.0285015
Cervantes	hm3dq	saline	IS	33	0.0401294
Cervantes	hm3dq	saline	IS	34	0.0589701
Cervantes	hm3dq	saline	IS	35	0.0759262
Cervantes	hm3dq	saline	IS	36	0.0845962
Cervantes	hm3dq	saline	IS	37	0.0737988
Cervantes	hm3dq	saline	IS	38	0.0518982
Cervantes	hm3dq	saline	IS	39	0.0266364
Cervantes	hm3dq	saline	IS	40	0.0397424
Cervantes	hm3dq	saline	REM	41	0.0723195
Cervantes	hm3dq	saline	REM	42	0.104223
Cervantes	hm3dq	saline	REM	43	0.166327
Cervantes	hm3dq	saline	REM	44	0.205814
Cervantes	hm3dq	saline	REM	45	0.25019
Cervantes	hm3dq	saline	REM	46	0.303691
Cervantes	hm3dq	saline	REM	47	0.331197
Cervantes	hm3dq	saline	REM	48	0.360361
Cervantes	hm3dq	saline	REM	49	0.371969
Cervantes	hm3dq	saline	REM	50	0.419168
Cervantes	hm3dq	saline	REM	51	0.437149
Cervantes	hm3dq	saline	REM	52	0.445427
Cervantes	hm3dq	saline	REM	53	0.442073
Cervantes	hm3dq	saline	REM	54	0.383614
Cervantes	hm3dq	saline	REM	55	0.389319
Cervantes	hm3dq	saline	REM	56	0.433538
Cervantes	hm3dq	saline	REM	57	0.502863
Cervantes	hm3dq	saline	REM	58	0.560585
Cervantes	hm3dq	saline	REM	59	0.569598
Cervantes	hm3dq	saline	REM	60	0.521357
Cervantes	hm3dq	saline	wake	61	0.446885
Cervantes	hm3dq	saline	wake	62	0.375984
Cervantes	hm3dq	saline	wake	63	0.309955
Cervantes	hm3dq	saline	wake	64	0.267893
Cervantes	hm3dq	saline	wake	65	0.22702
Cervantes	hm3dq	saline	wake	66	0.202175
Cervantes	hm3dq	saline	wake	67	0.176684
Cervantes	hm3dq	saline	wake	68	0.126174
Cervantes	hm3dq	saline	wake	69	0.0891967
Cervantes	hm3dq	saline	wake	70	0.0559276
Cervantes	hm3dq	saline	wake	71	0.0364491
Cervantes	hm3dq	saline	wake	72	0.039537
Cervantes	hm3dq	saline	wake	73	0.0369407
Cervantes	hm3dq	saline	wake	74	0.0410125
Cervantes	hm3dq	saline	wake	75	0.05347
Cervantes	hm3dq	saline	wake	76	0.0664156
Cervantes	hm3dq	saline	wake	77	0.0771148
Cervantes	hm3dq	saline	wake	78	0.0755867
Cervantes	hm3dq	saline	wake	79	0.0641132
Cervantes	hm3dq	saline	wake	80	0.0524499
Twain	hm3dq	saline	NREM	1	0.0600363
Twain	hm3dq	saline	NREM	2	0.0681298
Twain	hm3dq	saline	NREM	3	0.0639564
Twain	hm3dq	saline	NREM	4	0.0565581
Twain	hm3dq	saline	NREM	5	0.0493574
Twain	hm3dq	saline	NREM	6	0.0385537
Twain	hm3dq	saline	NREM	7	0.0353019
Twain	hm3dq	saline	NREM	8	0.0415267
Twain	hm3dq	saline	NREM	9	0.0420134
Twain	hm3dq	saline	NREM	10	0.0388557
Twain	hm3dq	saline	NREM	11	0.0327405
Twain	hm3dq	saline	NREM	12	0.0291839
Twain	hm3dq	saline	NREM	13	0.0294368
Twain	hm3dq	saline	NREM	14	0.0351365
Twain	hm3dq	saline	NREM	15	0.0528664
Twain	hm3dq	saline	NREM	16	0.0529329
Twain	hm3dq	saline	NREM	17	0.0581275
Twain	hm3dq	saline	NREM	18	0.0564411
Twain	hm3dq	saline	NREM	19	0.0555695
Twain	hm3dq	saline	NREM	20	0.0492277
Twain	hm3dq	saline	IS	21	0.0408799
Twain	hm3dq	saline	IS	22	0.0303008
Twain	hm3dq	saline	IS	23	0.0093985
Twain	hm3dq	saline	IS	24	0.00281955
Twain	hm3dq	saline	IS	25	0
Twain	hm3dq	saline	IS	26	0.00657895
Twain	hm3dq	saline	IS	27	0.0263158
Twain	hm3dq	saline	IS	28	0.0394737
Twain	hm3dq	saline	IS	29	0.0526316
Twain	hm3dq	saline	IS	30	0.0635965
Twain	hm3dq	saline	IS	31	0.0701754
Twain	hm3dq	saline	IS	32	0.0719697
Twain	hm3dq	saline	IS	33	0.0785486
Twain	hm3dq	saline	IS	34	0.0793461
Twain	hm3dq	saline	IS	35	0.0878047
Twain	hm3dq	saline	IS	36	0.111472
Twain	hm3dq	saline	IS	37	0.120087
Twain	hm3dq	saline	IS	38	0.142786
Twain	hm3dq	saline	IS	39	0.160017
Twain	hm3dq	saline	IS	40	0.169861
Twain	hm3dq	saline	REM	41	0.211331
Twain	hm3dq	saline	REM	42	0.260217
Twain	hm3dq	saline	REM	43	0.283724
Twain	hm3dq	saline	REM	44	0.310168
Twain	hm3dq	saline	REM	45	0.358582
Twain	hm3dq	saline	REM	46	0.372709
Twain	hm3dq	saline	REM	47	0.405521
Twain	hm3dq	saline	REM	48	0.487205
Twain	hm3dq	saline	REM	49	0.496949
Twain	hm3dq	saline	REM	50	0.537191
Twain	hm3dq	saline	REM	51	0.57674
Twain	hm3dq	saline	REM	52	0.585818
Twain	hm3dq	saline	REM	53	0.638594
Twain	hm3dq	saline	REM	54	0.661919
Twain	hm3dq	saline	REM	55	0.662249
Twain	hm3dq	saline	REM	56	0.63717
Twain	hm3dq	saline	REM	57	0.624688
Twain	hm3dq	saline	REM	58	0.589646
Twain	hm3dq	saline	REM	59	0.567038
Twain	hm3dq	saline	REM	60	0.595395
Twain	hm3dq	saline	wake	61	0.56773
Twain	hm3dq	saline	wake	62	0.586373
Twain	hm3dq	saline	wake	63	0.568222
Twain	hm3dq	saline	wake	64	0.470692
Twain	hm3dq	saline	wake	65	0.389633
Twain	hm3dq	saline	wake	66	0.292223
Twain	hm3dq	saline	wake	67	0.231601
Twain	hm3dq	saline	wake	68	0.182276
Twain	hm3dq	saline	wake	69	0.131166
Twain	hm3dq	saline	wake	70	0.0946282
Twain	hm3dq	saline	wake	71	0.0755655
Twain	hm3dq	saline	wake	72	0.0678886
Twain	hm3dq	saline	wake	73	0.0834027
Twain	hm3dq	saline	wake	74	0.0996541
Twain	hm3dq	saline	wake	75	0.102819
Twain	hm3dq	saline	wake	76	0.116558
Twain	hm3dq	saline	wake	77	0.107464
Twain	hm3dq	saline	wake	78	0.0788923
Twain	hm3dq	saline	wake	79	0.0550278
Twain	hm3dq	saline	wake	80	0.0339283
King	hm3dq	saline	NREM	1	0.109606
King	hm3dq	saline	NREM	2	0.105014
King	hm3dq	saline	NREM	3	0.0946329
King	hm3dq	saline	NREM	4	0.0888851
King	hm3dq	saline	NREM	5	0.0812514
King	hm3dq	saline	NREM	6	0.0733321
King	hm3dq	saline	NREM	7	0.0808827
King	hm3dq	saline	NREM	8	0.0873847
King	hm3dq	saline	NREM	9	0.0829074
King	hm3dq	saline	NREM	10	0.0898313
King	hm3dq	saline	NREM	11	0.077188
King	hm3dq	saline	NREM	12	0.0598999
King	hm3dq	saline	NREM	13	0.0761472
King	hm3dq	saline	NREM	14	0.081632
King	hm3dq	saline	NREM	15	0.0963114
King	hm3dq	saline	NREM	16	0.10848
King	hm3dq	saline	NREM	17	0.0908834
King	hm3dq	saline	NREM	18	0.0773168
King	hm3dq	saline	NREM	19	0.0739139
King	hm3dq	saline	NREM	20	0.06151
King	hm3dq	saline	IS	21	0.0561671
King	hm3dq	saline	IS	22	0.0510339
King	hm3dq	saline	IS	23	0.0384615
King	hm3dq	saline	IS	24	0.0384615
King	hm3dq	saline	IS	25	0.0336538
King	hm3dq	saline	IS	26	0.0272436
King	hm3dq	saline	IS	27	0.0176282
King	hm3dq	saline	IS	28	0.0100733
King	hm3dq	saline	IS	29	0.0100733
King	hm3dq	saline	IS	30	0.0164835
King	hm3dq	saline	IS	31	0.0233516
King	hm3dq	saline	IS	32	0.0260989
King	hm3dq	saline	IS	33	0.0325092
King	hm3dq	saline	IS	34	0.0373168
King	hm3dq	saline	IS	35	0.0496795
King	hm3dq	saline	IS	36	0.0689103
King	hm3dq	saline	IS	37	0.0817308
King	hm3dq	saline	IS	38	0.0913462
King	hm3dq	saline	IS	39	0.0961538
King	hm3dq	saline	IS	40	0.0894997
King	hm3dq	saline	REM	41	0.0974127
King	hm3dq	saline	REM	42	0.115114
King	hm3dq	saline	REM	43	0.180462
King	hm3dq	saline	REM	44	0.250801
King	hm3dq	saline	REM	45	0.298499
King	hm3dq	saline	REM	46	0.349747
King	hm3dq	saline	REM	47	0.361972
King	hm3dq	saline	REM	48	0.380963
King	hm3dq	saline	REM	49	0.414071
King	hm3dq	saline	REM	50	0.481192
King	hm3dq	saline	REM	51	0.550676
King	hm3dq	saline	REM	52	0.668232
King	hm3dq	saline	REM	53	0.761727
King	hm3dq	saline	REM	54	0.797825
King	hm3dq	saline	REM	55	0.832065
King	hm3dq	saline	REM	56	0.810857
King	hm3dq	saline	REM	57	0.784004
King	hm3dq	saline	REM	58	0.815068
King	hm3dq	saline	REM	59	0.833179
King	hm3dq	saline	REM	60	0.803071
King	hm3dq	saline	wake	61	0.815395
King	hm3dq	saline	wake	62	0.723952
King	hm3dq	saline	wake	63	0.603585
King	hm3dq	saline	wake	64	0.541569
King	hm3dq	saline	wake	65	0.434922
King	hm3dq	saline	wake	66	0.378484
King	hm3dq	saline	wake	67	0.341245
King	hm3dq	saline	wake	68	0.29334
King	hm3dq	saline	wake	69	0.265485
King	hm3dq	saline	wake	70	0.220416
King	hm3dq	saline	wake	71	0.175302
King	hm3dq	saline	wake	72	0.122281
King	hm3dq	saline	wake	73	0.0702716
King	hm3dq	saline	wake	74	0.0431908
King	hm3dq	saline	wake	75	0.0439056
King	hm3dq	saline	wake	76	0.0601471
King	hm3dq	saline	wake	77	0.0830456
King	hm3dq	saline	wake	78	0.0893848
King	hm3dq	saline	wake	79	0.0775588
King	hm3dq	saline	wake	80	0.0609198
Poe	hm3dq	saline	NREM	1	0.201457
Poe	hm3dq	saline	NREM	2	0.165942
Poe	hm3dq	saline	NREM	3	0.149228
Poe	hm3dq	saline	NREM	4	0.158666
Poe	hm3dq	saline	NREM	5	0.110509
Poe	hm3dq	saline	NREM	6	0.114544
Poe	hm3dq	saline	NREM	7	0.120653
Poe	hm3dq	saline	NREM	8	0.105267
Poe	hm3dq	saline	NREM	9	0.133508
Poe	hm3dq	saline	NREM	10	0.132276
Poe	hm3dq	saline	NREM	11	0.137927
Poe	hm3dq	saline	NREM	12	0.130041
Poe	hm3dq	saline	NREM	13	0.111576
Poe	hm3dq	saline	NREM	14	0.0985315
Poe	hm3dq	saline	NREM	15	0.0696982
Poe	hm3dq	saline	NREM	16	0.0685572
Poe	hm3dq	saline	NREM	17	0.0833086
Poe	hm3dq	saline	NREM	18	0.0968491
Poe	hm3dq	saline	NREM	19	0.0938832
Poe	hm3dq	saline	NREM	20	0.0662278
Poe	hm3dq	saline	IS	21	0.0317593
Poe	hm3dq	saline	IS	22	0.00587818
Poe	hm3dq	saline	IS	23	0
Poe	hm3dq	saline	IS	24	0
Poe	hm3dq	saline	IS	25	0
Poe	hm3dq	saline	IS	26	0
Poe	hm3dq	saline	IS	27	0
Poe	hm3dq	saline	IS	28	0
Poe	hm3dq	saline	IS	29	0
Poe	hm3dq	saline	IS	30	0
Poe	hm3dq	saline	IS	31	0.0205628
Poe	hm3dq	saline	IS	32	0.0660173
Poe	hm3dq	saline	IS	33	0.0963203
Poe	hm3dq	saline	IS	34	0.139101
Poe	hm3dq	saline	IS	35	0.170677
Poe	hm3dq	saline	IS	36	0.163102
Poe	hm3dq	saline	IS	37	0.136045
Poe	hm3dq	saline	IS	38	0.108416
Poe	hm3dq	saline	IS	39	0.0790043
Poe	hm3dq	saline	IS	40	0.134123
Poe	hm3dq	saline	REM	41	0.162132
Poe	hm3dq	saline	REM	42	0.203712
Poe	hm3dq	saline	REM	43	0.284479
Poe	hm3dq	saline	REM	44	0.292521
Poe	hm3dq	saline	REM	45	0.37597
Poe	hm3dq	saline	REM	46	0.432534
Poe	hm3dq	saline	REM	47	0.477628
Poe	hm3dq	saline	REM	48	0.561354
Poe	hm3dq	saline	REM	49	0.548834
Poe	hm3dq	saline	REM	50	0.527105
Poe	hm3dq	saline	REM	51	0.50609
Poe	hm3dq	saline	REM	52	0.530656
Poe	hm3dq	saline	REM	53	0.633638
Poe	hm3dq	saline	REM	54	0.758677
Poe	hm3dq	saline	REM	55	0.881764
Poe	hm3dq	saline	REM	56	0.917761
Poe	hm3dq	saline	REM	57	0.896472
Poe	hm3dq	saline	REM	58	0.962298
Poe	hm3dq	saline	REM	59	0.808502
Poe	hm3dq	saline	REM	60	0.631271
Poe	hm3dq	saline	wake	61	0.517018
Poe	hm3dq	saline	wake	62	0.323272
Poe	hm3dq	saline	wake	63	0.311057
Poe	hm3dq	saline	wake	64	0.283425
Poe	hm3dq	saline	wake	65	0.213801
Poe	hm3dq	saline	wake	66	0.159206
Poe	hm3dq	saline	wake	67	0.118674
Poe	hm3dq	saline	wake	68	0.100936
Poe	hm3dq	saline	wake	69	0.110294
Poe	hm3dq	saline	wake	70	0.081448
Poe	hm3dq	saline	wake	71	0.0654052
Poe	hm3dq	saline	wake	72	0.0940018
Poe	hm3dq	saline	wake	73	0.115515
Poe	hm3dq	saline	wake	74	0.145624
Poe	hm3dq	saline	wake	75	0.144033
Poe	hm3dq	saline	wake	76	0.0927095
Poe	hm3dq	saline	wake	77	0.0618379
Poe	hm3dq	saline	wake	78	0.0426983
Poe	hm3dq	saline	wake	79	0.050582
Poe	hm3dq	saline	wake	80	0.0849501
Dante	hm3dq	saline	NREM	1	0.0204714
Dante	hm3dq	saline	NREM	2	0.0227619
Dante	hm3dq	saline	NREM	3	0.0156748
Dante	hm3dq	saline	NREM	4	0.0168763
Dante	hm3dq	saline	NREM	5	0.017274
Dante	hm3dq	saline	NREM	6	0.0219164
Dante	hm3dq	saline	NREM	7	0.0268784
Dante	hm3dq	saline	NREM	8	0.0245169
Dante	hm3dq	saline	NREM	9	0.0302884
Dante	hm3dq	saline	NREM	10	0.0326396
Dante	hm3dq	saline	NREM	11	0.0349429
Dante	hm3dq	saline	NREM	12	0.039922
Dante	hm3dq	saline	NREM	13	0.0464913
Dante	hm3dq	saline	NREM	14	0.0570184
Dante	hm3dq	saline	NREM	15	0.065304
Dante	hm3dq	saline	NREM	16	0.0722359
Dante	hm3dq	saline	NREM	17	0.0708405
Dante	hm3dq	saline	NREM	18	0.061989
Dante	hm3dq	saline	NREM	19	0.0598269
Dante	hm3dq	saline	NREM	20	0.0408456
Dante	hm3dq	saline	IS	21	0.0274972
Dante	hm3dq	saline	IS	22	0.0145319
Dante	hm3dq	saline	IS	23	0
Dante	hm3dq	saline	IS	24	0.00641026
Dante	hm3dq	saline	IS	25	0.0128205
Dante	hm3dq	saline	IS	26	0.0192308
Dante	hm3dq	saline	IS	27	0.030303
Dante	hm3dq	saline	IS	28	0.030303
Dante	hm3dq	saline	IS	29	0.035234
Dante	hm3dq	saline	IS	30	0.0459925
Dante	hm3dq	saline	IS	31	0.0413305
Dante	hm3dq	saline	IS	32	0.0381253
Dante	hm3dq	saline	IS	33	0.0267841
Dante	hm3dq	saline	IS	34	0.00961538
Dante	hm3dq	saline	IS	35	0.0071499
Dante	hm3dq	saline	IS	36	0.0141354
Dante	hm3dq	saline	IS	37	0.0301611
Dante	hm3dq	saline	IS	38	0.0528435
Dante	hm3dq	saline	IS	39	0.0745398
Dante	hm3dq	saline	IS	40	0.101365
Dante	hm3dq	saline	REM	41	0.12829
Dante	hm3dq	saline	REM	42	0.133959
Dante	hm3dq	saline	REM	43	0.166358
Dante	hm3dq	saline	REM	44	0.191524
Dante	hm3dq	saline	REM	45	0.240754
Dante	hm3dq	saline	REM	46	0.339329
Dante	hm3dq	saline	REM	47	0.412645
Dante	hm3dq	saline	REM	48	0.493177
Dante	hm3dq	saline	REM	49	0.570866
Dante	hm3dq	saline	REM	50	0.568406
Dante	hm3dq	saline	REM	51	0.610314
Dante	hm3dq	saline	REM	52	0.628485
Dante	hm3dq	saline	REM	53	0.658732
Dante	hm3dq	saline	REM	54	0.729636
Dante	hm3dq	saline	REM	55	0.722982
Dante	hm3dq	saline	REM	56	0.704232
Dante	hm3dq	saline	REM	57	0.636379
Dante	hm3dq	saline	REM	58	0.590007
Dante	hm3dq	saline	REM	59	0.566308
Dante	hm3dq	saline	REM	60	0.513467
Dante	hm3dq	saline	wake	61	0.456809
Dante	hm3dq	saline	wake	62	0.360126
Dante	hm3dq	saline	wake	63	0.266987
Dante	hm3dq	saline	wake	64	0.231461
Dante	hm3dq	saline	wake	65	0.197859
Dante	hm3dq	saline	wake	66	0.171741
Dante	hm3dq	saline	wake	67	0.136031
Dante	hm3dq	saline	wake	68	0.0842123
Dante	hm3dq	saline	wake	69	0.0495169
Dante	hm3dq	saline	wake	70	0.0521016
Dante	hm3dq	saline	wake	71	0.0547212
Dante	hm3dq	saline	wake	72	0.0601367
Dante	hm3dq	saline	wake	73	0.0573895
Dante	hm3dq	saline	wake	74	0.0313742
Dante	hm3dq	saline	wake	75	0.0167464
Dante	hm3dq	saline	wake	76	0.0201211
Dante	hm3dq	saline	wake	77	0.0402778
Dante	hm3dq	saline	wake	78	0.0568274
Dante	hm3dq	saline	wake	79	0.0624687
Dante	hm3dq	saline	wake	80	0.0594199
Gaiman	hm3dq	saline	NREM	1	0.093521
Gaiman	hm3dq	saline	NREM	2	0.103923
Gaiman	hm3dq	saline	NREM	3	0.121512
Gaiman	hm3dq	saline	NREM	4	0.153496
Gaiman	hm3dq	saline	NREM	5	0.157771
Gaiman	hm3dq	saline	NREM	6	0.148615
Gaiman	hm3dq	saline	NREM	7	0.146294
Gaiman	hm3dq	saline	NREM	8	0.132922
Gaiman	hm3dq	saline	NREM	9	0.140537
Gaiman	hm3dq	saline	NREM	10	0.141525
Gaiman	hm3dq	saline	NREM	11	0.156932
Gaiman	hm3dq	saline	NREM	12	0.159874
Gaiman	hm3dq	saline	NREM	13	0.167613
Gaiman	hm3dq	saline	NREM	14	0.171817
Gaiman	hm3dq	saline	NREM	15	0.178377
Gaiman	hm3dq	saline	NREM	16	0.175602
Gaiman	hm3dq	saline	NREM	17	0.174562
Gaiman	hm3dq	saline	NREM	18	0.180512
Gaiman	hm3dq	saline	NREM	19	0.1738
Gaiman	hm3dq	saline	NREM	20	0.147291
Gaiman	hm3dq	saline	IS	21	0.119084
Gaiman	hm3dq	saline	IS	22	0.0936644
Gaiman	hm3dq	saline	IS	23	0.0696142
Gaiman	hm3dq	saline	IS	24	0.0935113
Gaiman	hm3dq	saline	IS	25	0.0958827
Gaiman	hm3dq	saline	IS	26	0.0837737
Gaiman	hm3dq	saline	IS	27	0.0695691
Gaiman	hm3dq	saline	IS	28	0.0547952
Gaiman	hm3dq	saline	IS	29	0.0585512
Gaiman	hm3dq	saline	IS	30	0.0654956
Gaiman	hm3dq	saline	IS	31	0.0562364
Gaiman	hm3dq	saline	IS	32	0.0366966
Gaiman	hm3dq	saline	IS	33	0.0115741
Gaiman	hm3dq	saline	IS	34	0.00115741
Gaiman	hm3dq	saline	IS	35	0
Gaiman	hm3dq	saline	IS	36	0
Gaiman	hm3dq	saline	IS	37	0.00462963
Gaiman	hm3dq	saline	IS	38	0.0273012
Gaiman	hm3dq	saline	IS	39	0.0585512
Gaiman	hm3dq	saline	IS	40	0.0688949
Gaiman	hm3dq	saline	REM	41	0.0927535
Gaiman	hm3dq	saline	REM	42	0.133758
Gaiman	hm3dq	saline	REM	43	0.150451
Gaiman	hm3dq	saline	REM	44	0.197404
Gaiman	hm3dq	saline	REM	45	0.229646
Gaiman	hm3dq	saline	REM	46	0.243327
Gaiman	hm3dq	saline	REM	47	0.272945
Gaiman	hm3dq	saline	REM	48	0.283864
Gaiman	hm3dq	saline	REM	49	0.328847
Gaiman	hm3dq	saline	REM	50	0.335965
Gaiman	hm3dq	saline	REM	51	0.333207
Gaiman	hm3dq	saline	REM	52	0.345964
Gaiman	hm3dq	saline	REM	53	0.332087
Gaiman	hm3dq	saline	REM	54	0.35138
Gaiman	hm3dq	saline	REM	55	0.3955
Gaiman	hm3dq	saline	REM	56	0.436821
Gaiman	hm3dq	saline	REM	57	0.422965
Gaiman	hm3dq	saline	REM	58	0.377065
Gaiman	hm3dq	saline	REM	59	0.283036
Gaiman	hm3dq	saline	REM	60	0.212827
Gaiman	hm3dq	saline	wake	61	0.171704
Gaiman	hm3dq	saline	wake	62	0.145727
Gaiman	hm3dq	saline	wake	63	0.165829
Gaiman	hm3dq	saline	wake	64	0.157968
Gaiman	hm3dq	saline	wake	65	0.195515
Gaiman	hm3dq	saline	wake	66	0.228606
Gaiman	hm3dq	saline	wake	67	0.199234
Gaiman	hm3dq	saline	wake	68	0.155011
Gaiman	hm3dq	saline	wake	69	0.0818833
Gaiman	hm3dq	saline	wake	70	0.0251305
Gaiman	hm3dq	saline	wake	71	0.0205613
Gaiman	hm3dq	saline	wake	72	0.0223729
Gaiman	hm3dq	saline	wake	73	0.0280392
Gaiman	hm3dq	saline	wake	74	0.0319291
Gaiman	hm3dq	saline	wake	75	0.0227906
Gaiman	hm3dq	saline	wake	76	0.0263684
Gaiman	hm3dq	saline	wake	77	0.0306909
Gaiman	hm3dq	saline	wake	78	0.0396683
Gaiman	hm3dq	saline	wake	79	0.0495265
Gaiman	hm3dq	saline	wake	80	0.0559125
Snicket	hm3dq	saline	NREM	1	0.0256748
Snicket	hm3dq	saline	NREM	2	0.0281496
Snicket	hm3dq	saline	NREM	3	0.0340436
Snicket	hm3dq	saline	NREM	4	0.0313997
Snicket	hm3dq	saline	NREM	5	0.0396615
Snicket	hm3dq	saline	NREM	6	0.0437403
Snicket	hm3dq	saline	NREM	7	0.049706
Snicket	hm3dq	saline	NREM	8	0.0594278
Snicket	hm3dq	saline	NREM	9	0.0590851
Snicket	hm3dq	saline	NREM	10	0.0602356
Snicket	hm3dq	saline	NREM	11	0.0538225
Snicket	hm3dq	saline	NREM	12	0.0452531
Snicket	hm3dq	saline	NREM	13	0.0453355
Snicket	hm3dq	saline	NREM	14	0.0522984
Snicket	hm3dq	saline	NREM	15	0.0466026
Snicket	hm3dq	saline	NREM	16	0.0587598
Snicket	hm3dq	saline	NREM	17	0.0600113
Snicket	hm3dq	saline	NREM	18	0.0616154
Snicket	hm3dq	saline	NREM	19	0.0538033
Snicket	hm3dq	saline	NREM	20	0.0303003
Snicket	hm3dq	saline	IS	21	0.0210473
Snicket	hm3dq	saline	IS	22	0.0063289
Snicket	hm3dq	saline	IS	23	0.0124224
Snicket	hm3dq	saline	IS	24	0.0232919
Snicket	hm3dq	saline	IS	25	0.052795
Snicket	hm3dq	saline	IS	26	0.0821787
Snicket	hm3dq	saline	IS	27	0.100573
Snicket	hm3dq	saline	IS	28	0.12076
Snicket	hm3dq	saline	IS	29	0.134735
Snicket	hm3dq	saline	IS	30	0.136407
Snicket	hm3dq	saline	IS	31	0.127329
Snicket	hm3dq	saline	IS	32	0.112578
Snicket	hm3dq	saline	IS	33	0.0799689
Snicket	hm3dq	saline	IS	34	0.0582298
Snicket	hm3dq	saline	IS	35	0.048913
Snicket	hm3dq	saline	IS	36	0.0688406
Snicket	hm3dq	saline	IS	37	0.1093
Snicket	hm3dq	saline	IS	38	0.155495
Snicket	hm3dq	saline	IS	39	0.209843
Snicket	hm3dq	saline	IS	40	0.192532
Snicket	hm3dq	saline	REM	41	0.156268
Snicket	hm3dq	saline	REM	42	0.130226
Snicket	hm3dq	saline	REM	43	0.166234
Snicket	hm3dq	saline	REM	44	0.265649
Snicket	hm3dq	saline	REM	45	0.427962
Snicket	hm3dq	saline	REM	46	0.508433
Snicket	hm3dq	saline	REM	47	0.581885
Snicket	hm3dq	saline	REM	48	0.592894
Snicket	hm3dq	saline	REM	49	0.547717
Snicket	hm3dq	saline	REM	50	0.535632
Snicket	hm3dq	saline	REM	51	0.504624
Snicket	hm3dq	saline	REM	52	0.485187
Snicket	hm3dq	saline	REM	53	0.467308
Snicket	hm3dq	saline	REM	54	0.455816
Snicket	hm3dq	saline	REM	55	0.434403
Snicket	hm3dq	saline	REM	56	0.455837
Snicket	hm3dq	saline	REM	57	0.434873
Snicket	hm3dq	saline	REM	58	0.471788
Snicket	hm3dq	saline	REM	59	0.390614
Snicket	hm3dq	saline	REM	60	0.343119
Snicket	hm3dq	saline	wake	61	0.315443
Snicket	hm3dq	saline	wake	62	0.294562
Snicket	hm3dq	saline	wake	63	0.341463
Snicket	hm3dq	saline	wake	64	0.310747
Snicket	hm3dq	saline	wake	65	0.280375
Snicket	hm3dq	saline	wake	66	0.203188
Snicket	hm3dq	saline	wake	67	0.122122
Snicket	hm3dq	saline	wake	68	0.0696854
Snicket	hm3dq	saline	wake	69	0.0399974
Snicket	hm3dq	saline	wake	70	0.0304573
Snicket	hm3dq	saline	wake	71	0.0410187
Snicket	hm3dq	saline	wake	72	0.063495
Snicket	hm3dq	saline	wake	73	0.0826141
Snicket	hm3dq	saline	wake	74	0.0852637
Snicket	hm3dq	saline	wake	75	0.0746378
Snicket	hm3dq	saline	wake	76	0.0783698
Snicket	hm3dq	saline	wake	77	0.0839207
Snicket	hm3dq	saline	wake	78	0.0763561
Snicket	hm3dq	saline	wake	79	0.0834454
Snicket	hm3dq	saline	wake	80	0.0704872
Stoker	hm3dq	cno	NREM	1	0.00787122
Stoker	hm3dq	cno	NREM	2	0.0134651
Stoker	hm3dq	cno	NREM	3	0.0255931
Stoker	hm3dq	cno	NREM	4	0.0322039
Stoker	hm3dq	cno	NREM	5	0.0345582
Stoker	hm3dq	cno	NREM	6	0.0329106
Stoker	hm3dq	cno	NREM	7	0.0358147
Stoker	hm3dq	cno	NREM	8	0.0370541
Stoker	hm3dq	cno	NREM	9	0.0515257
Stoker	hm3dq	cno	NREM	10	0.0830988
Stoker	hm3dq	cno	NREM	11	0.0680668
Stoker	hm3dq	cno	NREM	12	0.0587576
Stoker	hm3dq	cno	NREM	13	0.0421724
Stoker	hm3dq	cno	NREM	14	0.0056354
Stoker	hm3dq	cno	NREM	15	0.00692818
Stoker	hm3dq	cno	NREM	16	0.00957213
Stoker	hm3dq	cno	NREM	17	0.0187916
Stoker	hm3dq	cno	NREM	18	0.0227674
Stoker	hm3dq	cno	NREM	19	0.0200156
Stoker	hm3dq	cno	NREM	20	0.0173717
Stoker	hm3dq	cno	IS	21	0.00543478
Stoker	hm3dq	cno	IS	22	0.0015528
Stoker	hm3dq	cno	IS	23	0.0124224
Stoker	hm3dq	cno	IS	24	0.0232919
Stoker	hm3dq	cno	IS	25	0.0310559
Stoker	hm3dq	cno	IS	26	0.0295031
Stoker	hm3dq	cno	IS	27	0.0186335
Stoker	hm3dq	cno	IS	28	0.0150104
Stoker	hm3dq	cno	IS	29	0.0181159
Stoker	hm3dq	cno	IS	30	0.0289855
Stoker	hm3dq	cno	IS	31	0.0398551
Stoker	hm3dq	cno	IS	32	0.0434783
Stoker	hm3dq	cno	IS	33	0.0362319
Stoker	hm3dq	cno	IS	34	0.0253623
Stoker	hm3dq	cno	IS	35	0.0144928
Stoker	hm3dq	cno	IS	36	0.0151321
Stoker	hm3dq	cno	IS	37	0.0255754
Stoker	hm3dq	cno	IS	38	0.0255754
Stoker	hm3dq	cno	IS	39	0.0255754
Stoker	hm3dq	cno	IS	40	0.0834703
Stoker	hm3dq	cno	REM	41	0.104967
Stoker	hm3dq	cno	REM	42	0.17461
Stoker	hm3dq	cno	REM	43	0.244957
Stoker	hm3dq	cno	REM	44	0.232581
Stoker	hm3dq	cno	REM	45	0.290865
Stoker	hm3dq	cno	REM	46	0.28524
Stoker	hm3dq	cno	REM	47	0.298955
Stoker	hm3dq	cno	REM	48	0.311985
Stoker	hm3dq	cno	REM	49	0.314194
Stoker	hm3dq	cno	REM	50	0.407476
Stoker	hm3dq	cno	REM	51	0.49369
Stoker	hm3dq	cno	REM	52	0.580662
Stoker	hm3dq	cno	REM	53	0.652429
Stoker	hm3dq	cno	REM	54	0.696782
Stoker	hm3dq	cno	REM	55	0.676535
Stoker	hm3dq	cno	REM	56	0.645816
Stoker	hm3dq	cno	REM	57	0.658988
Stoker	hm3dq	cno	REM	58	0.61686
Stoker	hm3dq	cno	REM	59	0.56508
Stoker	hm3dq	cno	REM	60	0.601813
Stoker	hm3dq	cno	wake	61	0.537497
Stoker	hm3dq	cno	wake	62	0.443449
Stoker	hm3dq	cno	wake	63	0.388678
Stoker	hm3dq	cno	wake	64	0.269112
Stoker	hm3dq	cno	wake	65	0.181418
Stoker	hm3dq	cno	wake	66	0.130435
Stoker	hm3dq	cno	wake	67	0.0869565
Stoker	hm3dq	cno	wake	68	0.0434783
Stoker	hm3dq	cno	wake	69	0.0217391
Stoker	hm3dq	cno	wake	70	0.0181159
Stoker	hm3dq	cno	wake	71	0.0289855
Stoker	hm3dq	cno	wake	72	0.0289855
Stoker	hm3dq	cno	wake	73	0.0362319
Stoker	hm3dq	cno	wake	74	0.0471014
Stoker	hm3dq	cno	wake	75	0.0656436
Stoker	hm3dq	cno	wake	76	0.0969572
Stoker	hm3dq	cno	wake	77	0.104204
Stoker	hm3dq	cno	wake	78	0.0947275
Stoker	hm3dq	cno	wake	79	0.0653158
Stoker	hm3dq	cno	wake	80	0.0340022
Salinger	hm3dq	cno	NREM	1	0.0243465
Salinger	hm3dq	cno	NREM	2	0.022586
Salinger	hm3dq	cno	NREM	3	0.0214577
Salinger	hm3dq	cno	NREM	4	0.0189045
Salinger	hm3dq	cno	NREM	5	0.0185943
Salinger	hm3dq	cno	NREM	6	0.0267863
Salinger	hm3dq	cno	NREM	7	0.0276167
Salinger	hm3dq	cno	NREM	8	0.0319186
Salinger	hm3dq	cno	NREM	9	0.0332964
Salinger	hm3dq	cno	NREM	10	0.0322896
Salinger	hm3dq	cno	NREM	11	0.0370225
Salinger	hm3dq	cno	NREM	12	0.0387
Salinger	hm3dq	cno	NREM	13	0.0418991
Salinger	hm3dq	cno	NREM	14	0.041473
Salinger	hm3dq	cno	NREM	15	0.0469628
Salinger	hm3dq	cno	NREM	16	0.0451347
Salinger	hm3dq	cno	NREM	17	0.0416914
Salinger	hm3dq	cno	NREM	18	0.0367839
Salinger	hm3dq	cno	NREM	19	0.0198682
Salinger	hm3dq	cno	NREM	20	0.0106171
Salinger	hm3dq	cno	IS	21	0.00658759
Salinger	hm3dq	cno	IS	22	0.0151065
Salinger	hm3dq	cno	IS	23	0.0318741
Salinger	hm3dq	cno	IS	24	0.0446292
Salinger	hm3dq	cno	IS	25	0.0530884
Salinger	hm3dq	cno	IS	26	0.0535636
Salinger	hm3dq	cno	IS	27	0.0495848
Salinger	hm3dq	cno	IS	28	0.0554967
Salinger	hm3dq	cno	IS	29	0.0655427
Salinger	hm3dq	cno	IS	30	0.0770907
Salinger	hm3dq	cno	IS	31	0.0839671
Salinger	hm3dq	cno	IS	32	0.083737
Salinger	hm3dq	cno	IS	33	0.080074
Salinger	hm3dq	cno	IS	34	0.068526
Salinger	hm3dq	cno	IS	35	0.0576526
Salinger	hm3dq	cno	IS	36	0.0438175
Salinger	hm3dq	cno	IS	37	0.0371363
Salinger	hm3dq	cno	IS	38	0.0375865
Salinger	hm3dq	cno	IS	39	0.0434388
Salinger	hm3dq	cno	IS	40	0.0590152
Salinger	hm3dq	cno	REM	41	0.0884083
Salinger	hm3dq	cno	REM	42	0.130139
Salinger	hm3dq	cno	REM	43	0.19374
Salinger	hm3dq	cno	REM	44	0.250835
Salinger	hm3dq	cno	REM	45	0.31923
Salinger	hm3dq	cno	REM	46	0.37955
Salinger	hm3dq	cno	REM	47	0.438965
Salinger	hm3dq	cno	REM	48	0.488337
Salinger	hm3dq	cno	REM	49	0.501805
Salinger	hm3dq	cno	REM	50	0.509635
Salinger	hm3dq	cno	REM	51	0.499205
Salinger	hm3dq	cno	REM	52	0.518865
Salinger	hm3dq	cno	REM	53	0.543459
Salinger	hm3dq	cno	REM	54	0.563413
Salinger	hm3dq	cno	REM	55	0.562214
Salinger	hm3dq	cno	REM	56	0.531402
Salinger	hm3dq	cno	REM	57	0.513688
Salinger	hm3dq	cno	REM	58	0.533545
Salinger	hm3dq	cno	REM	59	0.582524
Salinger	hm3dq	cno	REM	60	0.614738
Salinger	hm3dq	cno	wake	61	0.623153
Salinger	hm3dq	cno	wake	62	0.573929
Salinger	hm3dq	cno	wake	63	0.489015
Salinger	hm3dq	cno	wake	64	0.427417
Salinger	hm3dq	cno	wake	65	0.348676
Salinger	hm3dq	cno	wake	66	0.283375
Salinger	hm3dq	cno	wake	67	0.235093
Salinger	hm3dq	cno	wake	68	0.188793
Salinger	hm3dq	cno	wake	69	0.17118
Salinger	hm3dq	cno	wake	70	0.143088
Salinger	hm3dq	cno	wake	71	0.122166
Salinger	hm3dq	cno	wake	72	0.104256
Salinger	hm3dq	cno	wake	73	0.0844632
Salinger	hm3dq	cno	wake	74	0.0829425
Salinger	hm3dq	cno	wake	75	0.0687841
Salinger	hm3dq	cno	wake	76	0.0545543
Salinger	hm3dq	cno	wake	77	0.0433922
Salinger	hm3dq	cno	wake	78	0.0296233
Salinger	hm3dq	cno	wake	79	0.0260191
Salinger	hm3dq	cno	wake	80	0.0221397
Cervantes	hm3dq	cno	NREM	1	0.0674707
Cervantes	hm3dq	cno	NREM	2	0.0716073
Cervantes	hm3dq	cno	NREM	3	0.066812
Cervantes	hm3dq	cno	NREM	4	0.0576343
Cervantes	hm3dq	cno	NREM	5	0.0519301
Cervantes	hm3dq	cno	NREM	6	0.0469392
Cervantes	hm3dq	cno	NREM	7	0.0523228
Cervantes	hm3dq	cno	NREM	8	0.0695177
Cervantes	hm3dq	cno	NREM	9	0.0780975
Cervantes	hm3dq	cno	NREM	10	0.0714821
Cervantes	hm3dq	cno	NREM	11	0.0865509
Cervantes	hm3dq	cno	NREM	12	0.0806533
Cervantes	hm3dq	cno	NREM	13	0.071436
Cervantes	hm3dq	cno	NREM	14	0.0743346
Cervantes	hm3dq	cno	NREM	15	0.055532
Cervantes	hm3dq	cno	NREM	16	0.0517119
Cervantes	hm3dq	cno	NREM	17	0.0533865
Cervantes	hm3dq	cno	NREM	18	0.0489544
Cervantes	hm3dq	cno	NREM	19	0.0357419
Cervantes	hm3dq	cno	NREM	20	0.0376682
Cervantes	hm3dq	cno	IS	21	0.0404119
Cervantes	hm3dq	cno	IS	22	0.0444719
Cervantes	hm3dq	cno	IS	23	0.063345
Cervantes	hm3dq	cno	IS	24	0.0733038
Cervantes	hm3dq	cno	IS	25	0.0769803
Cervantes	hm3dq	cno	IS	26	0.0762363
Cervantes	hm3dq	cno	IS	27	0.0627862
Cervantes	hm3dq	cno	IS	28	0.0424107
Cervantes	hm3dq	cno	IS	29	0.0297619
Cervantes	hm3dq	cno	IS	30	0.029304
Cervantes	hm3dq	cno	IS	31	0.0418484
Cervantes	hm3dq	cno	IS	32	0.0522147
Cervantes	hm3dq	cno	IS	33	0.0552482
Cervantes	hm3dq	cno	IS	34	0.0618807
Cervantes	hm3dq	cno	IS	35	0.0569017
Cervantes	hm3dq	cno	IS	36	0.0600987
Cervantes	hm3dq	cno	IS	37	0.0822826
Cervantes	hm3dq	cno	IS	38	0.102436
Cervantes	hm3dq	cno	IS	39	0.11868
Cervantes	hm3dq	cno	IS	40	0.149345
Cervantes	hm3dq	cno	REM	41	0.201907
Cervantes	hm3dq	cno	REM	42	0.252524
Cervantes	hm3dq	cno	REM	43	0.303012
Cervantes	hm3dq	cno	REM	44	0.339635
Cervantes	hm3dq	cno	REM	45	0.361675
Cervantes	hm3dq	cno	REM	46	0.410256
Cervantes	hm3dq	cno	REM	47	0.47143
Cervantes	hm3dq	cno	REM	48	0.530129
Cervantes	hm3dq	cno	REM	49	0.579709
Cervantes	hm3dq	cno	REM	50	0.590427
Cervantes	hm3dq	cno	REM	51	0.585277
Cervantes	hm3dq	cno	REM	52	0.582325
Cervantes	hm3dq	cno	REM	53	0.603083
Cervantes	hm3dq	cno	REM	54	0.613683
Cervantes	hm3dq	cno	REM	55	0.718236
Cervantes	hm3dq	cno	REM	56	0.754079
Cervantes	hm3dq	cno	REM	57	0.769647
Cervantes	hm3dq	cno	REM	58	0.758629
Cervantes	hm3dq	cno	REM	59	0.648753
Cervantes	hm3dq	cno	REM	60	0.507334
Cervantes	hm3dq	cno	wake	61	0.350054
Cervantes	hm3dq	cno	wake	62	0.251154
Cervantes	hm3dq	cno	wake	63	0.151678
Cervantes	hm3dq	cno	wake	64	0.148533
Cervantes	hm3dq	cno	wake	65	0.140488
Cervantes	hm3dq	cno	wake	66	0.110887
Cervantes	hm3dq	cno	wake	67	0.102362
Cervantes	hm3dq	cno	wake	68	0.0952826
Cervantes	hm3dq	cno	wake	69	0.1007
Cervantes	hm3dq	cno	wake	70	0.104314
Cervantes	hm3dq	cno	wake	71	0.0986727
Cervantes	hm3dq	cno	wake	72	0.0793648
Cervantes	hm3dq	cno	wake	73	0.0542909
Cervantes	hm3dq	cno	wake	74	0.0469649
Cervantes	hm3dq	cno	wake	75	0.051233
Cervantes	hm3dq	cno	wake	76	0.0694335
Cervantes	hm3dq	cno	wake	77	0.0798175
Cervantes	hm3dq	cno	wake	78	0.0854712
Cervantes	hm3dq	cno	wake	79	0.0899354
Cervantes	hm3dq	cno	wake	80	0.089592
Twain	hm3dq	cno	NREM	1	0.0164362
Twain	hm3dq	cno	NREM	2	0.0192193
Twain	hm3dq	cno	NREM	3	0.0451791
Twain	hm3dq	cno	NREM	4	0.0619504
Twain	hm3dq	cno	NREM	5	0.0830198
Twain	hm3dq	cno	NREM	6	0.0868648
Twain	hm3dq	cno	NREM	7	0.0719135
Twain	hm3dq	cno	NREM	8	0.0742887
Twain	hm3dq	cno	NREM	9	0.0794563
Twain	hm3dq	cno	NREM	10	0.0749623
Twain	hm3dq	cno	NREM	11	0.0802949
Twain	hm3dq	cno	NREM	12	0.0769422
Twain	hm3dq	cno	NREM	13	0.0553371
Twain	hm3dq	cno	NREM	14	0.065635
Twain	hm3dq	cno	NREM	15	0.0589464
Twain	hm3dq	cno	NREM	16	0.044756
Twain	hm3dq	cno	NREM	17	0.0448704
Twain	hm3dq	cno	NREM	18	0.0333436
Twain	hm3dq	cno	NREM	19	0.0298244
Twain	hm3dq	cno	NREM	20	0.0270659
Twain	hm3dq	cno	IS	21	0.0173932
Twain	hm3dq	cno	IS	22	0.0293681
Twain	hm3dq	cno	IS	23	0.0434473
Twain	hm3dq	cno	IS	24	0.0633903
Twain	hm3dq	cno	IS	25	0.0933048
Twain	hm3dq	cno	IS	26	0.103276
Twain	hm3dq	cno	IS	27	0.0979345
Twain	hm3dq	cno	IS	28	0.0878612
Twain	hm3dq	cno	IS	29	0.0793142
Twain	hm3dq	cno	IS	30	0.0807935
Twain	hm3dq	cno	IS	31	0.0874581
Twain	hm3dq	cno	IS	32	0.093614
Twain	hm3dq	cno	IS	33	0.0914773
Twain	hm3dq	cno	IS	34	0.0865015
Twain	hm3dq	cno	IS	35	0.0987115
Twain	hm3dq	cno	IS	36	0.118712
Twain	hm3dq	cno	IS	37	0.137688
Twain	hm3dq	cno	IS	38	0.159594
Twain	hm3dq	cno	IS	39	0.175975
Twain	hm3dq	cno	IS	40	0.231102
Twain	hm3dq	cno	REM	41	0.307019
Twain	hm3dq	cno	REM	42	0.365163
Twain	hm3dq	cno	REM	43	0.417447
Twain	hm3dq	cno	REM	44	0.497479
Twain	hm3dq	cno	REM	45	0.576472
Twain	hm3dq	cno	REM	46	0.643292
Twain	hm3dq	cno	REM	47	0.707305
Twain	hm3dq	cno	REM	48	0.671804
Twain	hm3dq	cno	REM	49	0.601663
Twain	hm3dq	cno	REM	50	0.544942
Twain	hm3dq	cno	REM	51	0.560811
Twain	hm3dq	cno	REM	52	0.593969
Twain	hm3dq	cno	REM	53	0.613943
Twain	hm3dq	cno	REM	54	0.655681
Twain	hm3dq	cno	REM	55	0.648435
Twain	hm3dq	cno	REM	56	0.63847
Twain	hm3dq	cno	REM	57	0.669611
Twain	hm3dq	cno	REM	58	0.670622
Twain	hm3dq	cno	REM	59	0.657969
Twain	hm3dq	cno	REM	60	0.568644
Twain	hm3dq	cno	wake	61	0.47989
Twain	hm3dq	cno	wake	62	0.396698
Twain	hm3dq	cno	wake	63	0.309599
Twain	hm3dq	cno	wake	64	0.297693
Twain	hm3dq	cno	wake	65	0.274747
Twain	hm3dq	cno	wake	66	0.24816
Twain	hm3dq	cno	wake	67	0.213436
Twain	hm3dq	cno	wake	68	0.170893
Twain	hm3dq	cno	wake	69	0.125762
Twain	hm3dq	cno	wake	70	0.116736
Twain	hm3dq	cno	wake	71	0.109069
Twain	hm3dq	cno	wake	72	0.118232
Twain	hm3dq	cno	wake	73	0.117287
Twain	hm3dq	cno	wake	74	0.116938
Twain	hm3dq	cno	wake	75	0.122763
Twain	hm3dq	cno	wake	76	0.123712
Twain	hm3dq	cno	wake	77	0.123063
Twain	hm3dq	cno	wake	78	0.0970848
Twain	hm3dq	cno	wake	79	0.0830576
Twain	hm3dq	cno	wake	80	0.0837009
King	hm3dq	cno	NREM	1	0.0917825
King	hm3dq	cno	NREM	2	0.0703715
King	hm3dq	cno	NREM	3	0.0688424
King	hm3dq	cno	NREM	4	0.0874226
King	hm3dq	cno	NREM	5	0.0939836
King	hm3dq	cno	NREM	6	0.129286
King	hm3dq	cno	NREM	7	0.140148
King	hm3dq	cno	NREM	8	0.115735
King	hm3dq	cno	NREM	9	0.116947
King	hm3dq	cno	NREM	10	0.121621
King	hm3dq	cno	NREM	11	0.131478
King	hm3dq	cno	NREM	12	0.159034
King	hm3dq	cno	NREM	13	0.144798
King	hm3dq	cno	NREM	14	0.118141
King	hm3dq	cno	NREM	15	0.08837
King	hm3dq	cno	NREM	16	0.0674231
King	hm3dq	cno	NREM	17	0.055991
King	hm3dq	cno	NREM	18	0.0534194
King	hm3dq	cno	NREM	19	0.0487187
King	hm3dq	cno	NREM	20	0.0782764
King	hm3dq	cno	IS	21	0.115184
King	hm3dq	cno	IS	22	0.127001
King	hm3dq	cno	IS	23	0.14881
King	hm3dq	cno	IS	24	0.125
King	hm3dq	cno	IS	25	0.0858844
King	hm3dq	cno	IS	26	0.0561224
King	hm3dq	cno	IS	27	0.0323129
King	hm3dq	cno	IS	28	0.0204082
King	hm3dq	cno	IS	29	0.0238095
King	hm3dq	cno	IS	30	0.0357143
King	hm3dq	cno	IS	31	0.047619
King	hm3dq	cno	IS	32	0.047619
King	hm3dq	cno	IS	33	0.0555556
King	hm3dq	cno	IS	34	0.0674603
King	hm3dq	cno	IS	35	0.0846561
King	hm3dq	cno	IS	36	0.0965608
King	hm3dq	cno	IS	37	0.100529
King	hm3dq	cno	IS	38	0.100529
King	hm3dq	cno	IS	39	0.0952381
King	hm3dq	cno	IS	40	0.0938474
King	hm3dq	cno	REM	41	0.109602
King	hm3dq	cno	REM	42	0.149114
King	hm3dq	cno	REM	43	0.164069
King	hm3dq	cno	REM	44	0.216687
King	hm3dq	cno	REM	45	0.339415
King	hm3dq	cno	REM	46	0.419259
King	hm3dq	cno	REM	47	0.472393
King	hm3dq	cno	REM	48	0.575365
King	hm3dq	cno	REM	49	0.644931
King	hm3dq	cno	REM	50	0.685705
King	hm3dq	cno	REM	51	0.792541
King	hm3dq	cno	REM	52	0.888138
King	hm3dq	cno	REM	53	0.84716
King	hm3dq	cno	REM	54	0.949853
King	hm3dq	cno	REM	55	0.955823
King	hm3dq	cno	REM	56	0.936479
King	hm3dq	cno	REM	57	1.00009
King	hm3dq	cno	REM	58	1.0281
King	hm3dq	cno	REM	59	1.03213
King	hm3dq	cno	REM	60	0.798785
King	hm3dq	cno	wake	61	0.57834
King	hm3dq	cno	wake	62	0.294203
King	hm3dq	cno	wake	63	0.11646
King	hm3dq	cno	wake	64	0.103948
King	hm3dq	cno	wake	65	0.0737394
King	hm3dq	cno	wake	66	0.0844183
King	hm3dq	cno	wake	67	0.0948676
King	hm3dq	cno	wake	68	0.123354
King	hm3dq	cno	wake	69	0.135975
King	hm3dq	cno	wake	70	0.135347
King	hm3dq	cno	wake	71	0.1358
King	hm3dq	cno	wake	72	0.147091
King	hm3dq	cno	wake	73	0.164464
King	hm3dq	cno	wake	74	0.140088
King	hm3dq	cno	wake	75	0.125312
King	hm3dq	cno	wake	76	0.100936
King	hm3dq	cno	wake	77	0.0882682
King	hm3dq	cno	wake	78	0.0853029
King	hm3dq	cno	wake	79	0.0724206
King	hm3dq	cno	wake	80	0.0628451
Poe	hm3dq	cno	NREM	1	0.144531
Poe	hm3dq	cno	NREM	2	0.141588
Poe	hm3dq	cno	NREM	3	0.141157
Poe	hm3dq	cno	NREM	4	0.143847
Poe	hm3dq	cno	NREM	5	0.137092
Poe	hm3dq	cno	NREM	6	0.154478
Poe	hm3dq	cno	NREM	7	0.174097
Poe	hm3dq	cno	NREM	8	0.179068
Poe	hm3dq	cno	NREM	9	0.186908
Poe	hm3dq	cno	NREM	10	0.171269
Poe	hm3dq	cno	NREM	11	0.164868
Poe	hm3dq	cno	NREM	12	0.164768
Poe	hm3dq	cno	NREM	13	0.172218
Poe	hm3dq	cno	NREM	14	0.183401
Poe	hm3dq	cno	NREM	15	0.178098
Poe	hm3dq	cno	NREM	16	0.176856
Poe	hm3dq	cno	NREM	17	0.174139
Poe	hm3dq	cno	NREM	18	0.163555
Poe	hm3dq	cno	NREM	19	0.190985
Poe	hm3dq	cno	NREM	20	0.225409
Poe	hm3dq	cno	IS	21	0.244848
Poe	hm3dq	cno	IS	22	0.269614
Poe	hm3dq	cno	IS	23	0.268908
Poe	hm3dq	cno	IS	24	0.237317
Poe	hm3dq	cno	IS	25	0.222251
Poe	hm3dq	cno	IS	26	0.201086
Poe	hm3dq	cno	IS	27	0.169915
Poe	hm3dq	cno	IS	28	0.195903
Poe	hm3dq	cno	IS	29	0.230012
Poe	hm3dq	cno	IS	30	0.264828
Poe	hm3dq	cno	IS	31	0.286507
Poe	hm3dq	cno	IS	32	0.257911
Poe	hm3dq	cno	IS	33	0.235469
Poe	hm3dq	cno	IS	34	0.228565
Poe	hm3dq	cno	IS	35	0.263872
Poe	hm3dq	cno	IS	36	0.316045
Poe	hm3dq	cno	IS	37	0.33699
Poe	hm3dq	cno	IS	38	0.33138
Poe	hm3dq	cno	IS	39	0.302297
Poe	hm3dq	cno	IS	40	0.274305
Poe	hm3dq	cno	REM	41	0.282942
Poe	hm3dq	cno	REM	42	0.346455
Poe	hm3dq	cno	REM	43	0.41909
Poe	hm3dq	cno	REM	44	0.511591
Poe	hm3dq	cno	REM	45	0.593465
Poe	hm3dq	cno	REM	46	0.663735
Poe	hm3dq	cno	REM	47	0.764865
Poe	hm3dq	cno	REM	48	0.852163
Poe	hm3dq	cno	REM	49	0.935364
Poe	hm3dq	cno	REM	50	1.00178
Poe	hm3dq	cno	REM	51	1.02419
Poe	hm3dq	cno	REM	52	1.02141
Poe	hm3dq	cno	REM	53	1.04907
Poe	hm3dq	cno	REM	54	1.07251
Poe	hm3dq	cno	REM	55	1.04106
Poe	hm3dq	cno	REM	56	1.02655
Poe	hm3dq	cno	REM	57	0.979262
Poe	hm3dq	cno	REM	58	0.956611
Poe	hm3dq	cno	REM	59	0.944956
Poe	hm3dq	cno	REM	60	0.837919
Poe	hm3dq	cno	wake	61	0.709013
Poe	hm3dq	cno	wake	62	0.541838
Poe	hm3dq	cno	wake	63	0.398812
Poe	hm3dq	cno	wake	64	0.344185
Poe	hm3dq	cno	wake	65	0.29981
Poe	hm3dq	cno	wake	66	0.258028
Poe	hm3dq	cno	wake	67	0.231631
Poe	hm3dq	cno	wake	68	0.203537
Poe	hm3dq	cno	wake	69	0.16856
Poe	hm3dq	cno	wake	70	0.128858
Poe	hm3dq	cno	wake	71	0.101275
Poe	hm3dq	cno	wake	72	0.0923788
Poe	hm3dq	cno	wake	73	0.0996144
Poe	hm3dq	cno	wake	74	0.107393
Poe	hm3dq	cno	wake	75	0.104145
Poe	hm3dq	cno	wake	76	0.0980193
Poe	hm3dq	cno	wake	77	0.0911943
Poe	hm3dq	cno	wake	78	0.0892162
Poe	hm3dq	cno	wake	79	0.0933354
Poe	hm3dq	cno	wake	80	0.0927654
Dante	hm3dq	cno	NREM	1	0.0182099
Dante	hm3dq	cno	NREM	2	0.019117
Dante	hm3dq	cno	NREM	3	0.0276527
Dante	hm3dq	cno	NREM	4	0.0313349
Dante	hm3dq	cno	NREM	5	0.0340277
Dante	hm3dq	cno	NREM	6	0.0346571
Dante	hm3dq	cno	NREM	7	0.0291598
Dante	hm3dq	cno	NREM	8	0.0268597
Dante	hm3dq	cno	NREM	9	0.0287747
Dante	hm3dq	cno	NREM	10	0.0261005
Dante	hm3dq	cno	NREM	11	0.0468777
Dante	hm3dq	cno	NREM	12	0.0487171
Dante	hm3dq	cno	NREM	13	0.0460669
Dante	hm3dq	cno	NREM	14	0.0467372
Dante	hm3dq	cno	NREM	15	0.0215165
Dante	hm3dq	cno	NREM	16	0.0239042
Dante	hm3dq	cno	NREM	17	0.0245502
Dante	hm3dq	cno	NREM	18	0.0280341
Dante	hm3dq	cno	NREM	19	0.0329716
Dante	hm3dq	cno	NREM	20	0.0251214
Dante	hm3dq	cno	IS	21	0.0156539
Dante	hm3dq	cno	IS	22	0.0166432
Dante	hm3dq	cno	IS	23	0.0108696
Dante	hm3dq	cno	IS	24	0.0179584
Dante	hm3dq	cno	IS	25	0.0203214
Dante	hm3dq	cno	IS	26	0.0094518
Dante	hm3dq	cno	IS	27	0.0203214
Dante	hm3dq	cno	IS	28	0.0132325
Dante	hm3dq	cno	IS	29	0.0108696
Dante	hm3dq	cno	IS	30	0.0108696
Dante	hm3dq	cno	IS	31	0.0108696
Dante	hm3dq	cno	IS	32	0.0183946
Dante	hm3dq	cno	IS	33	0.027592
Dante	hm3dq	cno	IS	34	0.027592
Dante	hm3dq	cno	IS	35	0.0167224
Dante	hm3dq	cno	IS	36	0.020903
Dante	hm3dq	cno	IS	37	0.0388796
Dante	hm3dq	cno	IS	38	0.0718113
Dante	hm3dq	cno	IS	39	0.0935505
Dante	hm3dq	cno	IS	40	0.147341
Dante	hm3dq	cno	REM	41	0.221936
Dante	hm3dq	cno	REM	42	0.317987
Dante	hm3dq	cno	REM	43	0.415679
Dante	hm3dq	cno	REM	44	0.578648
Dante	hm3dq	cno	REM	45	0.799894
Dante	hm3dq	cno	REM	46	0.880463
Dante	hm3dq	cno	REM	47	0.919514
Dante	hm3dq	cno	REM	48	0.871254
Dante	hm3dq	cno	REM	49	0.762881
Dante	hm3dq	cno	REM	50	0.70319
Dante	hm3dq	cno	REM	51	0.761558
Dante	hm3dq	cno	REM	52	0.748038
Dante	hm3dq	cno	REM	53	0.7
Dante	hm3dq	cno	REM	54	0.763887
Dante	hm3dq	cno	REM	55	0.692223
Dante	hm3dq	cno	REM	56	0.674743
Dante	hm3dq	cno	REM	57	0.632699
Dante	hm3dq	cno	REM	58	0.618826
Dante	hm3dq	cno	REM	59	0.673195
Dante	hm3dq	cno	REM	60	0.649948
Dante	hm3dq	cno	wake	61	0.641329
Dante	hm3dq	cno	wake	62	0.529015
Dante	hm3dq	cno	wake	63	0.383809
Dante	hm3dq	cno	wake	64	0.301329
Dante	hm3dq	cno	wake	65	0.207126
Dante	hm3dq	cno	wake	66	0.137681
Dante	hm3dq	cno	wake	67	0.0980392
Dante	hm3dq	cno	wake	68	0.0788576
Dante	hm3dq	cno	wake	69	0.0788576
Dante	hm3dq	cno	wake	70	0.0607417
Dante	hm3dq	cno	wake	71	0.0460358
Dante	hm3dq	cno	wake	72	0.0326087
Dante	hm3dq	cno	wake	73	0.0217391
Dante	hm3dq	cno	wake	74	0.0326087
Dante	hm3dq	cno	wake	75	0.0434783
Dante	hm3dq	cno	wake	76	0.0326087
Dante	hm3dq	cno	wake	77	0.0217391
Dante	hm3dq	cno	wake	78	0.0108696
Dante	hm3dq	cno	wake	79	0
Dante	hm3dq	cno	wake	80	0
Gaiman	hm3dq	cno	NREM	1	0.0854985
Gaiman	hm3dq	cno	NREM	2	0.0884362
Gaiman	hm3dq	cno	NREM	3	0.111996
Gaiman	hm3dq	cno	NREM	4	0.128338
Gaiman	hm3dq	cno	NREM	5	0.135289
Gaiman	hm3dq	cno	NREM	6	0.157979
Gaiman	hm3dq	cno	NREM	7	0.154339
Gaiman	hm3dq	cno	NREM	8	0.151277
Gaiman	hm3dq	cno	NREM	9	0.154555
Gaiman	hm3dq	cno	NREM	10	0.145642
Gaiman	hm3dq	cno	NREM	11	0.131935
Gaiman	hm3dq	cno	NREM	12	0.126419
Gaiman	hm3dq	cno	NREM	13	0.109999
Gaiman	hm3dq	cno	NREM	14	0.0883154
Gaiman	hm3dq	cno	NREM	15	0.107724
Gaiman	hm3dq	cno	NREM	16	0.1174
Gaiman	hm3dq	cno	NREM	17	0.130325
Gaiman	hm3dq	cno	NREM	18	0.153587
Gaiman	hm3dq	cno	NREM	19	0.168128
Gaiman	hm3dq	cno	NREM	20	0.228538
Gaiman	hm3dq	cno	IS	21	0.284076
Gaiman	hm3dq	cno	IS	22	0.313834
Gaiman	hm3dq	cno	IS	23	0.316336
Gaiman	hm3dq	cno	IS	24	0.28459
Gaiman	hm3dq	cno	IS	25	0.255688
Gaiman	hm3dq	cno	IS	26	0.22963
Gaiman	hm3dq	cno	IS	27	0.209259
Gaiman	hm3dq	cno	IS	28	0.184061
Gaiman	hm3dq	cno	IS	29	0.15787
Gaiman	hm3dq	cno	IS	30	0.143056
Gaiman	hm3dq	cno	IS	31	0.150198
Gaiman	hm3dq	cno	IS	32	0.157143
Gaiman	hm3dq	cno	IS	33	0.171958
Gaiman	hm3dq	cno	IS	34	0.179101
Gaiman	hm3dq	cno	IS	35	0.174427
Gaiman	hm3dq	cno	IS	36	0.181834
Gaiman	hm3dq	cno	IS	37	0.17619
Gaiman	hm3dq	cno	IS	38	0.180159
Gaiman	hm3dq	cno	IS	39	0.183245
Gaiman	hm3dq	cno	IS	40	0.220014
Gaiman	hm3dq	cno	REM	41	0.271147
Gaiman	hm3dq	cno	REM	42	0.328455
Gaiman	hm3dq	cno	REM	43	0.381541
Gaiman	hm3dq	cno	REM	44	0.393772
Gaiman	hm3dq	cno	REM	45	0.413228
Gaiman	hm3dq	cno	REM	46	0.400444
Gaiman	hm3dq	cno	REM	47	0.389868
Gaiman	hm3dq	cno	REM	48	0.403258
Gaiman	hm3dq	cno	REM	49	0.399627
Gaiman	hm3dq	cno	REM	50	0.437484
Gaiman	hm3dq	cno	REM	51	0.527154
Gaiman	hm3dq	cno	REM	52	0.530276
Gaiman	hm3dq	cno	REM	53	0.564036
Gaiman	hm3dq	cno	REM	54	0.539984
Gaiman	hm3dq	cno	REM	55	0.458902
Gaiman	hm3dq	cno	REM	56	0.468963
Gaiman	hm3dq	cno	REM	57	0.465069
Gaiman	hm3dq	cno	REM	58	0.519831
Gaiman	hm3dq	cno	REM	59	0.621511
Gaiman	hm3dq	cno	REM	60	0.502365
Gaiman	hm3dq	cno	wake	61	0.370872
Gaiman	hm3dq	cno	wake	62	0.22537
Gaiman	hm3dq	cno	wake	63	0.0515302
Gaiman	hm3dq	cno	wake	64	0.0689922
Gaiman	hm3dq	cno	wake	65	0.0794207
Gaiman	hm3dq	cno	wake	66	0.0856608
Gaiman	hm3dq	cno	wake	67	0.0821315
Gaiman	hm3dq	cno	wake	68	0.0656682
Gaiman	hm3dq	cno	wake	69	0.0565746
Gaiman	hm3dq	cno	wake	70	0.0566273
Gaiman	hm3dq	cno	wake	71	0.0584414
Gaiman	hm3dq	cno	wake	72	0.071286
Gaiman	hm3dq	cno	wake	73	0.0763311
Gaiman	hm3dq	cno	wake	74	0.0824406
Gaiman	hm3dq	cno	wake	75	0.0937827
Gaiman	hm3dq	cno	wake	76	0.0861141
Gaiman	hm3dq	cno	wake	77	0.083817
Gaiman	hm3dq	cno	wake	78	0.0829453
Gaiman	hm3dq	cno	wake	79	0.0586304
Gaiman	hm3dq	cno	wake	80	0.0528739
Snicket	hm3dq	cno	NREM	1	0.0610027
Snicket	hm3dq	cno	NREM	2	0.0678132
Snicket	hm3dq	cno	NREM	3	0.070923
Snicket	hm3dq	cno	NREM	4	0.0734727
Snicket	hm3dq	cno	NREM	5	0.0764259
Snicket	hm3dq	cno	NREM	6	0.0722866
Snicket	hm3dq	cno	NREM	7	0.0726028
Snicket	hm3dq	cno	NREM	8	0.0768605
Snicket	hm3dq	cno	NREM	9	0.0720276
Snicket	hm3dq	cno	NREM	10	0.0641105
Snicket	hm3dq	cno	NREM	11	0.0648268
Snicket	hm3dq	cno	NREM	12	0.0647275
Snicket	hm3dq	cno	NREM	13	0.0655734
Snicket	hm3dq	cno	NREM	14	0.0762698
Snicket	hm3dq	cno	NREM	15	0.0815255
Snicket	hm3dq	cno	NREM	16	0.0776176
Snicket	hm3dq	cno	NREM	17	0.075722
Snicket	hm3dq	cno	NREM	18	0.0724063
Snicket	hm3dq	cno	NREM	19	0.0641238
Snicket	hm3dq	cno	NREM	20	0.0715866
Snicket	hm3dq	cno	IS	21	0.0754847
Snicket	hm3dq	cno	IS	22	0.0624153
Snicket	hm3dq	cno	IS	23	0.0591657
Snicket	hm3dq	cno	IS	24	0.0547465
Snicket	hm3dq	cno	IS	25	0.0613091
Snicket	hm3dq	cno	IS	26	0.080722
Snicket	hm3dq	cno	IS	27	0.0945391
Snicket	hm3dq	cno	IS	28	0.109375
Snicket	hm3dq	cno	IS	29	0.12048
Snicket	hm3dq	cno	IS	30	0.127798
Snicket	hm3dq	cno	IS	31	0.133953
Snicket	hm3dq	cno	IS	32	0.139162
Snicket	hm3dq	cno	IS	33	0.142261
Snicket	hm3dq	cno	IS	34	0.153883
Snicket	hm3dq	cno	IS	35	0.168718
Snicket	hm3dq	cno	IS	36	0.161616
Snicket	hm3dq	cno	IS	37	0.146374
Snicket	hm3dq	cno	IS	38	0.121819
Snicket	hm3dq	cno	IS	39	0.0994079
Snicket	hm3dq	cno	IS	40	0.161803
Snicket	hm3dq	cno	REM	41	0.238156
Snicket	hm3dq	cno	REM	42	0.330927
Snicket	hm3dq	cno	REM	43	0.444544
Snicket	hm3dq	cno	REM	44	0.457283
Snicket	hm3dq	cno	REM	45	0.465911
Snicket	hm3dq	cno	REM	46	0.490774
Snicket	hm3dq	cno	REM	47	0.531837
Snicket	hm3dq	cno	REM	48	0.566194
Snicket	hm3dq	cno	REM	49	0.593369
Snicket	hm3dq	cno	REM	50	0.61391
Snicket	hm3dq	cno	REM	51	0.620605
Snicket	hm3dq	cno	REM	52	0.644327
Snicket	hm3dq	cno	REM	53	0.677264
Snicket	hm3dq	cno	REM	54	0.711157
Snicket	hm3dq	cno	REM	55	0.686453
Snicket	hm3dq	cno	REM	56	0.704979
Snicket	hm3dq	cno	REM	57	0.770824
Snicket	hm3dq	cno	REM	58	0.807382
Snicket	hm3dq	cno	REM	59	0.903286
Snicket	hm3dq	cno	REM	60	0.803777
Snicket	hm3dq	cno	wake	61	0.647739
Snicket	hm3dq	cno	wake	62	0.489627
Snicket	hm3dq	cno	wake	63	0.293395
Snicket	hm3dq	cno	wake	64	0.251767
Snicket	hm3dq	cno	wake	65	0.2087
Snicket	hm3dq	cno	wake	66	0.171376
Snicket	hm3dq	cno	wake	67	0.147003
Snicket	hm3dq	cno	wake	68	0.138837
Snicket	hm3dq	cno	wake	69	0.142611
Snicket	hm3dq	cno	wake	70	0.142227
Snicket	hm3dq	cno	wake	71	0.133298
Snicket	hm3dq	cno	wake	72	0.126199
Snicket	hm3dq	cno	wake	73	0.104765
Snicket	hm3dq	cno	wake	74	0.0836118
Snicket	hm3dq	cno	wake	75	0.0732824
Snicket	hm3dq	cno	wake	76	0.0606274
Snicket	hm3dq	cno	wake	77	0.0537284
Snicket	hm3dq	cno	wake	78	0.0474638
Snicket	hm3dq	cno	wake	79	0.0393972
Snicket	hm3dq	cno	wake	80	0.0328396
Scrabble	mCherry	cno	NREM	1	0.0553524
Scrabble	mCherry	cno	NREM	2	0.0496323
Scrabble	mCherry	cno	NREM	3	0.0510985
Scrabble	mCherry	cno	NREM	4	0.049743
Scrabble	mCherry	cno	NREM	5	0.0442295
Scrabble	mCherry	cno	NREM	6	0.0459245
Scrabble	mCherry	cno	NREM	7	0.0434347
Scrabble	mCherry	cno	NREM	8	0.038112
Scrabble	mCherry	cno	NREM	9	0.0448981
Scrabble	mCherry	cno	NREM	10	0.0471524
Scrabble	mCherry	cno	NREM	11	0.0379652
Scrabble	mCherry	cno	NREM	12	0.0443939
Scrabble	mCherry	cno	NREM	13	0.0389895
Scrabble	mCherry	cno	NREM	14	0.0305145
Scrabble	mCherry	cno	NREM	15	0.0353097
Scrabble	mCherry	cno	NREM	16	0.0337499
Scrabble	mCherry	cno	NREM	17	0.0324836
Scrabble	mCherry	cno	NREM	18	0.0368508
Scrabble	mCherry	cno	NREM	19	0.035088
Scrabble	mCherry	cno	NREM	20	0.0237087
Scrabble	mCherry	cno	IS	21	0.0146191
Scrabble	mCherry	cno	IS	22	0.0060102
Scrabble	mCherry	cno	IS	23	0
Scrabble	mCherry	cno	IS	24	0
Scrabble	mCherry	cno	IS	25	0
Scrabble	mCherry	cno	IS	26	0
Scrabble	mCherry	cno	IS	27	0.00357143
Scrabble	mCherry	cno	IS	28	0.0115079
Scrabble	mCherry	cno	IS	29	0.0257937
Scrabble	mCherry	cno	IS	30	0.0400794
Scrabble	mCherry	cno	IS	31	0.0444444
Scrabble	mCherry	cno	IS	32	0.0420274
Scrabble	mCherry	cno	IS	33	0.0348846
Scrabble	mCherry	cno	IS	34	0.029597
Scrabble	mCherry	cno	IS	35	0.0319779
Scrabble	mCherry	cno	IS	36	0.0407442
Scrabble	mCherry	cno	IS	37	0.0401773
Scrabble	mCherry	cno	IS	38	0.0370233
Scrabble	mCherry	cno	IS	39	0.0338487
Scrabble	mCherry	cno	IS	40	0.0309355
Scrabble	mCherry	cno	REM	41	0.0450844
Scrabble	mCherry	cno	REM	42	0.0798091
Scrabble	mCherry	cno	REM	43	0.116519
Scrabble	mCherry	cno	REM	44	0.199593
Scrabble	mCherry	cno	REM	45	0.295869
Scrabble	mCherry	cno	REM	46	0.374288
Scrabble	mCherry	cno	REM	47	0.452043
Scrabble	mCherry	cno	REM	48	0.496629
Scrabble	mCherry	cno	REM	49	0.484571
Scrabble	mCherry	cno	REM	50	0.50144
Scrabble	mCherry	cno	REM	51	0.546656
Scrabble	mCherry	cno	REM	52	0.55616
Scrabble	mCherry	cno	REM	53	0.557353
Scrabble	mCherry	cno	REM	54	0.5573
Scrabble	mCherry	cno	REM	55	0.542952
Scrabble	mCherry	cno	REM	56	0.510387
Scrabble	mCherry	cno	REM	57	0.52053
Scrabble	mCherry	cno	REM	58	0.538788
Scrabble	mCherry	cno	REM	59	0.541451
Scrabble	mCherry	cno	REM	60	0.535818
Scrabble	mCherry	cno	wake	61	0.53255
Scrabble	mCherry	cno	wake	62	0.422804
Scrabble	mCherry	cno	wake	63	0.302299
Scrabble	mCherry	cno	wake	64	0.24284
Scrabble	mCherry	cno	wake	65	0.176577
Scrabble	mCherry	cno	wake	66	0.178635
Scrabble	mCherry	cno	wake	67	0.187139
Scrabble	mCherry	cno	wake	68	0.165115
Scrabble	mCherry	cno	wake	69	0.152229
Scrabble	mCherry	cno	wake	70	0.139719
Scrabble	mCherry	cno	wake	71	0.122372
Scrabble	mCherry	cno	wake	72	0.121352
Scrabble	mCherry	cno	wake	73	0.101775
Scrabble	mCherry	cno	wake	74	0.0824813
Scrabble	mCherry	cno	wake	75	0.082085
Scrabble	mCherry	cno	wake	76	0.0762732
Scrabble	mCherry	cno	wake	77	0.0869183
Scrabble	mCherry	cno	wake	78	0.101271
Scrabble	mCherry	cno	wake	79	0.104728
Scrabble	mCherry	cno	wake	80	0.111561
Checkers	mCherry	cno	NREM	1	0.0943062
Checkers	mCherry	cno	NREM	2	0.0973499
Checkers	mCherry	cno	NREM	3	0.0958883
Checkers	mCherry	cno	NREM	4	0.102281
Checkers	mCherry	cno	NREM	5	0.102823
Checkers	mCherry	cno	NREM	6	0.0958449
Checkers	mCherry	cno	NREM	7	0.104544
Checkers	mCherry	cno	NREM	8	0.115516
Checkers	mCherry	cno	NREM	9	0.120314
Checkers	mCherry	cno	NREM	10	0.13336
Checkers	mCherry	cno	NREM	11	0.125111
Checkers	mCherry	cno	NREM	12	0.112076
Checkers	mCherry	cno	NREM	13	0.107516
Checkers	mCherry	cno	NREM	14	0.109948
Checkers	mCherry	cno	NREM	15	0.103123
Checkers	mCherry	cno	NREM	16	0.0981663
Checkers	mCherry	cno	NREM	17	0.096871
Checkers	mCherry	cno	NREM	18	0.077577
Checkers	mCherry	cno	NREM	19	0.0746762
Checkers	mCherry	cno	NREM	20	0.0529959
Checkers	mCherry	cno	IS	21	0.0362904
Checkers	mCherry	cno	IS	22	0.0237872
Checkers	mCherry	cno	IS	23	0.0276481
Checkers	mCherry	cno	IS	24	0.0437459
Checkers	mCherry	cno	IS	25	0.0509043
Checkers	mCherry	cno	IS	26	0.0463136
Checkers	mCherry	cno	IS	27	0.0355111
Checkers	mCherry	cno	IS	28	0.0224997
Checkers	mCherry	cno	IS	29	0.00771605
Checkers	mCherry	cno	IS	30	0.0169753
Checkers	mCherry	cno	IS	31	0.0268959
Checkers	mCherry	cno	IS	32	0.042328
Checkers	mCherry	cno	IS	33	0.0637705
Checkers	mCherry	cno	IS	34	0.0732387
Checkers	mCherry	cno	IS	35	0.0586884
Checkers	mCherry	cno	IS	36	0.0401699
Checkers	mCherry	cno	IS	37	0.023357
Checkers	mCherry	cno	IS	38	0.0210905
Checkers	mCherry	cno	IS	39	0.0488683
Checkers	mCherry	cno	IS	40	0.148359
Checkers	mCherry	cno	REM	41	0.226446
Checkers	mCherry	cno	REM	42	0.306953
Checkers	mCherry	cno	REM	43	0.385592
Checkers	mCherry	cno	REM	44	0.372644
Checkers	mCherry	cno	REM	45	0.39412
Checkers	mCherry	cno	REM	46	0.387387
Checkers	mCherry	cno	REM	47	0.390765
Checkers	mCherry	cno	REM	48	0.42227
Checkers	mCherry	cno	REM	49	0.47722
Checkers	mCherry	cno	REM	50	0.537248
Checkers	mCherry	cno	REM	51	0.579969
Checkers	mCherry	cno	REM	52	0.60639
Checkers	mCherry	cno	REM	53	0.590068
Checkers	mCherry	cno	REM	54	0.601248
Checkers	mCherry	cno	REM	55	0.619391
Checkers	mCherry	cno	REM	56	0.638117
Checkers	mCherry	cno	REM	57	0.685356
Checkers	mCherry	cno	REM	58	0.631218
Checkers	mCherry	cno	REM	59	0.551835
Checkers	mCherry	cno	REM	60	0.530429
Checkers	mCherry	cno	wake	61	0.44761
Checkers	mCherry	cno	wake	62	0.477938
Checkers	mCherry	cno	wake	63	0.478166
Checkers	mCherry	cno	wake	64	0.409424
Checkers	mCherry	cno	wake	65	0.353579
Checkers	mCherry	cno	wake	66	0.293626
Checkers	mCherry	cno	wake	67	0.270218
Checkers	mCherry	cno	wake	68	0.232488
Checkers	mCherry	cno	wake	69	0.20679
Checkers	mCherry	cno	wake	70	0.15484
Checkers	mCherry	cno	wake	71	0.10648
Checkers	mCherry	cno	wake	72	0.105903
Checkers	mCherry	cno	wake	73	0.111068
Checkers	mCherry	cno	wake	74	0.125903
Checkers	mCherry	cno	wake	75	0.165322
Checkers	mCherry	cno	wake	76	0.178169
Checkers	mCherry	cno	wake	77	0.182194
Checkers	mCherry	cno	wake	78	0.17839
Checkers	mCherry	cno	wake	79	0.149972
Checkers	mCherry	cno	wake	80	0.133123
Catan	mCherry	cno	NREM	1	0.0641579
Catan	mCherry	cno	NREM	2	0.0662453
Catan	mCherry	cno	NREM	3	0.0579422
Catan	mCherry	cno	NREM	4	0.0541813
Catan	mCherry	cno	NREM	5	0.0538629
Catan	mCherry	cno	NREM	6	0.0560263
Catan	mCherry	cno	NREM	7	0.0537155
Catan	mCherry	cno	NREM	8	0.0449264
Catan	mCherry	cno	NREM	9	0.0446031
Catan	mCherry	cno	NREM	10	0.0425083
Catan	mCherry	cno	NREM	11	0.0377388
Catan	mCherry	cno	NREM	12	0.0322534
Catan	mCherry	cno	NREM	13	0.0272923
Catan	mCherry	cno	NREM	14	0.0223818
Catan	mCherry	cno	NREM	15	0.0389337
Catan	mCherry	cno	NREM	16	0.0413802
Catan	mCherry	cno	NREM	17	0.0431074
Catan	mCherry	cno	NREM	18	0.0396803
Catan	mCherry	cno	NREM	19	0.0229482
Catan	mCherry	cno	NREM	20	0.0170882
Catan	mCherry	cno	IS	21	0.0103337
Catan	mCherry	cno	IS	22	0.0128296
Catan	mCherry	cno	IS	23	0.0218254
Catan	mCherry	cno	IS	24	0.0525794
Catan	mCherry	cno	IS	25	0.0585317
Catan	mCherry	cno	IS	26	0.0515873
Catan	mCherry	cno	IS	27	0.0367063
Catan	mCherry	cno	IS	28	0.0257937
Catan	mCherry	cno	IS	29	0.0577201
Catan	mCherry	cno	IS	30	0.101551
Catan	mCherry	cno	IS	31	0.129329
Catan	mCherry	cno	IS	32	0.127345
Catan	mCherry	cno	IS	33	0.0954185
Catan	mCherry	cno	IS	34	0.0545635
Catan	mCherry	cno	IS	35	0.0459851
Catan	mCherry	cno	IS	36	0.0442344
Catan	mCherry	cno	IS	37	0.0813659
Catan	mCherry	cno	IS	38	0.136513
Catan	mCherry	cno	IS	39	0.179814
Catan	mCherry	cno	IS	40	0.221883
Catan	mCherry	cno	REM	41	0.307488
Catan	mCherry	cno	REM	42	0.334347
Catan	mCherry	cno	REM	43	0.346009
Catan	mCherry	cno	REM	44	0.356856
Catan	mCherry	cno	REM	45	0.309014
Catan	mCherry	cno	REM	46	0.310975
Catan	mCherry	cno	REM	47	0.329167
Catan	mCherry	cno	REM	48	0.409852
Catan	mCherry	cno	REM	49	0.451999
Catan	mCherry	cno	REM	50	0.520608
Catan	mCherry	cno	REM	51	0.605453
Catan	mCherry	cno	REM	52	0.690586
Catan	mCherry	cno	REM	53	0.759538
Catan	mCherry	cno	REM	54	0.815208
Catan	mCherry	cno	REM	55	0.800262
Catan	mCherry	cno	REM	56	0.68899
Catan	mCherry	cno	REM	57	0.661551
Catan	mCherry	cno	REM	58	0.604048
Catan	mCherry	cno	REM	59	0.550704
Catan	mCherry	cno	REM	60	0.471778
Catan	mCherry	cno	wake	61	0.351913
Catan	mCherry	cno	wake	62	0.22498
Catan	mCherry	cno	wake	63	0.136905
Catan	mCherry	cno	wake	64	0.119048
Catan	mCherry	cno	wake	65	0.0833333
Catan	mCherry	cno	wake	66	0.0684524
Catan	mCherry	cno	wake	67	0.0699405
Catan	mCherry	cno	wake	68	0.0610119
Catan	mCherry	cno	wake	69	0.0699405
Catan	mCherry	cno	wake	70	0.0580357
Catan	mCherry	cno	wake	71	0.0357143
Catan	mCherry	cno	wake	72	0.0267857
Catan	mCherry	cno	wake	73	0.0178571
Catan	mCherry	cno	wake	74	0.0267857
Catan	mCherry	cno	wake	75	0.0357143
Catan	mCherry	cno	wake	76	0.0267857
Catan	mCherry	cno	wake	77	0.0178571
Catan	mCherry	cno	wake	78	0.0133929
Catan	mCherry	cno	wake	79	0.0223214
Catan	mCherry	cno	wake	80	0.0401786
Monopoly	mCherry	cno	NREM	1	0.002886
Monopoly	mCherry	cno	NREM	2	0.002886
Monopoly	mCherry	cno	NREM	3	0.017316
Monopoly	mCherry	cno	NREM	4	0.0430411
Monopoly	mCherry	cno	NREM	5	0.0419588
Monopoly	mCherry	cno	NREM	6	0.0419588
Monopoly	mCherry	cno	NREM	7	0.0289718
Monopoly	mCherry	cno	NREM	8	0.0348156
Monopoly	mCherry	cno	NREM	9	0.0520892
Monopoly	mCherry	cno	NREM	10	0.0639342
Monopoly	mCherry	cno	NREM	11	0.0882293
Monopoly	mCherry	cno	NREM	12	0.0628589
Monopoly	mCherry	cno	NREM	13	0.0635013
Monopoly	mCherry	cno	NREM	14	0.0662245
Monopoly	mCherry	cno	NREM	15	0.0695744
Monopoly	mCherry	cno	NREM	16	0.0872908
Monopoly	mCherry	cno	NREM	17	0.0745572
Monopoly	mCherry	cno	NREM	18	0.0788447
Monopoly	mCherry	cno	NREM	19	0.065313
Monopoly	mCherry	cno	NREM	20	0.0641255
Monopoly	mCherry	cno	IS	21	0.0813095
Monopoly	mCherry	cno	IS	22	0.0837382
Monopoly	mCherry	cno	IS	23	0.0909091
Monopoly	mCherry	cno	IS	24	0.113636
Monopoly	mCherry	cno	IS	25	0.136364
Monopoly	mCherry	cno	IS	26	0.159091
Monopoly	mCherry	cno	IS	27	0.170455
Monopoly	mCherry	cno	IS	28	0.127525
Monopoly	mCherry	cno	IS	29	0.104798
Monopoly	mCherry	cno	IS	30	0.0841368
Monopoly	mCherry	cno	IS	31	0.0752984
Monopoly	mCherry	cno	IS	32	0.0955005
Monopoly	mCherry	cno	IS	33	0.0955005
Monopoly	mCherry	cno	IS	34	0.0934343
Monopoly	mCherry	cno	IS	35	0.10101
Monopoly	mCherry	cno	IS	36	0.146465
Monopoly	mCherry	cno	IS	37	0.191919
Monopoly	mCherry	cno	IS	38	0.237374
Monopoly	mCherry	cno	IS	39	0.272727
Monopoly	mCherry	cno	IS	40	0.312178
Monopoly	mCherry	cno	REM	41	0.370274
Monopoly	mCherry	cno	REM	42	0.409351
Monopoly	mCherry	cno	REM	43	0.422838
Monopoly	mCherry	cno	REM	44	0.437867
Monopoly	mCherry	cno	REM	45	0.375766
Monopoly	mCherry	cno	REM	46	0.392193
Monopoly	mCherry	cno	REM	47	0.406763
Monopoly	mCherry	cno	REM	48	0.482962
Monopoly	mCherry	cno	REM	49	0.640311
Monopoly	mCherry	cno	REM	50	0.792377
Monopoly	mCherry	cno	REM	51	0.935312
Monopoly	mCherry	cno	REM	52	0.966027
Monopoly	mCherry	cno	REM	53	0.994915
Monopoly	mCherry	cno	REM	54	0.918838
Monopoly	mCherry	cno	REM	55	0.88742
Monopoly	mCherry	cno	REM	56	0.835332
Monopoly	mCherry	cno	REM	57	0.788854
Monopoly	mCherry	cno	REM	58	0.682521
Monopoly	mCherry	cno	REM	59	0.51773
Monopoly	mCherry	cno	REM	60	0.443055
Monopoly	mCherry	cno	wake	61	0.290989
Monopoly	mCherry	cno	wake	62	0.24015
Monopoly	mCherry	cno	wake	63	0.222293
Monopoly	mCherry	cno	wake	64	0.144588
Monopoly	mCherry	cno	wake	65	0.111331
Monopoly	mCherry	cno	wake	66	0.0712076
Monopoly	mCherry	cno	wake	67	0.059844
Monopoly	mCherry	cno	wake	68	0.0459487
Monopoly	mCherry	cno	wake	69	0.0473024
Monopoly	mCherry	cno	wake	70	0.0549971
Monopoly	mCherry	cno	wake	71	0.0662418
Monopoly	mCherry	cno	wake	72	0.0800413
Monopoly	mCherry	cno	wake	73	0.0805783
Monopoly	mCherry	cno	wake	74	0.0851846
Monopoly	mCherry	cno	wake	75	0.0601965
Monopoly	mCherry	cno	wake	76	0.035185
Monopoly	mCherry	cno	wake	77	0.0192491
Monopoly	mCherry	cno	wake	78	0.0045683
Monopoly	mCherry	cno	wake	79	0.00923226
Monopoly	mCherry	cno	wake	80	0.0138962
Candyland	mCherry	cno	NREM	1	0.00579039
Candyland	mCherry	cno	NREM	2	0.00675742
Candyland	mCherry	cno	NREM	3	0.0171018
Candyland	mCherry	cno	NREM	4	0.0272029
Candyland	mCherry	cno	NREM	5	0.0354603
Candyland	mCherry	cno	NREM	6	0.0472306
Candyland	mCherry	cno	NREM	7	0.0529045
Candyland	mCherry	cno	NREM	8	0.0500547
Candyland	mCherry	cno	NREM	9	0.0443395
Candyland	mCherry	cno	NREM	10	0.0478487
Candyland	mCherry	cno	NREM	11	0.0580856
Candyland	mCherry	cno	NREM	12	0.0643318
Candyland	mCherry	cno	NREM	13	0.0884362
Candyland	mCherry	cno	NREM	14	0.08681
Candyland	mCherry	cno	NREM	15	0.0673096
Candyland	mCherry	cno	NREM	16	0.0660328
Candyland	mCherry	cno	NREM	17	0.0415734
Candyland	mCherry	cno	NREM	18	0.0288211
Candyland	mCherry	cno	NREM	19	0.0213424
Candyland	mCherry	cno	NREM	20	0.0311253
Candyland	mCherry	cno	IS	21	0.0419182
Candyland	mCherry	cno	IS	22	0.0378788
Candyland	mCherry	cno	IS	23	0.0378788
Candyland	mCherry	cno	IS	24	0.0151515
Candyland	mCherry	cno	IS	25	0
Candyland	mCherry	cno	IS	26	0
Candyland	mCherry	cno	IS	27	0
Candyland	mCherry	cno	IS	28	0.00974026
Candyland	mCherry	cno	IS	29	0.0324675
Candyland	mCherry	cno	IS	30	0.0551948
Candyland	mCherry	cno	IS	31	0.0649351
Candyland	mCherry	cno	IS	32	0.0551948
Candyland	mCherry	cno	IS	33	0.0324675
Candyland	mCherry	cno	IS	34	0.00974026
Candyland	mCherry	cno	IS	35	0
Candyland	mCherry	cno	IS	36	0
Candyland	mCherry	cno	IS	37	0.0194805
Candyland	mCherry	cno	IS	38	0.0422078
Candyland	mCherry	cno	IS	39	0.0649351
Candyland	mCherry	cno	IS	40	0.0649351
Candyland	mCherry	cno	REM	41	0.047619
Candyland	mCherry	cno	REM	42	0.0658009
Candyland	mCherry	cno	REM	43	0.072167
Candyland	mCherry	cno	REM	44	0.0948943
Candyland	mCherry	cno	REM	45	0.155659
Candyland	mCherry	cno	REM	46	0.25754
Candyland	mCherry	cno	REM	47	0.29955
Candyland	mCherry	cno	REM	48	0.332795
Candyland	mCherry	cno	REM	49	0.380211
Candyland	mCherry	cno	REM	50	0.324532
Candyland	mCherry	cno	REM	51	0.313864
Candyland	mCherry	cno	REM	52	0.332685
Candyland	mCherry	cno	REM	53	0.351519
Candyland	mCherry	cno	REM	54	0.433875
Candyland	mCherry	cno	REM	55	0.472707
Candyland	mCherry	cno	REM	56	0.470008
Candyland	mCherry	cno	REM	57	0.385779
Candyland	mCherry	cno	REM	58	0.306932
Candyland	mCherry	cno	REM	59	0.304291
Candyland	mCherry	cno	REM	60	0.360037
Candyland	mCherry	cno	wake	61	0.428724
Candyland	mCherry	cno	wake	62	0.45174
Candyland	mCherry	cno	wake	63	0.46875
Candyland	mCherry	cno	wake	64	0.409091
Candyland	mCherry	cno	wake	65	0.340909
Candyland	mCherry	cno	wake	66	0.272727
Candyland	mCherry	cno	wake	67	0.204545
Candyland	mCherry	cno	wake	68	0.193182
Candyland	mCherry	cno	wake	69	0.224432
Candyland	mCherry	cno	wake	70	0.230114
Candyland	mCherry	cno	wake	71	0.207386
Candyland	mCherry	cno	wake	72	0.173295
Candyland	mCherry	cno	wake	73	0.119318
Candyland	mCherry	cno	wake	74	0.0909091
Candyland	mCherry	cno	wake	75	0.0681818
Candyland	mCherry	cno	wake	76	0.0454545
Candyland	mCherry	cno	wake	77	0.0227273
Candyland	mCherry	cno	wake	78	0
Candyland	mCherry	cno	wake	79	0
Candyland	mCherry	cno	wake	80	0
Risk	mCherry	cno	NREM	1	0.0630093
Risk	mCherry	cno	NREM	2	0.0618308
Risk	mCherry	cno	NREM	3	0.0817096
Risk	mCherry	cno	NREM	4	0.110432
Risk	mCherry	cno	NREM	5	0.131487
Risk	mCherry	cno	NREM	6	0.153416
Risk	mCherry	cno	NREM	7	0.15642
Risk	mCherry	cno	NREM	8	0.130756
Risk	mCherry	cno	NREM	9	0.120356
Risk	mCherry	cno	NREM	10	0.104583
Risk	mCherry	cno	NREM	11	0.108167
Risk	mCherry	cno	NREM	12	0.113643
Risk	mCherry	cno	NREM	13	0.102917
Risk	mCherry	cno	NREM	14	0.102159
Risk	mCherry	cno	NREM	15	0.102552
Risk	mCherry	cno	NREM	16	0.108692
Risk	mCherry	cno	NREM	17	0.136786
Risk	mCherry	cno	NREM	18	0.150959
Risk	mCherry	cno	NREM	19	0.14325
Risk	mCherry	cno	NREM	20	0.146557
Risk	mCherry	cno	IS	21	0.129048
Risk	mCherry	cno	IS	22	0.121171
Risk	mCherry	cno	IS	23	0.109697
Risk	mCherry	cno	IS	24	0.104141
Risk	mCherry	cno	IS	25	0.0969986
Risk	mCherry	cno	IS	26	0.103665
Risk	mCherry	cno	IS	27	0.133968
Risk	mCherry	cno	IS	28	0.145238
Risk	mCherry	cno	IS	29	0.152381
Risk	mCherry	cno	IS	30	0.145714
Risk	mCherry	cno	IS	31	0.131429
Risk	mCherry	cno	IS	32	0.135714
Risk	mCherry	cno	IS	33	0.139048
Risk	mCherry	cno	IS	34	0.13645
Risk	mCherry	cno	IS	35	0.140736
Risk	mCherry	cno	IS	36	0.121039
Risk	mCherry	cno	IS	37	0.0977056
Risk	mCherry	cno	IS	38	0.0966667
Risk	mCherry	cno	IS	39	0.0866667
Risk	mCherry	cno	IS	40	0.0916074
Risk	mCherry	cno	REM	41	0.110875
Risk	mCherry	cno	REM	42	0.118879
Risk	mCherry	cno	REM	43	0.108146
Risk	mCherry	cno	REM	44	0.148148
Risk	mCherry	cno	REM	45	0.196422
Risk	mCherry	cno	REM	46	0.203471
Risk	mCherry	cno	REM	47	0.289502
Risk	mCherry	cno	REM	48	0.357614
Risk	mCherry	cno	REM	49	0.382635
Risk	mCherry	cno	REM	50	0.462859
Risk	mCherry	cno	REM	51	0.452126
Risk	mCherry	cno	REM	52	0.430587
Risk	mCherry	cno	REM	53	0.47401
Risk	mCherry	cno	REM	54	0.525816
Risk	mCherry	cno	REM	55	0.565658
Risk	mCherry	cno	REM	56	0.556698
Risk	mCherry	cno	REM	57	0.562852
Risk	mCherry	cno	REM	58	0.495343
Risk	mCherry	cno	REM	59	0.473395
Risk	mCherry	cno	REM	60	0.413296
Risk	mCherry	cno	wake	61	0.331583
Risk	mCherry	cno	wake	62	0.286408
Risk	mCherry	cno	wake	63	0.258353
Risk	mCherry	cno	wake	64	0.279729
Risk	mCherry	cno	wake	65	0.270991
Risk	mCherry	cno	wake	66	0.236605
Risk	mCherry	cno	wake	67	0.16601
Risk	mCherry	cno	wake	68	0.144525
Risk	mCherry	cno	wake	69	0.14362
Risk	mCherry	cno	wake	70	0.161359
Risk	mCherry	cno	wake	71	0.193593
Risk	mCherry	cno	wake	72	0.1801
Risk	mCherry	cno	wake	73	0.169121
Risk	mCherry	cno	wake	74	0.144222
Risk	mCherry	cno	wake	75	0.101035
Risk	mCherry	cno	wake	76	0.0760421
Risk	mCherry	cno	wake	77	0.0430846
Risk	mCherry	cno	wake	78	0.0368274
Risk	mCherry	cno	wake	79	0.0598952
Risk	mCherry	cno	wake	80	0.0816573
Codenames	mCherry	cno	NREM	1	0.0335103
Codenames	mCherry	cno	NREM	2	0.031993
Codenames	mCherry	cno	NREM	3	0.0341198
Codenames	mCherry	cno	NREM	4	0.0325597
Codenames	mCherry	cno	NREM	5	0.0289732
Codenames	mCherry	cno	NREM	6	0.0295119
Codenames	mCherry	cno	NREM	7	0.032726
Codenames	mCherry	cno	NREM	8	0.0400451
Codenames	mCherry	cno	NREM	9	0.03661
Codenames	mCherry	cno	NREM	10	0.0448691
Codenames	mCherry	cno	NREM	11	0.0417278
Codenames	mCherry	cno	NREM	12	0.0364733
Codenames	mCherry	cno	NREM	13	0.038868
Codenames	mCherry	cno	NREM	14	0.023633
Codenames	mCherry	cno	NREM	15	0.0198481
Codenames	mCherry	cno	NREM	16	0.0167825
Codenames	mCherry	cno	NREM	17	0.0194499
Codenames	mCherry	cno	NREM	18	0.0298873
Codenames	mCherry	cno	NREM	19	0.0291694
Codenames	mCherry	cno	NREM	20	0.0448168
Codenames	mCherry	cno	IS	21	0.0512207
Codenames	mCherry	cno	IS	22	0.0488965
Codenames	mCherry	cno	IS	23	0.0542857
Codenames	mCherry	cno	IS	24	0.0442857
Codenames	mCherry	cno	IS	25	0.04
Codenames	mCherry	cno	IS	26	0.0366667
Codenames	mCherry	cno	IS	27	0.0266667
Codenames	mCherry	cno	IS	28	0.0166667
Codenames	mCherry	cno	IS	29	0.00666667
Codenames	mCherry	cno	IS	30	0.02
Codenames	mCherry	cno	IS	31	0.0571429
Codenames	mCherry	cno	IS	32	0.107143
Codenames	mCherry	cno	IS	33	0.157143
Codenames	mCherry	cno	IS	34	0.165714
Codenames	mCherry	cno	IS	35	0.158571
Codenames	mCherry	cno	IS	36	0.148571
Codenames	mCherry	cno	IS	37	0.147143
Codenames	mCherry	cno	IS	38	0.158571
Codenames	mCherry	cno	IS	39	0.168571
Codenames	mCherry	cno	IS	40	0.160674
Codenames	mCherry	cno	REM	41	0.174818
Codenames	mCherry	cno	REM	42	0.267972
Codenames	mCherry	cno	REM	43	0.338109
Codenames	mCherry	cno	REM	44	0.369314
Codenames	mCherry	cno	REM	45	0.410058
Codenames	mCherry	cno	REM	46	0.419082
Codenames	mCherry	cno	REM	47	0.483674
Codenames	mCherry	cno	REM	48	0.578519
Codenames	mCherry	cno	REM	49	0.616298
Codenames	mCherry	cno	REM	50	0.590097
Codenames	mCherry	cno	REM	51	0.517885
Codenames	mCherry	cno	REM	52	0.539359
Codenames	mCherry	cno	REM	53	0.571936
Codenames	mCherry	cno	REM	54	0.603037
Codenames	mCherry	cno	REM	55	0.635265
Codenames	mCherry	cno	REM	56	0.629388
Codenames	mCherry	cno	REM	57	0.592269
Codenames	mCherry	cno	REM	58	0.560054
Codenames	mCherry	cno	REM	59	0.486681
Codenames	mCherry	cno	REM	60	0.334931
Codenames	mCherry	cno	wake	61	0.216737
Codenames	mCherry	cno	wake	62	0.116635
Codenames	mCherry	cno	wake	63	0.0792222
Codenames	mCherry	cno	wake	64	0.0672222
Codenames	mCherry	cno	wake	65	0.0558651
Codenames	mCherry	cno	wake	66	0.0411031
Codenames	mCherry	cno	wake	67	0.0171429
Codenames	mCherry	cno	wake	68	0.00776982
Codenames	mCherry	cno	wake	69	0.000626959
Codenames	mCherry	cno	wake	70	0.00125392
Codenames	mCherry	cno	wake	71	0.00188088
Codenames	mCherry	cno	wake	72	0.00250784
Codenames	mCherry	cno	wake	73	0.0031348
Codenames	mCherry	cno	wake	74	0.00584117
Codenames	mCherry	cno	wake	75	0.0252142
Codenames	mCherry	cno	wake	76	0.0339603
Codenames	mCherry	cno	wake	77	0.0383333
Codenames	mCherry	cno	wake	78	0.0389603
Codenames	mCherry	cno	wake	79	0.0295873
[truncated: 1 more rows]

## Sheet: Figure_6c_top
mouse	virus	drug	p-wave freq
Stoker	hm3dq	saline	0.50165
Salinger	hm3dq	saline	0.409596
Cervantes	hm3dq	saline	0.486214
Twain	hm3dq	saline	0.601174
King	hm3dq	saline	0.805695
Poe	hm3dq	saline	0.728122
Dante	hm3dq	saline	0.766025
Gaiman	hm3dq	saline	0.322482
Snicket	hm3dq	saline	0.615856
Stoker	hm3dq	cno	0.572508
Salinger	hm3dq	cno	0.66826
Cervantes	hm3dq	cno	0.630563
Twain	hm3dq	cno	0.688157
King	hm3dq	cno	0.923659
Poe	hm3dq	cno	1.03513
Dante	hm3dq	cno	0.818304
Gaiman	hm3dq	cno	0.491091
Snicket	hm3dq	cno	0.796421
Scrabble	mCherry	saline	0.663327
Checkers	mCherry	saline	0.628398
Catan	mCherry	saline	0.688788
Monopoly	mCherry	saline	0.604049
Candyland	mCherry	saline	0.465883
Risk	mCherry	saline	0.273764
Codenames	mCherry	saline	0.771169
Scrabble	mCherry	cno	0.623815
Checkers	mCherry	cno	0.633181
Catan	mCherry	cno	0.540289
Monopoly	mCherry	cno	0.740457
Candyland	mCherry	cno	0.433606
Risk	mCherry	cno	0.482349
Codenames	mCherry	cno	0.691546

## Sheet: Figure_6c_bottom
virus	dif. p-wave freq
hm3dq	0.145282
hm3dq	0.118811
hm3dq	0.123383
hm3dq	0.137145
hm3dq	0.156452
hm3dq	0.103229
hm3dq	0.176348
hm3dq	0.112984
hm3dq	0.123293
hm3dq	0.14254
hm3dq	0.246835
hm3dq	0.161368
hm3dq	0.222648
hm3dq	0.149451
hm3dq	0.138817
hm3dq	0.170942
hm3dq	0.194603
hm3dq	0.142115
hm3dq	0.165969
hm3dq	0.102242
hm3dq	0.119664
hm3dq	0.137182
hm3dq	0.131083
hm3dq	0.133248
hm3dq	0.119399
hm3dq	0.127157
hm3dq	0.140325
hm3dq	0.148627
hm3dq	0.150606
hm3dq	0.147409
hm3dq	0.160139
hm3dq	0.177885
hm3dq	0.115828
hm3dq	0.10712
hm3dq	0.15665
hm3dq	0.157258
hm3dq	0.153118
hm3dq	0.19665
hm3dq	0.158086
hm3dq	0.134767
hm3dq	0.206924
hm3dq	0.110214
hm3dq	0.171852
hm3dq	0.172841
hm3dq	0.153399
hm3dq	0.15408
hm3dq	0.135182
hm3dq	0.133881
hm3dq	0.169856
hm3dq	0.138671
hm3dq	0.192896
hm3dq	0.179039
hm3dq	0.161703
hm3dq	0.181787
hm3dq	0.127527
hm3dq	0.102342
hm3dq	0.16537
hm3dq	0.117008
hm3dq	0.117794
hm3dq	0.181042
hm3dq	0.13427
hm3dq	0.138121
hm3dq	0.168947
hm3dq	0.112172
hm3dq	0.17676
hm3dq	0.157662
hm3dq	0.151237
hm3dq	0.144128
hm3dq	0.160219
hm3dq	0.145273
hm3dq	0.149955
hm3dq	0.220143
hm3dq	0.138744
hm3dq	0.121183
hm3dq	0.158627
hm3dq	0.189668
hm3dq	0.148067
hm3dq	0.155644
hm3dq	0.15035
hm3dq	0.176538
hm3dq	0.183035
hm3dq	0.159718
hm3dq	0.176419
hm3dq	0.191293
hm3dq	0.124333
hm3dq	0.12352
hm3dq	0.132384
hm3dq	0.114811
hm3dq	0.140276
hm3dq	0.135645
hm3dq	0.153355
hm3dq	0.154833
hm3dq	0.163855
hm3dq	0.16244
hm3dq	0.128113
hm3dq	0.144252
hm3dq	0.15517
hm3dq	0.119508
hm3dq	0.122654
hm3dq	0.113332
hm3dq	0.139113
hm3dq	0.117606
hm3dq	0.152388
hm3dq	0.123119
hm3dq	0.164816
hm3dq	0.20734
hm3dq	0.195879
hm3dq	0.0917182
hm3dq	0.129914
hm3dq	0.181449
hm3dq	0.180999
hm3dq	0.169631
hm3dq	0.120686
hm3dq	0.233538
hm3dq	0.134248
hm3dq	0.174102
hm3dq	0.147119
hm3dq	0.152544
hm3dq	0.132116
hm3dq	0.157904
hm3dq	0.144181
hm3dq	0.12813
hm3dq	0.145087
hm3dq	0.15311
hm3dq	0.197276
hm3dq	0.165992
hm3dq	0.153071
hm3dq	0.142354
hm3dq	0.192563
hm3dq	0.136135
hm3dq	0.105179
hm3dq	0.201705
hm3dq	0.146257
hm3dq	0.154688
hm3dq	0.115711
hm3dq	0.164243
hm3dq	0.160016
hm3dq	0.0868344
hm3dq	0.12864
hm3dq	0.184297
hm3dq	0.169492
hm3dq	0.121508
hm3dq	0.13541
hm3dq	0.149869
hm3dq	0.0959627
hm3dq	0.174123
hm3dq	0.129257
hm3dq	0.1334
hm3dq	0.12015
hm3dq	0.170408
hm3dq	0.146949
hm3dq	0.149915
hm3dq	0.145423
hm3dq	0.102708
hm3dq	0.155355
hm3dq	0.174187
hm3dq	0.1333
hm3dq	0.145204
hm3dq	0.163109
hm3dq	0.179129
hm3dq	0.16943
hm3dq	0.148711
hm3dq	0.145116
hm3dq	0.142163
hm3dq	0.0913844
hm3dq	0.147825
hm3dq	0.120986
hm3dq	0.139312
hm3dq	0.148699
hm3dq	0.111333
hm3dq	0.126519
hm3dq	0.128603
hm3dq	0.0877203
hm3dq	0.103417
hm3dq	0.12029
hm3dq	0.117591
hm3dq	0.156229
hm3dq	0.163645
hm3dq	0.167394
hm3dq	0.141119
hm3dq	0.131364
hm3dq	0.202716
hm3dq	0.158913
hm3dq	0.15775
hm3dq	0.108224
hm3dq	0.154655
hm3dq	0.181436
hm3dq	0.171196
hm3dq	0.189805
hm3dq	0.160018
hm3dq	0.15223
hm3dq	0.163865
hm3dq	0.153879
hm3dq	0.17478
hm3dq	0.167894
hm3dq	0.165818
hm3dq	0.173959
hm3dq	0.121656
hm3dq	0.158215
hm3dq	0.185482
hm3dq	0.166972
hm3dq	0.157282
hm3dq	0.182811
hm3dq	0.138343
hm3dq	0.198247
hm3dq	0.11624
hm3dq	0.0912994
hm3dq	0.139234
hm3dq	0.171212
hm3dq	0.103579
hm3dq	0.14863
hm3dq	0.204171
hm3dq	0.179921
hm3dq	0.15042
hm3dq	0.0826678
hm3dq	0.17089
hm3dq	0.098808
hm3dq	0.111634
hm3dq	0.153526
hm3dq	0.111583
hm3dq	0.192295
hm3dq	0.149569
hm3dq	0.148634
hm3dq	0.181104
hm3dq	0.178822
hm3dq	0.18798
hm3dq	0.111276
hm3dq	0.125211
hm3dq	0.125656
hm3dq	0.137486
hm3dq	0.140556
hm3dq	0.145797
hm3dq	0.167704
hm3dq	0.102942
hm3dq	0.155739
hm3dq	0.146521
hm3dq	0.144507
hm3dq	0.157889
hm3dq	0.174152
hm3dq	0.203239
hm3dq	0.122146
hm3dq	0.186214
hm3dq	0.150127
hm3dq	0.130531
hm3dq	0.154972
hm3dq	0.130893
hm3dq	0.130664
hm3dq	0.112136
hm3dq	0.206055
hm3dq	0.173632
hm3dq	0.0884935
hm3dq	0.178641
hm3dq	0.149451
hm3dq	0.153654
hm3dq	0.154225
hm3dq	0.135191
hm3dq	0.19632
hm3dq	0.157016
hm3dq	0.222461
hm3dq	0.159877
hm3dq	0.156315
hm3dq	0.131024
hm3dq	0.17387
hm3dq	0.200526
hm3dq	0.149347
hm3dq	0.167796
hm3dq	0.0974734
hm3dq	0.179381
hm3dq	0.162992
hm3dq	0.153973
hm3dq	0.108403
hm3dq	0.151271
hm3dq	0.11522
hm3dq	0.123187
hm3dq	0.121205
hm3dq	0.11712
hm3dq	0.162624
hm3dq	0.176851
hm3dq	0.150243
hm3dq	0.103239
hm3dq	0.158056
hm3dq	0.189144
hm3dq	0.149493
hm3dq	0.165131
hm3dq	0.192044
hm3dq	0.116584
hm3dq	0.165414
hm3dq	0.156749
hm3dq	0.119076
hm3dq	0.145794
hm3dq	0.0955961
hm3dq	0.136676
hm3dq	0.143411
hm3dq	0.129148
hm3dq	0.108653
hm3dq	0.169518
hm3dq	0.186874
hm3dq	0.147061
hm3dq	0.113859
hm3dq	0.134539
hm3dq	0.17703
hm3dq	0.173277
hm3dq	0.184063
hm3dq	0.177597
hm3dq	0.15621
hm3dq	0.103276
hm3dq	0.0869181
hm3dq	0.075961
hm3dq	0.126228
hm3dq	0.185205
hm3dq	0.164152
hm3dq	0.153708
hm3dq	0.154299
hm3dq	0.199239
hm3dq	0.207326
hm3dq	0.160428
hm3dq	0.156919
hm3dq	0.200166
hm3dq	0.109404
hm3dq	0.177223
hm3dq	0.168482
hm3dq	0.128533
hm3dq	0.100169
hm3dq	0.18013
hm3dq	0.131683
hm3dq	0.111875
hm3dq	0.125031
hm3dq	0.193261
hm3dq	0.173328
hm3dq	0.175
hm3dq	0.144103
hm3dq	0.119671
hm3dq	0.176507
hm3dq	0.164779
hm3dq	0.126749
hm3dq	0.187183
hm3dq	0.209885
hm3dq	0.181701
hm3dq	0.132535
hm3dq	0.137207
hm3dq	0.145741
hm3dq	0.182046
hm3dq	0.143055
hm3dq	0.194634
hm3dq	0.115098
hm3dq	0.188003
hm3dq	0.0879775
hm3dq	0.210027
hm3dq	0.204415
hm3dq	0.178714
hm3dq	0.114517
hm3dq	0.12982
hm3dq	0.166763
hm3dq	0.111256
hm3dq	0.150029
hm3dq	0.133435
hm3dq	0.121741
hm3dq	0.128948
hm3dq	0.135316
hm3dq	0.149615
hm3dq	0.149281
hm3dq	0.206757
hm3dq	0.220116
hm3dq	0.133372
hm3dq	0.152871
hm3dq	0.140207
hm3dq	0.143085
hm3dq	0.140301
hm3dq	0.151423
hm3dq	0.113176
hm3dq	0.173004
hm3dq	0.168911
hm3dq	0.122697
hm3dq	0.139365
hm3dq	0.11858
hm3dq	0.204307
hm3dq	0.160406
hm3dq	0.139257
hm3dq	0.168232
hm3dq	0.202362
hm3dq	0.0846078
hm3dq	0.165474
hm3dq	0.136045
hm3dq	0.173364
hm3dq	0.139123
hm3dq	0.146719
hm3dq	0.151437
hm3dq	0.150726
hm3dq	0.137513
hm3dq	0.156912
hm3dq	0.152048
hm3dq	0.201353
hm3dq	0.158483
hm3dq	0.237904
hm3dq	0.158552
hm3dq	0.190137
hm3dq	0.139022
hm3dq	0.139839
hm3dq	0.138607
hm3dq	0.106227
hm3dq	0.143323
hm3dq	0.156003
hm3dq	0.186007
hm3dq	0.170805
hm3dq	0.093414
hm3dq	0.173736
hm3dq	0.18482
hm3dq	0.10423
hm3dq	0.144574
hm3dq	0.13012
hm3dq	0.123673
hm3dq	0.134211
hm3dq	0.195166
hm3dq	0.120532
hm3dq	0.235623
hm3dq	0.150403
hm3dq	0.118279
hm3dq	0.144932
hm3dq	0.162863
hm3dq	0.123718
hm3dq	0.145758
hm3dq	0.088189
hm3dq	0.137414
hm3dq	0.117633
hm3dq	0.166933
hm3dq	0.165609
hm3dq	0.150863
hm3dq	0.139403
hm3dq	0.15348
hm3dq	0.112241
hm3dq	0.136113
hm3dq	0.154083
hm3dq	0.146441
hm3dq	0.183159
hm3dq	0.196943
hm3dq	0.156764
hm3dq	0.174374
hm3dq	0.183226
hm3dq	0.121275
hm3dq	0.102695
hm3dq	0.21099
hm3dq	0.122653
hm3dq	0.145706
hm3dq	0.0926351
hm3dq	0.141957
hm3dq	0.139951
hm3dq	0.163434
hm3dq	0.132587
hm3dq	0.172445
hm3dq	0.191748
hm3dq	0.120261
hm3dq	0.15168
hm3dq	0.0961163
hm3dq	0.0606578
hm3dq	0.106629
hm3dq	0.13605
hm3dq	0.13268
hm3dq	0.133307
hm3dq	0.144155
hm3dq	0.186404
hm3dq	0.0974822
hm3dq	0.150213
hm3dq	0.108177
hm3dq	0.13668
hm3dq	0.177888
hm3dq	0.115523
hm3dq	0.134416
hm3dq	0.147053
hm3dq	0.17433
hm3dq	0.145037
hm3dq	0.197589
hm3dq	0.151577
hm3dq	0.106746
hm3dq	0.147994
hm3dq	0.143019
hm3dq	0.165031
hm3dq	0.158322
hm3dq	0.135534
hm3dq	0.0983197
hm3dq	0.0936529
hm3dq	0.175536
hm3dq	0.135691
hm3dq	0.142739
hm3dq	0.0840027
hm3dq	0.137377
hm3dq	0.162223
hm3dq	0.147301
hm3dq	0.138766
hm3dq	0.174107
hm3dq	0.148283
hm3dq	0.144384
hm3dq	0.174014
hm3dq	0.0999188
hm3dq	0.166035
hm3dq	0.177599
hm3dq	0.166386
hm3dq	0.1626
hm3dq	0.1354
hm3dq	0.145209
hm3dq	0.201919
hm3dq	0.153942
hm3dq	0.12938
hm3dq	0.160059
hm3dq	0.0785626
hm3dq	0.17965
hm3dq	0.12145
hm3dq	0.132222
hm3dq	0.151626
hm3dq	0.119138
hm3dq	0.132686
hm3dq	0.183358
hm3dq	0.111312
hm3dq	0.150084
hm3dq	0.173071
hm3dq	0.14396
hm3dq	0.182864
hm3dq	0.166366
hm3dq	0.160636
hm3dq	0.151862
hm3dq	0.106246
hm3dq	0.184608
hm3dq	0.150433
hm3dq	0.148346
hm3dq	0.110409
hm3dq	0.152409
hm3dq	0.150503
hm3dq	0.148015
hm3dq	0.119471
hm3dq	0.17603
hm3dq	0.154862
hm3dq	0.138086
hm3dq	0.124534
hm3dq	0.186093
hm3dq	0.118625
hm3dq	0.1567
hm3dq	0.146482
hm3dq	0.149814
hm3dq	0.146417
hm3dq	0.150958
hm3dq	0.158404
hm3dq	0.164793
hm3dq	0.121135
hm3dq	0.170295
hm3dq	0.145064
hm3dq	0.0961693
hm3dq	0.152141
hm3dq	0.174671
hm3dq	0.162437
hm3dq	0.195194
hm3dq	0.19164
hm3dq	0.135069
hm3dq	0.144507
hm3dq	0.144673
hm3dq	0.15249
hm3dq	0.144653
hm3dq	0.18261
hm3dq	0.136875
hm3dq	0.113906
hm3dq	0.115524
hm3dq	0.125775
hm3dq	0.139741
hm3dq	0.168126
hm3dq	0.130036
hm3dq	0.165266
hm3dq	0.159042
hm3dq	0.134308
hm3dq	0.114299
hm3dq	0.184264
hm3dq	0.164833
hm3dq	0.185135
hm3dq	0.132691
hm3dq	0.171612
hm3dq	0.149319
hm3dq	0.160523
hm3dq	0.154416
hm3dq	0.213336
hm3dq	0.153756
hm3dq	0.127574
hm3dq	0.158624
hm3dq	0.151924
hm3dq	0.163646
hm3dq	0.142644
hm3dq	0.175996
hm3dq	0.130176
hm3dq	0.142876
hm3dq	0.185344
hm3dq	0.16649
hm3dq	0.174146
hm3dq	0.150646
hm3dq	0.138913
hm3dq	0.165878
hm3dq	0.0887849
hm3dq	0.133841
hm3dq	0.128118
hm3dq	0.0859251
hm3dq	0.135162
hm3dq	0.101379
hm3dq	0.202148
hm3dq	0.151718
hm3dq	0.12808
hm3dq	0.0965508
hm3dq	0.155584
hm3dq	0.1428
hm3dq	0.192869
hm3dq	0.176968
hm3dq	0.166737
hm3dq	0.213219
hm3dq	0.106344
hm3dq	0.159488
hm3dq	0.154149
hm3dq	0.144648
hm3dq	0.146331
hm3dq	0.182473
hm3dq	0.165613
hm3dq	0.159145
hm3dq	0.203088
hm3dq	0.182556
hm3dq	0.120286
hm3dq	0.13825
hm3dq	0.144623
hm3dq	0.202156
hm3dq	0.139406
hm3dq	0.145956
hm3dq	0.13961
hm3dq	0.150669
hm3dq	0.128991
hm3dq	0.0722576
hm3dq	0.14069
hm3dq	0.149159
hm3dq	0.149227
hm3dq	0.175467
hm3dq	0.162142
hm3dq	0.129346
hm3dq	0.116158
hm3dq	0.121239
hm3dq	0.142413
hm3dq	0.130485
hm3dq	0.194847
hm3dq	0.14383
hm3dq	0.183486
hm3dq	0.145869
hm3dq	0.121876
hm3dq	0.143993
hm3dq	0.157787
hm3dq	0.133994
hm3dq	0.150233
hm3dq	0.065218
hm3dq	0.146174
hm3dq	0.17124
hm3dq	0.126483
hm3dq	0.0665832
hm3dq	0.0820057
hm3dq	0.155288
hm3dq	0.121539
hm3dq	0.119431
hm3dq	0.112389
hm3dq	0.111515
hm3dq	0.147536
hm3dq	0.130857
hm3dq	0.199547
hm3dq	0.148282
hm3dq	0.174515
hm3dq	0.0563804
hm3dq	0.142218
hm3dq	0.143361
hm3dq	0.12548
hm3dq	0.121382
hm3dq	0.149961
hm3dq	0.125921
hm3dq	0.161754
hm3dq	0.164141
hm3dq	0.135228
hm3dq	0.162727
hm3dq	0.189082
hm3dq	0.140092
hm3dq	0.137683
hm3dq	0.170518
hm3dq	0.129083
hm3dq	0.153648
hm3dq	0.149131
hm3dq	0.168708
hm3dq	0.174669
hm3dq	0.0988885
hm3dq	0.136016
hm3dq	0.139532
hm3dq	0.132981
hm3dq	0.16081
hm3dq	0.156279
hm3dq	0.188183
hm3dq	0.18
hm3dq	0.121418
hm3dq	0.150367
hm3dq	0.141418
hm3dq	0.19579
hm3dq	0.152388
hm3dq	0.163745
hm3dq	0.12458
hm3dq	0.144808
hm3dq	0.110066
hm3dq	0.120424
hm3dq	0.18501
hm3dq	0.177942
hm3dq	0.133872
hm3dq	0.157626
hm3dq	0.145048
hm3dq	0.137206
hm3dq	0.113689
hm3dq	0.148982
hm3dq	0.181913
hm3dq	0.138445
hm3dq	0.132323
hm3dq	0.202805
hm3dq	0.183207
hm3dq	0.141012
hm3dq	0.139746
hm3dq	0.120156
hm3dq	0.12614
hm3dq	0.21384
hm3dq	0.15126
hm3dq	0.16923
hm3dq	0.137843
hm3dq	0.156822
hm3dq	0.145411
hm3dq	0.151179
hm3dq	0.102566
hm3dq	0.169673
hm3dq	0.121648
hm3dq	0.200095
hm3dq	0.115562
hm3dq	0.130883
hm3dq	0.166601
hm3dq	0.151784
hm3dq	0.149865
hm3dq	0.170409
hm3dq	0.151094
hm3dq	0.123322
hm3dq	0.112752
hm3dq	0.115353
hm3dq	0.116673
hm3dq	0.181614
hm3dq	0.136497
hm3dq	0.163821
hm3dq	0.151061
hm3dq	0.163435
hm3dq	0.194109
hm3dq	0.162856
hm3dq	0.14039
hm3dq	0.130123
hm3dq	0.130365
hm3dq	0.18148
hm3dq	0.164961
hm3dq	0.172621
hm3dq	0.139317
hm3dq	0.129467
hm3dq	0.100789
hm3dq	0.140351
hm3dq	0.174698
hm3dq	0.112233
hm3dq	0.0911716
hm3dq	0.119486
hm3dq	0.152651
hm3dq	0.172305
hm3dq	0.177621
hm3dq	0.138814
hm3dq	0.117624
hm3dq	0.171848
hm3dq	0.156957
hm3dq	0.0599312
hm3dq	0.140591
hm3dq	0.142854
hm3dq	0.188909
hm3dq	0.175888
hm3dq	0.125029
hm3dq	0.151231
hm3dq	0.161473
hm3dq	0.152848
hm3dq	0.185862
hm3dq	0.175383
hm3dq	0.0899637
hm3dq	0.195104
hm3dq	0.166219
hm3dq	0.162582
hm3dq	0.164963
hm3dq	0.138142
hm3dq	0.149986
hm3dq	0.173475
hm3dq	0.168882
hm3dq	0.14372
hm3dq	0.176769
hm3dq	0.171491
hm3dq	0.131693
hm3dq	0.150358
hm3dq	0.180623
hm3dq	0.128346
hm3dq	0.134817
hm3dq	0.142802
hm3dq	0.157417
hm3dq	0.124012
hm3dq	0.16488
hm3dq	0.10369
hm3dq	0.167498
hm3dq	0.138764
hm3dq	0.125714
hm3dq	0.167931
hm3dq	0.155689
hm3dq	0.112856
hm3dq	0.170177
hm3dq	0.124258
hm3dq	0.139654
hm3dq	0.203395
hm3dq	0.146694
hm3dq	0.136529
hm3dq	0.214327
hm3dq	0.110164
hm3dq	0.202716
hm3dq	0.151078
hm3dq	0.192463
hm3dq	0.203104
hm3dq	0.173785
hm3dq	0.16955
hm3dq	0.129562
hm3dq	0.182187
hm3dq	0.18102
hm3dq	0.187646
hm3dq	0.146127
hm3dq	0.200432
hm3dq	0.171959
hm3dq	0.165262
hm3dq	0.131811
hm3dq	0.166226
hm3dq	0.136856
hm3dq	0.150288
hm3dq	0.131878
hm3dq	0.199634
hm3dq	0.190613
hm3dq	0.124621
hm3dq	0.118883
hm3dq	0.170726
hm3dq	0.117622
hm3dq	0.156092
hm3dq	0.159279
hm3dq	0.133621
hm3dq	0.194114
hm3dq	0.128578
hm3dq	0.1712
hm3dq	0.160425
hm3dq	0.146356
hm3dq	0.129578
hm3dq	0.144062
hm3dq	0.142076
hm3dq	0.10586
hm3dq	0.0871735
hm3dq	0.169099
hm3dq	0.224994
hm3dq	0.17977
hm3dq	0.19701
hm3dq	0.183839
hm3dq	0.169344
hm3dq	0.179944
hm3dq	0.174257
hm3dq	0.106543
hm3dq	0.171803
hm3dq	0.146947
hm3dq	0.142679
hm3dq	0.17304
hm3dq	0.145017
hm3dq	0.134235
hm3dq	0.158113
hm3dq	0.149973
hm3dq	0.107763
hm3dq	0.148083
hm3dq	0.173428
hm3dq	0.16866
hm3dq	0.180585
hm3dq	0.135817
hm3dq	0.140951
hm3dq	0.142993
hm3dq	0.138336
hm3dq	0.17454
hm3dq	0.126501
hm3dq	0.118988
hm3dq	0.175384
hm3dq	0.167685
hm3dq	0.183712
hm3dq	0.132989
hm3dq	0.172533
hm3dq	0.218844
hm3dq	0.159763
hm3dq	0.148353
hm3dq	0.124773
hm3dq	0.137744
hm3dq	0.137596
hm3dq	0.168738
hm3dq	0.147191
hm3dq	0.136212
hm3dq	0.136331
hm3dq	0.136923
hm3dq	0.175647
hm3dq	0.151609
hm3dq	0.169079
hm3dq	0.229011
hm3dq	0.123572
hm3dq	0.113394
hm3dq	0.184652
hm3dq	0.115294
hm3dq	0.176331
hm3dq	0.155844
hm3dq	0.139751
hm3dq	0.148352
hm3dq	0.171564
hm3dq	0.22239
hm3dq	0.205666
hm3dq	0.133521
hm3dq	0.161657
hm3dq	0.127729
hm3dq	0.102451
hm3dq	0.115536
hm3dq	0.193587
hm3dq	0.102919
hm3dq	0.162575
hm3dq	0.126379
hm3dq	0.194191
hm3dq	0.123613
hm3dq	0.202783
hm3dq	0.180141
hm3dq	0.124638
hm3dq	0.113684
hm3dq	0.161373
hm3dq	0.119845
hm3dq	0.135307
hm3dq	0.151549
hm3dq	0.190632
hm3dq	0.119803
hm3dq	0.162546
hm3dq	0.203843
hm3dq	0.164838
hm3dq	0.16816
hm3dq	0.119771
hm3dq	0.168647
hm3dq	0.0809223
hm3dq	0.12145
hm3dq	0.14236
hm3dq	0.177856
hm3dq	0.169115
hm3dq	0.180132
hm3dq	0.14826
hm3dq	0.168983
hm3dq	0.0984927
hm3dq	0.117885
hm3dq	0.15393
hm3dq	0.161591
hm3dq	0.108644
hm3dq	0.168665
hm3dq	0.213068
hm3dq	0.19384
hm3dq	0.154018
hm3dq	0.134201
hm3dq	0.130613
hm3dq	0.159501
hm3dq	0.140198
hm3dq	0.0950701
hm3dq	0.172492
hm3dq	0.21447
hm3dq	0.0940045
hm3dq	0.199425
hm3dq	0.194858
hm3dq	0.167896
hm3dq	0.174945
hm3dq	0.137121
hm3dq	0.119966
hm3dq	0.155866
hm3dq	0.138249
hm3dq	0.117538
hm3dq	0.160396
hm3dq	0.141176
hm3dq	0.204123
hm3dq	0.129874
hm3dq	0.102195
hm3dq	0.180958
hm3dq	0.139489
hm3dq	0.183085
hm3dq	0.198881
hm3dq	0.147467
hm3dq	0.179193
hm3dq	0.178036
hm3dq	0.171191
hm3dq	0.141419
hm3dq	0.15148
hm3dq	0.113833
hm3dq	0.151435
hm3dq	0.130463
hm3dq	0.194559
hm3dq	0.126736
hm3dq	0.116462
hm3dq	0.154061
hm3dq	0.146588
hm3dq	0.168654
hm3dq	0.126245
hm3dq	0.142736
hm3dq	0.20872
hm3dq	0.192733
hm3dq	0.145438
hm3dq	0.132868
hm3dq	0.160277
hm3dq	0.142608
hm3dq	0.187929
hm3dq	0.111912
hm3dq	0.158822
hm3dq	0.163913
hm3dq	0.192228
hm3dq	0.135469
hm3dq	0.17621
hm3dq	0.16668
hm3dq	0.168986
hm3dq	0.116268
hm3dq	0.1487
hm3dq	0.113661
hm3dq	0.166464
hm3dq	0.193537
hm3dq	0.142825
hm3dq	0.119655
hm3dq	0.102104
hm3dq	0.11035
hm3dq	0.0980088
hm3dq	0.146557
hm3dq	0.170813
hm3dq	0.165897
hm3dq	0.114513
hm3dq	0.164983
hm3dq	0.179233
hm3dq	0.11173
hm3dq	0.174954
hm3dq	0.0875932
hm3dq	0.156562
hm3dq	0.157505
hm3dq	0.14582
hm3dq	0.176937
hm3dq	0.114306
hm3dq	0.154297
hm3dq	0.230579
hm3dq	0.13069
hm3dq	0.154042
hm3dq	0.108246
hm3dq	0.112245
hm3dq	0.174854
hm3dq	0.1525
hm3dq	0.171306
hm3dq	0.170227
hm3dq	0.126902
hm3dq	0.124497
hm3dq	0.228738
hm3dq	0.180399
hm3dq	0.193007
hm3dq	0.155958
hm3dq	0.101964
hm3dq	0.147805
hm3dq	0.168175
hm3dq	0.127292
hm3dq	0.153647
hm3dq	0.141707
hm3dq	0.192583
hm3dq	0.189252
hm3dq	0.125887
hm3dq	0.138354
hm3dq	0.171281
hm3dq	0.1686
hm3dq	0.196341
hm3dq	0.178374
hm3dq	0.161789
hm3dq	0.156995
hm3dq	0.104616
hm3dq	0.170765
hm3dq	0.154341
hm3dq	0.166943
hm3dq	0.110168
hm3dq	0.163455
hm3dq	0.170408
hm3dq	0.113507
hm3dq	0.127009
hm3dq	0.193445
hm3dq	0.175046
hm3dq	0.144463
hm3dq	0.188016
hm3dq	0.0967465
hm3dq	0.164469
hm3dq	0.210502
hm3dq	0.175978
hm3dq	0.153884
hm3dq	0.14618
hm3dq	0.130932
hm3dq	0.196653
hm3dq	0.176726
hm3dq	0.131005
hm3dq	0.183208
hm3dq	0.152164
hm3dq	0.197259
hm3dq	0.138305
hm3dq	0.132858
hm3dq	0.135674
hm3dq	0.152113
hm3dq	0.114473
hm3dq	0.169806
hm3dq	0.104046
hm3dq	0.14313
hm3dq	0.161212
hm3dq	0.18064
hm3dq	0.123981
hm3dq	0.13803
hm3dq	0.158226
hm3dq	0.159808
hm3dq	0.120774
hm3dq	0.19182
hm3dq	0.176439
hm3dq	0.126293
hm3dq	0.155801
hm3dq	0.15888
hm3dq	0.14311
hm3dq	0.16792
hm3dq	0.168056
hm3dq	0.123009
hm3dq	0.114912
hm3dq	0.129567
hm3dq	0.142128
hm3dq	0.151262
hm3dq	0.199481
hm3dq	0.148513
hm3dq	0.108807
hm3dq	0.101959
hm3dq	0.129508
hm3dq	0.137594
hm3dq	0.142393
hm3dq	0.190494
hm3dq	0.114413
hm3dq	0.128015
hm3dq	0.137505
hm3dq	0.12341
hm3dq	0.154294
hm3dq	0.136486
hm3dq	0.119211
hm3dq	0.154191
hm3dq	0.164081
hm3dq	0.14946
hm3dq	0.15057
hm3dq	0.183047
hm3dq	0.180923
hm3dq	0.207464
hm3dq	0.143868
hm3dq	0.10843
hm3dq	0.195558
hm3dq	0.0946216
hm3dq	0.166791
hm3dq	0.188091
hm3dq	0.200454
hm3dq	0.15787
hm3dq	0.145499
hm3dq	0.170956
hm3dq	0.123815
hm3dq	0.160598
hm3dq	0.202055
hm3dq	0.139667
hm3dq	0.13005
hm3dq	0.196067
hm3dq	0.146224
hm3dq	0.152949
hm3dq	0.155102
hm3dq	0.119445
hm3dq	0.150996
hm3dq	0.158918
hm3dq	0.128159
hm3dq	0.151534
hm3dq	0.161841
hm3dq	0.107904
hm3dq	0.139213
hm3dq	0.126035
hm3dq	0.135698
hm3dq	0.169991
hm3dq	0.161405
hm3dq	0.176504
hm3dq	0.146558
hm3dq	0.101272
hm3dq	0.1826
hm3dq	0.19834
hm3dq	0.125273
hm3dq	0.132028
hm3dq	0.182913
hm3dq	0.16825
hm3dq	0.162514
hm3dq	0.0731792
hm3dq	0.157561
hm3dq	0.190653
hm3dq	0.18362
hm3dq	0.145616
hm3dq	0.19228
hm3dq	0.117609
hm3dq	0.12626
hm3dq	0.095851
hm3dq	0.188011
hm3dq	0.176462
hm3dq	0.185733
hm3dq	0.128429
hm3dq	0.180812
hm3dq	0.146939
hm3dq	0.164884
hm3dq	0.0943894
hm3dq	0.118607
hm3dq	0.188553
hm3dq	0.141528
hm3dq	0.186174
hm3dq	0.124105
hm3dq	0.11983
hm3dq	0.160206
hm3dq	0.159835
hm3dq	0.152128
hm3dq	0.14238
hm3dq	0.108709
hm3dq	0.169509
hm3dq	0.108643
hm3dq	0.213888
hm3dq	0.150409
hm3dq	0.156775
hm3dq	0.166641
hm3dq	0.129332
hm3dq	0.188444
hm3dq	0.229869
hm3dq	0.213934
hm3dq	0.136726
hm3dq	0.19683
hm3dq	0.0907854
hm3dq	0.201629
hm3dq	0.167676
hm3dq	0.175465
hm3dq	0.14975
hm3dq	0.172349
hm3dq	0.168788
hm3dq	0.125368
hm3dq	0.133451
hm3dq	0.0869804
hm3dq	0.184245
hm3dq	0.177592
hm3dq	0.116207
hm3dq	0.109769
hm3dq	0.138742
hm3dq	0.116665
hm3dq	0.109636
hm3dq	0.131582
hm3dq	0.184626
hm3dq	0.147566
hm3dq	0.20674
hm3dq	0.179377
hm3dq	0.148307
hm3dq	0.154424
hm3dq	0.149551
hm3dq	0.184929
hm3dq	0.165261
hm3dq	0.150876
hm3dq	0.128632
hm3dq	0.171738
hm3dq	0.169849
hm3dq	0.111606
hm3dq	0.181232
hm3dq	0.174467
hm3dq	0.14773
hm3dq	0.160654
hm3dq	0.156469
hm3dq	0.184786
hm3dq	0.124991
hm3dq	0.127366
hm3dq	0.169108
hm3dq	0.0941495
hm3dq	0.187221
hm3dq	0.154284
hm3dq	0.174925
hm3dq	0.148467
hm3dq	0.128723
hm3dq	0.127677
hm3dq	0.17275
hm3dq	0.16776
hm3dq	0.155385
hm3dq	0.138041
hm3dq	0.133521
hm3dq	0.14691
hm3dq	0.187584
hm3dq	0.0911673
hm3dq	0.128845
hm3dq	0.145075
hm3dq	0.131446
hm3dq	0.174974
hm3dq	0.171349
hm3dq	0.161607
hm3dq	0.162623
hm3dq	0.116938
hm3dq	0.197322
hm3dq	0.168811
hm3dq	0.146446
hm3dq	0.155529
hm3dq	0.121435
hm3dq	0.132984
hm3dq	0.177375
hm3dq	0.173677
hm3dq	0.184221
hm3dq	0.161986
hm3dq	0.142388
hm3dq	0.149615
hm3dq	0.171091
hm3dq	0.118812
hm3dq	0.108337
hm3dq	0.174528
hm3dq	0.173568
hm3dq	0.1691
hm3dq	0.121032
hm3dq	0.161653
hm3dq	0.128842
hm3dq	0.174495
hm3dq	0.117622
hm3dq	0.122798
hm3dq	0.134926
hm3dq	0.142388
hm3dq	0.104298
hm3dq	0.127276
hm3dq	0.162173
hm3dq	0.190148
hm3dq	0.111683
hm3dq	0.142142
hm3dq	0.212785
hm3dq	0.164186
hm3dq	0.12621
hm3dq	0.140447
hm3dq	0.165333
hm3dq	0.162752
hm3dq	0.16792
hm3dq	0.211608
hm3dq	0.130231
hm3dq	0.166168
hm3dq	0.143319
hm3dq	0.133997
hm3dq	0.157035
hm3dq	0.128444
hm3dq	0.173744
hm3dq	0.148065
hm3dq	0.13988
hm3dq	0.190113
hm3dq	0.114005
hm3dq	0.115044
hm3dq	0.164861
hm3dq	0.179499
hm3dq	0.160998
hm3dq	0.107182
hm3dq	0.145998
hm3dq	0.193317
hm3dq	0.157604
hm3dq	0.140625
hm3dq	0.165666
hm3dq	0.167637
hm3dq	0.0971901
hm3dq	0.138744
hm3dq	0.122774
hm3dq	0.146749
hm3dq	0.189476
hm3dq	0.160236
hm3dq	0.160988
hm3dq	0.23139
hm3dq	0.157255
hm3dq	0.124391
hm3dq	0.119035
hm3dq	0.167699
hm3dq	0.16122
hm3dq	0.116708
hm3dq	0.0951121
hm3dq	0.103188
hm3dq	0.154875
hm3dq	0.151863
hm3dq	0.177218
hm3dq	0.156467
hm3dq	0.155961
hm3dq	0.135139
hm3dq	0.118839
hm3dq	0.15947
hm3dq	0.176346
hm3dq	0.104245
hm3dq	0.193948
hm3dq	0.168584
hm3dq	0.180432
hm3dq	0.0783443
hm3dq	0.170133
hm3dq	0.12235
hm3dq	0.154801
hm3dq	0.177641
hm3dq	0.104546
hm3dq	0.102184
hm3dq	0.167579
hm3dq	0.133151
hm3dq	0.178175
hm3dq	0.167255
hm3dq	0.1432
hm3dq	0.138063
hm3dq	0.0998288
hm3dq	0.197459
hm3dq	0.12752
hm3dq	0.159216
hm3dq	0.174407
hm3dq	0.113284
hm3dq	0.172584
hm3dq	0.166363
hm3dq	0.169851
hm3dq	0.122508
hm3dq	0.14706
hm3dq	0.191851
hm3dq	0.152475
hm3dq	0.165037
hm3dq	0.135678
hm3dq	0.148775
hm3dq	0.192346
hm3dq	0.103122
hm3dq	0.195378
hm3dq	0.171869
hm3dq	0.160363
hm3dq	0.15459
hm3dq	0.147804
hm3dq	0.123768
hm3dq	0.107342
hm3dq	0.153832
hm3dq	0.16905
hm3dq	0.132403
hm3dq	0.166126
hm3dq	0.176915
hm3dq	0.184721
hm3dq	0.156278
hm3dq	0.143627
hm3dq	0.144266
hm3dq	0.132964
hm3dq	0.153035
hm3dq	0.11953
hm3dq	0.155405
hm3dq	0.183083
hm3dq	0.178779
hm3dq	0.189023
hm3dq	0.0698396
hm3dq	0.19079
hm3dq	0.158333
hm3dq	0.134856
hm3dq	0.182923
hm3dq	0.14705
hm3dq	0.155669
hm3dq	0.140746
hm3dq	0.140929
hm3dq	0.148032
hm3dq	0.185447
hm3dq	0.199578
hm3dq	0.142642
hm3dq	0.215309
hm3dq	0.130119
hm3dq	0.139428
hm3dq	0.144572
hm3dq	0.143897
hm3dq	0.138413
hm3dq	0.14843
hm3dq	0.182133
hm3dq	0.185143
hm3dq	0.105458
hm3dq	0.185324
hm3dq	0.177675
hm3dq	0.168838
hm3dq	0.172056
hm3dq	0.129975
hm3dq	0.189215
hm3dq	0.14848
hm3dq	0.123311
hm3dq	0.182206
hm3dq	0.146258
hm3dq	0.107851
hm3dq	0.130317
hm3dq	0.153521
hm3dq	0.177117
hm3dq	0.152041
hm3dq	0.0954975
hm3dq	0.169938
hm3dq	0.16236
hm3dq	0.145756
hm3dq	0.146785
hm3dq	0.197767
hm3dq	0.116111
hm3dq	0.205669
hm3dq	0.077259
hm3dq	0.106673
hm3dq	0.160264
hm3dq	0.116874
hm3dq	0.155501
hm3dq	0.0820235
hm3dq	0.134115
hm3dq	0.185353
hm3dq	0.156021
hm3dq	0.0963378
hm3dq	0.142217
hm3dq	0.15237
hm3dq	0.109221
hm3dq	0.161767
hm3dq	0.113707
hm3dq	0.129861
hm3dq	0.149597
hm3dq	0.119098
hm3dq	0.116942
hm3dq	0.15988
hm3dq	0.180433
hm3dq	0.154485
hm3dq	0.142228
hm3dq	0.173362
hm3dq	0.189115
hm3dq	0.126305
hm3dq	0.108045
hm3dq	0.168388
hm3dq	0.1011
hm3dq	0.140807
hm3dq	0.188549
hm3dq	0.138734
hm3dq	0.126426
hm3dq	0.158376
hm3dq	0.107238
hm3dq	0.111724
hm3dq	0.161291
hm3dq	0.149211
hm3dq	0.129662
hm3dq	0.156812
hm3dq	0.144335
hm3dq	0.186296
hm3dq	0.158068
hm3dq	0.145106
hm3dq	0.155057
hm3dq	0.130876
hm3dq	0.136109
hm3dq	0.183534
hm3dq	0.194061
hm3dq	0.130528
hm3dq	0.183974
hm3dq	0.164371
hm3dq	0.161743
hm3dq	0.146508
hm3dq	0.133024
hm3dq	0.2199
hm3dq	0.156798
hm3dq	0.140434
hm3dq	0.150938
hm3dq	0.140385
hm3dq	0.179344
hm3dq	0.13902
hm3dq	0.169299
hm3dq	0.15513
hm3dq	0.157414
hm3dq	0.137935
hm3dq	0.110964
hm3dq	0.150294
hm3dq	0.181597
hm3dq	0.22355
hm3dq	0.174826
hm3dq	0.135009
hm3dq	0.13332
hm3dq	0.177301
hm3dq	0.134663
hm3dq	0.127017
hm3dq	0.116927
hm3dq	0.15711
hm3dq	0.127743
hm3dq	0.159615
hm3dq	0.194734
hm3dq	0.11786
hm3dq	0.225762
hm3dq	0.145467
hm3dq	0.111732
hm3dq	0.13179
hm3dq	0.136944
hm3dq	0.200075
hm3dq	0.154551
hm3dq	0.130811
hm3dq	0.138771
hm3dq	0.117368
hm3dq	0.12584
hm3dq	0.1548
hm3dq	0.19138
hm3dq	0.247366
hm3dq	0.149992
hm3dq	0.161842
hm3dq	0.173967
hm3dq	0.193161
hm3dq	0.0715567
hm3dq	0.153442
hm3dq	0.16271
hm3dq	0.0798228
hm3dq	0.144053
hm3dq	0.150394
hm3dq	0.185343
hm3dq	0.143792
hm3dq	0.164441
hm3dq	0.20096
hm3dq	0.09428
hm3dq	0.123191
hm3dq	0.14384
hm3dq	0.136554
hm3dq	0.186851
hm3dq	0.0978506
hm3dq	0.138338
hm3dq	0.167662
hm3dq	0.118414
hm3dq	0.151958
hm3dq	0.125352
hm3dq	0.122256
hm3dq	0.0984187
hm3dq	0.130286
hm3dq	0.128133
hm3dq	0.154677
hm3dq	0.129956
hm3dq	0.175782
hm3dq	0.14819
hm3dq	0.185792
hm3dq	0.172217
hm3dq	0.120339
hm3dq	0.165382
hm3dq	0.109932
hm3dq	0.113932
hm3dq	0.20063
hm3dq	0.0982896
hm3dq	0.157815
hm3dq	0.182253
hm3dq	0.154989
hm3dq	0.174976
hm3dq	0.170037
hm3dq	0.101574
hm3dq	0.1468
hm3dq	0.092578
hm3dq	0.0860389
hm3dq	0.174959
hm3dq	0.169955
hm3dq	0.201247
hm3dq	0.143926
hm3dq	0.221722
hm3dq	0.184002
hm3dq	0.160228
hm3dq	0.173294
hm3dq	0.159154
hm3dq	0.147881
hm3dq	0.110814
hm3dq	0.200509
hm3dq	0.19416
hm3dq	0.127005
hm3dq	0.141762
hm3dq	0.192526
hm3dq	0.128559
hm3dq	0.138884
hm3dq	0.0694132
hm3dq	0.21333
hm3dq	0.171664
hm3dq	0.120251
hm3dq	0.137281
hm3dq	0.162115
hm3dq	0.179929
hm3dq	0.14666
hm3dq	0.103793
hm3dq	0.149551
hm3dq	0.177728
hm3dq	0.171381
hm3dq	0.0874191
hm3dq	0.153724
hm3dq	0.120345
hm3dq	0.0898953
hm3dq	0.150198
hm3dq	0.127098
hm3dq	0.156649
hm3dq	0.210008
hm3dq	0.203565
hm3dq	0.163757
hm3dq	0.14237
hm3dq	0.211498
hm3dq	0.15256
hm3dq	0.169438
hm3dq	0.12809
hm3dq	0.164266
hm3dq	0.187802
hm3dq	0.142269
hm3dq	0.16378
hm3dq	0.0851761
hm3dq	0.147934
hm3dq	0.149935
hm3dq	0.190725
hm3dq	0.128375
hm3dq	0.142201
hm3dq	0.208653
hm3dq	0.184273
hm3dq	0.165445
hm3dq	0.156898
hm3dq	0.162064
hm3dq	0.19341
hm3dq	0.151716
hm3dq	0.144254
hm3dq	0.11726
hm3dq	0.0850443
hm3dq	0.188956
hm3dq	0.132859
hm3dq	0.187476
hm3dq	0.110041
hm3dq	0.124814
hm3dq	0.109603
hm3dq	0.148289
hm3dq	0.169521
hm3dq	0.162951
hm3dq	0.183083
hm3dq	0.135598
hm3dq	0.145352
hm3dq	0.108962
hm3dq	0.112495
hm3dq	0.139576
hm3dq	0.118409
hm3dq	0.184963
hm3dq	0.120855
hm3dq	0.157889
hm3dq	0.139675
hm3dq	0.0962893
hm3dq	0.157621
hm3dq	0.172904
hm3dq	0.137456
hm3dq	0.132686
hm3dq	0.102718
hm3dq	0.143902
hm3dq	0.159172
hm3dq	0.120871
hm3dq	0.112229
hm3dq	0.192198
hm3dq	0.152146
hm3dq	0.138747
hm3dq	0.188794
hm3dq	0.156963
hm3dq	0.218651
hm3dq	0.128651
hm3dq	0.134158
hm3dq	0.17294
hm3dq	0.139685
hm3dq	0.178252
hm3dq	0.162734
hm3dq	0.109634
hm3dq	0.0959669
hm3dq	0.109652
hm3dq	0.106087
hm3dq	0.11499
hm3dq	0.125077
hm3dq	0.176168
hm3dq	0.140913
hm3dq	0.155152
hm3dq	0.140033
hm3dq	0.0844875
hm3dq	0.132033
hm3dq	0.178543
hm3dq	0.160867
hm3dq	0.172316
hm3dq	0.16025
hm3dq	0.124525
hm3dq	0.196019
hm3dq	0.150411
hm3dq	0.174459
hm3dq	0.144139
hm3dq	0.154127
hm3dq	0.141615
hm3dq	0.15354
hm3dq	0.112384
hm3dq	0.206601
hm3dq	0.155592
hm3dq	0.194198
hm3dq	0.174187
hm3dq	0.179368
hm3dq	0.159343
hm3dq	0.165623
hm3dq	0.170512
hm3dq	0.150192
hm3dq	0.193347
hm3dq	0.147929
hm3dq	0.1985
hm3dq	0.128843
hm3dq	0.149096
hm3dq	0.159038
hm3dq	0.0966199
hm3dq	0.166052
hm3dq	0.153667
hm3dq	0.139881
hm3dq	0.171241
hm3dq	0.127885
hm3dq	0.155989
hm3dq	0.0859301
hm3dq	0.154821
hm3dq	0.149938
hm3dq	0.156999
hm3dq	0.133044
hm3dq	0.171631
hm3dq	0.136996
hm3dq	0.199114
hm3dq	0.109065
hm3dq	0.115871
hm3dq	0.135435
hm3dq	0.117869
hm3dq	0.174866
hm3dq	0.0760493
hm3dq	0.149816
hm3dq	0.129344
hm3dq	0.180027
hm3dq	0.135897
hm3dq	0.159053
hm3dq	0.102037
hm3dq	0.1225
hm3dq	0.139426
hm3dq	0.193485
hm3dq	0.173284
hm3dq	0.143207
hm3dq	0.202497
hm3dq	0.113221
hm3dq	0.163154
hm3dq	0.14218
hm3dq	0.119532
hm3dq	0.134018
hm3dq	0.143703
hm3dq	0.142051
hm3dq	0.112597
hm3dq	0.113419
hm3dq	0.167621
hm3dq	0.122592
hm3dq	0.130258
hm3dq	0.12074
hm3dq	0.167646
hm3dq	0.185491
hm3dq	0.164422
hm3dq	0.142054
hm3dq	0.113277
hm3dq	0.163768
hm3dq	0.142708
hm3dq	0.200889
hm3dq	0.153106
hm3dq	0.149127
hm3dq	0.144279
hm3dq	0.167596
hm3dq	0.174468
hm3dq	0.147087
hm3dq	0.17632
hm3dq	0.186245
hm3dq	0.142123
hm3dq	0.179229
hm3dq	0.14246
hm3dq	0.17337
hm3dq	0.154819
hm3dq	0.162545
hm3dq	0.162186
hm3dq	0.169009
hm3dq	0.158724
hm3dq	0.129864
hm3dq	0.156137
hm3dq	0.188338
hm3dq	0.173976
hm3dq	0.14621
hm3dq	0.132158
hm3dq	0.143105
hm3dq	0.159658
hm3dq	0.113973
hm3dq	0.0568204
hm3dq	0.132946
hm3dq	0.142343
hm3dq	0.136238
hm3dq	0.104527
hm3dq	0.117939
hm3dq	0.156704
hm3dq	0.145818
hm3dq	0.162825
hm3dq	0.170151
hm3dq	0.119962
hm3dq	0.143007
hm3dq	0.13778
hm3dq	0.162018
hm3dq	0.150573
hm3dq	0.18606
hm3dq	0.159367
hm3dq	0.155431
hm3dq	0.194583
hm3dq	0.158534
hm3dq	0.190144
hm3dq	0.140717
hm3dq	0.11478
hm3dq	0.161961
hm3dq	0.192111
hm3dq	0.182569
hm3dq	0.0965817
hm3dq	0.0989624
hm3dq	0.0942878
hm3dq	0.118747
hm3dq	0.114643
hm3dq	0.138058
hm3dq	0.0880112
hm3dq	0.170919
hm3dq	0.167932
hm3dq	0.117898
hm3dq	0.146285
hm3dq	0.16351
hm3dq	0.168359
hm3dq	0.182391
hm3dq	0.163426
hm3dq	0.16403
hm3dq	0.167485
hm3dq	0.21265
hm3dq	0.099786
hm3dq	0.19657
hm3dq	0.130544
hm3dq	0.116909
hm3dq	0.150632
hm3dq	0.165987
hm3dq	0.137335
hm3dq	0.145043
hm3dq	0.1366
hm3dq	0.167066
hm3dq	0.164627
hm3dq	0.154898
hm3dq	0.163805
hm3dq	0.133159
hm3dq	0.164001
hm3dq	0.128866
hm3dq	0.170036
hm3dq	0.117196
hm3dq	0.19245
hm3dq	0.135656
hm3dq	0.154015
hm3dq	0.128882
hm3dq	0.143879
hm3dq	0.155192
hm3dq	0.163926
hm3dq	0.149485
hm3dq	0.142211
hm3dq	0.166905
hm3dq	0.155157
hm3dq	0.153598
hm3dq	0.161166
hm3dq	0.183039
hm3dq	0.163241
hm3dq	0.136191
hm3dq	0.126513
hm3dq	0.168346
hm3dq	0.117239
hm3dq	0.158295
hm3dq	0.108584
hm3dq	0.122164
hm3dq	0.150386
hm3dq	0.138194
hm3dq	0.174913
hm3dq	0.178326
hm3dq	0.14127
hm3dq	0.143272
hm3dq	0.119985
hm3dq	0.152182
hm3dq	0.147782
hm3dq	0.176142
hm3dq	0.17495
hm3dq	0.178869
hm3dq	0.199968
hm3dq	0.179013
hm3dq	0.190901
hm3dq	0.0960837
hm3dq	0.17426
hm3dq	0.080912
hm3dq	0.13904
hm3dq	0.145097
hm3dq	0.13804
hm3dq	0.156588
hm3dq	0.148662
hm3dq	0.152528
hm3dq	0.117115
hm3dq	0.188072
hm3dq	0.147945
hm3dq	0.186531
hm3dq	0.160395
hm3dq	0.121337
hm3dq	0.163097
hm3dq	0.16102
hm3dq	0.181546
hm3dq	0.13654
hm3dq	0.198243
hm3dq	0.112346
hm3dq	0.199623
hm3dq	0.150848
hm3dq	0.115191
hm3dq	0.181115
hm3dq	0.110501
hm3dq	0.138817
hm3dq	0.153065
hm3dq	0.120931
hm3dq	0.134218
hm3dq	0.127342
hm3dq	0.169554
hm3dq	0.201028
hm3dq	0.104521
hm3dq	0.170596
hm3dq	0.148574
hm3dq	0.149628
hm3dq	0.11339
hm3dq	0.170449
hm3dq	0.206211
hm3dq	0.149444
hm3dq	0.169579
hm3dq	0.132057
hm3dq	0.133479
hm3dq	0.139554
[truncated: 18,001 more rows]

## Sheet: Figure_6d
mouse	virus	drug	state	bin	p-wave freq
Burton	hm4di	saline	NREM	1	0.040979
Burton	hm4di	saline	NREM	2	0.0477481
Burton	hm4di	saline	NREM	3	0.0641327
Burton	hm4di	saline	NREM	4	0.0771026
Burton	hm4di	saline	NREM	5	0.076305
Burton	hm4di	saline	NREM	6	0.0749974
Burton	hm4di	saline	NREM	7	0.0687562
Burton	hm4di	saline	NREM	8	0.0646353
Burton	hm4di	saline	NREM	9	0.0591822
Burton	hm4di	saline	NREM	10	0.0583983
Burton	hm4di	saline	NREM	11	0.0693733
Burton	hm4di	saline	NREM	12	0.0872936
Burton	hm4di	saline	NREM	13	0.115132
Burton	hm4di	saline	NREM	14	0.130997
Burton	hm4di	saline	NREM	15	0.129412
Burton	hm4di	saline	NREM	16	0.104694
Burton	hm4di	saline	NREM	17	0.0818785
Burton	hm4di	saline	NREM	18	0.0634481
Burton	hm4di	saline	NREM	19	0.066476
Burton	hm4di	saline	NREM	20	0.0687338
Burton	hm4di	saline	IS	21	0.057068
Burton	hm4di	saline	IS	22	0.0420631
Burton	hm4di	saline	IS	23	0.0270563
Burton	hm4di	saline	IS	24	0.0359848
Burton	hm4di	saline	IS	25	0.0400433
Burton	hm4di	saline	IS	26	0.0370671
Burton	hm4di	saline	IS	27	0.0378788
Burton	hm4di	saline	IS	28	0.0527597
Burton	hm4di	saline	IS	29	0.0652056
Burton	hm4di	saline	IS	30	0.0949675
Burton	hm4di	saline	IS	31	0.117695
Burton	hm4di	saline	IS	32	0.114177
Burton	hm4di	saline	IS	33	0.118506
Burton	hm4di	saline	IS	34	0.102543
Burton	hm4di	saline	IS	35	0.0846861
Burton	hm4di	saline	IS	36	0.0822511
Burton	hm4di	saline	IS	37	0.0911797
Burton	hm4di	saline	IS	38	0.110119
Burton	hm4di	saline	IS	39	0.119048
Burton	hm4di	saline	IS	40	0.132201
Burton	hm4di	saline	REM	41	0.137407
Burton	hm4di	saline	REM	42	0.153609
Burton	hm4di	saline	REM	43	0.168828
Burton	hm4di	saline	REM	44	0.182431
Burton	hm4di	saline	REM	45	0.21598
Burton	hm4di	saline	REM	46	0.238362
Burton	hm4di	saline	REM	47	0.330726
Burton	hm4di	saline	REM	48	0.405438
Burton	hm4di	saline	REM	49	0.50637
Burton	hm4di	saline	REM	50	0.547309
Burton	hm4di	saline	REM	51	0.547293
Burton	hm4di	saline	REM	52	0.543969
Burton	hm4di	saline	REM	53	0.562433
Burton	hm4di	saline	REM	54	0.600846
Burton	hm4di	saline	REM	55	0.597966
Burton	hm4di	saline	REM	56	0.619676
Burton	hm4di	saline	REM	57	0.587629
Burton	hm4di	saline	REM	58	0.594407
Burton	hm4di	saline	REM	59	0.564012
Burton	hm4di	saline	REM	60	0.523162
Burton	hm4di	saline	wake	61	0.436336
Burton	hm4di	saline	wake	62	0.313851
Burton	hm4di	saline	wake	63	0.225207
Burton	hm4di	saline	wake	64	0.140481
Burton	hm4di	saline	wake	65	0.0928455
Burton	hm4di	saline	wake	66	0.0777446
Burton	hm4di	saline	wake	67	0.0764949
Burton	hm4di	saline	wake	68	0.0621817
Burton	hm4di	saline	wake	69	0.0491891
Burton	hm4di	saline	wake	70	0.0335731
Burton	hm4di	saline	wake	71	0.0274564
Burton	hm4di	saline	wake	72	0.0259405
Burton	hm4di	saline	wake	73	0.0160155
Burton	hm4di	saline	wake	74	0.0170864
Burton	hm4di	saline	wake	75	0.0214789
Burton	hm4di	saline	wake	76	0.0329827
Burton	hm4di	saline	wake	77	0.0547283
Burton	hm4di	saline	wake	78	0.0922476
Burton	hm4di	saline	wake	79	0.117214
Burton	hm4di	saline	wake	80	0.134903
Nolan	hm4di	saline	NREM	1	0.102196
Nolan	hm4di	saline	NREM	2	0.111847
Nolan	hm4di	saline	NREM	3	0.117616
Nolan	hm4di	saline	NREM	4	0.132907
Nolan	hm4di	saline	NREM	5	0.162464
Nolan	hm4di	saline	NREM	6	0.171058
Nolan	hm4di	saline	NREM	7	0.182821
Nolan	hm4di	saline	NREM	8	0.180489
Nolan	hm4di	saline	NREM	9	0.161835
Nolan	hm4di	saline	NREM	10	0.167918
Nolan	hm4di	saline	NREM	11	0.163228
Nolan	hm4di	saline	NREM	12	0.196396
Nolan	hm4di	saline	NREM	13	0.20362
Nolan	hm4di	saline	NREM	14	0.197467
Nolan	hm4di	saline	NREM	15	0.209263
Nolan	hm4di	saline	NREM	16	0.191648
Nolan	hm4di	saline	NREM	17	0.207708
Nolan	hm4di	saline	NREM	18	0.191653
Nolan	hm4di	saline	NREM	19	0.180825
Nolan	hm4di	saline	NREM	20	0.189946
Nolan	hm4di	saline	IS	21	0.208683
Nolan	hm4di	saline	IS	22	0.221588
Nolan	hm4di	saline	IS	23	0.201604
Nolan	hm4di	saline	IS	24	0.158156
Nolan	hm4di	saline	IS	25	0.105438
Nolan	hm4di	saline	IS	26	0.102823
Nolan	hm4di	saline	IS	27	0.12984
Nolan	hm4di	saline	IS	28	0.138387
Nolan	hm4di	saline	IS	29	0.131362
Nolan	hm4di	saline	IS	30	0.121746
Nolan	hm4di	saline	IS	31	0.10699
Nolan	hm4di	saline	IS	32	0.112866
Nolan	hm4di	saline	IS	33	0.118475
Nolan	hm4di	saline	IS	34	0.118475
Nolan	hm4di	saline	IS	35	0.115118
Nolan	hm4di	saline	IS	36	0.145275
Nolan	hm4di	saline	IS	37	0.177364
Nolan	hm4di	saline	IS	38	0.191132
Nolan	hm4di	saline	IS	39	0.221046
Nolan	hm4di	saline	IS	40	0.206766
Nolan	hm4di	saline	REM	41	0.187561
Nolan	hm4di	saline	REM	42	0.188144
Nolan	hm4di	saline	REM	43	0.241262
Nolan	hm4di	saline	REM	44	0.282875
Nolan	hm4di	saline	REM	45	0.322197
Nolan	hm4di	saline	REM	46	0.34435
Nolan	hm4di	saline	REM	47	0.343653
Nolan	hm4di	saline	REM	48	0.35396
Nolan	hm4di	saline	REM	49	0.342291
Nolan	hm4di	saline	REM	50	0.412345
Nolan	hm4di	saline	REM	51	0.374453
Nolan	hm4di	saline	REM	52	0.349849
Nolan	hm4di	saline	REM	53	0.387371
Nolan	hm4di	saline	REM	54	0.357616
Nolan	hm4di	saline	REM	55	0.421316
Nolan	hm4di	saline	REM	56	0.426382
Nolan	hm4di	saline	REM	57	0.408108
Nolan	hm4di	saline	REM	58	0.408409
Nolan	hm4di	saline	REM	59	0.405908
Nolan	hm4di	saline	REM	60	0.372592
Nolan	hm4di	saline	wake	61	0.337598
Nolan	hm4di	saline	wake	62	0.278512
Nolan	hm4di	saline	wake	63	0.217104
Nolan	hm4di	saline	wake	64	0.223908
Nolan	hm4di	saline	wake	65	0.213094
Nolan	hm4di	saline	wake	66	0.194477
Nolan	hm4di	saline	wake	67	0.141641
Nolan	hm4di	saline	wake	68	0.103039
Nolan	hm4di	saline	wake	69	0.0873358
Nolan	hm4di	saline	wake	70	0.0975509
Nolan	hm4di	saline	wake	71	0.108808
Nolan	hm4di	saline	wake	72	0.121116
Nolan	hm4di	saline	wake	73	0.114029
Nolan	hm4di	saline	wake	74	0.092571
Nolan	hm4di	saline	wake	75	0.0813668
Nolan	hm4di	saline	wake	76	0.0665662
Nolan	hm4di	saline	wake	77	0.0778576
Nolan	hm4di	saline	wake	78	0.0920153
Nolan	hm4di	saline	wake	79	0.096966
Nolan	hm4di	saline	wake	80	0.106842
Bay	hm4di	saline	NREM	1	0.0330925
Bay	hm4di	saline	NREM	2	0.0304585
Bay	hm4di	saline	NREM	3	0.0406467
Bay	hm4di	saline	NREM	4	0.0459267
Bay	hm4di	saline	NREM	5	0.044566
Bay	hm4di	saline	NREM	6	0.0425823
Bay	hm4di	saline	NREM	7	0.0443774
Bay	hm4di	saline	NREM	8	0.0440362
Bay	hm4di	saline	NREM	9	0.0427999
Bay	hm4di	saline	NREM	10	0.0399704
Bay	hm4di	saline	NREM	11	0.0338226
Bay	hm4di	saline	NREM	12	0.043473
Bay	hm4di	saline	NREM	13	0.0483241
Bay	hm4di	saline	NREM	14	0.0543234
Bay	hm4di	saline	NREM	15	0.0541148
Bay	hm4di	saline	NREM	16	0.0434779
Bay	hm4di	saline	NREM	17	0.0382354
Bay	hm4di	saline	NREM	18	0.0369314
Bay	hm4di	saline	NREM	19	0.0338985
Bay	hm4di	saline	NREM	20	0.0434115
Bay	hm4di	saline	IS	21	0.0516067
Bay	hm4di	saline	IS	22	0.0531312
Bay	hm4di	saline	IS	23	0.0518155
Bay	hm4di	saline	IS	24	0.046582
Bay	hm4di	saline	IS	25	0.0433606
Bay	hm4di	saline	IS	26	0.0496006
Bay	hm4di	saline	IS	27	0.0581645
Bay	hm4di	saline	IS	28	0.0509756
Bay	hm4di	saline	IS	29	0.0374239
Bay	hm4di	saline	IS	30	0.0205157
Bay	hm4di	saline	IS	31	0.00602296
Bay	hm4di	saline	IS	32	0.00214097
Bay	hm4di	saline	IS	33	0.0102657
Bay	hm4di	saline	IS	34	0.0314872
Bay	hm4di	saline	IS	35	0.0624856
Bay	hm4di	saline	IS	36	0.092075
Bay	hm4di	saline	IS	37	0.0996664
Bay	hm4di	saline	IS	38	0.0893145
Bay	hm4di	saline	IS	39	0.0691856
Bay	hm4di	saline	IS	40	0.0380184
Bay	hm4di	saline	REM	41	0.0253475
Bay	hm4di	saline	REM	42	0.0292859
Bay	hm4di	saline	REM	43	0.0484559
Bay	hm4di	saline	REM	44	0.0797121
Bay	hm4di	saline	REM	45	0.120201
Bay	hm4di	saline	REM	46	0.132231
Bay	hm4di	saline	REM	47	0.138912
Bay	hm4di	saline	REM	48	0.166625
Bay	hm4di	saline	REM	49	0.192779
Bay	hm4di	saline	REM	50	0.222864
Bay	hm4di	saline	REM	51	0.259298
Bay	hm4di	saline	REM	52	0.291744
Bay	hm4di	saline	REM	53	0.318388
Bay	hm4di	saline	REM	54	0.392908
Bay	hm4di	saline	REM	55	0.475642
Bay	hm4di	saline	REM	56	0.528136
Bay	hm4di	saline	REM	57	0.577871
Bay	hm4di	saline	REM	58	0.584856
Bay	hm4di	saline	REM	59	0.560049
Bay	hm4di	saline	REM	60	0.457528
Bay	hm4di	saline	wake	61	0.350605
Bay	hm4di	saline	wake	62	0.23992
Bay	hm4di	saline	wake	63	0.131748
Bay	hm4di	saline	wake	64	0.111997
Bay	hm4di	saline	wake	65	0.0864075
Bay	hm4di	saline	wake	66	0.0703536
Bay	hm4di	saline	wake	67	0.0699548
Bay	hm4di	saline	wake	68	0.0775923
Bay	hm4di	saline	wake	69	0.0955382
Bay	hm4di	saline	wake	70	0.111908
Bay	hm4di	saline	wake	71	0.115284
Bay	hm4di	saline	wake	72	0.0969065
Bay	hm4di	saline	wake	73	0.0767239
Bay	hm4di	saline	wake	74	0.0594343
Bay	hm4di	saline	wake	75	0.0453251
Bay	hm4di	saline	wake	76	0.0453307
Bay	hm4di	saline	wake	77	0.05005
Bay	hm4di	saline	wake	78	0.0578984
Bay	hm4di	saline	wake	79	0.0708273
Bay	hm4di	saline	wake	80	0.0843999
Lucas	hm4di	saline	NREM	1	0.0130235
Lucas	hm4di	saline	NREM	2	0.0147348
Lucas	hm4di	saline	NREM	3	0.0114115
Lucas	hm4di	saline	NREM	4	0.011862
Lucas	hm4di	saline	NREM	5	0.0146308
Lucas	hm4di	saline	NREM	6	0.0186349
Lucas	hm4di	saline	NREM	7	0.0231043
Lucas	hm4di	saline	NREM	8	0.0214821
Lucas	hm4di	saline	NREM	9	0.0212877
Lucas	hm4di	saline	NREM	10	0.0165832
Lucas	hm4di	saline	NREM	11	0.012943
Lucas	hm4di	saline	NREM	12	0.0161619
Lucas	hm4di	saline	NREM	13	0.0148554
Lucas	hm4di	saline	NREM	14	0.0148076
Lucas	hm4di	saline	NREM	15	0.0168921
Lucas	hm4di	saline	NREM	16	0.0205128
Lucas	hm4di	saline	NREM	17	0.0209473
Lucas	hm4di	saline	NREM	18	0.0194693
Lucas	hm4di	saline	NREM	19	0.0190299
Lucas	hm4di	saline	NREM	20	0.00897899
Lucas	hm4di	saline	IS	21	0.00514781
Lucas	hm4di	saline	IS	22	0.00353377
Lucas	hm4di	saline	IS	23	0.00505051
Lucas	hm4di	saline	IS	24	0.0126263
Lucas	hm4di	saline	IS	25	0.0126263
Lucas	hm4di	saline	IS	26	0.0126263
Lucas	hm4di	saline	IS	27	0.00757576
Lucas	hm4di	saline	IS	28	0
Lucas	hm4di	saline	IS	29	0
Lucas	hm4di	saline	IS	30	0
Lucas	hm4di	saline	IS	31	0
Lucas	hm4di	saline	IS	32	0.00757576
Lucas	hm4di	saline	IS	33	0.020202
Lucas	hm4di	saline	IS	34	0.0353535
Lucas	hm4di	saline	IS	35	0.0663453
Lucas	hm4di	saline	IS	36	0.0842516
Lucas	hm4di	saline	IS	37	0.0905647
Lucas	hm4di	saline	IS	38	0.0843664
Lucas	hm4di	saline	IS	39	0.0678375
Lucas	hm4di	saline	IS	40	0.0872368
Lucas	hm4di	saline	REM	41	0.0884811
Lucas	hm4di	saline	REM	42	0.122241
Lucas	hm4di	saline	REM	43	0.160769
Lucas	hm4di	saline	REM	44	0.179327
Lucas	hm4di	saline	REM	45	0.21732
Lucas	hm4di	saline	REM	46	0.290544
Lucas	hm4di	saline	REM	47	0.350896
Lucas	hm4di	saline	REM	48	0.385762
Lucas	hm4di	saline	REM	49	0.419021
Lucas	hm4di	saline	REM	50	0.406046
Lucas	hm4di	saline	REM	51	0.424933
Lucas	hm4di	saline	REM	52	0.42799
Lucas	hm4di	saline	REM	53	0.433152
Lucas	hm4di	saline	REM	54	0.437975
Lucas	hm4di	saline	REM	55	0.423127
Lucas	hm4di	saline	REM	56	0.418501
Lucas	hm4di	saline	REM	57	0.446634
Lucas	hm4di	saline	REM	58	0.480669
Lucas	hm4di	saline	REM	59	0.488311
Lucas	hm4di	saline	REM	60	0.40069
Lucas	hm4di	saline	wake	61	0.29373
Lucas	hm4di	saline	wake	62	0.172428
Lucas	hm4di	saline	wake	63	0.0766007
Lucas	hm4di	saline	wake	64	0.10836
Lucas	hm4di	saline	wake	65	0.135074
Lucas	hm4di	saline	wake	66	0.141891
Lucas	hm4di	saline	wake	67	0.116478
Lucas	hm4di	saline	wake	68	0.0762171
Lucas	hm4di	saline	wake	69	0.0323582
Lucas	hm4di	saline	wake	70	0.00535838
Lucas	hm4di	saline	wake	71	0.00374188
Lucas	hm4di	saline	wake	72	0.00832516
Lucas	hm4di	saline	wake	73	0.00823321
Lucas	hm4di	saline	wake	74	0.0086084
Lucas	hm4di	saline	wake	75	0.0129985
Lucas	hm4di	saline	wake	76	0.019549
Lucas	hm4di	saline	wake	77	0.0346849
Lucas	hm4di	saline	wake	78	0.0374775
Lucas	hm4di	saline	wake	79	0.0401216
Lucas	hm4di	saline	wake	80	0.0375774
Fincher	hm4di	saline	NREM	1	0.0288415
Fincher	hm4di	saline	NREM	2	0.0199448
Fincher	hm4di	saline	NREM	3	0.0432571
Fincher	hm4di	saline	NREM	4	0.0563385
Fincher	hm4di	saline	NREM	5	0.051299
Fincher	hm4di	saline	NREM	6	0.0741618
Fincher	hm4di	saline	NREM	7	0.0675679
Fincher	hm4di	saline	NREM	8	0.0688766
Fincher	hm4di	saline	NREM	9	0.0775257
Fincher	hm4di	saline	NREM	10	0.059955
Fincher	hm4di	saline	NREM	11	0.0528942
Fincher	hm4di	saline	NREM	12	0.0431849
Fincher	hm4di	saline	NREM	13	0.0408425
Fincher	hm4di	saline	NREM	14	0.038914
Fincher	hm4di	saline	NREM	15	0.0381133
Fincher	hm4di	saline	NREM	16	0.0409454
Fincher	hm4di	saline	NREM	17	0.0389014
Fincher	hm4di	saline	NREM	18	0.0503104
Fincher	hm4di	saline	NREM	19	0.062448
Fincher	hm4di	saline	NREM	20	0.0610948
Fincher	hm4di	saline	IS	21	0.0634587
Fincher	hm4di	saline	IS	22	0.0683377
Fincher	hm4di	saline	IS	23	0.0621237
Fincher	hm4di	saline	IS	24	0.0659551
Fincher	hm4di	saline	IS	25	0.061029
Fincher	hm4di	saline	IS	26	0.0555556
Fincher	hm4di	saline	IS	27	0.0641762
Fincher	hm4di	saline	IS	28	0.0948276
Fincher	hm4di	saline	IS	29	0.135942
Fincher	hm4di	saline	IS	30	0.159814
Fincher	hm4di	saline	IS	31	0.168435
Fincher	hm4di	saline	IS	32	0.146883
Fincher	hm4di	saline	IS	33	0.108643
Fincher	hm4di	saline	IS	34	0.0823071
Fincher	hm4di	saline	IS	35	0.0750547
Fincher	hm4di	saline	IS	36	0.0822386
Fincher	hm4di	saline	IS	37	0.10639
Fincher	hm4di	saline	IS	38	0.121169
Fincher	hm4di	saline	IS	39	0.128421
Fincher	hm4di	saline	IS	40	0.127915
Fincher	hm4di	saline	REM	41	0.156771
Fincher	hm4di	saline	REM	42	0.191243
Fincher	hm4di	saline	REM	43	0.224258
Fincher	hm4di	saline	REM	44	0.307994
Fincher	hm4di	saline	REM	45	0.317374
Fincher	hm4di	saline	REM	46	0.363864
Fincher	hm4di	saline	REM	47	0.431342
Fincher	hm4di	saline	REM	48	0.473985
Fincher	hm4di	saline	REM	49	0.526907
Fincher	hm4di	saline	REM	50	0.550984
Fincher	hm4di	saline	REM	51	0.532283
Fincher	hm4di	saline	REM	52	0.553268
Fincher	hm4di	saline	REM	53	0.561373
Fincher	hm4di	saline	REM	54	0.567914
Fincher	hm4di	saline	REM	55	0.596663
Fincher	hm4di	saline	REM	56	0.575171
Fincher	hm4di	saline	REM	57	0.579064
Fincher	hm4di	saline	REM	58	0.586249
Fincher	hm4di	saline	REM	59	0.53189
Fincher	hm4di	saline	REM	60	0.451055
Fincher	hm4di	saline	wake	61	0.369696
Fincher	hm4di	saline	wake	62	0.255962
Fincher	hm4di	saline	wake	63	0.208402
Fincher	hm4di	saline	wake	64	0.160996
Fincher	hm4di	saline	wake	65	0.141621
Fincher	hm4di	saline	wake	66	0.148048
Fincher	hm4di	saline	wake	67	0.122186
Fincher	hm4di	saline	wake	68	0.107709
Fincher	hm4di	saline	wake	69	0.0719235
Fincher	hm4di	saline	wake	70	0.0316595
Fincher	hm4di	saline	wake	71	0.0159855
Fincher	hm4di	saline	wake	72	0.00993659
Fincher	hm4di	saline	wake	73	0.0228052
Fincher	hm4di	saline	wake	74	0.0345076
Fincher	hm4di	saline	wake	75	0.0415609
Fincher	hm4di	saline	wake	76	0.053986
Fincher	hm4di	saline	wake	77	0.0580911
Fincher	hm4di	saline	wake	78	0.0639856
Fincher	hm4di	saline	wake	79	0.0726063
Fincher	hm4di	saline	wake	80	0.072086
Shyamalan	hm4di	saline	NREM	1	0.0773218
Shyamalan	hm4di	saline	NREM	2	0.0704238
Shyamalan	hm4di	saline	NREM	3	0.0673106
Shyamalan	hm4di	saline	NREM	4	0.0697979
Shyamalan	hm4di	saline	NREM	5	0.0564008
Shyamalan	hm4di	saline	NREM	6	0.0648622
Shyamalan	hm4di	saline	NREM	7	0.0791424
Shyamalan	hm4di	saline	NREM	8	0.0909118
Shyamalan	hm4di	saline	NREM	9	0.106024
Shyamalan	hm4di	saline	NREM	10	0.103924
Shyamalan	hm4di	saline	NREM	11	0.0963025
Shyamalan	hm4di	saline	NREM	12	0.0916962
Shyamalan	hm4di	saline	NREM	13	0.0824282
Shyamalan	hm4di	saline	NREM	14	0.091591
Shyamalan	hm4di	saline	NREM	15	0.0895737
Shyamalan	hm4di	saline	NREM	16	0.0777758
Shyamalan	hm4di	saline	NREM	17	0.0879613
Shyamalan	hm4di	saline	NREM	18	0.0877749
Shyamalan	hm4di	saline	NREM	19	0.0845937
Shyamalan	hm4di	saline	NREM	20	0.0788416
Shyamalan	hm4di	saline	IS	21	0.0668385
Shyamalan	hm4di	saline	IS	22	0.0395705
Shyamalan	hm4di	saline	IS	23	0.0397337
Shyamalan	hm4di	saline	IS	24	0.0414819
Shyamalan	hm4di	saline	IS	25	0.0352431
Shyamalan	hm4di	saline	IS	26	0.0485625
Shyamalan	hm4di	saline	IS	27	0.0573038
Shyamalan	hm4di	saline	IS	28	0.0580808
Shyamalan	hm4di	saline	IS	29	0.0580808
Shyamalan	hm4di	saline	IS	30	0.040404
Shyamalan	hm4di	saline	IS	31	0.0176768
Shyamalan	hm4di	saline	IS	32	0.00757576
Shyamalan	hm4di	saline	IS	33	0.0151515
Shyamalan	hm4di	saline	IS	34	0.04329
Shyamalan	hm4di	saline	IS	35	0.0853776
Shyamalan	hm4di	saline	IS	36	0.130832
Shyamalan	hm4di	saline	IS	37	0.150854
Shyamalan	hm4di	saline	IS	38	0.146779
Shyamalan	hm4di	saline	IS	39	0.134995
Shyamalan	hm4di	saline	IS	40	0.107043
Shyamalan	hm4di	saline	REM	41	0.096816
Shyamalan	hm4di	saline	REM	42	0.122356
Shyamalan	hm4di	saline	REM	43	0.160264
Shyamalan	hm4di	saline	REM	44	0.244057
Shyamalan	hm4di	saline	REM	45	0.281897
Shyamalan	hm4di	saline	REM	46	0.327788
Shyamalan	hm4di	saline	REM	47	0.404681
Shyamalan	hm4di	saline	REM	48	0.425552
Shyamalan	hm4di	saline	REM	49	0.495094
Shyamalan	hm4di	saline	REM	50	0.5165
Shyamalan	hm4di	saline	REM	51	0.488882
Shyamalan	hm4di	saline	REM	52	0.541907
Shyamalan	hm4di	saline	REM	53	0.543505
Shyamalan	hm4di	saline	REM	54	0.58375
Shyamalan	hm4di	saline	REM	55	0.615577
Shyamalan	hm4di	saline	REM	56	0.587224
Shyamalan	hm4di	saline	REM	57	0.615
Shyamalan	hm4di	saline	REM	58	0.593388
Shyamalan	hm4di	saline	REM	59	0.579713
Shyamalan	hm4di	saline	REM	60	0.497381
Shyamalan	hm4di	saline	wake	61	0.416817
Shyamalan	hm4di	saline	wake	62	0.33331
Shyamalan	hm4di	saline	wake	63	0.221251
Shyamalan	hm4di	saline	wake	64	0.203717
Shyamalan	hm4di	saline	wake	65	0.159619
Shyamalan	hm4di	saline	wake	66	0.134982
Shyamalan	hm4di	saline	wake	67	0.145892
Shyamalan	hm4di	saline	wake	68	0.129294
Shyamalan	hm4di	saline	wake	69	0.114247
Shyamalan	hm4di	saline	wake	70	0.110099
Shyamalan	hm4di	saline	wake	71	0.112133
Shyamalan	hm4di	saline	wake	72	0.111877
Shyamalan	hm4di	saline	wake	73	0.100258
Shyamalan	hm4di	saline	wake	74	0.0873886
Shyamalan	hm4di	saline	wake	75	0.0710209
Shyamalan	hm4di	saline	wake	76	0.0661959
Shyamalan	hm4di	saline	wake	77	0.0648585
Shyamalan	hm4di	saline	wake	78	0.0692765
Shyamalan	hm4di	saline	wake	79	0.0740496
Shyamalan	hm4di	saline	wake	80	0.073687
Anderson	hm4di	saline	NREM	1	0.0494994
Anderson	hm4di	saline	NREM	2	0.0671266
Anderson	hm4di	saline	NREM	3	0.0972381
Anderson	hm4di	saline	NREM	4	0.127191
Anderson	hm4di	saline	NREM	5	0.114187
Anderson	hm4di	saline	NREM	6	0.106328
Anderson	hm4di	saline	NREM	7	0.0873262
Anderson	hm4di	saline	NREM	8	0.080772
Anderson	hm4di	saline	NREM	9	0.0700522
Anderson	hm4di	saline	NREM	10	0.0611546
Anderson	hm4di	saline	NREM	11	0.0605066
Anderson	hm4di	saline	NREM	12	0.0554355
Anderson	hm4di	saline	NREM	13	0.0738425
Anderson	hm4di	saline	NREM	14	0.100509
Anderson	hm4di	saline	NREM	15	0.107826
Anderson	hm4di	saline	NREM	16	0.103403
Anderson	hm4di	saline	NREM	17	0.0992926
Anderson	hm4di	saline	NREM	18	0.0616397
Anderson	hm4di	saline	NREM	19	0.0502242
Anderson	hm4di	saline	NREM	20	0.0647057
Anderson	hm4di	saline	IS	21	0.0798206
Anderson	hm4di	saline	IS	22	0.0956241
Anderson	hm4di	saline	IS	23	0.117647
Anderson	hm4di	saline	IS	24	0.132353
Anderson	hm4di	saline	IS	25	0.147059
Anderson	hm4di	saline	IS	26	0.176471
Anderson	hm4di	saline	IS	27	0.235294
Anderson	hm4di	saline	IS	28	0.264706
Anderson	hm4di	saline	IS	29	0.294118
Anderson	hm4di	saline	IS	30	0.294118
Anderson	hm4di	saline	IS	31	0.264706
Anderson	hm4di	saline	IS	32	0.25
Anderson	hm4di	saline	IS	33	0.215686
Anderson	hm4di	saline	IS	34	0.186275
Anderson	hm4di	saline	IS	35	0.176471
Anderson	hm4di	saline	IS	36	0.186275
Anderson	hm4di	saline	IS	37	0.188725
Anderson	hm4di	saline	IS	38	0.159314
Anderson	hm4di	saline	IS	39	0.110294
Anderson	hm4di	saline	IS	40	0.0864846
Anderson	hm4di	saline	REM	41	0.140746
Anderson	hm4di	saline	REM	42	0.247593
Anderson	hm4di	saline	REM	43	0.399408
Anderson	hm4di	saline	REM	44	0.415113
Anderson	hm4di	saline	REM	45	0.38993
Anderson	hm4di	saline	REM	46	0.386157
Anderson	hm4di	saline	REM	47	0.366581
Anderson	hm4di	saline	REM	48	0.488595
Anderson	hm4di	saline	REM	49	0.569068
Anderson	hm4di	saline	REM	50	0.583306
Anderson	hm4di	saline	REM	51	0.619038
Anderson	hm4di	saline	REM	52	0.487506
Anderson	hm4di	saline	REM	53	0.489895
Anderson	hm4di	saline	REM	54	0.455135
Anderson	hm4di	saline	REM	55	0.400151
Anderson	hm4di	saline	REM	56	0.460841
Anderson	hm4di	saline	REM	57	0.468283
Anderson	hm4di	saline	REM	58	0.513809
Anderson	hm4di	saline	REM	59	0.600519
Anderson	hm4di	saline	REM	60	0.615197
Anderson	hm4di	saline	wake	61	0.526638
Anderson	hm4di	saline	wake	62	0.47419
Anderson	hm4di	saline	wake	63	0.345769
Anderson	hm4di	saline	wake	64	0.238305
Anderson	hm4di	saline	wake	65	0.184847
Anderson	hm4di	saline	wake	66	0.123923
Anderson	hm4di	saline	wake	67	0.0703525
Anderson	hm4di	saline	wake	68	0.0514449
Anderson	hm4di	saline	wake	69	0.032413
Anderson	hm4di	saline	wake	70	0.036739
Anderson	hm4di	saline	wake	71	0.0337378
Anderson	hm4di	saline	wake	72	0.0391558
Anderson	hm4di	saline	wake	73	0.0633477
Anderson	hm4di	saline	wake	74	0.0644968
Anderson	hm4di	saline	wake	75	0.0668806
Anderson	hm4di	saline	wake	76	0.0873335
Anderson	hm4di	saline	wake	77	0.105158
Anderson	hm4di	saline	wake	78	0.0987283
Anderson	hm4di	saline	wake	79	0.0934676
Anderson	hm4di	saline	wake	80	0.0794259
Brooks	hm4di	saline	NREM	1	0.0269279
Brooks	hm4di	saline	NREM	2	0.028052
Brooks	hm4di	saline	NREM	3	0.033241
Brooks	hm4di	saline	NREM	4	0.0413535
Brooks	hm4di	saline	NREM	5	0.0467696
Brooks	hm4di	saline	NREM	6	0.0533663
Brooks	hm4di	saline	NREM	7	0.0609893
Brooks	hm4di	saline	NREM	8	0.0621945
Brooks	hm4di	saline	NREM	9	0.0691263
Brooks	hm4di	saline	NREM	10	0.0800084
Brooks	hm4di	saline	NREM	11	0.0820041
Brooks	hm4di	saline	NREM	12	0.0757937
Brooks	hm4di	saline	NREM	13	0.0693555
Brooks	hm4di	saline	NREM	14	0.0597406
Brooks	hm4di	saline	NREM	15	0.0534473
Brooks	hm4di	saline	NREM	16	0.0688017
Brooks	hm4di	saline	NREM	17	0.0635458
Brooks	hm4di	saline	NREM	18	0.0543581
Brooks	hm4di	saline	NREM	19	0.0476621
Brooks	hm4di	saline	NREM	20	0.0273661
Brooks	hm4di	saline	IS	21	0.0267105
Brooks	hm4di	saline	IS	22	0.0269086
Brooks	hm4di	saline	IS	23	0.0232558
Brooks	hm4di	saline	IS	24	0.0232558
Brooks	hm4di	saline	IS	25	0.0290698
Brooks	hm4di	saline	IS	26	0.0348837
Brooks	hm4di	saline	IS	27	0.0406977
Brooks	hm4di	saline	IS	28	0.0465116
Brooks	hm4di	saline	IS	29	0.0509839
Brooks	hm4di	saline	IS	30	0.0438283
Brooks	hm4di	saline	IS	31	0.0322004
Brooks	hm4di	saline	IS	32	0.0234794
Brooks	hm4di	saline	IS	33	0.0131932
Brooks	hm4di	saline	IS	34	0.0145349
Brooks	hm4di	saline	IS	35	0.0297406
Brooks	hm4di	saline	IS	36	0.0438283
Brooks	hm4di	saline	IS	37	0.0467352
Brooks	hm4di	saline	IS	38	0.0467352
Brooks	hm4di	saline	IS	39	0.0373435
Brooks	hm4di	saline	IS	40	0.0476979
Brooks	hm4di	saline	REM	41	0.0592319
Brooks	hm4di	saline	REM	42	0.0936124
Brooks	hm4di	saline	REM	43	0.171097
Brooks	hm4di	saline	REM	44	0.236707
Brooks	hm4di	saline	REM	45	0.331306
Brooks	hm4di	saline	REM	46	0.398684
Brooks	hm4di	saline	REM	47	0.407918
Brooks	hm4di	saline	REM	48	0.42446
Brooks	hm4di	saline	REM	49	0.439756
Brooks	hm4di	saline	REM	50	0.479909
Brooks	hm4di	saline	REM	51	0.568039
Brooks	hm4di	saline	REM	52	0.61637
Brooks	hm4di	saline	REM	53	0.629756
Brooks	hm4di	saline	REM	54	0.660198
Brooks	hm4di	saline	REM	55	0.646729
Brooks	hm4di	saline	REM	56	0.642578
Brooks	hm4di	saline	REM	57	0.735729
Brooks	hm4di	saline	REM	58	0.751085
Brooks	hm4di	saline	REM	59	0.754154
Brooks	hm4di	saline	REM	60	0.696425
Brooks	hm4di	saline	wake	61	0.507952
Brooks	hm4di	saline	wake	62	0.346685
Brooks	hm4di	saline	wake	63	0.216999
Brooks	hm4di	saline	wake	64	0.167465
Brooks	hm4di	saline	wake	65	0.15208
Brooks	hm4di	saline	wake	66	0.142375
Brooks	hm4di	saline	wake	67	0.127231
Brooks	hm4di	saline	wake	68	0.103594
Brooks	hm4di	saline	wake	69	0.0830757
Brooks	hm4di	saline	wake	70	0.0783337
Brooks	hm4di	saline	wake	71	0.0715921
Brooks	hm4di	saline	wake	72	0.0723939
Brooks	hm4di	saline	wake	73	0.0867884
Brooks	hm4di	saline	wake	74	0.0936442
Brooks	hm4di	saline	wake	75	0.120218
Brooks	hm4di	saline	wake	76	0.136168
Brooks	hm4di	saline	wake	77	0.152175
Brooks	hm4di	saline	wake	78	0.162144
Brooks	hm4di	saline	wake	79	0.149452
Brooks	hm4di	saline	wake	80	0.142495
Burton	hm4di	cno	NREM	1	0.0682678
Burton	hm4di	cno	NREM	2	0.0627895
Burton	hm4di	cno	NREM	3	0.0694711
Burton	hm4di	cno	NREM	4	0.0755531
Burton	hm4di	cno	NREM	5	0.0787149
Burton	hm4di	cno	NREM	6	0.0914155
Burton	hm4di	cno	NREM	7	0.0871324
Burton	hm4di	cno	NREM	8	0.100221
Burton	hm4di	cno	NREM	9	0.117178
Burton	hm4di	cno	NREM	10	0.125695
Burton	hm4di	cno	NREM	11	0.129234
Burton	hm4di	cno	NREM	12	0.142736
Burton	hm4di	cno	NREM	13	0.128617
Burton	hm4di	cno	NREM	14	0.104648
Burton	hm4di	cno	NREM	15	0.106486
Burton	hm4di	cno	NREM	16	0.0766314
Burton	hm4di	cno	NREM	17	0.0661701
Burton	hm4di	cno	NREM	18	0.0750445
Burton	hm4di	cno	NREM	19	0.077305
Burton	hm4di	cno	NREM	20	0.0630401
Burton	hm4di	cno	IS	21	0.0448144
Burton	hm4di	cno	IS	22	0.0214838
Burton	hm4di	cno	IS	23	0
Burton	hm4di	cno	IS	24	0.00384615
Burton	hm4di	cno	IS	25	0.0138462
Burton	hm4di	cno	IS	26	0.0153846
Burton	hm4di	cno	IS	27	0.0153846
Burton	hm4di	cno	IS	28	0.0215385
Burton	hm4di	cno	IS	29	0.0215385
Burton	hm4di	cno	IS	30	0.04
Burton	hm4di	cno	IS	31	0.06
Burton	hm4di	cno	IS	32	0.065
Burton	hm4di	cno	IS	33	0.0816667
Burton	hm4di	cno	IS	34	0.0916667
Burton	hm4di	cno	IS	35	0.0861111
Burton	hm4di	cno	IS	36	0.11188
Burton	hm4di	cno	IS	37	0.141563
Burton	hm4di	cno	IS	38	0.136178
Burton	hm4di	cno	IS	39	0.141734
Burton	hm4di	cno	IS	40	0.121361
Burton	hm4di	cno	REM	41	0.0861433
Burton	hm4di	cno	REM	42	0.0890038
Burton	hm4di	cno	REM	43	0.118736
Burton	hm4di	cno	REM	44	0.152706
Burton	hm4di	cno	REM	45	0.240385
Burton	hm4di	cno	REM	46	0.286559
Burton	hm4di	cno	REM	47	0.292479
Burton	hm4di	cno	REM	48	0.303399
Burton	hm4di	cno	REM	49	0.287908
Burton	hm4di	cno	REM	50	0.305408
Burton	hm4di	cno	REM	51	0.384703
Burton	hm4di	cno	REM	52	0.427461
Burton	hm4di	cno	REM	53	0.419848
Burton	hm4di	cno	REM	54	0.429017
Burton	hm4di	cno	REM	55	0.385027
Burton	hm4di	cno	REM	56	0.405884
Burton	hm4di	cno	REM	57	0.418705
Burton	hm4di	cno	REM	58	0.401057
Burton	hm4di	cno	REM	59	0.381841
Burton	hm4di	cno	REM	60	0.276862
Burton	hm4di	cno	wake	61	0.204072
Burton	hm4di	cno	wake	62	0.148674
Burton	hm4di	cno	wake	63	0.0843678
Burton	hm4di	cno	wake	64	0.0832024
Burton	hm4di	cno	wake	65	0.0919158
Burton	hm4di	cno	wake	66	0.107034
Burton	hm4di	cno	wake	67	0.155607
Burton	hm4di	cno	wake	68	0.176469
Burton	hm4di	cno	wake	69	0.180181
Burton	hm4di	cno	wake	70	0.140009
Burton	hm4di	cno	wake	71	0.101216
Burton	hm4di	cno	wake	72	0.0704868
Burton	hm4di	cno	wake	73	0.0437198
Burton	hm4di	cno	wake	74	0.0556196
Burton	hm4di	cno	wake	75	0.0521885
Burton	hm4di	cno	wake	76	0.0516615
Burton	hm4di	cno	wake	77	0.067467
Burton	hm4di	cno	wake	78	0.106123
Burton	hm4di	cno	wake	79	0.14376
Burton	hm4di	cno	wake	80	0.182819
Nolan	hm4di	cno	NREM	1	0.0607539
Nolan	hm4di	cno	NREM	2	0.0699704
Nolan	hm4di	cno	NREM	3	0.113532
Nolan	hm4di	cno	NREM	4	0.146253
Nolan	hm4di	cno	NREM	5	0.175717
Nolan	hm4di	cno	NREM	6	0.214686
Nolan	hm4di	cno	NREM	7	0.204222
Nolan	hm4di	cno	NREM	8	0.219617
Nolan	hm4di	cno	NREM	9	0.199716
Nolan	hm4di	cno	NREM	10	0.190847
Nolan	hm4di	cno	NREM	11	0.200557
Nolan	hm4di	cno	NREM	12	0.182638
Nolan	hm4di	cno	NREM	13	0.186322
Nolan	hm4di	cno	NREM	14	0.194755
Nolan	hm4di	cno	NREM	15	0.20828
Nolan	hm4di	cno	NREM	16	0.23273
Nolan	hm4di	cno	NREM	17	0.231709
Nolan	hm4di	cno	NREM	18	0.202068
Nolan	hm4di	cno	NREM	19	0.165118
Nolan	hm4di	cno	NREM	20	0.124065
Nolan	hm4di	cno	IS	21	0.120499
Nolan	hm4di	cno	IS	22	0.111053
Nolan	hm4di	cno	IS	23	0.110048
Nolan	hm4di	cno	IS	24	0.149522
Nolan	hm4di	cno	IS	25	0.185578
Nolan	hm4di	cno	IS	26	0.203121
Nolan	hm4di	cno	IS	27	0.198337
Nolan	hm4di	cno	IS	28	0.140066
Nolan	hm4di	cno	IS	29	0.0776942
Nolan	hm4di	cno	IS	30	0.0469925
Nolan	hm4di	cno	IS	31	0.0488722
Nolan	hm4di	cno	IS	32	0.0869459
Nolan	hm4di	cno	IS	33	0.150711
Nolan	hm4di	cno	IS	34	0.197704
Nolan	hm4di	cno	IS	35	0.22214
Nolan	hm4di	cno	IS	36	0.195502
Nolan	hm4di	cno	IS	37	0.158052
Nolan	hm4di	cno	IS	38	0.125905
Nolan	hm4di	cno	IS	39	0.099589
Nolan	hm4di	cno	IS	40	0.171023
Nolan	hm4di	cno	REM	41	0.203654
Nolan	hm4di	cno	REM	42	0.225909
Nolan	hm4di	cno	REM	43	0.262946
Nolan	hm4di	cno	REM	44	0.212456
Nolan	hm4di	cno	REM	45	0.230582
Nolan	hm4di	cno	REM	46	0.284829
Nolan	hm4di	cno	REM	47	0.278761
Nolan	hm4di	cno	REM	48	0.326689
Nolan	hm4di	cno	REM	49	0.345859
Nolan	hm4di	cno	REM	50	0.318584
Nolan	hm4di	cno	REM	51	0.324634
Nolan	hm4di	cno	REM	52	0.302248
Nolan	hm4di	cno	REM	53	0.270777
Nolan	hm4di	cno	REM	54	0.272538
Nolan	hm4di	cno	REM	55	0.243039
Nolan	hm4di	cno	REM	56	0.241796
Nolan	hm4di	cno	REM	57	0.300295
Nolan	hm4di	cno	REM	58	0.363888
Nolan	hm4di	cno	REM	59	0.435316
Nolan	hm4di	cno	REM	60	0.401176
Nolan	hm4di	cno	wake	61	0.311633
Nolan	hm4di	cno	wake	62	0.221972
Nolan	hm4di	cno	wake	63	0.157534
Nolan	hm4di	cno	wake	64	0.169416
Nolan	hm4di	cno	wake	65	0.183904
Nolan	hm4di	cno	wake	66	0.172605
Nolan	hm4di	cno	wake	67	0.178416
Nolan	hm4di	cno	wake	68	0.164383
Nolan	hm4di	cno	wake	69	0.14652
Nolan	hm4di	cno	wake	70	0.120654
Nolan	hm4di	cno	wake	71	0.0884765
Nolan	hm4di	cno	wake	72	0.0656371
Nolan	hm4di	cno	wake	73	0.0383371
Nolan	hm4di	cno	wake	74	0.0248875
Nolan	hm4di	cno	wake	75	0.0137718
Nolan	hm4di	cno	wake	76	0.0165901
Nolan	hm4di	cno	wake	77	0.032082
Nolan	hm4di	cno	wake	78	0.0455272
Nolan	hm4di	cno	wake	79	0.0565384
Nolan	hm4di	cno	wake	80	0.0630055
Bay	hm4di	cno	NREM	1	0.0477472
Bay	hm4di	cno	NREM	2	0.0442997
Bay	hm4di	cno	NREM	3	0.0379406
Bay	hm4di	cno	NREM	4	0.0332591
Bay	hm4di	cno	NREM	5	0.0296011
Bay	hm4di	cno	NREM	6	0.0252493
Bay	hm4di	cno	NREM	7	0.025195
Bay	hm4di	cno	NREM	8	0.0229682
Bay	hm4di	cno	NREM	9	0.0342448
Bay	hm4di	cno	NREM	10	0.0509072
Bay	hm4di	cno	NREM	11	0.0517932
Bay	hm4di	cno	NREM	12	0.0557678
Bay	hm4di	cno	NREM	13	0.0472104
Bay	hm4di	cno	NREM	14	0.0341858
Bay	hm4di	cno	NREM	15	0.0404536
Bay	hm4di	cno	NREM	16	0.0382658
Bay	hm4di	cno	NREM	17	0.0378104
Bay	hm4di	cno	NREM	18	0.03537
Bay	hm4di	cno	NREM	19	0.0237467
Bay	hm4di	cno	NREM	20	0.0161468
Bay	hm4di	cno	IS	21	0.00638896
Bay	hm4di	cno	IS	22	0.00183879
Bay	hm4di	cno	IS	23	0
Bay	hm4di	cno	IS	24	0
Bay	hm4di	cno	IS	25	0.00714286
Bay	hm4di	cno	IS	26	0.0166667
Bay	hm4di	cno	IS	27	0.0309524
Bay	hm4di	cno	IS	28	0.0460317
Bay	hm4di	cno	IS	29	0.0603175
Bay	hm4di	cno	IS	30	0.0722222
Bay	hm4di	cno	IS	31	0.0730159
Bay	hm4di	cno	IS	32	0.0650794
Bay	hm4di	cno	IS	33	0.0460317
Bay	hm4di	cno	IS	34	0.0246032
Bay	hm4di	cno	IS	35	0.0166667
Bay	hm4di	cno	IS	36	0.0238095
Bay	hm4di	cno	IS	37	0.0489796
Bay	hm4di	cno	IS	38	0.0894558
Bay	hm4di	cno	IS	39	0.12517
Bay	hm4di	cno	IS	40	0.114681
Bay	hm4di	cno	REM	41	0.0900766
Bay	hm4di	cno	REM	42	0.054293
Bay	hm4di	cno	REM	43	0.0369054
Bay	hm4di	cno	REM	44	0.071414
Bay	hm4di	cno	REM	45	0.126658
Bay	hm4di	cno	REM	46	0.20295
Bay	hm4di	cno	REM	47	0.250764
Bay	hm4di	cno	REM	48	0.302493
Bay	hm4di	cno	REM	49	0.350632
Bay	hm4di	cno	REM	50	0.376844
Bay	hm4di	cno	REM	51	0.395877
Bay	hm4di	cno	REM	52	0.374244
Bay	hm4di	cno	REM	53	0.331313
Bay	hm4di	cno	REM	54	0.322001
Bay	hm4di	cno	REM	55	0.360213
Bay	hm4di	cno	REM	56	0.427216
Bay	hm4di	cno	REM	57	0.468495
Bay	hm4di	cno	REM	58	0.474552
Bay	hm4di	cno	REM	59	0.400485
Bay	hm4di	cno	REM	60	0.376392
Bay	hm4di	cno	wake	61	0.356814
Bay	hm4di	cno	wake	62	0.307439
Bay	hm4di	cno	wake	63	0.313684
Bay	hm4di	cno	wake	64	0.251052
Bay	hm4di	cno	wake	65	0.190853
Bay	hm4di	cno	wake	66	0.164625
Bay	hm4di	cno	wake	67	0.119908
Bay	hm4di	cno	wake	68	0.0785768
Bay	hm4di	cno	wake	69	0.0600862
Bay	hm4di	cno	wake	70	0.0451301
Bay	hm4di	cno	wake	71	0.0360289
Bay	hm4di	cno	wake	72	0.0290916
Bay	hm4di	cno	wake	73	0.0324107
Bay	hm4di	cno	wake	74	0.0337246
Bay	hm4di	cno	wake	75	0.0521881
Bay	hm4di	cno	wake	76	0.0908894
Bay	hm4di	cno	wake	77	0.101809
Bay	hm4di	cno	wake	78	0.0989536
Bay	hm4di	cno	wake	79	0.0799593
Bay	hm4di	cno	wake	80	0.0492034
Lucas	hm4di	cno	NREM	1	0.00648929
Lucas	hm4di	cno	NREM	2	0.00648929
Lucas	hm4di	cno	NREM	3	0.0137537
Lucas	hm4di	cno	NREM	4	0.0142969
Lucas	hm4di	cno	NREM	5	0.0161085
Lucas	hm4di	cno	NREM	6	0.0189238
Lucas	hm4di	cno	NREM	7	0.00937244
Lucas	hm4di	cno	NREM	8	0.00558456
Lucas	hm4di	cno	NREM	9	0.00377297
Lucas	hm4di	cno	NREM	10	0.00397699
Lucas	hm4di	cno	NREM	11	0.00362319
Lucas	hm4di	cno	NREM	12	0.0063636
Lucas	hm4di	cno	NREM	13	0.00668855
Lucas	hm4di	cno	NREM	14	0.00985159
Lucas	hm4di	cno	NREM	15	0.0151766
Lucas	hm4di	cno	NREM	16	0.0218833
Lucas	hm4di	cno	NREM	17	0.025395
Lucas	hm4di	cno	NREM	18	0.0192126
Lucas	hm4di	cno	NREM	19	0.0184597
Lucas	hm4di	cno	NREM	20	0.00901264
Lucas	hm4di	cno	IS	21	0.00517598
Lucas	hm4di	cno	IS	22	0.00517598
Lucas	hm4di	cno	IS	23	0
Lucas	hm4di	cno	IS	24	0
Lucas	hm4di	cno	IS	25	0
Lucas	hm4di	cno	IS	26	0
Lucas	hm4di	cno	IS	27	0.00790514
Lucas	hm4di	cno	IS	28	0.00988142
Lucas	hm4di	cno	IS	29	0.00988142
Lucas	hm4di	cno	IS	30	0.00988142
Lucas	hm4di	cno	IS	31	0.00559947
Lucas	hm4di	cno	IS	32	0.0144928
Lucas	hm4di	cno	IS	33	0.0181159
Lucas	hm4di	cno	IS	34	0.0230567
Lucas	hm4di	cno	IS	35	0.030303
Lucas	hm4di	cno	IS	36	0.0315382
Lucas	hm4di	cno	IS	37	0.0333498
Lucas	hm4di	cno	IS	38	0.0284091
Lucas	hm4di	cno	IS	39	0.0175395
Lucas	hm4di	cno	IS	40	0.0155367
Lucas	hm4di	cno	REM	41	0.0180481
Lucas	hm4di	cno	REM	42	0.0366715
Lucas	hm4di	cno	REM	43	0.0758391
Lucas	hm4di	cno	REM	44	0.100636
Lucas	hm4di	cno	REM	45	0.133664
Lucas	hm4di	cno	REM	46	0.167972
Lucas	hm4di	cno	REM	47	0.167302
Lucas	hm4di	cno	REM	48	0.184537
Lucas	hm4di	cno	REM	49	0.169879
Lucas	hm4di	cno	REM	50	0.185968
Lucas	hm4di	cno	REM	51	0.231756
Lucas	hm4di	cno	REM	52	0.240053
Lucas	hm4di	cno	REM	53	0.257964
Lucas	hm4di	cno	REM	54	0.239581
Lucas	hm4di	cno	REM	55	0.208371
Lucas	hm4di	cno	REM	56	0.193576
Lucas	hm4di	cno	REM	57	0.20583
Lucas	hm4di	cno	REM	58	0.213606
Lucas	hm4di	cno	REM	59	0.210446
Lucas	hm4di	cno	REM	60	0.219974
Lucas	hm4di	cno	wake	61	0.204035
Lucas	hm4di	cno	wake	62	0.19997
Lucas	hm4di	cno	wake	63	0.195485
Lucas	hm4di	cno	wake	64	0.181986
Lucas	hm4di	cno	wake	65	0.141852
Lucas	hm4di	cno	wake	66	0.0875045
Lucas	hm4di	cno	wake	67	0.0420753
Lucas	hm4di	cno	wake	68	0.00040863
Lucas	hm4di	cno	wake	69	0
Lucas	hm4di	cno	wake	70	0.00362319
Lucas	hm4di	cno	wake	71	0.0149014
Lucas	hm4di	cno	wake	72	0.0149014
Lucas	hm4di	cno	wake	73	0.01531
Lucas	hm4di	cno	wake	74	0.0116868
Lucas	hm4di	cno	wake	75	0.00040863
Lucas	hm4di	cno	wake	76	0.000490356
Lucas	hm4di	cno	wake	77	0.00040863
Lucas	hm4di	cno	wake	78	0.00040863
Lucas	hm4di	cno	wake	79	0.00040863
Lucas	hm4di	cno	wake	80	0.000326904
Fincher	hm4di	cno	NREM	1	0.0400812
Fincher	hm4di	cno	NREM	2	0.036478
Fincher	hm4di	cno	NREM	3	0.0418243
Fincher	hm4di	cno	NREM	4	0.0570473
Fincher	hm4di	cno	NREM	5	0.052022
Fincher	hm4di	cno	NREM	6	0.0501728
Fincher	hm4di	cno	NREM	7	0.0429183
Fincher	hm4di	cno	NREM	8	0.0290583
Fincher	hm4di	cno	NREM	9	0.0509446
Fincher	hm4di	cno	NREM	10	0.0538118
Fincher	hm4di	cno	NREM	11	0.0559968
Fincher	hm4di	cno	NREM	12	0.0609433
Fincher	hm4di	cno	NREM	13	0.0403972
Fincher	hm4di	cno	NREM	14	0.0439665
Fincher	hm4di	cno	NREM	15	0.0466628
Fincher	hm4di	cno	NREM	16	0.0448706
Fincher	hm4di	cno	NREM	17	0.0438335
Fincher	hm4di	cno	NREM	18	0.0308979
Fincher	hm4di	cno	NREM	19	0.0340157
Fincher	hm4di	cno	NREM	20	0.0225634
Fincher	hm4di	cno	IS	21	0.01418
Fincher	hm4di	cno	IS	22	0.0130258
Fincher	hm4di	cno	IS	23	0
Fincher	hm4di	cno	IS	24	0
Fincher	hm4di	cno	IS	25	0
Fincher	hm4di	cno	IS	26	0
Fincher	hm4di	cno	IS	27	0
Fincher	hm4di	cno	IS	28	0
Fincher	hm4di	cno	IS	29	0
Fincher	hm4di	cno	IS	30	0
Fincher	hm4di	cno	IS	31	0
Fincher	hm4di	cno	IS	32	0.0131579
Fincher	hm4di	cno	IS	33	0.0350877
Fincher	hm4di	cno	IS	34	0.0614035
Fincher	hm4di	cno	IS	35	0.100877
Fincher	hm4di	cno	IS	36	0.109649
Fincher	hm4di	cno	IS	37	0.0942982
Fincher	hm4di	cno	IS	38	0.0679825
Fincher	hm4di	cno	IS	39	0.0285088
Fincher	hm4di	cno	IS	40	0.0214323
Fincher	hm4di	cno	REM	41	0.0364025
Fincher	hm4di	cno	REM	42	0.100302
Fincher	hm4di	cno	REM	43	0.180623
Fincher	hm4di	cno	REM	44	0.209665
Fincher	hm4di	cno	REM	45	0.257217
Fincher	hm4di	cno	REM	46	0.232688
Fincher	hm4di	cno	REM	47	0.208142
Fincher	hm4di	cno	REM	48	0.209513
Fincher	hm4di	cno	REM	49	0.178841
Fincher	hm4di	cno	REM	50	0.244712
Fincher	hm4di	cno	REM	51	0.269127
Fincher	hm4di	cno	REM	52	0.300056
Fincher	hm4di	cno	REM	53	0.383001
Fincher	hm4di	cno	REM	54	0.425018
Fincher	hm4di	cno	REM	55	0.490378
Fincher	hm4di	cno	REM	56	0.498053
Fincher	hm4di	cno	REM	57	0.474599
Fincher	hm4di	cno	REM	58	0.393107
Fincher	hm4di	cno	REM	59	0.297802
Fincher	hm4di	cno	REM	60	0.266563
Fincher	hm4di	cno	wake	61	0.22566
Fincher	hm4di	cno	wake	62	0.201977
Fincher	hm4di	cno	wake	63	0.193087
Fincher	hm4di	cno	wake	64	0.193087
Fincher	hm4di	cno	wake	65	0.188701
Fincher	hm4di	cno	wake	66	0.190476
Fincher	hm4di	cno	wake	67	0.180451
Fincher	hm4di	cno	wake	68	0.174812
Fincher	hm4di	cno	wake	69	0.161654
Fincher	hm4di	cno	wake	70	0.14411
Fincher	hm4di	cno	wake	71	0.139098
Fincher	hm4di	cno	wake	72	0.105263
Fincher	hm4di	cno	wake	73	0.0789474
Fincher	hm4di	cno	wake	74	0.0657895
Fincher	hm4di	cno	wake	75	0.0467836
Fincher	hm4di	cno	wake	76	0.0599415
Fincher	hm4di	cno	wake	77	0.0730994
Fincher	hm4di	cno	wake	78	0.0730994
Fincher	hm4di	cno	wake	79	0.0789474
Fincher	hm4di	cno	wake	80	0.0657895
Shyamalan	hm4di	cno	NREM	1	0.0362341
Shyamalan	hm4di	cno	NREM	2	0.0493
Shyamalan	hm4di	cno	NREM	3	0.0546307
Shyamalan	hm4di	cno	NREM	4	0.0610173
Shyamalan	hm4di	cno	NREM	5	0.0672289
Shyamalan	hm4di	cno	NREM	6	0.0748832
Shyamalan	hm4di	cno	NREM	7	0.0713714
Shyamalan	hm4di	cno	NREM	8	0.0560658
Shyamalan	hm4di	cno	NREM	9	0.0554796
Shyamalan	hm4di	cno	NREM	10	0.0353958
Shyamalan	hm4di	cno	NREM	11	0.0369166
Shyamalan	hm4di	cno	NREM	12	0.0596755
Shyamalan	hm4di	cno	NREM	13	0.0622714
Shyamalan	hm4di	cno	NREM	14	0.0670689
Shyamalan	hm4di	cno	NREM	15	0.0759478
Shyamalan	hm4di	cno	NREM	16	0.0747855
Shyamalan	hm4di	cno	NREM	17	0.0776931
Shyamalan	hm4di	cno	NREM	18	0.0747815
Shyamalan	hm4di	cno	NREM	19	0.0599091
Shyamalan	hm4di	cno	NREM	20	0.0466245
Shyamalan	hm4di	cno	IS	21	0.0397246
Shyamalan	hm4di	cno	IS	22	0.0359967
Shyamalan	hm4di	cno	IS	23	0.0271739
Shyamalan	hm4di	cno	IS	24	0.0271739
Shyamalan	hm4di	cno	IS	25	0.0271739
Shyamalan	hm4di	cno	IS	26	0.0326087
Shyamalan	hm4di	cno	IS	27	0.0434783
Shyamalan	hm4di	cno	IS	28	0.0326087
Shyamalan	hm4di	cno	IS	29	0.0217391
Shyamalan	hm4di	cno	IS	30	0.0108696
Shyamalan	hm4di	cno	IS	31	0.0124224
Shyamalan	hm4di	cno	IS	32	0.0341615
Shyamalan	hm4di	cno	IS	33	0.0559006
Shyamalan	hm4di	cno	IS	34	0.0698758
Shyamalan	hm4di	cno	IS	35	0.068323
Shyamalan	hm4di	cno	IS	36	0.0643704
Shyamalan	hm4di	cno	IS	37	0.0550536
Shyamalan	hm4di	cno	IS	38	0.0430548
Shyamalan	hm4di	cno	IS	39	0.0321852
Shyamalan	hm4di	cno	IS	40	0.0143986
Shyamalan	hm4di	cno	REM	41	0.0362002
Shyamalan	hm4di	cno	REM	42	0.0752048
Shyamalan	hm4di	cno	REM	43	0.126364
Shyamalan	hm4di	cno	REM	44	0.184875
Shyamalan	hm4di	cno	REM	45	0.211372
Shyamalan	hm4di	cno	REM	46	0.230029
Shyamalan	hm4di	cno	REM	47	0.268991
Shyamalan	hm4di	cno	REM	48	0.290067
Shyamalan	hm4di	cno	REM	49	0.285279
Shyamalan	hm4di	cno	REM	50	0.297656
Shyamalan	hm4di	cno	REM	51	0.316037
Shyamalan	hm4di	cno	REM	52	0.296687
Shyamalan	hm4di	cno	REM	53	0.319393
Shyamalan	hm4di	cno	REM	54	0.373603
Shyamalan	hm4di	cno	REM	55	0.45165
Shyamalan	hm4di	cno	REM	56	0.55305
Shyamalan	hm4di	cno	REM	57	0.605636
Shyamalan	hm4di	cno	REM	58	0.609151
Shyamalan	hm4di	cno	REM	59	0.58414
Shyamalan	hm4di	cno	REM	60	0.494824
Shyamalan	hm4di	cno	wake	61	0.413656
Shyamalan	hm4di	cno	wake	62	0.316715
Shyamalan	hm4di	cno	wake	63	0.185035
Shyamalan	hm4di	cno	wake	64	0.154527
Shyamalan	hm4di	cno	wake	65	0.128068
Shyamalan	hm4di	cno	wake	66	0.114935
Shyamalan	hm4di	cno	wake	67	0.098037
Shyamalan	hm4di	cno	wake	68	0.0633357
Shyamalan	hm4di	cno	wake	69	0.041771
Shyamalan	hm4di	cno	wake	70	0.0295541
Shyamalan	hm4di	cno	wake	71	0.0309514
Shyamalan	hm4di	cno	wake	72	0.0289289
Shyamalan	hm4di	cno	wake	73	0.0276501
Shyamalan	hm4di	cno	wake	74	0.0394158
Shyamalan	hm4di	cno	wake	75	0.0397065
Shyamalan	hm4di	cno	wake	76	0.0487041
Shyamalan	hm4di	cno	wake	77	0.063529
Shyamalan	hm4di	cno	wake	78	0.0504576
Shyamalan	hm4di	cno	wake	79	0.0466795
Shyamalan	hm4di	cno	wake	80	0.0434631
Anderson	hm4di	cno	NREM	1	0.0802839
Anderson	hm4di	cno	NREM	2	0.0802014
Anderson	hm4di	cno	NREM	3	0.0886505
Anderson	hm4di	cno	NREM	4	0.0990766
Anderson	hm4di	cno	NREM	5	0.0873574
Anderson	hm4di	cno	NREM	6	0.0671381
Anderson	hm4di	cno	NREM	7	0.0596966
Anderson	hm4di	cno	NREM	8	0.0597112
Anderson	hm4di	cno	NREM	9	0.0662608
Anderson	hm4di	cno	NREM	10	0.0671675
Anderson	hm4di	cno	NREM	11	0.112196
Anderson	hm4di	cno	NREM	12	0.121735
Anderson	hm4di	cno	NREM	13	0.125065
Anderson	hm4di	cno	NREM	14	0.154507
Anderson	hm4di	cno	NREM	15	0.135177
Anderson	hm4di	cno	NREM	16	0.12833
Anderson	hm4di	cno	NREM	17	0.136408
Anderson	hm4di	cno	NREM	18	0.137438
Anderson	hm4di	cno	NREM	19	0.123602
Anderson	hm4di	cno	NREM	20	0.145715
Anderson	hm4di	cno	IS	21	0.152325
Anderson	hm4di	cno	IS	22	0.144759
Anderson	hm4di	cno	IS	23	0.167134
Anderson	hm4di	cno	IS	24	0.179629
Anderson	hm4di	cno	IS	25	0.203109
Anderson	hm4di	cno	IS	26	0.217348
Anderson	hm4di	cno	IS	27	0.232054
Anderson	hm4di	cno	IS	28	0.219558
Anderson	hm4di	cno	IS	29	0.196078
Anderson	hm4di	cno	IS	30	0.147059
Anderson	hm4di	cno	IS	31	0.0882353
Anderson	hm4di	cno	IS	32	0.0441176
Anderson	hm4di	cno	IS	33	0.00980392
Anderson	hm4di	cno	IS	34	0.0374856
Anderson	hm4di	cno	IS	35	0.0565167
Anderson	hm4di	cno	IS	36	0.0712226
Anderson	hm4di	cno	IS	37	0.0761246
Anderson	hm4di	cno	IS	38	0.0631488
Anderson	hm4di	cno	IS	39	0.0588235
Anderson	hm4di	cno	IS	40	0.0441176
Anderson	hm4di	cno	REM	41	0.074296
Anderson	hm4di	cno	REM	42	0.115301
Anderson	hm4di	cno	REM	43	0.133233
Anderson	hm4di	cno	REM	44	0.195616
Anderson	hm4di	cno	REM	45	0.23543
Anderson	hm4di	cno	REM	46	0.227629
Anderson	hm4di	cno	REM	47	0.25834
Anderson	hm4di	cno	REM	48	0.215479
Anderson	hm4di	cno	REM	49	0.19698
Anderson	hm4di	cno	REM	50	0.232816
Anderson	hm4di	cno	REM	51	0.231737
Anderson	hm4di	cno	REM	52	0.289576
Anderson	hm4di	cno	REM	53	0.298556
Anderson	hm4di	cno	REM	54	0.331057
Anderson	hm4di	cno	REM	55	0.300455
Anderson	hm4di	cno	REM	56	0.276146
Anderson	hm4di	cno	REM	57	0.265345
Anderson	hm4di	cno	REM	58	0.196847
Anderson	hm4di	cno	REM	59	0.221221
Anderson	hm4di	cno	REM	60	0.226992
Anderson	hm4di	cno	wake	61	0.222614
Anderson	hm4di	cno	wake	62	0.240314
Anderson	hm4di	cno	wake	63	0.235178
Anderson	hm4di	cno	wake	64	0.211648
Anderson	hm4di	cno	wake	65	0.180388
Anderson	hm4di	cno	wake	66	0.135301
Anderson	hm4di	cno	wake	67	0.0991015
Anderson	hm4di	cno	wake	68	0.0796897
Anderson	hm4di	cno	wake	69	0.068009
Anderson	hm4di	cno	wake	70	0.0510407
Anderson	hm4di	cno	wake	71	0.0385973
Anderson	hm4di	cno	wake	72	0.0227149
Anderson	hm4di	cno	wake	73	0.0113122
Anderson	hm4di	cno	wake	74	0.00909502
Anderson	hm4di	cno	wake	75	0.0148416
Anderson	hm4di	cno	wake	76	0.0171946
Anderson	hm4di	cno	wake	77	0.0435811
Anderson	hm4di	cno	wake	78	0.0774725
Anderson	hm4di	cno	wake	79	0.103581
Anderson	hm4di	cno	wake	80	0.135346
Brooks	hm4di	cno	NREM	1	0.0126425
Brooks	hm4di	cno	NREM	2	0.0227778
Brooks	hm4di	cno	NREM	3	0.0296864
Brooks	hm4di	cno	NREM	4	0.0343351
Brooks	hm4di	cno	NREM	5	0.0338224
Brooks	hm4di	cno	NREM	6	0.0221254
Brooks	hm4di	cno	NREM	7	0.0207869
Brooks	hm4di	cno	NREM	8	0.0244548
Brooks	hm4di	cno	NREM	9	0.0326864
Brooks	hm4di	cno	NREM	10	0.034592
Brooks	hm4di	cno	NREM	11	0.0374766
Brooks	hm4di	cno	NREM	12	0.0398989
Brooks	hm4di	cno	NREM	13	0.0435192
Brooks	hm4di	cno	NREM	14	0.0554136
Brooks	hm4di	cno	NREM	15	0.048993
Brooks	hm4di	cno	NREM	16	0.0410944
Brooks	hm4di	cno	NREM	17	0.0316077
Brooks	hm4di	cno	NREM	18	0.0215151
Brooks	hm4di	cno	NREM	19	0.0211599
Brooks	hm4di	cno	NREM	20	0.0168683
Brooks	hm4di	cno	IS	21	0.0101458
Brooks	hm4di	cno	IS	22	0.00313013
Brooks	hm4di	cno	IS	23	0
Brooks	hm4di	cno	IS	24	0
Brooks	hm4di	cno	IS	25	0
Brooks	hm4di	cno	IS	26	0
Brooks	hm4di	cno	IS	27	0
Brooks	hm4di	cno	IS	28	0
Brooks	hm4di	cno	IS	29	0
Brooks	hm4di	cno	IS	30	0.00714286
Brooks	hm4di	cno	IS	31	0.0142857
Brooks	hm4di	cno	IS	32	0.0214286
Brooks	hm4di	cno	IS	33	0.0285714
Brooks	hm4di	cno	IS	34	0.0285714
Brooks	hm4di	cno	IS	35	0.0285714
Brooks	hm4di	cno	IS	36	0.0285714
Brooks	hm4di	cno	IS	37	0.0285714
Brooks	hm4di	cno	IS	38	0.0285714
Brooks	hm4di	cno	IS	39	0.0285714
Brooks	hm4di	cno	IS	40	0.0346084
Brooks	hm4di	cno	REM	41	0.0340606
Brooks	hm4di	cno	REM	42	0.0594823
Brooks	hm4di	cno	REM	43	0.0956205
Brooks	hm4di	cno	REM	44	0.151415
Brooks	hm4di	cno	REM	45	0.190615
Brooks	hm4di	cno	REM	46	0.238983
Brooks	hm4di	cno	REM	47	0.282849
Brooks	hm4di	cno	REM	48	0.266177
Brooks	hm4di	cno	REM	49	0.284293
Brooks	hm4di	cno	REM	50	0.306132
Brooks	hm4di	cno	REM	51	0.295018
Brooks	hm4di	cno	REM	52	0.346429
Brooks	hm4di	cno	REM	53	0.370859
Brooks	hm4di	cno	REM	54	0.317455
Brooks	hm4di	cno	REM	55	0.286968
Brooks	hm4di	cno	REM	56	0.252047
Brooks	hm4di	cno	REM	57	0.240309
Brooks	hm4di	cno	REM	58	0.25119
Brooks	hm4di	cno	REM	59	0.236056
Brooks	hm4di	cno	REM	60	0.269125
Brooks	hm4di	cno	wake	61	0.301531
Brooks	hm4di	cno	wake	62	0.360951
Brooks	hm4di	cno	wake	63	0.426708
Brooks	hm4di	cno	wake	64	0.375776
Brooks	hm4di	cno	wake	65	0.309627
Brooks	hm4di	cno	wake	66	0.230435
Brooks	hm4di	cno	wake	67	0.15107
Brooks	hm4di	cno	wake	68	0.11363
Brooks	hm4di	cno	wake	69	0.0782264
Brooks	hm4di	cno	wake	70	0.0535887
Brooks	hm4di	cno	wake	71	0.0541753
Brooks	hm4di	cno	wake	72	0.0552795
Brooks	hm4di	cno	wake	73	0.0621118
Brooks	hm4di	cno	wake	74	0.060559
Brooks	hm4di	cno	wake	75	0.0574534
Brooks	hm4di	cno	wake	76	0.0571429
Brooks	hm4di	cno	wake	77	0.0571429
Brooks	hm4di	cno	wake	78	0.0571429
Brooks	hm4di	cno	wake	79	0.0571429
Brooks	hm4di	cno	wake	80	0.0571429
Scrabble	mCherry	cno	NREM	1	0.0454602
Scrabble	mCherry	cno	NREM	2	0.036983
Scrabble	mCherry	cno	NREM	3	0.0557551
Scrabble	mCherry	cno	NREM	4	0.0752009
Scrabble	mCherry	cno	NREM	5	0.0654574
Scrabble	mCherry	cno	NREM	6	0.0704026
Scrabble	mCherry	cno	NREM	7	0.0552621
Scrabble	mCherry	cno	NREM	8	0.0500202
Scrabble	mCherry	cno	NREM	9	0.0676157
Scrabble	mCherry	cno	NREM	10	0.0689295
Scrabble	mCherry	cno	NREM	11	0.0773801
Scrabble	mCherry	cno	NREM	12	0.0775218
Scrabble	mCherry	cno	NREM	13	0.0829099
Scrabble	mCherry	cno	NREM	14	0.0816497
Scrabble	mCherry	cno	NREM	15	0.0911008
Scrabble	mCherry	cno	NREM	16	0.0746583
Scrabble	mCherry	cno	NREM	17	0.0611025
Scrabble	mCherry	cno	NREM	18	0.0563712
Scrabble	mCherry	cno	NREM	19	0.0371354
Scrabble	mCherry	cno	NREM	20	0.0416587
Scrabble	mCherry	cno	IS	21	0.0360487
Scrabble	mCherry	cno	IS	22	0.0383327
Scrabble	mCherry	cno	IS	23	0.0384615
Scrabble	mCherry	cno	IS	24	0.0480769
Scrabble	mCherry	cno	IS	25	0.0480769
Scrabble	mCherry	cno	IS	26	0.0384615
Scrabble	mCherry	cno	IS	27	0.0288462
Scrabble	mCherry	cno	IS	28	0.00961538
Scrabble	mCherry	cno	IS	29	0
Scrabble	mCherry	cno	IS	30	0.00961538
Scrabble	mCherry	cno	IS	31	0.0192308
Scrabble	mCherry	cno	IS	32	0.0528846
Scrabble	mCherry	cno	IS	33	0.0977564
Scrabble	mCherry	cno	IS	34	0.123855
Scrabble	mCherry	cno	IS	35	0.129197
Scrabble	mCherry	cno	IS	36	0.105159
Scrabble	mCherry	cno	IS	37	0.0720391
Scrabble	mCherry	cno	IS	38	0.0686002
Scrabble	mCherry	cno	IS	39	0.0921045
Scrabble	mCherry	cno	IS	40	0.127362
Scrabble	mCherry	cno	REM	41	0.193915
Scrabble	mCherry	cno	REM	42	0.256714
Scrabble	mCherry	cno	REM	43	0.330075
Scrabble	mCherry	cno	REM	44	0.359915
Scrabble	mCherry	cno	REM	45	0.330521
Scrabble	mCherry	cno	REM	46	0.318615
Scrabble	mCherry	cno	REM	47	0.359273
Scrabble	mCherry	cno	REM	48	0.345194
Scrabble	mCherry	cno	REM	49	0.407817
Scrabble	mCherry	cno	REM	50	0.446397
Scrabble	mCherry	cno	REM	51	0.448997
Scrabble	mCherry	cno	REM	52	0.52451
Scrabble	mCherry	cno	REM	53	0.602149
Scrabble	mCherry	cno	REM	54	0.630529
Scrabble	mCherry	cno	REM	55	0.659875
Scrabble	mCherry	cno	REM	56	0.702019
Scrabble	mCherry	cno	REM	57	0.633963
Scrabble	mCherry	cno	REM	58	0.600038
Scrabble	mCherry	cno	REM	59	0.489495
Scrabble	mCherry	cno	REM	60	0.399104
Scrabble	mCherry	cno	wake	61	0.339803
Scrabble	mCherry	cno	wake	62	0.265748
Scrabble	mCherry	cno	wake	63	0.201985
Scrabble	mCherry	cno	wake	64	0.139189
Scrabble	mCherry	cno	wake	65	0.109747
Scrabble	mCherry	cno	wake	66	0.0827113
Scrabble	mCherry	cno	wake	67	0.0838357
Scrabble	mCherry	cno	wake	68	0.0631045
Scrabble	mCherry	cno	wake	69	0.0411044
Scrabble	mCherry	cno	wake	70	0.0457284
Scrabble	mCherry	cno	wake	71	0.0432947
Scrabble	mCherry	cno	wake	72	0.0507728
Scrabble	mCherry	cno	wake	73	0.070043
Scrabble	mCherry	cno	wake	74	0.08401
Scrabble	mCherry	cno	wake	75	0.114153
Scrabble	mCherry	cno	wake	76	0.13604
Scrabble	mCherry	cno	wake	77	0.156557
Scrabble	mCherry	cno	wake	78	0.159655
Scrabble	mCherry	cno	wake	79	0.151063
Scrabble	mCherry	cno	wake	80	0.147687
Checkers	mCherry	cno	NREM	1	0.0734058
Checkers	mCherry	cno	NREM	2	0.0811707
Checkers	mCherry	cno	NREM	3	0.077648
Checkers	mCherry	cno	NREM	4	0.0839424
Checkers	mCherry	cno	NREM	5	0.0752197
Checkers	mCherry	cno	NREM	6	0.0825917
Checkers	mCherry	cno	NREM	7	0.0915989
Checkers	mCherry	cno	NREM	8	0.120139
Checkers	mCherry	cno	NREM	9	0.133167
Checkers	mCherry	cno	NREM	10	0.127093
Checkers	mCherry	cno	NREM	11	0.118477
Checkers	mCherry	cno	NREM	12	0.0752294
Checkers	mCherry	cno	NREM	13	0.0969568
Checkers	mCherry	cno	NREM	14	0.0952697
Checkers	mCherry	cno	NREM	15	0.106787
Checkers	mCherry	cno	NREM	16	0.10542
Checkers	mCherry	cno	NREM	17	0.097444
Checkers	mCherry	cno	NREM	18	0.0850586
Checkers	mCherry	cno	NREM	19	0.0778621
Checkers	mCherry	cno	NREM	20	0.0806901
Checkers	mCherry	cno	IS	21	0.0516805
Checkers	mCherry	cno	IS	22	0.040097
Checkers	mCherry	cno	IS	23	0.018797
Checkers	mCherry	cno	IS	24	0.0056391
Checkers	mCherry	cno	IS	25	0.0125313
Checkers	mCherry	cno	IS	26	0.0388471
Checkers	mCherry	cno	IS	27	0.0538847
Checkers	mCherry	cno	IS	28	0.0918964
Checkers	mCherry	cno	IS	29	0.105681
Checkers	mCherry	cno	IS	30	0.105681
Checkers	mCherry	cno	IS	31	0.116959
Checkers	mCherry	cno	IS	32	0.0921053
Checkers	mCherry	cno	IS	33	0.0701754
Checkers	mCherry	cno	IS	34	0.0473223
Checkers	mCherry	cno	IS	35	0.0541595
Checkers	mCherry	cno	IS	36	0.0749929
Checkers	mCherry	cno	IS	37	0.103842
Checkers	mCherry	cno	IS	38	0.131486
Checkers	mCherry	cno	IS	39	0.11149
Checkers	mCherry	cno	IS	40	0.12237
Checkers	mCherry	cno	REM	41	0.132343
Checkers	mCherry	cno	REM	42	0.188351
Checkers	mCherry	cno	REM	43	0.28959
Checkers	mCherry	cno	REM	44	0.321989
Checkers	mCherry	cno	REM	45	0.382297
Checkers	mCherry	cno	REM	46	0.432355
Checkers	mCherry	cno	REM	47	0.429721
Checkers	mCherry	cno	REM	48	0.453632
Checkers	mCherry	cno	REM	49	0.478022
Checkers	mCherry	cno	REM	50	0.498792
Checkers	mCherry	cno	REM	51	0.654345
Checkers	mCherry	cno	REM	52	0.677617
Checkers	mCherry	cno	REM	53	0.655823
Checkers	mCherry	cno	REM	54	0.592137
Checkers	mCherry	cno	REM	55	0.484744
Checkers	mCherry	cno	REM	56	0.537901
Checkers	mCherry	cno	REM	57	0.633027
Checkers	mCherry	cno	REM	58	0.630057
Checkers	mCherry	cno	REM	59	0.604581
Checkers	mCherry	cno	REM	60	0.564261
Checkers	mCherry	cno	wake	61	0.444656
Checkers	mCherry	cno	wake	62	0.469468
Checkers	mCherry	cno	wake	63	0.447012
Checkers	mCherry	cno	wake	64	0.413212
Checkers	mCherry	cno	wake	65	0.403008
Checkers	mCherry	cno	wake	66	0.328263
Checkers	mCherry	cno	wake	67	0.276723
Checkers	mCherry	cno	wake	68	0.219791
Checkers	mCherry	cno	wake	69	0.165761
Checkers	mCherry	cno	wake	70	0.155263
Checkers	mCherry	cno	wake	71	0.126766
Checkers	mCherry	cno	wake	72	0.118454
Checkers	mCherry	cno	wake	73	0.134783
Checkers	mCherry	cno	wake	74	0.148691
Checkers	mCherry	cno	wake	75	0.134555
Checkers	mCherry	cno	wake	76	0.110531
Checkers	mCherry	cno	wake	77	0.112063
Checkers	mCherry	cno	wake	78	0.0993047
Checkers	mCherry	cno	wake	79	0.133796
Checkers	mCherry	cno	wake	80	0.171886
Catan	mCherry	cno	NREM	1	0.0458309
Catan	mCherry	cno	NREM	2	0.0366367
Catan	mCherry	cno	NREM	3	0.030948
Catan	mCherry	cno	NREM	4	0.031763
Catan	mCherry	cno	NREM	5	0.0284445
Catan	mCherry	cno	NREM	6	0.0298244
Catan	mCherry	cno	NREM	7	0.0468416
Catan	mCherry	cno	NREM	8	0.0458197
Catan	mCherry	cno	NREM	9	0.0459179
Catan	mCherry	cno	NREM	10	0.0508266
Catan	mCherry	cno	NREM	11	0.0340347
Catan	mCherry	cno	NREM	12	0.0299014
Catan	mCherry	cno	NREM	13	0.026376
Catan	mCherry	cno	NREM	14	0.0168796
Catan	mCherry	cno	NREM	15	0.0267252
Catan	mCherry	cno	NREM	16	0.0316948
Catan	mCherry	cno	NREM	17	0.0292027
Catan	mCherry	cno	NREM	18	0.0341886
Catan	mCherry	cno	NREM	19	0.022265
Catan	mCherry	cno	NREM	20	0.0201329
Catan	mCherry	cno	IS	21	0.0218468
Catan	mCherry	cno	IS	22	0.0236681
Catan	mCherry	cno	IS	23	0.0297068
Catan	mCherry	cno	IS	24	0.0258488
Catan	mCherry	cno	IS	25	0.0189043
Catan	mCherry	cno	IS	26	0.0100309
Catan	mCherry	cno	IS	27	0.00308642
Catan	mCherry	cno	IS	28	0.00540123
Catan	mCherry	cno	IS	29	0.0192901
Catan	mCherry	cno	IS	30	0.0540123
Catan	mCherry	cno	IS	31	0.070216
Catan	mCherry	cno	IS	32	0.0752315
Catan	mCherry	cno	IS	33	0.0729167
Catan	mCherry	cno	IS	34	0.0482253
Catan	mCherry	cno	IS	35	0.0451389
Catan	mCherry	cno	IS	36	0.0601852
Catan	mCherry	cno	IS	37	0.0852623
Catan	mCherry	cno	IS	38	0.10841
Catan	mCherry	cno	IS	39	0.116127
Catan	mCherry	cno	IS	40	0.153311
Catan	mCherry	cno	REM	41	0.178034
Catan	mCherry	cno	REM	42	0.209882
Catan	mCherry	cno	REM	43	0.267258
Catan	mCherry	cno	REM	44	0.282698
Catan	mCherry	cno	REM	45	0.314151
Catan	mCherry	cno	REM	46	0.322836
Catan	mCherry	cno	REM	47	0.351699
Catan	mCherry	cno	REM	48	0.374255
Catan	mCherry	cno	REM	49	0.374301
Catan	mCherry	cno	REM	50	0.412024
Catan	mCherry	cno	REM	51	0.409578
Catan	mCherry	cno	REM	52	0.41216
Catan	mCherry	cno	REM	53	0.449707
Catan	mCherry	cno	REM	54	0.450377
Catan	mCherry	cno	REM	55	0.455365
Catan	mCherry	cno	REM	56	0.459104
Catan	mCherry	cno	REM	57	0.429291
Catan	mCherry	cno	REM	58	0.458815
Catan	mCherry	cno	REM	59	0.449584
Catan	mCherry	cno	REM	60	0.356508
Catan	mCherry	cno	wake	61	0.290686
Catan	mCherry	cno	wake	62	0.182788
Catan	mCherry	cno	wake	63	0.112497
Catan	mCherry	cno	wake	64	0.120739
Catan	mCherry	cno	wake	65	0.101826
Catan	mCherry	cno	wake	66	0.0872761
Catan	mCherry	cno	wake	67	0.0845528
Catan	mCherry	cno	wake	68	0.091834
Catan	mCherry	cno	wake	69	0.103739
Catan	mCherry	cno	wake	70	0.0915033
Catan	mCherry	cno	wake	71	0.0710784
Catan	mCherry	cno	wake	72	0.0451389
Catan	mCherry	cno	wake	73	0.0381944
Catan	mCherry	cno	wake	74	0.0616733
Catan	mCherry	cno	wake	75	0.0724757
Catan	mCherry	cno	wake	76	0.0944665
Catan	mCherry	cno	wake	77	0.0944665
Catan	mCherry	cno	wake	78	0.0848765
Catan	mCherry	cno	wake	79	0.087963
Catan	mCherry	cno	wake	80	0.0833333
Monopoly	mCherry	cno	NREM	1	0.0377188
Monopoly	mCherry	cno	NREM	2	0.0260823
Monopoly	mCherry	cno	NREM	3	0.0247417
Monopoly	mCherry	cno	NREM	4	0.0259505
Monopoly	mCherry	cno	NREM	5	0.0179404
Monopoly	mCherry	cno	NREM	6	0.0213762
Monopoly	mCherry	cno	NREM	7	0.021951
Monopoly	mCherry	cno	NREM	8	0.0192499
Monopoly	mCherry	cno	NREM	9	0.0243143
Monopoly	mCherry	cno	NREM	10	0.0258715
Monopoly	mCherry	cno	NREM	11	0.0371653
Monopoly	mCherry	cno	NREM	12	0.0510936
Monopoly	mCherry	cno	NREM	13	0.0558857
Monopoly	mCherry	cno	NREM	14	0.0535955
Monopoly	mCherry	cno	NREM	15	0.0559446
Monopoly	mCherry	cno	NREM	16	0.0532008
Monopoly	mCherry	cno	NREM	17	0.0503183
Monopoly	mCherry	cno	NREM	18	0.0544288
Monopoly	mCherry	cno	NREM	19	0.0555989
Monopoly	mCherry	cno	NREM	20	0.0416248
Monopoly	mCherry	cno	IS	21	0.0280833
Monopoly	mCherry	cno	IS	22	0.0197575
Monopoly	mCherry	cno	IS	23	0.0180952
Monopoly	mCherry	cno	IS	24	0.0380952
Monopoly	mCherry	cno	IS	25	0.0552381
Monopoly	mCherry	cno	IS	26	0.0689377
Monopoly	mCherry	cno	IS	27	0.0591941
Monopoly	mCherry	cno	IS	28	0.0434799
Monopoly	mCherry	cno	IS	29	0.036337
Monopoly	mCherry	cno	IS	30	0.0312088
Monopoly	mCherry	cno	IS	31	0.0342857
Monopoly	mCherry	cno	IS	32	0.0569231
Monopoly	mCherry	cno	IS	33	0.0753846
Monopoly	mCherry	cno	IS	34	0.0853846
Monopoly	mCherry	cno	IS	35	0.105385
Monopoly	mCherry	cno	IS	36	0.111795
Monopoly	mCherry	cno	IS	37	0.123333
Monopoly	mCherry	cno	IS	38	0.136667
Monopoly	mCherry	cno	IS	39	0.146667
Monopoly	mCherry	cno	IS	40	0.151864
Monopoly	mCherry	cno	REM	41	0.15718
Monopoly	mCherry	cno	REM	42	0.154378
Monopoly	mCherry	cno	REM	43	0.187073
Monopoly	mCherry	cno	REM	44	0.225959
Monopoly	mCherry	cno	REM	45	0.293803
Monopoly	mCherry	cno	REM	46	0.415182
Monopoly	mCherry	cno	REM	47	0.491335
Monopoly	mCherry	cno	REM	48	0.551044
Monopoly	mCherry	cno	REM	49	0.54977
Monopoly	mCherry	cno	REM	50	0.51536
Monopoly	mCherry	cno	REM	51	0.487626
Monopoly	mCherry	cno	REM	52	0.506648
Monopoly	mCherry	cno	REM	53	0.516979
Monopoly	mCherry	cno	REM	54	0.561477
Monopoly	mCherry	cno	REM	55	0.659008
Monopoly	mCherry	cno	REM	56	0.681652
Monopoly	mCherry	cno	REM	57	0.800494
Monopoly	mCherry	cno	REM	58	0.838781
Monopoly	mCherry	cno	REM	59	0.756474
Monopoly	mCherry	cno	REM	60	0.643563
Monopoly	mCherry	cno	wake	61	0.465751
Monopoly	mCherry	cno	wake	62	0.335465
Monopoly	mCherry	cno	wake	63	0.269843
Monopoly	mCherry	cno	wake	64	0.264675
Monopoly	mCherry	cno	wake	65	0.256688
Monopoly	mCherry	cno	wake	66	0.238117
Monopoly	mCherry	cno	wake	67	0.218117
Monopoly	mCherry	cno	wake	68	0.208117
Monopoly	mCherry	cno	wake	69	0.204286
Monopoly	mCherry	cno	wake	70	0.153571
Monopoly	mCherry	cno	wake	71	0.103571
Monopoly	mCherry	cno	wake	72	0.0734454
Monopoly	mCherry	cno	wake	73	0.0573109
Monopoly	mCherry	cno	wake	74	0.0765966
Monopoly	mCherry	cno	wake	75	0.0965966
Monopoly	mCherry	cno	wake	76	0.0760084
Monopoly	mCherry	cno	wake	77	0.0407143
Monopoly	mCherry	cno	wake	78	0.0207143
Monopoly	mCherry	cno	wake	79	0.000714286
Monopoly	mCherry	cno	wake	80	0.00142857
Candyland	mCherry	cno	NREM	1	0.0596689
Candyland	mCherry	cno	NREM	2	0.0462307
Candyland	mCherry	cno	NREM	3	0.0601887
Candyland	mCherry	cno	NREM	4	0.0625584
Candyland	mCherry	cno	NREM	5	0.0520051
Candyland	mCherry	cno	NREM	6	0.0694934
Candyland	mCherry	cno	NREM	7	0.0511354
Candyland	mCherry	cno	NREM	8	0.0428588
Candyland	mCherry	cno	NREM	9	0.0505768
Candyland	mCherry	cno	NREM	10	0.0328592
Candyland	mCherry	cno	NREM	11	0.0391576
Candyland	mCherry	cno	NREM	12	0.0454508
Candyland	mCherry	cno	NREM	13	0.0382652
Candyland	mCherry	cno	NREM	14	0.051943
Candyland	mCherry	cno	NREM	15	0.0508863
Candyland	mCherry	cno	NREM	16	0.0604173
Candyland	mCherry	cno	NREM	17	0.0853077
Candyland	mCherry	cno	NREM	18	0.0706453
Candyland	mCherry	cno	NREM	19	0.0704304
Candyland	mCherry	cno	NREM	20	0.0500024
Candyland	mCherry	cno	IS	21	0.015809
Candyland	mCherry	cno	IS	22	0.0111376
Candyland	mCherry	cno	IS	23	0
Candyland	mCherry	cno	IS	24	0
Candyland	mCherry	cno	IS	25	0
Candyland	mCherry	cno	IS	26	0.00641026
Candyland	mCherry	cno	IS	27	0.025641
Candyland	mCherry	cno	IS	28	0.042735
Candyland	mCherry	cno	IS	29	0.042735
Candyland	mCherry	cno	IS	30	0.0599934
Candyland	mCherry	cno	IS	31	0.0792242
Candyland	mCherry	cno	IS	32	0.0872781
Candyland	mCherry	cno	IS	33	0.106509
Candyland	mCherry	cno	IS	34	0.102071
Candyland	mCherry	cno	IS	35	0.102071
Candyland	mCherry	cno	IS	36	0.108974
Candyland	mCherry	cno	IS	37	0.099359
Candyland	mCherry	cno	IS	38	0.0801282
Candyland	mCherry	cno	IS	39	0.0416667
Candyland	mCherry	cno	IS	40	0.0146736
Candyland	mCherry	cno	REM	41	0.0549467
Candyland	mCherry	cno	REM	42	0.111304
Candyland	mCherry	cno	REM	43	0.16395
Candyland	mCherry	cno	REM	44	0.233665
Candyland	mCherry	cno	REM	45	0.265032
Candyland	mCherry	cno	REM	46	0.275169
Candyland	mCherry	cno	REM	47	0.316057
Candyland	mCherry	cno	REM	48	0.375641
Candyland	mCherry	cno	REM	49	0.417429
Candyland	mCherry	cno	REM	50	0.490155
Candyland	mCherry	cno	REM	51	0.505691
Candyland	mCherry	cno	REM	52	0.491237
Candyland	mCherry	cno	REM	53	0.58869
Candyland	mCherry	cno	REM	54	0.60344
Candyland	mCherry	cno	REM	55	0.628874
Candyland	mCherry	cno	REM	56	0.587644
Candyland	mCherry	cno	REM	57	0.465947
Candyland	mCherry	cno	REM	58	0.401324
Candyland	mCherry	cno	REM	59	0.413265
Candyland	mCherry	cno	REM	60	0.430744
Candyland	mCherry	cno	wake	61	0.421106
Candyland	mCherry	cno	wake	62	0.394945
Candyland	mCherry	cno	wake	63	0.344655
Candyland	mCherry	cno	wake	64	0.344655
Candyland	mCherry	cno	wake	65	0.352679
Candyland	mCherry	cno	wake	66	0.347184
Candyland	mCherry	cno	wake	67	0.308723
Candyland	mCherry	cno	wake	68	0.212569
Candyland	mCherry	cno	wake	69	0.115385
Candyland	mCherry	cno	wake	70	0.0576923
Candyland	mCherry	cno	wake	71	0
Candyland	mCherry	cno	wake	72	0
Candyland	mCherry	cno	wake	73	0
Candyland	mCherry	cno	wake	74	0
Candyland	mCherry	cno	wake	75	0
Candyland	mCherry	cno	wake	76	0.0270655
Candyland	mCherry	cno	wake	77	0.02849
Candyland	mCherry	cno	wake	78	0.02849
Candyland	mCherry	cno	wake	79	0.02849
Candyland	mCherry	cno	wake	80	0.0014245
Risk	mCherry	cno	NREM	1	0.0860479
Risk	mCherry	cno	NREM	2	0.11318
Risk	mCherry	cno	NREM	3	0.116951
Risk	mCherry	cno	NREM	4	0.119081
Risk	mCherry	cno	NREM	5	0.148367
Risk	mCherry	cno	NREM	6	0.127857
Risk	mCherry	cno	NREM	7	0.114892
Risk	mCherry	cno	NREM	8	0.0986721
Risk	mCherry	cno	NREM	9	0.0890308
Risk	mCherry	cno	NREM	10	0.0830228
Risk	mCherry	cno	NREM	11	0.0833751
Risk	mCherry	cno	NREM	12	0.0967106
Risk	mCherry	cno	NREM	13	0.0967512
Risk	mCherry	cno	NREM	14	0.108389
Risk	mCherry	cno	NREM	15	0.121192
Risk	mCherry	cno	NREM	16	0.128061
Risk	mCherry	cno	NREM	17	0.15703
Risk	mCherry	cno	NREM	18	0.181986
Risk	mCherry	cno	NREM	19	0.190672
Risk	mCherry	cno	NREM	20	0.207446
Risk	mCherry	cno	IS	21	0.19288
Risk	mCherry	cno	IS	22	0.191546
Risk	mCherry	cno	IS	23	0.214286
Risk	mCherry	cno	IS	24	0.226786
Risk	mCherry	cno	IS	25	0.210714
Risk	mCherry	cno	IS	26	0.183929
Risk	mCherry	cno	IS	27	0.146429
Risk	mCherry	cno	IS	28	0.108929
Risk	mCherry	cno	IS	29	0.1
Risk	mCherry	cno	IS	30	0.1
Risk	mCherry	cno	IS	31	0.107143
Risk	mCherry	cno	IS	32	0.125893
Risk	mCherry	cno	IS	33	0.138393
Risk	mCherry	cno	IS	34	0.141964
Risk	mCherry	cno	IS	35	0.134821
Risk	mCherry	cno	IS	36	0.0910714
Risk	mCherry	cno	IS	37	0.0535714
Risk	mCherry	cno	IS	38	0.025
Risk	mCherry	cno	IS	39	0
Risk	mCherry	cno	IS	40	0.0671231
Risk	mCherry	cno	REM	41	0.169449
Risk	mCherry	cno	REM	42	0.293695
Risk	mCherry	cno	REM	43	0.380231
Risk	mCherry	cno	REM	44	0.414218
Risk	mCherry	cno	REM	45	0.396424
Risk	mCherry	cno	REM	46	0.344983
Risk	mCherry	cno	REM	47	0.310163
Risk	mCherry	cno	REM	48	0.308187
Risk	mCherry	cno	REM	49	0.319322
Risk	mCherry	cno	REM	50	0.367462
Risk	mCherry	cno	REM	51	0.381089
Risk	mCherry	cno	REM	52	0.324314
Risk	mCherry	cno	REM	53	0.265632
Risk	mCherry	cno	REM	54	0.170523
Risk	mCherry	cno	REM	55	0.165684
Risk	mCherry	cno	REM	56	0.21464
Risk	mCherry	cno	REM	57	0.277692
Risk	mCherry	cno	REM	58	0.30273
Risk	mCherry	cno	REM	59	0.283135
Risk	mCherry	cno	REM	60	0.27313
Risk	mCherry	cno	wake	61	0.207559
Risk	mCherry	cno	wake	62	0.192016
Risk	mCherry	cno	wake	63	0.183047
Risk	mCherry	cno	wake	64	0.122634
Risk	mCherry	cno	wake	65	0.110966
Risk	mCherry	cno	wake	66	0.0881207
Risk	mCherry	cno	wake	67	0.0973454
Risk	mCherry	cno	wake	68	0.0845039
Risk	mCherry	cno	wake	69	0.0617061
Risk	mCherry	cno	wake	70	0.0595155
Risk	mCherry	cno	wake	71	0.0351548
Risk	mCherry	cno	wake	72	0.047403
Risk	mCherry	cno	wake	73	0.072403
Risk	mCherry	cno	wake	74	0.138368
Risk	mCherry	cno	wake	75	0.18774
Risk	mCherry	cno	wake	76	0.207407
Risk	mCherry	cno	wake	77	0.202995
Risk	mCherry	cno	wake	78	0.13611
Risk	mCherry	cno	wake	79	0.0708455
Risk	mCherry	cno	wake	80	0.0317881
Codenames	mCherry	cno	NREM	1	0.0374734
Codenames	mCherry	cno	NREM	2	0.0332126
Codenames	mCherry	cno	NREM	3	0.031366
Codenames	mCherry	cno	NREM	4	0.028224
Codenames	mCherry	cno	NREM	5	0.0323305
Codenames	mCherry	cno	NREM	6	0.0498509
Codenames	mCherry	cno	NREM	7	0.0664383
Codenames	mCherry	cno	NREM	8	0.0648299
Codenames	mCherry	cno	NREM	9	0.0535985
Codenames	mCherry	cno	NREM	10	0.0427731
Codenames	mCherry	cno	NREM	11	0.0394084
Codenames	mCherry	cno	NREM	12	0.0493252
Codenames	mCherry	cno	NREM	13	0.0552099
Codenames	mCherry	cno	NREM	14	0.0565519
Codenames	mCherry	cno	NREM	15	0.043514
Codenames	mCherry	cno	NREM	16	0.0350159
Codenames	mCherry	cno	NREM	17	0.048976
Codenames	mCherry	cno	NREM	18	0.0443784
Codenames	mCherry	cno	NREM	19	0.0452374
Codenames	mCherry	cno	NREM	20	0.0495522
Codenames	mCherry	cno	IS	21	0.0352283
Codenames	mCherry	cno	IS	22	0.0356538
Codenames	mCherry	cno	IS	23	0.0374396
Codenames	mCherry	cno	IS	24	0.0422705
Codenames	mCherry	cno	IS	25	0.0458937
Codenames	mCherry	cno	IS	26	0.0483092
Codenames	mCherry	cno	IS	27	0.0641195
Codenames	mCherry	cno	IS	28	0.0701581
Codenames	mCherry	cno	IS	29	0.0612648
Codenames	mCherry	cno	IS	30	0.0612648
Codenames	mCherry	cno	IS	31	0.0454545
Codenames	mCherry	cno	IS	32	0.034585
Codenames	mCherry	cno	IS	33	0.0507246
Codenames	mCherry	cno	IS	34	0.0615942
Codenames	mCherry	cno	IS	35	0.0507246
Codenames	mCherry	cno	IS	36	0.0467721
Codenames	mCherry	cno	IS	37	0.0395257
Codenames	mCherry	cno	IS	38	0.0197628
Codenames	mCherry	cno	IS	39	0.0197628
Codenames	mCherry	cno	IS	40	0.0964352
Codenames	mCherry	cno	REM	41	0.168513
Codenames	mCherry	cno	REM	42	0.227262
Codenames	mCherry	cno	REM	43	0.363063
Codenames	mCherry	cno	REM	44	0.403696
Codenames	mCherry	cno	REM	45	0.455338
Codenames	mCherry	cno	REM	46	0.495137
Codenames	mCherry	cno	REM	47	0.481977
Codenames	mCherry	cno	REM	48	0.419742
Codenames	mCherry	cno	REM	49	0.385717
Codenames	mCherry	cno	REM	50	0.38568
Codenames	mCherry	cno	REM	51	0.359869
Codenames	mCherry	cno	REM	52	0.397307
Codenames	mCherry	cno	REM	53	0.431293
Codenames	mCherry	cno	REM	54	0.474172
Codenames	mCherry	cno	REM	55	0.528527
Codenames	mCherry	cno	REM	56	0.631553
Codenames	mCherry	cno	REM	57	0.633543
Codenames	mCherry	cno	REM	58	0.601373
Codenames	mCherry	cno	REM	59	0.610417
Codenames	mCherry	cno	REM	60	0.471311
Codenames	mCherry	cno	wake	61	0.372323
Codenames	mCherry	cno	wake	62	0.319716
Codenames	mCherry	cno	wake	63	0.230829
Codenames	mCherry	cno	wake	64	0.230515
Codenames	mCherry	cno	wake	65	0.262307
Codenames	mCherry	cno	wake	66	0.280596
Codenames	mCherry	cno	wake	67	0.267167
Codenames	mCherry	cno	wake	68	0.237994
Codenames	mCherry	cno	wake	69	0.201949
Codenames	mCherry	cno	wake	70	0.136961
Codenames	mCherry	cno	wake	71	0.0839368
Codenames	mCherry	cno	wake	72	0.0500774
Codenames	mCherry	cno	wake	73	0.0172387
Codenames	mCherry	cno	wake	74	0.0058086
Codenames	mCherry	cno	wake	75	0.000920175
Codenames	mCherry	cno	wake	76	0.0115485
Codenames	mCherry	cno	wake	77	0.0260334
Codenames	mCherry	cno	wake	78	0.0473125
Codenames	mCherry	cno	wake	79	0.0705323
Codenames	mCherry	cno	wake	80	0.0831238

## Sheet: Figure_6e_top
mouse	virus	drug	p-wave freq
Burton	hm4di	saline	0.645396
Nolan	hm4di	saline	0.410076
Bay	hm4di	saline	0.468107
Lucas	hm4di	saline	0.4318
Fincher	hm4di	saline	0.634
Shyamalan	hm4di	saline	0.588232
Anderson	hm4di	saline	0.56271
Brooks	hm4di	saline	0.844061
Burton	hm4di	cno	0.482197
Nolan	hm4di	cno	0.411202
Bay	hm4di	cno	0.430957
Lucas	hm4di	cno	0.350408
Fincher	hm4di	cno	0.421172
Shyamalan	hm4di	cno	0.462208
Anderson	hm4di	cno	0.36853
Brooks	hm4di	cno	0.315946
Scrabble	mCherry	saline	0.663327
Checkers	mCherry	saline	0.628398
Catan	mCherry	saline	0.688788
Monopoly	mCherry	saline	0.604049
Candyland	mCherry	saline	0.465883
Risk	mCherry	saline	0.273764
Codenames	mCherry	saline	0.771169
Scrabble	mCherry	cno	0.610651
Checkers	mCherry	cno	0.578922
Catan	mCherry	cno	0.527532
Monopoly	mCherry	cno	0.589887
Candyland	mCherry	cno	0.50641
Risk	mCherry	cno	0.432746
Codenames	mCherry	cno	0.783874

## Sheet: Figure_6e_bottom
virus	dif. p-wave freq
hm4di	-0.10524
hm4di	-0.156469
hm4di	-0.145656
hm4di	-0.145403
hm4di	-0.120234
hm4di	-0.129304
hm4di	-0.138202
hm4di	-0.0950131
hm4di	-0.10673
hm4di	-0.139329
hm4di	-0.119036
hm4di	-0.109866
hm4di	-0.148653
hm4di	-0.141553
hm4di	-0.148764
hm4di	-0.160325
hm4di	-0.123773
hm4di	-0.11776
hm4di	-0.118114
hm4di	-0.135568
hm4di	-0.119524
hm4di	-0.105315
hm4di	-0.169515
hm4di	-0.126648
hm4di	-0.177959
hm4di	-0.174883
hm4di	-0.122702
hm4di	-0.120542
hm4di	-0.112627
hm4di	-0.154137
hm4di	-0.128597
hm4di	-0.154566
hm4di	-0.120309
hm4di	-0.126783
hm4di	-0.147475
hm4di	-0.0934365
hm4di	-0.121225
hm4di	-0.145625
hm4di	-0.174182
hm4di	-0.11336
hm4di	-0.13813
hm4di	-0.112418
hm4di	-0.199944
hm4di	-0.139945
hm4di	-0.115676
hm4di	-0.158927
hm4di	-0.0916512
hm4di	-0.136111
hm4di	-0.148325
hm4di	-0.167579
hm4di	-0.171134
hm4di	-0.112888
hm4di	-0.141731
hm4di	-0.144804
hm4di	-0.147422
hm4di	-0.163601
hm4di	-0.143322
hm4di	-0.120013
hm4di	-0.105164
hm4di	-0.170142
hm4di	-0.141767
hm4di	-0.11446
hm4di	-0.111971
hm4di	-0.151203
hm4di	-0.142246
hm4di	-0.114116
hm4di	-0.166286
hm4di	-0.126229
hm4di	-0.133891
hm4di	-0.0930141
hm4di	-0.114934
hm4di	-0.149119
hm4di	-0.104008
hm4di	-0.111145
hm4di	-0.128556
hm4di	-0.132988
hm4di	-0.179278
hm4di	-0.121096
hm4di	-0.106517
hm4di	-0.181744
hm4di	-0.164168
hm4di	-0.155781
hm4di	-0.127453
hm4di	-0.114962
hm4di	-0.116209
hm4di	-0.0902469
hm4di	-0.119173
hm4di	-0.115557
hm4di	-0.149727
hm4di	-0.168156
hm4di	-0.126122
hm4di	-0.17224
hm4di	-0.16169
hm4di	-0.174659
hm4di	-0.131348
hm4di	-0.0930961
hm4di	-0.161347
hm4di	-0.115449
hm4di	-0.180262
hm4di	-0.113339
hm4di	-0.158855
hm4di	-0.117959
hm4di	-0.134394
hm4di	-0.156586
hm4di	-0.141072
hm4di	-0.150173
hm4di	-0.150808
hm4di	-0.137118
hm4di	-0.106439
hm4di	-0.105777
hm4di	-0.124422
hm4di	-0.152469
hm4di	-0.124036
hm4di	-0.154065
hm4di	-0.109694
hm4di	-0.143072
hm4di	-0.168354
hm4di	-0.194774
hm4di	-0.105028
hm4di	-0.143177
hm4di	-0.13826
hm4di	-0.108068
hm4di	-0.13625
hm4di	-0.174247
hm4di	-0.13044
hm4di	-0.123974
hm4di	-0.129078
hm4di	-0.0650395
hm4di	-0.140126
hm4di	-0.122635
hm4di	-0.171554
hm4di	-0.135332
hm4di	-0.138916
hm4di	-0.128918
hm4di	-0.104559
hm4di	-0.167341
hm4di	-0.15845
hm4di	-0.14725
hm4di	-0.172504
hm4di	-0.122851
hm4di	-0.0928729
hm4di	-0.18177
hm4di	-0.15819
hm4di	-0.109365
hm4di	-0.0902502
hm4di	-0.110704
hm4di	-0.155384
hm4di	-0.136673
hm4di	-0.141537
hm4di	-0.138065
hm4di	-0.102188
hm4di	-0.129243
hm4di	-0.109166
hm4di	-0.130219
hm4di	-0.0913777
hm4di	-0.110387
hm4di	-0.149776
hm4di	-0.148938
hm4di	-0.134676
hm4di	-0.133036
hm4di	-0.115094
hm4di	-0.105394
hm4di	-0.149416
hm4di	-0.142745
hm4di	-0.1218
hm4di	-0.16798
hm4di	-0.143124
hm4di	-0.171324
hm4di	-0.116751
hm4di	-0.16569
hm4di	-0.122852
hm4di	-0.125375
hm4di	-0.181505
hm4di	-0.0823197
hm4di	-0.116594
hm4di	-0.193173
hm4di	-0.0929401
hm4di	-0.128512
hm4di	-0.152511
hm4di	-0.142016
hm4di	-0.0866152
hm4di	-0.129359
hm4di	-0.143982
hm4di	-0.125755
hm4di	-0.150833
hm4di	-0.172207
hm4di	-0.120337
hm4di	-0.201768
hm4di	-0.117187
hm4di	-0.0670458
hm4di	-0.144612
hm4di	-0.150834
hm4di	-0.170906
hm4di	-0.136582
hm4di	-0.136911
hm4di	-0.0882426
hm4di	-0.0884301
hm4di	-0.1077
hm4di	-0.130899
hm4di	-0.103217
hm4di	-0.1408
hm4di	-0.0887513
hm4di	-0.199018
hm4di	-0.197576
hm4di	-0.179046
hm4di	-0.142107
hm4di	-0.140326
hm4di	-0.13608
hm4di	-0.130064
hm4di	-0.0923914
hm4di	-0.116561
hm4di	-0.137169
hm4di	-0.0661636
hm4di	-0.131531
hm4di	-0.156431
hm4di	-0.14105
hm4di	-0.139035
hm4di	-0.112479
hm4di	-0.113046
hm4di	-0.158797
hm4di	-0.093751
hm4di	-0.158741
hm4di	-0.127354
hm4di	-0.191338
hm4di	-0.123962
hm4di	-0.11884
hm4di	-0.110645
hm4di	-0.143351
hm4di	-0.102658
hm4di	-0.196508
hm4di	-0.13415
hm4di	-0.12075
hm4di	-0.141048
hm4di	-0.107246
hm4di	-0.164817
hm4di	-0.182442
hm4di	-0.15821
hm4di	-0.106335
hm4di	-0.147941
hm4di	-0.113331
hm4di	-0.145405
hm4di	-0.147664
hm4di	-0.174141
hm4di	-0.146022
hm4di	-0.147368
hm4di	-0.138574
hm4di	-0.171374
hm4di	-0.115463
hm4di	-0.0997622
hm4di	-0.106796
hm4di	-0.144124
hm4di	-0.158584
hm4di	-0.175168
hm4di	-0.156609
hm4di	-0.163168
hm4di	-0.16022
hm4di	-0.139973
hm4di	-0.15805
hm4di	-0.155242
hm4di	-0.148944
hm4di	-0.134065
hm4di	-0.155845
hm4di	-0.0956551
hm4di	-0.165383
hm4di	-0.143642
hm4di	-0.12519
hm4di	-0.163571
hm4di	-0.173028
hm4di	-0.195814
hm4di	-0.156834
hm4di	-0.151991
hm4di	-0.173975
hm4di	-0.100444
hm4di	-0.152663
hm4di	-0.106175
hm4di	-0.171174
hm4di	-0.152096
hm4di	-0.157097
hm4di	-0.169827
hm4di	-0.166103
hm4di	-0.159079
hm4di	-0.127576
hm4di	-0.133723
hm4di	-0.142416
hm4di	-0.167007
hm4di	-0.155536
hm4di	-0.215209
hm4di	-0.167079
hm4di	-0.201413
hm4di	-0.12554
hm4di	-0.0899436
hm4di	-0.150415
hm4di	-0.12239
hm4di	-0.0911982
hm4di	-0.150355
hm4di	-0.171414
hm4di	-0.142811
hm4di	-0.14644
hm4di	-0.225782
hm4di	-0.120047
hm4di	-0.127667
hm4di	-0.151706
hm4di	-0.0846014
hm4di	-0.108566
hm4di	-0.0964281
hm4di	-0.154837
hm4di	-0.167107
hm4di	-0.10529
hm4di	-0.11643
hm4di	-0.0884113
hm4di	-0.104039
hm4di	-0.134726
hm4di	-0.138212
hm4di	-0.149976
hm4di	-0.166734
hm4di	-0.143904
hm4di	-0.158629
hm4di	-0.143158
hm4di	-0.142596
hm4di	-0.152069
hm4di	-0.202524
hm4di	-0.152906
hm4di	-0.13899
hm4di	-0.117046
hm4di	-0.0822725
hm4di	-0.13829
hm4di	-0.129058
hm4di	-0.130362
hm4di	-0.109001
hm4di	-0.125438
hm4di	-0.157976
hm4di	-0.152897
hm4di	-0.0685215
hm4di	-0.140345
hm4di	-0.129227
hm4di	-0.185395
hm4di	-0.118917
hm4di	-0.141919
hm4di	-0.129654
hm4di	-0.164358
hm4di	-0.122666
hm4di	-0.129178
hm4di	-0.155523
hm4di	-0.11034
hm4di	-0.102776
hm4di	-0.100681
hm4di	-0.144594
hm4di	-0.0458352
hm4di	-0.131783
hm4di	-0.131329
hm4di	-0.172336
hm4di	-0.104629
hm4di	-0.115317
hm4di	-0.134185
hm4di	-0.113447
hm4di	-0.146324
hm4di	-0.175734
hm4di	-0.0523683
hm4di	-0.155024
hm4di	-0.131203
hm4di	-0.132559
hm4di	-0.119355
hm4di	-0.10347
hm4di	-0.121664
hm4di	-0.172314
hm4di	-0.112522
hm4di	-0.129375
hm4di	-0.131214
hm4di	-0.131249
hm4di	-0.174166
hm4di	-0.0896258
hm4di	-0.101703
hm4di	-0.141651
hm4di	-0.139708
hm4di	-0.126456
hm4di	-0.118757
hm4di	-0.118191
hm4di	-0.17633
hm4di	-0.122311
hm4di	-0.176347
hm4di	-0.154169
hm4di	-0.173486
hm4di	-0.0819493
hm4di	-0.175673
hm4di	-0.151457
hm4di	-0.206014
hm4di	-0.125523
hm4di	-0.150077
hm4di	-0.182412
hm4di	-0.132628
hm4di	-0.0865432
hm4di	-0.142496
hm4di	-0.136155
hm4di	-0.113198
hm4di	-0.102074
hm4di	-0.127218
hm4di	-0.115769
hm4di	-0.139225
hm4di	-0.118456
hm4di	-0.0883945
hm4di	-0.113758
hm4di	-0.114881
hm4di	-0.212209
hm4di	-0.136474
hm4di	-0.105285
hm4di	-0.124837
hm4di	-0.140049
hm4di	-0.150495
hm4di	-0.180631
hm4di	-0.162124
hm4di	-0.150268
hm4di	-0.0922095
hm4di	-0.123913
hm4di	-0.119188
hm4di	-0.118552
hm4di	-0.129378
hm4di	-0.107889
hm4di	-0.118085
hm4di	-0.15619
hm4di	-0.152833
hm4di	-0.121363
hm4di	-0.142032
hm4di	-0.179953
hm4di	-0.163608
hm4di	-0.197887
hm4di	-0.152922
hm4di	-0.146756
hm4di	-0.151302
hm4di	-0.116968
hm4di	-0.182916
hm4di	-0.165931
hm4di	-0.119766
hm4di	-0.0801107
hm4di	-0.14786
hm4di	-0.0862079
hm4di	-0.183141
hm4di	-0.162878
hm4di	-0.104804
hm4di	-0.149359
hm4di	-0.166386
hm4di	-0.104703
hm4di	-0.137547
hm4di	-0.153959
hm4di	-0.156556
hm4di	-0.113766
hm4di	-0.120223
hm4di	-0.108031
hm4di	-0.129002
hm4di	-0.129758
hm4di	-0.143019
hm4di	-0.143947
hm4di	-0.170996
hm4di	-0.16978
hm4di	-0.0962944
hm4di	-0.132385
hm4di	-0.0996026
hm4di	-0.0989201
hm4di	-0.150872
hm4di	-0.129308
hm4di	-0.111861
hm4di	-0.137949
hm4di	-0.113026
hm4di	-0.0896461
hm4di	-0.130057
hm4di	-0.117316
hm4di	-0.124552
hm4di	-0.090162
hm4di	-0.136727
hm4di	-0.123322
hm4di	-0.123247
hm4di	-0.131342
hm4di	-0.168949
hm4di	-0.0823355
hm4di	-0.158473
hm4di	-0.15285
hm4di	-0.147544
hm4di	-0.117594
hm4di	-0.132647
hm4di	-0.172921
hm4di	-0.129181
hm4di	-0.14947
hm4di	-0.1171
hm4di	-0.118657
hm4di	-0.180295
hm4di	-0.107685
hm4di	-0.118803
hm4di	-0.154109
hm4di	-0.144866
hm4di	-0.130599
hm4di	-0.139525
hm4di	-0.158484
hm4di	-0.161261
hm4di	-0.172688
hm4di	-0.159299
hm4di	-0.132006
hm4di	-0.108837
hm4di	-0.134496
hm4di	-0.0718807
hm4di	-0.177244
hm4di	-0.148766
hm4di	-0.122536
hm4di	-0.105094
hm4di	-0.102948
hm4di	-0.112268
hm4di	-0.123827
hm4di	-0.126748
hm4di	-0.143525
hm4di	-0.129291
hm4di	-0.12451
hm4di	-0.172921
hm4di	-0.106011
hm4di	-0.13657
hm4di	-0.157982
hm4di	-0.113009
hm4di	-0.146552
hm4di	-0.152302
hm4di	-0.115009
hm4di	-0.17951
hm4di	-0.167781
hm4di	-0.102829
hm4di	-0.152019
hm4di	-0.140415
hm4di	-0.121596
hm4di	-0.159508
hm4di	-0.152717
hm4di	-0.134456
hm4di	-0.179039
hm4di	-0.113556
hm4di	-0.0948939
hm4di	-0.149194
hm4di	-0.107585
hm4di	-0.127907
hm4di	-0.178795
hm4di	-0.123415
hm4di	-0.0826515
hm4di	-0.108114
hm4di	-0.1052
hm4di	-0.106352
hm4di	-0.135273
hm4di	-0.110048
hm4di	-0.132583
hm4di	-0.163047
hm4di	-0.10261
hm4di	-0.155101
hm4di	-0.153988
hm4di	-0.145604
hm4di	-0.157626
hm4di	-0.143965
hm4di	-0.150577
hm4di	-0.081085
hm4di	-0.139052
hm4di	-0.129252
hm4di	-0.158452
hm4di	-0.133138
hm4di	-0.161925
hm4di	-0.106823
hm4di	-0.121179
hm4di	-0.128887
hm4di	-0.163865
hm4di	-0.162607
hm4di	-0.104486
hm4di	-0.081456
hm4di	-0.110884
hm4di	-0.145232
hm4di	-0.126295
hm4di	-0.13616
hm4di	-0.0969394
hm4di	-0.114085
hm4di	-0.139249
hm4di	-0.159353
hm4di	-0.118954
hm4di	-0.149127
hm4di	-0.103399
hm4di	-0.149972
hm4di	-0.180855
hm4di	-0.174872
hm4di	-0.102993
hm4di	-0.0862383
hm4di	-0.0903818
hm4di	-0.121499
hm4di	-0.161942
hm4di	-0.17553
hm4di	-0.190808
hm4di	-0.105361
hm4di	-0.186459
hm4di	-0.139778
hm4di	-0.105766
hm4di	-0.176523
hm4di	-0.121314
hm4di	-0.103423
hm4di	-0.151931
hm4di	-0.138482
hm4di	-0.0864471
hm4di	-0.142457
hm4di	-0.118539
hm4di	-0.106843
hm4di	-0.178209
hm4di	-0.12221
hm4di	-0.113941
hm4di	-0.111351
hm4di	-0.129637
hm4di	-0.167847
hm4di	-0.13659
hm4di	-0.127996
hm4di	-0.122734
hm4di	-0.106952
hm4di	-0.120809
hm4di	-0.112801
hm4di	-0.161877
hm4di	-0.144946
hm4di	-0.0851123
hm4di	-0.120153
hm4di	-0.177974
hm4di	-0.0846235
hm4di	-0.177247
hm4di	-0.121134
hm4di	-0.0930635
hm4di	-0.175953
hm4di	-0.141931
hm4di	-0.120269
hm4di	-0.15661
hm4di	-0.0956276
hm4di	-0.190689
hm4di	-0.131571
hm4di	-0.118011
hm4di	-0.109838
hm4di	-0.148201
hm4di	-0.164359
hm4di	-0.140293
hm4di	-0.0878852
hm4di	-0.192998
hm4di	-0.170721
hm4di	-0.139014
hm4di	-0.126217
hm4di	-0.16441
hm4di	-0.127318
hm4di	-0.135271
hm4di	-0.142527
hm4di	-0.176139
hm4di	-0.0959544
hm4di	-0.100924
hm4di	-0.173715
hm4di	-0.112213
hm4di	-0.130705
hm4di	-0.168921
hm4di	-0.145573
hm4di	-0.128658
hm4di	-0.157995
hm4di	-0.134967
hm4di	-0.130874
hm4di	-0.155321
hm4di	-0.164397
hm4di	-0.136248
hm4di	-0.113164
hm4di	-0.117497
hm4di	-0.184286
hm4di	-0.125452
hm4di	-0.162399
hm4di	-0.15877
hm4di	-0.1571
hm4di	-0.116674
hm4di	-0.145381
hm4di	-0.146884
hm4di	-0.136066
hm4di	-0.112622
hm4di	-0.146528
hm4di	-0.147406
hm4di	-0.145457
hm4di	-0.133261
hm4di	-0.121178
hm4di	-0.165729
hm4di	-0.163711
hm4di	-0.108789
hm4di	-0.163117
hm4di	-0.150805
hm4di	-0.174594
hm4di	-0.141914
hm4di	-0.146361
hm4di	-0.153144
hm4di	-0.147666
hm4di	-0.151333
hm4di	-0.112942
hm4di	-0.124211
hm4di	-0.138417
hm4di	-0.159399
hm4di	-0.125097
hm4di	-0.102413
hm4di	-0.137018
hm4di	-0.126256
hm4di	-0.128279
hm4di	-0.120744
hm4di	-0.134341
hm4di	-0.16843
hm4di	-0.158306
hm4di	-0.137572
hm4di	-0.12383
hm4di	-0.110393
hm4di	-0.110866
hm4di	-0.140381
hm4di	-0.0905491
hm4di	-0.100242
hm4di	-0.148394
hm4di	-0.108745
hm4di	-0.157436
hm4di	-0.092439
hm4di	-0.0723806
hm4di	-0.129376
hm4di	-0.126247
hm4di	-0.133954
hm4di	-0.113213
hm4di	-0.0655196
hm4di	-0.16104
hm4di	-0.138714
hm4di	-0.15972
hm4di	-0.16131
hm4di	-0.160962
hm4di	-0.154352
hm4di	-0.128591
hm4di	-0.145073
hm4di	-0.12593
hm4di	-0.109991
hm4di	-0.0986264
hm4di	-0.138756
hm4di	-0.122403
hm4di	-0.137186
hm4di	-0.110723
hm4di	-0.107223
hm4di	-0.167351
hm4di	-0.11389
hm4di	-0.0792139
hm4di	-0.148689
hm4di	-0.160413
hm4di	-0.12215
hm4di	-0.125002
hm4di	-0.151187
hm4di	-0.126702
hm4di	-0.10457
hm4di	-0.147414
hm4di	-0.150783
hm4di	-0.138275
hm4di	-0.133416
hm4di	-0.15428
hm4di	-0.161158
hm4di	-0.140105
hm4di	-0.0966006
hm4di	-0.115557
hm4di	-0.101522
hm4di	-0.136913
hm4di	-0.164795
hm4di	-0.1453
hm4di	-0.139713
hm4di	-0.163894
hm4di	-0.126292
hm4di	-0.14444
hm4di	-0.127992
hm4di	-0.161162
hm4di	-0.10358
hm4di	-0.0896455
hm4di	-0.165153
hm4di	-0.21166
hm4di	-0.117086
hm4di	-0.148408
hm4di	-0.145334
hm4di	-0.109709
hm4di	-0.0931495
hm4di	-0.191064
hm4di	-0.133665
hm4di	-0.121255
hm4di	-0.167935
hm4di	-0.175849
hm4di	-0.141818
hm4di	-0.111036
hm4di	-0.170427
hm4di	-0.159398
hm4di	-0.156714
hm4di	-0.102703
hm4di	-0.166596
hm4di	-0.193897
hm4di	-0.204468
hm4di	-0.165037
hm4di	-0.170117
hm4di	-0.130198
hm4di	-0.11784
hm4di	-0.131103
hm4di	-0.137573
hm4di	-0.105958
hm4di	-0.125864
hm4di	-0.110975
hm4di	-0.172575
hm4di	-0.10548
hm4di	-0.138769
hm4di	-0.145143
hm4di	-0.111123
hm4di	-0.156366
hm4di	-0.160054
hm4di	-0.137094
hm4di	-0.142939
hm4di	-0.145146
hm4di	-0.138843
hm4di	-0.105018
hm4di	-0.142192
hm4di	-0.163691
hm4di	-0.116044
hm4di	-0.149218
hm4di	-0.120058
hm4di	-0.131572
hm4di	-0.162892
hm4di	-0.172397
hm4di	-0.163629
hm4di	-0.130422
hm4di	-0.135906
hm4di	-0.133871
hm4di	-0.102323
hm4di	-0.121886
hm4di	-0.12552
hm4di	-0.137439
hm4di	-0.160054
hm4di	-0.140763
hm4di	-0.166129
hm4di	-0.113443
hm4di	-0.166011
hm4di	-0.122796
hm4di	-0.165862
hm4di	-0.11187
hm4di	-0.13709
hm4di	-0.150217
hm4di	-0.13985
hm4di	-0.138192
hm4di	-0.180581
hm4di	-0.107038
hm4di	-0.138649
hm4di	-0.135225
hm4di	-0.155332
hm4di	-0.128628
hm4di	-0.154065
hm4di	-0.166461
hm4di	-0.118999
hm4di	-0.169897
hm4di	-0.152325
hm4di	-0.152304
hm4di	-0.165178
hm4di	-0.169008
hm4di	-0.152533
hm4di	-0.120678
hm4di	-0.126449
hm4di	-0.113451
hm4di	-0.168281
hm4di	-0.153652
hm4di	-0.115314
hm4di	-0.120647
hm4di	-0.113308
hm4di	-0.152217
hm4di	-0.159019
hm4di	-0.174893
hm4di	-0.138282
hm4di	-0.145124
hm4di	-0.171199
hm4di	-0.209008
hm4di	-0.157661
hm4di	-0.0966199
hm4di	-0.130013
hm4di	-0.14815
hm4di	-0.0996817
hm4di	-0.133744
hm4di	-0.0965903
hm4di	-0.143106
hm4di	-0.100518
hm4di	-0.133094
hm4di	-0.137781
hm4di	-0.114326
hm4di	-0.135506
hm4di	-0.113989
hm4di	-0.120899
hm4di	-0.108264
hm4di	-0.179311
hm4di	-0.143807
hm4di	-0.161198
hm4di	-0.187223
hm4di	-0.0925703
hm4di	-0.137566
hm4di	-0.143696
hm4di	-0.0964006
hm4di	-0.145673
hm4di	-0.183278
hm4di	-0.135088
hm4di	-0.151221
hm4di	-0.136565
hm4di	-0.13525
hm4di	-0.153199
hm4di	-0.160103
hm4di	-0.128986
hm4di	-0.114546
hm4di	-0.123101
hm4di	-0.154172
hm4di	-0.156843
hm4di	-0.129664
hm4di	-0.113131
hm4di	-0.1645
hm4di	-0.131284
hm4di	-0.105615
hm4di	-0.0636647
hm4di	-0.137615
hm4di	-0.202818
hm4di	-0.168385
hm4di	-0.140325
hm4di	-0.156642
hm4di	-0.137632
hm4di	-0.109585
hm4di	-0.131923
hm4di	-0.206372
hm4di	-0.139141
hm4di	-0.11278
hm4di	-0.109226
hm4di	-0.121072
hm4di	-0.143982
hm4di	-0.182786
hm4di	-0.140889
hm4di	-0.135473
hm4di	-0.175393
hm4di	-0.143098
hm4di	-0.104442
hm4di	-0.189506
hm4di	-0.172565
hm4di	-0.165175
hm4di	-0.117096
hm4di	-0.154124
hm4di	-0.0386363
hm4di	-0.128081
hm4di	-0.228316
hm4di	-0.142899
hm4di	-0.104642
hm4di	-0.163724
hm4di	-0.113449
hm4di	-0.152123
hm4di	-0.120543
hm4di	-0.181559
hm4di	-0.111744
hm4di	-0.143822
hm4di	-0.178024
hm4di	-0.0952691
hm4di	-0.122653
hm4di	-0.0954261
hm4di	-0.148938
hm4di	-0.174179
hm4di	-0.139755
hm4di	-0.116685
hm4di	-0.138422
hm4di	-0.201505
hm4di	-0.158514
hm4di	-0.153877
hm4di	-0.194175
hm4di	-0.17509
hm4di	-0.160531
hm4di	-0.127959
hm4di	-0.124565
hm4di	-0.128308
hm4di	-0.161055
hm4di	-0.148177
hm4di	-0.140174
hm4di	-0.126682
hm4di	-0.202383
hm4di	-0.138188
hm4di	-0.128315
hm4di	-0.166523
hm4di	-0.158109
hm4di	-0.156519
hm4di	-0.153922
hm4di	-0.108701
hm4di	-0.171794
hm4di	-0.118769
hm4di	-0.120852
hm4di	-0.166063
hm4di	-0.137579
hm4di	-0.116418
hm4di	-0.176112
hm4di	-0.0841161
hm4di	-0.105794
hm4di	-0.134863
hm4di	-0.0978462
hm4di	-0.175816
hm4di	-0.138876
hm4di	-0.124433
hm4di	-0.136653
hm4di	-0.140044
hm4di	-0.104405
hm4di	-0.0867401
hm4di	-0.127649
hm4di	-0.151459
hm4di	-0.104882
hm4di	-0.0964783
hm4di	-0.182387
hm4di	-0.111318
hm4di	-0.160093
hm4di	-0.16701
hm4di	-0.152801
hm4di	-0.141023
hm4di	-0.157121
hm4di	-0.122088
hm4di	-0.171136
hm4di	-0.118562
hm4di	-0.163816
hm4di	-0.148406
hm4di	-0.127451
hm4di	-0.050172
hm4di	-0.149086
hm4di	-0.14526
hm4di	-0.113747
hm4di	-0.116557
hm4di	-0.123543
hm4di	-0.124176
hm4di	-0.105528
hm4di	-0.139612
hm4di	-0.144661
hm4di	-0.181179
hm4di	-0.129845
hm4di	-0.081994
hm4di	-0.13499
hm4di	-0.151256
hm4di	-0.193265
hm4di	-0.215523
hm4di	-0.136179
hm4di	-0.098359
hm4di	-0.115354
hm4di	-0.0876731
hm4di	-0.161598
hm4di	-0.111463
hm4di	-0.154566
hm4di	-0.203027
hm4di	-0.111111
hm4di	-0.118024
hm4di	-0.12926
hm4di	-0.146597
hm4di	-0.170815
hm4di	-0.183639
hm4di	-0.143848
hm4di	-0.123836
hm4di	-0.141665
hm4di	-0.151975
hm4di	-0.148194
hm4di	-0.170086
hm4di	-0.159643
hm4di	-0.158106
hm4di	-0.128704
hm4di	-0.176193
hm4di	-0.112197
hm4di	-0.132703
hm4di	-0.124961
hm4di	-0.12389
hm4di	-0.160126
hm4di	-0.0978704
hm4di	-0.174401
hm4di	-0.160663
hm4di	-0.150741
hm4di	-0.126619
hm4di	-0.140438
hm4di	-0.226384
hm4di	-0.16003
hm4di	-0.130869
hm4di	-0.155212
hm4di	-0.175901
hm4di	-0.176692
hm4di	-0.183517
hm4di	-0.174122
hm4di	-0.139716
hm4di	-0.124404
hm4di	-0.166119
hm4di	-0.162252
hm4di	-0.128034
hm4di	-0.100287
hm4di	-0.183382
hm4di	-0.151624
hm4di	-0.138878
hm4di	-0.125785
hm4di	-0.155319
hm4di	-0.117589
hm4di	-0.11202
hm4di	-0.0632025
hm4di	-0.102125
hm4di	-0.135781
hm4di	-0.109499
hm4di	-0.125268
hm4di	-0.148473
hm4di	-0.116583
hm4di	-0.155676
hm4di	-0.0794449
hm4di	-0.152225
hm4di	-0.149912
hm4di	-0.134515
hm4di	-0.114392
hm4di	-0.127618
hm4di	-0.102104
hm4di	-0.122602
hm4di	-0.120529
hm4di	-0.157297
hm4di	-0.14446
hm4di	-0.0862079
hm4di	-0.122043
hm4di	-0.144713
hm4di	-0.162256
hm4di	-0.159155
hm4di	-0.172891
hm4di	-0.169031
hm4di	-0.228529
hm4di	-0.105587
hm4di	-0.125124
hm4di	-0.133447
hm4di	-0.12309
hm4di	-0.138619
hm4di	-0.206932
hm4di	-0.106843
hm4di	-0.106515
hm4di	-0.112713
hm4di	-0.086793
hm4di	-0.136375
hm4di	-0.0804738
hm4di	-0.0823996
hm4di	-0.12695
hm4di	-0.103066
hm4di	-0.145037
hm4di	-0.142557
hm4di	-0.119402
hm4di	-0.191336
hm4di	-0.14553
hm4di	-0.0950531
hm4di	-0.146252
hm4di	-0.151453
hm4di	-0.112262
hm4di	-0.149649
hm4di	-0.144057
hm4di	-0.195322
hm4di	-0.173858
hm4di	-0.0939446
hm4di	-0.1324
hm4di	-0.131556
hm4di	-0.164707
hm4di	-0.150492
hm4di	-0.171047
hm4di	-0.168869
hm4di	-0.119075
hm4di	-0.125118
hm4di	-0.0925708
hm4di	-0.119231
hm4di	-0.136492
hm4di	-0.140381
hm4di	-0.125888
hm4di	-0.179345
hm4di	-0.13582
hm4di	-0.132763
hm4di	-0.15166
hm4di	-0.131578
hm4di	-0.146764
hm4di	-0.152854
hm4di	-0.129031
hm4di	-0.164376
hm4di	-0.169326
hm4di	-0.198364
hm4di	-0.164463
hm4di	-0.0977277
hm4di	-0.164073
hm4di	-0.127849
hm4di	-0.120064
hm4di	-0.125294
hm4di	-0.142298
hm4di	-0.0826191
hm4di	-0.136614
hm4di	-0.143088
hm4di	-0.0938307
hm4di	-0.109685
hm4di	-0.115411
hm4di	-0.185879
hm4di	-0.170076
hm4di	-0.196838
hm4di	-0.151498
hm4di	-0.132365
hm4di	-0.159571
hm4di	-0.147931
hm4di	-0.154127
hm4di	-0.115382
hm4di	-0.121581
hm4di	-0.162323
hm4di	-0.0865484
hm4di	-0.153706
hm4di	-0.0754634
hm4di	-0.185877
hm4di	-0.165
hm4di	-0.146868
hm4di	-0.132536
hm4di	-0.165184
hm4di	-0.155201
hm4di	-0.117432
hm4di	-0.146822
hm4di	-0.0944839
hm4di	-0.152953
hm4di	-0.120574
hm4di	-0.133909
hm4di	-0.150321
hm4di	-0.162273
hm4di	-0.12213
hm4di	-0.0956055
hm4di	-0.127443
hm4di	-0.087361
hm4di	-0.118334
hm4di	-0.160181
hm4di	-0.146207
hm4di	-0.182431
hm4di	-0.121671
hm4di	-0.135665
hm4di	-0.137158
hm4di	-0.154255
hm4di	-0.145475
hm4di	-0.186939
hm4di	-0.162529
hm4di	-0.171502
hm4di	-0.0671835
hm4di	-0.164567
hm4di	-0.126705
hm4di	-0.122782
hm4di	-0.137158
hm4di	-0.164076
hm4di	-0.164248
hm4di	-0.130055
hm4di	-0.133095
hm4di	-0.112414
hm4di	-0.156683
hm4di	-0.172159
hm4di	-0.188807
hm4di	-0.184491
hm4di	-0.117145
hm4di	-0.142921
hm4di	-0.0974694
hm4di	-0.119546
hm4di	-0.14262
hm4di	-0.100371
hm4di	-0.148229
hm4di	-0.146198
hm4di	-0.134563
hm4di	-0.0731104
hm4di	-0.142755
hm4di	-0.103054
hm4di	-0.133737
hm4di	-0.142104
hm4di	-0.180259
hm4di	-0.120797
hm4di	-0.13741
hm4di	-0.120298
hm4di	-0.127668
hm4di	-0.122876
hm4di	-0.114349
hm4di	-0.182817
hm4di	-0.151804
hm4di	-0.10978
hm4di	-0.134862
hm4di	-0.158181
hm4di	-0.0879838
hm4di	-0.152392
hm4di	-0.139442
hm4di	-0.151418
hm4di	-0.146903
hm4di	-0.166462
hm4di	-0.151711
hm4di	-0.127336
hm4di	-0.119663
hm4di	-0.146279
hm4di	-0.155075
hm4di	-0.0950661
hm4di	-0.112366
hm4di	-0.119674
hm4di	-0.0993674
hm4di	-0.1458
hm4di	-0.118986
hm4di	-0.123692
hm4di	-0.145914
hm4di	-0.0940615
hm4di	-0.149593
hm4di	-0.134257
hm4di	-0.11039
hm4di	-0.105628
hm4di	-0.151025
hm4di	-0.0911513
hm4di	-0.12099
hm4di	-0.131712
hm4di	-0.171471
hm4di	-0.152607
hm4di	-0.111639
hm4di	-0.12557
hm4di	-0.100512
hm4di	-0.147065
hm4di	-0.109738
hm4di	-0.157616
hm4di	-0.182306
hm4di	-0.129726
hm4di	-0.156515
hm4di	-0.155422
hm4di	-0.126871
hm4di	-0.12264
hm4di	-0.134766
hm4di	-0.118358
hm4di	-0.0994147
hm4di	-0.150015
hm4di	-0.116851
hm4di	-0.154069
hm4di	-0.180173
hm4di	-0.104747
hm4di	-0.154158
hm4di	-0.116295
hm4di	-0.128895
hm4di	-0.141224
hm4di	-0.160793
hm4di	-0.153037
hm4di	-0.115846
hm4di	-0.101774
hm4di	-0.137624
hm4di	-0.117304
hm4di	-0.116945
hm4di	-0.156703
hm4di	-0.122949
hm4di	-0.100509
hm4di	-0.128602
hm4di	-0.130017
hm4di	-0.097117
hm4di	-0.130483
hm4di	-0.13525
hm4di	-0.131722
hm4di	-0.179388
hm4di	-0.122522
hm4di	-0.140522
hm4di	-0.126908
hm4di	-0.129505
hm4di	-0.166129
hm4di	-0.109941
hm4di	-0.13257
hm4di	-0.127651
hm4di	-0.127208
hm4di	-0.166915
hm4di	-0.103854
hm4di	-0.12244
hm4di	-0.0854192
hm4di	-0.148709
hm4di	-0.120505
hm4di	-0.145005
hm4di	-0.10728
hm4di	-0.120775
hm4di	-0.168331
hm4di	-0.149308
hm4di	-0.128733
hm4di	-0.152617
hm4di	-0.149579
hm4di	-0.137024
hm4di	-0.107316
hm4di	-0.147877
hm4di	-0.126813
hm4di	-0.14851
hm4di	-0.16479
hm4di	-0.126105
hm4di	-0.117303
hm4di	-0.150621
hm4di	-0.132324
hm4di	-0.193191
hm4di	-0.0832801
hm4di	-0.10616
hm4di	-0.0535245
hm4di	-0.138765
hm4di	-0.116247
hm4di	-0.130611
hm4di	-0.0509965
hm4di	-0.131141
hm4di	-0.0646335
hm4di	-0.103962
hm4di	-0.111935
hm4di	-0.111725
hm4di	-0.111182
hm4di	-0.165128
hm4di	-0.118819
hm4di	-0.134918
hm4di	-0.163392
hm4di	-0.153161
hm4di	-0.175041
hm4di	-0.151909
hm4di	-0.12193
hm4di	-0.099797
hm4di	-0.143527
hm4di	-0.138536
hm4di	-0.173086
hm4di	-0.148866
hm4di	-0.0813535
hm4di	-0.116027
hm4di	-0.116542
hm4di	-0.141668
hm4di	-0.125871
hm4di	-0.134917
hm4di	-0.168607
hm4di	-0.159296
hm4di	-0.081249
hm4di	-0.149504
hm4di	-0.140529
hm4di	-0.123982
hm4di	-0.15654
hm4di	-0.139917
hm4di	-0.0922712
hm4di	-0.19729
hm4di	-0.167679
hm4di	-0.142639
hm4di	-0.165827
hm4di	-0.139099
hm4di	-0.185929
hm4di	-0.151783
hm4di	-0.145365
hm4di	-0.121204
hm4di	-0.147413
hm4di	-0.139526
hm4di	-0.175331
hm4di	-0.1691
hm4di	-0.125057
hm4di	-0.121346
hm4di	-0.179672
hm4di	-0.169162
hm4di	-0.0711031
hm4di	-0.090417
hm4di	-0.127381
hm4di	-0.143551
hm4di	-0.127534
hm4di	-0.110399
hm4di	-0.0687515
hm4di	-0.0973975
hm4di	-0.143298
hm4di	-0.20733
hm4di	-0.121835
hm4di	-0.128913
hm4di	-0.104595
hm4di	-0.124127
hm4di	-0.136798
hm4di	-0.0980275
hm4di	-0.136999
hm4di	-0.0980255
hm4di	-0.171331
hm4di	-0.109971
hm4di	-0.136416
hm4di	-0.170294
hm4di	-0.164798
hm4di	-0.149508
hm4di	-0.137629
hm4di	-0.155979
hm4di	-0.172642
hm4di	-0.153037
hm4di	-0.202445
hm4di	-0.132744
hm4di	-0.159472
hm4di	-0.146188
hm4di	-0.182527
hm4di	-0.106862
hm4di	-0.151056
hm4di	-0.110797
hm4di	-0.152455
hm4di	-0.113138
hm4di	-0.10606
hm4di	-0.154878
hm4di	-0.152309
hm4di	-0.10515
hm4di	-0.18609
hm4di	-0.170429
hm4di	-0.129644
hm4di	-0.168683
hm4di	-0.134851
hm4di	-0.151998
hm4di	-0.130247
hm4di	-0.149334
hm4di	-0.12908
hm4di	-0.122037
hm4di	-0.160865
hm4di	-0.120599
hm4di	-0.145861
hm4di	-0.127845
hm4di	-0.148714
hm4di	-0.10406
hm4di	-0.128379
hm4di	-0.126876
hm4di	-0.168555
hm4di	-0.0972407
hm4di	-0.123237
hm4di	-0.103712
hm4di	-0.221364
hm4di	-0.154337
hm4di	-0.164006
hm4di	-0.11124
hm4di	-0.137089
hm4di	-0.0806527
hm4di	-0.171804
hm4di	-0.135294
hm4di	-0.133802
hm4di	-0.157137
hm4di	-0.124226
hm4di	-0.116637
hm4di	-0.101551
hm4di	-0.126266
hm4di	-0.144291
hm4di	-0.173321
hm4di	-0.163791
hm4di	-0.170425
hm4di	-0.0615002
hm4di	-0.08392
hm4di	-0.166532
hm4di	-0.152035
hm4di	-0.114121
hm4di	-0.13675
hm4di	-0.183004
hm4di	-0.178103
hm4di	-0.151429
hm4di	-0.130145
hm4di	-0.109195
hm4di	-0.145887
hm4di	-0.164076
hm4di	-0.15331
hm4di	-0.127102
hm4di	-0.104631
hm4di	-0.109346
hm4di	-0.175928
hm4di	-0.149049
hm4di	-0.11892
hm4di	-0.151184
hm4di	-0.159761
hm4di	-0.128492
hm4di	-0.10454
hm4di	-0.193238
hm4di	-0.112882
hm4di	-0.137652
hm4di	-0.114631
hm4di	-0.106373
hm4di	-0.124324
hm4di	-0.106426
hm4di	-0.144107
hm4di	-0.174637
hm4di	-0.16247
hm4di	-0.156036
hm4di	-0.115843
hm4di	-0.14481
hm4di	-0.104739
hm4di	-0.13583
hm4di	-0.0791107
hm4di	-0.15292
hm4di	-0.147124
hm4di	-0.113446
hm4di	-0.172061
hm4di	-0.118207
hm4di	-0.124697
hm4di	-0.159271
hm4di	-0.123411
hm4di	-0.186787
hm4di	-0.133482
hm4di	-0.129867
hm4di	-0.13499
hm4di	-0.135428
hm4di	-0.143838
hm4di	-0.124764
hm4di	-0.169138
hm4di	-0.148385
hm4di	-0.101738
hm4di	-0.167498
hm4di	-0.154562
hm4di	-0.121396
hm4di	-0.124091
hm4di	-0.142266
hm4di	-0.0617208
hm4di	-0.198222
hm4di	-0.148711
hm4di	-0.109913
hm4di	-0.14933
hm4di	-0.126731
hm4di	-0.129629
hm4di	-0.139995
hm4di	-0.156196
hm4di	-0.13189
hm4di	-0.0877929
hm4di	-0.134655
hm4di	-0.131113
hm4di	-0.151218
hm4di	-0.132563
hm4di	-0.168714
hm4di	-0.095512
hm4di	-0.106741
hm4di	-0.0427415
hm4di	-0.123028
hm4di	-0.177114
hm4di	-0.152321
hm4di	-0.160369
hm4di	-0.187546
hm4di	-0.171191
hm4di	-0.195704
hm4di	-0.131514
hm4di	-0.088498
hm4di	-0.148167
hm4di	-0.178398
hm4di	-0.157307
hm4di	-0.0675613
hm4di	-0.121735
hm4di	-0.150341
hm4di	-0.161986
hm4di	-0.115893
hm4di	-0.142814
hm4di	-0.14354
hm4di	-0.170461
hm4di	-0.107707
hm4di	-0.174497
hm4di	-0.14548
hm4di	-0.133865
hm4di	-0.150957
hm4di	-0.162306
hm4di	-0.115654
hm4di	-0.0782774
hm4di	-0.112429
hm4di	-0.115545
hm4di	-0.100316
hm4di	-0.150423
hm4di	-0.130574
hm4di	-0.137849
hm4di	-0.107376
hm4di	-0.0960167
hm4di	-0.145562
hm4di	-0.137812
hm4di	-0.114323
hm4di	-0.132208
hm4di	-0.137621
hm4di	-0.133249
hm4di	-0.0919671
hm4di	-0.14908
hm4di	-0.0977657
hm4di	-0.123975
hm4di	-0.0855092
hm4di	-0.130289
hm4di	-0.129298
hm4di	-0.141613
hm4di	-0.154455
hm4di	-0.125283
hm4di	-0.130913
hm4di	-0.117981
hm4di	-0.169364
hm4di	-0.140294
hm4di	-0.187479
hm4di	-0.147411
hm4di	-0.154657
hm4di	-0.106764
hm4di	-0.0962121
hm4di	-0.164281
hm4di	-0.134044
hm4di	-0.17134
hm4di	-0.134941
hm4di	-0.120946
hm4di	-0.136758
hm4di	-0.129915
hm4di	-0.117183
hm4di	-0.103732
hm4di	-0.113073
hm4di	-0.129699
hm4di	-0.130886
hm4di	-0.129785
hm4di	-0.142499
hm4di	-0.130898
hm4di	-0.0883844
hm4di	-0.154696
hm4di	-0.135909
hm4di	-0.141768
hm4di	-0.168876
hm4di	-0.156817
hm4di	-0.176327
hm4di	-0.093287
hm4di	-0.16387
hm4di	-0.135845
hm4di	-0.18649
hm4di	-0.161997
hm4di	-0.130385
hm4di	-0.0929151
hm4di	-0.179134
hm4di	-0.161115
hm4di	-0.136905
hm4di	-0.0764884
hm4di	-0.130552
hm4di	-0.117408
hm4di	-0.12543
hm4di	-0.154154
hm4di	-0.10546
hm4di	-0.12716
hm4di	-0.0973091
hm4di	-0.111945
hm4di	-0.126358
hm4di	-0.100349
hm4di	-0.100576
hm4di	-0.131165
hm4di	-0.0980491
hm4di	-0.125878
hm4di	-0.160445
hm4di	-0.160648
hm4di	-0.186916
hm4di	-0.127757
hm4di	-0.110157
hm4di	-0.178149
hm4di	-0.156146
hm4di	-0.088482
hm4di	-0.144211
hm4di	-0.119388
hm4di	-0.141939
hm4di	-0.163995
hm4di	-0.139578
hm4di	-0.158191
hm4di	-0.151133
hm4di	-0.131256
hm4di	-0.193723
hm4di	-0.140723
hm4di	-0.130695
hm4di	-0.123067
hm4di	-0.135353
hm4di	-0.126801
hm4di	-0.0781055
hm4di	-0.157567
hm4di	-0.142799
hm4di	-0.0799475
hm4di	-0.122686
hm4di	-0.151283
hm4di	-0.145897
hm4di	-0.0866581
hm4di	-0.12468
hm4di	-0.146664
hm4di	-0.144245
hm4di	-0.0703803
hm4di	-0.137859
hm4di	-0.126405
hm4di	-0.135527
hm4di	-0.133545
hm4di	-0.123658
hm4di	-0.128795
hm4di	-0.168334
hm4di	-0.16027
hm4di	-0.144457
hm4di	-0.0898427
hm4di	-0.122241
hm4di	-0.116266
hm4di	-0.115324
hm4di	-0.103214
hm4di	-0.092866
hm4di	-0.148393
hm4di	-0.0770274
hm4di	-0.163397
hm4di	-0.124593
hm4di	-0.178282
hm4di	-0.149763
hm4di	-0.177706
hm4di	-0.160564
hm4di	-0.175934
hm4di	-0.159752
hm4di	-0.138107
hm4di	-0.124872
hm4di	-0.188311
hm4di	-0.133416
hm4di	-0.145736
hm4di	-0.08653
hm4di	-0.128764
hm4di	-0.136833
hm4di	-0.118452
hm4di	-0.13291
hm4di	-0.10532
hm4di	-0.188698
hm4di	-0.140822
hm4di	-0.134163
hm4di	-0.132438
hm4di	-0.128669
hm4di	-0.16669
hm4di	-0.163189
hm4di	-0.152637
hm4di	-0.117488
hm4di	-0.195658
hm4di	-0.14109
hm4di	-0.164794
hm4di	-0.19147
hm4di	-0.150861
hm4di	-0.125218
hm4di	-0.160234
hm4di	-0.111858
hm4di	-0.164371
hm4di	-0.164629
hm4di	-0.128755
hm4di	-0.15544
hm4di	-0.11449
hm4di	-0.120032
hm4di	-0.123435
hm4di	-0.110295
hm4di	-0.10435
hm4di	-0.140615
hm4di	-0.134467
hm4di	-0.151785
hm4di	-0.129737
hm4di	-0.111197
hm4di	-0.143055
hm4di	-0.107592
hm4di	-0.170694
hm4di	-0.123092
hm4di	-0.159113
hm4di	-0.133207
hm4di	-0.101344
hm4di	-0.111252
hm4di	-0.172695
hm4di	-0.166468
hm4di	-0.0938424
hm4di	-0.143346
hm4di	-0.161755
hm4di	-0.119449
hm4di	-0.149825
hm4di	-0.150598
hm4di	-0.134622
hm4di	-0.144129
hm4di	-0.0617887
hm4di	-0.100216
hm4di	-0.107567
hm4di	-0.168959
hm4di	-0.147978
hm4di	-0.0876389
hm4di	-0.135381
hm4di	-0.128906
hm4di	-0.159322
hm4di	-0.134047
hm4di	-0.159414
hm4di	-0.109524
hm4di	-0.159677
hm4di	-0.111225
hm4di	-0.147175
hm4di	-0.180026
hm4di	-0.156668
hm4di	-0.134953
hm4di	-0.162801
hm4di	-0.13338
hm4di	-0.141407
hm4di	-0.103731
hm4di	-0.120275
hm4di	-0.0898018
hm4di	-0.151526
hm4di	-0.0728762
hm4di	-0.150053
hm4di	-0.152311
hm4di	-0.101956
hm4di	-0.105794
hm4di	-0.111287
hm4di	-0.134141
hm4di	-0.121576
hm4di	-0.0758759
hm4di	-0.131819
hm4di	-0.118109
hm4di	-0.0774795
hm4di	-0.101745
hm4di	-0.164544
hm4di	-0.217506
hm4di	-0.160898
hm4di	-0.141999
hm4di	-0.167384
hm4di	-0.211692
hm4di	-0.117153
hm4di	-0.0728183
hm4di	-0.21501
hm4di	-0.18279
hm4di	-0.164464
hm4di	-0.0918676
hm4di	-0.102319
hm4di	-0.14613
hm4di	-0.139019
hm4di	-0.116152
hm4di	-0.124807
hm4di	-0.152
hm4di	-0.114136
hm4di	-0.14211
hm4di	-0.0962004
hm4di	-0.113693
hm4di	-0.161117
hm4di	-0.125682
hm4di	-0.0746611
hm4di	-0.124048
hm4di	-0.117201
hm4di	-0.0947903
hm4di	-0.128467
hm4di	-0.118489
hm4di	-0.139664
hm4di	-0.126703
hm4di	-0.160749
hm4di	-0.141082
hm4di	-0.158011
hm4di	-0.172964
hm4di	-0.139761
hm4di	-0.117238
hm4di	-0.120698
hm4di	-0.130128
hm4di	-0.0994941
hm4di	-0.130211
hm4di	-0.133535
hm4di	-0.16705
hm4di	-0.147957
hm4di	-0.0945736
hm4di	-0.152124
hm4di	-0.120715
hm4di	-0.152556
hm4di	-0.12217
hm4di	-0.088785
hm4di	-0.124935
hm4di	-0.179442
hm4di	-0.141604
hm4di	-0.20388
hm4di	-0.129415
hm4di	-0.133213
hm4di	-0.146498
hm4di	-0.122552
hm4di	-0.200334
hm4di	-0.13711
hm4di	-0.133043
hm4di	-0.155909
hm4di	-0.148544
hm4di	-0.145399
hm4di	-0.118375
hm4di	-0.105702
hm4di	-0.169032
hm4di	-0.135128
hm4di	-0.103971
hm4di	-0.10674
hm4di	-0.123968
hm4di	-0.140352
hm4di	-0.14827
hm4di	-0.117665
hm4di	-0.145985
hm4di	-0.0806086
hm4di	-0.164331
hm4di	-0.139858
hm4di	-0.179322
hm4di	-0.104373
hm4di	-0.0753488
hm4di	-0.128877
hm4di	-0.0982944
hm4di	-0.123845
hm4di	-0.0982305
hm4di	-0.124177
hm4di	-0.152522
hm4di	-0.14252
hm4di	-0.142718
hm4di	-0.134175
hm4di	-0.122146
hm4di	-0.125955
hm4di	-0.172412
hm4di	-0.134472
hm4di	-0.171171
hm4di	-0.167431
hm4di	-0.126926
hm4di	-0.115029
hm4di	-0.140561
hm4di	-0.0855626
hm4di	-0.108056
hm4di	-0.165647
hm4di	-0.113634
hm4di	-0.136199
hm4di	-0.157232
hm4di	-0.137809
hm4di	-0.104041
hm4di	-0.182653
hm4di	-0.148066
hm4di	-0.11655
hm4di	-0.078034
hm4di	-0.13631
hm4di	-0.125148
hm4di	-0.16612
hm4di	-0.161718
hm4di	-0.132427
hm4di	-0.139854
hm4di	-0.169162
hm4di	-0.165907
hm4di	-0.149103
hm4di	-0.189817
hm4di	-0.158
hm4di	-0.154026
hm4di	-0.126448
hm4di	-0.135107
hm4di	-0.144036
hm4di	-0.136848
hm4di	-0.114938
hm4di	-0.161175
hm4di	-0.164502
hm4di	-0.139617
hm4di	-0.144403
hm4di	-0.139784
hm4di	-0.164433
hm4di	-0.148467
hm4di	-0.170479
hm4di	-0.115236
hm4di	-0.143604
hm4di	-0.168571
hm4di	-0.139035
hm4di	-0.15484
hm4di	-0.157686
hm4di	-0.185836
hm4di	-0.171753
hm4di	-0.154085
hm4di	-0.154511
hm4di	-0.151392
hm4di	-0.119664
hm4di	-0.107336
hm4di	-0.164119
hm4di	-0.158569
hm4di	-0.134782
hm4di	-0.11159
[truncated: 18,001 more rows]
