# Supplementary material for: A medullary hub for controlling REM sleep and pontine waves
Source: Nat Commun. 2023 Jul 3;14:3922. doi: 10.1038/s41467-023-39496-0 (PMC10318054; doi:10.1038/s41467-023-39496-0)
Supplement: Supplementary file 4 — Source Data [file 41467_2023_39496_MOESM4_ESM.zip › SupplementaryFigure1_SourceData.xlsx]

## Sheet: Experimental_Subjects
Panel(s)	Species	Strain	Virus	# Mice	# Males	# Females	Age
a	Mus musculus	C57BL/6		3	3	0	4 - 8 wks
b,c	—	—	—	—	—	—	—
d	Mus musculus	C57BL/6		3	3	0	4 - 8 wks
e - i	—	—	—	—	—	—	—

## Sheet: Supplementary_Figure_1d
mouse	section	marker name	# crh cells	# marker cells	# co-expressing cells
Marlin	1	vglut2	32	48	29
Marlin	2	vglut2	53	60	50
Marlin	3	vglut2	23	32	20
Marlin	4	vglut2	37	54	33
Dory	1	vglut2	59	92	59
Dory	2	vglut2	55	72	53
Dory	3	vglut2	23	30	22
Dory	4	vglut2	43	50	42
Nemo	1	vglut2	54	109	46
Nemo	2	vglut2	91	119	90
Nemo	3	vglut2	45	81	41
Nemo	4	vglut2	55	97	52
Marlin	1	gad1	43	74	8
Marlin	2	gad1	52	73	5
Marlin	3	gad1	50	61	6
Marlin	4	gad1	48	81	7
Dory	1	gad1	63	56	6
Dory	2	gad1	25	97	1
Dory	3	gad1	23	58	2
Dory	4	gad1	57	58	6
Nemo	1	gad1	49	92	4
Nemo	2	gad1	55	114	6
Nemo	3	gad1	68	83	4
Nemo	4	gad1	51	95	3
Marlin	1	vglut1	33	35	32
Marlin	2	vglut1	50	48	48
Marlin	3	vglut1	44	47	44
Marlin	4	vglut1	40	41	38
Dory	1	vglut1	49	46	46
Dory	2	vglut1	56	54	53
Dory	3	vglut1	46	50	45
Dory	4	vglut1	31	32	29
Nemo	1	vglut1	37	37	37
Nemo	2	vglut1	39	42	30
Nemo	3	vglut1	46	54	45
Nemo	4	vglut1	62	57	55
