# Supplementary material for: A medullary hub for controlling REM sleep and pontine waves
Source: Nat Commun. 2023 Jul 3;14:3922. doi: 10.1038/s41467-023-39496-0 (PMC10318054; doi:10.1038/s41467-023-39496-0)
Supplement: Supplementary file 4 — Source Data [file 41467_2023_39496_MOESM4_ESM.zip › SupplementaryFigure2_SourceData.xlsx]

## Sheet: Experimental_Subjects
Panel(s)	Species	Strain	Virus	# Mice	# Males	# Females	Age
a - e	Mus musculus	CRH-Cre	GCaMP6s	7	5	2	10 - 15 wks
f - j	Mus musculus	CRH-Cre	GCaMP6s	8	4	4	10 - 16 wks

## Sheet: Supplementary_Figure_2b_top
mouse	state	bin	0.0 Hz	0.5 Hz	1.0 Hz	1.5 Hz	2.0 Hz	2.5 Hz	3.0 Hz	3.5 Hz	4.0 Hz	4.5 Hz	5.0 Hz	5.5 Hz	6.0 Hz	6.5 Hz	7.0 Hz	7.5 Hz	8.0 Hz	8.5 Hz	9.0 Hz	9.5 Hz	10.0 Hz	10.5 Hz	11.0 Hz	11.5 Hz	12.0 Hz	12.5 Hz	13.0 Hz	13.5 Hz	14.0 Hz	14.5 Hz	15.0 Hz	15.5 Hz	16.0 Hz	16.5 Hz	17.0 Hz	17.5 Hz	18.0 Hz	18.5 Hz	19.0 Hz	19.5 Hz	20.0 Hz	20.5 Hz	21.0 Hz	21.5 Hz	22.0 Hz	22.5 Hz	23.0 Hz
sven	NREM	1	0.708	0.724	0.827	1.028	1.384	1.44	1.367	1.158	1.184	1.257	1.247	1.168	1.166	1.123	1.045	0.872	0.909	1.041	1.125	1.04	1.042	1.076	1.054	1.22	1.135	1.227	1.233	1.141	1.157	1.221	1.123	1.203	1.087	0.897	1.063	1.067	1.035	1.044	1.137	1.105	1.081	1.19	1.009	0.987	1.118	1.031	1.106
sven	NREM	2	0.946	0.853	0.936	1.034	1.234	1.44	1.39	1.248	1.052	1.3	1.405	1.07	1.094	0.992	0.946	0.976	0.981	1.074	1.005	1.059	1.264	1.279	1.17	1.092	1.113	1.277	1.278	1.12	1.043	1.09	1.024	1.075	1.146	1.045	1.104	1.069	0.957	1.037	1.184	1.14	1.021	0.961	1.093	1.107	1.126	1.091	1.052
sven	NREM	3	0.903	0.882	1.186	1.219	1.167	1.293	1.199	1.216	1.25	1.226	1.178	1.035	0.911	0.941	0.953	0.905	0.975	1.019	1.063	1.172	1.266	1.265	1.169	1.061	1.161	1.271	1.227	1.246	1.159	1.131	1.135	1.148	1.18	1.261	1.287	1.126	0.971	1.006	1.069	1.068	1.022	1.097	1.217	1.26	1.153	1.137	1.052
sven	NREM	4	0.867	0.809	0.952	1.187	1.188	1.249	1.376	1.245	1.124	1.227	1.269	1.184	0.935	0.951	0.993	1.048	1.023	0.967	1.05	1.13	1.059	1.265	1.411	1.166	1.233	1.175	1.234	1.283	1.205	1.258	1.317	1.242	1.274	1.272	1.121	1.137	1.058	1.155	1.206	1.22	1.16	1.133	1.215	1.211	1.256	1.254	1.152
sven	NREM	5	0.827	0.771	1.048	1.268	1.083	1.163	1.428	1.285	1.056	1.133	1.072	1.064	0.983	0.883	0.822	0.878	0.957	0.94	1.045	1.081	1.122	1.181	1.288	1.397	1.372	1.303	1.147	1.198	1.257	1.208	1.24	1.254	1.26	1.11	1.143	1.1	1.129	1.154	1.049	1.064	1.066	1.005	1.112	1.074	1.034	0.975	0.978
sven	NREM	6	1.159	1.149	1.275	1.35	1.28	1.205	1.353	1.33	1.19	1.225	1.236	1.118	0.898	0.866	0.936	0.958	1.072	1.082	1.035	1.074	1.164	1.039	1.022	1.251	1.382	1.135	1.064	1.034	0.971	1.048	1.156	1.096	1.197	1.096	1.106	1.217	1.191	1.133	1.006	1.006	1.025	0.984	1.033	0.971	1.031	1.002	0.966
sven	NREM	7	0.856	0.891	1.075	1.164	1.217	1.274	1.204	1.121	1.106	1.152	1.114	0.945	0.841	0.849	0.864	0.943	0.975	0.99	1.007	1.062	1.168	1.092	1.229	1.293	1.241	1.335	1.321	1.194	1.215	1.314	1.155	1.076	1.152	1.173	1.227	1.052	1.001	1.081	1.114	1.035	1.146	1.13	1.101	1.163	1.019	1.035	0.922
sven	NREM	8	0.956	0.995	1.142	1.141	1.075	0.997	1.136	1.164	1.251	1.073	1.018	0.989	0.967	0.848	0.848	0.993	1.032	0.906	1.028	1.24	1.24	1.177	1.176	1.169	1.23	1.323	1.399	1.424	1.183	1.052	0.955	0.975	1.063	0.931	1.043	1.051	1.155	1.3	1.106	0.872	1.015	1.008	1.141	1.267	1.198	1.136	1.059
sven	NREM	9	0.819	0.851	1.056	1.119	1.094	1.092	1.113	1.288	1.194	1.006	1.064	0.987	0.905	0.919	0.909	1.01	1.015	1.035	0.922	1.224	1.278	1.117	1.238	1.177	1.242	1.437	1.387	1.381	1.265	1.229	1.106	1.068	0.994	1.062	1.102	1.113	1.14	1.151	1.12	1.093	1.149	1.157	1.149	1.204	1.096	1.161	1.165
sven	NREM	10	0.968	0.948	1.063	1.134	1.167	1.163	1.203	1.178	1.038	1.001	1.073	0.908	0.925	0.963	0.895	0.934	0.961	0.959	1.056	1.311	1.223	1.17	1.302	1.371	1.308	1.331	1.205	1.211	1.225	1.27	1.255	1.217	1.103	1.186	1.177	1.064	1.123	1.108	1.043	1.248	1.066	1.165	1.302	1.216	1.129	1.025	1.106
sven	NREM	11	1.016	1.049	1.234	1.334	1.149	1.068	1.153	1.235	1.17	1.115	0.974	0.845	0.78	0.697	0.763	0.744	0.79	0.869	0.941	1.031	1.108	1.038	1.159	1.149	1.064	1.041	1.073	1.134	1.109	1.036	1.28	1.168	0.851	0.929	1.031	1.088	1.092	1.073	1.075	1.196	0.961	1.047	1.124	1.039	0.973	0.98	1.032
sven	NREM	12	0.982	0.908	1.025	1.164	1.106	1.054	1.318	1.431	1.225	1.181	1.027	0.968	0.946	0.81	0.797	0.768	0.822	0.931	1.118	1.066	1.034	1.254	1.15	1.076	1.134	1.266	1.186	1.227	1.271	1.15	1.273	1.107	0.912	0.982	1.016	0.991	1.049	0.952	1.095	1.068	0.945	1.124	1.186	1.083	1.046	1.058	1.16
sven	NREM	13	0.958	1.1	1.109	1.112	0.971	0.871	1.144	1.275	1.129	1.228	1.084	0.983	0.96	0.897	0.89	0.828	0.796	1.044	1.166	1.176	1.114	1.186	1.146	1.084	1.172	1.238	1.145	1.307	1.255	0.984	1.044	1.054	1.07	1.071	1.05	1.073	1.027	0.941	1.116	1.084	1.075	1.142	1.309	1.244	1.098	0.995	1.024
sven	NREM	14	0.924	0.946	0.995	1.015	1.09	1.098	1.123	1.418	1.154	1.006	1.1	1.077	1.025	0.975	1.011	1.003	0.925	0.979	1.134	1.166	1.202	1.482	1.352	1.193	1.22	1.298	1.221	1.182	1.195	1.06	1.167	1.307	1.419	1.201	1.181	1.215	1.141	1.138	1.254	1.117	1.212	1.164	1.089	1.077	1.071	1.131	1.029
sven	NREM	15	0.866	0.814	0.903	0.938	0.919	1.065	1.146	1.086	1.038	0.954	0.917	0.864	0.895	0.861	1.087	1.001	1.152	1.28	1.264	1.282	1.317	1.305	1.316	1.438	1.401	1.313	1.464	1.459	1.434	1.347	1.292	1.302	1.215	0.982	1.074	1.134	1.135	1.182	1.248	1.258	1.208	1.079	1.139	1.085	1.077	1.125	1.107
sven	NREM	16	0.978	1.021	1.109	1.065	0.999	1.241	1.42	1.434	1.379	1.145	0.928	0.962	0.922	0.788	0.826	0.964	1.044	1.148	1.13	1.234	1.451	1.354	1.328	1.243	1.436	1.377	1.268	1.07	1.284	1.404	1.289	1.17	1.199	1.129	1.1	1.046	1.014	1.076	1.149	1.164	1.053	1.06	1.115	1.016	1.065	1.09	1.005
sven	NREM	17	1.024	1.058	1.098	1.131	1.127	1.084	1.177	1.202	1.089	1.043	0.923	0.904	0.993	0.962	0.857	0.897	0.882	0.947	1.148	1.131	1.166	1.232	1.262	1.287	1.365	1.365	1.381	1.338	1.404	1.477	1.185	1.016	1.166	1.142	1.153	1.135	1.094	1.1	1.195	1.29	1.168	1.127	1.049	1.026	0.99	0.942	0.924
sven	NREM	18	1.085	1.073	1.106	1.047	1.016	1.007	1.157	1.233	1.238	1.146	1.022	0.958	0.969	0.978	0.913	0.968	0.997	1.021	1.069	1.168	1.288	1.278	1.289	1.31	1.374	1.383	1.471	1.443	1.508	1.379	1.319	1.291	1.311	1.278	1.343	1.311	1.095	1.235	1.337	1.252	1.352	1.259	1.232	1.077	1.121	1.116	1.11
sven	NREM	19	1.02	1.008	1.096	1.005	0.967	0.835	1.039	1.217	1.128	1.099	0.976	0.901	0.88	0.969	1.11	1.131	1.056	1.224	1.168	1.294	1.694	1.812	1.757	1.651	1.731	1.784	1.826	1.63	1.707	1.477	1.422	1.431	1.445	1.349	1.312	1.242	1.312	1.437	1.214	1.217	1.249	1.176	1.107	1.195	1.308	1.161	1.201
sven	NREM	20	0.701	0.696	0.921	0.974	0.966	0.912	0.932	1.113	1.071	1.144	1.052	0.986	0.97	1.126	1.297	1.308	1.38	1.35	1.55	1.68	1.731	1.678	1.858	1.671	1.765	2.106	2.029	1.7	1.532	1.544	1.699	1.522	1.433	1.405	1.427	1.339	1.357	1.418	1.274	1.246	1.451	1.572	1.292	1.131	1.175	1.351	1.506
sven	IS	21	0.702	0.718	0.772	0.836	0.828	0.84	0.94	1.024	0.873	0.629	0.637	0.846	1.007	1.418	2.132	2.002	1.805	1.684	1.671	1.855	1.463	1.482	1.598	1.617	1.463	1.737	1.999	1.715	2.031	1.4	1.688	1.384	1.491	1.696	1.534	1.421	1.775	1.965	1.587	1.124	1.019	1.209	1.413	1.344	1.169	1.009	1.255
sven	IS	22	0.718	0.725	0.756	0.789	0.794	0.861	0.956	1.011	0.891	0.615	0.647	0.845	1.025	1.375	1.77	1.822	1.663	1.643	1.706	1.799	1.578	1.49	1.497	1.599	1.607	1.763	1.904	1.59	2.065	1.515	1.723	1.425	1.648	1.821	1.504	1.465	1.818	2.046	1.794	1.2	1.056	1.288	1.321	1.283	1.18	1.042	1.31
sven	IS	23	0.809	0.821	0.71	0.753	0.782	0.861	0.984	0.958	0.886	0.764	0.708	0.953	1.126	1.361	1.745	1.572	1.477	1.405	1.65	1.867	1.314	1.32	1.356	1.51	1.524	1.639	1.781	1.765	2.282	1.69	1.801	1.475	1.65	1.576	1.332	1.386	1.804	1.974	1.641	1.282	1.262	1.33	1.365	1.296	1.214	1.142	1.429
sven	IS	24	0.853	0.763	0.684	0.725	0.773	0.887	1.002	0.997	0.961	0.787	0.778	0.835	1.071	1.407	1.841	1.748	1.618	1.402	1.804	2.125	1.366	1.516	1.435	1.588	1.471	1.608	1.902	1.723	2.071	1.548	1.79	1.509	1.561	1.678	1.399	1.424	1.665	1.711	1.616	1.479	1.457	1.22	1.377	1.399	1.266	1.191	1.346
sven	IS	25	0.628	0.672	0.708	0.748	0.825	0.788	0.88	0.985	0.976	0.899	0.837	0.842	1.095	1.556	2.07	1.83	1.552	1.642	1.852	1.928	1.633	1.813	1.477	1.39	1.331	1.228	1.658	1.437	2.04	1.354	1.443	1.532	1.443	1.815	1.683	1.395	1.417	1.41	1.534	1.456	1.466	1.28	1.457	1.529	1.212	1.14	1.247
sven	IS	26	0.78	0.654	0.792	0.749	0.771	0.812	0.866	0.973	0.921	0.845	0.857	0.982	1.326	1.788	2.263	1.864	1.505	1.391	1.354	1.735	1.382	1.448	1.323	1.151	1.231	1.211	1.26	1.403	1.961	1.449	1.279	1.165	1.298	1.631	1.767	1.542	1.378	1.315	1.338	1.381	1.428	1.432	1.43	1.374	1.158	1.12	1.129
sven	IS	27	0.751	0.549	0.719	0.714	0.729	0.821	0.854	0.947	0.9	0.858	0.886	1.068	1.651	1.934	2.135	1.818	1.563	1.471	1.21	1.691	1.434	1.425	1.513	1.267	1.184	1.238	1.147	1.213	1.77	1.502	1.396	1.393	1.57	1.602	1.472	1.494	1.44	1.372	1.223	1.205	1.322	1.322	1.316	1.119	1.191	1.282	1.117
sven	IS	28	0.598	0.515	0.715	0.662	0.665	0.764	0.777	0.914	0.835	0.801	0.92	1.04	1.625	1.888	2.031	1.786	1.605	1.424	1.335	1.801	1.536	1.51	1.576	1.415	1.412	1.486	1.385	1.35	1.694	1.714	1.475	1.414	1.646	1.463	1.469	1.42	1.36	1.257	1.103	1.2	1.33	1.189	1.133	1.002	1.131	1.254	1.07
sven	IS	29	0.726	0.611	0.748	0.69	0.732	0.704	0.707	0.967	0.882	0.708	0.904	1.087	1.543	2.089	2.015	1.731	1.475	1.165	1.219	1.753	1.573	1.476	1.446	1.696	1.722	1.544	1.476	1.418	1.366	1.554	1.264	1.463	1.598	1.196	1.27	1.157	0.992	1.096	0.901	1.001	1.065	0.975	1.001	1.034	1.112	1.145	1.019
sven	IS	30	0.632	0.558	0.669	0.654	0.745	0.735	0.665	0.885	0.851	0.694	1.002	1.285	1.74	2.291	2.042	1.609	1.299	1.179	1.342	1.633	1.472	1.37	1.29	1.65	1.852	1.633	1.589	1.462	1.5	1.531	1.289	1.401	1.621	1.28	1.161	1.109	0.925	1.112	0.856	0.943	0.939	0.908	0.99	1.032	1.188	1.228	1.009
sven	IS	31	0.59	0.448	0.567	0.588	0.625	0.724	0.729	0.847	0.773	0.771	1.037	1.18	1.688	2.943	2.222	1.431	1.441	1.227	1.175	1.078	0.925	1.059	1.243	1.246	1.27	1.295	1.351	1.275	1.353	1.419	1.497	1.381	1.515	1.269	1.228	1.201	1.033	0.97	0.986	1.08	0.965	0.843	0.847	0.944	1.26	1.059	1.125
sven	IS	32	0.568	0.465	0.542	0.631	0.607	0.727	0.73	0.841	0.805	0.732	0.846	0.954	1.704	3.02	2.386	1.488	1.391	1.205	1.09	0.976	0.855	1.019	1.187	1.071	1.161	1.386	1.458	1.35	1.202	1.248	1.37	1.329	1.371	1.207	1.215	1.203	1.041	0.875	0.905	0.994	0.982	0.823	0.752	0.947	1.307	1.2	1.254
sven	IS	33	0.44	0.424	0.452	0.569	0.54	0.631	0.777	0.841	0.732	0.734	0.864	1.046	1.697	2.785	2.444	1.421	1.474	1.409	0.976	0.776	0.635	0.904	1.189	1.027	1.131	1.334	1.417	1.341	1.321	1.422	1.361	1.095	1.138	1.089	1.11	1.051	0.965	0.77	0.962	1.039	1.004	0.769	0.876	0.952	1.073	1.166	1.071
sven	IS	34	0.505	0.433	0.439	0.521	0.49	0.574	0.772	0.836	0.702	0.584	0.755	1.008	1.801	2.834	2.581	1.331	1.286	1.322	0.986	0.782	0.644	0.837	1.075	0.857	0.868	0.999	1.18	1.253	1.27	1.308	1.206	0.968	1.059	1.034	1.102	1.129	0.975	0.834	1.004	0.938	1.058	0.839	0.848	1	0.969	1.076	0.96
sven	IS	35	0.55	0.481	0.441	0.516	0.563	0.634	0.811	0.895	0.678	0.532	0.76	0.971	1.675	2.844	2.743	1.539	1.129	1.114	0.913	0.945	0.771	0.729	1.076	0.899	0.946	0.798	0.962	1.22	1.11	1.213	0.983	0.842	1.078	1.032	1.201	1.384	1.141	1.133	1.156	1.069	1.082	0.783	0.841	1.042	1.034	1.22	0.981
sven	IS	36	0.501	0.437	0.479	0.544	0.665	0.698	0.761	0.854	0.664	0.568	0.655	1.028	1.883	2.993	2.758	1.466	0.997	1.096	0.946	0.958	0.803	0.72	0.915	0.844	1.172	0.989	0.98	1.134	1.017	1.211	0.996	0.903	1.089	0.94	1.079	1.355	0.973	1.071	1.224	1.121	0.954	0.765	0.98	1.017	1.021	1.054	0.893
sven	IS	37	0.491	0.427	0.474	0.649	0.722	0.709	0.654	0.765	0.67	0.571	0.815	0.959	1.998	2.92	2.266	1.146	0.883	1.044	0.905	0.941	0.938	0.905	0.857	0.894	1.016	1.027	0.875	1.19	1.193	1.146	1.298	0.915	1.18	1.059	1.148	1.28	1.043	1.061	1.141	1.051	1.076	0.905	0.93	0.948	1.009	0.942	0.937
sven	IS	38	0.403	0.378	0.433	0.593	0.561	0.576	0.583	0.757	0.699	0.634	0.85	1.014	2.283	2.845	2.057	1.205	0.865	0.962	0.88	0.931	0.944	1.064	0.874	0.928	1.049	0.997	0.896	1.206	1.19	1.099	1.12	0.852	1.115	1.053	1.101	1.24	1.04	1.022	0.978	0.859	0.912	0.913	0.933	0.913	0.937	0.964	0.981
sven	IS	39	0.448	0.359	0.417	0.52	0.467	0.461	0.63	0.773	0.697	0.624	0.854	1.224	2.789	2.9	1.971	1.284	0.913	0.935	0.886	0.951	0.817	0.952	0.863	0.882	1.208	1.069	0.838	1.081	1.201	1.121	1.093	0.928	1.181	0.993	1.038	1.113	0.881	1.012	0.956	0.72	0.733	0.727	0.804	0.87	0.972	0.987	1.001
sven	IS	40	0.439	0.37	0.443	0.501	0.473	0.491	0.629	0.776	0.818	0.738	0.847	1.246	2.891	2.982	1.881	1.27	0.978	0.975	0.846	0.893	0.82	0.96	0.808	0.815	1.12	1.053	0.83	1.076	1.114	1.084	1.109	0.923	1.209	1.03	1.044	1.099	0.868	0.957	0.888	0.682	0.758	0.712	0.712	0.836	0.972	0.966	0.998
sven	REM	41	0.38	0.322	0.27	0.287	0.327	0.348	0.351	0.459	0.518	0.547	0.528	0.988	3.033	4.072	2.076	1.071	0.771	0.562	0.541	0.565	0.582	0.625	0.57	0.515	0.537	0.614	0.672	0.774	0.733	0.691	0.754	0.698	0.801	0.83	0.886	0.955	0.918	0.84	0.786	0.831	0.947	0.74	0.652	0.598	0.619	0.613	0.694
sven	REM	42	0.433	0.366	0.286	0.25	0.323	0.435	0.394	0.42	0.555	0.579	0.534	1.046	2.47	3.277	2.457	1.404	0.867	0.697	0.593	0.525	0.626	0.64	0.541	0.493	0.523	0.595	0.697	0.811	0.697	0.752	0.768	0.764	0.827	0.841	0.959	0.886	0.749	0.873	0.815	0.792	0.909	0.759	0.713	0.662	0.637	0.627	0.701
sven	REM	43	0.343	0.311	0.285	0.278	0.322	0.414	0.406	0.383	0.503	0.505	0.457	0.896	1.964	2.69	2.591	1.783	1.044	0.829	0.683	0.646	0.687	0.602	0.513	0.51	0.635	0.629	0.623	0.676	0.689	0.677	0.664	0.689	0.728	0.804	0.842	0.806	0.794	0.7	0.675	0.747	0.778	0.779	0.687	0.614	0.722	0.669	0.717
sven	REM	44	0.276	0.255	0.281	0.302	0.329	0.42	0.38	0.481	0.528	0.414	0.456	0.817	1.594	2.791	2.931	2.101	1.075	0.915	0.878	0.807	0.595	0.565	0.63	0.627	0.61	0.652	0.68	0.741	0.688	0.709	0.755	0.67	0.767	0.86	0.904	0.929	0.775	0.83	0.775	0.71	0.743	0.869	0.812	0.757	0.818	0.724	0.795
sven	REM	45	0.196	0.205	0.248	0.259	0.331	0.352	0.439	0.456	0.525	0.402	0.455	0.882	1.774	2.847	2.734	1.781	1.206	1.047	0.785	0.724	0.562	0.691	0.727	0.656	0.562	0.605	0.674	0.657	0.629	0.614	0.677	0.674	0.861	0.843	0.929	0.855	0.715	0.847	0.869	0.701	0.736	0.743	0.696	0.762	0.839	0.697	0.848
sven	REM	46	0.247	0.278	0.317	0.298	0.286	0.339	0.405	0.437	0.502	0.397	0.467	0.838	2.1	2.908	2.58	2.043	1.395	0.921	0.669	0.657	0.576	0.504	0.586	0.594	0.528	0.661	0.746	0.648	0.604	0.67	0.729	0.762	0.788	0.745	0.837	0.785	0.561	0.719	0.748	0.58	0.72	0.746	0.74	0.782	0.671	0.607	0.761
sven	REM	47	0.296	0.284	0.285	0.27	0.259	0.349	0.387	0.457	0.449	0.433	0.527	0.919	1.998	2.44	2.39	2.401	1.438	1.104	1.063	0.911	0.735	0.578	0.633	0.683	0.587	0.716	0.782	0.639	0.632	0.652	0.701	0.723	0.788	0.81	0.793	0.817	0.762	0.872	0.751	0.748	0.985	0.873	0.798	0.979	0.766	0.695	0.792
sven	REM	48	0.304	0.294	0.34	0.304	0.28	0.33	0.396	0.495	0.457	0.487	0.508	1.054	1.923	2.164	2.5	2.4	1.601	1.233	1.137	0.904	0.613	0.674	0.736	0.727	0.774	0.766	0.785	0.713	0.71	0.731	0.72	0.606	0.687	0.866	0.759	0.774	0.77	0.798	0.728	0.906	1.033	0.829	0.776	0.855	0.799	0.889	0.843
sven	REM	49	0.381	0.363	0.361	0.33	0.345	0.336	0.376	0.452	0.449	0.535	0.516	0.872	1.47	1.782	2.299	2.625	2.108	1.781	1.739	1.343	1.263	1.318	1.208	1.05	1.014	1.05	0.879	0.811	0.9	0.945	0.89	0.81	0.862	0.941	0.799	0.847	0.911	0.902	0.946	1.119	1.147	1.059	1.085	1.162	1.01	1.082	1.08
sven	REM	50	0.324	0.309	0.305	0.281	0.341	0.328	0.292	0.377	0.399	0.509	0.544	1.122	1.89	2.082	2.286	2.478	2.14	1.746	1.36	0.966	0.882	0.885	0.965	0.771	0.869	0.831	0.74	0.728	0.797	0.753	0.703	0.715	0.685	0.845	0.766	0.812	0.923	0.909	0.902	0.859	0.923	0.862	0.889	1	0.802	1.024	1.16
sven	REM	51	0.241	0.294	0.3	0.255	0.257	0.284	0.271	0.368	0.355	0.401	0.606	1.204	1.752	2.373	2.514	1.955	1.405	1.176	1.161	0.937	0.975	0.87	1.018	0.925	0.882	0.816	0.935	0.829	0.887	0.884	0.773	0.722	0.683	0.77	0.795	0.812	0.879	0.926	0.92	0.903	0.818	0.804	0.869	0.856	0.801	0.94	0.829
sven	REM	52	0.313	0.289	0.301	0.28	0.277	0.279	0.286	0.374	0.381	0.415	0.626	1.07	1.478	2.049	2.091	2.079	1.84	2.073	1.917	1.256	1.052	0.771	0.847	0.768	0.907	0.769	0.765	0.729	0.897	0.898	0.816	0.77	0.775	0.841	0.868	0.766	0.85	0.961	1.089	1.006	1.041	1.001	0.965	0.999	0.852	0.822	0.816
sven	REM	53	0.298	0.304	0.323	0.294	0.327	0.302	0.356	0.417	0.368	0.454	0.598	1.056	1.549	2.222	2.403	2.203	1.9	1.837	1.593	1.141	1.19	0.904	0.92	0.838	0.807	0.673	0.75	0.802	0.7	0.673	0.772	0.79	0.839	0.872	0.85	0.818	0.853	0.923	0.958	0.96	0.871	0.941	0.886	1.038	1.02	0.811	0.635
sven	REM	54	0.239	0.25	0.285	0.299	0.295	0.342	0.334	0.37	0.335	0.369	0.564	0.987	1.558	2.007	2.45	2.146	1.794	1.685	1.394	1.268	1.435	1.307	1.093	0.988	0.993	0.851	0.888	0.866	0.788	0.864	0.915	0.845	0.705	0.765	0.785	0.809	0.841	0.879	0.886	0.987	0.975	0.875	0.943	1.065	0.995	0.854	0.81
sven	REM	55	0.237	0.258	0.273	0.314	0.35	0.331	0.39	0.33	0.346	0.384	0.709	1.037	1.64	2.058	1.991	1.977	2.195	1.823	1.44	1.186	1.385	1.301	0.955	1.077	0.916	0.72	0.744	0.92	0.835	0.708	0.681	0.76	0.747	0.728	0.69	0.748	0.83	0.959	0.893	0.959	0.871	0.646	0.707	0.943	0.88	0.743	0.8
sven	REM	56	0.326	0.258	0.233	0.257	0.305	0.308	0.363	0.353	0.349	0.365	0.607	0.979	1.556	2.036	1.858	2.308	2.474	1.589	1.145	1.104	1.083	1.059	0.946	0.867	0.76	0.63	0.591	0.77	0.809	0.632	0.678	0.876	0.93	0.879	0.797	0.756	0.852	0.922	0.867	0.803	0.663	0.665	0.63	0.81	0.909	0.928	0.875
sven	REM	57	0.315	0.242	0.229	0.283	0.313	0.36	0.305	0.289	0.35	0.421	0.668	1.062	1.402	2.093	2.174	2.361	1.904	1.328	1.043	0.975	0.915	0.767	0.813	0.861	0.751	0.69	0.703	0.744	0.711	0.681	0.768	0.826	0.944	0.869	0.744	0.77	0.776	0.8	0.823	0.704	0.638	0.693	0.862	0.839	0.852	0.877	0.737
sven	REM	58	0.353	0.244	0.242	0.237	0.3	0.28	0.274	0.307	0.356	0.428	0.619	0.909	1.485	1.948	2.141	2.462	2.126	1.357	1.075	1.052	1.132	1.061	1.091	0.972	0.812	0.844	0.731	0.634	0.638	0.683	0.725	0.79	0.807	0.796	0.704	0.911	0.981	0.813	0.816	0.793	0.754	0.87	0.861	0.862	0.992	0.941	1
sven	REM	59	0.259	0.211	0.25	0.264	0.307	0.31	0.282	0.359	0.406	0.411	0.527	0.926	1.417	1.73	2.116	2.465	2.273	1.533	1.321	1.279	1.15	1.198	1.121	0.916	0.73	0.678	0.674	0.644	0.583	0.613	0.682	0.83	0.706	0.764	0.775	0.936	0.888	0.763	0.727	0.761	0.682	0.65	0.69	0.777	0.774	0.688	0.856
sven	REM	60	0.332	0.299	0.327	0.294	0.349	0.382	0.348	0.417	0.404	0.426	0.625	1.003	1.491	1.464	1.71	1.849	1.378	1.469	1.565	1.218	0.948	1.042	0.99	0.85	0.736	0.665	0.604	0.471	0.457	0.566	0.609	0.664	0.581	0.623	0.783	0.904	0.823	0.657	0.742	0.765	0.636	0.577	0.658	0.739	0.641	0.688	0.776
sven	wake	61	1.21	1.249	0.993	0.746	0.646	0.562	0.484	0.602	0.564	0.626	0.644	0.558	0.611	0.69	0.669	0.452	0.442	0.504	0.521	0.52	0.537	0.564	0.396	0.395	0.426	0.49	0.465	0.475	0.518	0.517	0.525	0.585	0.652	0.552	0.564	0.593	0.631	0.507	0.526	0.615	0.64	0.629	0.546	0.754	0.782	0.737	0.693
sven	wake	62	1.236	1.227	1.014	0.768	0.617	0.555	0.553	0.669	0.588	0.644	0.759	0.657	0.666	0.727	0.658	0.44	0.499	0.577	0.562	0.504	0.528	0.583	0.416	0.405	0.418	0.492	0.453	0.513	0.538	0.544	0.517	0.501	0.521	0.547	0.54	0.558	0.639	0.561	0.537	0.605	0.587	0.56	0.556	0.774	0.844	0.839	0.768
sven	wake	63	1.239	1.24	0.917	0.663	0.592	0.543	0.637	0.814	0.631	0.692	0.811	0.783	0.639	0.65	0.597	0.462	0.471	0.527	0.528	0.462	0.527	0.562	0.444	0.403	0.415	0.447	0.492	0.505	0.493	0.544	0.573	0.579	0.614	0.562	0.597	0.595	0.7	0.638	0.532	0.654	0.692	0.592	0.567	0.728	0.892	0.911	0.769
sven	wake	64	1.472	1.335	0.841	0.59	0.655	0.569	0.709	0.853	0.714	0.734	0.859	1.008	0.75	0.718	0.618	0.485	0.433	0.387	0.34	0.381	0.548	0.608	0.531	0.435	0.47	0.553	0.602	0.59	0.559	0.611	0.646	0.599	0.664	0.561	0.534	0.669	0.715	0.667	0.638	0.74	0.738	0.65	0.662	0.747	0.756	0.734	0.795
sven	wake	65	1.245	1.229	0.826	0.582	0.64	0.627	0.773	0.882	0.717	0.867	0.965	0.987	0.837	0.894	0.705	0.505	0.392	0.379	0.383	0.421	0.525	0.62	0.571	0.445	0.453	0.493	0.592	0.563	0.513	0.605	0.653	0.471	0.522	0.591	0.584	0.65	0.664	0.654	0.626	0.663	0.738	0.673	0.644	0.828	0.913	0.734	0.832
sven	wake	66	0.64	0.735	0.564	0.483	0.548	0.687	0.878	0.927	0.762	0.782	0.873	0.95	0.991	0.9	0.575	0.4	0.41	0.456	0.51	0.476	0.454	0.494	0.502	0.457	0.449	0.477	0.532	0.439	0.435	0.572	0.552	0.441	0.54	0.589	0.535	0.535	0.497	0.666	0.667	0.659	0.692	0.673	0.698	0.759	0.836	0.752	0.838
sven	wake	67	0.755	0.881	0.594	0.473	0.589	0.76	1.027	0.967	0.795	0.727	0.788	0.987	0.936	0.812	0.645	0.514	0.554	0.62	0.591	0.52	0.607	0.532	0.466	0.471	0.53	0.536	0.62	0.56	0.463	0.625	0.783	0.793	0.694	0.584	0.557	0.605	0.642	0.767	0.797	0.682	0.668	0.737	0.754	0.772	0.785	0.825	0.779
sven	wake	68	1.557	1.338	0.9	0.633	0.713	0.792	1.097	0.998	0.777	0.922	1.001	1.009	0.891	0.795	0.708	0.659	0.555	0.648	0.579	0.49	0.597	0.511	0.517	0.574	0.524	0.434	0.565	0.637	0.572	0.698	0.743	0.64	0.672	0.596	0.577	0.646	0.713	0.679	0.798	0.697	0.606	0.704	0.716	0.726	0.786	0.794	0.692
sven	wake	69	1.11	1.064	0.873	0.733	0.721	0.623	0.907	0.998	0.786	0.867	0.945	0.994	0.956	0.775	0.887	0.861	0.797	0.793	0.616	0.554	0.546	0.399	0.467	0.535	0.5	0.517	0.509	0.603	0.709	0.777	0.687	0.608	0.643	0.64	0.63	0.672	0.76	0.78	0.793	0.673	0.667	0.8	0.715	0.678	0.828	0.891	0.779
sven	wake	70	0.817	0.696	0.634	0.635	0.702	0.618	0.792	0.81	0.643	0.655	0.747	0.796	0.834	0.677	0.923	1.024	1.028	0.947	0.792	0.628	0.61	0.558	0.538	0.518	0.497	0.485	0.546	0.715	0.81	0.769	0.704	0.633	0.692	0.689	0.712	0.804	0.919	0.762	0.85	0.66	0.621	0.762	0.757	0.702	0.784	0.863	0.999
sven	wake	71	0.95	0.778	0.658	0.612	0.637	0.697	0.891	0.857	0.636	0.628	0.864	0.857	0.841	0.691	0.7	1.118	1.154	0.848	0.742	0.691	0.562	0.555	0.629	0.557	0.599	0.592	0.534	0.541	0.702	0.694	0.678	0.66	0.77	0.797	0.775	0.734	0.821	0.73	0.771	0.779	0.743	0.742	0.812	0.758	0.677	0.763	0.848
sven	wake	72	1.382	1.107	0.832	0.638	0.544	0.669	0.913	0.873	0.679	0.739	0.893	0.921	0.996	0.823	0.892	1.113	1.161	0.746	0.649	0.614	0.564	0.562	0.581	0.615	0.659	0.684	0.603	0.544	0.688	0.733	0.712	0.729	0.769	0.802	0.731	0.625	0.732	0.755	0.859	0.831	0.802	0.838	0.876	0.863	0.821	0.787	0.891
sven	wake	73	1.566	1.385	1.086	0.774	0.726	0.759	0.889	0.916	0.655	0.745	1.098	0.969	0.977	0.824	0.85	1.145	1.064	0.705	0.677	0.701	0.673	0.743	0.652	0.7	0.647	0.792	0.642	0.528	0.654	0.8	0.768	0.829	0.799	0.9	0.781	0.735	0.843	0.666	0.78	0.765	0.833	0.806	0.801	0.767	0.89	0.863	0.874
sven	wake	74	1.866	1.804	1.409	0.934	0.868	0.859	0.956	1.053	0.736	0.808	1.067	0.855	0.928	0.89	0.956	1.255	1.275	0.813	0.662	0.789	0.673	0.612	0.673	0.693	0.66	0.804	0.635	0.546	0.711	0.756	0.604	0.709	0.814	0.87	0.715	0.746	0.904	0.713	0.694	0.712	0.77	0.867	0.848	0.745	0.882	0.794	0.814
sven	wake	75	2.356	2.282	1.672	1.096	0.895	0.855	0.909	0.971	0.76	0.699	0.914	0.877	0.965	0.967	0.917	1.045	1.127	0.863	0.693	0.791	0.664	0.611	0.705	0.656	0.66	0.851	0.65	0.582	0.745	0.78	0.598	0.649	0.804	1.012	0.807	0.691	0.819	0.648	0.648	0.655	0.708	0.821	0.937	0.801	0.87	0.895	0.848
sven	wake	76	1.864	2.219	1.384	1.106	1.085	1.025	1.044	0.841	0.853	0.866	0.951	0.943	0.976	0.883	0.914	0.885	0.907	0.907	0.794	0.759	0.69	0.673	0.741	0.68	0.557	0.603	0.525	0.596	0.663	0.643	0.566	0.704	0.809	0.837	0.81	0.679	0.779	0.716	0.638	0.721	0.761	0.602	0.656	0.708	0.982	0.835	0.723
sven	wake	77	1.671	1.903	1.263	1.256	1.277	1.211	1.062	0.851	0.89	0.919	0.976	0.925	1.027	0.921	0.985	0.856	0.803	0.606	0.692	0.809	0.665	0.671	0.819	0.724	0.534	0.603	0.547	0.671	0.674	0.628	0.738	0.788	0.799	0.815	0.868	0.788	0.69	0.739	0.789	0.782	0.809	0.735	0.739	0.845	1.055	0.815	0.62
sven	wake	78	1.077	1.162	1.038	1.193	1.27	1.211	1.109	0.91	0.809	0.874	0.939	0.972	1.014	1.011	0.892	0.802	0.741	0.593	0.687	0.706	0.603	0.714	0.89	0.837	0.617	0.595	0.554	0.71	0.601	0.595	0.813	0.811	0.762	0.782	0.817	0.843	0.767	0.735	0.789	0.716	0.773	0.771	0.862	0.873	1.002	0.858	0.72
sven	wake	79	0.717	0.799	0.826	1.074	1.114	1.061	1.048	1.007	0.829	0.706	0.801	0.991	0.99	1.008	0.798	0.692	0.729	0.616	0.71	0.772	0.656	0.704	0.829	0.819	0.727	0.696	0.61	0.605	0.566	0.568	0.776	0.891	0.808	0.766	0.788	0.832	0.858	0.757	0.877	0.782	0.818	0.87	0.901	0.807	0.888	0.853	0.843
sven	wake	80	1.053	1.054	1.057	1.115	1.126	1.142	1.055	0.974	0.877	0.873	0.914	0.893	0.931	1.02	0.868	0.734	0.726	0.711	0.739	0.777	0.714	0.7	0.727	0.825	0.911	0.854	0.705	0.681	0.589	0.67	0.89	1.025	0.94	0.843	0.749	0.771	1.012	0.901	0.838	0.687	0.72	1.007	1.036	0.941	0.942	0.816	0.754
oz	NREM	1	0.838	0.828	0.707	0.724	0.895	0.949	1.049	0.908	0.99	1.083	1.19	1.11	0.906	0.888	0.897	0.944	1.079	1.116	1.205	1.297	1.224	1.208	1.146	1.167	1.127	1.336	1.198	1.107	1.245	1.236	1.323	1.325	1.106	0.981	1.104	1.173	1.291	1.398	1.335	1.18	1.16	1.314	1.343	1.122	1.099	1.289	1.363
oz	NREM	2	0.656	0.818	0.75	0.734	0.91	1.095	1.176	1.098	1.232	1.105	1.085	1.1	1.159	1.279	1.331	1.203	1.328	1.459	1.471	1.259	1.143	1.065	1.183	1.436	1.437	1.359	1.197	1.279	1.317	1.299	1.161	1.15	1.158	1.418	1.422	1.279	1.013	1.082	1.287	1.284	1.277	1.365	1.349	1.41	1.242	1.207	1.063
oz	NREM	3	0.836	0.841	1.143	0.921	0.984	1.208	1.137	1.13	1.321	1.233	1.27	1.302	1.048	0.866	1.052	1.084	1.031	1.275	1.482	1.251	1.469	1.295	1.436	1.435	1.482	1.275	0.984	1.074	1.396	1.477	1.285	1.3	1.238	1.134	1.048	1.084	1.117	1.012	1.134	1.271	1.368	1.41	1.244	1.432	1.439	1.297	1.035
oz	NREM	4	0.896	1.082	0.988	0.836	1.098	1.443	1.203	1.182	1.239	1.079	1.01	0.955	0.982	1.185	1.175	1.207	1.178	1.037	1.382	1.536	1.307	1.213	1.352	1.402	1.366	1.225	0.95	1.088	1.362	1.237	1.263	1.048	1.059	1.141	1.155	1.053	1.039	0.989	1.11	1.179	1.183	1.252	1.273	1.149	1.296	1.185	1.11
oz	NREM	5	1.103	1.045	1.098	1.196	1.336	1.532	1.448	1.537	1.627	1.329	1.146	1.199	1.321	1.233	1.095	1.278	1.219	1.266	1.549	1.5	1.454	1.269	1.522	1.531	1.725	1.434	1.313	1.169	1.34	1.304	1.367	1.505	1.521	1.54	1.477	1.349	1.226	1.092	1.289	1.231	1.303	1.324	1.306	1.393	1.582	1.551	1.539
oz	NREM	6	1.104	1.065	1.242	1.021	0.97	1.052	1.174	1.158	1.186	0.935	0.957	0.955	1.097	1.05	1.059	1.027	0.961	1.045	1.27	1.032	0.932	0.952	1.136	1.168	1.194	1.081	1.072	0.955	0.923	0.872	1.009	1.083	1.015	1.005	1.038	1.327	1.28	1.201	1.21	1.132	1.232	1.298	1.214	1.231	1.15	1.002	0.918
oz	NREM	7	1.058	0.975	1.144	1.144	0.966	1.134	1.264	1.312	1.342	1.332	1.242	0.998	0.717	1.08	1.247	1.047	1.066	0.947	1.075	1.033	1.277	1.261	1.243	1.329	1.362	1.215	0.978	0.915	1.003	0.979	1.15	1.494	1.402	1.16	1.084	1.02	0.983	1.035	1.103	1.122	0.999	0.966	0.942	1.141	0.985	0.946	0.917
oz	NREM	8	0.927	0.888	1.141	1.148	1.268	1.422	1.211	1.194	1.319	1.486	1.34	1.095	1.091	1.013	0.903	0.937	1.228	1.525	1.523	1.597	1.61	1.427	1.284	1.552	1.386	1.186	1.257	1.168	1.151	1.212	1.249	1.08	1.014	1.184	1.254	1.255	1.338	1.037	0.86	1.015	1.162	1.335	1.162	1.302	1.16	1.026	1.059
oz	NREM	9	0.816	0.936	1.219	1.318	1.419	1.402	1.27	1.136	1.322	1.382	1.148	1.153	0.918	0.9	1.036	1.19	1.148	1.545	1.489	1.527	1.933	1.496	1.37	1.603	1.619	1.69	1.424	1.342	1.317	1.148	1.314	1.456	1.59	1.377	1.342	0.966	1.14	1.204	1.136	0.99	1.059	1.149	1.133	1.17	1.305	1.367	1.313
oz	NREM	10	1.374	1.319	1.596	1.539	1.504	1.467	1.521	1.384	1.242	1.525	1.139	1.208	1.243	1.221	1.23	1.081	1.038	1.264	1.336	1.32	1.493	1.37	1.13	1.619	1.524	1.379	1.441	1.278	1.242	1.301	1.524	1.49	1.302	1.184	0.983	0.908	0.886	0.965	1.07	1.078	1.169	1.126	1.003	1.035	1.199	1.132	1.188
oz	NREM	11	1.518	1.318	1.476	1.571	1.823	1.729	1.449	1.493	1.38	1.454	1.266	1.299	1.177	1.143	0.976	1.001	1.032	0.987	0.991	0.952	1.144	1.079	0.872	1.203	1.193	1.057	1.146	1.012	1.003	1.231	1.446	1.261	0.877	1.045	0.985	0.97	0.799	0.948	1.169	1.192	1.092	1.067	0.893	0.955	1.069	0.96	0.9
oz	NREM	12	1.211	1.416	1.439	1.31	1.327	1.263	1.052	1.116	1.053	1.103	1.092	0.898	1.125	1.207	0.97	1.162	1.218	1.05	1.047	1.27	1.413	1.416	1.473	1.393	1.292	1.353	1.477	1.323	0.946	1.021	1.297	1.498	1.288	1.299	1.248	1.218	1.17	1.029	1.1	1.237	1.129	0.986	1.059	1.068	1.2	1.099	1.206
oz	NREM	13	1.248	1.331	1.875	1.808	1.563	1.55	1.326	1.272	1.259	1.318	1.234	1.295	1.405	1.537	1.423	1.386	1.243	1.321	1.554	1.888	2.11	2.027	1.57	2.177	2.145	1.788	1.484	1.717	1.496	1.438	1.43	1.635	1.741	1.907	1.499	1.295	1.438	1.487	1.362	1.268	1.231	1.259	1.443	1.364	1.39	1.224	1.27
oz	NREM	14	1.099	1.266	1.382	1.342	1.418	1.346	1.241	1.16	1.053	1.156	1.192	1.128	1.24	1.249	1.026	1.267	1.458	1.264	1.239	1.347	1.436	1.333	1.057	1.469	1.481	1.376	1.486	1.374	1.278	1.125	0.995	1.232	1.2	1.223	1.137	1.051	1.176	1.182	1.114	1.076	1.227	1.219	1.159	1.072	1.086	1.003	1.139
oz	NREM	15	0.826	0.925	1.133	1.19	1.028	1.264	1.305	1.234	1.253	1.256	1.213	1.018	1.062	1.032	0.984	1.222	1.28	1.19	1.167	1.145	1.36	1.277	1.085	1.093	1.143	1.184	1.296	1.465	1.453	0.944	0.978	1.114	1.381	1.294	1.119	0.938	1.048	1.177	1.237	1.159	1.285	1.206	1.206	1.365	1.414	1.249	0.971
oz	NREM	16	1.058	0.968	0.841	0.901	0.93	1.414	1.539	1.152	1.085	1.14	1.163	1.02	1.164	1.027	0.966	1.14	1.289	1.209	1.56	1.231	1.192	1.273	1.045	1.069	1.064	1.041	0.994	1.396	1.367	1.096	1.132	1.121	1.235	0.811	1.061	1.106	1.189	1.261	1.429	1.263	1.102	1.108	1.136	0.998	0.993	1.115	0.841
oz	NREM	17	1.385	1.316	1.386	1.443	1.285	1.464	1.64	1.435	1.11	1.104	1.047	1.082	1.183	1.285	1.28	1.224	1.18	1.41	1.618	1.525	1.116	1.13	1.401	1.583	1.389	1.195	1.417	1.756	1.544	1.264	1.187	1.239	1.339	1.089	1.146	1.225	1.368	1.356	1.245	1.285	1.272	1.346	1.252	1.054	0.967	1.014	1.079
oz	NREM	18	0.872	0.986	1.105	1.064	1.26	1.38	1.401	1.206	1.132	1.261	1.099	1.289	1.209	1.172	1.525	1.329	1.326	1.689	1.686	1.531	1.412	1.412	1.595	1.579	1.269	1.284	1.446	1.513	1.346	1.399	1.441	1.503	1.177	1.222	1.593	1.611	1.205	1.243	1.1	1.177	1.162	1.101	1.245	1.165	1.153	1.304	1.436
oz	NREM	19	1.053	0.981	1.227	1.231	1.175	1.391	1.543	1.501	1.095	1.467	1.338	1.118	1.254	1.162	1.555	1.564	1.486	1.576	1.633	1.93	1.801	1.563	1.703	1.687	1.471	1.497	1.639	1.66	1.676	1.545	1.58	1.881	1.686	1.405	1.614	1.995	1.673	1.371	1.349	1.536	1.609	1.484	1.33	1.218	1.419	1.312	1.506
oz	NREM	20	1.066	1.133	1.268	1.056	1.207	1.489	1.412	1.515	1.297	1.328	1.104	0.995	1.157	1.541	1.919	1.627	1.642	1.701	1.569	2.003	2.398	1.913	1.661	1.564	1.716	1.923	1.779	1.835	1.772	1.477	1.334	1.436	1.849	1.754	1.574	1.859	1.947	1.592	1.436	1.387	1.351	1.214	1.2	1.258	1.228	1.203	1.228
oz	IS	21	0.745	0.539	0.551	0.636	0.82	0.671	0.572	0.684	0.742	0.716	0.731	0.933	1.539	2.504	2.583	2.048	1.608	1.751	1.355	1.508	1.63	1.385	1.372	1.417	1.462	1.634	1.632	1.66	1.34	1.674	1.684	1.181	1.266	1.553	1.305	1.297	1.367	1.25	1.235	1.614	1.797	1.476	1.061	0.775	0.907	1.046	1.45
oz	IS	22	0.745	0.537	0.556	0.639	0.809	0.684	0.587	0.681	0.724	0.701	0.719	0.923	1.501	2.446	2.534	1.992	1.686	1.831	1.361	1.545	1.667	1.409	1.377	1.425	1.471	1.614	1.607	1.684	1.326	1.622	1.675	1.217	1.271	1.579	1.362	1.349	1.374	1.218	1.177	1.621	1.714	1.502	1.105	0.821	0.952	1.078	1.466
oz	IS	23	0.587	0.515	0.502	0.667	0.686	0.694	0.604	0.697	0.752	0.675	0.68	0.948	1.245	2.295	2.271	1.659	1.768	1.796	1.109	1.254	1.452	1.294	1.366	1.098	1.214	1.172	1.492	1.808	1.506	1.281	1.308	1.326	1.236	1.421	1.329	1.171	1.112	0.938	1.049	1.37	1.559	1.764	1.053	0.896	1.066	0.94	1.214
oz	IS	24	0.503	0.495	0.419	0.639	0.621	0.656	0.594	0.728	0.9	0.775	0.683	1.112	1.564	2.747	2.399	1.74	1.798	1.661	1.288	1.267	1.109	1.357	1.48	1.29	1.513	1.134	1.401	1.8	1.594	1.306	1.502	1.474	1.3	1.347	1.161	1.023	1.06	0.946	1.071	1.241	1.601	1.901	1.127	1.154	1.111	0.893	1.249
oz	IS	25	0.525	0.482	0.519	0.511	0.477	0.704	0.711	0.764	0.964	0.817	0.651	1.02	1.707	2.434	2.231	1.916	1.899	1.34	1.164	1.137	1.16	1.463	1.407	1.492	1.589	1.519	1.74	1.615	1.387	1.329	1.895	1.655	1.211	1.273	1.011	0.928	1.043	0.862	1.056	1.088	1.316	1.951	1.379	1.127	1.111	0.983	1.113
oz	IS	26	0.648	0.514	0.609	0.49	0.479	0.741	0.75	0.757	0.865	0.872	0.636	0.972	1.721	2.293	2.133	1.79	1.852	1.326	1.077	1.041	1.17	1.49	1.495	1.673	1.505	1.458	1.7	1.514	1.28	1.327	1.826	1.491	1.209	1.272	0.979	0.944	1.101	0.911	1.008	1.013	1.227	1.744	1.391	0.893	0.968	1.045	0.962
oz	IS	27	0.708	0.565	0.668	0.554	0.551	0.764	0.836	0.752	0.788	0.933	0.607	0.94	1.77	2.231	1.837	1.745	1.88	1.457	1.018	0.942	1.258	1.327	1.385	1.404	1.418	1.628	1.759	1.58	1.269	1.407	1.767	1.378	1.132	1.328	0.98	0.831	1.095	1.168	1.086	0.876	1.194	1.541	1.311	1.005	0.913	1.017	0.897
oz	IS	28	0.766	0.604	0.724	0.621	0.676	0.809	0.991	0.874	0.872	1.067	0.716	1.081	1.842	2.41	1.901	1.669	1.742	1.419	0.993	0.919	1.339	1.28	1.227	1.166	1.225	1.719	1.829	1.522	1.193	1.41	1.954	1.46	1.02	1.153	0.872	0.878	1.209	1.181	1.173	0.973	1.14	1.389	1.176	0.996	0.845	0.909	0.743
oz	IS	29	0.665	0.59	0.676	0.628	0.736	0.84	0.98	0.814	0.772	1.163	1.033	1.332	2.013	2.168	2.005	1.512	1.7	1.497	1.038	0.875	1.176	1.166	1.242	1.301	1.218	1.481	1.544	1.438	1.13	1.217	1.706	1.43	1.164	1.105	0.848	1.078	1.18	0.985	1.087	0.874	0.821	0.942	1.074	0.996	0.857	0.897	0.796
oz	IS	30	0.416	0.328	0.412	0.471	0.661	0.743	0.78	0.626	0.518	0.912	1.009	1.313	1.961	2.361	2.153	1.444	1.769	1.988	1.424	0.732	1.306	1.303	1.05	1.257	1.142	1.584	1.496	1.467	1.354	1.409	1.713	1.43	1.198	1.24	0.864	1.089	1.201	1.04	1.219	1.078	0.854	0.849	0.994	1.169	1.167	1.064	0.888
oz	IS	31	0.358	0.276	0.369	0.359	0.466	0.551	0.635	0.587	0.434	0.677	0.792	1.114	1.898	2.507	2.205	1.331	1.276	1.84	1.675	0.917	1.199	1.318	1.056	1.395	1.36	1.577	1.274	1.286	1.516	1.362	1.492	1.396	1.279	1.421	0.981	1.163	1.326	0.936	1.065	1.187	1	0.993	1.119	1.168	1.21	0.951	0.898
oz	IS	32	0.446	0.371	0.366	0.335	0.392	0.507	0.631	0.622	0.514	0.69	0.755	0.873	1.562	2.211	2.182	1.446	1.249	1.482	1.422	1.25	1.402	1.375	1.155	1.678	1.423	1.144	0.939	1.033	1.408	1.308	1.21	1.424	1.314	1.478	1.201	1.058	1.017	0.737	0.948	0.995	1.102	0.994	1.045	0.94	1.006	0.807	0.86
oz	IS	33	0.408	0.364	0.353	0.359	0.314	0.412	0.544	0.564	0.503	0.543	0.672	1.036	1.298	1.636	1.932	1.332	1.318	1.456	1.271	1.257	1.41	1.2	1.096	1.679	1.48	1.156	0.854	0.908	1.462	1.214	0.877	1.132	1.084	1.088	1.09	0.915	0.805	0.818	1.038	1.045	1.312	1.31	1.332	1.061	1.053	0.738	0.801
oz	IS	34	0.378	0.413	0.328	0.346	0.305	0.383	0.554	0.527	0.506	0.515	0.715	1.173	1.321	1.314	1.906	1.613	1.545	1.586	1.299	1.241	1.366	1.27	1.146	1.517	1.464	1.251	0.888	0.875	1.398	1.209	1.009	1.12	1.007	0.874	1.042	1.037	0.822	0.947	1.175	1.161	1.394	1.543	1.452	1.112	1.044	0.9	0.937
oz	IS	35	0.367	0.443	0.294	0.318	0.277	0.345	0.448	0.461	0.504	0.478	0.652	1.178	1.298	1.111	1.92	2.013	1.814	1.719	1.385	1.319	1.412	1.37	1.19	1.363	1.367	1.16	0.833	0.856	1.456	1.414	1.06	1.048	1.014	0.976	1.064	1.083	0.902	1.042	1.119	1.116	1.37	1.56	1.344	1.079	0.954	1.037	0.991
oz	IS	36	0.373	0.354	0.242	0.276	0.262	0.342	0.374	0.412	0.432	0.377	0.683	1.122	1.252	1.37	2.197	2.116	1.485	1.422	1.223	1.083	1.22	1.398	1.222	1.042	1.17	1.196	0.887	1.023	1.355	1.229	0.94	0.89	0.817	0.821	0.932	0.925	0.892	0.935	0.934	0.947	1.083	1.128	1.151	0.93	0.884	1.091	0.951
oz	IS	37	0.335	0.248	0.169	0.225	0.259	0.281	0.309	0.464	0.385	0.302	0.637	0.839	1.276	1.837	2	1.925	1.13	1.328	1.245	0.924	0.947	1.157	1.216	0.925	1.117	1.209	0.891	1.047	1.292	1.077	0.902	0.996	0.951	0.874	0.791	0.794	0.866	0.947	0.978	0.924	1.122	1.117	1.222	0.911	0.923	1.162	0.773
oz	IS	38	0.299	0.201	0.139	0.2	0.252	0.283	0.384	0.499	0.314	0.287	0.594	0.729	1.295	1.986	1.874	1.626	1.26	1.373	1.114	0.866	0.956	1.081	1.237	0.96	1.063	1.205	0.971	0.931	1.108	1.057	1.018	0.955	0.894	0.947	0.944	0.65	0.737	0.975	1	0.844	1.072	0.987	1.121	0.961	0.91	1.089	0.723
oz	IS	39	0.201	0.142	0.132	0.18	0.238	0.301	0.432	0.483	0.299	0.311	0.448	0.661	1.339	1.979	1.933	1.688	1.396	1.432	0.964	0.739	0.937	1.066	1.186	0.908	0.829	1.156	1.11	0.984	1.059	1.005	1.269	1.061	0.955	0.928	1.072	0.824	0.818	0.901	0.907	0.773	1.01	1.053	1.046	1.004	1.102	1.039	0.743
oz	IS	40	0.201	0.142	0.132	0.176	0.238	0.305	0.44	0.481	0.299	0.309	0.429	0.645	1.306	1.849	1.929	1.805	1.403	1.423	0.957	0.726	0.936	1.014	1.118	0.888	0.8	1.158	1.111	0.972	1.029	1.002	1.252	1.027	0.927	0.888	1.047	0.821	0.836	0.904	0.896	0.79	1.013	1.047	1.023	0.987	1.081	1	0.732
oz	REM	41	0.158	0.164	0.121	0.136	0.154	0.174	0.219	0.294	0.267	0.315	0.357	0.289	0.808	1.629	1.886	2.286	1.871	1.423	1.006	1.083	1.057	0.723	0.705	0.793	0.797	0.758	0.859	1.054	0.917	1.08	1.151	0.962	1.028	0.903	0.922	0.926	0.79	0.947	1.038	0.85	0.893	1.018	0.954	0.799	0.917	1.006	0.732
oz	REM	42	0.127	0.165	0.142	0.155	0.175	0.201	0.233	0.287	0.247	0.322	0.364	0.473	1.148	1.873	1.918	1.734	1.697	1.26	1.013	0.791	0.694	0.649	0.711	0.723	0.658	0.8	1.056	1.097	0.946	1.006	0.9	0.837	0.939	0.812	0.781	1.066	0.967	0.9	0.916	0.934	0.884	0.828	0.812	0.796	0.944	1.047	0.971
oz	REM	43	0.174	0.16	0.115	0.111	0.121	0.145	0.21	0.264	0.27	0.239	0.251	0.408	0.82	1.518	2.303	1.797	1.825	1.337	1.144	1.335	1.325	0.873	0.736	0.733	0.56	0.745	0.889	0.836	1.006	0.949	0.946	0.654	0.774	0.947	0.892	0.97	0.936	0.952	0.886	0.993	0.806	0.684	0.692	0.817	0.932	0.822	0.925
oz	REM	44	0.166	0.152	0.144	0.182	0.183	0.183	0.256	0.303	0.319	0.334	0.367	0.525	0.796	1.535	2.18	1.378	1.28	1.187	1.155	1.217	1.617	1.101	0.634	1.031	1.122	1.276	1.533	1.089	0.866	1.006	0.983	0.884	1.177	1.207	0.893	1.178	1.206	1.047	0.877	1.068	1.212	1.198	1.073	0.997	1.064	1.081	1.089
oz	REM	45	0.176	0.182	0.178	0.2	0.248	0.231	0.268	0.251	0.268	0.319	0.388	0.583	0.835	1.129	1.791	1.813	1.297	1.832	1.792	1.572	1.465	1.074	0.972	1.127	1.241	1.209	1.562	1.032	0.875	1.018	1.072	1.15	1.217	1.528	1.36	1.5	1.378	1.387	0.929	1.191	1.416	0.983	1.04	1.006	1.007	1.098	1.153
oz	REM	46	0.154	0.127	0.094	0.139	0.168	0.197	0.257	0.212	0.203	0.271	0.341	0.558	0.984	1.074	1.226	1.078	1.301	2.043	2.201	2.46	2.417	1.448	1.232	1.195	1.006	0.821	0.978	1.123	0.785	0.725	0.831	0.936	1.206	1.298	1.229	1.421	1.232	1.348	1.485	1.273	1.262	1.061	0.817	0.806	0.763	0.809	1.099
oz	REM	47	0.133	0.188	0.168	0.173	0.189	0.249	0.26	0.207	0.219	0.27	0.447	0.752	0.797	1.012	1.241	1.518	1.95	2.273	2.107	2.376	1.881	1.566	1.57	1.408	1.182	1.026	0.992	1.155	0.928	0.85	0.984	1.189	1.223	1.508	1.59	1.49	1.295	1.467	1.382	1.219	1.116	0.88	0.782	0.951	0.755	0.896	1.142
oz	REM	48	0.136	0.187	0.188	0.189	0.168	0.23	0.246	0.167	0.175	0.309	0.497	0.696	0.798	1.266	1.372	1.608	2.303	2.403	1.977	1.584	1.218	1.298	1.453	1.222	0.803	0.681	0.866	1.081	0.935	0.857	0.891	1.019	0.984	1.409	1.173	1.025	1.287	1.403	1.127	0.984	0.844	0.785	0.861	1.06	1.005	1.016	1.257
oz	REM	49	0.153	0.179	0.202	0.188	0.153	0.202	0.28	0.263	0.185	0.337	0.588	0.7	1.121	1.436	1.639	1.909	2.282	1.707	1.244	1.073	0.834	0.943	1.071	0.839	0.615	0.732	0.988	1.055	0.958	0.968	0.937	1.225	1.275	1.325	1.2	1.038	0.945	1.31	1.355	1.003	0.928	1.029	1.149	1.096	1.063	1.125	1.252
oz	REM	50	0.132	0.164	0.188	0.169	0.183	0.262	0.288	0.234	0.193	0.338	0.597	0.754	1.062	1.435	1.761	1.912	1.867	1.479	0.811	0.881	0.918	0.846	0.99	0.823	0.752	1.046	1.341	1.055	0.955	0.937	0.996	0.992	1.047	1.103	1.166	1.104	0.849	0.994	1.215	0.964	0.934	1.121	1.145	0.742	0.763	1.025	1.024
oz	REM	51	0.155	0.166	0.149	0.134	0.163	0.206	0.202	0.224	0.225	0.359	0.481	0.687	1.166	1.322	1.32	1.637	1.766	1.257	0.969	0.997	0.698	0.696	0.804	0.754	0.737	1.058	1.228	0.73	0.748	0.984	0.97	0.88	0.961	1.096	0.914	0.946	1.106	1.204	1.151	0.831	0.754	0.868	0.874	0.7	0.709	0.814	0.918
oz	REM	52	0.161	0.168	0.151	0.172	0.222	0.205	0.194	0.244	0.26	0.263	0.348	0.543	1.19	1.388	1.699	2.012	1.841	1.322	1.129	1.19	1.094	0.762	0.733	0.899	0.955	1.088	1.191	0.976	0.923	1.034	1.123	0.98	1.102	1.099	1	1.166	0.996	0.992	1.125	0.934	0.974	0.926	1.198	1.162	0.951	1.001	1.301
oz	REM	53	0.162	0.138	0.144	0.178	0.234	0.248	0.183	0.191	0.236	0.327	0.407	0.492	1.209	1.608	1.689	1.751	1.534	1.326	1.013	0.885	0.756	0.637	0.684	0.715	0.593	0.765	0.966	0.859	0.918	0.78	0.966	1.127	1.207	1.033	0.901	1.078	0.973	0.814	0.998	0.73	0.588	0.691	0.992	1.105	1.03	0.774	0.925
oz	REM	54	0.171	0.168	0.149	0.139	0.173	0.198	0.156	0.158	0.176	0.294	0.354	0.423	0.949	1.522	1.527	1.677	1.649	1.919	1.361	0.979	0.837	0.745	0.849	0.876	0.575	0.739	0.878	0.935	1.017	0.921	1.048	1.04	1.187	0.818	0.915	1.154	0.968	0.936	0.876	0.702	0.746	0.701	1.039	0.852	0.781	0.857	0.938
oz	REM	55	0.299	0.156	0.092	0.09	0.13	0.199	0.202	0.185	0.228	0.256	0.291	0.606	1.081	1.459	1.894	1.921	1.953	1.648	1.266	0.84	0.733	0.852	0.9	0.678	0.621	0.7	0.719	0.741	0.836	0.712	0.86	0.945	0.922	0.789	0.841	0.93	0.967	0.894	0.895	0.664	0.773	0.757	0.834	0.866	0.846	0.854	0.836
oz	REM	56	0.128	0.1	0.103	0.105	0.134	0.164	0.166	0.164	0.248	0.297	0.437	0.766	0.963	1.456	1.823	1.656	1.328	1.362	1.138	0.833	0.564	0.743	0.804	0.489	0.643	0.74	0.785	0.889	0.962	0.794	0.855	0.86	0.957	0.889	0.906	1.2	1.15	0.845	0.685	0.743	1.019	0.904	1.028	0.895	0.761	0.864	0.92
oz	REM	57	0.131	0.113	0.096	0.116	0.14	0.186	0.245	0.231	0.242	0.25	0.318	0.505	0.723	1.163	1.724	1.905	1.434	1.764	1.79	1.475	0.723	0.732	0.872	0.683	0.741	0.909	1.047	1.098	1.046	0.742	0.796	0.838	1.005	1.06	0.937	1.026	1.071	0.874	1.011	0.907	1.063	0.987	0.857	0.91	0.858	0.857	1.04
oz	REM	58	0.143	0.123	0.093	0.12	0.127	0.191	0.234	0.264	0.244	0.241	0.268	0.476	0.734	0.979	1.795	2.425	1.632	1.665	1.506	1.249	0.696	0.593	0.726	0.579	0.674	0.852	0.911	0.912	0.991	0.847	0.845	1.146	1.009	0.98	0.944	0.989	0.83	0.683	0.848	0.836	0.962	0.997	0.933	0.749	0.664	0.846	1.008
oz	REM	59	0.156	0.163	0.118	0.14	0.134	0.117	0.148	0.255	0.299	0.26	0.352	0.617	0.955	1.053	1.36	2.062	1.596	1.101	1.272	0.94	0.639	0.607	0.663	0.451	0.543	0.626	0.789	1.094	1.066	0.837	0.749	0.844	0.871	1.246	1.212	1.051	0.824	0.715	0.856	1.037	1.096	0.982	0.796	0.695	0.96	0.981	0.912
oz	REM	60	0.18	0.129	0.116	0.182	0.173	0.154	0.185	0.25	0.288	0.338	0.46	0.712	1.005	1.084	1.488	1.848	1.401	1.034	0.975	0.729	0.654	0.639	0.654	0.503	0.548	0.62	0.613	0.912	1.047	0.823	0.751	0.902	0.715	1.137	1.165	1.165	0.961	0.879	1.035	1.189	1.064	0.948	0.734	0.681	1.009	0.964	1.007
oz	wake	61	0.268	0.194	0.167	0.173	0.236	0.309	0.429	0.646	0.862	1.053	0.889	0.685	0.65	0.561	0.626	0.66	0.58	0.512	0.349	0.304	0.369	0.364	0.288	0.435	0.405	0.414	0.494	0.513	0.674	0.755	0.672	0.663	0.821	0.915	0.769	0.704	0.788	0.735	0.715	0.612	0.815	0.879	0.622	0.579	0.695	0.86	0.589
oz	wake	62	0.182	0.152	0.146	0.139	0.225	0.341	0.456	0.562	0.645	0.956	0.957	0.785	0.751	0.526	0.554	0.582	0.492	0.498	0.402	0.322	0.361	0.359	0.295	0.43	0.402	0.366	0.446	0.519	0.668	0.738	0.594	0.593	0.698	0.848	0.76	0.712	0.675	0.705	0.703	0.517	0.699	0.814	0.678	0.848	0.864	0.881	0.691
oz	wake	63	0.243	0.226	0.193	0.192	0.233	0.328	0.433	0.425	0.401	0.686	0.763	0.685	0.617	0.478	0.444	0.52	0.501	0.516	0.397	0.34	0.342	0.33	0.354	0.505	0.334	0.289	0.406	0.576	0.597	0.657	0.487	0.516	0.737	0.946	0.75	0.557	0.654	0.734	0.644	0.509	0.603	0.696	0.561	0.672	0.62	0.721	0.688
oz	wake	64	0.263	0.244	0.164	0.12	0.173	0.272	0.308	0.402	0.531	0.524	0.524	0.66	0.678	0.47	0.373	0.401	0.409	0.466	0.376	0.279	0.291	0.315	0.358	0.355	0.361	0.384	0.49	0.592	0.451	0.488	0.493	0.439	0.399	0.526	0.515	0.497	0.599	0.635	0.703	0.618	0.518	0.558	0.719	0.729	0.687	0.703	0.738
oz	wake	65	0.205	0.202	0.14	0.127	0.166	0.204	0.236	0.354	0.422	0.485	0.663	0.567	0.574	0.484	0.414	0.482	0.391	0.399	0.387	0.391	0.431	0.449	0.367	0.427	0.435	0.435	0.446	0.491	0.353	0.481	0.592	0.61	0.503	0.553	0.643	0.61	0.761	0.644	0.645	0.647	0.58	0.728	0.894	0.689	0.656	0.714	0.797
oz	wake	66	0.263	0.214	0.183	0.212	0.222	0.254	0.298	0.345	0.474	0.696	0.814	0.676	0.667	0.603	0.532	0.627	0.504	0.436	0.522	0.493	0.462	0.448	0.441	0.422	0.489	0.455	0.521	0.597	0.555	0.684	0.659	0.618	0.629	0.886	0.793	0.689	0.575	0.594	0.66	0.704	0.669	0.785	0.828	0.72	0.699	0.796	0.746
oz	wake	67	0.652	0.488	0.473	0.253	0.243	0.257	0.303	0.401	0.469	0.69	0.799	0.792	0.794	0.673	0.565	0.645	0.535	0.496	0.483	0.405	0.489	0.597	0.544	0.434	0.529	0.578	0.513	0.421	0.473	0.602	0.585	0.564	0.532	0.863	0.911	0.717	0.517	0.592	0.761	0.749	0.771	0.782	0.646	0.727	0.887	0.906	0.865
oz	wake	68	0.278	0.289	0.259	0.192	0.2	0.283	0.314	0.433	0.473	0.553	0.623	0.745	0.774	0.639	0.513	0.537	0.536	0.492	0.446	0.416	0.437	0.49	0.429	0.353	0.476	0.483	0.484	0.462	0.503	0.562	0.51	0.464	0.505	0.745	0.852	0.751	0.629	0.596	0.546	0.579	0.72	0.742	0.544	0.659	0.775	0.822	0.911
oz	wake	69	0.373	0.292	0.23	0.183	0.185	0.255	0.315	0.549	0.634	0.682	0.69	0.812	0.758	0.705	0.628	0.594	0.583	0.49	0.44	0.469	0.531	0.518	0.412	0.414	0.526	0.456	0.606	0.542	0.651	0.727	0.555	0.562	0.641	0.822	0.861	0.956	0.782	0.664	0.75	0.837	0.806	0.802	0.658	0.665	0.746	0.738	0.913
oz	wake	70	0.302	0.278	0.204	0.202	0.262	0.324	0.366	0.516	0.718	0.752	0.705	0.973	0.85	0.77	0.657	0.589	0.597	0.623	0.653	0.717	0.573	0.477	0.564	0.628	0.695	0.519	0.608	0.663	0.718	0.741	0.623	0.606	0.761	0.887	0.876	0.849	0.687	0.831	0.862	0.882	0.938	0.978	0.655	0.618	0.613	0.713	0.705
oz	wake	71	0.259	0.229	0.209	0.233	0.245	0.257	0.392	0.545	0.616	0.738	0.758	0.7	0.75	0.887	0.849	0.593	0.595	0.564	0.783	0.817	0.519	0.465	0.528	0.765	0.849	0.761	0.971	0.903	0.89	0.796	0.554	0.55	0.825	0.867	0.87	0.879	0.786	0.71	0.873	0.821	0.799	0.985	0.803	0.9	0.903	0.896	0.805
oz	wake	72	0.233	0.207	0.214	0.249	0.236	0.266	0.333	0.403	0.506	0.718	0.758	0.708	0.661	0.734	0.652	0.462	0.491	0.439	0.566	0.651	0.506	0.504	0.466	0.592	0.638	0.642	0.605	0.527	0.751	0.694	0.549	0.526	0.811	0.804	0.557	0.696	0.676	0.738	0.961	0.722	0.727	0.804	0.794	0.756	0.683	0.784	0.732
oz	wake	73	0.286	0.271	0.218	0.2	0.238	0.318	0.376	0.466	0.555	0.571	0.752	0.923	0.773	0.768	0.619	0.56	0.695	0.758	0.609	0.576	0.54	0.486	0.552	0.81	0.661	0.699	0.662	0.598	0.708	0.718	0.66	0.774	0.915	0.792	0.605	0.72	0.623	0.788	0.939	0.74	0.757	0.789	0.833	0.879	0.984	0.924	0.924
oz	wake	74	0.24	0.221	0.293	0.287	0.29	0.393	0.5	0.553	0.635	0.544	0.837	0.923	0.727	0.752	0.606	0.664	0.7	0.887	0.826	0.839	0.719	0.69	0.728	0.823	0.783	0.731	0.7	0.68	0.789	0.866	0.818	0.935	0.936	0.839	0.666	0.764	0.855	0.833	0.885	0.709	0.844	0.815	0.846	0.847	0.95	0.885	0.918
oz	wake	75	0.325	0.334	0.396	0.432	0.4	0.545	0.739	0.655	0.704	0.912	1.29	1.261	0.865	0.703	0.629	0.61	0.661	0.684	0.754	0.831	0.774	0.591	0.544	0.699	0.623	0.902	0.849	0.86	0.766	0.846	0.85	0.918	0.866	0.711	0.674	0.849	0.939	0.828	0.86	0.778	0.821	0.793	0.869	0.874	0.967	1.002	0.953
oz	wake	76	0.367	0.319	0.343	0.419	0.364	0.453	0.643	0.583	0.641	0.677	0.895	1.01	0.733	0.686	0.631	0.571	0.63	0.595	0.647	0.555	0.566	0.508	0.507	0.649	0.593	0.707	0.699	0.694	0.618	0.722	0.801	0.822	0.874	0.788	0.889	0.983	0.731	0.702	0.851	0.701	0.629	0.706	0.81	0.95	1.021	0.962	1.054
oz	wake	77	0.369	0.323	0.415	0.425	0.462	0.471	0.577	0.629	0.723	0.884	1.005	0.909	0.806	0.714	0.751	0.772	0.688	0.633	0.797	0.717	0.583	0.636	0.803	0.707	0.725	0.856	0.836	0.736	0.712	0.887	0.927	0.762	0.873	0.93	1.059	1.08	0.768	0.745	0.93	0.732	0.649	0.895	0.991	1.103	1.01	0.746	0.949
oz	wake	78	0.499	0.355	0.361	0.322	0.434	0.473	0.504	0.413	0.52	0.716	0.91	0.921	0.699	0.751	0.725	0.686	0.656	0.663	0.804	0.753	0.642	0.877	1.06	0.876	0.869	0.903	0.688	0.83	1.011	0.97	0.899	0.79	0.792	0.92	1.049	0.872	0.791	0.822	0.962	0.959	1.031	1.039	1.06	0.886	0.941	0.808	0.893
oz	wake	79	0.728	0.576	0.698	0.572	0.597	0.66	0.669	0.663	0.651	0.868	0.89	0.905	0.686	0.758	0.821	0.759	0.676	0.759	0.839	0.776	0.623	0.782	0.83	0.743	0.744	0.726	0.637	0.754	0.936	1.042	0.986	0.788	0.884	0.998	1.019	0.85	0.833	0.806	0.838	0.827	0.905	0.998	0.996	0.875	0.815	0.907	1.077
oz	wake	80	0.883	0.726	1.095	0.953	0.789	0.759	0.806	0.809	0.901	1.269	1.214	0.963	0.763	0.912	1.042	0.837	0.653	0.88	0.722	0.783	0.764	0.818	0.929	1.059	1.093	0.974	0.799	0.753	0.82	0.824	0.951	0.904	1.066	1.236	1	0.856	0.954	0.85	0.915	0.741	0.951	1.119	1.264	1.092	1.028	1.127	1.15
hans	NREM	1	1.154	1.11	1.019	1.043	1.223	1.304	1.246	1.342	1.614	1.515	1.326	1.235	1.098	1.149	1.054	1.057	1.063	1.086	1.075	1.175	1.248	1.265	1.269	1.384	1.458	1.262	1.23	1.325	1.341	1.376	1.471	1.35	1.277	1.158	1.212	1.318	1.353	1.256	1.141	1.124	1.089	1.131	1.283	1.178	1.153	1.052	1.128
hans	NREM	2	1.115	1.034	0.992	1.025	1.03	1.075	1.329	1.307	1.203	1.387	1.337	1.23	1.073	1.09	0.986	0.963	0.847	0.918	1.002	0.98	1.088	1.069	1.109	1.163	1.347	1.209	1.163	1.314	1.376	1.13	1.171	1.321	1.435	1.305	1.185	1.169	1.208	1.22	1.322	1.206	1.038	1.238	1.058	0.977	1.082	1.199	1.139
hans	NREM	3	1.184	1.103	1.067	1.274	1.491	1.351	1.466	1.551	1.276	1.441	1.309	1.249	1.104	1.184	0.955	0.997	1.227	1.181	1.11	1.147	1.357	1.378	1.31	1.326	1.445	1.701	1.651	1.376	1.308	1.262	1.357	1.418	1.505	1.391	1.326	1.272	1.245	1.229	1.262	1.27	1.287	1.397	1.345	1.308	1.107	1.113	1.03
hans	NREM	4	1.301	1.287	1.183	1.147	1.433	1.343	1.341	1.34	1.288	1.49	1.471	1.25	1.024	0.943	0.847	0.904	1.01	1.067	1.042	1.074	1.218	1.594	1.491	1.296	1.5	1.661	1.424	1.253	1.236	1.271	1.437	1.328	1.325	1.423	1.397	1.296	1.308	1.285	1.245	1.17	1.203	1.173	1.208	1.219	1.248	1.29	1.166
hans	NREM	5	0.979	1.045	1.159	1.187	1.128	1.132	1.313	1.3	1.154	1.124	1.096	0.987	1.049	0.886	0.827	0.744	0.916	1.243	1.123	1.141	1.333	1.566	1.288	1.314	1.411	1.691	1.747	1.458	1.235	1.236	1.313	1.239	1.17	1.469	1.364	1.371	1.272	1.154	1.196	1.125	1.134	1.038	1.099	1.08	1.067	1.104	1.19
hans	NREM	6	0.986	1.103	1.214	1.271	1.5	1.397	1.149	1.257	1.241	1.224	1.282	1.125	0.864	0.722	0.714	0.772	0.697	0.783	0.886	0.968	1.013	1.047	1.052	1.191	1.076	1.04	1.175	1.154	1.099	1.071	1.077	1.002	0.994	1.061	1.087	0.991	0.997	1.1	1.092	0.957	0.945	1.029	1.078	0.918	0.854	0.991	1.087
hans	NREM	7	0.968	0.947	1.089	1.015	1.142	1.361	1.305	1.357	1.46	1.195	1.2	1.026	0.923	0.767	0.773	0.881	0.885	0.87	0.94	1.064	1.03	1.123	1.184	1.324	1.211	1.1	1.277	1.458	1.198	1.249	1.359	1.404	1.426	1.222	1.083	1.01	1.035	0.968	1.152	1.261	1.019	0.961	1.009	1.028	1.139	1.083	1.08
hans	NREM	8	1.236	1.317	1.348	1.383	1.249	1.228	1.369	1.41	1.553	1.463	1.379	1.013	0.83	0.829	0.953	0.884	0.773	0.852	1.002	1.331	1.445	1.376	1.36	1.436	1.355	1.22	1.283	1.496	1.289	1.267	1.355	1.176	1.247	1.345	1.263	1.17	1.422	1.326	1.017	1.163	1.174	1.054	1.127	1.293	1.099	0.979	1.067
hans	NREM	9	1.129	1.123	1.246	1.418	1.286	1.297	1.195	1.197	1.376	1.267	1.122	1.022	0.931	0.847	0.831	0.828	0.745	0.921	1.014	1.198	1.282	1.324	1.423	1.397	1.354	1.222	1.249	1.319	1.524	1.446	1.523	1.438	1.326	1.35	1.252	1.22	1.154	1.342	1.449	1.253	1.079	1.368	1.342	1.418	1.341	1.178	1.226
hans	NREM	10	1.281	1.177	1.37	1.48	1.386	1.289	1.256	1.276	1.454	1.165	1.004	0.954	0.957	0.94	0.78	0.757	0.742	0.863	1.034	0.938	1.055	1.099	0.921	0.961	1.008	1.1	1.182	1.176	1.179	1.067	1.221	1.184	1.083	1.165	1.143	1.089	1.061	1.1	1.189	1.115	1.224	1.288	1.002	0.861	0.994	1.089	1.195
hans	NREM	11	1.06	1.146	1.342	1.277	1.35	1.317	1.31	1.158	1.234	1.04	0.996	0.977	0.924	0.926	0.812	0.848	0.98	0.865	0.839	0.998	1.1	1.143	1.027	1.203	1.352	1.438	1.257	1.117	1.298	1.348	1.242	1.178	1.243	1.287	1.201	1.191	1.132	1.057	1.045	1.132	1.251	1.173	1.006	0.986	1.093	1.164	1.163
hans	NREM	12	1.012	1.117	1.236	1.29	1.351	1.35	1.271	1.207	1.324	1.16	0.959	0.956	0.858	0.9	0.937	0.944	0.962	0.865	0.87	0.931	0.915	0.903	1.011	1.173	1.271	1.132	1.171	1.298	1.133	0.998	1.118	1.176	1.12	1.204	1.113	1.07	1.18	1.149	1.193	1.135	1.197	1.097	0.956	1.106	1.221	1.118	1.081
hans	NREM	13	1.016	1.002	0.973	1.043	1.155	1.191	1.226	1.219	1.263	1.122	0.955	0.956	0.879	0.921	0.894	0.784	0.819	0.823	0.953	1.016	1.055	1.132	1.347	1.388	1.387	1.491	1.329	1.425	1.345	1.295	1.349	1.298	1.42	1.218	1.134	1.063	1.283	1.226	1.002	1.084	1.156	1.275	1.263	1.204	1.313	1.297	1.18
hans	NREM	14	1.321	1.255	1.183	1.116	1.182	1.421	1.493	1.34	1.119	0.95	0.994	1.095	0.963	0.809	0.839	0.759	0.873	1.021	1.181	1.19	1.204	1.261	1.183	1.404	1.435	1.612	1.413	1.409	1.333	1.426	1.509	1.3	1.188	1.221	1.245	1.219	1.324	1.331	1.297	1.329	1.111	1.431	1.369	1.334	1.447	1.391	1.187
hans	NREM	15	1.343	1.19	1.147	1.202	1.246	1.238	1.249	1.199	1.171	1.084	1.098	0.965	0.934	0.934	0.916	0.963	1.013	0.966	1.015	1.15	1.53	1.541	1.477	1.323	1.364	1.285	1.246	1.318	1.306	1.341	1.264	1.319	1.118	1.186	1.245	1.29	1.135	1.18	1.286	1.311	1.124	1.247	1.226	1.432	1.324	1.245	1.387
hans	NREM	16	0.976	0.926	0.94	0.984	1.189	1.269	1.164	1.119	1.13	1.109	1.227	1.251	1.14	0.991	0.895	0.962	0.914	0.929	0.951	1.149	1.26	1.071	1.096	1.111	1.103	1.142	1.221	1.206	1.227	1.316	1.065	1.035	1.082	1.105	1.075	0.96	0.963	1.063	1.072	1.004	1.039	1.003	0.999	1.001	1.086	1.045	1.098
hans	NREM	17	1.047	1.051	1.139	1.104	1.146	1.136	1.316	1.308	1.263	1.314	1.192	1.033	1.06	0.929	0.855	0.881	0.988	1.042	0.933	1.013	1.171	1.159	1.087	1.211	1.119	0.985	1.067	1.091	1.185	1.229	1.249	1.353	1.096	1.121	1.418	1.429	1.207	1.192	1.215	1.128	1.133	1.27	1.11	1.032	1.198	1.143	1.332
hans	NREM	18	1.251	1.177	1.334	1.343	1.048	1.173	1.209	1.307	1.309	1.321	1.2	1.109	1.048	0.884	0.852	0.871	0.927	1.004	1.089	1.093	0.984	1.176	1.39	1.37	1.199	1.256	1.373	1.331	1.269	1.443	1.474	1.591	1.401	1.445	1.457	1.347	1.229	1.128	1.207	1.237	1.511	1.406	1.145	1.141	1.326	1.159	1.176
hans	NREM	19	1.08	1.124	1.08	1.018	1.081	1.269	1.302	1.166	1.145	1.067	1.052	0.975	0.927	0.807	0.901	1.026	1.031	1.059	1.078	1.123	1.042	1.27	1.359	1.372	1.307	1.463	1.336	1.26	1.272	1.318	1.399	1.22	1.456	1.596	1.391	1.276	1.228	1.117	1.098	1.153	1.198	1.412	1.249	1.17	1.206	1.182	1.05
hans	NREM	20	1.089	1.128	1.253	1.314	1.236	1.023	1.148	1.348	1.096	1.135	1.105	1.014	1.035	1.058	1.156	1.123	1.057	1.111	1.119	1.308	1.444	1.556	1.604	1.504	1.359	1.501	1.594	1.564	1.414	1.419	1.503	1.38	1.381	1.392	1.458	1.437	1.405	1.379	1.284	1.276	1.261	1.15	1.307	1.403	1.389	1.47	1.305
hans	IS	21	0.745	0.783	1.012	1.05	0.826	0.89	0.912	0.983	1.036	0.942	0.829	0.775	1.095	1.868	1.639	1.413	1.499	1.22	1.182	1.483	1.003	0.723	0.944	0.976	0.949	0.929	1.299	1.273	0.987	1.079	1.326	1.387	1.338	1.012	0.916	1.029	1.071	1.177	1.301	1.242	1.127	0.9	0.827	1.087	1.039	1.322	1.157
hans	IS	22	0.745	0.783	1.012	1.05	0.826	0.89	0.912	0.983	1.036	0.942	0.829	0.775	1.095	1.868	1.639	1.413	1.499	1.22	1.182	1.483	1.003	0.723	0.944	0.976	0.949	0.929	1.299	1.273	0.987	1.079	1.326	1.387	1.338	1.012	0.916	1.029	1.071	1.177	1.301	1.242	1.127	0.9	0.827	1.087	1.039	1.322	1.157
hans	IS	23	0.746	0.806	0.95	1.041	0.96	0.996	0.958	0.929	0.849	0.743	0.699	0.731	1.102	1.803	1.551	1.499	1.653	1.392	1.105	1.134	0.962	0.894	0.921	0.881	0.878	0.889	1.188	1.207	0.955	1.091	1.121	1.332	1.313	1.118	1.1	0.994	1.095	1.262	1.085	1.198	1.084	0.97	0.951	1.27	1.141	1.181	0.948
hans	IS	24	0.654	0.794	0.981	0.914	0.844	0.941	0.937	0.906	0.797	0.689	0.711	0.684	1.114	1.949	1.739	1.539	1.61	1.265	0.93	1.05	1.056	0.914	0.892	0.838	0.96	0.928	1.107	1.074	0.912	1.21	1.238	1.379	1.278	1.081	1.068	0.947	1.034	1.092	0.895	0.99	0.957	0.972	1.06	1.179	1.086	1.069	1.019
hans	IS	25	0.695	0.761	0.902	0.791	0.722	0.848	0.955	1.031	0.852	0.664	0.728	0.751	1.163	2.019	1.982	1.599	1.775	1.238	0.914	1.035	0.986	0.946	0.86	0.832	0.898	0.874	1.08	1.016	0.882	1.217	1.282	1.28	1.156	0.988	1.003	0.763	0.927	0.842	0.622	0.801	0.837	0.971	1.057	1.047	1.024	1.058	1.01
hans	IS	26	0.752	0.758	0.848	0.773	0.695	0.836	0.965	0.997	0.805	0.616	0.65	0.765	1.232	2.028	2.074	1.607	1.572	1.091	0.857	0.932	0.876	0.883	0.843	0.786	0.865	0.882	1.027	1.033	0.955	1.18	1.239	1.175	1.121	1.024	1.075	0.77	0.824	0.809	0.632	0.785	0.806	1.023	1.084	1.035	1.032	1.021	0.951
hans	IS	27	0.679	0.672	0.737	0.713	0.597	0.785	0.938	0.946	0.784	0.576	0.667	0.826	1.362	2.259	2.504	1.722	1.296	0.829	0.794	0.775	0.756	0.647	0.672	0.723	0.954	0.904	0.852	0.946	0.943	1.136	1.085	0.991	1.005	1.05	1.041	0.698	0.664	0.837	0.713	0.696	0.756	0.904	1.052	0.982	0.984	0.9	0.904
hans	IS	28	0.667	0.709	0.746	0.755	0.68	0.791	0.888	0.874	0.781	0.578	0.664	0.883	1.323	2.169	2.476	1.66	1.251	0.778	0.785	0.785	0.867	0.681	0.715	0.84	1.029	0.893	0.832	0.991	1.04	1.315	1.231	0.979	0.931	1.005	0.975	0.737	0.748	0.894	0.718	0.68	0.788	0.893	1.075	0.891	0.968	0.948	0.894
hans	IS	29	0.663	0.655	0.644	0.729	0.716	0.739	0.811	0.863	0.765	0.585	0.623	0.858	1.289	2.072	2.277	1.804	1.225	0.807	0.798	0.799	0.755	0.722	0.782	0.892	0.989	0.979	1.039	1.009	1.048	1.231	1.039	0.958	0.95	0.954	0.96	0.663	0.681	1.039	0.884	0.754	0.828	1.003	1.158	0.938	0.89	0.79	0.765
hans	IS	30	0.631	0.598	0.589	0.68	0.761	0.706	0.743	0.889	0.824	0.645	0.585	0.735	1.235	2.224	2.425	1.994	1.296	0.812	0.853	0.876	0.655	0.697	0.738	0.817	0.848	0.993	1.069	0.925	0.973	1.018	0.792	0.856	0.902	0.916	1.049	0.698	0.68	1.097	0.978	0.905	0.911	1.059	1.07	0.836	0.77	0.696	0.667
hans	IS	31	0.578	0.522	0.617	0.61	0.691	0.621	0.743	0.897	0.911	0.631	0.678	0.704	1.031	1.855	2.304	2.023	1.421	0.902	1.01	1.019	0.941	0.742	0.77	0.787	0.7	0.988	1.14	1.039	1.235	1.012	0.947	0.856	0.82	1.064	1.372	0.839	0.768	1.194	1.113	0.953	0.878	1.066	0.931	0.672	0.764	0.693	0.656
hans	IS	32	0.54	0.479	0.568	0.544	0.644	0.607	0.736	0.845	0.878	0.564	0.67	0.793	1.25	2.081	2.37	1.874	1.281	0.893	0.918	0.952	0.936	0.728	0.753	0.781	0.771	0.934	1.04	1.083	1.291	1.024	1.013	0.95	0.931	1.024	1.232	0.817	0.786	1.122	1.094	0.859	0.732	0.877	0.839	0.635	0.896	0.801	0.735
hans	IS	33	0.566	0.556	0.604	0.556	0.603	0.532	0.745	0.867	0.899	0.688	0.685	0.938	1.555	2.116	1.843	1.695	1.256	0.896	0.976	1.151	1.084	0.753	0.809	1.017	1.085	1.108	1.129	1.273	1.346	1.152	1.16	1.165	1.234	1.121	1.115	0.805	0.869	1.06	1.058	0.809	0.83	0.998	0.918	0.758	1.12	1.008	0.854
hans	IS	34	0.539	0.548	0.575	0.565	0.615	0.557	0.808	0.972	0.933	0.711	0.662	0.985	1.721	2.155	1.757	1.722	1.24	0.944	0.983	1.007	0.98	0.75	0.767	0.898	1.004	0.999	1.168	1.309	1.325	1.109	1.055	1.108	1.202	0.993	1.012	0.805	0.841	1.059	1.052	0.773	0.822	0.984	0.903	0.783	1.099	0.948	0.895
hans	IS	35	0.506	0.572	0.615	0.618	0.602	0.565	0.756	0.952	0.838	0.644	0.672	1.054	1.52	2.271	2.045	1.806	1.134	0.882	0.918	0.767	0.809	0.681	0.731	0.791	0.865	0.886	1.101	1.311	1.107	0.838	0.883	1.079	1.026	0.945	1.159	0.91	0.762	0.939	0.934	0.752	0.695	0.897	0.769	0.702	0.869	0.753	0.736
hans	IS	36	0.42	0.523	0.565	0.567	0.572	0.532	0.646	0.892	0.815	0.609	0.656	1.087	1.501	2.362	2.078	1.797	1.172	0.888	0.931	0.799	0.711	0.623	0.68	0.785	0.834	0.86	1.055	1.26	1.029	0.734	0.826	1.045	0.948	0.965	1.062	0.819	0.712	0.874	0.828	0.717	0.656	0.88	0.743	0.706	0.83	0.785	0.737
hans	IS	37	0.393	0.431	0.512	0.606	0.582	0.521	0.675	0.901	0.744	0.454	0.577	1.146	1.649	2.082	2.372	1.825	1.069	0.908	0.977	0.813	0.658	0.654	0.637	0.639	0.62	0.625	0.821	1.281	1.014	0.741	0.767	0.902	0.831	0.992	1.202	1	0.872	0.732	0.812	0.77	0.664	0.76	0.559	0.687	0.863	0.802	0.7
hans	IS	38	0.344	0.332	0.421	0.508	0.488	0.459	0.587	0.719	0.644	0.471	0.538	1.06	1.742	2.523	2.985	1.738	1.098	0.804	0.861	0.75	0.575	0.614	0.643	0.713	0.609	0.6	0.751	1.228	1.005	0.718	0.69	0.73	0.73	1.001	1.215	0.941	0.887	0.673	0.822	0.742	0.652	0.674	0.545	0.659	0.806	0.708	0.67
hans	IS	39	0.29	0.299	0.326	0.405	0.446	0.435	0.585	0.671	0.642	0.432	0.443	0.821	1.55	2.781	3.468	1.797	1.224	0.839	0.737	0.642	0.562	0.538	0.513	0.654	0.598	0.535	0.661	1.089	0.968	0.833	0.664	0.635	0.747	0.962	1.025	0.68	0.833	0.768	0.861	0.734	0.798	0.753	0.692	0.753	0.814	0.781	0.77
hans	IS	40	0.29	0.299	0.326	0.405	0.446	0.435	0.585	0.671	0.642	0.432	0.443	0.821	1.55	2.781	3.468	1.797	1.224	0.839	0.737	0.642	0.562	0.538	0.513	0.654	0.598	0.535	0.661	1.089	0.968	0.833	0.664	0.635	0.747	0.962	1.025	0.68	0.833	0.768	0.861	0.734	0.798	0.753	0.692	0.753	0.814	0.781	0.77
hans	REM	41	0.3	0.211	0.266	0.285	0.27	0.256	0.283	0.44	0.427	0.337	0.416	0.579	1.044	2.519	3.213	1.9	1.321	0.948	0.752	0.597	0.451	0.574	0.614	0.525	0.534	0.498	0.578	0.718	0.664	0.645	0.564	0.52	0.602	0.706	0.73	0.671	0.62	0.676	0.706	0.671	0.647	0.57	0.723	0.791	0.574	0.59	0.738
hans	REM	42	0.298	0.212	0.23	0.251	0.269	0.245	0.299	0.417	0.43	0.373	0.441	0.567	1.087	2.232	2.628	1.898	1.339	1.12	1.185	0.895	0.553	0.647	0.584	0.524	0.492	0.543	0.47	0.549	0.613	0.524	0.471	0.575	0.523	0.524	0.57	0.573	0.61	0.566	0.587	0.635	0.72	0.632	0.552	0.623	0.571	0.478	0.478
hans	REM	43	0.234	0.234	0.222	0.219	0.251	0.263	0.353	0.424	0.41	0.312	0.362	0.546	1.102	1.789	2.667	2.312	1.457	1.164	1.621	1.384	1.045	0.883	0.627	0.68	0.614	0.568	0.488	0.558	0.548	0.366	0.486	0.596	0.448	0.578	0.555	0.584	0.684	0.831	0.776	0.693	0.767	0.861	0.723	0.703	0.729	0.658	0.526
hans	REM	44	0.266	0.223	0.246	0.284	0.278	0.261	0.249	0.358	0.385	0.295	0.386	0.661	1.132	1.588	2.034	1.899	1.554	1.388	1.378	1.579	1.131	1.021	0.89	0.953	0.889	0.801	0.602	0.593	0.626	0.491	0.555	0.591	0.663	0.668	0.67	0.73	0.788	0.803	0.718	0.819	0.79	0.764	0.76	0.649	0.669	0.647	0.62
hans	REM	45	0.241	0.243	0.291	0.327	0.315	0.274	0.326	0.388	0.388	0.342	0.437	0.661	1.039	1.421	1.961	1.814	1.786	1.774	1.346	1.221	0.98	0.884	1.007	0.982	0.708	0.602	0.593	0.628	0.722	0.655	0.567	0.586	0.596	0.683	0.798	0.754	0.746	0.663	0.739	0.725	0.608	0.714	0.846	0.755	0.671	0.691	0.607
hans	REM	46	0.325	0.321	0.331	0.375	0.344	0.25	0.285	0.319	0.357	0.321	0.409	0.627	0.98	1.56	1.842	1.897	2.128	1.859	1.372	1.209	0.983	0.939	1.043	0.961	0.718	0.519	0.607	0.612	0.512	0.639	0.649	0.729	0.747	0.781	0.831	0.892	0.957	0.768	0.715	0.663	0.73	0.961	0.865	0.752	0.812	0.961	0.848
hans	REM	47	0.255	0.222	0.2	0.216	0.216	0.227	0.258	0.271	0.342	0.301	0.364	0.484	0.853	1.632	2.191	2.115	2.109	1.973	1.897	1.612	1.334	1.053	0.834	0.681	0.636	0.517	0.58	0.47	0.471	0.649	0.553	0.609	0.686	0.695	0.655	0.712	0.811	0.595	0.648	0.688	0.655	0.737	0.675	0.54	0.585	0.735	0.602
hans	REM	48	0.249	0.227	0.215	0.234	0.213	0.196	0.194	0.22	0.28	0.33	0.322	0.352	0.652	1.305	2.007	2.006	2.279	2.399	2.039	1.638	1.333	1.101	0.964	0.607	0.71	0.616	0.553	0.604	0.617	0.65	0.495	0.519	0.576	0.563	0.753	0.786	0.704	0.656	0.602	0.658	0.702	0.687	0.688	0.668	0.647	0.677	0.592
hans	REM	49	0.191	0.227	0.236	0.203	0.164	0.198	0.202	0.221	0.264	0.31	0.316	0.406	0.551	1.058	1.759	2.099	2.978	2.629	1.978	1.477	1.326	1.044	0.947	0.78	0.668	0.54	0.476	0.562	0.679	0.826	0.574	0.538	0.657	0.767	0.822	0.673	0.622	0.701	0.66	0.631	0.66	0.646	0.812	0.727	0.724	0.764	0.717
hans	REM	50	0.162	0.202	0.208	0.208	0.18	0.196	0.239	0.325	0.268	0.254	0.352	0.548	0.859	1.461	1.982	2.274	2.416	2.032	1.444	1.079	1.084	1.117	0.844	0.685	0.64	0.598	0.491	0.535	0.552	0.549	0.509	0.613	0.547	0.701	0.806	0.822	0.788	0.759	0.645	0.655	0.644	0.616	0.6	0.805	0.73	0.74	0.761
hans	REM	51	0.206	0.234	0.203	0.228	0.205	0.262	0.261	0.291	0.271	0.274	0.401	0.508	0.746	1.592	2.06	2.093	1.768	1.486	1.357	1.621	1.349	1.153	1.058	0.768	0.839	0.886	0.856	0.702	0.613	0.543	0.61	0.618	0.497	0.553	0.769	0.731	0.746	0.781	0.736	0.668	0.671	0.737	0.715	0.791	0.767	0.794	0.912
hans	REM	52	0.232	0.249	0.23	0.239	0.231	0.286	0.272	0.325	0.358	0.263	0.281	0.389	0.604	1.322	1.707	2.655	2.542	2.264	1.829	1.302	0.88	0.734	0.785	0.599	0.578	0.564	0.596	0.611	0.541	0.505	0.592	0.628	0.643	0.639	0.78	0.715	0.778	0.769	0.661	0.646	0.548	0.551	0.666	0.708	0.673	0.785	0.72
hans	REM	53	0.307	0.288	0.251	0.227	0.174	0.228	0.279	0.341	0.345	0.319	0.32	0.459	0.83	1.593	1.843	2.554	2.299	2.424	1.874	1.294	1.005	0.949	0.914	0.626	0.553	0.503	0.555	0.604	0.489	0.416	0.492	0.434	0.523	0.669	0.706	0.633	0.598	0.668	0.55	0.657	0.595	0.518	0.711	0.589	0.66	0.793	0.729
hans	REM	54	0.288	0.295	0.288	0.269	0.255	0.247	0.292	0.387	0.366	0.28	0.321	0.59	1.173	1.641	2.023	2.459	2.349	2.135	1.319	1.056	1.116	0.811	0.698	0.594	0.615	0.472	0.494	0.655	0.596	0.531	0.624	0.45	0.453	0.506	0.528	0.555	0.753	0.724	0.539	0.528	0.55	0.582	0.57	0.613	0.741	0.939	0.906
hans	REM	55	0.229	0.24	0.202	0.209	0.262	0.279	0.275	0.369	0.388	0.254	0.277	0.587	1.306	1.812	2.124	2.389	2.013	1.534	0.905	0.891	1.13	0.672	0.59	0.559	0.605	0.441	0.513	0.765	0.651	0.556	0.631	0.591	0.525	0.535	0.586	0.599	0.57	0.66	0.545	0.591	0.558	0.609	0.503	0.515	0.67	0.832	0.814
hans	REM	56	0.226	0.216	0.206	0.235	0.253	0.284	0.252	0.287	0.284	0.229	0.272	0.562	1.307	1.876	2.22	2.513	2.418	1.635	0.895	0.552	0.567	0.507	0.48	0.428	0.455	0.458	0.559	0.636	0.474	0.454	0.581	0.609	0.588	0.541	0.475	0.499	0.484	0.541	0.504	0.528	0.608	0.645	0.576	0.558	0.556	0.599	0.565
hans	REM	57	0.265	0.232	0.247	0.312	0.24	0.234	0.256	0.288	0.236	0.288	0.347	0.564	0.925	1.393	2.471	3.15	2.701	1.882	1.135	0.673	0.596	0.659	0.596	0.475	0.447	0.372	0.404	0.488	0.456	0.635	0.63	0.515	0.537	0.608	0.697	0.696	0.565	0.518	0.433	0.469	0.55	0.554	0.545	0.651	0.721	0.707	0.68
hans	REM	58	0.216	0.198	0.214	0.263	0.246	0.213	0.249	0.31	0.28	0.311	0.284	0.482	0.807	1.107	2.21	3.266	2.539	1.784	1.362	0.909	0.792	0.717	0.63	0.516	0.505	0.439	0.401	0.499	0.555	0.692	0.559	0.501	0.622	0.645	0.568	0.587	0.643	0.635	0.602	0.614	0.611	0.551	0.549	0.796	0.786	0.704	0.687
hans	REM	59	0.242	0.21	0.231	0.244	0.237	0.219	0.251	0.32	0.247	0.297	0.395	0.589	0.995	1.483	1.896	2.275	2.21	1.787	1.347	1.152	0.895	0.82	0.689	0.601	0.678	0.616	0.507	0.54	0.515	0.58	0.428	0.435	0.549	0.655	0.643	0.559	0.538	0.562	0.545	0.572	0.581	0.542	0.549	0.689	0.792	0.729	0.661
hans	REM	60	0.619	0.607	0.481	0.318	0.315	0.329	0.281	0.354	0.277	0.335	0.47	0.588	0.901	1.404	2.031	2.344	1.576	0.999	0.737	0.569	0.386	0.391	0.449	0.433	0.525	0.465	0.38	0.398	0.479	0.567	0.474	0.49	0.579	0.705	0.731	0.586	0.519	0.574	0.661	0.583	0.613	0.653	0.53	0.523	0.619	0.662	0.559
hans	wake	61	0.624	0.77	0.582	0.365	0.302	0.35	0.406	0.479	0.51	0.522	0.488	0.613	0.699	0.786	0.559	0.359	0.356	0.325	0.217	0.156	0.254	0.287	0.299	0.392	0.392	0.337	0.414	0.453	0.411	0.302	0.336	0.454	0.483	0.456	0.48	0.468	0.485	0.456	0.449	0.453	0.509	0.493	0.495	0.544	0.556	0.62	0.61
hans	wake	62	0.53	0.612	0.463	0.323	0.294	0.284	0.417	0.621	0.76	0.704	0.614	0.723	0.772	0.967	0.609	0.37	0.342	0.313	0.259	0.195	0.26	0.273	0.297	0.355	0.374	0.331	0.348	0.367	0.384	0.326	0.333	0.404	0.386	0.364	0.426	0.49	0.465	0.46	0.481	0.455	0.543	0.494	0.467	0.545	0.552	0.632	0.603
hans	wake	63	0.591	0.594	0.471	0.383	0.356	0.335	0.43	0.644	0.7	0.712	0.764	0.887	1.002	1.036	0.694	0.385	0.36	0.411	0.396	0.341	0.316	0.252	0.33	0.43	0.512	0.504	0.498	0.457	0.395	0.325	0.326	0.327	0.333	0.385	0.474	0.524	0.514	0.506	0.591	0.507	0.585	0.548	0.591	0.544	0.665	0.715	0.688
hans	wake	64	0.485	0.506	0.461	0.396	0.411	0.415	0.495	0.656	0.558	0.517	0.805	1.182	1.119	1.042	0.707	0.446	0.379	0.413	0.447	0.4	0.365	0.3	0.372	0.442	0.48	0.423	0.441	0.414	0.396	0.335	0.367	0.33	0.304	0.409	0.507	0.608	0.619	0.608	0.632	0.56	0.572	0.562	0.67	0.57	0.646	0.702	0.656
hans	wake	65	0.459	0.473	0.461	0.405	0.397	0.47	0.58	0.636	0.607	0.548	0.812	1.064	1.093	0.978	0.701	0.569	0.447	0.433	0.45	0.466	0.513	0.517	0.468	0.464	0.461	0.409	0.46	0.425	0.432	0.421	0.48	0.432	0.424	0.457	0.538	0.663	0.628	0.643	0.611	0.541	0.573	0.605	0.74	0.637	0.703	0.689	0.655
hans	wake	66	0.452	0.468	0.426	0.452	0.529	0.573	0.788	0.682	0.7	0.681	1.042	1.312	1.487	1.189	0.803	0.652	0.489	0.514	0.473	0.494	0.505	0.492	0.564	0.535	0.415	0.475	0.584	0.518	0.432	0.521	0.613	0.539	0.497	0.517	0.574	0.625	0.639	0.657	0.66	0.627	0.511	0.531	0.708	0.599	0.697	0.755	0.656
hans	wake	67	0.562	0.541	0.431	0.479	0.709	0.616	0.7	0.71	0.735	0.741	1.093	1.305	1.497	1.375	0.926	0.757	0.533	0.529	0.525	0.468	0.483	0.477	0.574	0.546	0.361	0.409	0.494	0.436	0.37	0.547	0.619	0.529	0.464	0.585	0.633	0.569	0.563	0.599	0.615	0.671	0.522	0.527	0.59	0.581	0.667	0.739	0.688
hans	wake	68	0.662	0.608	0.517	0.491	0.612	0.724	0.704	0.728	0.748	0.812	1.217	1.31	1.491	1.483	1.021	0.636	0.503	0.592	0.577	0.513	0.555	0.414	0.464	0.514	0.446	0.502	0.488	0.411	0.364	0.455	0.525	0.589	0.537	0.541	0.627	0.648	0.658	0.685	0.639	0.635	0.51	0.571	0.681	0.677	0.703	0.698	0.742
hans	wake	69	0.562	0.489	0.466	0.513	0.671	0.833	0.825	0.79	0.897	0.859	1.219	1.188	1.394	1.611	1.112	0.685	0.68	0.694	0.659	0.764	0.795	0.685	0.737	0.756	0.603	0.608	0.774	0.725	0.539	0.646	0.696	0.826	0.764	0.706	0.835	0.793	0.792	0.835	0.813	0.832	0.705	0.655	0.775	0.806	0.726	0.793	0.953
hans	wake	70	0.589	0.502	0.52	0.522	0.769	0.707	0.771	0.721	0.866	0.855	1.067	1.355	1.584	1.797	1.287	1.045	0.922	0.692	0.755	0.821	0.652	0.726	0.752	0.733	0.585	0.58	0.933	0.714	0.671	0.873	0.786	0.789	0.778	0.681	0.862	0.695	0.744	0.855	0.832	0.848	0.754	0.86	0.824	0.847	0.801	0.734	0.993
hans	wake	71	0.548	0.505	0.449	0.439	0.671	0.641	0.69	0.812	0.798	0.872	0.993	1.111	1.44	1.647	1.517	1.089	0.923	0.708	0.724	0.744	0.696	0.752	0.59	0.492	0.575	0.637	0.688	0.647	0.616	0.581	0.626	0.678	0.681	0.674	0.767	0.778	0.777	0.771	0.749	0.771	0.83	0.799	0.646	0.679	0.757	0.701	0.754
hans	wake	72	0.609	0.548	0.438	0.473	0.672	0.85	0.743	0.797	0.784	0.691	0.979	1.026	1.181	1.441	1.399	0.947	0.66	0.586	0.679	0.662	0.581	0.583	0.467	0.493	0.597	0.634	0.599	0.635	0.593	0.483	0.549	0.535	0.499	0.603	0.711	0.733	0.69	0.711	0.614	0.557	0.701	0.629	0.582	0.598	0.703	0.739	0.748
hans	wake	73	0.583	0.508	0.434	0.481	0.669	0.799	0.813	0.981	0.756	0.712	1.146	1.16	1.128	1.432	1.399	0.957	0.619	0.529	0.651	0.839	0.652	0.628	0.659	0.697	0.68	0.647	0.587	0.621	0.58	0.558	0.683	0.618	0.631	0.715	0.705	0.713	0.722	0.601	0.575	0.725	0.642	0.523	0.804	0.729	0.788	0.749	0.78
hans	wake	74	0.462	0.477	0.438	0.515	0.542	0.624	0.697	1.066	0.772	0.669	1.132	1.149	1.034	1.395	1.578	1.022	0.63	0.541	0.746	1.066	0.905	0.68	0.808	0.714	0.674	0.775	0.662	0.708	0.601	0.581	0.758	0.739	0.763	0.665	0.614	0.747	0.799	0.572	0.814	1.049	0.798	0.671	0.985	0.849	0.822	0.863	0.877
hans	wake	75	0.604	0.621	0.465	0.595	0.662	0.755	0.792	0.881	0.747	0.738	1.066	1.047	0.962	1.326	1.367	0.886	0.605	0.55	0.745	0.885	0.839	0.661	0.7	0.667	0.805	0.843	0.827	0.867	0.654	0.62	0.711	0.758	0.738	0.511	0.612	0.794	0.723	0.608	0.89	1.011	0.782	0.729	0.844	0.896	1.022	1.033	0.882
hans	wake	76	0.676	0.599	0.537	0.649	0.751	0.92	0.861	0.636	0.606	0.65	0.982	1.079	0.978	1.259	1.304	0.943	0.648	0.549	0.665	0.658	0.745	0.691	0.647	0.771	0.825	0.873	0.812	0.869	0.682	0.577	0.627	0.747	0.765	0.638	0.723	0.897	0.644	0.622	0.886	0.875	0.796	0.837	0.917	0.931	1.05	1.083	0.978
hans	wake	77	0.537	0.484	0.485	0.541	0.649	0.822	0.794	0.679	0.59	0.657	1.056	1.252	1.074	1.218	1.326	0.963	0.659	0.504	0.572	0.511	0.523	0.561	0.596	0.68	0.693	0.707	0.66	0.686	0.618	0.564	0.564	0.698	0.74	0.662	0.681	0.842	0.635	0.594	0.817	0.848	0.734	0.793	0.802	0.804	0.813	0.777	0.864
hans	wake	78	0.61	0.574	0.541	0.647	0.848	0.714	0.625	0.713	0.716	0.954	1.228	1.523	1.613	1.362	1.326	0.955	0.624	0.444	0.518	0.558	0.489	0.532	0.646	0.753	0.685	0.618	0.626	0.698	0.49	0.485	0.498	0.546	0.695	0.848	0.726	0.906	0.79	0.668	0.718	0.717	0.678	0.77	0.741	0.612	0.648	0.743	0.86
hans	wake	79	0.645	0.709	0.679	0.937	1.116	0.743	0.64	0.747	0.836	0.991	1.161	1.598	1.735	1.521	1.59	1.092	0.631	0.487	0.475	0.706	0.674	0.629	0.832	0.913	0.759	0.665	0.738	0.805	0.539	0.449	0.455	0.555	0.741	0.85	0.784	0.95	0.924	0.654	0.745	0.722	0.809	0.887	0.824	0.579	0.754	0.757	0.804
hans	wake	80	0.541	0.613	0.693	0.982	1.207	0.944	0.809	0.795	0.957	1.057	1.118	1.54	1.637	1.446	1.693	1.355	0.813	0.692	0.689	0.717	0.658	0.751	0.931	0.947	0.945	0.862	0.881	0.867	0.645	0.582	0.578	0.673	0.946	0.999	0.809	1.092	0.914	0.653	0.839	0.839	0.869	0.961	0.853	0.608	0.922	0.815	0.785
Boris	NREM	1	0.846	0.809	0.884	1.126	1.35	1.338	1.293	1.212	1.186	1.169	1.273	1.302	1.256	1.126	0.955	0.857	0.773	0.921	1.158	1.258	1.078	1.172	1.47	1.487	1.131	1.118	1.096	0.858	0.868	1.015	0.958	1.04	1.082	1.076	1.079	1.228	1.146	0.982	0.982	1.008	1.054	1.032	1.03	1.1	1.17	0.99	0.964
Boris	NREM	2	1.228	1.208	1.127	1.235	1.359	1.542	1.429	1.252	1.166	1.375	1.386	1.203	1.001	1.021	0.935	0.994	1.134	1.161	1.293	1.313	1.371	1.224	1.288	1.508	1.37	1.401	1.545	1.311	1.236	1.259	1.295	1.33	1.455	1.353	1.244	1.512	1.467	1.229	1.148	1.339	1.236	1.292	1.301	1.305	1.434	1.306	1.256
Boris	NREM	3	0.996	0.904	1.108	1.342	1.457	1.559	1.438	1.206	1.4	1.226	1.074	1.046	1.011	0.984	0.898	0.943	1.053	1.134	1.138	1.313	1.415	1.467	1.575	1.496	1.56	1.58	1.474	1.422	1.293	1.378	1.515	1.488	1.607	1.45	1.269	1.309	1.421	1.273	1.202	1.184	1.227	1.361	1.294	1.458	1.31	1.34	1.514
Boris	NREM	4	1.07	1.207	1.42	1.364	1.538	1.639	1.687	1.591	1.438	1.344	1.199	1.179	1.029	0.894	0.923	0.908	0.916	1.042	1.151	1.329	1.461	1.508	1.567	1.399	1.787	1.794	1.555	1.478	1.399	1.375	1.316	1.325	1.435	1.473	1.359	1.252	1.314	1.424	1.178	1.125	1.167	1.156	1.069	1.115	1.092	1.352	1.456
Boris	NREM	5	1.451	1.596	1.496	1.474	1.567	1.615	1.397	1.48	1.395	1.414	1.279	1.162	0.877	0.841	0.94	0.862	1.069	1.193	1.409	1.693	1.615	1.605	1.675	1.52	1.695	1.706	1.68	1.995	2.044	1.719	1.579	1.599	1.547	1.371	1.445	1.516	1.475	1.457	1.573	1.451	1.363	1.325	1.464	1.381	1.301	1.367	1.348
Boris	NREM	6	1.03	1.049	1.075	1.172	1.451	1.521	1.51	1.454	1.105	1.049	1.12	1.163	0.955	0.801	0.838	0.841	0.853	0.796	1.086	1.146	1.185	1.038	0.99	1.041	1.131	1.296	1.147	1.167	1.297	1.229	1.221	1.031	1.028	1.045	1.021	1.116	1.066	0.967	1.147	1.048	0.93	1.08	0.94	0.848	0.935	0.948	0.975
Boris	NREM	7	1.032	1.005	1.12	1.317	1.188	1.25	1.413	1.427	1.238	1.175	1.18	1.057	0.834	0.763	0.906	0.816	0.805	0.916	1.053	1.278	1.217	1.195	1.386	1.369	1.203	1.344	1.312	1.297	1.273	1.303	1.275	1.158	1.34	1.401	1.259	1.177	1.269	1.221	1.354	1.317	1.196	1.171	1.26	1.265	1.058	1.072	1.166
Boris	NREM	8	1.262	1.353	1.285	1.193	1.31	1.462	1.525	1.707	1.294	1.243	1.25	1.1	0.997	0.939	0.877	0.835	0.796	0.858	1.043	1.312	1.466	1.365	1.413	1.486	1.716	1.623	1.39	1.498	1.499	1.487	1.43	1.369	1.326	1.109	1.098	1.212	1.539	1.429	1.202	1.262	1.329	1.151	1.285	1.225	0.999	1.182	1.234
Boris	NREM	9	1.058	1.141	1.363	1.375	1.416	1.421	1.398	1.315	1.108	1.139	0.977	0.983	0.93	0.838	0.857	0.845	0.988	1.088	1.196	1.146	1.053	1.279	1.283	1.278	1.38	1.352	1.314	1.29	1.375	1.485	1.468	1.401	1.343	1.186	1.147	1.226	1.254	1.117	1.045	1.164	1.225	1.17	1.154	1.092	1.117	1.262	1.282
Boris	NREM	10	1.184	1.202	1.418	1.424	1.31	1.492	1.616	1.295	1.206	1.16	1.094	1.103	1.007	0.863	0.867	0.897	0.974	1.181	1.358	1.447	1.273	1.294	1.604	1.397	1.417	1.931	1.835	1.68	1.754	1.569	1.602	1.67	1.716	1.589	1.495	1.517	1.385	1.37	1.347	1.422	1.511	1.797	1.516	1.308	1.41	1.421	1.577
Boris	NREM	11	1.09	1.027	1.23	1.496	1.402	1.598	1.695	1.447	1.331	1.239	1.21	1.062	1.01	0.803	0.815	0.901	0.957	0.936	1.127	1.279	1.23	1.38	1.433	1.397	1.365	1.596	2.213	1.947	1.608	1.433	1.426	1.407	1.531	1.653	1.532	1.352	1.263	1.503	1.475	1.164	1.303	1.327	1.241	1.123	1.048	1.16	1.135
Boris	NREM	12	1.254	1.171	1.195	1.165	1.118	1.199	1.35	1.236	1.242	1.348	1.191	0.98	0.883	0.812	0.823	0.974	1.148	1.002	1.019	1.017	1.198	1.358	1.415	1.621	1.338	1.413	1.511	1.405	1.54	1.393	1.412	1.459	1.275	1.21	1.211	1.063	1.064	1.084	1.259	1.136	1.065	1.232	1.323	1.271	1.026	1.048	1.222
Boris	NREM	13	1.177	1.108	1.207	1.257	1.35	1.38	1.397	1.355	1.339	1.188	1.085	1.021	0.952	0.9	0.866	0.839	0.912	0.833	0.905	1.134	1.437	1.824	1.663	1.637	1.781	1.684	1.719	1.488	1.333	1.359	1.418	1.406	1.617	1.639	1.374	1.276	1.402	1.372	1.272	1.295	1.157	1.144	1.156	1.108	1.311	1.088	1.191
Boris	NREM	14	1.27	1.144	1.291	1.457	1.587	1.628	1.603	1.351	1.394	1.091	1.24	1.227	1.052	0.953	0.862	0.889	0.978	0.933	1.019	1.364	1.655	1.871	1.884	1.975	1.704	1.558	1.538	1.71	1.46	1.642	1.611	1.546	1.514	1.514	1.62	1.4	1.254	1.306	1.382	1.408	1.127	1.008	1.181	1.157	1.184	1.23	1.178
Boris	NREM	15	0.995	0.88	1.097	1.261	1.225	1.264	1.327	1.429	1.457	1.225	1.178	1.069	0.973	0.878	0.844	0.833	0.877	0.927	1.114	1.176	1.277	1.387	1.388	1.232	1.164	1.182	1.133	1.176	1.361	1.472	1.33	1.381	1.357	1.308	1.232	1.15	1.012	1.046	1.129	1.197	1.178	1.091	1.117	1.057	1.228	1.264	1.104
Boris	NREM	16	1.052	1.138	1.353	1.435	1.6	1.459	1.554	1.54	1.155	1.17	1.141	1.013	0.855	0.82	0.867	0.868	0.855	0.941	1.111	1.135	1.104	1.318	1.459	1.442	1.317	1.353	1.53	1.477	1.281	1.289	1.257	1.186	1.261	1.36	1.49	1.392	1.169	1.144	1.17	1.296	1.35	1.281	1.234	1.482	1.469	1.314	1.107
Boris	NREM	17	0.814	0.881	1.158	1.21	1.055	1.311	1.503	1.422	1.237	1.309	1.074	0.893	0.807	0.833	0.861	0.871	0.809	0.857	1.049	1.235	1.422	1.723	1.397	1.188	1.233	1.34	1.472	1.446	1.365	1.439	1.292	1.208	1.395	1.315	1.282	1.091	1.157	1.34	1.309	1.405	1.154	1.043	1.208	1.296	1.273	1.384	1.225
Boris	NREM	18	1.121	1.084	1.426	1.628	1.652	1.426	1.369	1.566	1.339	1.216	1.057	0.857	0.789	0.93	0.872	0.905	0.942	1.059	1.31	1.51	1.337	1.354	1.531	1.679	1.613	1.559	1.611	1.758	1.825	1.732	1.486	1.508	1.381	1.402	1.56	1.327	1.26	1.156	1.137	1.245	1.179	1.126	1.289	1.322	1.363	1.37	1.337
Boris	NREM	19	1.191	1.371	1.584	1.689	1.482	1.413	1.58	1.444	1.619	1.357	1.064	0.967	0.861	0.954	0.985	0.979	1.03	1.274	1.555	1.651	1.625	1.716	1.675	1.61	2.09	2.099	2.084	1.726	1.846	1.687	1.763	1.87	1.683	1.56	1.611	1.668	1.594	1.376	1.541	1.727	1.4	1.357	1.459	1.225	1.136	1.313	1.216
Boris	NREM	20	1.282	1.106	1.318	1.734	1.677	1.602	1.565	1.521	1.481	1.39	1.181	1.08	1.116	1.267	1.236	1.308	1.22	1.29	1.508	1.613	1.534	1.917	2.033	2.031	2.144	2.037	2.353	2.392	1.964	1.879	1.943	1.736	1.689	1.623	1.785	1.639	1.528	1.914	1.752	1.582	1.659	1.656	1.72	1.584	1.457	1.438	1.574
Boris	IS	21	0.805	0.621	0.743	1.092	1.465	1.467	1.774	1.258	1.549	1.641	1.175	1.116	1.505	2.18	1.817	1.62	1.538	1.055	0.866	1.165	1.461	1.809	1.697	1.494	1.717	1.821	1.702	1.613	1.844	1.695	1.667	1.64	2.076	2.121	1.812	1.572	1.362	1.712	1.324	1.429	1.366	1.342	1.438	1.251	1.156	1.204	1.196
Boris	IS	22	0.805	0.621	0.743	1.092	1.465	1.467	1.774	1.258	1.549	1.641	1.175	1.116	1.505	2.18	1.817	1.62	1.538	1.055	0.866	1.165	1.461	1.809	1.697	1.494	1.717	1.821	1.702	1.613	1.844	1.695	1.667	1.64	2.076	2.121	1.812	1.572	1.362	1.712	1.324	1.429	1.366	1.342	1.438	1.251	1.156	1.204	1.196
Boris	IS	23	0.843	0.626	0.756	1.096	1.434	1.454	1.763	1.264	1.503	1.586	1.153	1.102	1.512	2.205	1.872	1.677	1.495	1.013	0.876	1.168	1.452	1.739	1.629	1.505	1.741	1.89	1.747	1.591	1.77	1.666	1.574	1.528	2.01	2.111	1.803	1.59	1.36	1.701	1.328	1.395	1.306	1.318	1.406	1.206	1.147	1.19	1.233
Boris	IS	24	1.015	0.684	0.835	1.184	1.417	1.421	1.615	1.425	1.272	1.284	1.031	0.897	1.604	2.221	2.068	1.693	1.272	1.008	0.991	1.271	1.44	1.283	1.336	1.421	1.708	1.991	1.934	1.532	1.445	1.482	1.462	1.469	1.832	1.969	1.76	1.631	1.508	1.564	1.431	1.145	1.066	1.196	1.246	1.136	1.142	1.151	1.252
Boris	IS	25	1.013	0.674	0.837	1.157	1.257	1.395	1.623	1.512	1.151	1.159	1.072	0.971	1.706	2.535	2.227	1.611	1.178	0.969	1.086	1.434	1.586	1.232	1.302	1.425	1.652	1.886	1.866	1.557	1.452	1.672	1.645	1.619	1.871	1.98	1.829	1.641	1.603	1.718	1.645	1.161	0.989	1.048	1.141	1.083	1.144	1.169	1.24
Boris	IS	26	1.011	0.72	0.976	1.184	1.265	1.555	1.742	1.608	1.117	1.114	1.092	1.114	1.711	2.704	2.303	1.505	1.118	1.003	1.198	1.411	1.592	1.282	1.388	1.294	1.439	1.718	1.929	1.894	1.571	1.676	1.589	1.741	1.861	2.004	1.903	1.678	1.617	1.88	1.626	1.179	1.094	1.193	1.089	1.095	1.271	1.179	1.179
Boris	IS	27	0.878	0.682	0.944	1.035	1.107	1.35	1.589	1.585	1.112	1.057	1.028	1.112	1.792	2.947	2.362	1.472	1.097	0.893	1.156	1.34	1.362	1.209	1.42	1.398	1.59	1.825	1.834	1.792	1.517	1.56	1.456	1.628	1.731	1.759	1.621	1.495	1.479	1.776	1.557	1.179	1.018	1.162	1.242	1.175	1.24	1.188	1.185
Boris	IS	28	0.781	0.596	0.937	0.863	0.826	0.988	1.316	1.621	1.336	1.133	0.922	1.142	2.065	3.153	2.625	1.58	0.999	0.929	1.143	1.228	1.053	1.095	1.361	1.423	1.794	1.954	1.638	1.598	1.508	1.418	1.331	1.515	1.562	1.331	1.21	1.259	1.242	1.519	1.498	1.158	0.929	1.247	1.5	1.244	1.325	1.307	1.226
Boris	IS	29	0.819	0.612	1	0.924	0.923	1.058	1.307	1.548	1.42	1.213	0.917	0.973	1.879	2.757	2.453	1.536	0.997	1.029	1.203	1.136	0.965	1.012	1.225	1.453	1.79	1.903	1.673	1.653	1.614	1.419	1.45	1.553	1.566	1.271	1.154	1.356	1.367	1.514	1.346	1.091	0.975	1.538	1.608	1.268	1.437	1.533	1.238
Boris	IS	30	0.775	0.596	0.984	0.94	0.946	1.131	1.317	1.489	1.482	1.208	0.903	1.038	1.996	2.616	2.382	1.567	1.006	1.034	1.141	1.089	1.013	1.015	1.133	1.418	1.744	1.885	1.695	1.652	1.665	1.419	1.481	1.581	1.568	1.26	1.129	1.379	1.367	1.376	1.15	1.033	0.972	1.524	1.597	1.271	1.469	1.534	1.207
Boris	IS	31	0.469	0.403	0.476	0.641	0.737	0.795	0.791	1.017	0.974	0.961	0.704	0.947	1.642	2.894	3.017	1.677	0.915	0.992	0.749	0.64	0.827	0.935	1.077	1.237	1.303	1.582	1.531	1.219	1.081	1.074	1.373	1.219	1.059	0.812	0.79	1.214	1.151	1.191	1.011	0.877	0.8	1.372	1.379	1.012	1.188	1.259	1.015
Boris	IS	32	0.463	0.439	0.477	0.669	0.815	0.81	0.781	1.016	0.912	0.959	0.737	0.961	1.575	2.944	3.117	1.674	0.922	0.967	0.737	0.659	0.799	0.917	1.108	1.253	1.22	1.498	1.526	1.27	1.088	1.078	1.298	1.202	1.106	0.87	0.836	1.214	1.15	1.272	1.086	0.841	0.831	1.412	1.392	1.028	1.209	1.222	1.039
Boris	IS	33	0.444	0.443	0.468	0.578	0.765	0.671	0.734	1.024	0.825	0.922	0.674	0.878	1.721	2.953	3.425	1.959	1.107	0.943	0.53	0.627	0.708	0.859	1.049	1.184	1.076	1.321	1.443	1.257	0.998	0.867	1.181	1.211	1.138	0.969	0.844	0.939	0.949	1.147	1.038	0.837	1.042	1.397	1.433	1.041	1.096	1.007	1.001
Boris	IS	34	0.349	0.398	0.393	0.483	0.757	0.714	0.718	0.917	0.731	0.844	0.808	1	1.677	2.868	3.653	2.187	1.207	0.935	0.552	0.575	0.633	0.835	0.832	0.955	0.879	1.164	1.34	1.234	0.969	0.809	1.143	1.301	1.124	0.983	0.744	0.687	0.899	1.204	0.964	0.782	1.044	1.23	1.247	0.939	0.9	0.856	0.879
Boris	IS	35	0.339	0.318	0.345	0.456	0.674	0.664	0.651	0.834	0.688	0.837	0.917	1.142	1.476	2.754	3.901	2.434	1.29	1.01	0.612	0.604	0.571	0.78	0.741	0.846	0.903	1.104	1.32	1.175	0.914	0.813	1.19	1.378	1.108	0.992	0.646	0.572	0.816	1.139	0.928	0.795	1.075	1.209	1.179	0.837	0.782	0.834	0.85
Boris	IS	36	0.378	0.407	0.444	0.534	0.634	0.611	0.61	0.774	0.727	0.91	0.992	1.218	1.552	2.923	3.904	2.301	1.2	0.981	0.636	0.629	0.588	0.794	0.734	0.842	0.97	1.097	1.301	1.158	0.999	0.949	1.231	1.347	1.141	1.128	0.745	0.546	0.804	1.063	1.009	0.916	1.255	1.425	1.205	0.889	0.784	0.871	0.797
Boris	IS	37	0.44	0.459	0.493	0.534	0.616	0.588	0.6	0.751	0.731	0.828	0.998	1.233	1.509	3.128	3.628	2.339	1.167	0.825	0.689	0.661	0.567	0.778	0.734	0.759	0.955	1.086	1.256	1.092	0.978	0.944	1.125	1.144	0.979	0.996	0.689	0.544	0.78	0.946	0.965	0.885	1.038	1.164	1.065	0.88	0.733	0.736	0.765
Boris	IS	38	0.39	0.498	0.566	0.452	0.455	0.526	0.661	0.728	0.776	0.828	0.96	0.967	1.566	3.685	3.586	2.387	1.341	0.799	0.685	0.64	0.609	0.739	0.701	0.839	0.952	1.142	1.147	0.938	0.94	0.975	1.078	1.023	0.947	0.94	0.762	0.622	0.716	0.86	0.847	0.941	0.942	1.189	1.092	0.904	0.577	0.618	0.738
Boris	IS	39	0.351	0.486	0.56	0.417	0.4	0.516	0.663	0.721	0.776	0.815	0.93	0.916	1.552	3.726	3.682	2.433	1.382	0.807	0.674	0.622	0.592	0.657	0.657	0.841	0.932	1.142	1.095	0.853	0.906	0.922	1.01	0.978	0.943	0.959	0.774	0.637	0.682	0.814	0.741	0.855	0.837	1.088	1.051	0.869	0.534	0.552	0.688
Boris	IS	40	0.351	0.486	0.56	0.417	0.4	0.516	0.663	0.721	0.776	0.815	0.93	0.916	1.552	3.726	3.682	2.433	1.382	0.807	0.674	0.622	0.592	0.657	0.657	0.841	0.932	1.142	1.095	0.853	0.906	0.922	1.01	0.978	0.943	0.959	0.774	0.637	0.682	0.814	0.741	0.855	0.837	1.088	1.051	0.869	0.534	0.552	0.688
Boris	REM	41	0.304	0.2	0.224	0.264	0.295	0.321	0.381	0.464	0.479	0.398	0.46	0.6	1.606	3.062	2.929	2.169	1.681	1.243	0.889	0.674	0.71	0.792	0.71	0.735	0.71	0.609	0.693	1.013	1.262	1.109	0.845	0.774	0.737	0.885	0.748	0.633	0.641	0.652	0.878	0.965	0.642	0.615	0.68	0.641	0.638	0.567	0.614
Boris	REM	42	0.262	0.26	0.274	0.337	0.311	0.381	0.397	0.456	0.445	0.333	0.357	0.601	1.458	2.942	3.01	2.154	2.065	1.963	1.282	0.894	0.91	0.891	0.81	0.747	0.607	0.61	0.693	0.911	1.216	0.86	0.726	0.731	0.889	1.038	0.832	0.857	0.763	0.748	1.008	0.902	0.736	0.799	0.824	0.782	0.599	0.579	0.653
Boris	REM	43	0.358	0.316	0.273	0.29	0.252	0.281	0.399	0.601	0.601	0.443	0.453	0.817	1.732	3.153	3.231	2.631	1.779	1.371	1.277	1.016	1.048	0.93	0.988	0.785	0.745	0.77	0.724	0.935	1.141	1.019	0.838	0.83	0.748	0.843	0.821	0.756	0.657	0.678	0.932	0.969	0.683	0.694	0.672	0.628	0.571	0.603	0.562
Boris	REM	44	0.308	0.333	0.298	0.282	0.271	0.375	0.405	0.472	0.661	0.622	0.61	0.847	1.999	3.077	2.844	2.149	1.679	1.47	1.337	1.032	0.979	0.729	0.764	0.822	0.859	1.105	0.859	1.031	1.046	0.964	0.912	0.866	0.651	0.743	0.791	0.806	0.922	0.832	0.754	0.591	0.626	0.664	0.613	0.661	0.751	0.588	0.705
Boris	REM	45	0.37	0.389	0.357	0.31	0.272	0.328	0.412	0.466	0.622	0.627	0.665	0.936	1.896	2.676	2.364	1.945	2.094	2.151	1.491	1.108	1.313	1.091	1.112	1.067	0.649	0.729	0.772	0.968	0.995	0.735	0.941	1.089	0.933	1.039	0.989	0.863	0.969	0.968	0.798	0.678	0.769	0.874	0.698	0.61	0.665	0.655	0.685
Boris	REM	46	0.373	0.35	0.361	0.318	0.315	0.363	0.396	0.383	0.561	0.59	0.517	0.722	1.712	2.469	2.783	2.678	2.353	1.705	1.442	1.149	1.144	0.914	0.773	0.657	0.581	0.612	0.704	0.998	1.167	0.859	0.955	0.92	0.784	1.002	1.022	0.779	0.905	0.941	0.884	0.816	0.782	0.875	0.799	0.714	0.732	0.65	0.691
Boris	REM	47	0.335	0.279	0.322	0.339	0.342	0.421	0.44	0.447	0.5	0.592	0.617	0.677	1.391	2.108	3.151	3.197	2.292	1.436	1.375	1.253	1.064	0.775	0.942	0.887	0.822	0.676	0.879	1.118	1.109	0.988	0.895	0.844	0.867	1.041	1.122	0.937	0.77	0.765	0.825	0.88	0.973	0.864	0.796	0.85	0.742	0.692	0.754
Boris	REM	48	0.311	0.286	0.3	0.323	0.295	0.371	0.388	0.415	0.481	0.662	0.706	0.641	1.026	1.805	2.695	3.54	3.037	2.299	1.542	1.294	1.528	0.993	0.859	0.88	0.695	0.613	0.935	1.082	1.023	0.987	1.087	0.834	0.941	0.866	0.946	0.959	0.864	0.973	0.892	0.761	0.865	0.952	1.007	1.031	0.822	0.769	0.738
Boris	REM	49	0.331	0.362	0.321	0.299	0.302	0.37	0.362	0.407	0.503	0.511	0.564	0.637	1.015	1.557	2.034	2.985	3.002	2.774	2.46	2.399	2.125	1.571	0.98	0.725	0.73	0.717	0.882	1.042	0.898	0.985	1.277	1.133	1.152	1.026	1.203	1.218	0.836	1.009	0.933	0.703	0.715	1.106	1.345	1.012	0.731	0.776	0.864
Boris	REM	50	0.368	0.357	0.342	0.343	0.3	0.339	0.329	0.418	0.5	0.437	0.57	0.743	0.948	1.691	2.512	2.887	2.695	2.733	2.361	2.16	1.657	1.125	0.69	0.703	0.752	0.578	0.728	0.911	0.839	0.732	1.09	0.973	1.162	1.225	1.186	1.3	0.904	0.877	0.838	0.63	0.709	1.013	1.195	1.132	0.92	0.792	0.854
Boris	REM	51	0.396	0.416	0.308	0.254	0.273	0.33	0.355	0.49	0.473	0.404	0.331	0.525	0.736	1.289	2.351	3.808	3.953	2.746	1.747	1.656	1.461	1.052	0.747	0.767	0.697	0.669	0.654	0.641	0.723	0.818	0.952	0.999	1.241	1.149	1.063	0.942	0.771	0.757	0.847	0.853	0.836	0.876	0.876	0.913	0.749	0.786	0.911
Boris	REM	52	0.54	0.394	0.289	0.314	0.316	0.395	0.482	0.468	0.379	0.359	0.371	0.661	1.129	1.666	3.228	3.83	3.158	2.007	1.343	1.104	0.999	0.883	0.711	0.707	0.557	0.469	0.561	0.567	0.769	0.866	0.935	1.031	1.137	1.097	0.925	1.071	0.746	0.708	0.602	0.654	0.601	0.604	0.797	1.016	0.687	0.68	0.881
Boris	REM	53	0.599	0.392	0.274	0.384	0.351	0.394	0.461	0.394	0.288	0.229	0.274	0.42	1.079	1.611	2.969	3.181	3.086	2.219	1.336	0.92	0.922	1.267	1.224	0.965	0.631	0.692	0.716	0.61	0.749	0.933	0.924	0.897	0.911	0.98	0.875	0.914	0.801	0.786	0.798	0.615	0.6	0.776	0.939	0.777	0.777	0.739	0.803
Boris	REM	54	0.565	0.375	0.326	0.369	0.401	0.38	0.293	0.431	0.374	0.35	0.364	0.776	1.482	1.649	2.33	2.82	2.708	2.115	1.503	1.14	0.922	1.069	1.144	1.002	0.654	0.734	0.774	0.694	0.737	0.768	0.751	0.743	0.719	0.984	1.009	1.011	1.038	0.874	0.884	0.822	0.822	0.84	0.813	0.787	0.888	0.723	0.897
Boris	REM	55	0.492	0.337	0.334	0.411	0.361	0.352	0.339	0.447	0.467	0.465	0.508	0.718	1.253	2.057	3.015	3.168	2.351	1.812	1.517	1.186	0.716	0.823	0.936	0.797	0.582	0.726	0.886	0.891	1.006	1.053	0.882	0.695	0.732	0.958	1.082	0.977	0.866	0.867	1.083	0.926	0.8	0.669	0.806	0.765	0.871	0.729	0.774
Boris	REM	56	0.414	0.284	0.294	0.356	0.282	0.28	0.314	0.368	0.417	0.392	0.405	0.677	1.107	1.699	2.701	3.148	2.504	1.975	1.37	0.88	0.678	1.046	1.041	0.838	0.725	0.813	0.825	0.829	0.929	0.858	0.721	0.787	0.829	1.003	1.174	1.036	0.899	0.793	0.783	0.85	0.806	0.574	0.673	0.736	0.682	0.786	0.753
Boris	REM	57	0.333	0.276	0.265	0.383	0.297	0.289	0.386	0.473	0.482	0.419	0.53	0.69	1.129	1.949	2.372	2.273	2.259	2.06	1.353	0.869	0.739	0.968	0.973	0.714	0.614	0.735	0.735	0.617	0.734	0.686	0.486	0.524	0.715	0.844	0.958	0.995	0.795	0.752	0.635	0.701	0.737	0.8	0.855	0.706	0.816	0.845	0.821
Boris	REM	58	0.235	0.268	0.243	0.318	0.314	0.291	0.347	0.469	0.479	0.431	0.592	0.897	1.286	1.969	2.076	2.297	2.402	1.62	1.066	0.856	0.771	0.826	0.915	0.673	0.654	0.581	0.543	0.499	0.472	0.578	0.594	0.612	0.659	0.662	0.763	0.693	0.664	0.673	0.582	0.665	0.74	0.723	0.714	0.703	0.851	0.652	0.603
Boris	REM	59	0.326	0.318	0.27	0.272	0.289	0.295	0.343	0.487	0.451	0.395	0.547	0.753	1.319	1.929	2.297	2.309	2.332	1.926	1.146	0.776	0.649	0.801	0.944	0.706	0.672	0.561	0.593	0.592	0.636	0.705	0.865	0.814	0.775	0.625	0.736	0.792	0.832	0.875	0.692	0.792	0.86	0.697	0.739	0.685	0.68	0.741	0.696
Boris	REM	60	0.463	0.392	0.383	0.393	0.424	0.421	0.506	0.559	0.45	0.363	0.422	0.517	1.1	1.444	1.872	1.865	1.976	1.838	0.985	0.625	0.701	0.748	0.736	0.527	0.564	0.608	0.582	0.498	0.455	0.531	0.571	0.496	0.699	0.702	0.798	0.711	0.703	0.782	0.64	0.712	0.708	0.586	0.643	0.552	0.578	0.691	0.674
Boris	wake	61	0.343	0.485	0.374	0.378	0.341	0.324	0.481	0.602	0.601	0.627	0.721	0.874	0.943	0.676	0.659	0.483	0.403	0.314	0.362	0.459	0.402	0.364	0.383	0.395	0.446	0.445	0.436	0.484	0.436	0.465	0.658	0.54	0.489	0.506	0.445	0.466	0.593	0.538	0.413	0.481	0.555	0.549	0.651	0.733	0.591	0.63	0.873
Boris	wake	62	0.596	0.726	0.436	0.314	0.332	0.337	0.577	0.696	0.556	0.681	0.888	0.921	0.92	0.619	0.666	0.453	0.405	0.378	0.353	0.449	0.4	0.37	0.401	0.43	0.508	0.48	0.451	0.502	0.414	0.402	0.513	0.548	0.545	0.519	0.445	0.441	0.555	0.547	0.469	0.514	0.57	0.564	0.632	0.709	0.63	0.682	0.93
Boris	wake	63	0.696	0.761	0.545	0.37	0.305	0.304	0.514	0.657	0.674	0.763	0.909	0.986	0.97	0.563	0.538	0.402	0.39	0.414	0.326	0.37	0.311	0.263	0.404	0.472	0.493	0.439	0.357	0.369	0.308	0.336	0.417	0.452	0.417	0.461	0.422	0.377	0.488	0.422	0.404	0.457	0.528	0.511	0.569	0.642	0.586	0.574	0.714
Boris	wake	64	0.709	0.672	0.735	0.537	0.336	0.524	0.589	0.594	0.678	0.849	0.924	1.156	1.158	0.789	0.455	0.477	0.368	0.418	0.356	0.341	0.321	0.244	0.392	0.487	0.445	0.396	0.323	0.294	0.242	0.332	0.424	0.453	0.408	0.462	0.507	0.399	0.382	0.407	0.461	0.493	0.564	0.631	0.716	0.65	0.574	0.552	0.57
Boris	wake	65	0.435	0.44	0.452	0.349	0.323	0.521	0.603	0.565	0.624	0.732	0.655	0.898	0.935	0.794	0.604	0.461	0.402	0.498	0.462	0.53	0.446	0.311	0.395	0.474	0.465	0.418	0.343	0.308	0.228	0.27	0.402	0.527	0.461	0.399	0.472	0.532	0.433	0.427	0.511	0.55	0.568	0.651	0.695	0.573	0.598	0.551	0.617
Boris	wake	66	0.606	0.548	0.471	0.434	0.408	0.593	0.679	0.539	0.658	0.87	0.718	0.791	1.046	0.784	0.611	0.534	0.669	0.667	0.561	0.568	0.512	0.437	0.432	0.549	0.565	0.386	0.325	0.349	0.36	0.41	0.443	0.55	0.586	0.468	0.483	0.555	0.479	0.46	0.53	0.693	0.721	0.792	0.69	0.62	0.55	0.598	0.756
Boris	wake	67	0.633	0.524	0.391	0.345	0.329	0.434	0.428	0.458	0.526	0.684	0.813	0.886	1.034	0.843	0.618	0.573	0.574	0.536	0.443	0.407	0.369	0.312	0.342	0.416	0.394	0.282	0.327	0.449	0.486	0.492	0.463	0.461	0.444	0.399	0.422	0.524	0.527	0.527	0.65	0.777	0.672	0.648	0.658	0.64	0.514	0.481	0.576
Boris	wake	68	0.828	0.697	0.463	0.466	0.586	0.584	0.548	0.552	0.658	0.798	0.976	1.152	1.028	0.782	0.593	0.531	0.432	0.445	0.502	0.553	0.414	0.364	0.401	0.408	0.372	0.309	0.344	0.405	0.422	0.483	0.545	0.478	0.394	0.41	0.401	0.431	0.582	0.587	0.612	0.744	0.753	0.704	0.615	0.547	0.505	0.497	0.577
Boris	wake	69	0.756	0.876	0.568	0.516	0.68	0.549	0.617	0.62	0.997	1.213	1.304	1.525	1.005	0.944	0.947	0.67	0.492	0.601	0.777	0.74	0.65	0.559	0.51	0.481	0.437	0.434	0.426	0.531	0.565	0.522	0.626	0.598	0.543	0.47	0.454	0.469	0.666	0.694	0.645	0.819	0.79	0.687	0.656	0.578	0.642	0.586	0.52
Boris	wake	70	0.607	0.709	0.598	0.609	0.723	0.674	0.788	0.809	0.971	1.007	1.239	1.493	0.98	0.905	1.033	0.729	0.664	0.846	0.754	0.703	0.664	0.509	0.448	0.514	0.558	0.51	0.525	0.477	0.513	0.617	0.635	0.601	0.504	0.479	0.497	0.551	0.65	0.577	0.461	0.666	0.683	0.674	0.661	0.573	0.661	0.611	0.623
Boris	wake	71	0.942	0.846	0.656	0.647	0.85	1.014	0.719	0.772	0.892	0.966	1.485	1.475	0.902	0.81	0.841	0.772	0.863	0.874	0.678	0.521	0.514	0.584	0.561	0.551	0.527	0.641	0.597	0.572	0.602	0.62	0.491	0.572	0.582	0.612	0.687	0.679	0.647	0.599	0.719	0.78	0.754	0.655	0.805	0.76	0.712	0.933	0.865
Boris	wake	72	0.93	0.835	0.584	0.591	0.778	0.826	0.752	0.638	0.74	0.934	1.356	1.377	0.835	0.675	0.638	0.601	0.676	0.572	0.449	0.454	0.512	0.545	0.618	0.597	0.468	0.464	0.493	0.501	0.561	0.513	0.45	0.525	0.54	0.549	0.63	0.661	0.703	0.642	0.66	0.59	0.582	0.653	0.785	0.756	0.889	0.919	0.734
Boris	wake	73	0.814	0.753	0.63	0.581	0.737	0.714	0.664	0.677	0.793	0.759	1.068	1.181	0.96	0.888	0.77	0.696	0.747	0.722	0.631	0.681	0.709	0.582	0.542	0.691	0.675	0.522	0.584	0.698	0.63	0.466	0.525	0.616	0.614	0.563	0.636	0.695	0.769	0.809	0.774	0.747	0.671	0.726	0.771	0.962	0.931	0.769	0.803
Boris	wake	74	0.608	0.664	0.542	0.498	0.781	0.823	0.594	0.549	0.679	0.666	0.882	1.135	1.013	0.98	0.862	0.736	0.79	0.806	0.694	0.772	0.749	0.625	0.532	0.626	0.666	0.624	0.658	0.684	0.688	0.618	0.587	0.64	0.716	0.561	0.691	0.615	0.591	0.604	0.763	0.821	0.667	0.793	0.706	0.754	0.853	0.708	0.754
Boris	wake	75	0.757	0.677	0.664	0.559	0.62	0.757	0.534	0.52	0.604	0.574	0.824	1.041	0.876	0.845	0.87	0.808	0.742	0.882	0.724	0.694	0.731	0.644	0.576	0.634	0.811	0.76	0.547	0.523	0.556	0.641	0.638	0.678	0.642	0.769	0.683	0.729	0.626	0.504	0.575	0.695	0.638	0.626	0.637	0.849	0.766	0.728	0.759
Boris	wake	76	0.54	0.541	0.481	0.429	0.445	0.523	0.451	0.424	0.407	0.479	0.683	1.014	0.886	0.727	0.803	0.806	0.705	0.842	0.63	0.499	0.558	0.578	0.752	0.616	0.558	0.607	0.504	0.524	0.534	0.629	0.68	0.825	0.784	0.834	0.749	0.73	0.61	0.617	0.543	0.615	0.649	0.584	0.68	0.622	0.624	0.673	0.643
Boris	wake	77	0.523	0.653	0.567	0.544	0.583	0.631	0.481	0.52	0.533	0.506	0.835	0.862	0.758	0.75	0.673	0.683	0.786	0.809	0.652	0.482	0.563	0.549	0.484	0.556	0.452	0.387	0.388	0.412	0.558	0.606	0.582	0.694	0.62	0.757	0.776	0.728	0.572	0.551	0.595	0.658	0.675	0.655	0.654	0.62	0.715	0.77	0.646
Boris	wake	78	0.358	0.555	0.545	0.466	0.525	0.468	0.459	0.518	0.695	0.687	1.061	1	1.001	0.959	0.665	0.61	0.702	0.62	0.496	0.405	0.539	0.691	0.694	0.59	0.509	0.447	0.467	0.378	0.474	0.511	0.558	0.615	0.521	0.77	0.646	0.666	0.612	0.585	0.648	0.743	0.997	0.927	0.607	0.656	0.687	0.817	0.68
Boris	wake	79	0.652	0.702	0.663	0.65	0.644	0.658	0.601	0.701	0.997	0.895	1.028	1.396	1.406	1.121	0.727	0.621	0.675	0.613	0.538	0.469	0.588	0.793	0.832	0.748	0.746	0.707	0.66	0.492	0.481	0.649	0.686	0.803	0.737	0.788	0.616	0.739	0.658	0.618	0.636	0.776	1.219	1.055	0.717	0.733	0.832	1.013	0.813
Boris	wake	80	0.587	0.713	0.712	0.601	0.547	0.888	0.897	0.696	0.763	1.048	1.05	1.556	1.392	1.046	0.748	0.576	0.595	0.666	0.617	0.486	0.56	0.739	0.791	0.714	0.648	0.635	0.579	0.455	0.469	0.698	0.751	0.829	0.794	0.751	0.605	0.7	0.606	0.583	0.654	0.852	1.27	0.947	0.664	0.624	0.76	1.031	0.882
F25	NREM	1	0.707	0.868	0.996	1.222	1.358	1.217	1.294	1.571	1.523	1.219	1.009	1.127	1.176	1.26	1.279	1.278	1.116	1.12	1.07	1.174	1.211	1.29	1.197	1.084	1.146	1.383	1.465	1.319	1.099	1.04	0.919	1.04	1.101	1.186	1.409	1.414	1.259	1.078	1.048	1.12	1.18	1.353	1.012	1.086	1.055	1.221	1.41
F25	NREM	2	1.109	1.048	1.152	1.291	1.527	1.216	1.091	1.228	1.237	1.153	1.526	1.279	1.171	1.104	0.99	1.203	1.282	1.083	1.178	1.219	1.249	1.132	1.176	1.548	1.442	1.394	1.651	1.584	1.308	1.177	1.325	1.492	1.438	1.346	1.251	1.221	1.155	1.068	1.084	1.214	1.042	0.922	1.159	1.113	1.096	1.227	1.161
F25	NREM	3	1.194	1.26	1.291	1.339	1.616	1.743	1.726	1.441	1.375	1.256	1.1	1.301	1.415	1.288	1.343	1.133	1.032	1.054	1.196	1.034	1.011	1.105	1.248	1.139	1.116	1.21	1.13	1.001	0.944	0.936	1.128	1.14	0.992	1.078	1.11	1.115	1.036	1.145	1.2	1.211	1.165	1.247	1.133	1.069	0.908	0.966	0.98
F25	NREM	4	1.341	1.272	1.154	1.317	1.309	1.193	1.259	1.057	1.084	1.204	1.049	1.176	1.259	1.238	1.321	1.503	1.275	1.361	1.252	1.07	1.107	1.178	1.217	1.228	1.398	1.223	1.264	1.148	1.143	1.311	1.646	1.432	1.038	0.994	0.894	1.194	1.142	0.97	1.065	1.201	0.913	0.992	1.023	1.323	1.392	1.394	1.38
F25	NREM	5	1.11	1.086	1.185	1.567	1.371	1.181	1.33	1.257	1.22	1.189	1.387	1.187	1.004	1.073	1.217	1.552	1.329	0.99	0.981	0.93	0.861	1.034	1.07	1.012	0.989	1.201	1.336	1.135	1.139	1.333	1.432	1.243	0.953	0.988	1.069	1.097	1.026	0.868	0.936	0.945	0.93	0.926	0.847	0.894	0.898	0.878	0.893
F25	NREM	6	1.705	1.577	1.532	1.394	1.361	1.145	1.396	1.215	1.086	1.209	1.285	1.268	1.25	1.024	0.9	1.018	1.393	1.516	1.257	1.102	1.071	0.906	0.987	1.064	1.338	1.764	1.687	1.363	1.38	1.503	1.381	1.386	1.235	1.381	1.699	1.502	1.066	1.013	1.053	1.129	1.229	1.025	1.023	1.063	1.072	1.266	1.11
F25	NREM	7	1.381	1.458	1.808	1.479	1.428	1.518	1.323	1.168	1.273	1.402	1.348	1.309	1.324	1.296	1.018	1.065	1.219	1.373	1.392	1.238	1.157	1.079	1.076	1.085	1.058	1.271	1.403	1.304	1.199	1.736	1.458	1.295	1.408	1.06	0.959	1.174	1.28	1.276	1.135	1.455	1.461	1.299	1.067	1.018	1.054	0.988	0.848
F25	NREM	8	1.566	1.321	1.232	1.312	1.727	1.716	1.492	1.197	1.151	1.331	1.273	1.21	1.349	1.243	1.261	1.179	1.334	1.641	1.344	1.203	1.303	1.362	1.642	1.546	1.314	1.207	1.607	1.314	1.051	1.093	1.335	1.374	1.411	1.231	1.074	1.222	1.247	1.145	1.335	1.112	1.078	1.071	1.147	1.094	1.277	1.201	0.932
F25	NREM	9	1.148	1.058	1.225	1.284	1.334	1.437	1.436	1.459	1.351	1.58	1.347	1.568	1.832	1.969	1.883	1.472	1.58	1.792	1.781	1.652	1.597	1.946	2.009	1.616	1.223	1.513	1.509	1.322	1.379	1.545	1.616	1.745	1.59	1.126	0.93	1.228	1.661	1.422	1.237	1.32	1.487	1.38	1.145	1.191	1.522	1.424	1.34
F25	NREM	10	1.347	1.301	1.585	1.404	1.339	1.338	1.129	1.255	1.009	0.962	1.155	1.07	1.078	1.198	1.113	1.012	1.039	1.118	1.297	1.324	1.298	1.237	0.885	0.957	1.315	1.546	1.211	1.276	1.268	1.233	1.249	1.284	1.507	1.237	0.993	0.987	1.06	0.998	0.902	0.887	1.045	1.168	0.966	1.051	1.297	1.282	1.193
F25	NREM	11	1.287	1.213	1.39	1.328	1.301	1.599	1.289	1.236	1.102	0.999	1.18	1.154	1.26	1.299	1.145	0.911	1.05	1.301	1.337	1.122	1.177	1.02	1.07	0.948	0.917	1.053	1.093	1.209	1.355	1.043	0.867	0.892	1.208	1.137	1.076	0.992	1.009	1.084	1.197	0.903	1.01	1.134	0.965	1.03	0.958	0.972	1.198
F25	NREM	12	1.299	1.801	2.072	1.639	1.336	1.314	1.376	1.197	1.223	1.054	1.354	1.507	1.234	1.303	1.292	1.173	1.064	1.152	1.397	1.154	1.21	1.212	1.193	1.048	1.068	1.03	1.194	1.473	1.263	1.123	1.003	0.94	1.005	1.078	1.272	1.14	1.054	1.144	1.231	1.048	1.064	1.127	1.062	0.956	0.836	0.948	0.9
F25	NREM	13	1.222	1.434	1.305	1.077	1.189	1.21	1.358	1.269	1.167	1.121	1.198	1.32	1.313	1.657	1.311	1.074	1.082	1.125	1.396	1.254	1.22	0.987	1.092	1.256	1.356	1.432	1.379	1.381	1.093	0.959	1.107	1.129	1.168	1.237	1.286	1.233	1.172	1.301	1.171	1.165	1.197	0.904	0.917	1.066	1.117	1.053	0.917
F25	NREM	14	1.346	1.165	1.746	1.651	1.51	1.654	1.427	0.999	0.991	1.289	1.559	1.421	1.457	1.722	1.559	1.432	1.506	1.723	1.693	1.651	1.649	1.843	1.954	1.989	1.44	1.33	1.356	1.343	1.115	1.28	1.417	1.416	1.417	1.38	1.473	1.657	1.468	1.468	1.573	1.038	1.194	1.222	1.195	1.11	1.554	1.415	1.448
F25	NREM	15	1.165	1.117	1.486	1.462	1.527	1.899	1.556	1.392	1.568	1.547	1.564	1.414	1.411	1.52	1.368	1.273	1.363	1.673	1.85	1.351	1.385	1.77	1.587	1.209	1.345	1.613	1.325	1.285	1.412	1.273	1.237	1.296	1.412	0.822	0.973	1.31	1.189	1.201	1.404	1.239	1.239	1.061	0.983	1.079	1.209	1.199	1.484
F25	NREM	16	1.346	1.624	1.687	1.654	1.615	1.522	1.435	1.331	1.435	1.527	1.61	1.433	1.177	1.522	1.548	1.248	1.294	1.185	1.481	1.317	1.221	1.238	1.338	1.483	1.474	1.477	1.562	1.62	1.64	1.667	1.602	1.396	1.418	1.648	1.65	1.74	1.666	1.431	1.575	1.272	1.24	1.055	1.321	1.31	1.253	1.144	1.004
F25	NREM	17	1.559	1.459	1.64	1.456	1.271	1.249	1.241	1.126	1.081	1.216	1.278	1.417	1.182	1.731	1.424	1.257	1.69	2.262	2.237	1.878	1.763	1.742	1.632	1.662	1.678	1.585	1.902	1.965	2.243	1.716	1.542	1.586	1.564	1.939	1.85	1.615	1.359	1.236	1.137	1.23	1.157	1.205	1.483	1.415	1.372	1.541	1.6
F25	NREM	18	1.215	1.113	1.252	1.277	1.148	1.238	1.334	1.398	1.289	1.435	1.412	1.461	1.655	1.842	2.022	2.027	1.852	2.196	2.116	2.047	2.307	2.655	2.745	2.453	2.022	2	1.683	2.229	2.566	2.134	2.031	2.047	1.999	2.173	2.133	1.609	1.518	1.656	1.742	1.403	1.245	1.384	1.471	1.613	1.41	1.82	1.875
F25	NREM	19	1.182	0.973	1.348	1.341	1.314	1.062	1.247	1.201	1.129	1.134	1.121	1.441	1.794	2.525	1.886	1.48	1.695	1.831	1.692	1.629	1.865	1.791	1.78	2.194	2.233	1.935	1.917	1.821	1.841	1.433	1.729	1.981	1.469	1.384	1.498	1.688	1.472	1.47	1.426	1.385	1.678	1.499	1.28	1.333	1.309	1.402	1.365
F25	NREM	20	0.904	0.968	1.019	0.855	0.763	0.86	0.995	0.939	0.89	0.858	0.974	1.208	1.47	1.923	1.639	1.45	1.249	1.208	1.318	1.21	1.241	1.436	1.41	1.417	1.17	1.282	1.218	1.307	1.502	1.395	1.365	1.641	1.396	1.109	1.135	1.126	1.206	0.985	1.064	1.097	1.031	0.997	1.23	1.095	1.129	1.102	1.046
F25	IS	21	0.249	0.363	0.349	0.282	0.276	0.338	0.447	0.358	0.293	0.291	0.437	0.652	1.008	1.158	1.618	1.601	0.817	0.801	0.699	0.436	0.582	0.595	0.726	0.83	0.945	0.722	0.61	1.099	0.978	0.805	0.974	1.393	1.087	0.893	0.768	0.557	0.88	0.856	0.606	1.06	1.129	1.087	1	0.838	1.036	1.065	0.78
F25	IS	22	0.231	0.279	0.332	0.314	0.404	0.409	0.406	0.346	0.329	0.32	0.471	0.703	0.939	1.047	1.61	1.446	0.902	1.104	0.92	0.476	0.539	0.571	0.71	0.791	0.854	0.68	0.588	1.031	0.931	0.781	0.803	0.913	0.779	0.771	0.798	0.643	0.995	0.834	0.696	1.075	0.96	0.809	0.911	0.824	0.898	0.875	0.803
F25	IS	23	0.153	0.186	0.202	0.266	0.325	0.329	0.34	0.254	0.297	0.281	0.396	0.757	0.936	1.073	1.339	0.971	0.892	1.068	0.94	0.746	0.564	0.548	0.515	0.476	0.595	0.633	0.532	0.763	0.979	0.89	0.787	0.713	0.655	0.636	0.587	0.615	0.985	1.114	0.799	0.675	0.628	0.753	0.934	0.787	0.993	0.754	0.877
F25	IS	24	0.161	0.183	0.193	0.246	0.265	0.3	0.374	0.228	0.259	0.261	0.377	0.64	0.906	1.136	1.238	0.781	0.848	0.851	0.824	0.716	0.557	0.679	0.679	0.638	0.696	0.815	0.63	0.673	0.89	0.846	0.756	0.961	0.965	0.735	0.552	0.46	0.865	0.983	0.761	0.579	0.593	0.71	0.863	0.854	0.841	0.676	0.739
F25	IS	25	0.275	0.194	0.129	0.118	0.16	0.216	0.317	0.314	0.304	0.233	0.211	0.407	0.683	1.247	1.488	0.903	0.713	0.889	1.153	0.886	0.828	1.018	0.957	1.146	0.808	0.758	0.969	0.744	0.663	0.701	0.963	1.256	1.342	0.978	0.874	0.765	0.902	0.911	0.829	0.677	0.667	0.615	0.849	1.104	0.866	0.803	0.854
F25	IS	26	0.216	0.199	0.115	0.11	0.148	0.199	0.341	0.358	0.378	0.309	0.254	0.424	0.872	1.285	1.492	0.952	0.86	1.102	1.125	0.944	0.887	1.014	1.049	1.209	0.895	0.876	1.082	0.746	0.977	1.036	0.995	1.365	1.231	0.842	0.894	0.809	0.933	1.107	0.93	0.72	0.823	0.717	1.032	1.32	1.154	0.944	1.045
F25	IS	27	0.129	0.262	0.159	0.146	0.19	0.225	0.306	0.307	0.283	0.265	0.25	0.563	1.187	1.35	1.232	0.917	0.759	0.924	0.868	0.904	0.729	0.947	0.997	0.999	0.831	0.89	0.932	0.702	0.997	1.108	1.165	1.536	1.228	0.86	0.843	0.779	0.942	1.321	0.969	0.699	0.868	1.004	1.391	1.414	1.246	1.086	1.155
F25	IS	28	0.195	0.26	0.158	0.163	0.194	0.215	0.21	0.263	0.315	0.301	0.303	0.573	1.086	1.18	1.098	0.893	0.715	0.807	0.891	1.016	0.818	1.058	0.965	0.92	0.722	0.639	0.653	0.594	0.843	0.982	0.967	1.194	0.997	0.771	0.786	0.646	0.767	0.928	0.827	0.768	0.729	0.998	1.239	1.23	1.226	0.896	0.979
F25	IS	29	0.299	0.249	0.169	0.192	0.215	0.309	0.308	0.277	0.359	0.352	0.308	0.501	0.875	1.156	1.216	0.846	0.773	0.788	0.77	0.789	0.898	0.868	0.738	0.694	0.844	0.855	0.658	0.483	0.636	0.96	0.787	0.879	0.963	0.733	0.971	0.805	0.788	0.891	0.863	0.906	0.862	1.138	1.184	1.142	1.138	0.954	0.836
F25	IS	30	0.267	0.266	0.17	0.202	0.218	0.333	0.375	0.347	0.371	0.306	0.255	0.406	0.566	0.889	1.207	1.118	1.107	0.908	0.862	0.746	0.951	0.946	0.785	0.551	0.892	1.026	0.595	0.476	0.474	0.889	0.76	0.633	0.768	0.692	0.956	0.832	0.759	0.766	0.919	1.08	0.883	1.049	1.247	0.685	1.066	1.249	1.214
F25	IS	31	0.263	0.21	0.165	0.136	0.171	0.26	0.311	0.289	0.275	0.277	0.269	0.352	0.528	1.099	1.28	1.481	1.418	0.878	0.785	0.694	0.693	0.588	0.73	0.764	0.966	0.717	0.405	0.484	0.669	0.865	0.716	0.724	0.851	0.906	1.129	0.824	1.006	0.834	0.935	1.238	1.205	1.259	1.075	0.744	0.991	1.616	1.859
F25	IS	32	0.342	0.235	0.181	0.19	0.165	0.212	0.349	0.296	0.342	0.299	0.209	0.325	0.739	1.318	1.478	1.865	1.634	0.795	0.722	0.618	0.533	0.528	0.772	0.659	0.851	0.547	0.475	0.561	0.652	0.711	0.638	0.75	0.745	0.763	0.996	0.957	1.153	1.049	1.108	1.313	1.468	1.421	1.486	1.099	0.958	1.551	1.52
F25	IS	33	0.248	0.214	0.147	0.171	0.195	0.297	0.439	0.337	0.339	0.423	0.37	0.334	0.658	0.995	1.3	1.741	1.366	0.625	0.645	0.656	0.525	0.571	0.801	0.873	0.79	0.562	0.595	0.702	0.651	0.599	0.651	1.027	0.927	0.714	0.766	0.846	1.102	1.26	1.356	1.39	1.795	1.879	1.87	1.434	1.36	1.529	1.366
F25	IS	34	0.207	0.184	0.147	0.172	0.192	0.358	0.505	0.35	0.288	0.408	0.336	0.316	0.533	0.861	1.214	1.368	1	0.724	0.874	0.737	0.737	0.803	0.712	0.768	0.609	0.584	0.778	0.682	0.623	0.564	0.723	1.118	0.928	0.874	1.088	1.01	1.189	1.156	1.063	1.207	1.622	1.654	1.557	1.395	1.162	1.154	1.33
F25	IS	35	0.287	0.236	0.219	0.224	0.325	0.416	0.579	0.35	0.422	0.849	0.534	0.398	0.593	0.968	0.992	0.933	0.762	0.664	0.828	0.721	0.696	0.716	0.518	0.595	0.504	0.648	0.785	0.691	0.834	0.785	0.599	0.91	0.929	1.169	1.128	1.023	1.414	1.123	0.964	1.061	1.248	1.738	1.167	1.135	0.919	1.148	1.273
F25	IS	36	0.239	0.264	0.249	0.261	0.385	0.391	0.604	0.325	0.627	1.375	0.77	0.437	0.659	1.123	0.951	0.829	0.7	0.688	0.954	0.895	0.685	0.567	0.651	0.681	0.398	0.582	0.654	0.607	0.833	0.742	0.636	0.915	0.885	1.145	1.386	1.273	1.686	1.245	0.942	1.195	1.326	1.747	1.397	1.068	0.953	1.228	1.304
F25	IS	37	0.261	0.317	0.256	0.259	0.379	0.36	0.474	0.445	0.805	1.377	0.682	0.512	0.699	1.129	1.116	1.101	0.901	0.779	0.726	0.663	0.61	0.57	0.676	0.658	0.487	0.478	0.695	0.612	0.841	0.859	0.838	0.818	0.857	1.139	1.341	1.132	1.597	1.264	0.873	1.65	1.712	1.429	1.584	1.328	1.13	1.226	1.232
F25	IS	38	0.347	0.372	0.298	0.257	0.356	0.396	0.485	0.507	0.847	1.409	0.625	0.542	0.717	1.084	1.293	1.058	0.786	0.846	0.662	0.521	0.565	0.499	0.669	0.704	0.506	0.475	0.695	0.65	0.825	0.832	0.846	0.848	0.848	1.09	1.119	0.849	1.313	1.26	0.866	1.701	1.636	1.35	1.538	1.583	1.427	1.236	1.287
F25	IS	39	0.242	0.307	0.224	0.129	0.153	0.234	0.329	0.365	0.418	0.478	0.316	0.523	0.83	1.087	1.237	0.952	0.722	0.715	0.575	0.691	0.69	0.577	0.591	0.751	0.521	0.359	0.49	0.6	0.855	0.898	0.836	0.887	0.868	0.717	0.872	0.656	0.775	0.903	0.882	1.319	1.27	1.034	1.475	1.591	1.306	1.435	1.462
F25	IS	40	0.264	0.304	0.179	0.098	0.123	0.177	0.29	0.289	0.303	0.266	0.255	0.513	0.864	0.926	1.045	1.043	0.9	0.789	0.629	0.825	1.031	0.822	0.741	0.799	0.569	0.361	0.456	0.65	0.914	1.051	0.914	0.974	0.968	0.793	0.765	0.576	0.85	0.855	0.97	1.488	1.407	1.372	1.732	1.485	0.962	1.223	1.396
F25	REM	41	0.307	0.224	0.129	0.075	0.067	0.072	0.111	0.103	0.167	0.169	0.128	0.172	0.371	0.891	1.807	1.944	1.458	1.426	1.009	0.96	0.702	0.387	0.426	0.523	0.475	0.395	0.432	0.621	0.842	0.907	0.941	1.114	0.967	0.885	0.736	0.689	1.013	1.227	1.141	1.642	1.587	1.33	1.369	1.618	1.271	1.019	1.262
F25	REM	42	0.243	0.242	0.128	0.078	0.085	0.101	0.15	0.166	0.243	0.22	0.169	0.17	0.489	0.988	1.436	1.606	1.719	1.22	0.876	1.08	0.768	0.454	0.751	0.681	0.561	0.571	0.585	0.62	0.571	0.609	0.67	0.847	0.872	0.951	0.915	0.924	0.854	0.897	0.81	1.184	1.245	1.356	1.247	1.171	1.123	1.031	1.112
F25	REM	43	0.201	0.186	0.128	0.105	0.113	0.094	0.149	0.137	0.17	0.196	0.189	0.264	0.439	0.812	1.645	1.945	1.843	1.337	1.213	1.166	0.774	0.631	0.605	0.545	0.506	0.538	0.571	0.437	0.475	0.648	0.783	0.713	0.786	0.745	0.99	1.162	1.133	0.888	0.865	0.979	1.083	1.354	1.343	1.196	1.042	0.989	1.302
F25	REM	44	0.174	0.183	0.134	0.111	0.097	0.078	0.128	0.176	0.188	0.176	0.22	0.325	0.557	0.875	1.826	1.894	2.298	1.513	1.17	1.071	0.741	0.577	0.589	0.557	0.559	0.573	0.552	0.499	0.485	0.581	0.639	0.645	0.57	0.644	0.833	0.729	0.807	1.09	0.879	0.738	1.038	1.205	1.172	1.171	0.942	0.801	1.41
F25	REM	45	0.294	0.25	0.159	0.106	0.093	0.107	0.153	0.135	0.175	0.193	0.225	0.444	0.665	1.094	1.248	1.372	1.638	1.279	0.995	0.971	0.803	0.849	0.756	0.649	0.56	0.632	0.595	0.542	0.582	0.501	0.463	0.616	0.732	0.796	0.628	1.016	1.411	1.082	0.818	0.69	0.729	0.968	1.223	1.657	1.4	1.105	1.208
F25	REM	46	0.24	0.212	0.115	0.091	0.072	0.1	0.14	0.144	0.21	0.256	0.327	0.642	0.782	0.998	1.141	1.312	1.197	1.07	0.803	0.787	0.646	0.622	0.657	0.604	0.51	0.45	0.396	0.513	0.55	0.475	0.399	0.533	0.588	0.716	0.735	0.822	1.309	1.159	0.878	0.744	0.747	1.019	0.988	1.059	1.201	1.249	1.239
F25	REM	47	0.169	0.146	0.13	0.108	0.092	0.114	0.155	0.151	0.218	0.27	0.303	0.52	0.958	1.269	1.074	1.174	0.952	0.747	0.543	0.586	0.515	0.529	0.578	0.582	0.45	0.443	0.464	0.618	0.552	0.647	0.681	0.562	0.503	0.707	1.203	0.945	0.994	1.043	0.871	0.903	1.28	1.302	1.408	1.44	1.142	1.069	1.135
F25	REM	48	0.192	0.195	0.133	0.102	0.106	0.117	0.177	0.212	0.205	0.256	0.328	0.42	0.915	1.128	1.427	1.182	0.635	0.628	0.693	0.831	0.744	0.602	0.427	0.461	0.422	0.458	0.514	0.583	0.695	0.777	0.645	0.692	0.733	0.851	1.095	1.125	0.906	0.893	0.796	0.914	1.16	1.228	1.18	1.223	0.974	1.131	1.132
F25	REM	49	0.195	0.292	0.175	0.114	0.132	0.158	0.198	0.193	0.25	0.227	0.205	0.426	0.679	0.866	1.195	1.376	1.071	1.264	1.24	1.16	0.948	0.706	0.555	0.593	0.422	0.555	0.544	0.523	0.649	0.777	0.934	0.705	1.042	1.156	0.993	1.088	0.814	1.012	1.203	1.118	1.252	1.289	1.281	1.483	1.156	1.027	0.922
F25	REM	50	0.197	0.223	0.11	0.077	0.074	0.115	0.196	0.188	0.176	0.229	0.29	0.527	0.79	0.944	1.181	1.391	1.124	0.82	0.713	0.639	0.753	0.704	0.628	0.59	0.44	0.507	0.509	0.544	0.56	0.726	0.777	0.568	0.986	1.068	0.776	0.957	1.013	1.263	1.429	1.255	1.048	1.093	1.23	1.796	1.179	1.001	0.865
F25	REM	51	0.23	0.273	0.15	0.102	0.073	0.109	0.185	0.213	0.189	0.195	0.238	0.434	0.823	0.91	1.202	1.445	1.457	1.009	0.566	0.568	0.819	0.796	0.683	0.559	0.456	0.468	0.536	0.489	0.449	0.632	0.689	0.694	0.964	0.895	0.75	0.982	1.185	1.182	1.314	1.409	1.223	1.003	1.197	1.645	1.012	1.061	1.008
F25	REM	52	0.197	0.245	0.202	0.152	0.123	0.141	0.167	0.234	0.22	0.208	0.222	0.296	0.507	0.861	1.472	1.914	2.165	1.51	0.836	0.605	0.652	0.729	0.821	0.724	0.631	0.387	0.563	0.552	0.501	0.608	0.634	0.647	0.749	0.788	0.772	0.869	1.222	1.337	1.067	0.996	0.951	0.97	1.105	0.945	0.871	1.094	0.887
F25	REM	53	0.254	0.239	0.132	0.076	0.081	0.101	0.142	0.166	0.176	0.221	0.188	0.26	0.486	0.794	1.258	1.781	2.039	1.595	1.627	1.278	0.802	0.543	0.461	0.528	0.59	0.551	0.391	0.338	0.445	0.527	0.672	0.647	0.645	0.619	0.889	1.105	0.714	0.607	1.168	1.117	0.858	0.82	0.992	1.468	1.481	0.994	1.16
F25	REM	54	0.263	0.23	0.135	0.091	0.107	0.132	0.151	0.165	0.218	0.28	0.211	0.27	0.344	0.774	1.399	1.636	1.792	1.902	1.677	1.224	0.827	0.684	0.608	0.628	0.464	0.415	0.474	0.498	0.515	0.49	0.649	0.728	0.82	0.639	0.881	1.008	0.84	0.984	1.229	0.948	0.739	0.848	0.964	1.326	1.438	0.976	1.16
F25	REM	55	0.239	0.194	0.097	0.086	0.107	0.162	0.191	0.186	0.248	0.263	0.191	0.302	0.373	0.679	1.513	1.596	1.464	1.314	1.329	1.103	0.961	0.914	0.772	0.624	0.484	0.458	0.544	0.514	0.547	0.381	0.514	0.56	0.784	0.737	0.644	0.72	0.62	0.938	1.033	0.846	0.7	0.751	0.996	1.216	1.026	0.854	1.184
F25	REM	56	0.231	0.22	0.129	0.081	0.085	0.096	0.141	0.22	0.276	0.214	0.179	0.29	0.344	0.684	1.462	1.776	1.585	1.22	1.312	1.067	0.753	0.728	0.641	0.406	0.309	0.364	0.46	0.436	0.557	0.491	0.502	0.492	0.672	0.905	0.806	0.711	0.676	0.733	0.92	0.834	0.808	0.854	1.116	1.112	0.912	0.701	0.996
F25	REM	57	0.283	0.298	0.151	0.081	0.072	0.083	0.121	0.172	0.155	0.153	0.197	0.366	0.482	0.758	1.191	1.499	1.546	1.376	1.322	1.036	1.046	0.689	0.575	0.587	0.568	0.555	0.467	0.412	0.433	0.499	0.62	0.721	0.885	0.941	0.941	0.661	0.576	0.755	0.757	0.714	1.176	1.318	1.273	1.054	0.775	0.733	1.224
F25	REM	58	0.143	0.186	0.114	0.076	0.08	0.089	0.142	0.158	0.181	0.218	0.264	0.376	0.631	0.938	1.345	2.242	1.833	1.068	0.776	0.673	0.711	0.619	0.467	0.474	0.414	0.465	0.505	0.353	0.358	0.492	0.594	0.654	0.611	0.64	0.599	0.718	0.717	0.819	0.812	0.857	1.201	1.375	1.347	1.255	1.069	0.983	1.128
F25	REM	59	0.378	0.305	0.14	0.094	0.099	0.118	0.17	0.197	0.182	0.184	0.235	0.45	0.82	1.006	1.424	2.117	1.423	0.996	0.705	0.488	0.415	0.335	0.45	0.525	0.405	0.389	0.445	0.411	0.404	0.469	0.619	0.79	0.659	0.587	0.635	0.65	0.623	0.815	0.839	0.843	1.088	1.358	1.377	1.085	0.973	0.932	0.864
F25	REM	60	0.399	0.323	0.101	0.084	0.083	0.114	0.156	0.225	0.18	0.174	0.292	0.434	0.852	1.105	1.575	1.66	1.182	1.024	0.84	0.551	0.445	0.375	0.374	0.434	0.387	0.335	0.496	0.515	0.539	0.601	0.692	0.779	0.833	0.71	0.717	0.823	0.882	0.793	0.815	0.838	1.035	1.138	1.124	1.161	1.028	1.018	1.095
F25	wake	61	0.357	0.47	0.167	0.112	0.196	0.21	0.27	0.323	0.349	0.492	0.74	0.691	0.41	0.432	0.772	0.729	0.576	0.531	0.514	0.454	0.431	0.313	0.258	0.294	0.355	0.341	0.439	0.458	0.595	0.639	0.728	0.607	0.532	0.628	0.706	1.203	1.375	0.666	0.854	1.092	1.195	1.022	1.233	1.133	1.335	1.958	1.271
F25	wake	62	0.282	0.356	0.231	0.126	0.168	0.201	0.236	0.286	0.348	0.551	0.75	0.748	0.475	0.422	0.648	0.635	0.508	0.385	0.377	0.395	0.384	0.307	0.3	0.301	0.331	0.383	0.486	0.443	0.406	0.468	0.534	0.516	0.477	0.533	0.575	1.092	1.283	0.563	0.553	0.91	1.159	0.911	1.19	1.273	1.271	1.838	1.346
F25	wake	63	0.459	0.361	0.175	0.091	0.14	0.219	0.248	0.272	0.261	0.57	0.671	0.519	0.365	0.402	0.413	0.522	0.447	0.264	0.301	0.371	0.388	0.347	0.408	0.332	0.234	0.438	0.551	0.463	0.378	0.456	0.393	0.531	0.573	0.568	0.66	1.028	1.055	0.711	0.461	0.825	0.868	1.027	0.975	1.255	1.326	1.555	1.1
F25	wake	64	0.482	0.401	0.191	0.105	0.112	0.147	0.219	0.269	0.29	0.449	0.509	0.382	0.614	0.572	0.563	0.561	0.375	0.21	0.316	0.425	0.381	0.344	0.495	0.46	0.334	0.358	0.443	0.507	0.451	0.522	0.45	0.613	0.5	0.544	0.594	0.802	0.811	0.781	0.715	0.898	0.642	0.876	0.853	0.908	1.096	1.274	0.982
F25	wake	65	0.727	0.674	0.324	0.177	0.169	0.177	0.253	0.361	0.41	0.334	0.407	0.443	0.659	0.557	0.519	0.409	0.325	0.253	0.28	0.332	0.357	0.376	0.532	0.425	0.32	0.274	0.329	0.44	0.504	0.419	0.463	0.505	0.482	0.497	0.464	0.438	0.528	0.869	0.78	0.819	0.499	0.524	0.671	0.82	0.83	0.693	0.877
F25	wake	66	0.891	0.763	0.345	0.247	0.293	0.287	0.437	0.432	0.353	0.386	0.473	0.564	0.719	0.494	0.385	0.364	0.294	0.275	0.323	0.342	0.3	0.403	0.497	0.348	0.362	0.426	0.386	0.436	0.452	0.335	0.399	0.409	0.536	0.537	0.489	0.395	0.546	0.614	0.579	0.689	0.59	0.579	0.6	0.611	0.735	0.616	0.742
F25	wake	67	1.006	0.75	0.293	0.214	0.297	0.414	0.497	0.465	0.453	0.558	0.553	0.591	0.524	0.578	0.454	0.365	0.321	0.253	0.279	0.361	0.343	0.395	0.454	0.356	0.363	0.379	0.456	0.575	0.57	0.399	0.47	0.523	0.644	0.589	0.49	0.677	0.879	0.682	0.65	0.6	0.711	0.619	0.619	0.71	0.902	0.71	0.696
F25	wake	68	0.634	0.542	0.206	0.166	0.22	0.23	0.314	0.388	0.385	0.47	0.576	0.649	0.461	0.58	0.539	0.298	0.249	0.272	0.279	0.295	0.376	0.341	0.34	0.354	0.44	0.4	0.338	0.475	0.571	0.517	0.452	0.492	0.572	0.492	0.567	0.67	0.563	0.624	0.701	0.646	0.566	0.671	0.71	0.746	0.897	0.748	0.607
F25	wake	69	0.464	0.44	0.259	0.305	0.422	0.329	0.352	0.435	0.608	0.747	0.665	0.665	0.551	0.702	0.618	0.449	0.351	0.48	0.495	0.474	0.626	0.463	0.365	0.344	0.419	0.566	0.636	0.463	0.415	0.573	0.527	0.62	0.811	0.695	0.847	0.75	0.582	0.755	0.82	0.617	0.615	0.728	0.789	0.885	0.786	0.772	0.829
F25	wake	70	0.503	0.5	0.338	0.185	0.194	0.218	0.261	0.263	0.351	0.449	0.562	0.6	0.529	0.601	0.499	0.5	0.436	0.568	0.4	0.277	0.375	0.454	0.438	0.351	0.482	0.544	0.517	0.523	0.407	0.448	0.655	0.649	0.657	0.681	0.631	0.635	0.551	0.591	0.566	0.662	0.696	0.77	0.723	0.836	0.885	1.02	0.779
F25	wake	71	0.616	0.542	0.356	0.203	0.219	0.318	0.344	0.355	0.556	0.558	0.732	0.745	0.631	0.602	0.41	0.404	0.308	0.333	0.29	0.26	0.268	0.324	0.418	0.407	0.492	0.436	0.515	0.466	0.459	0.579	0.667	0.587	0.808	0.74	0.649	0.59	0.527	0.614	0.517	0.6	0.716	0.772	0.788	0.805	0.91	0.775	0.77
F25	wake	72	0.557	0.638	0.329	0.213	0.268	0.383	0.503	0.478	0.382	0.486	0.563	0.524	0.673	0.686	0.484	0.365	0.323	0.364	0.415	0.406	0.393	0.482	0.477	0.399	0.457	0.357	0.537	0.504	0.378	0.376	0.361	0.481	0.558	0.555	0.508	0.63	0.573	0.552	0.387	0.614	0.859	0.739	0.689	0.847	0.879	0.891	0.823
F25	wake	73	0.612	0.538	0.297	0.165	0.209	0.422	0.45	0.408	0.514	0.502	0.441	0.469	0.677	0.667	0.439	0.346	0.395	0.463	0.445	0.486	0.471	0.615	0.424	0.373	0.459	0.424	0.483	0.448	0.373	0.386	0.523	0.77	0.672	0.555	0.54	0.583	0.533	0.589	0.436	0.546	0.823	0.607	0.546	0.718	0.888	0.755	0.906
F25	wake	74	0.521	0.414	0.235	0.209	0.314	0.374	0.363	0.398	0.505	0.434	0.415	0.531	0.744	0.697	0.506	0.402	0.411	0.49	0.599	0.544	0.515	0.577	0.509	0.379	0.518	0.563	0.542	0.48	0.437	0.436	0.693	0.827	0.671	0.586	0.618	0.569	0.513	0.626	0.588	0.602	0.663	0.571	0.614	0.843	1.069	0.782	0.641
F25	wake	75	0.481	0.474	0.276	0.18	0.241	0.35	0.395	0.54	0.579	0.522	0.606	0.66	0.622	0.58	0.386	0.366	0.367	0.412	0.486	0.484	0.651	0.665	0.5	0.319	0.451	0.534	0.512	0.477	0.615	0.612	0.687	0.651	0.584	0.647	0.831	0.956	0.921	0.759	0.625	0.536	0.764	0.739	0.718	0.939	1.239	0.947	0.681
F25	wake	76	0.361	0.392	0.27	0.292	0.434	0.505	0.506	0.59	0.444	0.472	0.582	0.442	0.588	0.537	0.501	0.499	0.492	0.645	0.534	0.705	0.875	0.801	0.712	0.583	0.571	0.663	0.665	0.715	0.869	0.78	0.756	0.58	0.626	0.823	0.955	1.098	1.002	0.607	0.597	0.61	0.755	0.783	0.67	0.903	1.192	1.081	0.773
F25	wake	77	0.362	0.376	0.258	0.283	0.336	0.367	0.399	0.434	0.447	0.451	0.549	0.498	0.537	0.421	0.278	0.336	0.375	0.329	0.396	0.605	0.66	0.517	0.51	0.466	0.437	0.514	0.551	0.599	0.663	0.54	0.51	0.692	0.681	0.561	0.769	0.854	0.665	0.64	0.651	0.659	0.631	0.734	0.654	0.791	0.879	0.879	0.759
F25	wake	78	0.3	0.299	0.244	0.281	0.332	0.33	0.534	0.514	0.482	0.505	0.457	0.491	0.496	0.447	0.392	0.368	0.451	0.477	0.58	0.514	0.523	0.544	0.584	0.568	0.489	0.417	0.373	0.434	0.653	0.551	0.433	0.626	0.79	0.568	0.671	0.754	0.743	0.608	0.628	0.692	0.707	0.834	0.849	0.773	0.717	0.882	0.688
F25	wake	79	0.379	0.464	0.325	0.384	0.672	0.615	0.716	0.813	0.752	0.728	0.692	0.992	0.947	0.828	0.823	0.733	1.001	0.984	0.984	0.796	0.551	0.489	0.452	0.543	0.641	0.658	0.527	0.514	0.76	0.712	0.645	0.694	0.866	0.882	0.685	0.792	0.68	0.634	0.718	0.893	0.93	1.001	0.954	0.828	0.845	0.903	0.835
F25	wake	80	0.447	0.379	0.287	0.345	0.587	0.752	0.882	0.976	0.97	0.731	0.773	0.767	0.919	0.873	0.72	0.801	0.693	0.874	1.035	0.702	0.694	0.609	0.599	0.578	0.682	0.632	0.524	0.606	0.905	0.694	0.682	0.579	1.011	0.92	0.538	0.732	0.876	0.76	0.75	0.993	1.251	1.105	0.832	0.957	0.902	0.797	0.902
Stefan	NREM	1	0.981	1.019	0.938	1.006	0.998	0.982	1.091	1.019	1.14	1.146	1.133	1.185	1.198	1.003	0.841	0.843	0.845	0.819	0.92	1.019	0.924	0.907	1.099	1.209	1.172	1.116	1.041	1.017	1.106	1.155	1.009	0.862	0.893	0.963	1.12	1.157	1.027	0.957	1.143	1.274	1.308	1.248	1.045	1.157	1.066	0.977	1.098
Stefan	NREM	2	1.066	1.123	1.11	0.863	0.854	0.835	0.88	1	1.108	1.132	1.24	1.021	1.03	1.09	1.117	1.178	1.033	0.928	0.947	1.141	1.285	1.189	1.179	1.501	1.358	1.243	1.216	1.152	1.096	1.33	1.215	1.077	1.009	1.123	1.281	1.422	1.379	1.151	1.128	1.03	1	0.916	0.99	1.121	1.075	0.92	1.075
Stefan	NREM	3	0.924	1.145	1.147	0.967	0.986	1.149	1.173	1.112	1.168	1.225	1.378	1.281	1.233	1.135	1.178	1.293	1.357	1.323	1.511	1.348	1.258	1.301	1.385	1.585	1.38	1.308	1.407	1.475	1.495	1.487	1.315	1.263	1.275	1.239	1.359	1.308	1.234	1.34	1.488	1.442	1.326	1.277	1.204	1.171	1.323	1.263	1.163
Stefan	NREM	4	1.129	1.098	1.069	1.164	1.222	1.212	1.243	1.143	1.252	1.226	1.224	1.184	1.165	1.118	1.097	1.283	1.202	1.391	1.53	1.432	1.304	1.638	1.863	1.813	1.673	1.698	1.599	1.526	1.535	1.397	1.276	1.408	1.39	1.485	1.473	1.475	1.402	1.408	1.378	1.511	1.39	1.3	1.333	1.307	1.407	1.199	1.31
Stefan	NREM	5	1.237	1.244	1.273	1.378	1.554	1.235	1.119	1.107	1.213	1.071	1.124	1.083	0.935	0.969	1.093	1.169	1.084	0.944	1.055	1.244	1.152	1.205	1.253	1.446	1.529	1.539	1.517	1.401	1.277	1.112	1.229	1.345	1.271	1.239	1.17	1.031	1.288	1.454	1.246	1.257	1.311	1.249	1.122	1.129	1.109	1.03	0.991
Stefan	NREM	6	1.278	1.214	1.22	1.313	1.548	1.238	0.962	1.1	1.143	1.041	1.148	1.149	1.036	1.007	0.984	0.948	0.943	1.035	0.99	1.036	1.181	1.15	1.229	1.471	1.51	1.443	1.467	1.491	1.499	1.256	1.242	1.236	1.249	1.187	1.072	1.11	1.125	1.123	1.059	1.087	1.117	1.306	1.284	1.217	1.07	0.996	1.088
Stefan	NREM	7	1.096	1.061	1.186	1.195	1.184	1.12	1.151	1.101	1.161	1.272	1.183	1.25	1.132	0.909	0.931	0.809	0.825	0.879	0.899	1.058	1.141	1.278	1.356	1.312	1.259	1.437	1.448	1.422	1.3	0.993	1.021	1.111	1.325	1.349	1.143	1.252	1.117	1.309	1.532	1.394	1.144	1.323	1.066	1.09	0.953	0.947	1.118
Stefan	NREM	8	1.052	1.177	1.296	1.407	1.265	0.992	1.101	1.166	1.19	1.248	1.115	1.162	1.011	0.952	0.906	0.921	0.879	0.978	1.098	1.189	1.296	1.368	1.569	1.335	1.332	1.488	1.321	1.315	1.503	1.225	1.093	1.206	1.446	1.292	1.078	1.043	1.375	1.496	1.382	1.155	1.174	1.159	1.106	1.226	1.146	1.165	1.165
Stefan	NREM	9	1.361	1.315	1.204	1.221	1.178	0.96	1.065	1.164	1.151	1.236	1.286	1.152	1.184	1.16	0.982	0.997	0.981	0.983	1.208	1.444	1.546	1.719	1.648	1.491	1.43	1.574	1.54	1.43	1.324	1.1	1.154	1.022	1.238	1.247	1.284	1.042	1.122	1.158	1.082	1.061	1.232	1.036	0.93	1.241	1.202	1.236	1.27
Stefan	NREM	10	1.228	1.297	1.205	1.286	1.377	1.292	1.2	1.152	1.379	1.348	1.211	1.035	1.155	1.007	0.824	0.864	0.949	0.996	0.995	1.057	1.065	1.135	1.174	1.197	1.326	1.402	1.281	1.446	1.385	1.113	1.041	1.073	1.143	1.022	1.137	1.037	0.967	0.958	0.922	1.008	1.085	0.882	0.94	1.146	1.101	0.969	1.094
Stefan	NREM	11	1.293	1.24	1.243	1.439	1.33	1.1	1.04	1.239	1.403	1.173	1.097	1.083	1.003	0.843	0.781	0.899	1.062	0.975	1.025	1.011	0.889	0.995	0.964	1.155	1.142	1.083	1.105	1.239	1.049	1.032	0.998	1.024	1.046	1.027	0.985	0.974	0.926	0.907	0.909	1.008	1.086	1.01	1.051	1.018	0.932	0.792	1.137
Stefan	NREM	12	0.868	0.996	1.291	1.417	1.202	1.174	1.281	1.211	1.445	1.347	1.081	1.077	1.017	1.092	1.082	1.21	1.236	1.222	1.132	1.034	1.084	0.984	1.081	1.264	1.247	1.142	1.165	1.319	1.268	1.053	0.936	1.111	1.189	1.179	1.077	1.021	1.04	1.207	1.14	0.994	0.991	1.236	0.98	0.955	0.978	0.918	1.209
Stefan	NREM	13	1.149	1.021	1.194	1.292	1.137	1.157	1.1	1.188	1.417	1.427	1.372	1.19	1.043	1.085	1.11	1.205	1.363	1.31	1.508	1.481	1.342	1.318	1.398	1.588	1.514	1.461	1.485	1.642	1.703	1.422	1.549	1.586	1.455	1.63	1.583	1.239	1.261	1.278	1.154	0.973	1.128	1.505	1.295	1.086	1.046	1.096	1.276
Stefan	NREM	14	1.172	1.065	1.227	1.274	1.272	1.26	1.167	1.051	1.305	1.202	1.179	1.225	1.109	0.926	1.038	1.204	1.027	1.096	1.296	1.234	1.197	1.126	1.069	1.335	1.379	1.496	1.612	1.478	1.4	1.365	1.387	1.304	1.063	1.116	1.143	1.123	1.135	1.088	1.095	0.945	0.979	1.079	1.097	1.051	1.122	1.094	0.975
Stefan	NREM	15	1.458	1.269	1.253	1.231	1.322	1.199	1.119	0.995	1.071	1.102	1.15	1.235	1.041	0.812	0.945	1.162	1.121	1.198	1.542	1.38	1.269	1.306	1.268	1.299	1.529	1.492	1.385	1.419	1.21	1.264	1.532	1.503	1.308	1.265	1.328	1.254	1.15	1.403	1.124	0.933	1.003	1.023	0.978	1.142	1.172	0.947	0.907
Stefan	NREM	16	0.939	1.332	1.331	1.221	1.189	1.19	1.142	1.1	1.303	1.19	1.097	1.05	1.114	1.096	1.264	1.204	1.057	1.328	1.495	1.571	1.526	1.483	1.403	1.322	1.418	1.565	1.672	1.594	1.462	1.51	1.505	1.419	1.45	1.284	1.135	1.329	1.459	1.272	1.087	1.321	1.447	1.196	1.117	1.154	1.081	1.001	1.317
Stefan	NREM	17	1.135	1.061	1.057	1.015	1.156	1.166	1.099	1.08	1.189	1.08	1.086	1.085	1.169	1.211	1.184	1.002	0.964	1.058	1.156	1.202	1.447	1.47	1.278	1.385	1.655	1.602	1.453	1.407	1.624	1.856	1.65	1.408	1.188	1.239	1.328	1.343	1.43	1.484	1.24	1.357	1.433	1.341	1.238	1.178	1.187	1.168	1.214
Stefan	NREM	18	1.083	0.974	1.107	1.21	1.207	1.147	1.066	1.095	1.256	1.287	1.193	1.085	1.205	1.239	1.206	1.051	1.091	1.205	1.179	1.152	1.357	1.556	1.502	1.645	1.764	1.777	1.528	1.692	1.707	1.582	1.561	1.716	1.649	1.341	1.282	1.292	1.282	1.298	1.277	1.271	1.204	1.381	1.426	1.235	1.371	1.451	1.422
Stefan	NREM	19	1.219	1.202	1.211	1.377	1.327	1.049	0.943	1.047	1.299	1.092	1.009	1.071	1.17	1.379	1.12	1.052	1.173	1.404	1.503	1.35	1.399	1.359	1.299	1.427	1.501	1.505	1.638	1.759	1.622	1.479	1.504	1.851	1.747	1.445	1.401	1.447	1.374	1.175	1.124	1.028	1.042	1.354	1.452	1.222	1.08	0.955	1.221
Stefan	NREM	20	1.112	1.059	1.01	0.975	1.108	0.997	0.839	0.97	1.171	0.953	1.037	1.201	1.332	1.262	1.259	1.234	1.171	1.327	1.473	1.406	1.672	1.651	1.572	1.705	1.581	1.41	1.312	1.567	1.584	1.551	1.583	1.626	1.668	1.429	1.585	1.619	1.424	1.532	1.559	1.402	1.33	1.265	1.471	1.239	1.399	1.283	1.204
Stefan	IS	21	0.551	0.682	0.726	0.72	0.808	0.751	0.643	0.907	1.075	0.99	0.888	1.19	1.664	1.476	1.886	1.624	1.662	1.886	1.483	1.318	1.382	1.593	1.536	1.563	1.469	1.368	1.413	1.495	1.368	1.501	1.417	1.309	1.203	1.191	1.586	1.199	1.139	1.36	1.498	1.543	1.386	1.493	1.466	1.051	1.189	1.249	1.271
Stefan	IS	22	0.555	0.684	0.734	0.729	0.795	0.748	0.646	0.891	1.077	0.994	0.915	1.176	1.655	1.496	1.895	1.606	1.674	1.879	1.479	1.343	1.429	1.615	1.541	1.543	1.503	1.377	1.431	1.535	1.365	1.526	1.45	1.329	1.206	1.214	1.609	1.228	1.199	1.387	1.493	1.536	1.387	1.486	1.475	1.099	1.198	1.301	1.328
Stefan	IS	23	0.758	0.808	0.798	0.792	0.786	0.784	0.745	0.88	1.062	1.01	1.001	1.111	1.627	1.612	1.807	1.527	1.642	1.688	1.559	1.545	1.57	1.669	1.635	1.372	1.509	1.377	1.454	1.687	1.345	1.555	1.429	1.449	1.296	1.472	1.735	1.409	1.216	1.206	1.423	1.492	1.556	1.59	1.418	1.264	1.242	1.429	1.443
Stefan	IS	24	0.861	0.919	0.848	0.809	0.79	0.754	0.932	0.941	0.979	0.997	0.953	1.064	1.564	1.671	1.782	1.458	1.549	1.713	1.546	1.47	1.335	1.534	1.626	1.376	1.348	1.321	1.307	1.507	1.246	1.436	1.253	1.403	1.297	1.37	1.561	1.353	1.079	1.17	1.426	1.573	1.61	1.605	1.466	1.18	1.135	1.309	1.406
Stefan	IS	25	0.796	0.992	0.894	0.798	0.804	0.836	1.044	0.992	1.044	1.144	0.955	1.093	1.465	1.777	1.6	1.402	1.473	1.921	1.566	1.351	1.312	1.604	1.445	1.328	1.385	1.507	1.435	1.271	1.407	1.589	1.226	1.226	1.203	1.271	1.448	1.402	1.097	1.167	1.204	1.319	1.559	1.425	1.246	1.173	1.116	1.241	1.415
Stefan	IS	26	0.922	0.999	0.918	0.774	0.73	0.763	1.003	0.952	1.017	1.093	0.972	0.96	1.203	1.731	1.991	1.54	1.563	1.845	1.393	1.26	1.202	1.659	1.552	1.364	1.405	1.655	1.552	1.22	1.582	1.553	1.39	1.397	1.253	1.477	1.702	1.453	1.122	1.31	1.151	1.271	1.474	1.446	1.119	1.274	1.197	1.067	1.29
Stefan	IS	27	0.904	1.015	0.906	0.752	0.782	0.855	0.968	0.881	0.944	1.067	0.982	1.045	1.359	1.944	2.321	1.558	1.609	1.774	1.33	1.392	1.53	1.986	1.735	1.343	1.386	1.427	1.38	1.242	1.502	1.607	1.358	1.275	1.289	1.406	1.585	1.333	1.068	1.26	1.097	1.168	1.344	1.405	1.074	1.231	1.088	0.929	1.142
Stefan	IS	28	0.725	0.871	0.753	0.811	0.869	0.947	1.026	0.851	1.021	1.08	1.027	1.189	1.371	2.04	2.386	1.562	1.55	1.755	1.444	1.498	1.611	2.054	1.923	1.307	1.362	1.444	1.405	1.33	1.453	1.663	1.375	1.394	1.394	1.383	1.589	1.33	1.102	1.173	1.193	1.162	1.202	1.247	0.911	1.108	1.083	1.008	1.103
Stefan	IS	29	0.734	0.917	0.738	0.742	0.776	0.89	0.984	0.924	1.016	0.942	0.96	1.135	1.304	1.783	2.365	1.691	1.384	1.456	1.419	1.52	1.545	1.748	1.769	1.215	1.29	1.289	1.317	1.255	1.397	1.504	1.446	1.677	1.576	1.459	1.578	1.45	1.347	1.253	1.36	1.156	0.932	0.995	1.053	1.144	1.204	1.355	1.206
Stefan	IS	30	0.745	0.994	0.79	0.716	0.775	0.887	0.909	0.882	1.065	1.077	0.971	1.23	1.282	1.689	2.336	1.82	1.486	1.496	1.417	1.482	1.451	1.741	1.897	1.5	1.511	1.312	1.283	1.332	1.394	1.377	1.347	1.71	1.479	1.353	1.481	1.439	1.453	1.373	1.563	1.313	0.992	0.973	1.141	1.172	1.24	1.429	1.164
Stefan	IS	31	0.629	0.804	0.707	0.704	0.803	0.814	0.938	0.922	1.026	0.983	0.9	1.083	1.234	1.487	1.901	2.005	1.774	1.502	1.347	1.337	1.317	1.601	1.737	1.426	1.287	1.364	1.156	1.203	1.517	1.398	1.146	1.479	1.124	1.281	1.518	1.376	1.404	1.446	1.547	1.466	0.954	0.911	1.13	1.335	1.365	1.36	1.235
Stefan	IS	32	0.62	0.787	0.672	0.664	0.719	0.733	0.817	0.9	0.947	0.842	0.892	0.965	1.198	1.584	1.892	1.871	1.559	1.423	1.217	1.126	1.322	1.427	1.387	1.227	1.153	1.241	1.057	1.098	1.293	1.364	1.344	1.454	1.164	1.346	1.535	1.369	1.429	1.417	1.236	1.366	1.066	0.913	1.181	1.443	1.356	1.257	1.17
Stefan	IS	33	0.586	0.695	0.669	0.664	0.532	0.487	0.644	0.976	0.898	0.747	0.753	0.796	1.166	1.685	1.969	1.857	1.247	1.152	0.905	0.753	1.058	1.217	1.264	1.237	1.302	1.301	1.205	1.323	1.281	1.324	1.382	1.373	1.216	1.236	1.63	1.263	1.298	1.366	1.27	1.364	1.184	0.966	1.154	1.247	1.153	1.024	0.892
Stefan	IS	34	0.567	0.635	0.677	0.635	0.457	0.434	0.602	0.989	0.919	0.695	0.679	0.777	1.167	1.683	1.868	1.646	1.157	1.14	0.928	0.792	0.963	1.099	1.183	1.277	1.478	1.375	1.141	1.208	1.238	1.279	1.311	1.396	1.103	1.036	1.483	1.286	1.222	1.255	1.215	1.249	1.072	1.014	1.264	1.254	1.109	0.962	0.942
Stefan	IS	35	0.664	0.655	0.69	0.602	0.486	0.462	0.562	0.941	0.871	0.62	0.629	0.679	1.157	1.725	1.669	1.395	1.085	1.16	1.059	0.936	1.123	1.126	1.084	1.137	1.492	1.288	1.034	1.177	1.172	1.213	1.094	1.134	0.943	0.947	1.331	1.134	1.052	1.062	1.076	1.154	0.983	1.092	1.291	1.119	1.043	0.918	0.838
Stefan	IS	36	0.674	0.689	0.716	0.633	0.558	0.516	0.576	0.795	0.772	0.653	0.679	0.726	1.246	1.691	1.746	1.342	1.005	1.049	0.969	0.957	1.251	0.995	0.864	0.993	1.441	1.105	0.953	1.299	1.28	1.258	1.034	0.879	1.004	1.047	1.203	1.029	0.949	0.837	0.994	1.023	0.918	1.128	1.218	1	0.98	0.873	0.71
Stefan	IS	37	0.539	0.591	0.681	0.673	0.68	0.584	0.589	0.836	0.759	0.573	0.653	0.737	1.264	1.919	1.883	1.36	1.16	1.09	0.974	0.957	1.151	0.949	0.876	0.927	1.192	1.189	1.063	1.111	1.183	1.36	1.148	0.877	0.983	1.121	1.168	1.117	1.091	0.845	0.865	0.938	0.868	0.991	1.289	0.998	0.995	0.954	0.843
Stefan	IS	38	0.568	0.562	0.647	0.613	0.644	0.647	0.603	0.858	0.69	0.485	0.591	0.704	1.393	2.103	1.901	1.322	1.142	1.138	1	0.936	1.044	0.807	0.796	0.942	1.051	1.005	1.056	1.095	1.165	1.254	0.989	0.849	0.956	1.078	1.06	0.983	1.078	0.816	0.766	0.864	0.897	0.925	1.157	0.95	0.929	0.944	0.91
Stefan	IS	39	0.554	0.516	0.504	0.436	0.459	0.491	0.573	0.831	0.681	0.463	0.437	0.642	1.475	2.335	2.093	1.506	1.188	0.888	0.769	0.859	0.852	0.689	0.757	0.838	0.782	0.827	1.022	0.945	0.975	1.014	0.851	0.853	0.815	0.92	1.009	1.016	0.919	0.847	0.742	0.866	0.997	0.909	0.975	0.84	0.87	0.857	0.921
Stefan	IS	40	0.557	0.516	0.482	0.405	0.431	0.451	0.557	0.833	0.682	0.463	0.413	0.629	1.481	2.326	2.1	1.555	1.201	0.844	0.729	0.838	0.82	0.683	0.768	0.823	0.767	0.818	1.003	0.931	0.947	0.994	0.864	0.855	0.782	0.898	1.006	1.006	0.904	0.862	0.747	0.874	0.992	0.89	0.961	0.843	0.864	0.858	0.908
Stefan	REM	41	0.404	0.394	0.308	0.25	0.326	0.296	0.341	0.494	0.468	0.384	0.332	0.58	1.514	2.295	2.188	1.823	1.158	0.728	0.759	0.719	0.537	0.527	0.495	0.535	0.616	0.699	0.687	0.695	0.767	0.719	0.687	0.637	0.537	0.697	0.775	0.688	0.617	0.694	0.604	0.76	0.83	0.728	0.704	0.666	0.63	0.727	0.849
Stefan	REM	42	0.471	0.436	0.31	0.25	0.289	0.283	0.421	0.566	0.43	0.329	0.276	0.527	1.245	1.95	2.081	1.781	1.278	0.922	0.798	0.788	0.597	0.571	0.583	0.525	0.549	0.654	0.636	0.632	0.693	0.703	0.689	0.642	0.637	0.756	0.76	0.699	0.696	0.709	0.749	0.865	0.713	0.682	0.653	0.592	0.612	0.701	0.804
Stefan	REM	43	0.485	0.399	0.284	0.234	0.258	0.275	0.359	0.467	0.393	0.337	0.323	0.51	1.094	1.825	1.953	1.829	1.593	1.227	1.058	0.979	0.769	0.649	0.653	0.662	0.742	0.811	0.758	0.722	0.715	0.743	0.745	0.669	0.722	0.78	0.699	0.671	0.75	0.811	0.752	0.86	0.741	0.69	0.708	0.765	0.801	0.854	0.889
Stefan	REM	44	0.49	0.5	0.315	0.241	0.263	0.269	0.334	0.444	0.386	0.315	0.334	0.51	1.107	1.791	1.754	1.64	1.617	1.337	1.161	1.104	0.758	0.69	0.645	0.518	0.491	0.541	0.497	0.534	0.69	0.679	0.653	0.594	0.629	0.703	0.742	0.715	0.723	0.831	0.715	0.748	0.632	0.589	0.771	0.821	0.732	0.629	0.699
Stefan	REM	45	0.39	0.434	0.318	0.258	0.271	0.309	0.375	0.458	0.389	0.357	0.34	0.531	1.071	1.816	1.742	1.411	1.327	1.3	1.054	0.88	0.697	0.8	0.774	0.54	0.458	0.449	0.466	0.583	0.698	0.681	0.69	0.693	0.723	0.668	0.682	0.84	0.843	0.779	0.648	0.736	0.836	0.822	0.924	1.083	0.825	0.664	0.749
Stefan	REM	46	0.43	0.34	0.31	0.305	0.312	0.302	0.342	0.417	0.357	0.402	0.338	0.472	0.962	1.502	1.666	1.606	1.876	1.638	1.227	1.095	0.901	0.788	0.876	0.619	0.55	0.55	0.577	0.657	0.601	0.68	0.649	0.715	0.786	0.853	0.846	0.738	0.687	0.806	0.823	0.877	0.777	0.771	0.689	0.705	0.915	0.745	0.701
Stefan	REM	47	0.425	0.349	0.312	0.265	0.267	0.344	0.384	0.397	0.422	0.402	0.311	0.469	0.788	1.204	1.452	1.592	2.135	2.354	1.493	1.14	0.87	0.777	0.788	0.641	0.548	0.521	0.507	0.579	0.527	0.593	0.553	0.758	0.968	0.943	1.07	1.041	0.837	0.914	0.782	0.748	0.729	0.787	0.709	0.735	0.763	0.702	0.756
Stefan	REM	48	0.424	0.365	0.318	0.254	0.228	0.332	0.359	0.325	0.355	0.347	0.318	0.451	0.802	1.296	1.606	1.647	1.885	1.5	0.931	0.923	0.846	0.698	0.659	0.533	0.495	0.474	0.472	0.495	0.506	0.544	0.597	0.703	0.693	0.746	0.813	0.637	0.634	0.629	0.648	0.663	0.648	0.841	0.858	0.768	0.755	0.727	0.705
Stefan	REM	49	0.424	0.415	0.332	0.247	0.265	0.304	0.355	0.363	0.341	0.337	0.278	0.343	0.691	1.314	2.074	1.865	1.851	1.644	1.065	0.883	0.8	0.898	0.763	0.456	0.4	0.346	0.461	0.554	0.597	0.59	0.579	0.638	0.725	0.768	0.75	0.694	0.629	0.731	0.695	0.667	0.642	0.784	0.934	0.722	0.709	0.719	0.78
Stefan	REM	50	0.329	0.417	0.362	0.268	0.255	0.263	0.276	0.279	0.307	0.328	0.283	0.355	0.637	1.152	1.972	2.109	1.955	1.633	1.143	1.061	0.923	0.852	0.714	0.515	0.528	0.462	0.505	0.57	0.652	0.607	0.615	0.583	0.76	0.822	0.723	0.707	0.697	0.745	0.705	0.737	0.705	0.731	0.958	0.878	0.784	0.738	0.914
Stefan	REM	51	0.513	0.499	0.405	0.309	0.311	0.328	0.288	0.265	0.28	0.322	0.321	0.423	0.651	1.07	1.634	2.032	1.813	1.773	1.818	1.408	1.024	1.083	0.998	0.83	0.76	0.726	0.76	0.698	0.685	0.562	0.636	0.762	0.689	0.766	0.695	0.774	0.864	0.805	0.755	0.687	0.723	0.757	0.863	0.792	0.789	0.781	0.918
Stefan	REM	52	0.524	0.516	0.391	0.279	0.267	0.296	0.289	0.279	0.288	0.356	0.33	0.428	0.709	1.135	1.704	1.994	1.958	2.105	1.818	1.283	1.041	1.009	0.988	0.83	0.658	0.607	0.684	0.618	0.66	0.63	0.63	0.653	0.649	0.763	0.838	0.893	0.872	0.755	0.812	0.846	0.847	0.801	0.859	0.813	0.811	0.874	0.776
Stefan	REM	53	0.453	0.601	0.425	0.275	0.201	0.237	0.247	0.286	0.285	0.333	0.333	0.424	0.633	0.913	1.65	2.055	2.058	2.154	2.183	1.659	1.16	0.947	0.914	0.809	0.653	0.608	0.663	0.626	0.638	0.66	0.781	0.757	0.774	0.972	1.074	1.173	1.088	0.862	0.839	0.897	0.825	0.768	0.81	0.802	0.894	0.91	0.919
Stefan	REM	54	0.483	0.581	0.389	0.24	0.219	0.265	0.296	0.312	0.327	0.327	0.299	0.419	0.628	0.798	1.675	2.35	2.352	2.096	1.904	1.653	1.031	0.824	0.876	0.831	0.63	0.496	0.599	0.649	0.727	0.729	0.771	0.8	0.891	0.913	0.949	1.07	0.978	0.885	0.831	0.883	0.877	0.861	0.801	0.709	0.713	0.782	0.889
Stefan	REM	55	0.424	0.504	0.417	0.301	0.287	0.298	0.287	0.329	0.332	0.299	0.271	0.424	0.698	0.916	1.781	2.268	2.346	1.625	1.535	1.739	1.099	0.928	0.99	0.812	0.699	0.522	0.542	0.722	0.769	0.718	0.723	0.862	1.01	0.838	0.755	0.831	0.941	0.865	0.806	0.91	0.98	0.959	0.928	0.958	0.887	0.829	0.899
Stefan	REM	56	0.396	0.441	0.385	0.295	0.276	0.244	0.295	0.364	0.334	0.302	0.315	0.5	0.801	1.099	1.83	2.277	1.961	1.647	1.685	1.612	1.279	1.222	1.013	0.806	0.661	0.589	0.483	0.627	0.676	0.661	0.765	0.811	0.819	0.727	0.817	0.8	0.885	0.876	0.897	0.912	1.066	0.881	1.013	0.981	0.824	0.855	0.93
Stefan	REM	57	0.45	0.425	0.386	0.387	0.389	0.334	0.363	0.326	0.296	0.323	0.274	0.368	0.628	1.011	1.558	2.326	2.083	1.363	1.367	1.245	0.972	1.11	1.041	0.957	0.826	0.629	0.644	0.707	0.744	0.708	0.681	0.753	0.851	0.712	0.764	0.957	0.923	0.97	0.877	0.689	0.721	0.759	0.869	0.894	0.807	0.965	1.049
Stefan	REM	58	0.554	0.59	0.471	0.473	0.446	0.428	0.403	0.327	0.321	0.366	0.378	0.407	0.505	0.923	1.505	1.982	1.51	1.278	1.438	1.124	1	1.35	1.262	1.19	1.064	0.797	0.712	0.732	0.667	0.589	0.706	0.748	0.635	0.749	0.886	0.939	0.893	0.969	0.829	0.676	0.603	0.821	1	1.032	0.952	1.027	0.968
Stefan	REM	59	0.704	0.839	0.642	0.489	0.427	0.438	0.483	0.397	0.366	0.445	0.426	0.408	0.518	0.929	1.469	1.788	1.383	1.301	1.301	0.997	1.064	1.172	0.988	0.763	0.704	0.68	0.579	0.563	0.582	0.65	0.593	0.705	0.657	0.764	0.712	0.702	0.844	0.866	0.688	0.588	0.537	0.634	0.85	0.886	0.837	0.923	0.915
Stefan	REM	60	0.632	0.674	0.562	0.487	0.383	0.4	0.484	0.387	0.396	0.488	0.453	0.41	0.527	0.82	1.267	1.776	1.545	1.248	1.053	0.67	0.564	0.591	0.571	0.554	0.428	0.435	0.536	0.489	0.441	0.546	0.597	0.629	0.614	0.764	0.644	0.62	0.637	0.661	0.553	0.486	0.448	0.524	0.59	0.619	0.818	0.849	0.852
Stefan	wake	61	0.736	0.81	0.733	0.553	0.434	0.503	0.517	0.463	0.459	0.542	0.616	0.554	0.644	0.552	0.409	0.331	0.287	0.252	0.301	0.289	0.253	0.256	0.233	0.212	0.257	0.292	0.277	0.273	0.355	0.375	0.42	0.449	0.443	0.508	0.461	0.454	0.482	0.492	0.55	0.558	0.547	0.546	0.584	0.553	0.549	0.638	0.715
Stefan	wake	62	0.804	0.866	0.727	0.534	0.419	0.456	0.502	0.471	0.461	0.524	0.586	0.539	0.65	0.563	0.441	0.412	0.333	0.272	0.295	0.253	0.251	0.258	0.235	0.242	0.28	0.287	0.297	0.281	0.368	0.374	0.404	0.436	0.429	0.491	0.466	0.46	0.499	0.491	0.581	0.615	0.545	0.578	0.606	0.539	0.558	0.658	0.662
Stefan	wake	63	0.617	0.711	0.609	0.514	0.443	0.468	0.471	0.441	0.426	0.549	0.597	0.66	0.683	0.577	0.473	0.375	0.325	0.274	0.255	0.267	0.283	0.252	0.247	0.264	0.292	0.308	0.263	0.224	0.321	0.338	0.383	0.419	0.405	0.423	0.421	0.475	0.509	0.5	0.588	0.593	0.571	0.616	0.645	0.613	0.613	0.756	0.697
Stefan	wake	64	0.685	0.705	0.588	0.54	0.491	0.492	0.528	0.437	0.372	0.529	0.626	0.678	0.632	0.536	0.479	0.377	0.318	0.275	0.211	0.276	0.291	0.262	0.242	0.236	0.259	0.292	0.278	0.276	0.334	0.362	0.369	0.338	0.36	0.425	0.409	0.436	0.502	0.463	0.547	0.584	0.655	0.642	0.605	0.705	0.694	0.73	0.642
Stefan	wake	65	0.77	0.867	0.614	0.492	0.497	0.526	0.552	0.449	0.39	0.56	0.65	0.711	0.655	0.56	0.469	0.386	0.305	0.294	0.216	0.245	0.259	0.248	0.23	0.26	0.287	0.265	0.254	0.263	0.298	0.379	0.448	0.415	0.386	0.437	0.465	0.454	0.45	0.42	0.509	0.651	0.764	0.595	0.539	0.687	0.74	0.736	0.689
Stefan	wake	66	0.82	0.828	0.574	0.436	0.499	0.569	0.48	0.493	0.496	0.5	0.673	0.834	0.779	0.69	0.503	0.325	0.28	0.254	0.23	0.269	0.281	0.245	0.245	0.238	0.277	0.295	0.288	0.309	0.31	0.36	0.38	0.364	0.383	0.395	0.432	0.392	0.471	0.489	0.479	0.58	0.711	0.62	0.553	0.655	0.762	0.757	0.688
Stefan	wake	67	0.884	0.853	0.554	0.426	0.479	0.523	0.461	0.466	0.623	0.657	0.687	0.743	0.724	0.712	0.555	0.432	0.354	0.28	0.24	0.299	0.294	0.227	0.243	0.265	0.276	0.303	0.308	0.307	0.35	0.329	0.363	0.389	0.456	0.408	0.401	0.447	0.506	0.564	0.545	0.686	0.711	0.589	0.551	0.579	0.653	0.762	0.713
Stefan	wake	68	1.065	0.947	0.608	0.464	0.486	0.524	0.479	0.442	0.552	0.595	0.611	0.679	0.67	0.638	0.509	0.442	0.387	0.294	0.281	0.327	0.285	0.248	0.237	0.293	0.296	0.271	0.307	0.369	0.367	0.35	0.412	0.436	0.466	0.456	0.426	0.42	0.509	0.589	0.563	0.768	0.722	0.616	0.592	0.559	0.532	0.698	0.762
Stefan	wake	69	0.984	0.92	0.671	0.494	0.512	0.561	0.495	0.447	0.519	0.631	0.661	0.79	0.759	0.588	0.491	0.471	0.446	0.338	0.289	0.311	0.29	0.262	0.277	0.287	0.318	0.35	0.358	0.403	0.379	0.405	0.462	0.46	0.506	0.525	0.492	0.451	0.52	0.545	0.568	0.763	0.732	0.661	0.648	0.712	0.646	0.759	0.799
Stefan	wake	70	0.731	0.756	0.643	0.52	0.51	0.557	0.516	0.507	0.571	0.691	0.643	0.77	0.773	0.562	0.542	0.497	0.438	0.355	0.305	0.289	0.264	0.288	0.35	0.288	0.308	0.369	0.339	0.43	0.446	0.37	0.387	0.473	0.541	0.529	0.457	0.438	0.569	0.573	0.581	0.665	0.733	0.744	0.742	0.628	0.569	0.857	0.89
Stefan	wake	71	0.772	0.851	0.686	0.485	0.553	0.575	0.501	0.549	0.671	0.741	0.806	0.841	0.882	0.747	0.682	0.575	0.459	0.458	0.394	0.351	0.353	0.352	0.428	0.438	0.385	0.357	0.338	0.448	0.508	0.447	0.392	0.433	0.495	0.521	0.463	0.422	0.536	0.561	0.561	0.673	0.733	0.714	0.813	0.705	0.643	0.79	0.839
Stefan	wake	72	0.912	0.917	0.719	0.549	0.631	0.756	0.757	0.698	0.734	0.765	0.855	0.936	0.932	0.782	0.733	0.652	0.498	0.563	0.496	0.487	0.467	0.442	0.463	0.505	0.436	0.488	0.522	0.546	0.547	0.511	0.442	0.516	0.569	0.525	0.545	0.568	0.721	0.652	0.626	0.693	0.677	0.712	0.845	0.677	0.694	0.72	0.848
Stefan	wake	73	0.771	0.884	0.759	0.617	0.702	0.802	0.816	0.807	0.787	0.73	0.848	0.863	0.952	0.818	0.752	0.702	0.467	0.516	0.529	0.523	0.468	0.486	0.469	0.526	0.485	0.521	0.552	0.593	0.603	0.625	0.499	0.574	0.664	0.543	0.551	0.586	0.721	0.705	0.678	0.787	0.728	0.735	0.875	0.7	0.709	0.726	0.808
Stefan	wake	74	0.78	0.949	0.932	0.691	0.733	0.864	0.815	0.836	0.854	0.756	0.852	0.89	0.879	0.825	0.837	0.702	0.512	0.614	0.647	0.56	0.525	0.549	0.49	0.5	0.491	0.577	0.623	0.656	0.615	0.659	0.56	0.586	0.658	0.595	0.617	0.674	0.745	0.743	0.707	0.743	0.709	0.798	0.881	0.796	0.712	0.733	0.779
Stefan	wake	75	1.029	1.119	0.975	0.678	0.673	0.751	0.742	0.778	0.876	0.896	0.883	0.829	0.89	0.947	0.783	0.525	0.542	0.636	0.579	0.479	0.471	0.571	0.539	0.479	0.498	0.586	0.653	0.626	0.625	0.684	0.634	0.656	0.596	0.593	0.663	0.666	0.722	0.723	0.742	0.754	0.777	0.853	0.829	0.671	0.817	0.793	0.803
Stefan	wake	76	1.147	1.1	0.934	0.691	0.537	0.614	0.752	0.707	0.644	0.784	0.761	0.758	0.931	0.996	0.81	0.607	0.539	0.538	0.528	0.466	0.461	0.519	0.507	0.609	0.532	0.577	0.62	0.665	0.682	0.806	0.761	0.716	0.615	0.703	0.698	0.769	0.765	0.689	0.822	0.831	0.869	0.841	0.76	0.657	0.921	0.776	0.716
Stefan	wake	77	1.082	1.056	0.954	0.779	0.594	0.71	0.803	0.779	0.695	0.813	0.89	0.831	0.986	0.927	0.727	0.563	0.46	0.509	0.614	0.504	0.474	0.512	0.496	0.665	0.59	0.572	0.676	0.665	0.654	0.762	0.786	0.766	0.68	0.702	0.703	0.779	0.702	0.748	0.917	0.978	0.979	0.892	0.811	0.68	0.858	0.735	0.663
Stefan	wake	78	0.797	0.952	0.874	0.757	0.677	0.758	0.7	0.695	0.773	0.834	0.915	0.998	1.122	0.835	0.664	0.6	0.426	0.488	0.627	0.529	0.467	0.45	0.473	0.697	0.613	0.56	0.643	0.655	0.642	0.74	0.765	0.753	0.728	0.741	0.739	0.782	0.685	0.849	0.943	0.964	1.023	0.873	0.679	0.71	0.868	0.842	0.754
Stefan	wake	79	0.661	0.874	0.782	0.651	0.631	0.731	0.766	0.747	0.901	0.864	0.8	0.986	1.189	0.876	0.683	0.675	0.565	0.62	0.677	0.539	0.496	0.498	0.571	0.749	0.678	0.627	0.634	0.659	0.696	0.831	0.789	0.778	0.773	0.709	0.625	0.71	0.759	0.832	0.858	0.884	0.893	0.823	0.705	0.808	0.911	0.871	0.929
Stefan	wake	80	0.65	0.828	0.732	0.638	0.635	0.702	0.777	0.867	0.93	0.861	0.765	0.948	1.117	0.906	0.758	0.705	0.592	0.624	0.719	0.585	0.565	0.607	0.645	0.769	0.69	0.6	0.598	0.652	0.714	0.813	0.82	0.773	0.789	0.753	0.643	0.718	0.744	0.783	0.827	0.933	0.928	0.927	0.777	0.807	0.882	0.805	0.9
Fritz	NREM	1	0.916	0.843	0.906	0.875	0.828	1.068	1.101	1.133	1.035	1.17	1.324	1.194	1.185	1.099	0.878	0.966	1.081	1.003	0.846	0.87	0.868	0.978	1.133	1.209	1.303	1.213	0.986	1.057	1.143	1.033	0.894	0.88	0.946	0.872	0.88	1.037	1.034	1.024	0.993	0.949	1.053	1.04	1.105	0.96	0.893	0.864	0.873
Fritz	NREM	2	1.06	0.942	0.992	1.035	1.202	1.318	1.403	1.311	1.204	1.364	1.367	1.259	1.197	1.148	1.136	1.052	1.019	1.134	1.097	1.059	1.063	1.089	1.114	1.21	1.338	1.323	1.298	1.177	1.244	1.285	1.086	1.138	1.194	1.097	1.204	1.021	1.018	1.231	1.338	1.104	1.025	0.989	1.119	1.179	1.033	0.857	0.939
Fritz	NREM	3	0.89	0.859	1.05	1.155	1.16	1.359	1.364	1.645	1.725	1.56	1.55	1.419	1.317	1.187	1.207	1.153	1.365	1.488	1.231	1.225	1.25	1.494	1.346	1.284	1.481	1.361	1.408	1.407	1.359	1.532	1.406	1.269	1.235	1.145	1.216	1.079	1.127	1.2	1.176	1.05	1.079	1.098	1.18	1.383	1.326	1.088	1.079
Fritz	NREM	4	0.901	0.863	0.936	1.098	1.191	1.352	1.582	1.519	1.62	1.309	1.34	1.365	1.237	0.989	0.986	0.877	1.112	1.389	1.298	1.431	1.508	1.32	1.142	1.268	1.36	1.525	1.363	1.329	1.285	1.21	1.257	1.215	1.084	1.164	1.153	0.96	1.001	1.047	1.144	1.025	1.029	1.058	1.099	1.205	1.242	1.189	1.038
Fritz	NREM	5	1.28	1.064	1.149	1.48	1.408	1.362	1.421	1.628	1.597	1.204	1.031	1.082	1.133	1.247	1.412	1.098	1.118	1.307	1.258	1.239	1.413	1.355	1.486	1.464	1.39	1.678	1.716	1.401	1.447	1.583	1.507	1.505	1.159	1.147	1.25	1.124	1.3	1.172	1.455	1.553	1.341	1.202	1.165	1.205	1.382	1.284	1.117
Fritz	NREM	6	1.002	1.048	1.075	1.164	1.335	1.177	1.315	1.588	1.417	1.297	1.331	1.368	1.238	1.074	1.033	1.203	1.105	1.267	1.355	1.47	1.562	1.519	1.669	1.874	1.881	1.665	1.641	1.381	1.371	1.479	1.338	1.409	1.325	1.517	1.398	1.15	1.21	1.198	1.265	1.222	0.988	0.985	1.24	1.276	1.284	1.444	1.172
Fritz	NREM	7	1.062	0.955	1.143	1.273	1.427	1.419	1.473	1.334	1.373	1.453	1.215	1.19	1.218	1.06	1.089	1.222	1.018	1.026	1.341	1.445	1.324	1.259	1.409	1.449	1.392	1.596	1.633	1.407	1.292	1.233	1.29	1.31	1.539	1.602	1.14	1.186	1.338	1.527	1.53	1.155	0.816	0.842	1.112	1.224	1.31	1.371	1.235
Fritz	NREM	8	1.42	1.276	1.314	1.248	1.382	1.422	1.503	1.529	1.626	1.376	1.266	1.26	1.263	1.105	1.12	1.082	1.04	1.185	1.263	1.468	1.426	1.361	1.404	1.101	1.213	1.446	1.473	1.427	1.273	1.356	1.407	1.444	1.477	1.33	1.066	1.11	1.316	1.317	1.317	1.048	1.03	0.986	1.114	1.102	1.029	1.186	1.595
Fritz	NREM	9	0.935	0.81	1.042	1.246	1.272	1.113	1.225	1.326	1.281	1.347	1.283	1.194	1.201	1.013	0.954	1.078	1.107	1.243	1.239	1.294	1.477	1.481	1.502	1.342	1.172	1.195	1.329	1.268	1.351	1.298	1.327	1.407	1.237	1.21	1.339	1.333	1.28	1.121	1.103	1.112	1.288	1.3	1.413	1.304	1.187	1.167	1.315
Fritz	NREM	10	0.674	0.762	0.854	0.978	1.202	1.278	1.384	1.406	1.421	1.425	1.382	1.306	1.202	1.147	1.09	1.151	1.225	1.197	1.177	1.409	1.556	1.648	1.863	1.656	1.453	1.538	1.278	1.221	1.351	1.349	1.461	1.467	1.391	1.365	1.367	1.392	1.384	1.418	1.311	1.381	1.425	1.471	1.334	1.254	1.244	1.319	1.298
Fritz	NREM	11	1.106	1.008	1.091	1.158	1.308	1.393	1.519	1.269	1.193	1.21	1.095	1.076	1.093	1.145	1.115	1.126	1.305	1.493	1.253	1.344	1.625	1.732	1.474	1.531	1.778	1.803	1.494	1.429	1.42	1.315	1.466	1.333	1.122	1.236	1.429	1.329	1.279	1.347	1.278	1.25	1.262	1.274	1.318	1.384	1.265	1.504	1.393
Fritz	NREM	12	0.982	0.996	1.298	1.289	1.176	1.359	1.446	1.346	1.352	1.447	1.509	1.457	1.208	1.116	1.056	1.071	1.159	1.192	1.361	1.194	1.297	1.325	1.429	1.492	1.398	1.39	1.429	1.438	1.445	1.428	1.273	1.256	1.357	1.473	1.306	1.228	1.314	1.359	1.286	1.115	1.112	1.16	1.332	1.28	1.199	1.13	1.01
Fritz	NREM	13	1.008	1.032	1.163	1.275	1.174	1.277	1.247	1.234	1.241	1.442	1.305	1.148	0.998	1.024	0.871	1.097	1.165	1.007	1.074	1.163	1.626	1.444	1.322	1.204	1.269	1.205	1.196	1.248	1.29	1.392	1.102	1.226	1.296	1.172	1.091	1.147	1.097	1.137	1.073	1.049	0.982	1.104	1.109	0.968	0.921	1.006	0.892
Fritz	NREM	14	1.01	1.11	1.229	1.283	1.483	1.486	1.53	1.213	1.055	1.32	1.224	1.182	1.124	1.108	1.043	1.174	1.223	1.016	1.174	1.096	1.343	1.419	1.193	1.438	1.394	1.221	1.245	1.282	1.25	1.245	1.241	1.137	1.097	1.155	1.32	1.123	0.978	1.161	1.264	1.285	0.988	0.956	1.053	1.037	0.846	0.961	0.993
Fritz	NREM	15	1.024	1.071	1.189	1.323	1.358	1.354	1.264	1.322	1.242	1.278	1.375	1.25	1.23	1.216	1.145	1.032	1.136	1.149	0.981	1.073	1.11	1.243	1.37	1.377	1.415	1.171	1.243	1.502	1.433	1.335	1.219	1.197	1.224	1.322	1.287	1.247	1.032	1.057	1.138	1.067	1.001	1.171	1.279	1.18	1.166	1.199	1.016
Fritz	NREM	16	1.242	1.172	1.311	1.384	1.373	1.414	1.439	1.427	1.668	1.649	1.606	1.16	1.23	1.291	1.336	1.281	1.328	1.378	1.312	1.24	1.349	1.489	1.74	1.761	1.486	1.351	1.354	1.383	1.482	1.471	1.29	1.223	1.564	1.611	1.385	1.491	1.274	1.168	1.189	1.272	1.36	1.286	1.281	1.202	1.507	1.68	1.33
Fritz	NREM	17	1.167	1.156	1.161	1.254	1.396	1.183	1.389	1.459	1.612	1.559	1.155	1.011	1.259	1.468	1.342	1.224	1.32	1.524	1.446	1.405	1.34	1.461	1.48	1.527	1.343	1.656	1.574	1.515	1.639	1.691	1.815	1.694	1.613	1.446	1.404	1.43	1.331	1.132	1.146	1.324	1.087	1.259	1.309	1.257	1.42	1.627	1.351
Fritz	NREM	18	0.956	1.041	1.143	1.136	1.13	1.194	1.321	1.505	1.364	1.201	1.118	1.213	1.179	1.404	1.316	1.212	1.42	1.531	1.427	1.407	1.56	1.795	1.527	1.569	1.437	1.436	1.299	1.4	1.58	1.626	1.579	1.54	1.352	1.527	1.45	1.241	1.295	1.323	1.261	1.22	1.178	1.312	1.444	1.549	1.636	1.569	1.46
Fritz	NREM	19	1.128	1.207	1.152	1.142	1.24	1.209	1.395	1.426	1.425	1.26	1.22	1.227	1.163	1.241	1.247	1.27	1.429	1.438	1.538	1.829	1.75	1.676	1.693	1.6	1.595	1.576	1.453	1.288	1.638	1.966	1.565	1.214	1.304	1.338	1.276	1.309	1.344	1.468	1.412	1.397	1.207	1.103	1.508	1.765	1.675	1.656	1.214
Fritz	NREM	20	1.099	1.171	1.143	1.168	1.198	1.374	1.386	1.41	1.482	1.558	1.273	1.417	1.516	1.528	1.621	1.626	1.457	1.73	1.968	1.944	1.869	1.847	1.633	1.518	2.004	1.773	1.857	1.696	1.711	1.756	1.385	1.434	1.482	1.382	1.473	1.634	1.607	1.354	1.244	1.296	1.195	1.283	1.336	1.64	1.55	1.264	1.184
Fritz	IS	21	1.086	1.196	0.909	0.734	0.738	0.91	1.016	0.74	0.836	0.983	1.228	1.252	1.718	1.749	1.772	2.253	1.99	1.59	1.79	2.013	2.232	2.087	1.669	1.438	1.973	1.65	1.617	2.003	1.697	1.228	1.347	1.485	1.436	1.563	1.57	1.444	1.289	1.467	1.35	1.421	1.353	1.475	1.619	1.607	1.46	1.326	1.384
Fritz	IS	22	1.086	1.196	0.909	0.734	0.738	0.91	1.016	0.74	0.836	0.983	1.228	1.252	1.718	1.749	1.772	2.253	1.99	1.59	1.79	2.013	2.232	2.087	1.669	1.438	1.973	1.65	1.617	2.003	1.697	1.228	1.347	1.485	1.436	1.563	1.57	1.444	1.289	1.467	1.35	1.421	1.353	1.475	1.619	1.607	1.46	1.326	1.384
Fritz	IS	23	1.081	1.076	0.904	0.779	0.761	0.872	0.931	0.819	0.788	0.839	1.022	1.133	1.525	1.636	1.988	2.789	2.137	1.555	1.588	1.862	1.978	1.919	1.613	1.399	1.902	1.422	1.436	1.818	1.512	1.243	1.528	1.567	1.524	1.563	1.597	1.372	1.168	1.413	1.258	1.44	1.37	1.451	1.576	1.58	1.389	1.382	1.391
Fritz	IS	24	0.854	0.855	0.821	0.73	0.844	0.985	0.872	0.888	0.881	0.924	1.141	1.112	1.204	1.404	2.054	2.874	2.197	1.723	1.444	1.541	1.856	1.985	1.696	1.428	1.811	1.311	1.482	2.06	1.55	1.212	1.528	1.613	1.525	1.57	1.554	1.377	1.357	1.479	1.303	1.513	1.504	1.264	1.412	1.42	1.334	1.314	1.246
Fritz	IS	25	0.79	0.775	0.787	0.652	0.835	1.034	0.89	0.798	0.828	0.976	1.292	1.127	1.282	1.478	2.19	2.73	2.034	1.505	1.186	1.213	1.713	1.951	1.621	1.413	1.705	1.312	1.474	2.054	1.648	1.194	1.305	1.573	1.422	1.541	1.612	1.399	1.318	1.406	1.338	1.349	1.264	1.19	1.341	1.166	1.201	0.99	1.096
Fritz	IS	26	0.811	0.805	0.808	0.582	0.719	0.939	0.796	0.625	0.718	0.938	1.187	1.114	1.415	1.498	2.004	2.251	2.075	1.659	1.196	1.033	1.533	1.858	1.466	1.393	1.493	1.253	1.405	1.729	1.683	1.505	1.228	1.627	1.547	1.669	1.57	1.207	1.301	1.307	1.105	1.069	1.274	1.206	1.255	1.268	1.381	1.152	1.185
Fritz	IS	27	0.719	0.755	0.735	0.595	0.665	0.816	0.813	0.603	0.61	0.871	1.041	0.988	1.493	1.676	1.81	1.973	1.951	1.683	1.306	1.052	1.374	1.733	1.548	1.359	1.36	1.173	1.367	1.57	1.628	1.481	1.062	1.481	1.535	1.655	1.47	1.097	1.098	1.297	0.993	1.126	1.328	1.162	1.274	1.288	1.338	1.116	1.182
Fritz	IS	28	0.67	0.7	0.66	0.675	0.636	0.739	0.778	0.632	0.574	0.834	0.966	1.078	1.749	1.812	1.763	1.766	1.795	1.713	1.317	1.029	1.237	1.691	1.657	1.435	1.398	1.225	1.373	1.515	1.522	1.445	1.062	1.218	1.438	1.7	1.503	1.123	1.104	1.353	1.082	1.345	1.243	1.054	1.376	1.375	1.352	1.139	1.21
Fritz	IS	29	0.688	0.786	0.731	0.72	0.598	0.719	0.701	0.619	0.599	0.885	0.973	1.231	1.895	1.861	1.869	1.904	1.729	1.608	1.4	1.228	1.268	1.539	1.654	1.592	1.28	1.227	1.287	1.311	1.498	1.541	1.201	1.12	1.274	1.607	1.44	1.195	1.193	1.383	1.165	1.408	1.137	0.984	1.436	1.348	1.254	1.231	1.27
Fritz	IS	30	0.762	0.838	0.757	0.751	0.586	0.702	0.707	0.628	0.591	0.884	0.994	1.303	1.997	1.923	1.906	1.881	1.722	1.452	1.319	1.272	1.37	1.508	1.59	1.615	1.199	1.145	1.249	1.137	1.49	1.617	1.161	1.011	1.142	1.446	1.339	1.172	1.195	1.388	1.132	1.182	1.053	1.018	1.372	1.179	1.09	1.094	1.12
Fritz	IS	31	0.777	0.852	0.776	0.669	0.558	0.726	1.003	0.811	0.654	0.835	0.908	1.298	1.956	2.055	1.803	1.571	1.653	1.321	1.256	1.2	1.222	1.372	1.425	1.461	1.161	0.969	1.186	1.106	1.41	1.346	1.053	1.041	1.159	1.139	0.963	1.101	1.202	1.409	1.216	0.997	1.024	1.034	1.173	0.913	0.999	0.962	1.117
Fritz	IS	32	0.801	0.873	0.829	0.661	0.549	0.695	1.036	0.841	0.644	0.794	0.925	1.386	2.015	1.923	1.864	1.805	1.66	1.304	1.247	1.348	1.216	1.253	1.367	1.331	1.143	0.97	1.014	1.094	1.406	1.086	1.051	1.287	1.557	1.424	1.045	1.172	1.218	1.226	1.154	0.976	1	1.118	1.341	0.886	1.007	1.032	1.212
Fritz	IS	33	0.733	0.844	0.895	0.695	0.564	0.706	1.037	0.904	0.691	0.679	0.793	1.264	1.844	1.788	2.009	1.892	1.864	1.467	1.233	1.373	1.27	1.237	1.247	1.262	1.176	1.023	1.075	1.153	1.437	1.084	1.02	1.312	1.738	1.506	1.083	1.225	1.288	1.11	1.078	0.982	0.976	1.148	1.304	0.842	0.944	1.05	1.249
Fritz	IS	34	0.758	0.878	0.927	0.711	0.548	0.735	0.992	0.92	0.76	0.718	0.839	1.165	1.593	1.801	2.207	1.927	1.792	1.34	1.192	1.329	1.264	1.211	1.264	1.362	1.254	1.05	1.152	1.24	1.414	1.142	1.025	1.242	1.673	1.484	1.184	1.417	1.519	1.189	1.034	0.998	1.059	1.127	1.237	0.76	0.83	1.147	1.33
Fritz	IS	35	0.703	0.728	0.728	0.563	0.515	0.751	0.889	0.831	0.762	0.796	0.854	1.188	1.472	1.9	2.314	1.804	1.546	1.225	1.12	1.173	1.161	1.068	1.102	1.28	1.204	0.976	1.063	1.127	1.449	1.146	0.969	1.105	1.476	1.281	1.154	1.435	1.613	1.218	1.041	1.087	1.133	1.005	1.108	0.814	0.809	1.23	1.568
Fritz	IS	36	0.641	0.619	0.636	0.536	0.521	0.629	0.764	0.765	0.77	0.919	1.189	1.413	1.554	1.853	2.251	1.619	1.385	1.227	1.226	1.216	1.175	1.059	1.059	1.18	1.036	0.971	0.937	0.95	1.358	1.116	0.859	1.103	1.336	1.06	1.099	1.511	1.595	1.111	1.051	1.345	1.284	1.106	1.195	0.949	0.871	1.242	1.452
Fritz	IS	37	0.635	0.597	0.638	0.581	0.579	0.598	0.785	0.809	0.784	0.965	1.249	1.478	1.714	1.962	2.092	1.326	1.169	1.05	1.179	1.282	1.298	1.176	1.084	1.303	1.298	1.253	1.006	1.081	1.363	1.182	0.964	1.179	1.27	1.008	1.113	1.522	1.675	1.099	1.033	1.375	1.422	1.199	1.191	1.052	1.014	1.208	1.369
Fritz	IS	38	0.498	0.544	0.596	0.517	0.494	0.497	0.643	0.723	0.755	0.849	1.05	1.336	1.568	1.941	2.132	1.382	1.057	1.041	1.236	1.073	1.027	1.105	1.022	1.205	1.332	1.249	0.929	0.98	1.082	1.046	1.051	1.134	1.166	1.06	1.15	1.4	1.437	0.976	0.941	1.258	1.422	1.253	1.137	1.049	1.116	1.185	1.228
Fritz	IS	39	0.441	0.551	0.637	0.513	0.4	0.465	0.593	0.588	0.749	0.789	0.879	1.076	1.361	1.769	2.129	1.569	1.114	1.142	1.314	1.081	0.923	1.047	1.025	1.217	1.366	1.192	0.921	0.986	0.986	0.927	1.111	1.211	1.278	1.234	1.264	1.213	1.054	0.944	0.996	1.224	1.298	1.243	1.159	1.076	1.114	1.112	1.182
Fritz	IS	40	0.441	0.551	0.637	0.513	0.4	0.465	0.593	0.588	0.749	0.789	0.879	1.076	1.361	1.769	2.129	1.569	1.114	1.142	1.314	1.081	0.923	1.047	1.025	1.217	1.366	1.192	0.921	0.986	0.986	0.927	1.111	1.211	1.278	1.234	1.264	1.213	1.054	0.944	0.996	1.224	1.298	1.243	1.159	1.076	1.114	1.112	1.182
Fritz	REM	41	0.38	0.327	0.312	0.243	0.238	0.362	0.325	0.274	0.239	0.395	0.548	0.847	1.237	1.87	1.832	1.551	1.496	1.259	1.255	0.943	0.714	0.725	0.748	0.689	0.625	0.634	0.793	0.733	0.832	0.843	0.88	0.8	0.921	1.114	0.977	0.978	0.973	1.027	0.805	0.986	0.844	0.756	0.79	0.74	0.742	0.753	0.912
Fritz	REM	42	0.347	0.289	0.295	0.274	0.298	0.396	0.324	0.266	0.326	0.484	0.602	0.857	1.302	1.668	1.795	1.797	1.587	1.188	0.934	0.738	0.794	0.9	0.883	0.93	0.886	0.742	0.775	0.771	0.886	0.848	1.05	0.977	0.932	1.16	1.043	0.921	0.83	0.939	0.976	1.063	0.98	0.842	0.869	0.78	0.763	0.841	0.913
Fritz	REM	43	0.348	0.285	0.28	0.296	0.283	0.398	0.357	0.25	0.317	0.466	0.594	0.749	1.203	1.641	1.857	1.915	1.841	1.611	1.22	1.038	0.984	1.064	0.994	0.984	0.998	0.8	0.866	0.799	0.831	0.92	0.985	0.925	0.911	0.916	0.921	0.846	0.921	0.982	1.011	0.972	0.996	0.998	1.075	0.941	0.735	0.838	0.811
Fritz	REM	44	0.37	0.283	0.247	0.279	0.291	0.367	0.36	0.233	0.286	0.365	0.419	0.643	1.026	1.524	1.841	1.826	1.956	2.067	1.536	1.27	1.064	1	1.058	1.131	1.101	0.812	0.894	0.983	1.125	1.122	0.907	0.834	0.998	0.98	0.977	0.883	0.89	1.079	1.1	1.1	1.058	0.905	1.008	0.93	0.709	0.82	0.889
Fritz	REM	45	0.381	0.371	0.302	0.257	0.255	0.327	0.308	0.246	0.282	0.342	0.371	0.556	1.021	1.387	1.719	1.711	1.604	1.715	1.949	1.599	1.077	1.198	1.18	1.141	0.922	0.703	0.909	0.813	0.806	0.924	0.935	0.947	0.867	0.889	1.012	0.914	0.99	0.99	1.032	1.111	0.957	0.883	1.087	0.955	0.757	0.819	1.003
Fritz	REM	46	0.316	0.332	0.247	0.243	0.266	0.316	0.351	0.329	0.305	0.285	0.332	0.485	0.97	1.244	1.621	1.847	1.637	1.766	2.038	1.738	1.133	1.132	0.99	0.837	0.652	0.668	0.796	0.63	0.599	0.737	0.88	0.823	0.845	0.864	0.833	1.066	1.189	0.818	1.008	1.151	1.035	1.025	1.184	0.953	0.755	0.825	1.044
Fritz	REM	47	0.342	0.341	0.261	0.231	0.273	0.34	0.357	0.326	0.282	0.268	0.335	0.541	1.039	1.492	1.663	1.659	1.448	1.478	1.61	1.491	0.968	0.836	0.758	0.626	0.571	0.639	0.832	0.754	0.716	0.727	0.797	0.669	0.623	0.795	0.95	1.078	1.068	0.88	0.909	0.97	0.94	0.965	1.046	0.899	0.845	0.962	1.026
Fritz	REM	48	0.488	0.363	0.263	0.263	0.322	0.328	0.357	0.301	0.226	0.277	0.359	0.526	0.932	1.561	1.686	1.664	1.575	1.532	1.601	1.572	1.078	0.84	0.65	0.598	0.604	0.637	0.732	0.745	0.811	0.748	0.9	0.756	0.852	0.982	0.981	0.949	1.012	1.091	1.236	1.334	0.996	0.867	0.962	0.914	0.926	0.984	0.993
Fritz	REM	49	0.426	0.341	0.231	0.209	0.254	0.278	0.349	0.316	0.222	0.232	0.339	0.491	0.876	1.455	1.862	1.884	1.81	1.99	2.016	2.024	1.464	1.08	0.989	0.847	0.666	0.587	0.665	0.738	0.731	0.669	0.941	0.82	0.847	0.985	1.039	1.026	1.126	1.129	1.243	1.274	1.018	0.91	1.118	1.107	1.081	1.116	0.971
Fritz	REM	50	0.427	0.297	0.212	0.189	0.259	0.291	0.349	0.29	0.231	0.262	0.352	0.521	0.79	1.328	1.791	2.341	2.437	2.097	1.581	1.301	1.235	0.91	0.859	0.873	0.686	0.555	0.599	0.623	0.853	0.843	1.041	1.099	0.913	0.898	0.898	0.825	0.764	0.868	1.032	0.941	0.889	0.883	0.997	1.067	1.038	1.075	0.926
Fritz	REM	51	0.317	0.343	0.314	0.258	0.294	0.312	0.347	0.272	0.285	0.31	0.391	0.627	0.891	1.482	2.076	1.92	1.878	1.74	1.285	0.978	0.805	0.836	0.711	0.644	0.502	0.433	0.517	0.692	0.852	0.948	0.933	0.955	1.006	0.985	0.775	0.785	0.917	0.863	1.164	1.003	0.821	0.708	0.691	0.9	1.019	0.959	0.965
Fritz	REM	52	0.36	0.347	0.274	0.236	0.235	0.367	0.414	0.295	0.313	0.373	0.425	0.557	0.75	1.374	2.228	1.92	1.75	1.766	1.467	1.16	0.934	0.982	0.829	0.842	0.756	0.56	0.558	0.723	0.925	0.956	1.047	1.166	1.161	1.062	0.843	0.745	0.922	1.011	1.271	0.859	0.692	0.832	0.749	0.925	1.056	0.998	0.857
Fritz	REM	53	0.499	0.435	0.364	0.287	0.298	0.394	0.411	0.36	0.374	0.39	0.446	0.644	1.097	1.588	2.14	1.784	1.354	1.386	1.245	1.138	0.847	0.84	0.734	0.849	0.864	0.608	0.568	0.696	0.972	1.008	1.11	1.248	1.335	1.075	0.914	0.963	0.994	0.823	1.083	0.868	0.69	0.919	0.901	0.923	1.015	1.063	0.884
Fritz	REM	54	0.495	0.344	0.279	0.306	0.276	0.344	0.377	0.337	0.313	0.327	0.416	0.551	1.133	1.665	1.96	1.875	1.466	1.216	1.07	1.082	0.97	0.876	0.913	1.168	1.169	0.925	0.846	0.737	0.836	1.05	1.137	1.089	1.153	0.864	0.879	0.975	0.923	0.793	0.859	0.913	0.87	0.939	0.836	0.868	0.988	0.931	0.73
Fritz	REM	55	0.673	0.474	0.345	0.323	0.271	0.292	0.344	0.376	0.359	0.371	0.447	0.605	0.874	1.455	1.883	1.9	1.646	1.432	1.417	1.141	1.167	1.084	0.97	1.14	0.935	0.832	0.712	0.563	0.821	1.081	1.149	1.044	1.192	1.029	1.039	0.992	0.961	1.046	1.118	0.964	0.8	1.023	0.981	1.089	1.117	1.082	0.828
Fritz	REM	56	0.511	0.42	0.417	0.327	0.25	0.265	0.379	0.411	0.336	0.323	0.371	0.59	1.081	1.845	1.981	1.673	1.341	1.494	1.621	1.485	1.257	1.268	0.992	1.03	0.759	0.905	0.854	0.73	0.843	0.841	0.894	0.94	0.899	0.882	0.887	0.903	0.956	0.98	1.003	1.044	0.951	1.035	1.043	0.915	0.973	0.843	0.743
Fritz	REM	57	0.554	0.444	0.424	0.357	0.276	0.298	0.371	0.396	0.323	0.322	0.454	0.645	0.945	1.531	1.728	1.627	1.43	1.318	1.584	1.531	1.549	1.533	1.132	1	0.9	0.861	0.776	0.809	0.909	0.739	0.914	1.108	1.032	0.843	0.926	0.928	0.958	0.967	0.983	1.131	1.217	1.18	1.239	0.994	0.933	0.77	0.886
Fritz	REM	58	0.42	0.413	0.403	0.318	0.267	0.332	0.412	0.387	0.355	0.307	0.388	0.538	0.765	1.461	1.932	1.947	1.765	1.577	1.453	1.524	1.65	1.138	0.889	0.987	0.783	0.746	0.755	0.814	0.866	0.781	0.932	0.982	0.992	0.957	0.969	0.944	0.981	1.01	0.888	1.187	1.394	1.182	1.07	0.819	0.87	0.997	1.027
Fritz	REM	59	0.443	0.466	0.453	0.356	0.376	0.424	0.485	0.401	0.44	0.492	0.46	0.671	1.012	1.286	1.547	1.538	1.744	1.461	1.275	1.293	1.253	0.877	0.709	0.732	0.73	0.809	0.835	0.714	0.686	0.732	0.99	0.874	0.869	0.984	0.917	0.88	0.949	0.864	0.783	1.11	1.309	0.935	0.776	0.814	0.937	0.901	1.004
Fritz	REM	60	0.39	0.426	0.461	0.369	0.374	0.342	0.415	0.445	0.45	0.473	0.559	0.788	1.034	1.199	1.426	1.196	1.3	1.044	1.05	1.126	1.055	0.713	0.556	0.466	0.631	0.843	0.816	0.605	0.61	0.63	0.883	0.91	0.796	0.755	0.698	0.782	0.823	0.631	0.621	0.91	1.175	0.82	0.522	0.621	0.799	0.703	0.902
Fritz	wake	61	0.427	0.528	0.46	0.437	0.499	0.548	0.592	0.453	0.498	0.526	0.648	0.625	0.667	0.569	0.42	0.332	0.401	0.356	0.301	0.406	0.325	0.353	0.406	0.382	0.452	0.479	0.59	0.504	0.458	0.482	0.506	0.517	0.497	0.447	0.41	0.445	0.441	0.443	0.535	0.575	0.696	0.561	0.448	0.585	0.725	0.715	0.623
Fritz	wake	62	0.448	0.511	0.43	0.405	0.427	0.503	0.49	0.451	0.517	0.519	0.585	0.658	0.708	0.555	0.382	0.32	0.363	0.348	0.31	0.394	0.34	0.335	0.364	0.386	0.439	0.434	0.53	0.466	0.434	0.425	0.487	0.512	0.485	0.461	0.466	0.429	0.422	0.52	0.54	0.604	0.822	0.673	0.481	0.644	0.792	0.774	0.655
Fritz	wake	63	6.798	5.709	3.524	1.491	0.951	0.691	0.676	0.68	0.735	0.658	0.739	0.7	0.64	0.629	0.469	0.43	0.37	0.376	0.358	0.381	0.419	0.438	0.333	0.474	0.45	0.384	0.518	0.488	0.426	0.423	0.556	0.561	0.534	0.559	0.498	0.495	0.458	0.507	0.638	0.654	0.861	0.69	0.529	0.666	0.795	0.859	0.824
Fritz	wake	64	2.177	7.52	4.967	2.927	1.579	1.13	0.972	1.077	0.965	0.774	0.755	0.64	0.623	0.593	0.456	0.444	0.313	0.286	0.331	0.308	0.356	0.431	0.437	0.537	0.505	0.426	0.463	0.503	0.404	0.398	0.581	0.584	0.663	0.652	0.6	0.641	0.54	0.57	0.752	0.692	0.705	0.669	0.656	0.742	0.843	0.877	0.904
Fritz	wake	65	0.642	0.692	0.517	0.4	0.351	0.411	0.446	0.584	0.498	0.443	0.571	0.527	0.582	0.511	0.421	0.336	0.216	0.226	0.25	0.245	0.25	0.293	0.362	0.336	0.348	0.341	0.4	0.419	0.346	0.312	0.337	0.349	0.465	0.46	0.432	0.464	0.402	0.532	0.657	0.597	0.595	0.636	0.646	0.65	0.585	0.604	0.663
Fritz	wake	66	0.551	0.638	0.507	0.394	0.367	0.458	0.502	0.554	0.525	0.538	0.548	0.524	0.641	0.665	0.451	0.404	0.276	0.252	0.284	0.276	0.249	0.277	0.343	0.273	0.278	0.31	0.372	0.474	0.421	0.395	0.355	0.353	0.48	0.52	0.505	0.478	0.406	0.567	0.608	0.633	0.612	0.605	0.6	0.555	0.604	0.546	0.566
Fritz	wake	67	0.849	0.721	0.488	0.461	0.545	0.525	0.442	0.44	0.563	0.563	0.586	0.621	0.696	0.63	0.419	0.413	0.335	0.304	0.329	0.298	0.263	0.238	0.296	0.32	0.324	0.328	0.358	0.455	0.457	0.479	0.443	0.391	0.35	0.403	0.52	0.428	0.331	0.466	0.532	0.577	0.565	0.635	0.61	0.604	0.69	0.473	0.545
Fritz	wake	68	0.82	0.789	0.617	0.54	0.615	0.611	0.567	0.518	0.564	0.657	0.65	0.653	0.811	0.619	0.461	0.427	0.462	0.406	0.374	0.295	0.336	0.344	0.334	0.402	0.318	0.372	0.44	0.451	0.44	0.46	0.44	0.399	0.457	0.48	0.577	0.564	0.486	0.605	0.683	0.612	0.611	0.669	0.701	0.786	0.766	0.602	0.608
Fritz	wake	69	0.684	0.731	0.742	0.713	0.672	0.62	0.512	0.476	0.561	0.69	0.634	0.724	0.836	0.624	0.506	0.412	0.424	0.383	0.377	0.342	0.398	0.394	0.413	0.478	0.344	0.319	0.387	0.434	0.418	0.398	0.377	0.367	0.429	0.513	0.609	0.559	0.463	0.607	0.603	0.537	0.6	0.58	0.6	0.761	0.727	0.615	0.567
Fritz	wake	70	0.846	0.9	0.762	0.649	0.734	0.633	0.486	0.495	0.493	0.636	0.698	0.768	0.817	0.654	0.509	0.462	0.467	0.43	0.414	0.492	0.507	0.397	0.374	0.458	0.358	0.337	0.438	0.463	0.45	0.449	0.42	0.393	0.404	0.543	0.671	0.637	0.455	0.489	0.619	0.6	0.571	0.516	0.512	0.618	0.59	0.612	0.635
Fritz	wake	71	0.841	0.729	0.722	0.753	0.781	0.694	0.563	0.525	0.565	0.666	0.862	0.858	0.774	0.634	0.427	0.438	0.379	0.436	0.472	0.568	0.514	0.469	0.37	0.416	0.467	0.51	0.487	0.45	0.467	0.546	0.492	0.446	0.543	0.585	0.63	0.62	0.602	0.642	0.632	0.541	0.586	0.555	0.477	0.575	0.703	0.873	0.802
Fritz	wake	72	0.673	0.711	0.759	0.74	0.698	0.672	0.644	0.679	0.607	0.598	0.794	0.859	0.812	0.748	0.573	0.523	0.471	0.613	0.76	0.76	0.696	0.7	0.615	0.515	0.611	0.764	0.646	0.58	0.576	0.681	0.616	0.506	0.581	0.659	0.673	0.739	0.665	0.74	0.668	0.596	0.704	0.651	0.616	0.645	0.702	0.759	0.723
Fritz	wake	73	0.745	0.776	0.856	0.861	0.826	0.676	0.674	0.786	0.673	0.669	0.843	0.85	0.869	0.897	0.79	0.692	0.67	0.917	0.946	0.71	0.69	0.72	0.708	0.592	0.566	0.666	0.665	0.699	0.641	0.671	0.722	0.643	0.696	0.747	0.822	0.798	0.725	0.8	0.652	0.627	0.797	0.678	0.628	0.697	0.712	0.717	0.672
Fritz	wake	74	0.722	0.565	0.693	0.83	0.92	0.747	0.634	0.639	0.586	0.634	0.729	0.776	0.891	0.834	0.76	0.805	0.818	0.964	0.997	0.672	0.694	0.722	0.646	0.614	0.655	0.664	0.712	0.647	0.491	0.641	0.702	0.617	0.626	0.638	0.665	0.744	0.736	0.65	0.598	0.591	0.724	0.736	0.699	0.73	0.741	0.637	0.676
Fritz	wake	75	1.378	0.893	0.813	0.884	0.868	0.724	0.565	0.625	0.582	0.624	0.875	1.004	0.899	0.701	0.677	0.621	0.58	0.646	0.673	0.578	0.593	0.603	0.541	0.56	0.796	0.848	0.708	0.554	0.532	0.664	0.617	0.555	0.608	0.607	0.639	0.659	0.661	0.587	0.66	0.768	0.796	0.752	0.675	0.683	0.732	0.647	0.801
Fritz	wake	76	1.981	2.404	1.684	1.127	1.028	0.94	0.686	0.76	0.691	0.681	0.895	0.962	0.83	0.717	0.603	0.628	0.698	0.615	0.591	0.475	0.514	0.59	0.577	0.505	0.71	0.84	0.63	0.559	0.566	0.59	0.576	0.493	0.487	0.557	0.64	0.671	0.648	0.593	0.667	0.744	0.841	0.858	0.782	0.781	0.692	0.802	0.995
Fritz	wake	77	0.637	0.718	0.728	0.67	0.792	0.777	0.685	0.844	0.739	0.604	0.75	0.758	0.79	0.706	0.608	0.577	0.539	0.62	0.628	0.529	0.415	0.422	0.544	0.542	0.575	0.574	0.514	0.471	0.537	0.547	0.539	0.458	0.474	0.503	0.55	0.584	0.57	0.534	0.532	0.654	0.792	0.694	0.656	0.664	0.686	0.751	0.874
Fritz	wake	78	0.909	0.91	0.825	0.78	0.9	0.851	0.919	0.885	0.873	0.846	0.868	0.89	0.903	0.922	0.64	0.592	0.577	0.593	0.678	0.587	0.443	0.484	0.654	0.672	0.667	0.592	0.621	0.575	0.626	0.632	0.558	0.583	0.567	0.677	0.745	0.694	0.695	0.648	0.573	0.714	0.807	0.716	0.697	0.738	0.736	0.821	0.853
Fritz	wake	79	1.026	1.058	0.865	0.815	0.815	0.736	0.869	0.837	0.919	0.989	1.012	0.957	1.162	1.176	0.66	0.608	0.638	0.602	0.681	0.593	0.489	0.566	0.814	0.636	0.673	0.628	0.736	0.832	0.822	0.801	0.753	0.77	0.713	0.833	0.983	0.824	0.836	0.835	0.693	0.846	1.038	1.002	0.871	0.898	0.919	0.934	0.884
Fritz	wake	80	0.952	0.982	0.845	0.75	0.729	0.651	0.719	0.823	1.01	0.973	1.035	0.969	1.055	0.979	0.626	0.59	0.654	0.746	0.668	0.676	0.498	0.586	0.881	0.783	0.785	0.713	0.717	0.883	0.929	0.79	0.788	0.803	0.728	0.75	0.929	0.788	0.875	0.928	0.801	0.953	1.259	1.142	0.974	0.904	0.884	0.972	0.85
[truncated: 4 more columns]

## Sheet: Supplementary_Figure_2b_bottom
mouse	state	bin	DF/F
sven	NREM	1	-0.23089
sven	NREM	2	-0.436872
sven	NREM	3	-0.517935
sven	NREM	4	-0.362269
sven	NREM	5	-0.690243
sven	NREM	6	-0.165867
sven	NREM	7	-0.317552
sven	NREM	8	-0.433264
sven	NREM	9	-0.645559
sven	NREM	10	-0.681518
sven	NREM	11	-0.56275
sven	NREM	12	-0.497131
sven	NREM	13	-0.612916
sven	NREM	14	-0.757301
sven	NREM	15	-0.657782
sven	NREM	16	-0.67194
sven	NREM	17	-0.889963
sven	NREM	18	-0.641305
sven	NREM	19	-0.530454
sven	NREM	20	-0.694791
sven	IS	21	-1.09795
sven	IS	22	-1.01503
sven	IS	23	-1.29573
sven	IS	24	-1.19047
sven	IS	25	-0.906714
sven	IS	26	-0.889044
sven	IS	27	-0.87808
sven	IS	28	-1.12841
sven	IS	29	-0.882385
sven	IS	30	-0.997416
sven	IS	31	-0.860808
sven	IS	32	-0.741649
sven	IS	33	-1.07889
sven	IS	34	-1.10147
sven	IS	35	-0.975859
sven	IS	36	-0.556566
sven	IS	37	-0.324744
sven	IS	38	-0.190168
sven	IS	39	0.148955
sven	IS	40	0.0397633
sven	REM	41	-0.152238
sven	REM	42	-0.0249911
sven	REM	43	1.06238
sven	REM	44	1.17927
sven	REM	45	1.66989
sven	REM	46	1.91334
sven	REM	47	1.96779
sven	REM	48	2.37687
sven	REM	49	3.02353
sven	REM	50	3.76684
sven	REM	51	2.75773
sven	REM	52	3.00035
sven	REM	53	2.69705
sven	REM	54	2.91022
sven	REM	55	2.78599
sven	REM	56	2.83961
sven	REM	57	2.68122
sven	REM	58	2.61507
sven	REM	59	2.35956
sven	REM	60	3.22008
sven	wake	61	1.45961
sven	wake	62	1.93138
sven	wake	63	2.37994
sven	wake	64	2.20187
sven	wake	65	2.26649
sven	wake	66	2.03797
sven	wake	67	2.18378
sven	wake	68	1.78792
sven	wake	69	1.26214
sven	wake	70	1.51948
sven	wake	71	1.92509
sven	wake	72	2.18921
sven	wake	73	1.58447
sven	wake	74	1.80546
sven	wake	75	2.07479
sven	wake	76	1.88879
sven	wake	77	1.40771
sven	wake	78	0.378413
sven	wake	79	0.493481
sven	wake	80	0.353529
oz	NREM	1	-1.13556
oz	NREM	2	-1.23065
oz	NREM	3	-1.41402
oz	NREM	4	-1.50104
oz	NREM	5	-0.996226
oz	NREM	6	-0.67078
oz	NREM	7	-1.22311
oz	NREM	8	-0.858756
oz	NREM	9	-1.32294
oz	NREM	10	-1.79679
oz	NREM	11	-1.10769
oz	NREM	12	-1.02443
oz	NREM	13	-1.2813
oz	NREM	14	-1.48502
oz	NREM	15	-1.45188
oz	NREM	16	-1.06941
oz	NREM	17	-0.942315
oz	NREM	18	-1.19992
oz	NREM	19	-1.65376
oz	NREM	20	-1.90191
oz	IS	21	-2.5833
oz	IS	22	-2.48259
oz	IS	23	-1.67211
oz	IS	24	-1.44414
oz	IS	25	-2.23723
oz	IS	26	-3.01836
oz	IS	27	-2.59119
oz	IS	28	-2.66442
oz	IS	29	-2.64726
oz	IS	30	-2.69559
oz	IS	31	-2.03758
oz	IS	32	-1.52037
oz	IS	33	-1.69503
oz	IS	34	-1.41437
oz	IS	35	-0.74344
oz	IS	36	-0.543397
oz	IS	37	-0.486814
oz	IS	38	-0.503096
oz	IS	39	-0.341419
oz	IS	40	-0.40422
oz	REM	41	-0.148632
oz	REM	42	-0.287371
oz	REM	43	2.69032
oz	REM	44	2.4427
oz	REM	45	3.06409
oz	REM	46	3.54255
oz	REM	47	4.7552
oz	REM	48	5.57129
oz	REM	49	4.19721
oz	REM	50	2.07627
oz	REM	51	1.67842
oz	REM	52	2.38014
oz	REM	53	1.64287
oz	REM	54	1.91603
oz	REM	55	3.08047
oz	REM	56	2.14158
oz	REM	57	2.51121
oz	REM	58	3.69674
oz	REM	59	3.33517
oz	REM	60	0.747076
oz	wake	61	2.01877
oz	wake	62	0.466597
oz	wake	63	1.05286
oz	wake	64	0.642973
oz	wake	65	-0.928356
oz	wake	66	-1.81527
oz	wake	67	-1.45217
oz	wake	68	-0.975123
oz	wake	69	0.655855
oz	wake	70	0.417437
oz	wake	71	-0.313866
oz	wake	72	-0.806779
oz	wake	73	-0.136996
oz	wake	74	-0.989544
oz	wake	75	-1.17877
oz	wake	76	-1.89446
oz	wake	77	-1.93408
oz	wake	78	-1.59099
oz	wake	79	-1.27113
oz	wake	80	-1.62747
hans	NREM	1	-0.696212
hans	NREM	2	-0.621504
hans	NREM	3	-0.68021
hans	NREM	4	-0.761309
hans	NREM	5	-0.797677
hans	NREM	6	-0.672549
hans	NREM	7	-0.787786
hans	NREM	8	-0.588152
hans	NREM	9	-0.572746
hans	NREM	10	-0.534961
hans	NREM	11	-0.197164
hans	NREM	12	-0.757436
hans	NREM	13	-0.630898
hans	NREM	14	-0.756869
hans	NREM	15	-0.623768
hans	NREM	16	-0.312243
hans	NREM	17	-0.542245
hans	NREM	18	-0.409448
hans	NREM	19	-0.75266
hans	NREM	20	-0.510442
hans	IS	21	-0.290913
hans	IS	22	-0.290913
hans	IS	23	-0.259319
hans	IS	24	-0.241281
hans	IS	25	0.00678676
hans	IS	26	0.186394
hans	IS	27	0.0484752
hans	IS	28	-0.087683
hans	IS	29	-0.000404376
hans	IS	30	-0.0572795
hans	IS	31	-0.181627
hans	IS	32	-0.00872444
hans	IS	33	0.33266
hans	IS	34	0.286076
hans	IS	35	-0.017343
hans	IS	36	0.00266736
hans	IS	37	0.0297424
hans	IS	38	0.403928
hans	IS	39	0.884601
hans	IS	40	0.884601
hans	REM	41	1.03048
hans	REM	42	2.48504
hans	REM	43	2.87253
hans	REM	44	3.27851
hans	REM	45	3.86085
hans	REM	46	4.07463
hans	REM	47	3.28684
hans	REM	48	4.38766
hans	REM	49	4.96691
hans	REM	50	5.13875
hans	REM	51	5.96728
hans	REM	52	6.08484
hans	REM	53	6.14928
hans	REM	54	5.33717
hans	REM	55	4.58287
hans	REM	56	4.04375
hans	REM	57	4.85559
hans	REM	58	5.32688
hans	REM	59	5.45844
hans	REM	60	4.86541
hans	wake	61	2.51951
hans	wake	62	2.25441
hans	wake	63	1.87064
hans	wake	64	1.69589
hans	wake	65	1.22222
hans	wake	66	0.860836
hans	wake	67	0.790803
hans	wake	68	0.612155
hans	wake	69	0.216283
hans	wake	70	-0.0806518
hans	wake	71	0.211375
hans	wake	72	-0.0826634
hans	wake	73	-0.169566
hans	wake	74	-0.102197
hans	wake	75	0.408531
hans	wake	76	0.456537
hans	wake	77	0.830042
hans	wake	78	0.498832
hans	wake	79	0.305174
hans	wake	80	0.334691
Boris	NREM	1	0.219061
Boris	NREM	2	-0.364654
Boris	NREM	3	-1.01803
Boris	NREM	4	-1.27592
Boris	NREM	5	-1.36274
Boris	NREM	6	-1.42921
Boris	NREM	7	-1.04492
Boris	NREM	8	-1.06426
Boris	NREM	9	-1.40588
Boris	NREM	10	-1.2854
Boris	NREM	11	-1.10328
Boris	NREM	12	-1.63278
Boris	NREM	13	-1.39479
Boris	NREM	14	-1.39007
Boris	NREM	15	-1.86067
Boris	NREM	16	-1.70228
Boris	NREM	17	-1.67048
Boris	NREM	18	-1.64108
Boris	NREM	19	-1.59199
Boris	NREM	20	-1.24307
Boris	IS	21	0.974091
Boris	IS	22	0.974091
Boris	IS	23	0.891368
Boris	IS	24	0.798658
Boris	IS	25	0.668598
Boris	IS	26	0.872452
Boris	IS	27	0.879063
Boris	IS	28	0.89018
Boris	IS	29	1.13072
Boris	IS	30	1.20906
Boris	IS	31	1.2576
Boris	IS	32	1.36016
Boris	IS	33	1.40116
Boris	IS	34	1.29819
Boris	IS	35	1.52181
Boris	IS	36	1.78684
Boris	IS	37	2.00633
Boris	IS	38	2.45827
Boris	IS	39	2.57491
Boris	IS	40	2.57491
Boris	REM	41	3.54315
Boris	REM	42	5.04141
Boris	REM	43	6.40656
Boris	REM	44	8.21195
Boris	REM	45	8.20645
Boris	REM	46	8.15484
Boris	REM	47	7.41501
Boris	REM	48	8.12992
Boris	REM	49	9.72623
Boris	REM	50	11.1908
Boris	REM	51	11.8194
Boris	REM	52	9.70374
Boris	REM	53	9.79786
Boris	REM	54	9.89208
Boris	REM	55	5.95876
Boris	REM	56	7.00337
Boris	REM	57	9.14145
Boris	REM	58	7.33144
Boris	REM	59	6.79624
Boris	REM	60	8.93042
Boris	wake	61	3.13649
Boris	wake	62	2.78585
Boris	wake	63	1.87893
Boris	wake	64	1.34168
Boris	wake	65	0.943718
Boris	wake	66	0.309344
Boris	wake	67	0.593588
Boris	wake	68	0.401721
Boris	wake	69	-0.0121956
Boris	wake	70	-0.482969
Boris	wake	71	-0.59341
Boris	wake	72	-0.210872
Boris	wake	73	-0.0762402
Boris	wake	74	-0.401727
Boris	wake	75	-0.087945
Boris	wake	76	0.00270674
Boris	wake	77	-0.244349
Boris	wake	78	-0.723543
Boris	wake	79	-0.68753
Boris	wake	80	-0.551435
F25	NREM	1	-2.03806
F25	NREM	2	-2.2607
F25	NREM	3	-2.48676
F25	NREM	4	-2.92038
F25	NREM	5	-2.37482
F25	NREM	6	-2.42508
F25	NREM	7	-2.26383
F25	NREM	8	-2.22584
F25	NREM	9	-2.63506
F25	NREM	10	-2.54296
F25	NREM	11	-2.53635
F25	NREM	12	-2.21573
F25	NREM	13	-2.23993
F25	NREM	14	-2.76138
F25	NREM	15	-2.94235
F25	NREM	16	-2.44653
F25	NREM	17	-2.68203
F25	NREM	18	-2.59209
F25	NREM	19	-2.89058
F25	NREM	20	-1.75767
F25	IS	21	-0.739272
F25	IS	22	-0.214943
F25	IS	23	-0.802689
F25	IS	24	-1.02511
F25	IS	25	-1.35424
F25	IS	26	-0.892134
F25	IS	27	-0.425658
F25	IS	28	0.26741
F25	IS	29	2.5085
F25	IS	30	0.749534
F25	IS	31	0.564432
F25	IS	32	2.81763
F25	IS	33	3.1637
F25	IS	34	3.20935
F25	IS	35	3.65485
F25	IS	36	3.2597
F25	IS	37	1.69108
F25	IS	38	1.70179
F25	IS	39	1.786
F25	IS	40	3.69597
F25	REM	41	6.5181
F25	REM	42	7.9251
F25	REM	43	7.41023
F25	REM	44	8.32841
F25	REM	45	6.22584
F25	REM	46	5.5451
F25	REM	47	4.77337
F25	REM	48	3.59596
F25	REM	49	6.46383
F25	REM	50	5.05722
F25	REM	51	2.16795
F25	REM	52	3.42137
F25	REM	53	6.03732
F25	REM	54	7.21012
F25	REM	55	7.83111
F25	REM	56	7.22415
F25	REM	57	7.21036
F25	REM	58	6.2807
F25	REM	59	6.431
F25	REM	60	4.22008
F25	wake	61	2.26652
F25	wake	62	1.60405
F25	wake	63	2.28892
F25	wake	64	0.715136
F25	wake	65	1.35979
F25	wake	66	0.965835
F25	wake	67	0.783623
F25	wake	68	0.62678
F25	wake	69	0.448027
F25	wake	70	0.16811
F25	wake	71	0.0650811
F25	wake	72	-0.847369
F25	wake	73	-1.69226
F25	wake	74	-2.24911
F25	wake	75	-2.00199
F25	wake	76	-2.53326
F25	wake	77	-2.8752
F25	wake	78	-2.47115
F25	wake	79	-2.25136
F25	wake	80	-2.49726
Stefan	NREM	1	-1.64272
Stefan	NREM	2	-1.38418
Stefan	NREM	3	-1.51337
Stefan	NREM	4	-1.62943
Stefan	NREM	5	-1.36371
Stefan	NREM	6	-1.23388
Stefan	NREM	7	-0.878288
Stefan	NREM	8	-0.974449
Stefan	NREM	9	-1.24721
Stefan	NREM	10	-1.11771
Stefan	NREM	11	-1.09581
Stefan	NREM	12	-0.944743
Stefan	NREM	13	-1.12129
Stefan	NREM	14	-0.920923
Stefan	NREM	15	-0.860776
Stefan	NREM	16	-1.12748
Stefan	NREM	17	-0.924813
Stefan	NREM	18	-0.813713
Stefan	NREM	19	-0.650023
Stefan	NREM	20	-0.723929
Stefan	IS	21	-0.312777
Stefan	IS	22	-0.217824
Stefan	IS	23	0.0453053
Stefan	IS	24	-0.0522286
Stefan	IS	25	-0.0575294
Stefan	IS	26	-0.241402
Stefan	IS	27	-0.278259
Stefan	IS	28	-0.294193
Stefan	IS	29	0.00606334
Stefan	IS	30	0.0619832
Stefan	IS	31	0.326861
Stefan	IS	32	0.299632
Stefan	IS	33	0.681745
Stefan	IS	34	0.996643
Stefan	IS	35	0.999964
Stefan	IS	36	1.16018
Stefan	IS	37	1.30379
Stefan	IS	38	1.5799
Stefan	IS	39	1.42358
Stefan	IS	40	1.41214
Stefan	REM	41	2.38533
Stefan	REM	42	3.42464
Stefan	REM	43	5.81996
Stefan	REM	44	7.32623
Stefan	REM	45	7.04846
Stefan	REM	46	8.24403
Stefan	REM	47	7.69102
Stefan	REM	48	8.62894
Stefan	REM	49	8.17915
Stefan	REM	50	7.85218
Stefan	REM	51	8.58528
Stefan	REM	52	8.74839
Stefan	REM	53	8.36405
Stefan	REM	54	9.3425
Stefan	REM	55	8.69353
Stefan	REM	56	8.14099
Stefan	REM	57	8.49094
Stefan	REM	58	8.99697
Stefan	REM	59	10.7772
Stefan	REM	60	10.2138
Stefan	wake	61	4.97711
Stefan	wake	62	4.19979
Stefan	wake	63	3.78393
Stefan	wake	64	3.41715
Stefan	wake	65	3.18269
Stefan	wake	66	1.9515
Stefan	wake	67	1.65807
Stefan	wake	68	1.7937
Stefan	wake	69	1.55881
Stefan	wake	70	1.51133
Stefan	wake	71	0.651007
Stefan	wake	72	0.321439
Stefan	wake	73	-0.102397
Stefan	wake	74	-0.669603
Stefan	wake	75	-0.679465
Stefan	wake	76	-1.36055
Stefan	wake	77	-1.62904
Stefan	wake	78	-1.39979
Stefan	wake	79	-1.46138
Stefan	wake	80	-1.44612
Fritz	NREM	1	-0.687764
Fritz	NREM	2	-1.09236
Fritz	NREM	3	-1.24608
Fritz	NREM	4	-1.36859
Fritz	NREM	5	-1.67385
Fritz	NREM	6	-1.7815
Fritz	NREM	7	-1.84553
Fritz	NREM	8	-1.8739
Fritz	NREM	9	-2.04216
Fritz	NREM	10	-2.16373
Fritz	NREM	11	-2.00848
Fritz	NREM	12	-2.20801
Fritz	NREM	13	-2.01939
Fritz	NREM	14	-1.73399
Fritz	NREM	15	-1.65761
Fritz	NREM	16	-2.16001
Fritz	NREM	17	-2.14928
Fritz	NREM	18	-1.67414
Fritz	NREM	19	-1.61706
Fritz	NREM	20	-1.89866
Fritz	IS	21	-1.22922
Fritz	IS	22	-1.22922
Fritz	IS	23	-1.27242
Fritz	IS	24	-0.949953
Fritz	IS	25	-0.880175
Fritz	IS	26	-0.753761
Fritz	IS	27	-0.816341
Fritz	IS	28	-0.888594
Fritz	IS	29	-0.865453
Fritz	IS	30	-0.855948
Fritz	IS	31	-0.756048
Fritz	IS	32	-0.391876
Fritz	IS	33	-0.249258
Fritz	IS	34	0.0235455
Fritz	IS	35	0.227554
Fritz	IS	36	0.199167
Fritz	IS	37	0.54701
Fritz	IS	38	1.31093
Fritz	IS	39	1.50676
Fritz	IS	40	1.50676
Fritz	REM	41	3.49055
Fritz	REM	42	3.10083
Fritz	REM	43	4.92331
Fritz	REM	44	6.49228
Fritz	REM	45	9.51538
Fritz	REM	46	9.98365
Fritz	REM	47	9.09616
Fritz	REM	48	7.32285
Fritz	REM	49	10.0301
Fritz	REM	50	10.8941
Fritz	REM	51	11.1073
Fritz	REM	52	10.2231
Fritz	REM	53	8.93281
Fritz	REM	54	9.57146
Fritz	REM	55	10.8545
Fritz	REM	56	9.66466
Fritz	REM	57	10.0755
Fritz	REM	58	11.1814
Fritz	REM	59	9.84479
Fritz	REM	60	8.45489
Fritz	wake	61	4.77746
Fritz	wake	62	2.88176
Fritz	wake	63	2.49116
Fritz	wake	64	1.58004
Fritz	wake	65	1.47222
Fritz	wake	66	1.56825
Fritz	wake	67	1.1906
Fritz	wake	68	0.912207
Fritz	wake	69	0.831143
Fritz	wake	70	1.39028
Fritz	wake	71	0.618858
Fritz	wake	72	0.570154
Fritz	wake	73	0.649836
Fritz	wake	74	0.246348
Fritz	wake	75	-0.177374
Fritz	wake	76	-0.401868
Fritz	wake	77	-0.120778
Fritz	wake	78	-0.623377
Fritz	wake	79	-0.70938
Fritz	wake	80	-1.00329

## Sheet: Supplementary_Figure_2c_top
mouse	state	time	0.0 Hz	0.5 Hz	1.0 Hz	1.5 Hz	2.0 Hz	2.5 Hz	3.0 Hz	3.5 Hz	4.0 Hz	4.5 Hz	5.0 Hz	5.5 Hz	6.0 Hz	6.5 Hz	7.0 Hz	7.5 Hz	8.0 Hz	8.5 Hz	9.0 Hz	9.5 Hz	10.0 Hz	10.5 Hz	11.0 Hz	11.5 Hz	12.0 Hz	12.5 Hz	13.0 Hz	13.5 Hz	14.0 Hz	14.5 Hz	15.0 Hz	15.5 Hz	16.0 Hz	16.5 Hz	17.0 Hz	17.5 Hz	18.0 Hz	18.5 Hz	19.0 Hz	19.5 Hz	20.0 Hz	20.5 Hz	21.0 Hz	21.5 Hz	22.0 Hz	22.5 Hz	23.0 Hz
sven	NREM	-40	1.013	1.12	1.154	0.924	0.88	0.901	1.181	1.34	1.309	1.194	1.146	0.979	0.959	1.077	1.038	0.954	1.08	1.375	1.531	1.269	1.319	1.44	1.64	1.742	1.766	1.315	1.227	1.725	1.508	1.347	1.658	1.312	1.498	1.49	1.108	1.198	1.199	1.256	1.288	1.14	1.291	1.443	1.146	1.153	1.247	1.243	1.17
sven	NREM	-37.5	1.283	1.426	1.129	0.832	1.067	0.993	0.942	0.961	1.086	1.294	1.004	0.909	1.146	1.086	1.084	1.05	1.025	1.181	1.192	0.99	1.089	1.149	1.257	1.375	1.304	1.367	1.216	1.372	1.477	1.527	1.479	1.284	0.992	1.315	1.156	1.177	1.07	1.054	1	1.081	1.349	1.164	1.373	1.371	1.25	1.086	1.081
sven	NREM	-35	0.962	1.285	0.964	0.741	0.994	0.91	0.836	1.228	1.157	0.987	0.889	1.183	1.194	0.979	0.843	0.83	0.809	0.87	0.942	0.881	1.104	1.298	1.401	1.481	1.173	1.418	1.549	1.288	1.131	1.402	1.457	1.309	1.53	1.121	1.152	1.087	1.093	1.103	1.225	1.275	1.452	1.325	0.924	1.175	1.16	1.13	1.076
sven	NREM	-32.5	0.899	0.976	1.221	0.917	0.904	0.874	1.168	1.548	1.391	0.977	1.004	1.324	1.148	1.106	0.989	0.941	1.005	0.984	0.939	1.045	0.818	1.185	1.378	1.077	1.437	1.564	1.415	0.976	1.209	1.011	1.044	1.037	1.167	0.889	1.018	1.068	1.079	1.215	1.352	1.294	1.075	1.122	1.213	1.028	0.979	0.888	0.81
sven	NREM	-30	0.8	0.917	0.96	1.056	0.906	1.1	1.394	1.421	1.376	1.097	1.001	1.145	1.057	0.833	1.101	1.065	1.075	1.27	0.92	0.801	0.798	1.025	1.226	0.93	1.067	1.219	1.283	1.124	0.998	1.075	1.246	0.797	0.784	0.969	0.917	0.894	1.004	0.764	0.997	0.776	0.948	1.041	0.944	1.069	0.903	0.872	0.927
sven	NREM	-27.5	1.008	1.094	0.951	0.945	0.796	1.085	1.279	1.165	1.102	1.131	0.96	0.929	0.984	0.949	1.023	0.9	0.944	1.259	1.265	1.21	1.22	1.111	1.189	1.252	1.212	1.358	1.224	1.125	1.251	1.542	1.304	1.248	1.067	1.023	0.966	1.032	1.111	1.164	1.046	1.002	0.92	0.901	1.075	1.296	1.127	1.035	1.066
sven	NREM	-25	0.94	0.966	0.967	0.884	0.94	1.178	1.291	1.47	1.244	0.871	1.031	0.905	0.872	0.972	0.929	0.976	1.015	1.235	1.301	1.338	1.554	1.436	1.156	1.166	1.264	1.301	1.47	1.744	1.205	1.408	1.71	1.279	1.253	1.37	1.49	1.2	1.304	1.443	1.194	1.153	0.971	0.931	0.942	1.097	1.462	1.541	1.145
sven	NREM	-22.5	0.972	1.091	1.049	0.925	0.992	1.388	1.556	1.196	1.016	0.811	0.857	1.005	0.908	0.998	1.123	1.219	1.302	1.357	1.436	1.375	1.623	1.554	1.288	1.374	1.628	1.397	1.507	1.586	1.696	1.773	1.439	1.136	1.248	1.314	1.103	0.887	1.286	1.263	0.959	1.107	1.289	1.272	1.501	1.268	1.263	1.345	1.175
sven	NREM	-20	0.867	0.894	0.981	0.928	1.144	1.035	1.266	1.274	0.827	0.819	0.838	0.968	0.962	0.99	1.105	1.183	1.147	1.03	1.311	1.766	2.104	1.486	1.539	1.667	1.768	1.601	1.789	1.604	1.681	1.769	1.532	1.105	1.288	1.01	0.955	0.992	0.954	1.302	1.483	1.399	1.185	1.262	1.076	1.222	1.161	1.301	1.069
sven	NREM	-17.5	0.713	0.67	0.855	0.899	1.01	0.953	1.167	1.639	1.18	1.159	1.181	1.093	1.164	1.051	1.044	1.305	1.19	1.124	1.233	1.583	1.576	1.543	1.761	1.708	1.79	1.643	1.632	1.515	1.725	1.901	1.383	1.069	0.966	1.102	1.305	1.289	1.294	1.423	1.436	1.182	1.265	1.557	1.174	0.942	0.977	1.055	1.426
sven	NREM	-15	0.856	0.693	0.644	0.813	0.973	0.904	0.893	1.258	0.867	1.093	1.221	1.015	1.195	1.184	1.172	1.353	1.282	1.592	1.596	1.705	1.547	1.792	2.04	2.035	1.657	1.528	1.474	1.513	1.588	1.521	1.497	1.454	1.229	1.383	1.541	1.4	1.18	1.256	1.215	1.552	1.648	1.518	1.486	1.233	1.339	1.218	1.23
sven	NREM	-12.5	1.049	1.019	0.758	0.71	0.957	0.907	0.961	1.072	0.829	0.903	1.148	0.882	1.016	1.269	1.307	1.427	1.553	1.418	1.361	1.517	1.327	1.429	1.994	2.011	1.569	1.514	1.637	1.566	1.626	1.578	1.621	1.46	1.332	1.154	1.266	1.376	1.37	1.417	1.683	1.689	1.597	1.461	1.383	1.321	1.372	1.327	1.138
sven	NREM	-10	0.844	0.807	0.934	1.022	1.005	0.81	1.148	1.508	1.036	0.897	0.778	0.778	1.006	1.346	1.473	1.261	1.527	1.445	1.582	1.825	1.731	1.422	1.566	1.75	1.537	1.789	1.836	1.577	1.275	1.458	1.459	1.261	1.394	1.427	1.272	0.974	0.97	1.378	1.241	1.439	1.349	1.147	1.005	1.241	1.404	1.492	1.347
sven	NREM	-7.5	0.798	0.862	0.989	1.2	1.195	1.047	0.969	1.076	1.021	1.076	1.094	0.934	1.088	1.353	1.607	1.677	1.533	1.463	1.79	1.949	2.255	2.177	1.908	1.762	1.784	2.162	2.099	1.568	1.935	1.582	1.421	1.545	1.666	1.775	1.329	0.813	1.019	1.466	1.442	1.557	1.671	1.402	1.284	1.374	1.326	1.563	1.62
sven	NREM	-5	0.924	0.771	0.852	1.008	0.839	1.055	1.11	1.073	1.077	1.201	0.941	0.856	0.971	1.086	1.343	1.342	1.359	1.767	1.892	1.91	2.1	1.961	1.803	1.564	1.464	1.957	1.874	1.768	1.74	1.83	1.893	1.611	1.78	1.638	1.185	1.424	1.573	1.409	1.581	1.311	1.629	1.851	1.537	1.266	1.219	1.387	1.681
sven	NREM	-2.5	0.596	0.795	0.813	0.73	0.859	0.902	1.095	1.061	0.949	0.893	0.823	0.91	0.9	1.272	1.364	1.234	1.396	1.401	1.68	1.776	1.688	1.721	1.719	1.567	1.698	1.571	1.751	1.606	1.259	1.287	1.648	1.549	1.284	1.347	1.607	1.788	1.879	1.499	1.324	1.171	1.226	1.744	1.524	1.205	1.07	1.292	1.375
sven	NREM	0	0.782	0.808	0.862	0.906	0.851	0.784	1.14	1.174	0.8	0.573	0.701	0.94	1.021	1.378	2.336	2.567	2.107	1.844	1.619	1.729	1.653	1.449	1.766	1.668	1.328	1.608	1.757	1.517	1.533	1.207	1.3	1.692	1.77	1.847	1.607	1.385	1.625	1.771	1.443	1.214	1.228	1.534	1.685	1.538	1.389	1.093	1.193
sven	IS	2.5	1.013	0.854	0.697	0.781	0.795	0.88	1.05	0.922	0.937	0.723	0.755	0.872	1.096	1.384	1.91	1.818	1.567	1.44	1.79	1.925	1.757	1.607	1.755	1.546	1.379	1.682	1.829	1.59	2.225	1.75	1.602	1.752	2.009	1.984	1.556	1.395	1.354	1.598	1.804	1.713	2.065	1.626	1.579	1.51	1.409	1.164	1.314
sven	IS	5	0.8	0.749	0.777	0.792	0.758	0.779	0.899	1.012	0.787	0.941	1.116	1.125	1.441	1.829	1.883	1.696	1.827	1.751	1.931	2.278	1.662	1.818	1.752	1.645	1.782	1.515	1.63	1.924	2.519	1.976	1.454	1.465	1.8	1.644	1.672	1.709	1.609	1.62	1.497	1.575	1.905	1.705	1.626	1.587	1.567	1.223	1.184
sven	IS	7.5	0.705	0.51	0.589	0.646	0.628	0.81	0.904	0.912	0.863	0.942	1.26	1.088	1.3	1.92	1.983	1.868	1.75	1.83	1.748	2.079	1.584	1.754	1.656	1.807	2.026	2.043	1.662	1.4	1.657	1.652	1.415	1.385	1.447	1.39	1.506	1.502	1.478	1.13	1.181	1.279	1.281	1.185	1.235	1.215	1.335	1.459	1.018
sven	IS	10	0.734	0.835	0.796	0.825	0.86	0.973	1.073	1.052	0.961	0.939	0.916	1.064	1.8	2.215	1.918	1.377	1.65	1.562	1.188	1.747	2.209	1.645	1.635	1.754	1.661	1.564	1.55	1.543	1.539	1.365	1.166	1.267	1.676	1.761	1.78	1.512	1.246	1.331	1.291	1.256	1.129	0.841	0.92	1.087	1.433	1.491	1.179
sven	IS	12.5	0.762	0.614	0.678	0.746	0.744	0.972	1.101	0.933	0.765	0.712	0.794	1.236	1.909	2.494	1.908	1.167	1.377	1.061	0.937	1.056	1.592	1.688	1.504	1.235	1.279	0.95	0.99	0.944	1.065	1.277	0.931	0.847	1.25	1.311	1.366	1.482	1.155	1.248	1.176	0.989	1.189	1.012	0.952	1.158	1.213	1.256	1.267
sven	IS	15	0.554	0.421	0.432	0.576	0.521	0.479	0.67	0.797	0.959	0.911	0.915	1.17	2.001	2.358	1.517	1.105	1.151	1.393	0.842	0.74	0.88	1.193	1.252	0.883	0.983	0.901	1.072	1.033	1.269	1.238	0.9	0.731	1.142	1.252	0.943	1.022	1.028	0.802	0.945	1.044	0.832	0.859	1.047	0.837	0.914	1.026	0.981
oz	NREM	-40	1.145	1.107	1.287	1.538	1.407	1.331	1.527	1.326	0.923	1.016	0.947	1.052	1.183	1.087	1.037	1.161	1.239	1.115	1.175	1.376	1.362	1.51	1.17	1.421	1.643	1.39	1.382	1.358	1.382	1.183	1.287	1.421	1.15	1.126	1.039	1.056	1.345	1.131	1.091	1.201	1.285	1.455	1.382	1.467	1.444	1.126	1.167
oz	NREM	-37.5	1.428	1.333	1.659	1.413	1.421	1.251	1.366	1.585	1.618	1.391	1.141	1.142	1.225	1.195	1.128	1.046	1.01	1.065	1.202	1.215	1.313	1.209	1.531	1.578	1.643	1.58	1.401	1.386	1.619	1.402	1.184	1.167	1.298	1.225	1.196	1.266	1.054	1.044	1.291	1.704	1.462	1.386	1.513	1.389	1.315	1.336	1.469
oz	NREM	-35	1.052	1.03	1.446	1.252	1.038	0.87	1.003	1.303	1.345	1.293	1.227	1.283	1.482	1.367	1.006	1.044	1.098	1.023	1.295	1.299	1.314	1.378	1.563	1.471	1.345	1.16	1.218	1.152	1.183	1.196	0.907	0.778	1.096	0.921	1.051	1.054	1.14	1.293	1.112	1.285	1.163	1.042	1.135	1.289	1.279	1.502	1.246
oz	NREM	-32.5	0.747	1.031	1.253	1.055	1.112	1.016	1.087	1.523	1.154	1.248	1.439	1.149	1.207	1.305	1.156	1.308	1.159	1.198	1.453	1.488	1.236	1.543	1.894	1.919	1.55	1.403	1.333	1.187	1.385	1.199	1.04	1.03	0.849	1.066	1.095	1.163	1.504	1.566	1.22	1.026	1.117	1.107	0.982	1.342	1.322	1.263	1.448
oz	NREM	-30	1.244	1.432	1.411	1.3	1.341	1.562	1.299	1.338	1.091	1.217	1.322	1.156	1.201	1.208	1.067	1.211	1.301	1.24	1.265	1.406	1.816	1.66	1.595	1.778	1.291	1.454	1.689	1.213	1.53	1.336	1.182	1.191	1.161	1.099	0.938	1.041	1.385	1.464	1.581	1.026	1.009	1.052	1.07	1.067	1.426	1.229	1.075
oz	NREM	-27.5	1.122	1.407	1.711	1.623	1.546	1.508	1.559	1.342	1.366	1.394	1.35	1.296	1.289	1.139	1.233	1.202	1.364	1.484	1.721	1.611	1.694	1.637	1.766	1.51	1.676	1.829	1.804	1.706	2.153	1.781	1.471	1.362	1.55	1.586	1.447	1.466	1.149	1.299	1.419	1.256	1.081	1.246	1.501	1.269	1.138	1.194	1.115
oz	NREM	-25	1.209	1.414	1.493	1.741	1.791	1.34	1.652	1.398	0.927	1.115	1.353	1.103	1.104	1.444	1.435	1.264	1.31	1.549	1.566	1.479	1.356	1.463	1.812	1.267	1.357	1.149	1.224	1.467	1.375	1.333	1.248	1.32	1.136	1.147	1.229	0.927	1.092	1.437	1.372	1.343	1.313	1.156	1.226	1.36	1.171	1.024	1.002
oz	NREM	-22.5	1.653	1.442	1.681	1.811	1.419	1.433	1.831	1.386	1.098	1.161	1.453	1.495	1.161	1.402	1.573	1.3	1.131	1.229	1.462	1.324	1.068	1.335	1.547	1.383	1.345	1.039	1.04	1.115	1.127	1.289	1.315	1.182	0.893	0.918	1.335	1.242	0.787	1.1	1.371	1.276	1.188	1.247	0.978	1.297	1.456	1.178	1.257
oz	NREM	-20	1.15	1.149	1.242	1.005	0.958	1.441	1.512	1.211	1.376	1.661	1.167	1.285	1.062	1.216	1.475	1.509	1.23	1.159	1.479	1.373	1.39	1.585	1.312	1.661	1.482	1.328	1.456	1.203	1.162	1.73	1.345	1.119	0.961	1.002	1.386	1.537	1.083	1.143	1.142	1.051	1.302	1.257	1.257	1.44	1.308	1.455	1.244
oz	NREM	-17.5	1.434	1.169	1.265	1.144	1.194	1.371	1.208	1.335	1.433	1.633	1.355	1.204	0.972	1.217	1.674	1.59	1.297	1.691	1.945	2.023	1.857	1.776	1.792	1.882	1.49	1.786	1.764	1.565	1.904	1.813	1.516	1.448	1.164	1.205	1.217	1.309	1.244	1.237	0.967	1.133	1.505	1.295	1.195	1.836	1.732	1.312	1.667
oz	NREM	-15	0.991	1.143	1.227	1.289	1.274	1.529	1.63	1.44	1.185	1.442	1.156	1.347	1.313	1.236	1.674	1.507	1.381	1.599	1.565	1.613	1.579	1.618	1.615	1.632	1.661	1.838	1.812	1.677	1.703	1.454	1.462	1.833	1.829	1.351	1.17	1.588	1.439	1.192	1.137	1.402	1.494	1.546	1.418	1.261	1.441	1.654	1.569
oz	NREM	-12.5	1.153	0.79	1.047	1.139	0.887	1.052	1.346	1.429	1.157	1.108	1.173	1.277	1.667	1.415	1.358	1.246	1.119	1.249	1.325	1.531	1.31	1.557	1.61	1.288	1.236	1.537	1.593	1.585	1.608	1.431	1.484	2.166	1.926	1.399	1.276	1.579	1.789	1.646	1.472	1.34	1.466	1.662	1.56	1.235	1.293	1.363	1.377
oz	NREM	-10	1.176	0.948	1.197	1.387	1.166	1.061	1.418	1.385	1.079	1.283	1.257	1.174	1.693	1.714	1.357	1.236	1.177	1.575	1.591	1.741	1.721	1.77	1.629	1.183	1.343	1.524	1.691	1.913	2.289	1.642	1.534	1.807	1.986	1.234	1.505	1.498	1.629	1.705	1.702	1.809	1.513	1.457	1.535	1.178	1.046	1.098	0.958
oz	NREM	-7.5	1.431	1.365	1.258	1.569	1.507	1.496	1.554	1.57	1.265	1.164	1.053	0.962	1.213	1.633	1.613	1.609	1.576	1.636	1.417	1.462	2.115	1.742	1.736	1.612	1.519	1.425	1.672	1.719	1.897	1.808	1.771	1.628	2.206	1.996	1.524	1.87	1.773	1.428	1.375	1.454	1.326	1.4	1.599	1.442	1.363	1.242	1.08
oz	NREM	-5	1.323	1.403	1.295	1.094	1.09	1.269	1.312	1.266	1.264	1.321	1.258	1.247	1.206	1.655	1.95	1.767	2.052	2.076	1.794	1.929	2.075	1.94	2.033	1.7	1.932	1.99	1.78	1.975	1.53	1.709	1.807	1.863	2.514	1.955	1.734	2.076	1.905	1.556	1.336	1.401	1.393	1.314	1.301	1.412	1.358	1.445	1.321
oz	NREM	-2.5	1.014	1.028	1.002	0.96	0.913	0.994	1.095	1.103	1.149	1.364	1.355	1.346	1.492	1.773	2.033	2.176	1.878	1.863	1.788	1.357	1.417	1.743	1.52	1.524	1.746	1.969	2.143	2.003	1.637	1.448	1.566	1.221	1.185	1.783	1.779	1.569	1.636	1.583	1.424	1.64	1.403	1.455	1.164	1.163	1.047	1.148	1.331
oz	NREM	0	0.694	0.69	0.537	0.486	0.808	0.775	0.593	0.618	0.961	1.084	0.653	1	1.576	2.175	2.264	2.25	1.693	1.751	1.642	1.606	1.606	1.523	1.466	1.454	1.355	1.633	1.912	2.198	1.785	1.483	1.299	1.007	1.213	1.444	1.476	1.472	1.207	1.12	1.509	1.454	1.296	1.198	1.263	1.158	1.119	1.087	1.315
oz	IS	2.5	0.55	0.518	0.397	0.496	0.543	0.595	0.632	0.781	0.83	0.789	0.772	1.002	1.395	2.342	1.87	1.57	1.811	1.565	1.178	1.132	1.571	1.449	1.606	1.388	1.604	1.428	1.483	1.468	1.371	1.173	1.185	1.329	1.209	1.259	1.089	1.056	1.132	1.08	1.211	1.086	1.225	1.499	1.158	1.274	1.272	1.235	1.344
oz	IS	5	0.555	0.514	0.66	0.579	0.425	0.666	0.667	0.684	0.656	0.669	0.678	0.944	1.379	2.273	2.036	1.622	1.719	1.515	1.315	1.239	1.268	1.425	1.629	1.879	1.723	1.683	1.602	1.55	1.308	1.074	1.134	1.243	1.406	1.152	1.232	1.267	1.171	1.163	1.115	1.116	1.301	1.247	1.272	1.145	1.067	0.864	0.893
oz	IS	7.5	0.94	0.9	0.96	0.868	0.945	1.038	1.194	1.053	0.879	0.914	0.888	0.918	1.403	2.204	2.317	1.81	1.555	1.511	1.339	1.31	1.412	1.154	1.137	1.393	1.301	1.5	1.486	1.489	1.604	1.535	1.329	1.226	1.485	1.333	1.07	1.262	1.476	1.205	0.97	1.051	1.09	1.115	1.368	1.108	0.967	0.831	0.868
oz	IS	10	0.853	0.695	0.584	0.584	0.785	0.897	1.039	0.849	0.713	0.787	0.78	1.105	1.636	2.178	2.082	1.671	1.353	1.412	1.322	1.123	1.211	0.872	0.888	1.21	1.259	1.486	1.478	1.507	1.464	1.571	1.398	1.415	1.254	1.27	1.141	1.479	1.305	0.95	0.992	0.964	1.006	1.137	1.307	1.126	1.163	1.138	0.944
oz	IS	12.5	0.469	0.436	0.414	0.558	0.504	0.608	0.65	0.61	0.688	0.883	0.739	0.852	1.416	1.702	1.599	1.29	1.255	1.207	1.161	1.047	1.139	0.959	1.168	1.518	1.43	1.277	1.164	1.285	1.656	1.618	1.256	1.3	1.225	1.046	0.901	1.064	0.996	0.976	1.019	1.242	1.486	1.353	1.171	0.909	1.1	1.085	1.057
oz	IS	15	0.623	0.593	0.447	0.551	0.711	0.682	0.678	0.557	0.563	0.657	0.647	0.971	1.288	1.51	2.157	1.8	1.38	1.242	1.061	0.667	0.9	1.084	1.281	1.27	1.275	1.215	1.009	1.189	1.262	1.369	1.348	1.16	1.095	1.114	1.035	1.218	1.102	0.982	1.012	1.086	0.931	1.08	1.137	0.988	0.893	1.036	0.935
hans	NREM	-40	1.153	1.098	1.121	1.254	1.272	1.244	1.269	1.416	1.466	1.387	1.235	1.168	0.923	0.81	0.749	0.865	0.965	0.86	0.987	1.325	1.548	1.504	1.367	1.334	1.442	1.396	1.165	1.585	1.487	1.04	1.008	1.457	1.346	1.32	1.581	1.503	1.36	1.407	1.5	1.578	1.273	1.205	1.054	1.076	1.281	1.458	1.284
hans	NREM	-37.5	1.272	1.374	1.431	1.316	1.292	1.541	1.301	1.278	1.483	1.216	1.187	1.148	1.014	0.781	0.872	0.937	0.992	1.055	0.994	0.87	1.127	1.428	1.264	1.196	1.544	1.318	1.352	1.165	1.185	1.057	1.363	1.818	1.521	1.56	1.59	1.37	1.257	1.229	1.245	1.425	1.381	1.474	1.444	1.228	1.103	1.153	1.158
hans	NREM	-35	1.12	1.238	1.4	1.375	1.07	1.389	1.473	1.275	1.304	1.257	1.056	1.068	0.881	0.801	0.857	0.787	0.637	0.793	1.154	1.269	1.113	1.311	1.386	1.601	1.57	1.513	1.339	1.252	1.482	1.609	1.5	1.558	1.647	1.456	1.565	1.417	1.196	1.3	1.251	1.36	1.298	1.428	1.441	1.389	1.207	1.035	1.371
hans	NREM	-32.5	0.944	0.968	1.037	1.164	1.174	1.472	1.543	1.259	1.07	1.071	1.128	1.115	0.875	0.842	0.949	0.762	0.897	1.106	1.151	1.264	1.347	1.377	1.114	1.21	1.086	1.065	0.997	0.995	1.098	1.151	1.446	1.294	1.263	1.387	1.183	1.199	1.258	1.173	1.067	1.177	1.43	1.604	1.269	0.986	1.22	1.113	1.269
hans	NREM	-30	0.98	1.008	1.339	1.377	1.25	1.189	1.432	1.424	1.168	0.982	1.091	0.983	1.026	0.998	0.81	0.785	0.964	1.172	1.125	0.928	1.068	1.126	1.129	0.959	1.053	1.234	1.192	1.283	1.221	1.213	1.305	1.419	1.237	1.266	0.971	1.055	1.227	1.026	1.055	1.163	1.313	1.064	1.084	1.024	1.079	1.037	1.146
hans	NREM	-27.5	1.006	1.086	1.285	1.223	1.373	1.441	1.522	1.386	1.206	1.373	1.205	0.91	0.952	0.955	0.952	0.983	1.176	1.189	1.071	1.15	1.204	1.258	1.15	1.085	0.973	0.985	1.178	1.356	1.471	1.246	1.313	1.358	1.344	1.333	1.2	1.214	1.285	1.133	1.213	1.156	1.307	1.212	1.194	1.229	1.15	1.272	1.138
hans	NREM	-25	1.335	1.067	1.251	1.269	1.266	1.11	1.062	1.256	1.166	1.316	1.164	0.917	0.855	0.926	0.84	0.904	1.015	1.077	1.051	1.175	1.083	1.182	1.478	1.274	1.116	1.231	1.248	1.209	1.385	1.196	1.038	1.218	1.355	1.45	1.18	1.131	1.227	1.211	1.14	1.103	1.299	1.208	1.28	1.554	1.348	1.421	1.437
hans	NREM	-22.5	1.306	1.408	1.218	1.279	1.271	1.159	1.391	1.337	1.159	1.022	0.778	0.903	0.943	0.934	0.948	0.897	1	0.973	1.076	1.15	1.171	1.146	1.439	1.667	1.496	1.55	1.276	1.175	1.225	1.228	1.3	1.247	1.3	1.514	1.549	1.253	1.352	1.284	1.23	1.479	1.416	1.157	1.364	1.226	1.113	1.186	1.237
hans	NREM	-20	1.407	1.436	1.28	1.111	1.082	1.171	1.369	1.283	0.844	0.958	0.908	0.965	0.982	0.96	0.912	0.886	1.084	1.104	1.059	1.14	1.276	1.237	1.107	1.274	1.35	1.497	1.347	1.437	1.357	1.221	1.362	1.375	1.277	1.193	1.221	1.13	1.041	1.014	1.15	1.278	1.463	1.412	1.425	1.303	1.206	1.094	1.433
hans	NREM	-17.5	0.915	0.907	1.078	1.285	1.265	0.883	1.077	0.92	1.091	1.293	1.119	1.128	1.154	1.135	0.97	1.022	0.885	0.993	1.106	1.328	1.417	1.479	1.298	1.343	1.48	1.587	1.596	1.46	1.332	1.143	1.299	1.335	1.327	1.016	1.314	1.552	1.475	1.318	1.466	1.539	1.638	1.308	1.24	1.3	1.159	1.029	0.998
hans	NREM	-15	1.175	1.2	1.351	1.33	1.209	1.173	1.382	1.219	1.127	1.349	1.083	1.076	1.177	1.022	0.868	0.999	1.124	0.907	1.127	1.539	1.466	1.429	1.462	1.747	1.713	1.706	1.592	1.533	1.462	1.492	1.39	1.342	1.559	1.397	1.354	1.484	1.595	1.236	1.213	1.378	1.513	1.306	1.228	1.306	1.353	1.075	0.985
hans	NREM	-12.5	1.181	1.109	1.214	1.143	1.062	1.225	1.201	0.992	0.863	1.159	0.981	1.016	1.085	0.956	0.933	1.131	1.282	1.032	1.254	1.528	1.554	1.398	1.467	1.541	1.432	1.505	1.755	1.501	1.333	1.325	1.313	1.338	1.328	1.373	1.169	1.229	1.466	1.503	1.212	1.272	1.523	1.271	1.161	1.493	1.612	1.27	1.185
hans	NREM	-10	1.16	1.142	1.242	1.115	1.024	1.092	1.017	1.094	1.23	1.358	1.055	1.015	1.218	0.993	0.952	1.018	0.97	1.1	1.237	1.479	1.689	1.839	1.679	1.526	1.561	1.871	2.103	2.054	1.738	1.58	1.633	1.555	1.586	1.746	1.565	1.626	1.371	1.285	1.22	1.083	1.336	1.516	1.25	1.201	1.466	1.349	1.16
hans	NREM	-7.5	1.01	1.136	1.382	1.177	1.14	1.105	1.153	1.136	1.227	1.174	1.028	1.043	1.109	1.124	1.165	1.129	1.096	0.995	1.193	1.217	1.141	1.681	1.708	1.736	1.537	1.325	1.424	1.534	1.769	1.731	1.489	1.42	1.508	1.289	1.351	1.5	1.28	1.133	1.141	1.286	1.228	1.167	1.252	1.254	1.303	1.194	0.992
hans	NREM	-5	0.906	0.828	1.284	1.666	1.461	1.256	1.314	1.344	1.025	0.976	1.1	1.164	1.053	1.089	1.054	1.01	0.899	1.037	1.039	1.125	1.111	1.288	1.59	1.533	1.146	1.302	1.231	1.28	1.521	1.529	1.626	1.657	1.351	1.207	1.58	1.638	1.525	1.207	1.158	1.223	1.238	1.215	1.09	1.26	1.403	1.444	1.407
hans	NREM	-2.5	0.808	0.914	1.346	1.452	1.097	1.123	1.096	1.119	0.973	1.04	1.056	1.023	1.087	1.218	1.376	1.409	1.011	1.158	1.235	1.265	1.098	1.185	1.266	1.193	1.333	1.405	1.489	1.351	1.225	1.178	1.26	1.383	1.27	1.402	1.402	1.363	1.519	1.362	1.294	1.29	1.061	0.939	1.091	1.103	1.188	1.213	1.154
hans	NREM	0	0.62	0.708	0.973	0.987	0.716	0.727	0.877	0.968	0.941	0.973	0.831	0.896	1.063	1.552	1.863	1.89	1.783	1.289	1.056	1.238	0.843	0.68	0.857	0.924	1.041	0.931	1.221	1.045	0.976	0.989	1.285	1.474	1.258	1.179	1.065	0.997	0.979	1.124	1.279	1.166	1.024	0.955	0.935	1.168	1.102	1.088	1.042
hans	IS	2.5	0.579	0.644	0.829	0.875	0.71	0.814	1.002	0.942	0.726	0.69	0.685	0.69	1.092	1.834	1.987	1.783	1.643	1.284	0.978	0.898	0.865	0.81	0.812	0.791	1.089	1.028	0.988	0.849	0.883	1.102	1.107	1.141	0.998	1.062	1.072	0.859	1.015	1.081	0.92	0.897	0.899	0.86	0.956	1.116	1.036	1.078	0.909
hans	IS	5	0.656	0.709	0.683	0.717	0.723	0.929	1.041	1.049	0.775	0.692	0.821	1.085	1.61	2.022	2.076	1.554	1.247	0.966	0.998	0.871	1.079	1.019	1.034	0.99	1.056	0.985	0.937	1.08	1.049	1.274	1.219	1.074	1.185	1.386	1.366	0.992	0.829	0.951	0.758	0.714	0.843	0.936	1.052	1.014	0.886	1.044	0.896
hans	IS	7.5	0.522	0.608	0.715	0.685	0.642	0.637	0.734	0.896	0.919	0.792	0.761	0.929	1.5	2.391	2.357	1.648	1.194	0.831	0.821	0.757	0.904	1.003	0.928	0.814	0.719	0.899	0.833	0.846	0.969	1.023	1.116	0.911	0.853	1.118	1.026	0.914	0.932	1.148	0.875	0.82	0.848	0.883	0.865	0.825	0.781	0.698	0.721
hans	IS	10	0.491	0.455	0.564	0.679	0.585	0.488	0.722	0.878	0.763	0.577	0.644	0.902	1.488	2.212	2.139	1.582	1.018	0.837	0.737	0.734	0.723	0.85	0.646	0.611	0.769	0.993	0.976	1.027	1.054	1.085	1.046	0.952	0.81	0.729	0.807	0.837	0.88	1.021	0.952	0.616	0.755	0.801	0.838	0.724	0.803	0.849	0.813
hans	IS	12.5	0.332	0.466	0.501	0.575	0.579	0.578	0.679	0.741	0.665	0.359	0.701	1.141	1.644	2.545	2.419	1.602	0.966	0.724	0.779	0.683	0.57	0.478	0.436	0.522	0.632	0.719	0.832	0.839	1.045	1.146	0.867	0.924	0.817	0.721	0.757	0.578	0.652	0.693	0.69	0.608	0.663	0.837	0.708	0.6	0.704	0.737	0.722
hans	IS	15	0.435	0.413	0.447	0.518	0.561	0.587	0.707	0.687	0.683	0.647	0.665	1.172	1.698	2.493	2.344	1.394	1.074	0.663	0.564	0.578	0.497	0.428	0.489	0.538	0.567	0.584	0.706	0.762	0.715	0.656	0.611	0.642	0.654	0.775	0.677	0.504	0.563	0.521	0.548	0.536	0.658	0.744	0.676	0.586	0.656	0.596	0.688
Boris	NREM	-40	1.348	1.234	1.006	1.421	1.721	1.469	1.561	1.666	1.63	1.192	0.996	1.028	0.968	0.825	0.873	1.005	1.101	1.001	0.872	0.833	0.916	1.218	1.738	2.004	1.518	1.377	1.745	1.608	1.364	1.455	1.625	1.721	1.894	1.883	1.58	1.462	1.013	1.389	1.529	1.188	0.942	1.162	1.108	1.102	1.065	1.344	1.382
Boris	NREM	-37.5	1.302	1.051	1.096	1.665	1.647	1.549	1.621	1.251	1.193	1.175	0.814	0.786	0.792	0.707	0.82	1.175	1.061	0.911	1.001	0.966	1.242	1.151	1.542	1.108	1.331	1.582	1.645	1.393	1.641	1.553	1.453	1.242	1.256	1.179	1.053	1.334	1.053	1.036	1.484	1.126	1.056	1.229	1.406	1.241	1.109	1.062	1.547
Boris	NREM	-35	1.042	1.075	1.256	1.722	1.587	1.782	1.876	1.363	1.436	1.237	0.907	0.961	0.982	0.798	0.7	0.869	0.762	0.906	1.022	1.414	1.618	1.77	1.82	1.461	1.559	1.83	1.829	1.612	1.94	1.883	1.454	1.271	1.695	1.299	1.078	1.146	1.177	1.411	1.477	1.46	1.45	1.208	1.318	1.458	1.303	1.133	1.38
Boris	NREM	-32.5	0.711	0.922	1.155	1.527	1.3	1.514	1.625	1.715	1.519	1.062	0.972	0.899	1.078	1.14	0.984	0.865	1.043	1.218	1.087	1.379	1.853	1.793	1.727	1.643	1.564	1.528	1.292	1.305	1.693	2.521	2.006	1.633	2.045	1.812	1.69	1.664	1.416	1.21	1.453	1.96	1.4	1.081	1.201	1.234	1.129	1.235	1.011
Boris	NREM	-30	0.98	0.982	1.373	1.516	1.526	1.869	1.667	1.593	1.726	1.135	0.904	1.116	1.151	1.376	0.972	0.841	0.936	1.033	1.137	1.42	1.683	1.544	1.459	1.121	1.464	1.514	1.438	1.302	1.384	1.64	1.388	1.706	1.484	1.564	1.236	1.194	1.561	1.277	1.241	1.534	1.19	1.021	0.979	0.984	0.977	1.02	1.093
Boris	NREM	-27.5	0.938	0.862	1.432	1.704	1.482	1.464	1.328	1.19	1.23	1.176	0.88	0.811	0.787	0.96	1.126	1.049	0.955	1.154	1.098	1.24	1.387	1.792	1.457	1.343	1.676	1.692	1.473	1.235	1.431	1.377	1.08	1.507	1.708	1.41	1.285	1.362	1.44	1.312	1.212	1.075	1.102	1.057	1.564	1.459	1.153	1.264	1.144
Boris	NREM	-25	1.031	1.307	1.718	1.729	1.433	1.399	1.496	1.312	0.825	0.636	0.777	0.986	0.778	0.623	0.913	1.189	0.973	1.117	1.185	1.26	1.561	1.898	1.513	1.217	1.67	1.825	1.54	1.131	1.214	1.437	1.426	1.551	1.582	1.355	1.08	1.433	1.271	1.198	1.547	1.293	1.29	1.252	1.512	1.203	1.463	1.121	1.033
Boris	NREM	-22.5	1.009	1.309	1.295	1.373	1.527	1.488	1.574	1.2	1.172	1.308	1.24	1.056	0.698	0.698	0.804	0.909	0.734	0.842	1.207	1.309	1.967	2.144	1.671	1.593	1.651	2.187	1.989	1.493	1.535	1.846	1.865	1.614	1.68	2.098	2.013	1.537	1.154	1.348	1.656	1.923	1.879	1.365	1.194	1.514	1.534	1.486	1.251
Boris	NREM	-20	1.315	1.153	1.234	1.623	1.59	1.562	1.963	1.619	1.539	1.688	1.277	1.14	1.005	0.721	1.009	1.141	0.834	1.058	1.432	1.465	1.754	1.733	2.03	1.868	2.088	2.013	2.053	1.959	1.54	1.179	1.664	1.44	1.328	1.745	2.011	1.338	1.295	1.668	2.107	2.023	2.017	1.804	1.477	1.427	1.252	1.382	1.513
Boris	NREM	-17.5	1.301	1.266	1.519	1.936	1.941	1.766	1.708	1.667	1.27	1.121	1.054	1.064	0.863	1.078	1.137	1.104	1.084	1.129	1.467	1.966	1.917	1.751	1.758	2.97	2.401	1.878	2.231	1.873	2.085	1.86	1.543	1.299	1.801	2.026	1.468	1.215	1.54	1.832	1.728	1.696	1.362	1.441	1.931	1.815	1.498	1.504	1.425
Boris	NREM	-15	1.06	1.252	1.604	2.237	1.85	1.648	1.718	1.406	1.356	1.464	1.177	0.743	0.864	1.117	0.99	1.125	1.125	0.84	1.027	1.283	1.58	1.42	1.838	2.163	2.083	1.876	2.161	1.821	1.633	1.767	1.701	1.555	1.544	1.724	1.411	1.222	1.297	0.996	1.016	1.124	1.347	1.521	1.561	1.539	1.75	1.746	1.38
Boris	NREM	-12.5	1.626	1.295	1.473	1.633	1.612	1.526	1.762	1.737	1.141	0.961	1.112	0.832	0.875	1.141	0.986	1.134	1.155	1.024	1.143	1.089	1.291	1.804	1.892	2.57	2.411	1.843	2.241	2.267	1.913	2.397	2.127	1.73	1.334	1.245	1.632	1.47	1.614	1.472	1.129	1.162	1.229	1.383	1.575	1.46	1.321	1.398	1.11
Boris	NREM	-10	1.58	1.165	1.516	1.903	1.832	1.614	1.748	1.582	1.401	1.076	1.179	1.12	1.208	1.156	0.903	1.128	1.315	1.177	1.339	1.658	1.784	2.161	2.179	2.043	2.022	1.941	2.19	2.54	2.432	2.573	2.469	1.907	1.873	1.753	1.534	1.694	1.506	1.544	1.429	1.555	1.338	1.459	1.577	1.453	1.404	1.328	1.487
Boris	NREM	-7.5	1.34	1.098	1.244	1.578	1.607	1.778	1.929	1.549	1.089	1.12	1.21	1.193	1.136	1.044	1.139	1.592	1.513	1.42	1.964	1.834	1.315	1.346	1.841	1.672	1.925	2.296	2.477	2.577	2.249	2.227	2.877	2.454	1.817	1.788	1.699	2.247	2.113	2.079	1.979	1.767	1.727	1.967	1.964	2.082	1.98	1.877	1.88
Boris	NREM	-5	1.202	1.129	1.338	1.433	1.335	1.477	1.347	1.278	1.187	1.439	1.312	1.269	1.078	1.166	1.201	1.537	1.2	1.402	1.647	1.793	1.5	1.624	1.708	1.495	1.791	1.81	2.062	2.338	2.182	1.606	1.948	2.242	2.049	1.501	1.374	1.602	1.773	2.127	1.967	1.727	1.463	1.495	1.707	1.404	1.438	1.513	1.581
Boris	NREM	-2.5	0.935	1.004	1.255	1.393	1.463	1.442	1.583	1.432	1.234	1.496	1.385	1.196	1.026	1.406	1.464	1.416	1.04	1.23	1.415	1.685	1.626	1.74	1.411	1.421	1.551	1.697	2.333	2.754	2.429	2.05	2.084	1.791	1.886	1.448	1.159	1.159	1.363	1.678	1.499	1.511	1.281	1.35	1.487	1.152	1.261	1.312	1.333
Boris	NREM	0	0.715	0.559	0.617	0.929	1.11	1.302	1.744	1.033	1.395	1.627	1.201	1.309	1.573	2.261	1.822	1.796	1.636	1.204	1.009	1.013	1.579	1.71	1.589	1.309	1.374	1.433	1.542	2.079	2.034	1.834	1.734	1.64	1.785	1.503	1.19	1.152	1.33	1.851	1.569	1.542	1.283	1.141	1.229	1.205	1.206	1.154	0.971
Boris	IS	2.5	0.885	0.631	0.749	1.199	1.484	1.538	1.601	1.375	1.007	1.005	0.856	0.874	1.787	2.34	2.149	1.715	1.168	1.041	0.951	1.08	1.454	1.175	1.136	1.04	1.327	1.617	1.71	1.504	1.255	1.429	1.265	1.477	1.56	1.541	1.281	1.168	1.214	1.496	1.538	1.193	0.981	1.064	1.072	1.026	1.053	1.029	0.966
Boris	IS	5	0.488	0.678	0.963	1.1	1.099	1.179	1.448	1.504	1.293	1.096	0.745	0.925	2.019	2.922	2.461	1.543	1.121	0.97	1.081	1.047	1.233	1.029	0.95	1.091	1.361	1.684	1.649	1.155	1.188	1.33	1.142	1.166	1.536	1.423	1.075	0.993	0.971	1.252	1.504	0.998	0.837	1.026	1.248	1.071	0.911	0.997	1.122
Boris	IS	7.5	0.8	0.565	0.986	1.059	0.821	0.881	1.074	1.216	0.997	0.853	0.756	1.264	2.101	2.629	2.651	1.684	1.116	0.997	0.875	0.645	1.107	1.078	0.834	0.857	1.023	1.267	1.394	0.988	1.085	0.908	0.953	0.95	1.007	1.122	0.948	1.158	1.227	0.726	0.717	0.88	0.719	0.898	0.976	1.01	0.903	0.931	0.845
Boris	IS	10	0.524	0.558	0.513	0.888	0.937	0.947	1.03	1.048	0.879	0.673	0.91	1.181	1.739	2.631	2.892	1.77	1.188	1.06	0.787	0.929	0.996	0.852	1.024	1.298	1.17	1.578	1.423	1.343	1.475	1.524	1.205	1.257	0.98	1.096	1.396	1.45	1.26	0.941	0.872	0.933	1.028	0.916	1.079	0.992	0.897	0.897	0.955
Boris	IS	12.5	0.651	0.612	0.615	0.516	0.669	0.849	0.774	0.796	0.668	0.646	0.992	1.224	1.605	2.504	2.41	1.849	1.314	1.067	1.006	1.268	0.894	0.996	1.217	1.527	1.564	1.328	1.313	1.346	1.196	1.396	1.672	1.255	1.063	0.994	1.183	1.248	0.994	0.984	1.209	1.168	1.331	1.252	1.256	1.166	1.199	1.133	1.297
Boris	IS	15	0.583	0.484	0.491	0.547	0.558	0.615	0.676	0.82	0.786	0.559	0.571	0.862	2.021	3.683	2.824	1.892	1.399	1.111	0.88	0.855	0.931	1.111	1.081	1.103	1.262	1.138	0.847	0.997	1.268	1.201	1.315	1.131	1.076	0.89	1.046	1.23	1.178	1.052	1.168	1.188	1.081	1.111	1.178	1.08	0.917	0.942	0.84
F25	NREM	-40	1.171	0.855	1.045	1.044	0.926	1.031	1.631	1.877	1.128	1.271	1.612	1.104	1.397	1.727	1.922	1.984	1.861	2.166	2.239	1.74	1.674	1.671	2.327	2.408	1.501	1.163	1.036	1.345	1.222	1.633	1.935	1.332	1.081	0.982	1.111	1.168	1.306	1.48	1.243	0.997	1.642	1.542	0.955	1.305	1.54	1.404	1.538
F25	NREM	-37.5	0.815	0.787	1.17	1.33	1.102	1.143	1.334	1.401	1.054	1.086	1.096	1.477	1.124	2.134	1.485	0.837	1.301	1.529	1.914	1.976	1.412	1.287	1.624	1.804	1.485	1.359	1.702	2.567	2.898	1.682	1.191	1.156	1.226	0.939	0.915	0.894	1.113	0.921	0.875	1.015	1.187	1.505	1.489	1.469	1.468	1.099	1.117
F25	NREM	-35	0.945	1.176	1.443	1.279	1.051	1.406	1.514	1.301	1.268	1.335	1.459	1.452	1.635	1.989	1.5	1.175	1.863	1.476	1.573	1.692	2.007	1.995	1.64	1.936	2.425	2.328	1.827	1.576	1.911	1.778	1.483	1.891	1.157	0.979	0.961	1.541	1.111	1.155	1.63	1.557	1.449	1.549	1.656	1.317	1.264	1.453	1.212
F25	NREM	-32.5	1.338	1.916	2.056	1.438	1.468	1.324	1.296	1.227	1.288	1.313	1.299	1.758	1.997	1.723	1.868	1.823	1.913	1.819	1.244	1.303	2.379	2.238	1.774	2.23	1.936	1.966	1.767	1.986	2.384	1.934	1.977	2.059	1.401	1.087	1.488	1.301	1.597	2.444	2.59	1.621	1.826	1.651	1.306	0.96	1.228	1.615	1.397
F25	NREM	-30	0.855	1.266	1.974	1.45	1.191	1.313	1.265	1.138	0.916	1.152	1.329	1.441	1.787	1.864	1.884	1.594	2.272	2.293	1.713	1.711	2.543	2.267	1.789	2.594	2.136	1.706	1.759	1.329	1.745	1.602	1.691	1.182	1.333	1.125	1.538	1.595	1.563	1.793	1.697	2.007	1.974	1.397	1.225	1.389	1.529	1.852	1.465
F25	NREM	-27.5	1.358	1.536	1.469	1.265	1.469	1.476	1.216	0.845	0.599	0.677	0.642	0.767	1.413	2.376	1.941	1.382	1.941	1.651	1.831	1.858	2.071	2.087	2.02	2.495	2.142	2.72	2.533	2.553	1.881	1.586	2.094	2.383	1.731	1.18	1.62	2.235	1.464	1.108	1.595	1.795	1.823	1.433	1.099	1.54	1.558	1.843	1.961
F25	NREM	-25	1.185	1.4	1.683	1.721	1.48	1.15	1.057	0.614	0.754	0.727	1.053	1.865	1.936	2.662	2.037	1.143	1.261	1.512	1.607	1.792	1.275	1.449	1.741	1.899	1.869	2.176	2.759	2.163	1.559	1.094	1.341	1.669	1.779	1.322	1.639	2.346	1.944	1.059	1.564	1.641	1.701	1.468	1.576	1.563	1.472	1.484	1.299
F25	NREM	-22.5	1.344	0.89	1.138	1.233	1.468	0.953	0.891	0.794	0.947	1.042	1.268	1.669	1.885	2.029	1.604	1.889	2.248	1.741	1.256	1.406	1.569	2.031	2.32	1.667	1.429	1.12	1.25	1.552	1.262	1.099	1.404	1.715	1.745	1.1	1.03	0.897	1.145	1.182	1.28	1.337	1.195	1.135	1.153	1.266	1.397	1.128	1.401
F25	NREM	-20	0.65	0.793	0.816	0.976	1.02	0.83	1.01	1.406	1.31	1.371	1.247	1.166	1.303	1.702	1.695	1.638	1.362	1.448	1.634	1.506	1.287	1.436	2.006	1.754	1.93	1.813	1.764	1.917	1.712	1.02	1.312	1.191	1.312	1.672	1.324	0.891	1.019	1.137	1.504	1.091	0.739	0.962	0.782	1.148	1.401	0.833	0.971
F25	NREM	-17.5	0.726	0.773	0.704	0.846	1.117	1.05	1.19	1.163	0.949	1.256	1.022	0.874	1.193	1.477	1.792	1.702	1.549	1.107	1.414	1.882	1.725	1.801	2.11	1.595	1.472	2.145	1.749	1.791	1.259	1.501	1.471	1.7	2.075	2.459	1.924	1.772	1.438	1.214	1.629	1.048	0.735	0.876	1.426	1.588	1.263	0.821	1.195
F25	NREM	-15	0.594	0.852	0.701	0.687	0.943	0.643	1.085	1.606	1.085	1.173	1.39	1.755	1.586	2.488	2.432	1.784	2.36	2.647	2.472	1.892	1.458	1.675	1.545	1.714	1.92	1.581	1.116	1.084	1.184	1.225	1.953	1.687	1.79	2.424	1.787	1.568	0.744	0.819	0.903	1.426	0.897	0.866	1.518	1.721	1.699	1.248	1.322
F25	NREM	-12.5	1.217	1.424	1.011	0.734	0.845	0.877	1.089	1.583	1.215	1.258	1.106	1.541	1.49	1.861	2.079	1.708	1.61	2.289	2.541	1.564	1.409	1.727	1.487	0.963	1.632	1.479	1.635	1.89	1.977	1.85	2.009	1.472	1.16	1.3	1.389	1.321	1.063	0.997	1.228	0.959	0.659	1.02	1.119	1.193	1.697	1.812	1.259
F25	NREM	-10	1.734	1.48	1.985	1.929	1.072	0.993	1.205	1.077	0.906	1.13	1.14	0.855	1.12	1.533	1.731	1.347	1.335	1.317	1.061	1.131	0.99	1.098	1.162	0.989	1.03	1.139	1.503	1.506	1.81	1.192	1.45	1.287	0.802	1.234	1.432	0.902	1.265	1.446	1.314	0.943	1.053	1.324	1.145	1.173	1.222	1.959	1.414
F25	NREM	-7.5	0.647	0.81	1.401	1.184	0.953	1.077	1.464	1.159	1.006	0.848	1.387	1.358	1.453	2.043	1.661	1.648	1.488	1.563	1.611	1.065	1.005	1.122	1.264	1.62	1.006	0.929	1.438	1.626	1.578	1.387	1.756	2.184	0.87	1.013	1.144	1.099	1.757	1.79	1.294	1.14	1.358	1.843	1.787	1.135	1.018	1.147	1.438
F25	NREM	-5	0.865	0.992	1.184	0.829	0.817	1.077	1.31	1.141	1.171	0.885	1.193	1.52	1.389	2.044	1.361	1.451	1.478	1.56	1.71	1.258	1.201	1.791	1.913	1.785	1.177	1.125	1.316	1.536	1.58	1.635	1.756	2.064	1.745	1.34	1.387	1.487	1.695	1.678	1.478	1.393	1.364	1.384	1.545	1.316	1.265	0.91	0.994
F25	NREM	-2.5	0.485	0.549	0.542	0.458	0.345	0.484	0.532	0.557	0.487	0.621	0.74	0.702	1.245	1.403	1.428	1.125	0.669	0.619	0.856	0.957	0.974	1.319	1.342	1.252	0.933	1.462	1.415	1.151	1.562	1.408	1.306	2.009	1.69	1.311	0.978	0.994	1.159	0.977	0.899	1.194	1.316	1.014	0.866	0.824	0.93	1.032	0.928
F25	NREM	0	0.25	0.374	0.331	0.253	0.335	0.388	0.401	0.484	0.497	0.638	0.597	0.744	0.927	1.167	1.66	1.618	0.773	0.742	0.795	0.518	0.65	0.58	0.644	0.847	1.058	0.876	0.88	1.227	1.163	0.916	1.04	1.463	1.117	0.979	0.858	0.644	0.936	0.857	0.611	1.09	1.156	1.037	0.926	0.812	1.016	1.177	0.876
F25	IS	2.5	0.194	0.179	0.205	0.221	0.368	0.404	0.303	0.351	0.399	0.345	0.402	0.723	0.794	1.089	1.416	1.236	0.854	0.959	0.907	0.725	0.521	0.481	0.534	0.671	0.858	0.669	0.642	0.884	1.059	1.221	1.119	0.811	0.773	0.761	0.8	0.763	1.108	0.901	0.682	0.751	0.758	0.655	0.805	0.863	1.066	0.853	0.806
F25	IS	5	0.212	0.184	0.116	0.15	0.261	0.254	0.29	0.214	0.209	0.306	0.336	0.505	0.943	1.661	1.32	0.731	0.987	1.064	1.097	0.785	0.859	1.009	0.905	0.94	1.176	1.024	0.908	0.837	0.855	0.905	0.918	1.022	1.128	0.907	0.676	0.487	0.886	1.021	1.029	0.867	0.78	0.628	0.827	0.764	0.685	0.598	1.022
F25	IS	7.5	0.153	0.259	0.123	0.107	0.138	0.177	0.28	0.295	0.315	0.312	0.236	0.406	0.797	1.312	1.356	0.845	0.614	0.615	0.846	0.914	0.646	0.863	0.915	1.049	0.863	0.634	0.906	0.718	0.563	0.852	1.15	1.248	1.425	0.872	0.808	0.766	0.902	0.826	0.808	0.764	0.809	0.876	0.842	1.097	0.978	0.899	0.816
F25	IS	10	0.266	0.232	0.108	0.118	0.145	0.214	0.312	0.31	0.337	0.309	0.303	0.424	0.596	1.252	1.874	1.092	1.066	0.823	0.665	0.671	0.595	0.764	0.82	0.862	0.966	1.118	0.993	0.735	1.13	1.286	1.02	1.16	1.08	0.771	1.249	1.061	1.05	1.146	0.771	0.668	0.544	0.55	0.892	0.833	0.86	0.883	0.813
F25	IS	12.5	0.281	0.182	0.146	0.158	0.14	0.181	0.272	0.243	0.244	0.277	0.317	0.351	0.839	1.613	1.418	1.146	1.168	0.969	0.812	0.633	0.422	0.468	0.553	0.509	0.587	0.607	0.592	0.536	0.857	1.01	1.028	0.837	0.897	1.066	1.085	1.021	1.315	1.401	1.023	0.983	1.329	1.251	1.285	1.405	1.465	1.189	1.327
F25	IS	15	0.215	0.222	0.179	0.212	0.182	0.255	0.334	0.28	0.408	0.39	0.283	0.386	0.792	0.773	0.878	1.299	1.252	0.87	0.625	0.607	0.834	1.078	0.862	0.655	0.768	0.624	0.558	0.466	0.587	0.977	0.593	0.918	0.687	0.689	0.653	0.642	0.926	1.025	0.939	1.408	1.491	1.465	1.315	1.215	1.491	1.262	1.487
Stefan	NREM	-40	0.84	1.068	1.225	1.401	1.016	1.156	1.325	1.127	1.332	1.322	1.249	1.224	1.16	1.111	1.085	1.065	1.095	1.063	1.124	1.048	0.988	1.216	1.374	1.29	1.024	1.275	1.132	1.074	1.014	1.013	1.152	1.429	1.431	1.258	1.223	1.251	0.984	0.935	1.011	1.212	1.086	1.216	1.122	1.17	1.338	1.293	1.04
Stefan	NREM	-37.5	0.813	1.172	1.263	1.315	1.462	1.358	1.345	1.138	1.479	1.35	1.212	1.275	0.933	1.023	1.049	1.227	1.25	1.054	1.086	1.072	1.104	1.153	1.1	1.414	1.493	1.479	1.504	1.476	1.223	1.073	1.186	1.266	1.304	1.298	1.412	1.342	1.212	1.071	1.258	1.238	1.085	1.085	1.081	1.072	1.038	1.108	1.019
Stefan	NREM	-35	1.362	1.189	1.176	1.355	1.703	1.644	1.379	1.307	1.714	1.444	1.264	1.164	0.903	0.974	1.378	1.354	1.147	0.982	1.148	1.292	1.273	1.594	1.73	1.627	1.641	1.493	1.533	1.805	1.468	1.221	1.166	1.449	1.414	1.074	1.166	1.229	1.159	0.927	1.111	1.155	1.049	1.319	1.304	1.05	1.147	1.086	0.939
Stefan	NREM	-32.5	1.58	1.408	1.445	1.522	1.568	1.376	1.421	1.4	1.507	1.393	1.082	1.146	1.075	0.946	1.158	1.31	1.095	1.173	1.686	1.708	1.38	1.242	1.68	1.637	1.305	1.135	1.41	1.762	1.506	1.27	1.401	1.558	1.548	1.225	0.931	0.985	1.06	1.209	1.36	1.206	0.934	1.225	1.04	1.179	1.22	1.186	1.084
Stefan	NREM	-30	1.574	1.512	1.582	1.872	1.749	1.272	1.435	1.403	1.193	1.248	1.148	1.4	1.361	1.134	0.973	1.054	1.092	1.279	1.567	1.506	1.142	1.312	1.721	1.747	1.553	1.487	1.453	1.377	1.493	1.565	1.667	1.518	1.144	1.224	1.39	1.032	1.056	1.033	1.033	1.178	1.26	1.263	1.09	1.141	1.168	1.321	1.351
Stefan	NREM	-27.5	1.413	1.454	1.425	1.424	1.318	1.202	1.218	1.253	1.391	1.314	1.337	1.235	1.354	1.235	0.991	0.932	0.979	1.27	1.425	1.434	1.478	1.666	1.833	1.387	1.186	1.483	1.786	1.167	1.087	1.27	1.426	1.216	1.096	1.196	1.239	1.028	1.149	0.967	0.954	0.941	1.251	1.445	1.101	1.006	1.258	1.249	1.498
Stefan	NREM	-25	1.214	1.216	1.194	1.083	1.08	1.148	1.167	1.068	1.244	1.156	1.024	1.18	1.245	1.083	1	1.197	1.138	1.005	1.279	1.355	1.358	1.448	1.748	1.656	1.788	1.667	1.853	1.8	1.346	1.454	1.699	1.473	1.589	1.547	1.323	1.328	1.321	1.313	1.119	1.001	1.233	1.273	1.116	1.16	1.164	1.005	1.273
Stefan	NREM	-22.5	0.832	0.966	0.995	0.884	1.082	1.27	1.238	1.106	1.088	1.157	1.079	1.067	1.078	1.375	1.342	1.222	1.179	1.247	1.101	0.999	1.128	1.395	1.527	1.488	1.548	1.331	1.561	1.85	1.801	1.811	1.461	1.186	1.301	1.396	1.67	1.457	1.318	1.478	1.239	1.03	1.286	1.321	1.289	1.472	1.275	1.109	1.305
Stefan	NREM	-20	1.001	1.277	1.121	1.13	1.123	1.161	1.302	1.212	1.287	1.248	1.307	1.213	1.266	1.456	1.407	1.177	1.064	1.082	1.1	1.226	1.366	1.649	1.562	1.573	1.548	1.239	1.289	1.616	1.748	1.606	1.458	1.612	1.565	1.515	1.664	1.463	1.443	1.499	1.263	1.227	1.415	1.477	1.184	1.25	1.238	1.527	1.467
Stefan	NREM	-17.5	1.069	1.3	1.087	0.96	1.222	1.139	1.03	0.986	1.035	1.297	1.54	1.262	1.22	1.121	1.259	1.36	1.307	1.429	1.266	1.265	1.597	1.473	1.214	1.27	1.289	1.239	1.125	1.391	1.268	1.652	1.838	1.677	1.367	1.163	1.122	1.052	1.038	1.258	1.355	1.265	1.421	1.45	1.245	0.945	1.339	1.709	1.589
Stefan	NREM	-15	1.224	1.202	1.116	1.016	1.105	1.072	1.092	1.183	1.217	1.265	1.096	1.12	1.324	1.207	1.188	1.277	1.461	1.439	1.173	1.426	1.644	1.576	1.276	1.403	1.542	1.573	1.487	1.35	1.378	1.641	1.53	1.728	1.78	1.403	1.268	1.17	1.116	1.317	1.455	1.308	1.077	1.118	1.028	1.097	1.335	1.618	1.375
Stefan	NREM	-12.5	1.093	1.107	1.258	1.312	1.043	1.056	1.292	1.136	1.221	1.337	1.311	1.258	1.639	1.392	1.385	1.435	1.346	1.268	1.439	1.587	1.737	1.558	1.206	1.563	1.699	1.864	1.763	1.955	1.679	1.567	1.478	1.624	1.857	1.927	1.74	1.661	1.394	1.597	1.435	1.195	1.438	1.254	1.117	1.229	1.39	1.658	1.245
Stefan	NREM	-10	1.248	1.303	1.14	1.208	1.324	1.336	1.476	1.204	1.21	1.143	1.032	0.98	1.246	1.167	1.233	1.442	1.355	1.281	1.235	1.513	1.903	1.932	1.566	1.485	1.401	1.667	1.556	1.675	1.565	1.599	1.677	1.396	1.322	1.329	1.285	1.521	1.45	1.493	1.355	1.51	1.484	1.295	1.216	1.185	1.255	1.479	1.484
Stefan	NREM	-7.5	1.194	1.199	1.191	1.136	1.261	1.176	1.075	1.136	1.32	1.04	0.856	1.052	1.314	1.329	1.249	1.237	1.46	1.537	1.507	1.403	1.541	1.649	1.526	1.676	1.588	1.397	1.89	1.964	1.647	1.655	1.36	1.322	1.569	1.608	1.621	1.737	1.534	1.59	1.585	1.504	1.525	1.212	1.247	1.311	1.347	1.665	1.717
Stefan	NREM	-5	1.01	0.954	1.036	1.169	1.389	1.208	1.041	1.133	1.283	1.418	1.28	1.057	1.144	1.359	1.168	1.175	1.271	1.44	1.722	1.587	1.543	1.429	1.687	1.744	1.641	1.686	1.651	1.865	1.632	1.525	1.361	1.337	1.575	1.62	1.476	1.496	1.498	1.565	1.461	1.379	1.234	1.165	1.371	1.373	1.319	1.42	1.385
Stefan	NREM	-2.5	1.159	1.121	1.026	0.955	1.054	1.006	1.043	1.133	1.187	1.303	1.206	1.128	1.341	1.56	1.51	1.404	1.444	1.677	1.466	1.168	1.628	1.603	1.686	1.718	1.617	1.442	1.359	1.571	1.635	1.642	1.707	1.647	1.383	1.396	1.383	1.332	1.225	1.466	1.516	1.504	1.547	1.374	1.266	1.304	1.525	1.365	1.16
Stefan	NREM	0	0.75	0.731	0.776	0.783	0.731	0.744	0.704	0.97	1.013	0.971	0.966	1.003	1.382	1.784	1.965	1.912	2.174	2.192	1.586	1.286	1.33	1.4	1.394	1.46	1.607	1.256	1.201	1.495	1.691	1.477	1.407	1.406	1.556	1.463	1.425	1.381	1.377	1.42	1.367	1.434	1.34	1.326	1.351	1.284	1.3	1.366	1.432
Stefan	IS	2.5	0.897	1.016	0.925	0.815	0.625	0.7	0.795	0.903	0.95	1.054	0.97	0.996	1.407	1.781	2	1.714	1.617	1.508	1.462	1.391	1.321	1.369	1.614	1.575	1.692	1.183	1.073	1.405	1.254	1.418	1.326	1.484	1.455	1.623	1.604	1.511	1.218	1.122	1.149	1.15	1.357	1.304	1.158	1.419	1.383	1.438	1.589
Stefan	IS	5	0.815	0.925	0.905	0.775	0.76	0.772	0.91	0.85	0.812	1.004	0.994	1.024	1.235	2.063	1.898	1.477	1.541	1.661	1.247	1.035	1.187	1.425	1.382	1.331	1.419	1.504	1.472	1.513	1.707	1.466	1.455	1.419	1.401	1.481	1.537	1.442	1.574	1.278	0.874	1.26	1.368	1.242	1.29	1.356	1.283	1.248	1.394
Stefan	IS	7.5	0.715	0.759	0.692	0.757	0.723	0.671	0.69	0.833	0.856	0.864	0.879	1.111	1.471	2.12	2.074	1.609	1.76	1.616	1.168	1.199	1.355	1.435	1.433	1.264	1.441	1.383	1.172	1.32	1.438	1.379	1.295	1.457	1.441	1.228	1.419	1.498	1.359	1.094	0.981	1.202	1.049	1.259	1.051	0.917	0.9	1.055	1.268
Stefan	IS	10	0.716	0.878	0.739	0.811	0.67	0.713	0.704	0.743	0.856	0.829	0.899	0.956	1.415	1.888	1.806	1.664	1.561	1.305	1.119	1.109	1.114	1.223	1.278	1.041	1.358	1.449	1.2	1.209	1.164	1.256	1.166	1.25	1.215	1.174	1.176	1.211	1.114	0.975	1.205	1.147	1.053	0.995	1.014	0.878	1.078	1.115	0.906
Stefan	IS	12.5	0.759	0.793	0.582	0.609	0.652	0.639	0.769	0.87	0.864	0.771	0.679	0.92	1.198	1.757	1.937	1.749	1.363	1.207	1.064	1.147	1.162	1.05	1.119	1.055	1.119	1.393	1.231	1.128	1.203	1.192	0.974	1.102	1.192	1.288	1.214	1.016	1.146	1.218	1.426	1.278	1.074	0.903	1.083	1.017	1.469	1.261	0.96
Stefan	IS	15	0.643	0.72	0.579	0.528	0.481	0.474	0.631	0.715	0.677	0.54	0.504	0.819	1.371	1.575	1.622	1.411	0.968	0.884	0.757	0.907	0.844	0.664	0.714	0.811	0.8	0.885	0.834	1.013	1.021	1.197	1.058	0.903	1.008	1.238	1.204	1.051	0.903	0.984	1.165	1.138	0.991	0.878	1.003	1.18	1.09	0.827	0.757
Fritz	NREM	-40	1.012	1.136	0.984	1.03	1.467	1.552	1.559	1.446	1.558	1.536	1.038	0.903	1.097	1.105	0.977	0.995	1.044	1.141	1.371	1.665	1.367	1.274	1.489	1.289	1.17	1.218	1.486	1.225	1.259	1.234	1.175	1.305	1.606	1.467	1.411	1.449	1.376	1.201	1.028	1.231	1.172	1.282	1.201	1.033	1.106	0.902	1.046
Fritz	NREM	-37.5	1.294	1.252	1.13	1.19	1.471	1.565	1.442	1.415	1.633	1.342	0.879	0.812	1.025	1.238	0.901	1.004	1.414	1.191	1.466	1.464	1.493	1.369	1.274	1.748	1.392	1.42	1.521	1.215	1.49	1.32	1.167	1.305	1.488	1.363	1.595	1.709	1.517	1.381	1.307	1.336	1.249	1.153	1.096	1.233	1.392	1.435	1.351
Fritz	NREM	-35	1.234	1.052	1.262	1.355	1.503	1.466	1.202	1.296	1.466	1.28	1.018	1.034	1.018	1.077	1.021	1.105	1.213	1.251	1.258	1.264	1.35	1.321	1.407	1.539	1.621	1.423	1.34	1.273	1.273	1.386	1.637	1.609	1.651	1.48	1.179	1.323	1.337	1.258	1.194	1.119	1.106	1.276	1.242	1.054	1.14	1.149	0.991
Fritz	NREM	-32.5	1.099	1.08	1.316	1.506	1.675	1.319	1.137	1.343	1.581	1.671	1.445	1.328	1.146	1.247	1.161	1.009	1.122	1.373	1.581	1.401	1.403	1.348	1.543	1.645	1.591	1.505	1.581	1.712	1.677	1.412	1.519	1.455	1.37	1.288	1.074	0.984	1.25	1.218	1.065	1.124	1.147	1.329	1.392	1.161	1	1.131	1.266
Fritz	NREM	-30	1.23	1.141	1.301	1.254	1.417	1.353	1.22	1.278	1.359	1.661	1.534	1.265	1.359	1.286	1.129	1.101	1.311	1.254	1.255	1.292	1.325	1.462	1.547	1.96	1.658	1.182	1.385	1.541	1.435	1.526	1.511	1.26	1.41	1.451	1.161	1.043	1.184	1.203	1.018	0.968	0.92	1.127	1.349	1.238	1.349	1.124	1.194
Fritz	NREM	-27.5	1.19	1.201	1.432	1.483	1.499	1.64	1.484	1.317	1.471	1.733	1.596	1.146	0.995	1.256	1.351	1.246	1.095	1.02	1.23	1.469	1.445	1.632	1.394	1.412	1.417	1.187	1.466	1.512	1.369	1.48	1.375	1.222	1.387	1.372	1.109	1.374	1.357	1.176	1.206	1.072	1.091	1.169	1.251	1.325	1.246	1.031	0.918
Fritz	NREM	-25	1.04	1.121	1.233	1.194	1.191	1.437	1.4	1.251	1.153	1.4	1.188	0.996	1.083	1.247	1.535	1.399	1.428	1.387	1.595	1.748	1.53	1.655	2.082	2.17	1.948	1.667	1.327	1.558	1.624	1.771	1.844	1.64	1.58	1.635	1.245	1.261	1.583	1.276	1.565	1.315	1.147	1.134	1.266	1.429	1.336	1.282	1.265
Fritz	NREM	-22.5	0.969	1.199	1.342	1.368	1.616	1.493	1.554	1.51	1.084	1.23	1.553	1.164	1.072	1.46	1.458	1.132	0.956	1.149	1.135	1.285	1.286	1.486	1.659	1.931	1.871	1.77	1.398	1.386	1.435	1.682	1.971	1.588	1.677	1.526	1.415	1.398	1.757	1.564	1.457	1.323	1.192	1.307	1.462	1.401	1.194	1.581	1.528
Fritz	NREM	-20	0.721	0.899	1.049	1.272	1.402	1.184	1.2	1.195	1.098	1.301	1.471	1.159	1.142	1.107	1.396	1.302	1.199	1.465	1.362	1.173	1.233	1.373	1.61	1.571	1.524	1.633	1.525	1.347	1.399	1.595	1.641	1.173	1.272	1.397	1.329	1.367	1.794	1.719	1.43	1.322	1.228	1.388	1.453	1.474	1.317	1.267	1.468
Fritz	NREM	-17.5	0.942	1.135	1.132	1.079	1.027	1.099	1.249	1.68	1.512	1.351	1.336	1.262	1.086	1.218	1.365	1.66	1.743	1.434	1.207	1.432	1.707	1.794	1.853	1.917	1.767	1.709	1.696	1.525	1.802	1.537	1.441	1.465	1.41	1.371	1.104	1.078	1.334	1.336	1.264	1.55	1.265	1.182	1.353	1.455	1.334	1.261	1.24
Fritz	NREM	-15	1.289	1.28	1.264	1.365	1.321	1.303	1.318	1.393	1.352	1.235	1.22	1.404	1.174	1.42	1.407	1.648	1.56	1.432	1.509	1.739	2.093	1.771	2.004	2.103	1.674	1.322	1.842	1.812	1.794	1.845	1.572	1.53	1.423	1.335	1.281	1.473	1.253	1.231	1.138	1.279	1.346	1.242	1.365	1.412	1.635	1.79	1.426
Fritz	NREM	-12.5	1.007	1.004	1.025	1.003	1.122	1.254	1.164	1.02	1.303	1.238	1.1	1.217	1.267	1.47	1.484	1.332	1.298	1.602	1.6	1.582	1.772	2.164	1.512	1.658	1.735	1.583	1.225	1.61	2.171	2.017	1.468	1.368	1.2	1.269	1.514	1.827	1.566	1.423	1.4	1.371	1.337	1.222	1.183	1.463	1.628	1.555	1.576
Fritz	NREM	-10	0.859	1.07	1.33	1.291	1.208	1.472	1.616	1.474	1.233	0.972	0.991	1.156	1.073	1.24	1.328	1.339	1.34	1.449	1.648	1.62	1.746	1.901	1.803	1.565	1.697	1.609	1.423	1.775	1.864	1.893	1.429	1.293	1.562	1.608	1.726	1.644	1.456	1.506	1.66	1.514	1.573	1.455	1.174	1.217	1.339	1.578	1.442
Fritz	NREM	-7.5	1.134	1.065	1.224	1.277	1.443	1.612	1.877	1.495	1.327	1.214	1.13	1.449	1.439	1.42	1.57	1.469	1.528	1.288	1.34	1.604	1.797	1.693	1.673	1.624	1.215	1.266	1.515	1.539	1.559	1.328	0.966	1.278	1.583	1.609	1.453	1.428	1.381	1.596	1.482	1.245	1.204	1.063	1.338	1.601	1.339	1.266	1.069
Fritz	NREM	-5	1.125	1.187	1.175	1.245	1.366	1.348	1.288	1.718	1.643	1.693	1.485	1.673	1.318	1.452	1.47	1.418	1.501	1.643	1.723	1.847	1.846	1.818	1.661	1.545	1.558	1.459	1.717	1.615	1.479	1.521	1.321	1.55	1.498	1.438	1.494	1.549	1.687	1.647	1.589	1.433	1.314	1.335	1.371	1.605	1.445	1.346	1.202
Fritz	NREM	-2.5	0.736	1.034	1.136	1.049	1.219	1.417	1.428	1.329	1.056	1.11	1.18	1.279	1.563	1.75	1.632	1.466	1.297	1.742	1.774	1.78	1.656	2.017	1.421	1.555	2.016	1.811	1.658	1.546	1.517	1.448	1.218	1.527	1.466	1.493	1.701	1.358	1.481	1.416	1.324	1.508	1.352	1.31	1.303	1.312	1.233	1.216	1.144
Fritz	NREM	0	1.061	1.033	0.813	0.758	0.784	0.977	1.151	0.84	0.841	1.103	1.147	1.148	1.648	1.942	2.053	2.261	1.873	1.408	1.42	1.667	1.751	1.538	1.417	1.395	1.742	1.671	1.805	1.843	1.601	1.221	1.516	1.64	1.678	1.667	1.356	1.273	1.187	1.402	1.39	1.346	1.36	1.267	1.305	1.371	1.535	1.471	1.349
Fritz	IS	2.5	0.92	0.92	0.87	0.753	0.958	1.056	1.028	0.997	0.803	0.935	1.121	1.101	1.284	1.697	2.308	2.94	2	1.404	1.399	1.468	1.481	1.403	1.34	1.221	1.575	1.618	1.661	1.61	1.3	1.215	1.593	1.57	1.449	1.302	1.075	0.99	1.17	1.27	1.247	1.408	1.523	1.231	1.222	1.148	1.088	1.164	1.104
Fritz	IS	5	0.887	0.929	0.803	0.824	0.909	0.961	0.873	0.834	0.794	0.922	1.052	1.122	1.633	1.735	2.118	2.322	1.879	1.57	1.394	1.157	1.098	1.245	1.162	1.241	1.346	1.501	1.787	1.56	1.315	1.285	1.107	1.326	1.181	1.265	1.032	0.912	1.127	1.435	1.074	1.16	1.622	1.354	1.075	1.062	1.098	1.017	1.293
Fritz	IS	7.5	0.825	1.011	0.901	0.904	0.73	0.77	0.9	0.77	0.68	0.679	0.77	1.105	1.746	2.004	2.117	1.899	1.773	1.602	1.498	1.202	1.189	1.23	1.333	1.374	1.195	1.084	1.194	1.148	1.29	1.338	1.174	0.968	1.285	1.434	1.047	1.102	1.248	1.469	1.268	1.363	1.251	0.969	0.982	1.032	0.857	0.925	1.073
Fritz	IS	10	0.939	0.99	0.903	0.706	0.64	0.841	1.046	0.875	0.662	0.725	0.843	1.208	1.668	2.1	2.179	1.672	1.592	1.441	1.279	1.393	1.393	1.299	1.352	1.113	0.918	0.927	1.214	1.209	1.333	1.162	1.272	1.142	1.423	1.471	1.073	1.219	1.323	1.117	1.122	1.317	0.977	0.896	0.999	0.78	0.828	0.844	0.986
Fritz	IS	12.5	0.672	0.614	0.539	0.493	0.592	0.762	0.947	0.68	0.675	0.785	0.953	1.156	1.467	1.962	1.94	1.712	1.288	1.11	0.759	0.878	1.055	1.066	1.152	1.046	1.069	1.153	1.133	1.154	1.061	0.771	0.94	1.06	1.499	1.523	1.092	1.129	1.051	1.083	1.002	1.052	0.955	0.95	1.056	0.999	0.878	0.994	1.13
Fritz	IS	15	0.623	0.496	0.453	0.435	0.569	0.635	0.688	0.717	0.676	0.615	0.839	1.186	1.42	1.987	1.997	1.577	1.352	1.229	0.964	0.839	0.953	0.928	0.954	0.863	0.826	0.805	0.698	0.728	0.915	0.871	0.893	1.054	1.236	1.185	1.038	1.26	1.185	1.071	0.8	1.085	1.254	1.036	0.981	0.911	0.898	0.96	1.019
[truncated: 4 more columns]

## Sheet: Supplementary_Figure_2c_bottom
#	state	time	DF/F
0	NREM	-40	1.03695
0	NREM	-37.5	0.11982
0	NREM	-35	2.95294
0	NREM	-32.5	3.47598
0	NREM	-30	0.801529
0	NREM	-27.5	0.630648
0	NREM	-25	1.0765
0	NREM	-22.5	2.20529
0	NREM	-20	0.466093
0	NREM	-17.5	2.54107
0	NREM	-15	0.695451
0	NREM	-12.5	0.572625
0	NREM	-10	1.02113
0	NREM	-7.5	2.16236
0	NREM	-5	2.75126
0	NREM	-2.5	2.20154
0	NREM	0	1.2407
0	IS	2.5	-0.366756
0	IS	5	2.08722
0	IS	7.5	2.34828
0	IS	10	1.93966
0	IS	12.5	2.44751
0	IS	15	0.824615
1	NREM	-40	-0.220166
1	NREM	-37.5	0.423734
1	NREM	-35	0.576484
1	NREM	-32.5	-0.478934
1	NREM	-30	0.043954
1	NREM	-27.5	0.568263
1	NREM	-25	-0.00835857
1	NREM	-22.5	0.47583
1	NREM	-20	0.380205
1	NREM	-17.5	-0.74908
1	NREM	-15	0.954175
1	NREM	-12.5	-0.0281696
1	NREM	-10	-1.08273
1	NREM	-7.5	-0.930081
1	NREM	-5	1.00888
1	NREM	-2.5	1.80117
1	NREM	0	0.136138
1	IS	2.5	0.814812
1	IS	5	0.665958
1	IS	7.5	0.507464
1	IS	10	1.99293
1	IS	12.5	1.43036
1	IS	15	-0.0549842
2	NREM	-40	0.139328
2	NREM	-37.5	-0.574173
2	NREM	-35	0.122935
2	NREM	-32.5	0.749713
2	NREM	-30	1.30722
2	NREM	-27.5	0.223536
2	NREM	-25	-1.20947
2	NREM	-22.5	-1.55865
2	NREM	-20	0.940319
2	NREM	-17.5	0.2754
2	NREM	-15	-1.2419
2	NREM	-12.5	-0.813089
2	NREM	-10	0.946366
2	NREM	-7.5	-0.423459
2	NREM	-5	-0.466893
2	NREM	-2.5	-0.912298
2	NREM	0	-0.837292
2	IS	2.5	-1.24067
2	IS	5	-1.39322
2	IS	7.5	-0.18647
2	IS	10	1.30794
2	IS	12.5	-0.312829
2	IS	15	0.903221
3	NREM	-40	-2.51745
3	NREM	-37.5	-2.34525
3	NREM	-35	-2.69587
3	NREM	-32.5	-0.291589
3	NREM	-30	-2.1847
3	NREM	-27.5	-0.472293
3	NREM	-25	-2.89153
3	NREM	-22.5	-3.1063
3	NREM	-20	-1.13551
3	NREM	-17.5	-1.89179
3	NREM	-15	-1.73603
3	NREM	-12.5	-1.61829
3	NREM	-10	-1.70996
3	NREM	-7.5	-2.40316
3	NREM	-5	-2.0026
3	NREM	-2.5	-0.843277
3	NREM	0	-2.37717
3	IS	2.5	-0.916041
3	IS	5	-1.78305
3	IS	7.5	-1.43707
3	IS	10	-1.16161
3	IS	12.5	-3.23858
3	IS	15	-1.04712
4	NREM	-40	-2.54192
4	NREM	-37.5	-1.3552
4	NREM	-35	-1.46766
4	NREM	-32.5	-2.15773
4	NREM	-30	-0.00927286
4	NREM	-27.5	-0.487146
4	NREM	-25	-3.47007
4	NREM	-22.5	-1.9456
4	NREM	-20	-1.28327
4	NREM	-17.5	1.13592
4	NREM	-15	-0.305455
4	NREM	-12.5	0.442713
4	NREM	-10	-0.890405
4	NREM	-7.5	-2.40995
4	NREM	-5	-1.70147
4	NREM	-2.5	-1.47831
4	NREM	0	-1.92261
4	IS	2.5	-2.9126
4	IS	5	-2.50959
4	IS	7.5	-2.39008
4	IS	10	-1.05097
4	IS	12.5	-1.97542
4	IS	15	-3.05644
5	NREM	-40	-0.487437
5	NREM	-37.5	-1.094
5	NREM	-35	-2.50729
5	NREM	-32.5	-2.2955
5	NREM	-30	0.302536
5	NREM	-27.5	-1.9221
5	NREM	-25	0.750957
5	NREM	-22.5	-1.61886
5	NREM	-20	-1.45991
5	NREM	-17.5	-0.187615
5	NREM	-15	-1.65678
5	NREM	-12.5	-2.56822
5	NREM	-10	-1.57311
5	NREM	-7.5	0.229049
5	NREM	-5	-2.03033
5	NREM	-2.5	-0.809225
5	NREM	0	-1.81868
5	IS	2.5	-0.17299
5	IS	5	-0.736952
5	IS	7.5	-1.41757
5	IS	10	-1.54015
5	IS	12.5	-1.112
5	IS	15	-1.10238
6	NREM	-40	2.96828
6	NREM	-37.5	1.27485
6	NREM	-35	0.176715
6	NREM	-32.5	-0.00137057
6	NREM	-30	1.23453
6	NREM	-27.5	1.42898
6	NREM	-25	1.31355
6	NREM	-22.5	0.881407
6	NREM	-20	0.836892
6	NREM	-17.5	4.19342
6	NREM	-15	1.26204
6	NREM	-12.5	-0.144987
6	NREM	-10	0.496872
6	NREM	-7.5	1.78808
6	NREM	-5	0.340854
6	NREM	-2.5	1.19797
6	NREM	0	0.819156
6	IS	2.5	0.655612
6	IS	5	0.207919
6	IS	7.5	2.42991
6	IS	10	0.519305
6	IS	12.5	-0.279878
6	IS	15	2.34676
7	NREM	-40	2.06943
7	NREM	-37.5	3.91137
7	NREM	-35	1.47544
7	NREM	-32.5	1.85487
7	NREM	-30	6.07465
7	NREM	-27.5	4.19963
7	NREM	-25	4.05433
7	NREM	-22.5	3.66984
7	NREM	-20	2.55897
7	NREM	-17.5	2.20989
7	NREM	-15	0.923923
7	NREM	-12.5	3.31976
7	NREM	-10	2.56368
7	NREM	-7.5	1.13733
7	NREM	-5	2.89866
7	NREM	-2.5	2.59876
7	NREM	0	3.985
7	IS	2.5	0.440524
7	IS	5	1.19189
7	IS	7.5	2.9504
7	IS	10	2.84394
7	IS	12.5	1.88362
7	IS	15	2.39348
8	NREM	-40	-0.442334
8	NREM	-37.5	1.66649
8	NREM	-35	1.027
8	NREM	-32.5	0.756509
8	NREM	-30	-0.0105158
8	NREM	-27.5	-1.93225
8	NREM	-25	0.0926847
8	NREM	-22.5	1.49441
8	NREM	-20	2.29057
8	NREM	-17.5	2.45837
8	NREM	-15	1.14131
8	NREM	-12.5	1.04358
8	NREM	-10	1.71995
8	NREM	-7.5	0.471952
8	NREM	-5	0.406717
8	NREM	-2.5	1.19299
8	NREM	0	-0.241859
8	IS	2.5	-0.0841211
8	IS	5	-1.09825
8	IS	7.5	0.739321
8	IS	10	-1.04327
8	IS	12.5	0.277678
8	IS	15	-0.00175254
9	NREM	-40	-1.24225
9	NREM	-37.5	0.266305
9	NREM	-35	0.485469
9	NREM	-32.5	-0.362941
9	NREM	-30	-0.918307
9	NREM	-27.5	-2.76494
9	NREM	-25	-0.859982
9	NREM	-22.5	-0.717323
9	NREM	-20	-0.13043
9	NREM	-17.5	-0.61625
9	NREM	-15	-1.7275
9	NREM	-12.5	0.0519008
9	NREM	-10	-1.3169
9	NREM	-7.5	0.531416
9	NREM	-5	0.0698978
9	NREM	-2.5	0.388555
9	NREM	0	-2.46727
9	IS	2.5	-1.49508
9	IS	5	-0.244648
9	IS	7.5	-0.942968
9	IS	10	-0.670119
9	IS	12.5	-1.74137
9	IS	15	-1.1781
10	NREM	-40	-0.965082
10	NREM	-37.5	-0.620173
10	NREM	-35	1.09736
10	NREM	-32.5	-1.20632
10	NREM	-30	-2.0195
10	NREM	-27.5	-0.459681
10	NREM	-25	-0.428508
10	NREM	-22.5	-1.8489
10	NREM	-20	-0.873471
10	NREM	-17.5	-3.41835
10	NREM	-15	-1.83517
10	NREM	-12.5	-0.539679
10	NREM	-10	-2.95641
10	NREM	-7.5	0.564774
10	NREM	-5	1.3073
10	NREM	-2.5	-0.960154
10	NREM	0	-1.1587
10	IS	2.5	-0.668554
10	IS	5	-3.22907
10	IS	7.5	-1.50849
10	IS	10	-1.40053
10	IS	12.5	-0.455413
10	IS	15	-0.649304
11	NREM	-40	-2.69224
11	NREM	-37.5	-2.17864
11	NREM	-35	-3.03287
11	NREM	-32.5	-4.02225
11	NREM	-30	-0.860985
11	NREM	-27.5	-1.72361
11	NREM	-25	-2.24886
11	NREM	-22.5	-3.06442
11	NREM	-20	-3.10959
11	NREM	-17.5	-1.94243
11	NREM	-15	-0.654067
11	NREM	-12.5	-1.25608
11	NREM	-10	-2.38954
11	NREM	-7.5	-1.28067
11	NREM	-5	-2.10329
11	NREM	-2.5	-2.27419
11	NREM	0	-3.18181
11	IS	2.5	-2.65723
11	IS	5	-1.13379
11	IS	7.5	-2.03679
11	IS	10	-2.44089
11	IS	12.5	-2.62642
11	IS	15	-3.82058
12	NREM	-40	-2.07433
12	NREM	-37.5	-3.72472
12	NREM	-35	-1.72084
12	NREM	-32.5	-1.25017
12	NREM	-30	-3.74312
12	NREM	-27.5	-3.32658
12	NREM	-25	-3.2135
12	NREM	-22.5	-2.67679
12	NREM	-20	-3.32729
12	NREM	-17.5	-0.734197
12	NREM	-15	-1.12337
12	NREM	-12.5	-1.92323
12	NREM	-10	-2.13932
12	NREM	-7.5	-1.02475
12	NREM	-5	-1.57034
12	NREM	-2.5	-2.66627
12	NREM	0	-3.46698
12	IS	2.5	-1.30687
12	IS	5	-4.46326
12	IS	7.5	-1.6365
12	IS	10	-3.27566
12	IS	12.5	-2.27692
12	IS	15	-3.56873
13	NREM	-40	-1.83577
13	NREM	-37.5	-1.33375
13	NREM	-35	-0.500768
13	NREM	-32.5	-3.58739
13	NREM	-30	-2.61438
13	NREM	-27.5	-0.998213
13	NREM	-25	-2.28564
13	NREM	-22.5	-4.24482
13	NREM	-20	-1.84688
13	NREM	-17.5	-3.45442
13	NREM	-15	-2.53834
13	NREM	-12.5	-1.33189
13	NREM	-10	-2.24166
13	NREM	-7.5	-2.67919
13	NREM	-5	-2.9616
13	NREM	-2.5	-2.39019
13	NREM	0	-2.62019
13	IS	2.5	-3.15709
13	IS	5	-2.20347
13	IS	7.5	-1.58487
13	IS	10	-2.94204
13	IS	12.5	-4.00522
13	IS	15	-3.54967
14	NREM	-40	0.0908351
14	NREM	-37.5	-1.38987
14	NREM	-35	-2.67346
14	NREM	-32.5	-0.132913
14	NREM	-30	-1.03716
14	NREM	-27.5	-0.140164
14	NREM	-25	-0.491601
14	NREM	-22.5	-0.274523
14	NREM	-20	0.464779
14	NREM	-17.5	-0.711678
14	NREM	-15	-0.0782331
14	NREM	-12.5	1.67367
14	NREM	-10	-1.94249
14	NREM	-7.5	-1.17521
14	NREM	-5	-0.124875
14	NREM	-2.5	-1.87551
14	NREM	0	-2.79317
14	IS	2.5	-2.1254
14	IS	5	-3.10745
14	IS	7.5	-2.41744
14	IS	10	-2.74205
14	IS	12.5	0.725802
14	IS	15	-1.6506
15	NREM	-40	0.313158
15	NREM	-37.5	-0.469564
15	NREM	-35	-1.92948
15	NREM	-32.5	-1.13901
15	NREM	-30	-1.57763
15	NREM	-27.5	-2.48635
15	NREM	-25	-0.995789
15	NREM	-22.5	-0.797688
15	NREM	-20	-1.88158
15	NREM	-17.5	-2.28752
15	NREM	-15	-4.61983
15	NREM	-12.5	0.181995
15	NREM	-10	0.719907
15	NREM	-7.5	-3.14801
15	NREM	-5	-3.94233
15	NREM	-2.5	-1.04368
15	NREM	0	-3.4356
15	IS	2.5	-0.769662
15	IS	5	-1.1873
15	IS	7.5	-2.91191
15	IS	10	-1.97776
15	IS	12.5	-0.00348172
15	IS	15	0.158382
16	NREM	-40	-2.95296
16	NREM	-37.5	-2.32793
16	NREM	-35	-1.94285
16	NREM	-32.5	-3.16447
16	NREM	-30	-1.29022
16	NREM	-27.5	-0.208475
16	NREM	-25	-2.86549
16	NREM	-22.5	-3.40952
16	NREM	-20	-1.74492
16	NREM	-17.5	-1.71685
16	NREM	-15	-0.013846
16	NREM	-12.5	-2.71643
16	NREM	-10	-0.648556
16	NREM	-7.5	-2.49982
16	NREM	-5	-2.78072
16	NREM	-2.5	1.14615
16	NREM	0	-3.05134
16	IS	2.5	0.265577
16	IS	5	-2.60834
16	IS	7.5	-2.7137
16	IS	10	-1.10968
16	IS	12.5	-1.27177
16	IS	15	0.487121
17	NREM	-40	1.27858
17	NREM	-37.5	-0.322287
17	NREM	-35	1.64191
17	NREM	-32.5	2.83776
17	NREM	-30	1.12965
17	NREM	-27.5	-4.13026
17	NREM	-25	2.56226
17	NREM	-22.5	1.53625
17	NREM	-20	0.641825
17	NREM	-17.5	-2.60366
17	NREM	-15	0.157719
17	NREM	-12.5	1.78145
17	NREM	-10	1.79977
17	NREM	-7.5	0.261048
17	NREM	-5	0.598222
17	NREM	-2.5	0.170055
17	NREM	0	-1.06739
17	IS	2.5	0.95531
17	IS	5	-0.878522
17	IS	7.5	-0.693611
17	IS	10	1.07083
17	IS	12.5	1.57692
17	IS	15	-0.185091
18	NREM	-40	-1.78795
18	NREM	-37.5	-3.07125
18	NREM	-35	-2.03795
18	NREM	-32.5	-0.317572
18	NREM	-30	-3.31329
18	NREM	-27.5	-1.51524
18	NREM	-25	-1.54292
18	NREM	-22.5	0.33282
18	NREM	-20	-3.22967
18	NREM	-17.5	1.89227
18	NREM	-15	-1.37627
18	NREM	-12.5	0.0263557
18	NREM	-10	-3.65449
18	NREM	-7.5	0.793467
18	NREM	-5	-2.95421
18	NREM	-2.5	-1.62869
18	NREM	0	0.0437313
18	IS	2.5	-2.86537
18	IS	5	-1.01825
18	IS	7.5	-3.38754
18	IS	10	-3.10664
18	IS	12.5	-1.14742
18	IS	15	0.441777
19	NREM	-40	-0.991062
19	NREM	-37.5	-3.00816
19	NREM	-35	-0.791839
19	NREM	-32.5	1.9389
19	NREM	-30	-0.735717
19	NREM	-27.5	-0.120426
19	NREM	-25	-0.0401343
19	NREM	-22.5	1.21803
19	NREM	-20	-1.45886
19	NREM	-17.5	-1.79249
19	NREM	-15	-1.65369
19	NREM	-12.5	0.326311
19	NREM	-10	-1.8427
19	NREM	-7.5	-4.50383
19	NREM	-5	-2.39938
19	NREM	-2.5	-1.08115
19	NREM	0	-4.48878
19	IS	2.5	-0.629059
19	IS	5	-3.29661
19	IS	7.5	-1.61668
19	IS	10	-1.37324
19	IS	12.5	-2.32125
19	IS	15	-0.579839
20	NREM	-40	-1.9346
20	NREM	-37.5	-3.41505
20	NREM	-35	-1.80597
20	NREM	-32.5	-1.43251
20	NREM	-30	-2.30336
20	NREM	-27.5	-2.49239
20	NREM	-25	-1.09429
20	NREM	-22.5	-4.24121
20	NREM	-20	-4.48179
20	NREM	-17.5	-1.93993
20	NREM	-15	-1.05845
20	NREM	-12.5	-2.7145
20	NREM	-10	-3.35701
20	NREM	-7.5	-3.93178
20	NREM	-5	-1.35865
20	NREM	-2.5	-3.34255
20	NREM	0	-3.09399
20	IS	2.5	-1.11319
20	IS	5	-1.97635
20	IS	7.5	-0.0133513
20	IS	10	0.686663
20	IS	12.5	-1.42335
20	IS	15	0.511681
21	NREM	-40	-0.76803
21	NREM	-37.5	-2.50788
21	NREM	-35	-3.24019
21	NREM	-32.5	-1.89403
21	NREM	-30	-4.8339
21	NREM	-27.5	-1.27262
21	NREM	-25	-0.76199
21	NREM	-22.5	-4.63994
21	NREM	-20	-1.64996
21	NREM	-17.5	-0.0957631
21	NREM	-15	-0.768406
21	NREM	-12.5	-0.995109
21	NREM	-10	-2.00181
21	NREM	-7.5	-2.59266
21	NREM	-5	-1.37746
21	NREM	-2.5	-0.861072
21	NREM	0	-2.92037
21	IS	2.5	-2.49036
21	IS	5	0.334811
21	IS	7.5	-0.404552
21	IS	10	-1.96256
21	IS	12.5	-0.0672647
21	IS	15	-0.945986
22	NREM	-40	-1.33995
22	NREM	-37.5	-1.13136
22	NREM	-35	-0.938311
22	NREM	-32.5	-5.09648
22	NREM	-30	-1.0918
22	NREM	-27.5	-1.56646
22	NREM	-25	1.47212
22	NREM	-22.5	1.73592
22	NREM	-20	-2.42457
22	NREM	-17.5	-2.31798
22	NREM	-15	-0.959717
22	NREM	-12.5	0.596915
22	NREM	-10	-2.13751
22	NREM	-7.5	-0.955923
22	NREM	-5	-1.39736
22	NREM	-2.5	-2.97359
22	NREM	0	0.619387
22	IS	2.5	-1.55965
22	IS	5	-2.89058
22	IS	7.5	-2.70036
22	IS	10	-2.1811
22	IS	12.5	0.0900549
22	IS	15	0.694329
23	NREM	-40	-2.32082
23	NREM	-37.5	-0.50874
23	NREM	-35	-1.6623
23	NREM	-32.5	-1.0932
23	NREM	-30	-5.54043
23	NREM	-27.5	-1.25044
23	NREM	-25	-2.0309
23	NREM	-22.5	-4.02707
23	NREM	-20	-1.53997
23	NREM	-17.5	-4.85956
23	NREM	-15	-3.37354
23	NREM	-12.5	-3.3395
23	NREM	-10	-4.5888
23	NREM	-7.5	-2.93526
23	NREM	-5	-0.329299
23	NREM	-2.5	-1.26029
23	NREM	0	-4.42498
23	IS	2.5	-3.23774
23	IS	5	-3.94712
23	IS	7.5	-2.26849
23	IS	10	1.00403
23	IS	12.5	-0.798242
23	IS	15	0.80629
24	NREM	-40	-2.36262
24	NREM	-37.5	-4.86659
24	NREM	-35	-1.91574
24	NREM	-32.5	-3.26289
24	NREM	-30	-2.32481
24	NREM	-27.5	-3.419
24	NREM	-25	-2.88451
24	NREM	-22.5	-4.8121
24	NREM	-20	-1.94347
24	NREM	-17.5	0.7643
24	NREM	-15	-3.34377
24	NREM	-12.5	-2.11729
24	NREM	-10	-3.45987
24	NREM	-7.5	-3.8887
24	NREM	-5	-1.14395
24	NREM	-2.5	-0.951592
24	NREM	0	-1.83321
24	IS	2.5	-2.53801
24	IS	5	-0.632323
24	IS	7.5	-2.79486
24	IS	10	-3.43959
24	IS	12.5	-1.70718
24	IS	15	-0.12446
25	NREM	-40	-2.89078
25	NREM	-37.5	-2.69707
25	NREM	-35	-1.94771
25	NREM	-32.5	-2.11685
25	NREM	-30	0.0416416
25	NREM	-27.5	-3.26682
25	NREM	-25	-2.92996
25	NREM	-22.5	-1.27282
25	NREM	-20	0.753988
25	NREM	-17.5	-1.8938
25	NREM	-15	-2.87365
25	NREM	-12.5	-1.30835
25	NREM	-10	-2.73521
25	NREM	-7.5	-1.99407
25	NREM	-5	-3.58778
25	NREM	-2.5	-1.70024
25	NREM	0	-1.92639
25	IS	2.5	-2.32694
25	IS	5	-5.05794
25	IS	7.5	-5.3687
25	IS	10	-0.936509
25	IS	12.5	-4.19699
25	IS	15	-2.34647
26	NREM	-40	-2.42527
26	NREM	-37.5	-1.76105
26	NREM	-35	-3.03957
26	NREM	-32.5	-0.503249
26	NREM	-30	-1.55396
26	NREM	-27.5	-0.817621
26	NREM	-25	1.56383
26	NREM	-22.5	1.37085
26	NREM	-20	0.82614
26	NREM	-17.5	-0.221432
26	NREM	-15	-1.34713
26	NREM	-12.5	1.21044
26	NREM	-10	-0.703602
26	NREM	-7.5	-3.76528
26	NREM	-5	-1.72814
26	NREM	-2.5	-1.85561
26	NREM	0	-2.66081
26	IS	2.5	-5.1888
26	IS	5	-0.918245
26	IS	7.5	-1.324
26	IS	10	-4.79469
26	IS	12.5	-0.881823
26	IS	15	-0.0510512
27	NREM	-40	0.742129
27	NREM	-37.5	0.635093
27	NREM	-35	-1.64689
27	NREM	-32.5	0.269495
27	NREM	-30	-1.96281
27	NREM	-27.5	-2.8256
27	NREM	-25	-1.22707
27	NREM	-22.5	1.62905
27	NREM	-20	-2.13525
27	NREM	-17.5	-1.14187
27	NREM	-15	-0.808875
27	NREM	-12.5	-2.46842
27	NREM	-10	2.20063
27	NREM	-7.5	-0.368764
27	NREM	-5	0.115253
27	NREM	-2.5	-4.86244
27	NREM	0	-4.01317
27	IS	2.5	-2.04922
27	IS	5	0.180499
27	IS	7.5	-3.95716
27	IS	10	0.312883
27	IS	12.5	-2.23741
27	IS	15	-3.29412
28	NREM	-40	1.06394
28	NREM	-37.5	0.766775
28	NREM	-35	-0.141996
28	NREM	-32.5	-1.06148
28	NREM	-30	0.0614355
28	NREM	-27.5	0.0315372
28	NREM	-25	-0.986255
28	NREM	-22.5	-0.22525
28	NREM	-20	-1.00358
28	NREM	-17.5	-1.15058
28	NREM	-15	-1.61963
28	NREM	-12.5	-0.667687
28	NREM	-10	0.886804
28	NREM	-7.5	-0.130596
28	NREM	-5	1.66257
28	NREM	-2.5	0.161193
28	NREM	0	-0.0662052
28	IS	2.5	0.00364612
28	IS	5	1.5566
28	IS	7.5	1.01872
28	IS	10	0.536767
28	IS	12.5	1.60061
28	IS	15	2.00323
29	NREM	-40	0.892805
29	NREM	-37.5	1.81193
29	NREM	-35	-0.838475
29	NREM	-32.5	-0.716315
29	NREM	-30	-1.11169
29	NREM	-27.5	-1.96047
29	NREM	-25	0.217597
29	NREM	-22.5	-0.721304
29	NREM	-20	-1.1631
29	NREM	-17.5	-2.37727
29	NREM	-15	-1.9023
29	NREM	-12.5	-0.945513
29	NREM	-10	0.618359
29	NREM	-7.5	-1.08415
29	NREM	-5	-0.611284
29	NREM	-2.5	0.09587
29	NREM	0	-0.590307
29	IS	2.5	-2.38735
29	IS	5	1.05674
29	IS	7.5	0.423581
29	IS	10	1.12605
29	IS	12.5	1.58383
29	IS	15	-0.0652742
30	NREM	-40	-0.286946
30	NREM	-37.5	0.884395
30	NREM	-35	-0.539755
30	NREM	-32.5	-0.0608121
30	NREM	-30	-1.05809
30	NREM	-27.5	-0.704138
30	NREM	-25	-1.75425
30	NREM	-22.5	-0.889834
30	NREM	-20	-1.12315
30	NREM	-17.5	0.996477
30	NREM	-15	0.0805139
30	NREM	-12.5	0.634285
30	NREM	-10	-1.95833
30	NREM	-7.5	-0.436195
30	NREM	-5	-0.155561
30	NREM	-2.5	0.55236
30	NREM	0	-0.953556
30	IS	2.5	0.894488
30	IS	5	0.229809
30	IS	7.5	-0.310819
30	IS	10	1.45769
30	IS	12.5	0.192471
30	IS	15	-0.255325
31	NREM	-40	-0.413607
31	NREM	-37.5	0.678124
31	NREM	-35	-0.914457
31	NREM	-32.5	-1.51792
31	NREM	-30	0.507255
31	NREM	-27.5	-0.704034
31	NREM	-25	-1.26278
31	NREM	-22.5	-0.775659
31	NREM	-20	-2.65046
31	NREM	-17.5	0.423244
31	NREM	-15	-0.997232
31	NREM	-12.5	-0.188798
31	NREM	-10	-0.915497
31	NREM	-7.5	-0.399734
31	NREM	-5	-0.836952
31	NREM	-2.5	-1.23959
31	NREM	0	-1.8723
31	IS	2.5	0.486344
31	IS	5	0.709227
31	IS	7.5	-1.20272
31	IS	10	1.81296
31	IS	12.5	0.0627503
31	IS	15	1.71165
32	NREM	-40	-0.47802
32	NREM	-37.5	0.35427
32	NREM	-35	-1.85162
32	NREM	-32.5	-1.61881
32	NREM	-30	-2.20026
32	NREM	-27.5	-1.24046
32	NREM	-25	-1.0793
32	NREM	-22.5	-0.481496
32	NREM	-20	-0.44713
32	NREM	-17.5	0.204505
32	NREM	-15	0.151495
32	NREM	-12.5	0.788968
32	NREM	-10	-1.01411
32	NREM	-7.5	-0.976386
32	NREM	-5	-0.624458
32	NREM	-2.5	0.0030819
32	NREM	0	1.29983
32	IS	2.5	1.57169
32	IS	5	2.00667
32	IS	7.5	1.14049
32	IS	10	0.464764
32	IS	12.5	-0.384308
32	IS	15	-0.397633
33	NREM	-40	-1.63603
33	NREM	-37.5	0.537147
33	NREM	-35	1.60699
33	NREM	-32.5	1.00376
33	NREM	-30	0.0414963
33	NREM	-27.5	-1.99867
33	NREM	-25	-1.17508
33	NREM	-22.5	-0.400821
33	NREM	-20	-0.486103
33	NREM	-17.5	1.17579
33	NREM	-15	-0.492698
33	NREM	-12.5	2.46786
33	NREM	-10	-0.151155
33	NREM	-7.5	-1.36097
33	NREM	-5	-1.43609
33	NREM	-2.5	-0.230727
33	NREM	0	0.686932
33	IS	2.5	-0.0844673
33	IS	5	0.955719
33	IS	7.5	-0.444609
33	IS	10	-1.08406
33	IS	12.5	0.114911
33	IS	15	0.217731
34	NREM	-40	-0.17862
34	NREM	-37.5	-0.778525
34	NREM	-35	0.503141
34	NREM	-32.5	-1.81104
34	NREM	-30	0.481901
34	NREM	-27.5	1.44859
34	NREM	-25	-1.46074
34	NREM	-22.5	-0.58998
34	NREM	-20	-0.382325
34	NREM	-17.5	0.678947
34	NREM	-15	-0.237066
34	NREM	-12.5	1.47196
34	NREM	-10	0.344298
34	NREM	-7.5	-0.223114
34	NREM	-5	0.942219
34	NREM	-2.5	-0.021144
34	NREM	0	0.569043
34	IS	2.5	1.72835
34	IS	5	-0.498709
34	IS	7.5	0.1248
34	IS	10	0.02889
34	IS	12.5	4.7784
34	IS	15	-0.127805
35	NREM	-40	-0.864834
35	NREM	-37.5	-1.3949
35	NREM	-35	-2.50577
35	NREM	-32.5	-1.72736
35	NREM	-30	-0.304972
35	NREM	-27.5	-1.62937
35	NREM	-25	-2.53958
35	NREM	-22.5	-1.83283
35	NREM	-20	-0.505908
35	NREM	-17.5	-0.145954
35	NREM	-15	-1.41944
35	NREM	-12.5	-0.752923
35	NREM	-10	-0.0350252
35	NREM	-7.5	-0.319637
35	NREM	-5	-0.695601
35	NREM	-2.5	0.287357
35	NREM	0	-0.175466
35	IS	2.5	-0.384965
35	IS	5	-0.0919073
35	IS	7.5	0.029231
35	IS	10	1.39368
35	IS	12.5	-0.0260157
35	IS	15	1.39459
36	NREM	-40	-1.77272
36	NREM	-37.5	-3.57708
36	NREM	-35	-0.943863
36	NREM	-32.5	-0.238808
36	NREM	-30	-2.39481
36	NREM	-27.5	-1.39184
36	NREM	-25	-1.72541
36	NREM	-22.5	-2.33141
36	NREM	-20	-2.81987
36	NREM	-17.5	-0.768729
36	NREM	-15	-2.83881
36	NREM	-12.5	0.379657
36	NREM	-10	-1.66199
36	NREM	-7.5	-1.42466
36	NREM	-5	-1.39807
36	NREM	-2.5	0.142862
36	NREM	0	0.209297
36	IS	2.5	1.87837
36	IS	5	-0.0659596
36	IS	7.5	-1.75053
36	IS	10	-1.74172
36	IS	12.5	-0.408114
36	IS	15	-0.852689
37	NREM	-40	-2.83869
37	NREM	-37.5	-0.805498
37	NREM	-35	-3.35406
37	NREM	-32.5	-0.631508
37	NREM	-30	-1.44199
37	NREM	-27.5	-3.26186
37	NREM	-25	-1.86085
37	NREM	-22.5	-1.88079
37	NREM	-20	-1.61569
37	NREM	-17.5	-2.14503
37	NREM	-15	-1.07529
37	NREM	-12.5	-0.165703
37	NREM	-10	-1.86195
37	NREM	-7.5	-2.72242
37	NREM	-5	-2.43089
37	NREM	-2.5	-0.262037
37	NREM	0	-3.53964
37	IS	2.5	-2.406
37	IS	5	-2.07976
37	IS	7.5	-1.6137
37	IS	10	-1.33657
37	IS	12.5	0.24814
37	IS	15	-0.609686
38	NREM	-40	-1.186
38	NREM	-37.5	-1.67185
38	NREM	-35	-2.45039
38	NREM	-32.5	-2.57912
38	NREM	-30	-3.45624
38	NREM	-27.5	-1.89089
38	NREM	-25	-2.20749
38	NREM	-22.5	-1.66075
38	NREM	-20	-2.17087
38	NREM	-17.5	-1.3995
38	NREM	-15	-1.52301
38	NREM	-12.5	-1.51516
38	NREM	-10	-2.7511
38	NREM	-7.5	-2.30797
38	NREM	-5	-2.5079
38	NREM	-2.5	-3.55616
38	NREM	0	-3.0608
38	IS	2.5	-1.92003
38	IS	5	-2.7881
38	IS	7.5	-3.43583
38	IS	10	-0.513942
38	IS	12.5	-2.73908
38	IS	15	-2.32853
39	NREM	-40	0.113829
39	NREM	-37.5	-0.433092
39	NREM	-35	0.372641
39	NREM	-32.5	-0.716937
39	NREM	-30	-1.20728
39	NREM	-27.5	-0.796172
39	NREM	-25	0.393978
39	NREM	-22.5	0.150971
39	NREM	-20	-0.301452
39	NREM	-17.5	0.831171
39	NREM	-15	0.372971
39	NREM	-12.5	0.0180105
39	NREM	-10	1.02451
39	NREM	-7.5	1.39162
39	NREM	-5	-0.5325
39	NREM	-2.5	2.53054
39	NREM	0	1.58682
39	IS	2.5	-1.46259
39	IS	5	0.308004
39	IS	7.5	1.44751
39	IS	10	1.14451
39	IS	12.5	1.43382
39	IS	15	1.87214
40	NREM	-40	-1.99787
40	NREM	-37.5	0.14716
40	NREM	-35	0.174213
40	NREM	-32.5	0.504963
40	NREM	-30	-0.666339
40	NREM	-27.5	-0.162137
40	NREM	-25	-0.600667
40	NREM	-22.5	0.409982
40	NREM	-20	0.575619
40	NREM	-17.5	0.582079
40	NREM	-15	-0.163022
40	NREM	-12.5	1.86341
40	NREM	-10	-0.923713
40	NREM	-7.5	-0.294899
40	NREM	-5	2.10322
40	NREM	-2.5	-1.42984
40	NREM	0	-0.792261
40	IS	2.5	-0.93549
40	IS	5	0.358472
40	IS	7.5	-0.687848
40	IS	10	-0.963407
40	IS	12.5	0.608634
40	IS	15	1.54603
41	NREM	-40	0.333618
41	NREM	-37.5	-0.163638
41	NREM	-35	0.532632
41	NREM	-32.5	-0.823654
41	NREM	-30	2.16678
41	NREM	-27.5	-1.24893
41	NREM	-25	-0.949324
41	NREM	-22.5	0.183646
41	NREM	-20	0.504878
41	NREM	-17.5	-0.745099
41	NREM	-15	1.44822
41	NREM	-12.5	-1.2295
41	NREM	-10	-1.83415
41	NREM	-7.5	-0.660608
41	NREM	-5	-0.748977
41	NREM	-2.5	0.806124
41	NREM	0	-1.00321
41	IS	2.5	-1.05309
41	IS	5	0.838291
41	IS	7.5	1.82927
41	IS	10	1.24703
41	IS	12.5	0.2667
41	IS	15	1.24439
42	NREM	-40	-0.531201
42	NREM	-37.5	0.504136
42	NREM	-35	0.155377
42	NREM	-32.5	-0.0310165
42	NREM	-30	-0.21528
42	NREM	-27.5	0.879367
42	NREM	-25	0.966631
42	NREM	-22.5	-2.13715
42	NREM	-20	-1.19383
42	NREM	-17.5	0.589628
42	NREM	-15	-1.11979
42	NREM	-12.5	-1.81687
42	NREM	-10	-0.376353
42	NREM	-7.5	-0.244952
42	NREM	-5	0.243419
42	NREM	-2.5	-0.0381373
42	NREM	0	1.61797
42	IS	2.5	0.261588
42	IS	5	0.0227868
42	IS	7.5	0.278724
42	IS	10	0.0444535
42	IS	12.5	-0.557407
42	IS	15	1.12389
43	NREM	-40	-0.398674
43	NREM	-37.5	-2.15349
43	NREM	-35	-0.347183
43	NREM	-32.5	-1.04972
43	NREM	-30	-0.999027
43	NREM	-27.5	-0.251527
43	NREM	-25	-1.57503
43	NREM	-22.5	1.16704
43	NREM	-20	0.543825
43	NREM	-17.5	-0.940006
43	NREM	-15	-0.603521
43	NREM	-12.5	-0.978392
43	NREM	-10	-0.193167
43	NREM	-7.5	-0.277496
43	NREM	-5	0.30897
43	NREM	-2.5	0.919977
43	NREM	0	-0.288369
43	IS	2.5	-1.44546
43	IS	5	0.0328932
43	IS	7.5	0.626405
43	IS	10	-0.449685
43	IS	12.5	-1.82178
43	IS	15	0.499002
44	NREM	-40	-1.73685
44	NREM	-37.5	-1.31995
44	NREM	-35	-1.37685
44	NREM	-32.5	-1.75955
44	NREM	-30	-2.15084
44	NREM	-27.5	-2.26924
44	NREM	-25	-2.06801
44	NREM	-22.5	-0.656214
44	NREM	-20	-1.06739
44	NREM	-17.5	-0.628696
44	NREM	-15	0.427122
44	NREM	-12.5	-2.198
44	NREM	-10	-2.63639
44	NREM	-7.5	-1.88193
44	NREM	-5	-2.0541
44	NREM	-2.5	0.686631
44	NREM	0	-0.840151
44	IS	2.5	-0.51234
44	IS	5	-0.307198
44	IS	7.5	-1.25822
44	IS	10	-0.421593
44	IS	12.5	-1.6819
44	IS	15	-1.21292
45	NREM	-40	-1.09275
45	NREM	-37.5	0.901403
45	NREM	-35	0.162283
45	NREM	-32.5	-1.93925
45	NREM	-30	-0.14779
45	NREM	-27.5	-1.89868
45	NREM	-25	-2.47719
45	NREM	-22.5	-0.225252
45	NREM	-20	-1.33511
45	NREM	-17.5	-1.53472
45	NREM	-15	-1.12327
45	NREM	-12.5	0.234836
45	NREM	-10	-1.74256
45	NREM	-7.5	0.172383
45	NREM	-5	-2.48605
45	NREM	-2.5	-2.05005
45	NREM	0	-0.641626
45	IS	2.5	-0.819218
45	IS	5	-0.925956
45	IS	7.5	-2.1198
45	IS	10	-1.52606
45	IS	12.5	-2.04038
45	IS	15	0.447279
46	NREM	-40	-1.24725
46	NREM	-37.5	0.474531
46	NREM	-35	-0.0200852
46	NREM	-32.5	-1.74083
46	NREM	-30	-0.559084
46	NREM	-27.5	-1.96837
46	NREM	-25	-1.86066
46	NREM	-22.5	-0.833852
46	NREM	-20	-1.84903
46	NREM	-17.5	-1.09748
46	NREM	-15	-0.837007
46	NREM	-12.5	-0.334408
46	NREM	-10	0.0226814
46	NREM	-7.5	-0.617152
46	NREM	-5	0.104313
46	NREM	-2.5	-0.966044
46	NREM	0	0.270495
46	IS	2.5	0.216409
46	IS	5	-0.265959
46	IS	7.5	0.528289
46	IS	10	0.159555
46	IS	12.5	1.42945
46	IS	15	0.205964
47	NREM	-40	-1.0606
47	NREM	-37.5	-3.91229
47	NREM	-35	-1.06537
47	NREM	-32.5	-1.01076
47	NREM	-30	-0.51177
47	NREM	-27.5	0.287878
47	NREM	-25	-0.509782
47	NREM	-22.5	-0.865147
47	NREM	-20	-0.875601
47	NREM	-17.5	0.532054
47	NREM	-15	2.56742
47	NREM	-12.5	0.131173
47	NREM	-10	0.183726
47	NREM	-7.5	2.89586
47	NREM	-5	0.585847
47	NREM	-2.5	1.4764
47	NREM	0	3.16143
47	IS	2.5	3.31751
47	IS	5	2.58978
47	IS	7.5	3.74348
47	IS	10	4.57493
47	IS	12.5	7.89862
47	IS	15	6.6349
48	NREM	-40	-2.90675
48	NREM	-37.5	-3.03376
48	NREM	-35	-1.68895
48	NREM	-32.5	-0.409862
48	NREM	-30	-3.37937
48	NREM	-27.5	-1.75853
48	NREM	-25	-3.56697
48	NREM	-22.5	-3.62268
48	NREM	-20	-3.67179
48	NREM	-17.5	-3.48147
48	NREM	-15	-2.45099
48	NREM	-12.5	-2.10134
48	NREM	-10	-3.35518
48	NREM	-7.5	-3.23581
48	NREM	-5	-0.892038
48	NREM	-2.5	-1.15606
48	NREM	0	-0.466541
48	IS	2.5	-0.690542
48	IS	5	0.70285
48	IS	7.5	-1.29822
48	IS	10	-1.27783
48	IS	12.5	1.25945
48	IS	15	-1.69755
49	NREM	-40	-2.8753
49	NREM	-37.5	-4.36741
49	NREM	-35	-2.07053
49	NREM	-32.5	-4.21352
49	NREM	-30	-3.79411
49	NREM	-27.5	-3.86948
49	NREM	-25	-2.95195
49	NREM	-22.5	-0.93642
49	NREM	-20	-1.82753
49	NREM	-17.5	-2.36018
49	NREM	-15	-1.3546
49	NREM	-12.5	-2.92384
49	NREM	-10	-1.40543
49	NREM	-7.5	-3.06817
49	NREM	-5	-3.4453
49	NREM	-2.5	-1.59972
49	NREM	0	-3.13281
49	IS	2.5	-2.09655
49	IS	5	-2.26692
49	IS	7.5	-1.24921
49	IS	10	-3.63629
49	IS	12.5	-1.32271
49	IS	15	-1.84997
50	NREM	-40	-4.48127
50	NREM	-37.5	-3.85602
50	NREM	-35	-3.00781
50	NREM	-32.5	-2.30335
50	NREM	-30	-2.7822
50	NREM	-27.5	-3.67149
50	NREM	-25	-5.98923
50	NREM	-22.5	-1.30699
50	NREM	-20	-3.04249
50	NREM	-17.5	-3.14441
50	NREM	-15	-2.14592
50	NREM	-12.5	-3.53902
50	NREM	-10	-3.20106
50	NREM	-7.5	-2.24779
50	NREM	-5	-3.01239
50	NREM	-2.5	-3.37847
50	NREM	0	-1.93982
50	IS	2.5	-3.27159
50	IS	5	-1.20764
50	IS	7.5	0.120066
50	IS	10	-3.2099
50	IS	12.5	-3.0933
50	IS	15	-0.304836
51	NREM	-40	0.502112
51	NREM	-37.5	0.0380232
51	NREM	-35	-0.917216
51	NREM	-32.5	1.00591
51	NREM	-30	0.569734
51	NREM	-27.5	-0.715252
51	NREM	-25	0.285631
51	NREM	-22.5	1.14957
51	NREM	-20	0.0188343
51	NREM	-17.5	0.390298
51	NREM	-15	0.285887
51	NREM	-12.5	-0.00135029
51	NREM	-10	0.237987
51	NREM	-7.5	0.754394
51	NREM	-5	1.36495
51	NREM	-2.5	1.3282
51	NREM	0	0.375171
51	IS	2.5	0.244135
51	IS	5	-0.153214
51	IS	7.5	1.18673
51	IS	10	1.05361
51	IS	12.5	1.60447
51	IS	15	0.292733
52	NREM	-40	-1.64543
52	NREM	-37.5	-1.65824
52	NREM	-35	2.19799
52	NREM	-32.5	-0.785179
52	NREM	-30	-0.522578
52	NREM	-27.5	-0.593821
52	NREM	-25	2.17572
52	NREM	-22.5	0.0181221
52	NREM	-20	-2.33166
52	NREM	-17.5	1.00084
52	NREM	-15	-1.52882
52	NREM	-12.5	0.985361
52	NREM	-10	-0.0202115
52	NREM	-7.5	0.0178777
52	NREM	-5	0.752991
52	NREM	-2.5	2.7655
52	NREM	0	1.85811
52	IS	2.5	0.761779
52	IS	5	1.52096
52	IS	7.5	2.49731
52	IS	10	2.32727
52	IS	12.5	0.592329
52	IS	15	3.82961
53	NREM	-40	3.41244
53	NREM	-37.5	1.5398
53	NREM	-35	1.29573
53	NREM	-32.5	1.09678
53	NREM	-30	1.85329
53	NREM	-27.5	2.44809
53	NREM	-25	3.26521
53	NREM	-22.5	1.7388
53	NREM	-20	3.59987
53	NREM	-17.5	2.50965
53	NREM	-15	-0.70342
53	NREM	-12.5	1.78247
53	NREM	-10	1.70206
53	NREM	-7.5	1.13838
53	NREM	-5	1.9488
53	NREM	-2.5	3.10696
53	NREM	0	3.93017
53	IS	2.5	2.56069
53	IS	5	1.24536
53	IS	7.5	3.64027
53	IS	10	5.51362
53	IS	12.5	3.63113
53	IS	15	4.28605
54	NREM	-40	0.147405
54	NREM	-37.5	-1.08099
54	NREM	-35	0.690955
54	NREM	-32.5	2.73857
54	NREM	-30	1.92623
54	NREM	-27.5	0.810806
54	NREM	-25	2.46068
54	NREM	-22.5	1.85238
54	NREM	-20	-1.4856
54	NREM	-17.5	-1.82335
54	NREM	-15	0.268436
54	NREM	-12.5	1.26341
54	NREM	-10	-2.44437
54	NREM	-7.5	-0.215953
54	NREM	-5	1.46402
54	NREM	-2.5	-1.46653
54	NREM	0	3.65988
54	IS	2.5	1.55037
54	IS	5	2.63455
54	IS	7.5	2.85173
54	IS	10	3.81509
54	IS	12.5	3.73559
54	IS	15	7.52025
55	NREM	-40	-1.69397
55	NREM	-37.5	-1.42236
55	NREM	-35	-1.07415
55	NREM	-32.5	0.343159
55	NREM	-30	-3.59952
55	NREM	-27.5	-0.308979
55	NREM	-25	-1.13828
55	NREM	-22.5	0.72998
55	NREM	-20	1.25882
55	NREM	-17.5	-2.02058
55	NREM	-15	0.377591
55	NREM	-12.5	0.527757
55	NREM	-10	0.17773
55	NREM	-7.5	0.0918892
55	NREM	-5	-2.4853
55	NREM	-2.5	0.43391
55	NREM	0	0.945138
55	IS	2.5	0.558417
55	IS	5	1.30631
55	IS	7.5	1.43547
55	IS	10	2.02875
55	IS	12.5	4.33771
55	IS	15	5.29325
56	NREM	-40	-3.69406
56	NREM	-37.5	-3.19206
56	NREM	-35	-3.74633
56	NREM	-32.5	-1.80443
56	NREM	-30	-0.0357913
56	NREM	-27.5	-3.11421
56	NREM	-25	-2.93434
56	NREM	-22.5	-4.30821
56	NREM	-20	-2.28985
56	NREM	-17.5	-0.149169
56	NREM	-15	-4.44826
56	NREM	-12.5	-2.15319
56	NREM	-10	-3.36324
56	NREM	-7.5	-2.00776
56	NREM	-5	-3.75377
56	NREM	-2.5	-2.25306
56	NREM	0	-2.30477
56	IS	2.5	-0.73791
56	IS	5	0.0787338
56	IS	7.5	-2.03937
56	IS	10	-2.57463
56	IS	12.5	1.03199
56	IS	15	-0.345906
57	NREM	-40	-5.42436
57	NREM	-37.5	-4.00015
57	NREM	-35	-3.08432
57	NREM	-32.5	-2.39709
57	NREM	-30	-4.50346
57	NREM	-27.5	-2.07067
57	NREM	-25	-3.91621
57	NREM	-22.5	-5.12859
57	NREM	-20	-4.98738
57	NREM	-17.5	-3.76914
57	NREM	-15	-5.2982
57	NREM	-12.5	-4.7958
57	NREM	-10	-1.895
57	NREM	-7.5	-2.75722
57	NREM	-5	-4.39254
57	NREM	-2.5	-4.82408
57	NREM	0	-2.14439
57	IS	2.5	1.35455
57	IS	5	-2.72729
57	IS	7.5	-1.27314
57	IS	10	2.22985
57	IS	12.5	1.90461
57	IS	15	3.73219
58	NREM	-40	-3.33432
58	NREM	-37.5	-2.55015
58	NREM	-35	-1.91987
58	NREM	-32.5	-2.28724
58	NREM	-30	-2.21441
58	NREM	-27.5	-2.16842
58	NREM	-25	-3.22574
58	NREM	-22.5	-1.61372
58	NREM	-20	-2.12557
58	NREM	-17.5	-3.21844
58	NREM	-15	-2.14459
58	NREM	-12.5	-2.86106
58	NREM	-10	3.31683
58	NREM	-7.5	4.33255
58	NREM	-5	9.05995
58	NREM	-2.5	5.93673
58	NREM	0	6.17096
58	IS	2.5	8.77152
58	IS	5	2.68457
58	IS	7.5	4.041
58	IS	10	3.03051
58	IS	12.5	1.73841
58	IS	15	2.48938
59	NREM	-40	-3.81184
59	NREM	-37.5	-4.1052
59	NREM	-35	-3.92561
59	NREM	-32.5	-3.94033
59	NREM	-30	-3.65449
59	NREM	-27.5	-4.2267
59	NREM	-25	-4.1643
59	NREM	-22.5	-3.61152
59	NREM	-20	-3.27242
59	NREM	-17.5	-2.90404
59	NREM	-15	-3.19345
59	NREM	-12.5	-2.97289
59	NREM	-10	-2.37208
59	NREM	-7.5	-2.67943
59	NREM	-5	-3.24066
59	NREM	-2.5	-2.86515
59	NREM	0	-2.22249
59	IS	2.5	-0.447913
59	IS	5	0.608784
59	IS	7.5	3.27727
59	IS	10	1.54788
59	IS	12.5	2.19989
59	IS	15	5.61026
60	NREM	-40	0.64731
60	NREM	-37.5	0.936134
60	NREM	-35	-0.949984
60	NREM	-32.5	1.32922
60	NREM	-30	1.02315
60	NREM	-27.5	-0.329341
60	NREM	-25	-1.25918
60	NREM	-22.5	-0.0430743
60	NREM	-20	0.0788321
60	NREM	-17.5	-0.0785033
60	NREM	-15	-0.677211
60	NREM	-12.5	-0.746704
60	NREM	-10	-0.0356239
60	NREM	-7.5	1.41233
60	NREM	-5	-0.231474
60	NREM	-2.5	0.216428
60	NREM	0	2.04117
60	IS	2.5	1.80448
60	IS	5	0.539146
60	IS	7.5	1.59198
60	IS	10	0.0764885
60	IS	12.5	1.149
60	IS	15	6.46489
61	NREM	-40	-2.07948
61	NREM	-37.5	-1.44857
61	NREM	-35	-1.65955
61	NREM	-32.5	0.264753
61	NREM	-30	-1.58256
61	NREM	-27.5	0.0795324
61	NREM	-25	1.31257
61	NREM	-22.5	-1.30797
61	NREM	-20	-3.64761
61	NREM	-17.5	-1.44002
61	NREM	-15	-2.00504
61	NREM	-12.5	-2.45067
61	NREM	-10	-2.47286
61	NREM	-7.5	-2.71538
61	NREM	-5	-3.41126
61	NREM	-2.5	-1.62331
61	NREM	0	0.307879
61	IS	2.5	-1.42278
61	IS	5	-0.38179
61	IS	7.5	-0.0324219
61	IS	10	-0.542189
61	IS	12.5	-2.91357
61	IS	15	-0.00431706
62	NREM	-40	-2.45089
62	NREM	-37.5	-4.17069
62	NREM	-35	-3.0386
62	NREM	-32.5	-2.65917
62	NREM	-30	-2.05055
62	NREM	-27.5	-3.46151
62	NREM	-25	-3.37186
62	NREM	-22.5	-2.94117
62	NREM	-20	-4.62862
62	NREM	-17.5	-1.8007
62	NREM	-15	-4.16422
62	NREM	-12.5	-4.26133
62	NREM	-10	-2.82627
62	NREM	-7.5	-3.32549
62	NREM	-5	-5.15303
62	NREM	-2.5	-2.45644
62	NREM	0	-4.58196
62	IS	2.5	-3.54527
62	IS	5	-5.71716
62	IS	7.5	-5.23279
62	IS	10	-2.28489
62	IS	12.5	-4.23869
62	IS	15	-3.70153
63	NREM	-40	-4.60392
63	NREM	-37.5	-3.09143
63	NREM	-35	-2.99536
63	NREM	-32.5	-3.15255
63	NREM	-30	-2.57703
63	NREM	-27.5	-4.2644
63	NREM	-25	-3.11231
63	NREM	-22.5	-2.98246
63	NREM	-20	-4.2555
63	NREM	-17.5	-4.26663
63	NREM	-15	-3.03891
63	NREM	-12.5	-2.9167
63	NREM	-10	-2.84424
63	NREM	-7.5	-0.0957606
63	NREM	-5	-3.23469
63	NREM	-2.5	-3.81097
63	NREM	0	-3.93522
63	IS	2.5	-3.76043
63	IS	5	-3.13178
63	IS	7.5	-4.39181
63	IS	10	-2.17327
63	IS	12.5	-1.23269
63	IS	15	4.08707
64	NREM	-40	2.95329
64	NREM	-37.5	1.55567
64	NREM	-35	2.79223
64	NREM	-32.5	2.69271
64	NREM	-30	2.03117
64	NREM	-27.5	2.56325
64	NREM	-25	1.97175
64	NREM	-22.5	1.63422
64	NREM	-20	1.785
64	NREM	-17.5	1.75753
64	NREM	-15	2.48249
64	NREM	-12.5	1.81781
64	NREM	-10	4.13464
64	NREM	-7.5	2.75622
64	NREM	-5	2.30271
64	NREM	-2.5	3.6031
64	NREM	0	2.53564
64	IS	2.5	4.42755
64	IS	5	3.10893
64	IS	7.5	6.81976
64	IS	10	4.68918
64	IS	12.5	4.77004
64	IS	15	4.14078
65	NREM	-40	-0.559544
65	NREM	-37.5	0.682841
65	NREM	-35	1.72355
65	NREM	-32.5	0.594976
65	NREM	-30	0.341405
65	NREM	-27.5	1.5674
65	NREM	-25	2.22703
65	NREM	-22.5	0.815635
65	NREM	-20	1.89403
65	NREM	-17.5	0.362025
65	NREM	-15	2.72449
65	NREM	-12.5	1.65416
65	NREM	-10	1.15064
65	NREM	-7.5	3.22968
65	NREM	-5	3.58565
65	NREM	-2.5	2.92464
65	NREM	0	2.68093
65	IS	2.5	3.60994
65	IS	5	5.41335
65	IS	7.5	4.63307
65	IS	10	3.3153
65	IS	12.5	2.83133
65	IS	15	3.94018
66	NREM	-40	-1.45706
66	NREM	-37.5	-0.177916
66	NREM	-35	-0.710482
66	NREM	-32.5	0.242625
66	NREM	-30	-0.952201
66	NREM	-27.5	-0.09694
66	NREM	-25	-0.420673
66	NREM	-22.5	1.29487
66	NREM	-20	0.326405
66	NREM	-17.5	0.976717
66	NREM	-15	-1.32501
66	NREM	-12.5	-0.56396
66	NREM	-10	-0.195995
66	NREM	-7.5	-0.101159
66	NREM	-5	-0.473925
66	NREM	-2.5	0.32929
66	NREM	0	0.658593
66	IS	2.5	0.585413
66	IS	5	0.991304
66	IS	7.5	0.967731
66	IS	10	2.76971
66	IS	12.5	0.885895
66	IS	15	0.463702
67	NREM	-40	-1.31007
67	NREM	-37.5	-0.311374
67	NREM	-35	-0.397717
67	NREM	-32.5	-1.88262
67	NREM	-30	-1.14984
67	NREM	-27.5	-1.12099
67	NREM	-25	-1.42554
67	NREM	-22.5	-1.476
67	NREM	-20	-1.16288
67	NREM	-17.5	0.491674
67	NREM	-15	0.408383
67	NREM	-12.5	-1.49405
67	NREM	-10	-1.53797
67	NREM	-7.5	-1.61698
67	NREM	-5	-0.838087
67	NREM	-2.5	-0.737868
67	NREM	0	-1.4496
67	IS	2.5	-1.47958
67	IS	5	0.752569
67	IS	7.5	-0.0996725
67	IS	10	0.0345948
67	IS	12.5	-0.282765
67	IS	15	2.09618
68	NREM	-40	-2.59622
68	NREM	-37.5	-1.98627
68	NREM	-35	-1.30203
68	NREM	-32.5	-1.36316
68	NREM	-30	-1.02631
68	NREM	-27.5	-0.67687
68	NREM	-25	-2.60296
68	NREM	-22.5	-2.23908
68	NREM	-20	-1.42113
68	NREM	-17.5	-2.10132
68	NREM	-15	-1.14492
68	NREM	-12.5	-2.4968
68	NREM	-10	-2.24888
68	NREM	-7.5	-2.64392
68	NREM	-5	-2.18415
68	NREM	-2.5	-3.20014
68	NREM	0	-1.96425
68	IS	2.5	-1.92439
68	IS	5	-1.92297
68	IS	7.5	-0.688478
68	IS	10	-0.71366
68	IS	12.5	-0.35068
68	IS	15	0.360537
69	NREM	-40	-3.07629
69	NREM	-37.5	-4.25898
69	NREM	-35	-4.05386
69	NREM	-32.5	-2.34216
69	NREM	-30	-2.91649
69	NREM	-27.5	-3.34664
69	NREM	-25	-3.32589
69	NREM	-22.5	-3.4166
69	NREM	-20	-2.18537
69	NREM	-17.5	-3.14071
69	NREM	-15	-2.92325
69	NREM	-12.5	-1.97899
69	NREM	-10	-1.47594
69	NREM	-7.5	-2.66346
69	NREM	-5	-0.798014
69	NREM	-2.5	0.263937
69	NREM	0	-1.7692
69	IS	2.5	-1.25632
69	IS	5	-1.31552
69	IS	7.5	-0.45172
69	IS	10	-0.624574
69	IS	12.5	-2.44262
69	IS	15	-1.39887
70	NREM	-40	-2.02753
70	NREM	-37.5	-2.88538
70	NREM	-35	-2.75853
70	NREM	-32.5	-4.58269
70	NREM	-30	-2.34146
70	NREM	-27.5	-2.59461
70	NREM	-25	-1.88076
70	NREM	-22.5	-1.9963
70	NREM	-20	-1.9234
70	NREM	-17.5	-3.52744
70	NREM	-15	-2.47978
70	NREM	-12.5	-3.60314
70	NREM	-10	-1.79162
70	NREM	-7.5	-2.649
70	NREM	-5	-2.52284
70	NREM	-2.5	-3.20509
70	NREM	0	-2.61642
70	IS	2.5	-0.501622
70	IS	5	-0.905269
70	IS	7.5	-1.53983
70	IS	10	-0.851518
70	IS	12.5	-0.0931465
70	IS	15	-0.6584
71	NREM	-40	-3.48544
71	NREM	-37.5	-2.89864
71	NREM	-35	-3.68162
71	NREM	-32.5	-3.9176
71	NREM	-30	-3.38821
71	NREM	-27.5	-3.26373
71	NREM	-25	-4.23234
71	NREM	-22.5	-4.10615
71	NREM	-20	-3.22483
71	NREM	-17.5	-2.09798
71	NREM	-15	-2.07063
71	NREM	-12.5	-2.45294
71	NREM	-10	-3.23034
71	NREM	-7.5	-2.56225
71	NREM	-5	-2.89917
71	NREM	-2.5	-3.2745
71	NREM	0	-2.47412
71	IS	2.5	-1.79916
71	IS	5	-0.686635
71	IS	7.5	-2.09512
71	IS	10	-3.08012
71	IS	12.5	-2.00962
71	IS	15	-0.563588
72	NREM	-40	-1.80385
72	NREM	-37.5	-3.01834
72	NREM	-35	-2.47672
72	NREM	-32.5	-3.41373
72	NREM	-30	-2.16137
72	NREM	-27.5	-2.4406
72	NREM	-25	-2.43781
72	NREM	-22.5	-3.32673
72	NREM	-20	-2.60921
72	NREM	-17.5	-2.45846
72	NREM	-15	-2.89424
72	NREM	-12.5	-2.85326
72	NREM	-10	-2.11826
72	NREM	-7.5	-2.86831
72	NREM	-5	-3.86742
72	NREM	-2.5	-3.2674
72	NREM	0	-4.05097
72	IS	2.5	-3.14777
72	IS	5	-3.03827
72	IS	7.5	-1.68312
72	IS	10	-3.14745
72	IS	12.5	-2.35264
72	IS	15	-3.37511
73	NREM	-40	2.73457
73	NREM	-37.5	5.28081
73	NREM	-35	3.45569
73	NREM	-32.5	3.44476
73	NREM	-30	3.85997
73	NREM	-27.5	2.43284
73	NREM	-25	3.69082
73	NREM	-22.5	2.13052
73	NREM	-20	3.26791
73	NREM	-17.5	3.40367
73	NREM	-15	3.42861
73	NREM	-12.5	1.38378
73	NREM	-10	2.3072
73	NREM	-7.5	4.02122
73	NREM	-5	2.00171
73	NREM	-2.5	3.67072
73	NREM	0	5.57593
73	IS	2.5	5.86989
73	IS	5	5.05155
73	IS	7.5	4.60357
73	IS	10	4.51871
73	IS	12.5	6.11474
73	IS	15	5.28344
74	NREM	-40	1.83839
74	NREM	-37.5	3.63313
74	NREM	-35	0.658351
74	NREM	-32.5	0.783034
74	NREM	-30	1.04871
74	NREM	-27.5	0.937596
74	NREM	-25	1.6556
74	NREM	-22.5	0.371137
74	NREM	-20	0.720272
74	NREM	-17.5	1.33074
74	NREM	-15	1.02341
74	NREM	-12.5	0.726773
74	NREM	-10	1.88588
74	NREM	-7.5	0.938957
74	NREM	-5	1.27546
74	NREM	-2.5	0.485869
74	NREM	0	0.349311
74	IS	2.5	1.93843
74	IS	5	1.4976
74	IS	7.5	2.47712
74	IS	10	1.74255
74	IS	12.5	2.38902
74	IS	15	2.88339
75	NREM	-40	-2.91392
75	NREM	-37.5	-0.614324
75	NREM	-35	-0.21563
75	NREM	-32.5	0.596955
75	NREM	-30	-1.36504
75	NREM	-27.5	1.80827
75	NREM	-25	0.691541
75	NREM	-22.5	0.521084
75	NREM	-20	-0.505948
75	NREM	-17.5	0.126372
75	NREM	-15	1.17305
75	NREM	-12.5	1.69742
75	NREM	-10	1.56583
75	NREM	-7.5	1.04684
75	NREM	-5	-0.463023
75	NREM	-2.5	1.00392
75	NREM	0	1.37308
75	IS	2.5	4.03062
75	IS	5	4.76862
75	IS	7.5	1.31737
75	IS	10	2.48125
75	IS	12.5	0.937206
75	IS	15	0.813038
76	NREM	-40	0.672871
76	NREM	-37.5	0.230908
76	NREM	-35	-0.499587
76	NREM	-32.5	1.32802
76	NREM	-30	0.888984
76	NREM	-27.5	1.95936
76	NREM	-25	0.816412
76	NREM	-22.5	3.18636
76	NREM	-20	3.64905
76	NREM	-17.5	0.695666
76	NREM	-15	0.830356
76	NREM	-12.5	0.974285
76	NREM	-10	1.55334
76	NREM	-7.5	-0.525238
76	NREM	-5	-1.37182
76	NREM	-2.5	2.38243
76	NREM	0	-0.200432
76	IS	2.5	1.78393
76	IS	5	4.33465
76	IS	7.5	1.88626
76	IS	10	5.2955
76	IS	12.5	5.54169
76	IS	15	5.22097
77	NREM	-40	-1.47704
77	NREM	-37.5	-1.08482
77	NREM	-35	0.738964
77	NREM	-32.5	0.65775
77	NREM	-30	0.446725
77	NREM	-27.5	0.679562
77	NREM	-25	0.604843
77	NREM	-22.5	-0.37332
77	NREM	-20	-0.513529
77	NREM	-17.5	-0.633469
77	NREM	-15	1.69514
77	NREM	-12.5	1.12422
77	NREM	-10	-0.13965
77	NREM	-7.5	-0.115893
77	NREM	-5	0.352801
77	NREM	-2.5	0.110089
77	NREM	0	0.666029
77	IS	2.5	1.68328
77	IS	5	-0.934956
77	IS	7.5	0.732909
77	IS	10	1.14839
77	IS	12.5	1.14557
77	IS	15	2.15436
78	NREM	-40	-2.64107
78	NREM	-37.5	-0.250344
78	NREM	-35	-0.858179
78	NREM	-32.5	-1.03527
78	NREM	-30	-1.86659
78	NREM	-27.5	-1.36343
78	NREM	-25	-1.19104
78	NREM	-22.5	-1.25789
78	NREM	-20	-0.188307
78	NREM	-17.5	-0.63774
78	NREM	-15	-0.883273
78	NREM	-12.5	-2.26891
78	NREM	-10	-1.35369
78	NREM	-7.5	-1.12608
78	NREM	-5	-0.858607
78	NREM	-2.5	-1.12271
78	NREM	0	-1.06543
78	IS	2.5	-2.9857
78	IS	5	0.525558
78	IS	7.5	-0.318472
78	IS	10	0.0951686
78	IS	12.5	0.220327
78	IS	15	0.257625
79	NREM	-40	-1.33678
79	NREM	-37.5	-2.80686
79	NREM	-35	0.0594235
79	NREM	-32.5	-0.701185
79	NREM	-30	-0.39994
79	NREM	-27.5	-0.857507
79	NREM	-25	0.793446
79	NREM	-22.5	-0.27382
79	NREM	-20	-0.581998
79	NREM	-17.5	-0.722603
79	NREM	-15	-0.610119
79	NREM	-12.5	-1.99367
79	NREM	-10	-1.66803
79	NREM	-7.5	-0.519594
79	NREM	-5	0.7672
79	NREM	-2.5	0.644276
79	NREM	0	0.23614
79	IS	2.5	0.835617
79	IS	5	-0.228232
79	IS	7.5	0.288981
79	IS	10	2.53941
79	IS	12.5	0.313854
79	IS	15	0.471439
80	NREM	-40	-2.31909
80	NREM	-37.5	-2.10779
80	NREM	-35	-1.30958
80	NREM	-32.5	-1.57749
80	NREM	-30	-0.136172
80	NREM	-27.5	0.950672
80	NREM	-25	-1.07268
80	NREM	-22.5	-1.60577
80	NREM	-20	-0.450229
80	NREM	-17.5	-2.12802
80	NREM	-15	-2.07927
80	NREM	-12.5	0.798362
80	NREM	-10	-0.413663
80	NREM	-7.5	-0.950398
80	NREM	-5	0.628078
80	NREM	-2.5	-1.23279
80	NREM	0	0.811648
80	IS	2.5	-1.67836
80	IS	5	-0.941029
80	IS	7.5	-1.14314
80	IS	10	-0.596791
80	IS	12.5	-1.37597
80	IS	15	-0.556711
81	NREM	-40	-2.15487
81	NREM	-37.5	-0.810182
81	NREM	-35	-1.66718
81	NREM	-32.5	-0.643168
81	NREM	-30	-3.18506
81	NREM	-27.5	0.434848
81	NREM	-25	-1.65474
81	NREM	-22.5	-0.353453
81	NREM	-20	-2.40717
81	NREM	-17.5	0.452097
81	NREM	-15	-1.71308
81	NREM	-12.5	-2.74439
81	NREM	-10	-1.54143
81	NREM	-7.5	-1.93415
81	NREM	-5	-0.664876
81	NREM	-2.5	0.0362272
81	NREM	0	-1.69851
81	IS	2.5	-1.63351
81	IS	5	-0.970352
81	IS	7.5	-1.40159
81	IS	10	1.00703
81	IS	12.5	0.477713
81	IS	15	1.86991
82	NREM	-40	-1.22966
82	NREM	-37.5	-4.689
82	NREM	-35	-3.36617
82	NREM	-32.5	-0.714438
82	NREM	-30	0.340504
82	NREM	-27.5	-1.65926
82	NREM	-25	-2.25684
82	NREM	-22.5	-1.74966
82	NREM	-20	-0.411369
82	NREM	-17.5	-2.97791
82	NREM	-15	-0.840894
82	NREM	-12.5	-1.00507
82	NREM	-10	-1.13947
82	NREM	-7.5	-1.53841
82	NREM	-5	-1.54705
82	NREM	-2.5	-0.83011
82	NREM	0	-3.06933
82	IS	2.5	-0.993075
82	IS	5	-1.2695
82	IS	7.5	-3.76859
82	IS	10	-3.69197
82	IS	12.5	-1.81511
82	IS	15	-0.780556
83	NREM	-40	-2.38434
83	NREM	-37.5	0.0894246
83	NREM	-35	-0.565275
83	NREM	-32.5	-0.668681
83	NREM	-30	-0.885523
83	NREM	-27.5	-1.47243
83	NREM	-25	-0.109434
83	NREM	-22.5	-0.904586
83	NREM	-20	-2.64806
83	NREM	-17.5	-1.29508
83	NREM	-15	-0.157711
83	NREM	-12.5	-1.84525
83	NREM	-10	0.117373
83	NREM	-7.5	-0.943511
83	NREM	-5	-1.01303
83	NREM	-2.5	1.93954
83	NREM	0	1.9431
83	IS	2.5	3.18437
83	IS	5	1.86127
83	IS	7.5	2.06029
83	IS	10	2.92883
83	IS	12.5	3.45112
83	IS	15	4.11671
84	NREM	-40	2.02996
84	NREM	-37.5	1.4602
84	NREM	-35	2.42536
84	NREM	-32.5	1.38086
84	NREM	-30	1.86996
84	NREM	-27.5	0.764638
84	NREM	-25	1.11149
84	NREM	-22.5	0.285796
84	NREM	-20	0.478746
84	NREM	-17.5	0.522556
84	NREM	-15	1.08084
84	NREM	-12.5	0.920405
84	NREM	-10	-0.42655
84	NREM	-7.5	0.282376
84	NREM	-5	0.0091787
84	NREM	-2.5	-0.781908
84	NREM	0	1.18112
84	IS	2.5	1.07282
84	IS	5	0.436817
84	IS	7.5	0.321482
84	IS	10	0.521427
84	IS	12.5	-0.308273
84	IS	15	2.30493
85	NREM	-40	0.510531
85	NREM	-37.5	-0.228756
85	NREM	-35	0.181322
85	NREM	-32.5	0.929625
85	NREM	-30	0.197583
85	NREM	-27.5	-0.0660703
85	NREM	-25	-0.947873
85	NREM	-22.5	0.35329
85	NREM	-20	1.13575
85	NREM	-17.5	2.51407
85	NREM	-15	1.69977
85	NREM	-12.5	1.02624
85	NREM	-10	1.68004
85	NREM	-7.5	2.11965
85	NREM	-5	-0.046213
85	NREM	-2.5	0.301974
85	NREM	0	1.55104
85	IS	2.5	1.36531
85	IS	5	0.304401
85	IS	7.5	1.17925
85	IS	10	1.16456
85	IS	12.5	1.46045
85	IS	15	4.58415
86	NREM	-40	-1.42486
86	NREM	-37.5	-3.1207
86	NREM	-35	-3.16642
86	NREM	-32.5	-2.39873
86	NREM	-30	-2.1414
86	NREM	-27.5	-2.60325
86	NREM	-25	-3.14655
86	NREM	-22.5	-3.17645
86	NREM	-20	-4.01757
86	NREM	-17.5	-4.32635
86	NREM	-15	-3.38129
86	NREM	-12.5	-3.3495
86	NREM	-10	-2.60407
86	NREM	-7.5	-3.76143
86	NREM	-5	-2.48132
86	NREM	-2.5	-1.40293
86	NREM	0	-2.33178
86	IS	2.5	-1.37347
86	IS	5	-2.71391
86	IS	7.5	-0.844029
86	IS	10	-0.413435
[truncated: 347 more rows]

## Sheet: Supplementary_Figure_2d_top
mouse	state	time	0.0 Hz	0.5 Hz	1.0 Hz	1.5 Hz	2.0 Hz	2.5 Hz	3.0 Hz	3.5 Hz	4.0 Hz	4.5 Hz	5.0 Hz	5.5 Hz	6.0 Hz	6.5 Hz	7.0 Hz	7.5 Hz	8.0 Hz	8.5 Hz	9.0 Hz	9.5 Hz	10.0 Hz	10.5 Hz	11.0 Hz	11.5 Hz	12.0 Hz	12.5 Hz	13.0 Hz	13.5 Hz	14.0 Hz	14.5 Hz	15.0 Hz	15.5 Hz	16.0 Hz	16.5 Hz	17.0 Hz	17.5 Hz	18.0 Hz	18.5 Hz	19.0 Hz	19.5 Hz	20.0 Hz	20.5 Hz	21.0 Hz	21.5 Hz	22.0 Hz	22.5 Hz	23.0 Hz
sven	IS	-15	0.65	0.645	0.722	0.821	0.994	0.847	0.847	0.901	0.659	0.787	0.946	1.151	1.594	1.889	1.9	1.792	1.263	1.194	1.126	1.309	1.18	1.442	1.813	1.686	1.291	1.403	1.077	1.192	1.347	1.523	1.4	1.556	1.48	1.131	1.505	1.3	1.377	1.57	1.398	1.405	1.483	1.431	1.721	1.44	1.222	1.262	1.353
sven	IS	-12.5	0.836	0.62	0.911	0.827	0.768	0.676	0.666	0.758	0.706	0.735	1.107	1.169	1.867	2.669	1.684	1.216	1.286	1.117	1.043	1.497	1.117	1.095	1.215	1.613	2.151	2.05	1.329	1.118	1.394	1.483	1.43	1.54	2.207	1.758	1.229	1.275	1.101	1.435	1.08	1.039	1.237	1.36	1.246	1.302	1.325	1.212	1.23
sven	IS	-10	0.351	0.342	0.459	0.681	0.607	0.597	0.805	0.884	0.685	0.652	0.817	1.031	1.664	2.576	1.944	1.446	1.368	1.524	1.63	1.578	1.416	1.651	1.592	1.542	1.353	1.818	2.247	1.619	1.617	1.578	1.44	1.327	1.632	1.709	1.637	1.505	1.034	0.963	0.943	1.182	1.294	1.207	0.865	0.959	1.439	1.372	1.108
sven	IS	-7.5	0.301	0.368	0.34	0.512	0.519	0.597	0.814	0.553	0.753	0.624	0.799	0.91	1.695	3.095	2.378	1.02	1.238	1.228	1.077	0.795	0.588	1.007	1.408	1.071	0.727	1.119	1.409	1.462	1.306	1.149	1.128	1.174	1.412	1.186	1.287	1.44	1.23	0.758	1.091	1.239	1.195	0.678	0.949	1.181	1.112	1.067	1.04
sven	IS	-5	0.571	0.4	0.573	0.851	0.886	0.852	0.735	0.687	0.48	0.397	0.636	0.957	1.522	3.026	2.676	1.177	0.974	1.319	1.148	1.026	0.945	0.867	0.837	0.855	1.005	0.986	0.853	1.067	1.186	0.778	0.704	0.892	1.259	1.068	1.213	1.386	1.057	1.158	1.412	1.163	1.049	0.827	0.992	1.014	1.209	0.97	0.926
sven	IS	-2.5	0.365	0.326	0.521	0.626	0.483	0.469	0.749	0.611	0.487	0.519	0.819	1.334	2.85	3.44	2.145	1.235	0.832	0.801	0.826	0.832	0.776	1.19	0.858	0.753	1.153	1.15	0.781	0.838	1.161	0.986	0.684	0.851	1.202	1.001	0.792	1.041	0.733	0.814	0.762	0.652	0.7	0.71	0.616	0.763	0.963	0.929	0.8
sven	IS	0	0.285	0.213	0.261	0.303	0.311	0.27	0.281	0.417	0.436	0.431	0.541	0.647	2.981	5.016	2.386	0.94	0.656	0.452	0.427	0.513	0.531	0.73	0.639	0.628	0.597	0.766	0.795	0.825	0.806	0.644	0.518	0.459	0.58	0.612	0.615	0.622	0.67	0.428	0.565	0.842	0.8	0.653	0.519	0.435	0.542	0.473	0.466
sven	REM	2.5	0.254	0.274	0.212	0.26	0.409	0.434	0.361	0.407	0.356	0.346	0.497	1.033	2.328	3.578	2.124	1.173	0.853	0.577	0.524	0.374	0.367	0.424	0.43	0.507	0.425	0.555	0.603	0.586	0.602	0.657	0.607	0.535	0.54	0.578	0.654	0.634	0.673	0.8	0.834	0.728	0.993	0.81	0.699	0.439	0.504	0.562	0.586
sven	REM	5	0.274	0.286	0.312	0.281	0.315	0.423	0.652	0.408	0.323	0.317	0.414	1.046	2.132	3.41	3.224	1.65	0.59	0.501	0.627	0.561	0.757	0.75	0.526	0.472	0.548	0.656	0.939	0.911	0.869	0.818	0.7	0.603	0.59	0.677	0.712	1.009	0.972	0.79	0.805	0.858	1.171	0.928	0.73	0.658	0.748	0.691	0.645
sven	REM	7.5	0.208	0.28	0.268	0.264	0.299	0.509	0.555	0.472	0.528	0.38	0.431	0.892	1.985	3.498	2.872	1.844	0.896	0.716	0.76	0.879	1.013	1.029	0.84	0.677	0.938	1.11	0.729	0.911	0.877	0.661	0.437	0.512	0.653	0.953	0.622	1.005	0.961	0.755	0.742	0.788	0.85	0.695	0.741	0.676	0.854	0.779	0.642
sven	REM	10	0.315	0.273	0.24	0.271	0.357	0.531	0.518	0.679	0.604	0.418	0.5	1.007	2.035	2.484	2.311	1.85	0.998	0.801	0.842	0.997	1.032	1.067	1.002	0.982	1.014	1.05	1.057	1.148	0.829	0.774	0.549	0.549	0.756	0.702	0.74	0.963	0.822	1.189	0.955	0.869	1.004	0.968	0.884	0.665	0.76	0.76	0.69
sven	REM	12.5	0.316	0.275	0.329	0.351	0.321	0.391	0.564	0.686	0.617	0.507	0.559	1.187	2.604	2.725	1.666	0.901	1.011	0.817	0.506	0.837	0.725	0.669	0.67	0.708	0.681	0.546	0.657	0.736	0.632	0.638	0.577	0.656	0.773	0.964	0.956	0.941	0.758	0.894	0.805	0.753	0.812	0.819	0.799	0.61	0.839	0.755	0.581
sven	REM	15	0.222	0.223	0.275	0.291	0.305	0.326	0.546	0.725	0.513	0.481	0.75	1.852	3.173	2.712	1.611	1.02	1.013	0.972	0.619	0.734	0.869	1.055	0.764	0.777	0.668	0.606	0.699	0.566	0.573	0.642	0.694	0.941	1.054	0.681	0.829	0.834	0.866	0.877	0.949	0.784	0.827	0.602	0.776	0.817	0.978	0.6	0.706
sven	REM	17.5	0.302	0.282	0.28	0.273	0.233	0.306	0.475	0.571	0.473	0.341	0.494	1.44	2.925	2.365	2.146	2.446	2.095	1.219	0.661	0.559	0.507	0.53	0.546	0.484	0.375	0.434	0.598	0.542	0.605	0.626	0.809	0.87	0.776	0.705	0.635	0.741	0.715	0.89	0.69	0.643	0.688	0.63	0.789	0.938	0.821	0.785	0.822
sven	REM	20	0.364	0.397	0.355	0.283	0.232	0.292	0.473	0.554	0.365	0.316	0.562	0.958	1.86	2.337	2.971	3.268	2.253	1.445	1.236	1.26	0.894	0.797	0.58	0.583	0.726	0.754	0.713	0.451	0.652	0.844	0.906	0.845	0.906	0.752	0.575	0.691	0.849	0.944	0.719	0.867	1.016	0.83	0.707	1.094	0.975	1.037	0.916
sven	REM	22.5	0.321	0.261	0.337	0.324	0.291	0.264	0.225	0.34	0.387	0.331	0.324	0.603	1.556	1.948	2.57	2.331	2.591	2.387	2.092	1.741	1.559	1.322	1.002	0.899	0.761	0.727	0.737	0.605	0.747	0.893	0.873	0.842	0.628	0.785	0.656	0.621	0.675	1.006	1.073	1.127	0.975	0.747	0.731	0.741	0.824	0.924	0.79
sven	REM	25	0.243	0.277	0.296	0.309	0.346	0.244	0.263	0.369	0.301	0.336	0.382	0.696	1.488	2.404	2.135	2.035	2	1.865	1.571	0.553	0.828	0.734	0.938	0.872	0.823	0.738	0.763	1.082	1.091	0.877	0.974	0.682	0.928	1.208	0.741	0.825	1.056	0.982	0.827	1.232	0.936	0.861	0.856	0.8	0.843	0.754	0.693
sven	REM	27.5	0.302	0.365	0.34	0.32	0.462	0.377	0.28	0.362	0.352	0.442	0.645	0.887	1.192	1.61	2.195	2.67	1.924	2.211	2.36	1.509	1.21	1.071	1.102	0.942	1.012	1.325	1.287	1.16	1.24	1.492	1.463	1.265	1.518	1.49	1.181	1.246	1.349	1.007	0.997	1.071	0.947	1.018	1.15	1.116	0.983	1.292	1.083
sven	REM	30	0.411	0.407	0.359	0.343	0.308	0.357	0.261	0.299	0.42	0.527	0.516	0.994	1.62	1.789	1.981	3.191	2.632	2.26	1.857	1.335	0.874	0.955	0.803	0.896	1.003	1.04	0.885	0.588	0.872	1.256	1.308	0.987	0.856	1.041	0.888	0.879	0.928	1.009	1.043	1.26	1.269	1.17	1.017	1.206	0.83	0.946	0.891
sven	REM	32.5	0.28	0.326	0.314	0.313	0.298	0.389	0.403	0.464	0.541	0.431	0.521	0.77	1.431	2.065	1.956	2.427	2.407	2.278	1.963	0.687	0.953	1.169	0.943	1.06	0.888	0.728	0.796	0.842	0.864	1.37	0.949	0.817	1.003	0.972	0.939	0.663	0.701	0.808	0.921	1.07	0.956	0.745	0.682	1	1.144	0.901	0.79
sven	REM	35	0.192	0.251	0.252	0.169	0.208	0.305	0.342	0.35	0.27	0.331	0.316	0.395	0.834	2.405	3.45	3.491	2.575	2.458	1.507	0.762	0.9	1.046	0.852	0.831	0.591	0.548	0.867	0.712	0.816	0.803	0.917	1.044	0.833	0.939	1.023	0.817	0.76	0.974	0.883	0.727	0.627	0.76	0.887	0.994	1.32	0.899	0.745
sven	REM	37.5	0.169	0.199	0.251	0.244	0.211	0.282	0.273	0.286	0.318	0.38	0.349	0.29	0.915	2.188	3.213	2.932	2.098	3.205	2.295	1.349	1.308	0.953	0.981	0.765	0.601	0.684	0.791	0.842	1.119	0.94	0.789	1.004	1.003	0.834	1.079	1.072	0.871	0.979	1.091	1.113	0.986	1.039	0.909	0.963	1.266	0.914	0.78
sven	REM	40	0.303	0.224	0.244	0.268	0.322	0.302	0.347	0.437	0.488	0.541	0.5	0.391	0.975	2.237	3.472	3.224	2.622	2.63	2.721	1.567	0.936	0.641	0.726	0.573	0.612	0.578	0.619	0.926	0.897	0.59	0.812	0.884	0.923	1.155	1.114	0.939	0.86	0.939	0.929	0.991	0.961	0.866	0.862	0.893	1.052	0.851	0.829
oz	IS	-15	0.766	0.47	0.915	0.887	0.736	0.716	0.694	0.673	0.727	0.759	0.668	1.257	1.578	2.448	2.411	1.658	1.663	1.585	1.524	1.06	0.83	1.29	1.662	1.506	1.302	1.51	1.462	1.602	1.419	1.211	1.603	1.754	1.229	1.537	1.018	0.927	1.167	0.879	1.595	1.624	1.026	0.948	1.252	0.951	0.762	0.809	0.797
oz	IS	-12.5	0.367	0.302	0.48	0.452	0.459	0.472	0.625	0.507	0.348	0.687	0.867	1.405	1.83	2.459	1.64	1.082	1.489	1.499	1.32	0.675	0.872	0.942	1.476	1.443	1.297	1.521	1.296	1.238	1.609	1.122	0.957	1.183	0.943	0.855	0.798	1.056	1.46	1.379	1.225	1.158	1.136	1.025	1.299	1.507	1.105	0.983	0.99
oz	IS	-10	0.534	0.472	0.371	0.3	0.298	0.459	0.622	0.622	0.497	0.47	0.573	0.915	1.325	1.953	1.937	1.239	1.458	0.931	0.724	0.938	1.558	1.3	1.231	1.571	1.231	1.239	0.976	1.034	2.055	1.449	0.891	0.846	0.693	0.803	0.934	0.899	0.875	1.053	1.131	0.879	1.227	0.9	0.682	0.903	0.7	0.726	0.725
oz	IS	-7.5	0.41	0.483	0.288	0.259	0.251	0.444	0.604	0.489	0.439	0.436	0.528	0.891	1.114	1.599	2.711	2.029	1.217	0.891	0.65	1.279	1.434	1.158	1.08	1.102	1.131	1.102	1.049	0.78	1.391	1.229	1.102	1.036	0.789	0.945	1.047	1.089	0.936	1.046	0.753	0.663	0.795	0.763	0.684	0.869	0.936	0.885	0.996
oz	IS	-5	0.259	0.258	0.172	0.223	0.207	0.256	0.378	0.449	0.401	0.311	0.645	0.711	0.895	1.584	2.098	2.176	1.107	1.131	1.151	1.02	0.905	1.37	1.093	0.687	1.055	1.267	0.824	0.558	0.755	0.831	0.876	0.771	0.803	0.938	0.956	0.854	0.626	0.719	0.834	0.87	1.082	0.984	1.004	0.953	1.092	1.283	0.848
oz	IS	-2.5	0.201	0.144	0.104	0.127	0.247	0.272	0.358	0.411	0.256	0.259	0.408	0.633	1.071	1.194	1.772	1.987	1.434	1.26	0.772	0.798	0.83	0.952	0.926	0.854	0.806	1.223	1.123	0.634	0.709	0.926	1.189	0.979	0.859	0.856	1.068	0.708	0.702	1.007	0.823	0.844	0.93	0.848	0.812	1.045	1.135	0.764	0.595
oz	IS	0	0.26	0.16	0.115	0.115	0.144	0.138	0.226	0.269	0.255	0.27	0.385	0.205	0.701	1.136	1.643	2.669	2.137	1.467	1.304	1.252	1.159	0.736	0.91	0.839	0.771	0.644	0.727	0.884	0.79	0.912	1.136	1.139	1.106	0.894	1.122	0.96	0.819	1.031	1.199	1.146	1.038	1.144	0.983	0.991	1.004	0.739	0.585
oz	REM	2.5	0.122	0.158	0.088	0.073	0.17	0.237	0.278	0.29	0.256	0.408	0.359	0.261	0.467	0.802	1.498	2.685	2.787	1.869	1.449	1.351	1.288	0.848	0.622	0.93	0.766	0.735	0.887	1.3	1.087	1.35	1.375	1.3	1.132	0.847	0.801	1.316	1.073	1.11	1.27	1.121	1.169	1.017	0.998	0.801	0.758	0.844	0.656
oz	REM	5	0.181	0.162	0.136	0.129	0.208	0.238	0.224	0.306	0.215	0.315	0.335	0.428	0.895	1.482	1.945	1.987	1.574	1.408	1.2	0.796	0.608	0.53	0.587	0.64	0.616	0.771	0.992	1.043	1.246	1.401	0.84	1.191	1.084	1.02	0.99	1.296	0.949	0.798	0.942	1.15	0.946	0.699	0.966	0.803	0.921	0.969	0.962
oz	REM	7.5	0.096	0.132	0.132	0.181	0.191	0.218	0.27	0.311	0.183	0.347	0.446	0.503	1.208	1.749	2	1.718	1.718	1.147	0.8	0.706	0.717	0.487	0.694	0.775	0.638	0.616	0.833	0.767	0.925	1.059	0.817	0.908	1.099	1.035	0.884	0.956	0.623	0.586	1.061	1.216	0.796	0.53	0.712	0.897	0.921	0.897	1.039
oz	REM	10	0.159	0.147	0.148	0.18	0.166	0.158	0.208	0.243	0.248	0.296	0.251	0.475	1.088	1.26	1.802	1.913	1.749	1.581	1.037	0.55	0.841	0.661	1.004	1.108	0.73	0.83	0.78	0.799	0.92	0.833	0.843	0.692	0.703	1.244	1.423	1.301	1.263	0.987	0.863	1.205	1.002	0.755	0.8	1.029	1.104	0.965	0.947
oz	REM	12.5	0.204	0.173	0.082	0.103	0.189	0.173	0.234	0.313	0.276	0.246	0.275	0.533	0.816	0.961	1.046	1.005	1.901	2.176	1.498	1.864	2.618	1.803	1.05	0.895	0.681	0.841	0.906	0.895	0.722	0.864	1.169	1.008	1.231	1.263	1.18	1.528	1.119	1.139	1.284	1.285	1.364	1.268	0.72	0.851	1.249	1.131	1.217
oz	REM	15	0.214	0.177	0.109	0.124	0.215	0.222	0.246	0.334	0.263	0.16	0.283	0.459	0.577	0.829	1.179	1.096	1.603	1.3	1.592	2.421	2.227	1.853	0.998	1.481	2.145	2.587	2.583	1.818	0.923	1.053	1.317	1.614	2.008	1.639	1.283	1.621	1.477	1.48	1.177	1.646	1.94	1.486	1.492	1.654	1.718	2.227	2.295
oz	REM	17.5	0.208	0.233	0.193	0.21	0.18	0.2	0.292	0.275	0.217	0.265	0.374	0.478	0.85	1.311	1.06	1.181	1.482	1.247	1.238	1.211	1.418	1.495	1.13	1.034	1.732	1.399	2.069	1.125	0.774	0.903	0.787	1.138	1.489	1.153	0.853	1.18	1.65	1.237	0.823	1.119	1.396	0.633	1.064	1.264	1.459	1.57	1.566
oz	REM	20	0.24	0.166	0.216	0.271	0.238	0.166	0.239	0.223	0.261	0.362	0.332	0.556	1.025	1.507	1.715	1.485	1.44	1.356	1.466	1.318	1.379	0.976	0.787	0.868	0.67	0.682	0.877	1.099	1.137	0.841	0.696	0.617	0.792	0.706	0.609	0.876	1.397	1.478	0.885	0.857	1.279	1.495	0.888	0.788	0.645	0.936	1.195
oz	REM	22.5	0.21	0.245	0.298	0.267	0.299	0.225	0.262	0.217	0.238	0.39	0.524	0.645	0.721	1.369	1.939	1.743	1.098	1.214	1.067	1.478	1.831	1.087	0.681	0.897	0.95	1.004	0.872	0.7	0.822	0.76	0.85	0.717	0.722	0.697	0.688	0.713	1.005	1.383	0.864	0.987	1.044	1.154	0.624	0.641	0.698	0.783	1.101
oz	REM	25	0.179	0.17	0.144	0.113	0.191	0.223	0.207	0.233	0.246	0.259	0.364	0.634	0.828	0.878	1.094	1.619	1.605	2.479	2.749	2.394	1.764	0.873	1.106	1.112	0.612	0.765	0.931	0.908	1.191	1.325	1.401	1.284	0.853	1.031	1.038	1.365	1.55	1.465	1.23	0.811	1.153	1.15	1.253	0.974	0.829	0.719	0.777
oz	REM	27.5	0.098	0.082	0.07	0.127	0.158	0.167	0.236	0.244	0.209	0.229	0.433	0.504	0.9	1.353	1.395	1.848	2.465	2.834	2.408	1.691	1.491	0.801	0.665	0.576	0.506	0.536	0.551	0.766	0.882	1.015	0.939	0.727	1.218	1.7	1.57	1.399	1.683	1.522	1.242	1.298	1.348	0.873	0.957	0.882	1.009	1.004	0.736
oz	REM	30	0.192	0.152	0.123	0.143	0.147	0.15	0.18	0.193	0.151	0.183	0.212	0.378	0.628	0.805	1.27	2.143	2.69	3.022	2.526	2.812	2.442	1.379	0.935	1.014	0.871	0.623	0.761	1.205	1.02	0.901	0.92	0.793	1.203	1.486	1.098	1.076	1	1.491	1.647	0.975	1.14	1.039	1.162	0.974	0.98	0.853	1.062
oz	REM	32.5	0.174	0.151	0.124	0.128	0.13	0.19	0.174	0.202	0.177	0.23	0.24	0.281	0.478	0.764	1.356	1.673	2.287	3.643	3.496	2.628	2.262	1.359	1.088	1.2	0.699	0.588	0.767	0.715	0.585	0.753	0.83	1.067	1.19	0.864	0.906	1.357	1.458	1.663	1.769	1.399	1.12	0.994	0.939	1.142	1.14	0.869	1.196
oz	REM	35	0.106	0.147	0.105	0.108	0.127	0.178	0.196	0.225	0.187	0.179	0.324	0.411	0.416	0.7	1.387	2.59	2.621	2.337	2.417	3.235	2.295	1.373	1.052	0.85	0.619	0.647	0.839	0.616	0.556	0.681	0.757	0.937	1.029	0.718	1.098	1.243	1.256	1.712	1.523	1.401	1.106	1.159	1.155	1.233	1.063	0.839	0.89
oz	REM	37.5	0.064	0.154	0.124	0.066	0.099	0.135	0.221	0.258	0.197	0.186	0.289	0.674	0.83	0.904	1.373	2.427	2.604	2.259	1.987	1.971	1.219	1.292	1.399	0.954	0.532	0.535	0.632	0.502	0.494	0.804	0.893	0.986	0.903	0.686	0.914	1.288	1.172	0.961	0.989	1	1.043	1.067	0.95	0.878	0.988	1.192	0.904
oz	REM	40	0.15	0.116	0.076	0.091	0.104	0.117	0.141	0.136	0.185	0.266	0.412	0.562	0.634	0.89	1.061	1.111	1.647	2.393	2.072	1.706	1.034	0.728	0.775	0.54	0.447	0.514	0.696	0.755	0.766	0.759	0.928	0.735	0.624	0.553	0.522	0.846	1.136	1.196	1.195	1.273	1.311	1.121	0.844	0.636	0.702	0.782	0.883
hans	IS	-15	0.64	0.586	0.893	0.894	0.642	0.687	0.861	0.887	0.692	0.523	0.638	0.929	1.099	1.941	2.28	2.011	1.715	1.136	0.615	0.843	0.857	0.672	0.674	0.845	0.705	0.81	0.906	0.997	1.052	1.582	1.391	1.081	0.956	0.824	0.739	0.754	0.892	1.047	1.018	0.754	0.778	0.781	0.907	0.798	0.946	0.687	0.712
hans	IS	-12.5	0.409	0.495	0.623	0.571	0.522	0.634	0.916	0.874	0.572	0.493	0.835	0.835	1.239	2.137	2.49	2.124	1.365	0.904	1.019	0.927	0.868	0.561	0.568	0.608	0.812	0.841	1.115	1.12	1.361	1.281	1.102	0.966	0.847	0.824	1.158	0.72	0.543	0.735	0.764	0.551	0.748	0.878	0.83	0.776	0.871	0.892	0.822
hans	IS	-10	0.512	0.609	0.537	0.545	0.697	0.649	0.844	0.93	0.911	0.757	0.858	1.181	1.372	2.561	2.534	2.055	1.347	0.728	1.07	0.969	0.781	0.586	0.599	0.725	0.745	0.833	1.111	1.092	1.289	1.095	1.159	1.095	0.886	0.868	0.723	0.681	0.717	0.889	0.771	1.072	1.174	1.107	0.903	0.749	0.958	0.864	0.838
hans	IS	-7.5	0.588	0.628	0.553	0.552	0.628	0.567	0.693	0.796	0.835	0.618	0.665	1.25	1.785	2.558	2.201	1.556	0.992	0.856	0.846	0.968	0.776	0.764	0.814	0.74	0.933	0.921	1.029	1.295	1.191	0.916	1.266	1.24	1.11	0.978	1.061	1.126	1.09	0.96	0.883	0.818	0.736	0.833	0.815	0.62	0.8	0.868	0.842
hans	IS	-5	0.398	0.48	0.539	0.639	0.606	0.562	0.87	1.006	0.59	0.426	0.706	1.53	2.026	1.962	2.083	1.904	1.222	1.014	0.976	0.746	0.572	0.748	0.801	0.724	0.67	0.659	0.796	1.444	1.082	0.674	0.858	1.051	0.963	1.072	1.332	1.192	0.881	0.738	0.719	0.735	0.744	0.756	0.576	0.556	0.578	0.614	0.745
hans	IS	-2.5	0.222	0.233	0.234	0.383	0.414	0.457	0.742	0.677	0.495	0.376	0.41	0.984	1.879	3.118	3.843	1.966	1.45	0.922	0.585	0.453	0.53	0.596	0.578	0.731	0.689	0.557	0.645	1.14	1.057	0.798	0.651	0.605	0.763	0.984	1.054	0.768	0.799	0.755	0.778	0.681	0.933	0.869	0.865	0.639	0.523	0.704	0.877
hans	IS	0	0.383	0.206	0.25	0.284	0.22	0.26	0.342	0.375	0.316	0.319	0.417	0.598	1.164	2.535	3.51	2.133	1.516	1.008	0.87	0.616	0.471	0.546	0.551	0.636	0.637	0.491	0.587	0.833	0.792	0.729	0.575	0.504	0.632	0.89	0.905	0.848	0.663	0.814	0.717	0.803	0.675	0.591	0.926	0.796	0.488	0.719	0.945
hans	REM	2.5	0.402	0.255	0.314	0.335	0.35	0.302	0.344	0.448	0.438	0.508	0.65	0.703	1.109	2.025	2.005	1.709	1.42	0.959	1.374	0.852	0.704	0.988	0.809	0.731	0.918	0.923	0.788	0.743	0.782	0.67	0.484	0.564	0.581	0.613	0.794	0.605	0.544	0.497	0.72	0.764	0.603	0.537	0.713	0.664	0.605	0.497	0.609
hans	REM	5	0.196	0.252	0.239	0.299	0.356	0.365	0.378	0.478	0.454	0.398	0.389	0.549	1.012	2.169	2.175	1.945	1.772	1.313	2.181	1.538	0.854	1.045	0.63	0.562	0.716	0.765	0.663	0.914	1.03	0.525	0.728	0.648	0.582	0.523	0.609	0.65	0.68	0.62	0.717	0.876	0.978	0.936	0.822	0.767	0.68	0.739	0.656
hans	REM	7.5	0.125	0.154	0.178	0.204	0.251	0.247	0.273	0.456	0.378	0.249	0.354	0.61	0.968	1.52	2.2	2.17	1.809	1.377	1.111	1.581	1.045	0.783	0.424	0.422	0.532	0.567	0.424	0.579	0.72	0.518	0.499	0.462	0.548	0.745	0.604	0.731	0.679	0.669	0.623	0.888	1.03	0.988	0.868	0.542	0.612	0.637	0.649
hans	REM	10	0.237	0.129	0.175	0.199	0.227	0.263	0.279	0.387	0.314	0.342	0.489	0.534	0.901	1.78	1.963	2.358	1.509	1.032	0.981	1.187	1.147	0.887	0.96	0.901	0.599	0.438	0.462	0.502	0.553	0.544	0.483	0.55	0.532	0.544	0.534	0.662	0.657	0.657	0.693	0.741	0.681	0.686	0.747	0.62	0.669	0.621	0.464
hans	REM	12.5	0.236	0.149	0.166	0.253	0.27	0.234	0.365	0.328	0.345	0.374	0.565	0.771	1.073	1.702	2.218	2.017	1.359	1.026	1.486	1.071	0.669	0.95	1.22	1.024	0.699	0.428	0.501	0.532	0.483	0.512	0.674	0.671	0.447	0.595	0.707	0.785	1.074	0.982	0.639	0.459	0.533	0.707	0.533	0.581	0.692	0.694	0.531
hans	REM	15	0.296	0.197	0.164	0.198	0.192	0.204	0.324	0.259	0.238	0.289	0.459	0.567	0.944	1.875	2.394	1.93	1.997	2.01	1.501	0.878	0.665	0.446	0.591	0.546	0.407	0.382	0.388	0.401	0.317	0.452	0.634	0.851	0.591	0.493	0.459	0.619	0.803	0.861	0.735	0.715	0.721	0.744	0.512	0.463	0.724	0.84	0.506
hans	REM	17.5	0.305	0.205	0.187	0.151	0.126	0.151	0.143	0.237	0.238	0.306	0.39	0.388	0.549	1.015	1.542	2.102	2.109	2.389	2.403	2.157	1.12	0.914	0.985	0.847	0.705	0.338	0.361	0.438	0.39	0.336	0.608	0.711	0.52	0.257	0.444	0.692	0.714	0.74	0.619	0.686	0.797	0.732	0.58	0.608	0.73	0.624	0.651
hans	REM	20	0.359	0.268	0.208	0.215	0.201	0.206	0.271	0.314	0.327	0.244	0.269	0.407	0.74	1.271	2.387	2.407	3.049	2.494	1.517	1.49	0.905	0.613	0.58	0.494	0.48	0.33	0.29	0.334	0.278	0.327	0.382	0.434	0.45	0.529	0.617	0.589	0.533	0.546	0.454	0.606	0.614	0.61	0.377	0.413	0.557	0.573	0.515
hans	REM	22.5	0.269	0.219	0.193	0.307	0.27	0.189	0.289	0.337	0.297	0.346	0.307	0.389	0.697	1.291	2.168	2.225	2.868	2.965	1.732	1.017	1.122	0.905	0.689	0.58	0.57	0.603	0.475	0.509	0.634	0.608	0.569	0.535	0.513	0.801	0.956	0.437	0.57	1.047	0.854	0.444	0.419	0.446	0.521	0.712	0.602	0.723	0.517
hans	REM	25	0.2	0.231	0.24	0.274	0.286	0.345	0.285	0.257	0.214	0.214	0.257	0.396	0.443	1.034	2.001	1.746	3.465	3.278	1.86	1.788	1.511	1.282	0.676	0.406	0.565	0.743	0.445	0.436	0.647	0.693	0.637	0.65	0.71	0.903	1.014	0.699	0.919	1.298	1.104	0.562	0.478	0.582	0.637	0.715	0.557	0.475	0.621
hans	REM	27.5	0.315	0.337	0.249	0.282	0.298	0.229	0.231	0.229	0.26	0.32	0.255	0.248	0.36	0.71	0.977	2.336	3.73	3.532	2.614	1.697	1.288	1.122	1.008	1.316	0.94	1.039	0.813	0.603	0.741	0.776	0.6	0.797	0.82	0.881	1.067	1.133	0.997	0.751	0.755	0.783	0.508	0.6	0.607	0.659	0.595	0.548	0.823
hans	REM	30	0.347	0.272	0.225	0.292	0.187	0.167	0.269	0.236	0.266	0.271	0.229	0.227	0.323	0.503	0.867	2.102	2.61	2.551	2.521	2.797	2.436	2.264	2.411	1.503	1.193	1.231	0.686	0.672	0.659	0.762	0.612	0.6	0.655	0.735	1.013	1.004	1.042	0.794	0.685	0.782	0.801	1.063	1.176	1.043	1.056	0.905	1.102
hans	REM	32.5	0.283	0.343	0.303	0.385	0.416	0.308	0.251	0.223	0.26	0.266	0.251	0.287	0.524	0.885	1.402	1.872	1.79	2.524	2.636	2.626	2.019	1.611	1.136	0.86	1.137	0.823	0.531	0.615	0.599	0.458	0.498	0.593	0.478	0.374	0.527	0.757	0.956	0.897	0.77	0.827	0.694	0.565	0.81	0.699	0.782	1.279	1.382
hans	REM	35	0.201	0.299	0.285	0.28	0.287	0.3	0.251	0.364	0.317	0.291	0.294	0.353	0.441	0.83	1.415	2.219	1.615	2.283	2.437	1.742	1.848	1.51	1.216	0.932	1.072	0.973	0.888	0.806	0.703	0.606	0.728	0.754	0.677	0.592	0.654	0.895	0.901	0.814	0.743	0.845	0.686	0.555	0.616	0.786	0.815	1.1	1.198
hans	REM	37.5	0.261	0.276	0.279	0.243	0.242	0.339	0.398	0.316	0.253	0.343	0.331	0.491	0.623	0.763	1.816	2.685	2.579	1.932	1.31	1.025	1.231	1.217	0.884	0.748	0.684	0.509	0.595	0.384	0.406	0.528	0.472	0.507	0.725	0.487	0.553	0.754	0.57	0.715	0.749	0.717	0.822	0.703	0.787	0.628	0.643	0.605	0.658
hans	REM	40	0.208	0.231	0.247	0.237	0.235	0.24	0.322	0.235	0.234	0.284	0.476	0.549	0.649	0.977	1.884	2.816	2.106	1.739	1.377	1.591	1.954	1.241	0.726	0.615	0.549	0.551	0.5	0.505	0.461	0.66	0.614	0.528	0.53	0.39	0.898	1.026	1.009	0.953	0.681	0.595	0.663	0.637	0.811	0.781	0.579	0.711	0.819
Boris	IS	-15	1.093	0.709	1.194	1.59	1.51	1.758	2.115	1.358	1.112	1.158	0.747	0.897	1.841	2.402	2.445	1.973	1.15	1.34	1.457	1.022	1.208	1.592	1.47	0.961	1.206	1.349	1.653	1.368	0.918	1.245	1.046	0.782	1.226	1.613	1.812	1.414	0.985	2.006	1.805	1.358	1.392	1.275	0.794	0.871	1.345	1.063	0.914
Boris	IS	-12.5	0.977	0.867	1.517	1.514	1.43	1.349	1.79	1.744	0.777	0.854	0.828	0.8	1.652	2.876	2.113	1.05	1.077	1.445	1.768	1.374	1.177	1.124	1.261	1.329	1.777	2.215	1.767	1.378	1.137	1.01	1.169	1.37	1.21	1.344	1.256	1.115	1.709	2.054	1.662	1.138	0.833	1.04	0.816	0.88	0.897	0.922	1.027
Boris	IS	-10	0.473	0.669	0.524	0.96	1.119	0.932	0.753	0.943	0.953	0.641	0.423	0.794	1.938	2.652	2.932	2.15	1.27	1.445	1.028	0.884	1.041	0.97	0.895	1.469	1.929	2.513	1.861	1.191	1.336	1.26	1.362	1.513	1.227	0.815	0.712	1.483	1.531	0.781	0.801	0.927	0.713	0.841	0.846	0.826	0.634	0.915	0.906
Boris	IS	-7.5	0.355	0.613	0.439	0.633	1.049	0.811	0.713	0.743	0.584	0.45	0.628	0.872	1.63	3.045	3.774	1.627	0.954	0.587	0.439	0.611	0.763	1.088	0.814	0.899	0.814	1.279	1.45	1.205	0.982	0.738	0.873	0.697	0.993	0.966	0.922	0.949	1.216	1.28	1.089	0.76	1.052	0.739	0.801	0.708	0.932	0.97	1.124
Boris	IS	-5	0.624	0.571	0.667	0.808	0.852	0.683	0.601	0.676	0.719	1.087	1.488	1.633	1.251	2.247	3.246	2.124	0.965	0.609	0.613	0.846	0.737	1.046	0.933	0.783	1.098	1.043	1.404	1.353	1.178	1.058	1.091	1.103	1.255	1.139	0.709	0.639	1.116	1.248	1.426	1.145	1.609	1.48	1.359	1.245	1.137	1.165	1.049
Boris	IS	-2.5	0.326	0.664	0.892	0.459	0.322	0.468	0.66	0.702	0.973	0.94	1.167	0.848	1.084	3.515	3.611	2.58	1.625	0.751	0.548	0.81	0.882	0.767	0.692	0.953	1.207	1.24	0.921	0.737	1.099	0.945	0.657	0.674	1.114	1.106	0.858	0.699	0.723	0.951	0.869	0.955	0.871	1.122	1.271	1.106	0.515	0.63	0.797
Boris	IS	0	0.465	0.301	0.373	0.273	0.256	0.341	0.432	0.657	0.57	0.392	0.297	0.565	1.971	3.259	3.056	2.298	1.453	0.834	0.531	0.423	0.671	0.541	0.346	0.674	0.818	0.773	0.553	0.558	0.972	0.807	0.572	0.571	0.9	0.929	0.58	0.604	0.615	0.714	0.423	0.581	0.556	0.531	0.654	0.365	0.449	0.469	0.616
Boris	REM	2.5	0.377	0.227	0.232	0.194	0.205	0.32	0.318	0.421	0.336	0.277	0.289	0.439	0.934	2.318	2.893	3.421	1.772	0.957	0.501	0.604	0.675	0.591	0.722	1.191	0.674	0.307	0.399	0.878	1.328	1.267	0.871	1.397	0.877	1.039	1.107	0.801	0.537	0.453	0.851	1.067	0.535	0.418	0.483	0.676	0.737	0.7	0.447
Boris	REM	5	0.114	0.17	0.231	0.16	0.14	0.176	0.213	0.299	0.306	0.352	0.373	0.432	0.847	1.888	2.826	3.602	3.189	1.636	0.952	0.8	0.879	0.81	0.765	1.055	0.671	0.515	0.733	0.968	1.244	0.898	1.318	1.482	0.966	0.967	0.574	0.625	0.561	0.573	0.779	0.949	0.934	0.61	0.584	0.719	1.106	0.601	0.522
Boris	REM	7.5	0.223	0.31	0.3	0.23	0.185	0.186	0.33	0.422	0.453	0.555	0.658	0.594	1.013	2.001	2.317	1.548	2.662	2.715	1.792	1.002	1.415	1.611	1.264	1.162	0.62	0.656	0.663	0.884	0.926	0.77	1.141	1.003	1.024	1.419	0.958	0.835	0.974	0.99	1.167	1.036	0.719	0.966	0.944	1.103	1.028	0.757	1.08
Boris	REM	10	0.356	0.377	0.447	0.278	0.223	0.135	0.185	0.404	0.427	0.399	0.504	0.446	0.933	1.798	2.57	2.049	3.107	2.516	1.223	1.269	1.18	0.863	0.859	0.934	0.626	0.987	0.79	0.501	1.218	1.083	0.588	0.751	1.192	1.451	0.754	0.833	0.998	0.842	1.233	0.904	0.52	0.873	0.982	0.746	0.794	0.784	0.995
Boris	REM	12.5	0.451	0.467	0.556	0.409	0.299	0.427	0.529	0.419	0.495	0.522	0.46	0.628	1.582	2.512	2.115	1.091	2.696	4.293	2.757	1.862	1.946	1.569	1.476	0.865	0.492	0.671	0.649	0.752	0.876	0.815	0.699	0.723	1.006	1.669	1.469	1.061	1.57	1.273	1.228	1.124	0.828	0.605	0.565	0.675	0.614	0.704	0.458
Boris	REM	15	0.253	0.278	0.328	0.295	0.245	0.32	0.421	0.539	0.412	0.395	0.312	0.794	2.106	1.987	2.755	1.897	1.783	3.033	3.095	2.256	2.383	2.022	2.276	1.185	0.765	0.727	0.507	0.769	0.846	0.916	0.704	0.595	1.028	1.107	1.139	1.157	1.095	1.111	1.592	1.474	0.722	0.725	1.146	0.909	0.631	0.597	0.565
Boris	REM	17.5	0.272	0.265	0.236	0.293	0.243	0.169	0.499	0.725	0.401	0.337	0.323	0.781	1.406	1.542	2.137	3.239	2.52	1.94	2.469	2.123	1.932	2.206	1.704	1.006	0.928	0.436	0.561	0.716	0.723	0.619	0.873	0.701	0.587	0.763	0.845	0.667	0.738	0.985	1.16	0.805	0.434	0.971	1.504	0.952	0.638	0.518	0.529
Boris	REM	20	0.701	0.511	0.369	0.269	0.201	0.225	0.604	0.666	0.464	0.485	0.448	0.67	1.013	2.438	2.927	2.957	2.6	1.761	2.228	2.008	1.367	0.914	0.842	0.965	0.938	0.599	0.65	0.69	0.557	0.572	0.56	0.376	0.676	0.947	1.2	1.102	0.854	0.685	1.009	0.89	0.907	0.959	0.897	0.663	0.969	0.993	0.78
Boris	REM	22.5	0.598	0.613	0.42	0.288	0.258	0.231	0.394	0.711	0.801	0.543	0.652	1.482	2.944	3.198	2.224	2.378	1.283	0.676	1.341	1.963	1.005	0.919	1.13	1.294	1.561	1.723	1.078	1.232	1.538	1.379	1.01	0.597	0.636	0.667	0.644	0.771	0.958	0.811	1.193	1.37	1.228	1.422	0.942	0.797	1.258	1.011	0.784
Boris	REM	25	0.317	0.391	0.403	0.324	0.247	0.41	0.595	0.549	0.605	0.437	0.396	0.734	1.655	3.623	3.208	2.525	1.871	1.001	0.807	1.003	0.949	1.171	1.465	1.514	1.601	1.556	0.677	0.871	1.088	1.144	0.885	1.038	1.09	0.722	0.539	0.468	0.57	0.688	0.899	1.176	1.144	0.996	0.922	1.088	1.594	1.128	0.848
Boris	REM	27.5	0.518	0.515	0.46	0.326	0.35	0.621	0.538	0.825	0.615	0.495	0.474	1.081	1.79	2.471	2.245	2.025	1.966	1.011	0.664	0.707	0.662	0.597	0.579	0.635	0.532	0.517	0.544	0.672	0.908	0.711	0.489	0.724	0.973	0.825	0.729	0.998	1.248	0.947	0.709	0.873	0.728	0.594	0.757	1.19	0.833	0.667	0.775
Boris	REM	30	0.56	0.52	0.621	0.621	0.443	0.49	0.474	0.65	0.921	0.945	1.167	1.747	1.625	2.031	1.861	1.655	1.916	2.637	1.587	0.884	0.67	0.444	0.709	0.695	0.474	0.614	0.692	0.771	0.841	0.924	0.809	0.658	0.869	0.782	0.908	1.165	1.438	0.91	1.429	1.059	0.756	0.808	0.748	0.701	0.721	0.794	1.003
Boris	REM	32.5	0.42	0.197	0.207	0.287	0.147	0.182	0.27	0.663	0.551	0.418	0.457	0.737	1.305	2.291	2.147	2.344	1.89	1.765	1.376	1.043	0.985	0.931	1.549	1.948	0.773	0.541	0.63	0.677	0.688	0.74	0.725	0.788	0.567	0.624	0.97	0.912	0.868	0.919	0.768	0.503	0.918	0.814	0.527	0.796	0.867	0.842	0.861
Boris	REM	35	0.255	0.282	0.227	0.298	0.258	0.187	0.417	0.69	0.517	0.492	0.449	0.533	1.132	2.699	1.764	1.641	2.159	1.904	1.178	1.233	1.512	0.931	1.95	2.211	0.747	0.635	0.719	0.682	0.543	0.69	0.499	0.648	0.846	1.076	1.421	0.951	1.159	0.938	0.587	0.608	1.081	1.233	1	1.085	1.183	0.994	0.915
Boris	REM	37.5	0.731	0.503	0.294	0.146	0.137	0.139	0.399	0.576	0.395	0.472	0.561	0.852	2.125	2.602	1.28	0.81	2.165	2.882	1.355	1.234	1.363	1.398	0.808	0.757	0.797	0.765	0.57	0.393	0.613	0.771	0.7	0.764	1.006	1.065	1.147	0.661	0.919	1.171	0.984	0.926	0.693	0.61	0.691	0.882	0.716	0.606	0.706
Boris	REM	40	0.711	0.473	0.36	0.308	0.279	0.338	0.388	0.485	0.257	0.297	0.35	0.315	0.701	1.377	1.507	1.862	2.608	3.212	1.732	1.205	1.137	1.202	0.773	0.532	0.427	0.453	0.414	0.391	0.443	0.519	0.639	0.53	0.965	0.966	0.583	0.601	0.682	0.921	0.835	0.701	1.338	1.22	0.627	0.618	0.548	0.717	0.66
F25	IS	-15	0.242	0.233	0.164	0.197	0.117	0.326	0.38	0.259	0.209	0.348	0.312	0.305	0.366	0.562	1.159	1.658	1.397	1.124	1.331	0.998	0.674	0.671	0.695	0.718	0.682	0.519	0.628	0.729	0.634	0.79	0.834	0.657	0.693	1.113	1.117	0.886	0.798	1.125	1.367	1.055	1.221	1.095	1.367	1.298	1.168	1.232	1.143
F25	IS	-12.5	0.192	0.204	0.167	0.157	0.223	0.317	0.379	0.263	0.168	0.216	0.202	0.258	0.493	0.741	0.884	1.525	1.489	0.746	0.577	0.713	0.908	0.839	0.308	0.299	0.363	0.571	0.82	0.621	0.56	0.568	0.693	0.958	0.881	1.018	0.96	0.927	1.145	0.999	0.678	0.532	0.94	1.164	0.986	1.043	0.836	1.077	1.177
F25	IS	-10	0.181	0.143	0.129	0.14	0.26	0.265	0.453	0.264	0.242	0.254	0.246	0.266	0.518	0.87	0.88	1.3	0.892	0.756	1.255	0.924	0.703	0.764	0.799	0.868	0.629	0.607	0.524	0.56	0.773	0.696	0.472	0.584	0.769	1.05	1.265	1.083	1.379	1.103	0.895	1.199	1.079	1.301	1.107	1.017	0.844	0.928	1.369
F25	IS	-7.5	0.107	0.294	0.249	0.272	0.409	0.304	0.363	0.376	0.964	1.715	0.855	0.419	0.446	0.838	1.054	1.384	1.041	0.785	0.896	1.104	0.812	0.536	0.745	0.842	0.516	0.423	0.669	0.576	0.62	0.606	0.926	0.977	0.627	1.071	1.627	1.524	1.886	1.352	0.68	1.369	1.635	1.477	2.016	1.455	1.368	1.48	1.632
F25	IS	-5	0.414	0.463	0.344	0.246	0.351	0.464	0.604	0.606	1.053	1.922	0.759	0.688	0.747	0.985	1.346	0.942	0.724	0.977	0.664	0.684	0.567	0.488	0.758	0.988	0.601	0.483	0.767	0.579	0.76	0.798	1.067	1.082	0.854	1	1.224	0.808	1.035	1.263	1.05	1.318	1.148	1.185	1.778	1.942	1.919	1.699	1.671
F25	IS	-2.5	0.266	0.301	0.127	0.092	0.133	0.15	0.265	0.228	0.253	0.298	0.228	0.551	0.841	0.637	0.877	1.084	0.891	0.855	0.649	0.935	1.189	1.002	0.96	0.98	0.65	0.386	0.454	0.656	0.904	1.075	0.954	0.937	0.847	0.942	0.629	0.564	0.989	0.828	1.018	1.413	1.247	1.63	2.061	1.432	1.03	1.307	1.621
F25	IS	0	0.251	0.21	0.132	0.074	0.056	0.05	0.094	0.097	0.164	0.161	0.146	0.318	0.678	0.867	1.522	1.822	1	1.373	0.955	0.594	0.493	0.401	0.383	0.466	0.462	0.46	0.511	0.697	1.112	1.353	1.356	1.306	0.777	0.745	0.567	0.763	1.679	2.027	1.728	1.703	1.391	1.517	1.799	2.015	1.458	1.306	1.543
F25	REM	2.5	0.283	0.19	0.082	0.037	0.062	0.099	0.074	0.085	0.164	0.163	0.098	0.204	0.481	0.889	1.762	1.68	1.225	1.143	0.724	0.971	0.609	0.349	0.929	0.843	0.675	0.486	0.476	0.909	1.183	0.92	0.777	0.936	0.549	0.731	0.966	0.769	1.242	1.305	0.809	1.515	1.178	0.981	1.322	2.007	1.518	1.255	1.315
F25	REM	5	0.133	0.2	0.097	0.061	0.076	0.133	0.125	0.169	0.312	0.232	0.152	0.143	0.562	0.943	1.449	1.6	0.786	0.374	0.52	0.711	0.495	0.542	0.696	0.383	0.377	0.511	0.469	0.657	0.608	0.645	0.539	0.728	0.63	0.683	0.635	0.891	1.098	1.002	0.993	1.056	1.419	1.345	1.244	1.403	0.948	0.736	1.062
F25	REM	7.5	0.245	0.162	0.094	0.061	0.054	0.052	0.087	0.154	0.298	0.23	0.149	0.23	0.595	0.867	1.193	1.848	2.498	1.309	0.771	0.72	0.626	0.65	0.618	0.476	0.593	0.415	0.472	0.3	0.449	0.644	0.933	1.316	1.296	0.977	0.997	0.966	0.87	1.212	1.069	0.69	0.809	1.274	1.103	1.075	1.284	1.284	1.249
F25	REM	10	0.181	0.256	0.119	0.055	0.05	0.053	0.096	0.135	0.219	0.22	0.173	0.233	0.294	0.548	1.354	1.947	2.227	1.271	0.628	0.562	0.489	0.4	0.477	0.315	0.382	0.542	0.372	0.333	0.57	0.988	0.885	0.603	0.829	0.881	0.813	0.527	0.673	0.875	0.68	0.703	0.746	0.797	0.793	0.847	1.196	1.163	1.555
F25	REM	12.5	0.286	0.271	0.124	0.074	0.067	0.072	0.113	0.139	0.216	0.21	0.127	0.188	0.466	0.692	1.809	2.466	1.537	1.202	0.894	0.733	0.503	0.375	0.325	0.28	0.305	0.327	0.259	0.396	0.506	0.646	0.818	0.646	0.727	0.587	0.986	0.869	0.758	0.968	0.931	0.749	0.734	1.132	1.527	1.337	0.944	1.108	1.19
F25	REM	15	0.24	0.235	0.135	0.089	0.071	0.101	0.078	0.103	0.179	0.226	0.201	0.223	0.239	0.595	2.471	3.114	2.178	1.068	0.793	0.689	0.496	0.337	0.348	0.391	0.487	0.482	0.434	0.59	0.596	0.746	0.846	0.659	0.668	0.937	0.948	0.94	0.77	0.804	0.849	0.707	1.096	1.355	0.753	0.483	0.894	1.076	0.72
F25	REM	17.5	0.218	0.199	0.142	0.098	0.104	0.086	0.101	0.131	0.171	0.199	0.23	0.249	0.415	0.652	1.86	2.472	2.074	1.533	1.38	1.508	0.822	0.644	0.557	0.417	0.715	1.013	0.727	0.426	0.536	0.888	0.679	0.484	0.502	0.691	0.912	1.029	1.052	1.118	0.988	0.812	1.315	1.903	1.619	1.37	1.253	0.601	0.81
F25	REM	20	0.13	0.155	0.102	0.065	0.044	0.05	0.096	0.15	0.195	0.171	0.237	0.253	0.506	0.666	1.049	1.51	1.905	2.45	1.839	1.965	1.106	0.727	0.557	0.469	0.475	0.625	0.657	0.381	0.397	0.486	0.487	0.504	0.485	0.761	0.95	1.022	1.017	1.23	0.882	0.906	1.422	1.125	0.82	0.693	0.826	0.781	1.178
F25	REM	22.5	0.152	0.156	0.122	0.134	0.118	0.091	0.085	0.143	0.253	0.246	0.225	0.433	0.491	1.288	1.313	1.135	1.189	1.946	1.404	1.295	1.022	0.682	0.577	0.382	0.352	0.383	0.431	0.433	0.511	0.527	0.534	0.54	0.379	0.622	0.908	0.674	0.732	1.235	1.21	0.994	1.119	0.683	0.87	1.035	0.964	1.109	1.13
F25	REM	25	0.252	0.236	0.153	0.075	0.074	0.091	0.1	0.103	0.113	0.192	0.217	0.218	0.502	1.212	1.468	2.007	2.009	1.725	1.175	1.066	0.681	0.459	0.609	0.504	0.174	0.416	0.391	0.302	0.405	0.405	0.483	0.467	0.529	0.989	1.231	0.788	0.777	1.199	1.22	0.538	0.661	0.961	1.127	0.98	1.036	1.105	1.2
F25	REM	27.5	0.191	0.17	0.096	0.051	0.055	0.074	0.107	0.096	0.153	0.217	0.159	0.594	0.727	1.28	1.557	1.91	1.591	1.424	0.739	0.412	0.224	0.225	0.278	0.488	0.513	0.534	0.598	0.493	0.483	0.702	0.529	0.535	0.64	0.68	0.803	0.555	0.51	1.055	1.256	0.965	0.898	0.779	1.358	1.382	1.518	0.747	1.178
F25	REM	30	0.09	0.091	0.057	0.065	0.052	0.06	0.103	0.154	0.18	0.273	0.342	0.848	0.876	1.298	1.618	1.214	1.343	1.176	0.68	0.54	0.435	0.302	0.349	0.304	0.251	0.325	0.477	0.564	0.566	0.486	0.375	0.654	0.681	0.541	0.629	0.716	0.6	0.719	1.052	1.566	1.66	0.938	1.062	1.208	1.52	1.103	1.222
F25	REM	32.5	0.128	0.138	0.058	0.049	0.06	0.09	0.126	0.178	0.17	0.188	0.29	0.506	0.693	1.05	2.596	2.024	1.201	0.898	0.688	0.631	0.546	0.492	0.379	0.272	0.421	0.359	0.423	0.488	0.617	0.584	0.629	0.716	0.528	0.631	0.805	0.706	0.587	0.568	1.019	0.938	1.096	1.327	0.99	0.99	0.864	1.001	1.287
F25	REM	35	0.351	0.19	0.06	0.033	0.042	0.089	0.166	0.128	0.136	0.205	0.254	0.426	0.647	1.021	1.907	1.432	1.472	1.035	0.855	0.805	0.713	0.559	0.552	0.721	0.721	0.636	0.843	0.838	0.866	0.962	0.825	0.586	0.653	0.712	1.15	0.703	0.796	0.76	0.693	0.623	0.663	1.29	1.458	1.24	1.023	1.179	1.09
F25	REM	37.5	0.134	0.314	0.22	0.143	0.125	0.125	0.159	0.133	0.2	0.276	0.201	0.484	0.574	0.643	1.284	1.632	1.753	1.09	0.918	1.094	0.854	0.409	0.383	0.452	0.423	0.522	0.628	0.502	0.5	0.761	0.844	0.714	0.616	0.527	0.999	0.92	1.03	1.007	1.17	1.259	1.662	1.392	1.812	1.84	1.501	1.546	1.352
F25	REM	40	0.267	0.259	0.136	0.118	0.089	0.099	0.134	0.276	0.227	0.262	0.32	0.38	0.473	0.855	1.493	1.665	1.548	0.942	0.763	0.88	0.813	0.412	0.308	0.45	0.525	0.41	0.409	0.744	0.75	0.673	0.817	1.114	1.048	0.725	0.786	0.77	1.09	1.389	1.09	1.036	0.927	0.985	1.692	1.848	1.831	0.872	0.846
Stefan	IS	-15	0.665	0.844	0.828	0.746	0.689	0.722	1.307	0.929	1.002	1.14	0.94	0.989	1.012	1.239	1.437	1.859	2.404	1.722	1.643	1.613	1.129	1.609	2.119	1.563	1.711	2.431	1.879	1.997	2.488	1.916	1.294	1.53	1.503	1.708	1.847	1.314	1.073	1.35	1.743	1.731	1.582	1.244	1.022	1.066	1.22	1.082	1.227
Stefan	IS	-12.5	0.637	0.737	0.514	0.598	0.591	0.74	0.91	0.708	0.811	0.942	0.594	0.734	1.072	1.789	2.484	1.933	1.375	1.875	1.333	1.276	1.007	1.235	1.643	1.537	1.328	1.036	0.992	1.31	1.239	1.614	1.659	1.57	1.673	1.704	1.702	1.048	1.168	1.195	0.946	0.861	0.715	0.884	0.992	1.138	0.905	1.033	1.111
Stefan	IS	-10	0.44	0.748	0.646	0.726	0.757	0.837	0.994	0.902	0.685	0.7	0.856	1.013	1.255	1.871	2.214	1.828	1.635	1.461	1.259	1.055	1.022	1.213	1.745	2.072	2.425	2.159	1.428	1.393	1.477	1.318	0.93	1.209	0.978	1.228	1.551	1.085	1.251	1.176	1.044	1.028	0.949	0.989	1.197	1.189	1.218	1.404	1.429
Stefan	IS	-7.5	0.445	0.526	0.728	0.804	0.637	0.459	0.813	0.964	0.893	0.611	0.875	0.896	1.188	1.791	1.312	1.088	1.222	1.29	0.881	0.727	0.996	1.057	1.315	1.255	2.043	1.769	1.353	1.366	1.022	1.353	1.339	1.427	1.121	0.762	1.129	1.31	1.376	1.463	1.096	1.019	1.02	0.959	1.486	1.393	1.249	1.168	1.035
Stefan	IS	-5	0.495	0.517	0.55	0.621	0.594	0.528	0.681	0.795	0.902	0.734	0.86	0.95	1.262	1.488	1.291	1.205	1.297	1.487	1.409	1.328	1.439	1.034	0.734	1.145	1.544	1.414	1.072	1.179	1.079	1.262	1.133	0.867	1.259	1.474	1.443	1.368	1.288	1.084	1.109	1.135	0.753	1.072	1.337	1.003	1.35	1.076	0.681
Stefan	IS	-2.5	0.635	0.465	0.367	0.278	0.366	0.447	0.595	0.691	0.519	0.476	0.427	0.739	1.519	2.169	1.704	1.515	1.523	1.115	0.923	0.939	0.772	0.507	0.586	0.946	0.951	0.762	1.073	0.91	0.743	0.79	0.571	0.674	0.902	1.061	1.024	0.809	0.808	0.829	0.704	0.899	1.007	0.708	0.762	0.844	1.006	1.013	0.838
Stefan	IS	0	0.406	0.265	0.278	0.294	0.271	0.22	0.293	0.358	0.436	0.485	0.469	0.477	1.318	2.176	2.358	2.378	1.34	0.818	0.635	0.656	0.548	0.509	0.488	0.533	0.582	0.488	0.693	0.813	0.772	0.611	0.716	0.797	0.517	0.594	0.576	0.526	0.4	0.749	0.664	0.734	0.916	0.794	0.633	0.783	0.629	0.698	0.909
Stefan	REM	2.5	0.497	0.394	0.405	0.348	0.286	0.292	0.359	0.45	0.589	0.46	0.474	0.54	1.11	2.314	2.142	1.877	1.379	1.079	0.984	0.787	0.644	0.405	0.36	0.416	0.563	0.692	0.604	0.569	0.808	0.7	0.714	0.553	0.368	0.639	0.866	0.692	0.47	0.482	0.399	0.701	0.856	0.752	0.752	0.736	0.604	0.544	0.896
Stefan	REM	5	0.286	0.378	0.27	0.195	0.197	0.266	0.519	0.542	0.535	0.435	0.328	0.447	1.165	2.63	2.604	1.683	1.425	0.858	0.696	0.704	0.61	0.483	0.393	0.441	0.419	0.46	0.553	0.607	0.703	0.618	0.538	0.49	0.562	0.578	0.656	0.711	0.613	0.508	0.712	0.97	0.81	0.585	0.571	0.638	0.58	0.49	0.87
Stefan	REM	7.5	0.511	0.44	0.344	0.199	0.178	0.201	0.43	0.584	0.522	0.339	0.381	0.552	0.805	2.114	2.389	1.909	1.495	1.171	0.687	0.813	1.087	0.828	0.702	0.436	0.527	0.553	0.59	0.885	0.807	0.6	0.649	0.748	0.727	0.962	0.831	0.762	0.906	0.783	1.051	1.4	0.973	0.813	0.52	0.491	0.553	0.575	0.858
Stefan	REM	10	0.522	0.442	0.399	0.257	0.263	0.266	0.516	0.621	0.38	0.258	0.269	0.383	0.754	1.49	1.848	1.84	1.698	1.761	0.874	0.955	1.117	0.914	0.907	0.775	0.782	0.671	0.792	0.9	0.674	0.561	0.692	0.779	0.826	0.827	0.813	0.684	0.811	0.758	1.064	1.095	0.48	0.645	0.477	0.448	0.637	0.811	0.998
Stefan	REM	12.5	0.164	0.278	0.348	0.313	0.209	0.336	0.473	0.556	0.352	0.312	0.27	0.305	0.633	1.281	1.466	1.999	1.914	1.395	1.166	1.229	0.616	0.763	0.794	0.699	0.734	0.917	0.702	0.633	0.66	0.769	0.808	0.693	0.874	0.692	0.555	0.628	0.712	0.845	1.095	0.899	0.539	0.597	0.618	0.781	0.618	0.81	1.177
Stefan	REM	15	0.441	0.393	0.345	0.271	0.243	0.274	0.356	0.358	0.34	0.334	0.335	0.577	0.77	1.334	2.083	1.944	1.882	1.302	1.296	1.544	0.953	0.664	0.581	0.376	0.296	0.397	0.289	0.41	0.735	0.932	0.713	0.576	0.978	0.934	0.609	0.562	0.504	0.757	0.916	0.675	0.502	0.763	0.896	0.964	0.767	0.641	0.643
Stefan	REM	17.5	0.349	0.3	0.356	0.361	0.237	0.188	0.275	0.34	0.317	0.328	0.514	0.535	0.776	1.159	1.648	2.538	2.563	1.015	1.291	1.232	1.151	1.106	1.399	0.761	0.497	0.756	0.973	0.873	0.732	0.917	0.795	0.654	0.643	0.751	0.733	0.781	0.595	0.756	0.87	0.839	1.023	0.988	1.109	1.318	1.306	0.902	0.857
Stefan	REM	20	0.525	0.416	0.332	0.327	0.2	0.174	0.279	0.344	0.315	0.333	0.306	0.297	0.46	0.483	0.907	2.636	3.137	2.226	1.769	2.176	1.712	1.789	1.661	0.95	0.941	1.034	0.781	0.567	0.568	0.679	0.659	0.682	0.937	0.659	0.6	1.046	1.208	0.912	0.905	1.232	1.273	1.082	1.095	1.597	1.436	0.951	1.307
Stefan	REM	22.5	0.278	0.513	0.469	0.294	0.22	0.215	0.286	0.296	0.329	0.411	0.361	0.444	0.683	1.25	1.123	1.548	2.275	2.774	2.467	1.903	1.132	0.717	0.562	0.383	0.461	0.453	0.471	0.43	0.341	0.479	0.443	0.613	0.804	0.755	0.915	1.176	0.968	1.059	1.081	0.977	0.747	0.779	0.533	0.6	0.667	0.644	0.615
Stefan	REM	25	0.562	0.66	0.519	0.321	0.273	0.222	0.188	0.267	0.274	0.279	0.349	0.415	0.554	0.937	1.223	1.959	3.322	2.844	1.917	1.244	1.019	1.081	0.988	0.575	0.418	0.395	0.484	0.367	0.276	0.331	0.534	0.703	0.732	0.689	0.979	1.038	0.714	0.78	0.871	0.754	0.675	0.817	0.59	0.506	0.673	0.894	0.643
Stefan	REM	27.5	0.479	0.553	0.319	0.237	0.198	0.211	0.284	0.323	0.279	0.217	0.189	0.256	0.476	0.772	1.177	1.692	2.964	3.044	2.009	1.829	1.316	1.695	1.309	0.715	0.449	0.437	0.65	0.757	0.594	0.56	0.872	0.908	0.978	0.756	0.63	1.069	1.109	0.967	0.856	0.649	0.819	0.827	0.779	0.679	0.716	0.896	0.732
Stefan	REM	30	0.467	0.283	0.277	0.303	0.315	0.198	0.211	0.348	0.41	0.271	0.328	0.353	0.807	1.208	1.063	1.17	3.01	3.392	1.881	1.21	0.937	1.496	1.06	0.515	0.307	0.346	0.708	0.707	0.685	0.537	0.739	0.931	1.171	1.057	0.79	0.758	0.873	0.89	0.722	0.764	1.026	1.107	0.875	0.679	0.796	0.951	1.002
Stefan	REM	32.5	0.371	0.35	0.323	0.328	0.296	0.257	0.206	0.291	0.362	0.414	0.364	0.514	1.108	1.434	1.199	1.484	1.74	1.93	2.004	1.081	0.643	0.571	0.606	0.584	0.36	0.544	0.538	0.556	0.466	0.494	0.618	0.77	0.981	1.036	0.652	0.738	0.834	0.722	0.645	0.751	0.983	0.713	0.738	0.726	0.838	0.898	0.811
Stefan	REM	35	0.467	0.402	0.278	0.304	0.289	0.284	0.253	0.264	0.294	0.323	0.308	0.52	0.781	1.219	1.741	1.539	1.926	1.616	1.593	1.758	1.283	1.487	1.377	0.85	0.54	0.588	0.692	0.5	0.517	0.558	0.764	0.82	0.942	1.099	1.031	1.136	1.173	1.081	0.92	0.812	1.088	1.061	1.049	1.14	1.11	0.848	0.734
Stefan	REM	37.5	0.411	0.354	0.235	0.24	0.333	0.302	0.17	0.244	0.319	0.373	0.337	0.482	0.845	1.141	1.809	2.159	2.735	1.905	0.98	1.251	1.256	0.924	0.804	0.523	0.445	0.34	0.352	0.336	0.465	0.584	0.724	0.823	0.755	1.005	1.063	0.809	0.609	1.001	1.051	1.32	1.127	0.832	0.948	0.877	0.913	0.775	0.779
Stefan	REM	40	0.365	0.33	0.288	0.312	0.29	0.286	0.253	0.216	0.433	0.474	0.327	0.614	0.756	0.883	1.819	2.218	2.361	3.391	2.105	1.208	1.101	0.998	0.657	0.44	0.444	0.37	0.315	0.334	0.455	0.794	0.935	1.044	0.938	1.005	1.679	1.081	0.714	0.656	1.052	1.317	0.915	0.598	0.753	0.738	0.864	0.911	0.749
Fritz	IS	-15	0.593	0.748	0.83	0.577	0.664	0.843	0.726	0.859	0.852	0.916	0.854	1.225	1.923	2.027	2.43	2.078	1.752	1.339	0.946	0.963	1.564	1.494	1.244	1.294	1.45	1.293	1.584	1.49	1.321	1.366	1.34	1.259	1.202	1.433	1.125	1.12	1.392	1.559	1.022	1.353	1.12	1.127	1.304	1.357	1.203	1.09	0.992
Fritz	IS	-12.5	0.814	0.787	0.752	0.511	0.782	0.931	0.689	0.561	0.489	0.823	0.872	1.026	1.833	1.88	2.019	2.009	1.663	1.313	1.225	1.344	1.425	1.367	1.342	1.112	1.21	1.294	1.146	1.154	1.218	1.084	1.037	1.444	1.394	1.531	0.968	1.128	1.432	1.285	1.088	1.107	1.285	1.037	0.982	1.212	1.04	0.923	1.003
Fritz	IS	-10	0.671	0.657	0.582	0.815	0.872	0.77	0.903	0.706	0.578	0.906	1.203	1.764	2.664	2.181	1.621	1.847	1.094	1.056	1.131	1.308	0.882	1.187	1.733	1.61	1.081	1.039	1.16	0.87	1.011	0.594	0.693	0.737	1.117	1.409	0.922	0.97	0.947	1.297	0.961	0.658	0.8	1.067	1.49	0.951	0.745	0.713	1.302
Fritz	IS	-7.5	0.81	0.785	0.919	0.931	0.627	0.859	1.221	0.928	0.662	0.595	0.848	1.206	2.015	2.048	1.585	1.608	1.83	1.184	1.283	1.873	1.449	0.944	1.213	1.319	0.762	0.73	0.902	0.959	0.9	0.585	0.756	1.05	1.257	1.451	1.084	1.185	1.523	1.257	1.026	1.184	1.252	1.289	1.038	0.757	1.12	1.246	1.22
Fritz	IS	-5	1.03	0.909	0.791	0.66	0.665	0.768	0.771	0.514	0.562	0.807	1.01	1.357	1.762	1.889	1.803	1.355	1.172	0.818	0.848	1.564	1.486	0.929	0.888	0.792	0.627	0.741	0.596	0.827	0.991	0.821	0.766	0.855	1.343	1.034	1.175	1.553	1.905	1.344	1.299	1.512	1.408	1.1	0.785	0.893	1.366	1.613	1.459
Fritz	IS	-2.5	0.423	0.499	0.495	0.421	0.385	0.418	0.455	0.414	0.573	0.557	0.424	0.876	1.125	1.408	1.983	1.582	1.125	0.897	0.768	0.85	0.879	0.913	0.783	0.633	0.752	0.834	0.536	0.574	0.744	0.641	1.057	1.128	1.13	1.266	1.384	1.173	0.816	1.073	1.031	1.25	1.092	1.093	1.036	1.081	1.151	1.191	1.134
Fritz	IS	0	0.506	0.272	0.24	0.207	0.245	0.315	0.336	0.276	0.241	0.292	0.282	0.378	0.949	1.91	1.788	1.131	1.057	0.808	0.995	0.916	0.566	0.61	0.826	0.728	0.569	0.567	0.722	0.878	0.798	0.802	0.986	1.026	0.969	1.045	1.021	0.973	1.252	1.245	0.784	0.916	0.764	0.92	0.924	1.027	1.072	1.007	1.211
Fritz	REM	2.5	0.157	0.298	0.253	0.273	0.19	0.356	0.304	0.313	0.294	0.22	0.314	0.493	1.272	2.185	1.257	0.838	1.07	1.096	1.024	1.145	0.993	1.018	1.049	0.631	0.612	0.67	0.792	0.812	0.624	0.672	0.918	1.009	0.729	0.93	0.851	0.641	0.631	0.609	0.845	0.988	0.728	0.756	0.673	0.63	0.633	0.58	0.855
Fritz	REM	5	0.289	0.186	0.218	0.333	0.344	0.531	0.442	0.381	0.425	0.42	0.438	0.623	0.927	1.859	1.657	1.112	1.041	0.839	0.878	0.965	0.747	1.12	0.92	0.928	0.937	0.648	0.447	0.663	0.902	0.911	1.286	0.897	0.586	0.848	0.905	0.849	0.663	0.608	0.878	1.014	1.096	1.056	0.779	0.67	0.772	0.856	0.623
Fritz	REM	7.5	0.219	0.175	0.201	0.294	0.342	0.391	0.257	0.27	0.375	0.448	0.499	0.609	1.051	2.016	1.576	1.499	1.745	1.142	0.603	0.612	0.532	0.394	0.648	0.796	0.79	0.643	0.506	0.697	1.074	1.109	1.353	1.358	1.031	1.085	1.057	1.001	0.741	0.76	0.998	1.029	1.31	1.278	0.848	0.773	0.796	0.728	0.674
Fritz	REM	10	0.239	0.196	0.287	0.346	0.266	0.303	0.252	0.193	0.265	0.383	0.616	0.794	1.336	1.951	2.122	1.898	1.212	0.938	0.638	0.796	0.627	0.305	0.557	0.585	0.778	0.657	0.531	0.979	1.103	0.838	0.784	1.008	0.805	0.88	0.819	1.02	1.037	0.962	0.897	0.801	1.036	0.95	0.741	0.873	0.734	0.747	0.643
Fritz	REM	12.5	0.188	0.205	0.269	0.347	0.279	0.422	0.369	0.261	0.342	0.537	0.588	0.906	1.27	1.565	1.674	1.668	1.435	1.193	0.839	0.726	0.875	1.542	1.481	1.173	0.879	0.769	0.908	0.84	1.026	1.065	1.01	0.951	0.93	0.95	0.852	0.911	1.196	1.312	0.786	0.842	0.744	0.894	1.029	1.136	0.847	0.802	0.786
Fritz	REM	15	0.438	0.384	0.366	0.387	0.417	0.581	0.504	0.363	0.381	0.402	0.651	0.661	1.431	1.333	0.942	1.613	1.461	1.043	0.977	0.962	1.595	2.143	1.377	1.205	1.186	1.352	1.319	0.83	0.91	1.292	1.459	1.086	0.882	1.026	0.895	1.1	1.428	1.117	1.294	1.03	1.077	0.817	1.378	1.205	0.805	0.892	1.098
Fritz	REM	17.5	0.331	0.453	0.453	0.395	0.316	0.257	0.336	0.311	0.396	0.435	0.744	0.852	1.133	1.159	1.209	1.535	1.269	1.292	1.448	1.557	0.872	0.834	0.974	1.148	1.285	0.942	0.835	0.889	0.772	0.815	1.125	1.036	0.855	0.936	0.917	0.978	1.716	1.634	1.131	0.917	0.891	1.15	0.857	0.872	0.951	0.773	0.663
Fritz	REM	20	0.446	0.284	0.295	0.354	0.331	0.28	0.261	0.243	0.285	0.356	0.433	0.675	1.041	0.984	1.127	1.413	1.47	1.094	1.238	1.598	1.614	2.016	1.66	1.082	0.85	0.662	0.791	0.67	0.61	0.826	1.096	1.213	1.125	0.905	0.99	0.795	1.096	1.367	1.443	0.978	1.218	1.445	1.344	1.192	1.018	0.857	0.76
Fritz	REM	22.5	0.348	0.284	0.285	0.296	0.219	0.261	0.221	0.19	0.195	0.252	0.255	0.202	0.684	1.022	0.967	1.461	1.834	2.397	1.764	1.383	1.641	1.552	0.948	1.624	1.58	1.101	1.014	0.813	0.967	1.039	1.025	1.198	1.591	1.429	0.992	1.073	1.084	1.724	1.396	1.213	0.928	1.068	1.07	0.912	0.923	0.738	0.62
Fritz	REM	25	0.671	0.668	0.411	0.253	0.215	0.103	0.175	0.215	0.259	0.299	0.237	0.404	0.557	0.413	0.683	1.386	2.153	2.814	2.351	1.49	1.511	1.658	1.789	2.045	1.228	0.834	0.794	0.828	0.971	1.331	1.168	1.195	1.127	1.024	1.277	1.431	1.95	1.178	1.063	1.265	1.366	1.247	1.173	0.855	0.868	1.124	1.283
Fritz	REM	27.5	1.033	0.792	0.369	0.197	0.195	0.162	0.201	0.225	0.225	0.278	0.436	0.51	0.955	0.962	0.961	1.117	1.016	1.274	1.998	1.788	1.336	1.058	0.986	0.801	0.58	0.422	0.642	0.933	0.805	1.096	1.175	0.919	0.97	0.957	0.834	1.179	1.257	0.919	0.945	1.01	0.909	0.951	1.106	0.776	0.918	1.522	1.359
Fritz	REM	30	0.397	0.434	0.376	0.328	0.317	0.257	0.261	0.277	0.248	0.29	0.418	0.59	0.805	1.107	1.12	1.293	1.456	1.757	2.11	2.133	1.226	0.703	1.007	0.926	0.731	0.834	0.921	1.056	0.74	1.069	1.183	0.869	0.932	1.233	1.171	1.515	0.978	1.186	0.895	0.836	1.12	0.95	0.957	1.095	0.974	1.199	0.858
Fritz	REM	32.5	0.352	0.464	0.415	0.303	0.244	0.243	0.217	0.209	0.206	0.158	0.162	0.351	0.614	0.982	1.42	1.868	1.964	2.779	2.089	1.805	1.051	1.131	0.9	0.765	0.732	0.81	0.958	0.807	0.611	0.739	1.007	0.912	1.144	0.947	0.913	0.953	1.259	1.172	0.922	0.964	1.059	1.048	1.22	0.839	0.976	1.051	0.936
Fritz	REM	35	0.323	0.269	0.234	0.257	0.287	0.317	0.275	0.19	0.145	0.143	0.228	0.297	0.443	0.86	1.605	1.682	1.646	1.851	1.961	1.96	1.377	1.512	1.24	0.81	0.673	0.707	0.606	0.734	0.611	0.717	0.547	0.722	1.046	1.099	0.706	0.871	1.3	1.194	1.105	1.439	1.731	1.601	1.564	0.946	0.741	0.805	1.054
Fritz	REM	37.5	0.262	0.246	0.227	0.219	0.217	0.226	0.264	0.189	0.143	0.193	0.314	0.321	0.324	0.651	1.682	2.193	1.942	1.567	1.822	1.605	1.367	1.375	1.401	0.925	0.717	0.574	0.745	0.783	0.661	0.696	0.909	1.409	1.903	1.381	1.01	0.954	0.902	0.925	0.859	1.345	1.807	2.309	2.006	1.201	0.964	0.953	1.049
Fritz	REM	40	0.478	0.379	0.266	0.164	0.172	0.237	0.226	0.185	0.162	0.258	0.29	0.354	0.554	0.805	1.771	2.067	2.186	2.639	2.333	1.683	1.214	1.234	1.138	0.635	0.577	0.571	0.535	0.649	0.601	0.623	0.939	1.336	1.621	1.571	1.437	1.275	1.172	1.053	0.926	0.975	0.713	0.782	1.051	1.049	0.724	0.78	0.645
[truncated: 4 more columns]

## Sheet: Supplementary_Figure_2d_bottom
#	state	time	DF/F
0	IS	-15	1.93966
0	IS	-12.5	2.44751
0	IS	-10	0.824615
0	IS	-7.5	2.61084
0	IS	-5	1.9446
0	IS	-2.5	3.57887
0	IS	0	3.90738
0	REM	2.5	2.84372
0	REM	5	4.89404
0	REM	7.5	4.71661
0	REM	10	4.53168
0	REM	12.5	3.8928
0	REM	15	2.88064
0	REM	17.5	3.75605
0	REM	20	4.91873
0	REM	22.5	7.34096
0	REM	25	3.53042
0	REM	27.5	3.32027
0	REM	30	7.05711
0	REM	32.5	8.53555
0	REM	35	6.47779
0	REM	37.5	3.63014
0	REM	40	4.35391
1	IS	-15	0.903221
1	IS	-12.5	-0.341389
1	IS	-10	0.927682
1	IS	-7.5	-0.275568
1	IS	-5	-0.196377
1	IS	-2.5	1.04159
1	IS	0	0.00252257
1	REM	2.5	2.95092
1	REM	5	1.72
1	REM	7.5	-1.11106
1	REM	10	1.71616
1	REM	12.5	2.31654
1	REM	15	-0.170779
1	REM	17.5	-0.363739
1	REM	20	2.86317
1	REM	22.5	5.3291
1	REM	25	13.7206
1	REM	27.5	8.28819
1	REM	30	1.86395
1	REM	32.5	1.88649
1	REM	35	3.9863
1	REM	37.5	6.69535
1	REM	40	6.8023
2	IS	-15	-0.17299
2	IS	-12.5	-0.736952
2	IS	-10	-1.41757
2	IS	-7.5	-1.54015
2	IS	-5	-1.112
2	IS	-2.5	-1.10238
2	IS	0	-1.71665
2	REM	2.5	-0.737089
2	REM	5	-1.6382
2	REM	7.5	-0.948524
2	REM	10	-1.3889
2	REM	12.5	-1.15447
2	REM	15	-1.43537
2	REM	17.5	-0.291054
2	REM	20	-2.15258
2	REM	22.5	-0.851669
2	REM	25	0.942514
2	REM	27.5	0.390775
2	REM	30	2.51737
2	REM	32.5	0.827398
2	REM	35	-0.332877
2	REM	37.5	2.81453
2	REM	40	3.98639
3	IS	-15	0.207919
3	IS	-12.5	2.42991
3	IS	-10	0.519305
3	IS	-7.5	-0.279878
3	IS	-5	2.34676
3	IS	-2.5	2.61721
3	IS	0	1.32668
3	REM	2.5	2.3944
3	REM	5	4.0727
3	REM	7.5	3.20012
3	REM	10	1.20021
3	REM	12.5	3.23008
3	REM	15	1.17478
3	REM	17.5	3.76484
3	REM	20	6.03828
3	REM	22.5	5.99853
3	REM	25	6.0068
3	REM	27.5	3.63661
3	REM	30	3.89922
3	REM	32.5	2.31852
3	REM	35	8.66206
3	REM	37.5	6.94458
3	REM	40	6.25504
4	IS	-15	1.19189
4	IS	-12.5	2.9504
4	IS	-10	2.84394
4	IS	-7.5	1.88362
4	IS	-5	2.39348
4	IS	-2.5	3.99334
4	IS	0	6.40986
4	REM	2.5	6.03651
4	REM	5	2.10377
4	REM	7.5	5.43777
4	REM	10	5.23222
4	REM	12.5	4.24555
4	REM	15	6.34005
4	REM	17.5	6.53079
4	REM	20	7.53273
4	REM	22.5	9.79743
4	REM	25	15.9346
4	REM	27.5	15.4507
4	REM	30	11.5109
4	REM	32.5	7.51686
4	REM	35	8.39804
4	REM	37.5	10.4692
4	REM	40	4.46383
5	IS	-15	-1.1587
5	IS	-12.5	-0.668554
5	IS	-10	-3.22907
5	IS	-7.5	-1.50849
5	IS	-5	-1.40053
5	IS	-2.5	-0.455413
5	IS	0	-0.649304
5	REM	2.5	0.194499
5	REM	5	-1.62427
5	REM	7.5	3.93787
5	REM	10	2.31127
5	REM	12.5	3.23908
5	REM	15	2.15398
5	REM	17.5	6.45175
5	REM	20	3.06609
5	REM	22.5	2.13796
5	REM	25	4.60113
5	REM	27.5	1.01128
5	REM	30	7.66193
5	REM	32.5	9.94662
5	REM	35	0.617247
5	REM	37.5	1.0094
5	REM	40	5.88008
6	IS	-15	-2.03679
6	IS	-12.5	-2.44089
6	IS	-10	-2.62642
6	IS	-7.5	-3.82058
6	IS	-5	-2.00254
6	IS	-2.5	-1.8501
6	IS	0	-1.0412
6	REM	2.5	-1.05969
6	REM	5	-2.57715
6	REM	7.5	-0.998029
6	REM	10	-0.10426
6	REM	12.5	-0.0226152
6	REM	15	0.495523
6	REM	17.5	-0.498409
6	REM	20	0.998866
6	REM	22.5	-0.645137
6	REM	25	-0.0726769
6	REM	27.5	2.48755
6	REM	30	3.2655
6	REM	32.5	1.65242
6	REM	35	3.85668
6	REM	37.5	8.97874
6	REM	40	3.33635
7	IS	-15	-3.46698
7	IS	-12.5	-1.30687
7	IS	-10	-4.46326
7	IS	-7.5	-1.6365
7	IS	-5	-3.27566
7	IS	-2.5	-2.27692
7	IS	0	-3.56873
7	REM	2.5	-0.16768
7	REM	5	-1.0226
7	REM	7.5	-2.02394
7	REM	10	-2.01709
7	REM	12.5	-1.85116
7	REM	15	-0.0574479
7	REM	17.5	-1.63892
7	REM	20	-3.89899
7	REM	22.5	-1.47473
7	REM	25	1.31295
7	REM	27.5	-2.38686
7	REM	30	-1.23366
7	REM	32.5	0.226097
7	REM	35	-1.01043
7	REM	37.5	3.07126
7	REM	40	1.47367
8	IS	-15	-2.91191
8	IS	-12.5	-1.97776
8	IS	-10	-0.00348172
8	IS	-7.5	0.158382
8	IS	-5	0.529194
8	IS	-2.5	0.269783
8	IS	0	-0.107429
8	REM	2.5	2.63168
8	REM	5	2.24942
8	REM	7.5	0.495495
8	REM	10	1.48911
8	REM	12.5	5.40202
8	REM	15	10.0333
8	REM	17.5	12.8859
8	REM	20	7.58826
8	REM	22.5	6.80714
8	REM	25	9.34331
8	REM	27.5	9.13779
8	REM	30	3.45603
8	REM	32.5	9.03319
8	REM	35	5.74477
8	REM	37.5	1.47105
8	REM	40	1.44082
9	IS	-15	-1.10968
9	IS	-12.5	-1.27177
9	IS	-10	0.487121
9	IS	-7.5	-2.03892
9	IS	-5	-2.10171
9	IS	-2.5	-2.02754
9	IS	0	-1.52707
9	REM	2.5	-0.140885
9	REM	5	3.93849
9	REM	7.5	0.847812
9	REM	10	2.25396
9	REM	12.5	1.02394
9	REM	15	3.53267
9	REM	17.5	2.7753
9	REM	20	0.335943
9	REM	22.5	-0.288773
9	REM	25	-0.676928
9	REM	27.5	-1.88998
9	REM	30	-0.00321467
9	REM	32.5	1.76343
9	REM	35	3.52071
9	REM	37.5	1.24991
9	REM	40	-1.84912
10	IS	-15	-1.61668
10	IS	-12.5	-1.37324
10	IS	-10	-2.32125
10	IS	-7.5	-0.579839
10	IS	-5	-2.94447
10	IS	-2.5	-0.31321
10	IS	0	-0.166706
10	REM	2.5	-0.560109
10	REM	5	1.1913
10	REM	7.5	-0.709652
10	REM	10	2.42437
10	REM	12.5	2.75337
10	REM	15	12.8141
10	REM	17.5	10.447
10	REM	20	8.94856
10	REM	22.5	8.74593
10	REM	25	7.73799
10	REM	27.5	10.4512
10	REM	30	0.293374
10	REM	32.5	10.9082
10	REM	35	13.3629
10	REM	37.5	1.58424
10	REM	40	6.85917
11	IS	-15	-4.42498
11	IS	-12.5	-3.23774
11	IS	-10	-3.94712
11	IS	-7.5	-2.26849
11	IS	-5	1.00403
11	IS	-2.5	-0.798242
11	IS	0	0.80629
11	REM	2.5	-3.0937
11	REM	5	3.0326
11	REM	7.5	3.4762
11	REM	10	5.33015
11	REM	12.5	1.88744
11	REM	15	6.28148
11	REM	17.5	14.4333
11	REM	20	18.7348
11	REM	22.5	9.43949
11	REM	25	-2.62233
11	REM	27.5	-0.185229
11	REM	30	2.74299
11	REM	32.5	5.86197
11	REM	35	4.99658
11	REM	37.5	4.99344
11	REM	40	1.7226
12	IS	-15	-3.03175
12	IS	-12.5	-2.29724
12	IS	-10	-4.27551
12	IS	-7.5	-2.52619
12	IS	-5	1.48031
12	IS	-2.5	1.33895
12	IS	0	-0.120203
12	REM	2.5	-1.19403
12	REM	5	2.72861
12	REM	7.5	-0.54785
12	REM	10	-0.706625
12	REM	12.5	11.2031
12	REM	15	9.08671
12	REM	17.5	-0.652738
12	REM	20	-0.074714
12	REM	22.5	2.78856
12	REM	25	3.79116
12	REM	27.5	12.3611
12	REM	30	12.1704
12	REM	32.5	10.3271
12	REM	35	5.92979
12	REM	37.5	9.38813
12	REM	40	12.2554
13	IS	-15	-2.35265
13	IS	-12.5	-3.59978
13	IS	-10	0.862656
13	IS	-7.5	1.26562
13	IS	-5	1.86211
13	IS	-2.5	0.637489
13	IS	0	1.41634
13	REM	2.5	3.75296
13	REM	5	-0.295383
13	REM	7.5	-0.0622667
13	REM	10	-0.157168
13	REM	12.5	6.94616
13	REM	15	7.19238
13	REM	17.5	2.69042
13	REM	20	2.02022
13	REM	22.5	1.69383
13	REM	25	4.74387
13	REM	27.5	10.3226
13	REM	30	6.44233
13	REM	32.5	7.13456
13	REM	35	10.6489
13	REM	37.5	13.9832
13	REM	40	14.3594
14	IS	-15	0.536767
14	IS	-12.5	1.60061
14	IS	-10	2.00323
14	IS	-7.5	1.34519
14	IS	-5	-0.0514942
14	IS	-2.5	2.34543
14	IS	0	1.99629
14	REM	2.5	2.05456
14	REM	5	2.37448
14	REM	7.5	3.48971
14	REM	10	5.44072
14	REM	12.5	5.33403
14	REM	15	3.39184
14	REM	17.5	6.42856
14	REM	20	11.9231
14	REM	22.5	6.7061
14	REM	25	5.16769
14	REM	27.5	4.34655
14	REM	30	5.48288
14	REM	32.5	3.1508
14	REM	35	3.36862
14	REM	37.5	3.57941
14	REM	40	2.63815
15	IS	-15	0.423581
15	IS	-12.5	1.12605
15	IS	-10	1.58383
15	IS	-7.5	-0.0652742
15	IS	-5	0.786135
15	IS	-2.5	1.0537
15	IS	0	1.88669
15	REM	2.5	0.310153
15	REM	5	1.27701
15	REM	7.5	-0.747509
15	REM	10	3.64487
15	REM	12.5	1.58562
15	REM	15	0.602745
15	REM	17.5	4.25136
15	REM	20	2.99384
15	REM	22.5	4.1502
15	REM	25	8.21683
15	REM	27.5	2.5643
15	REM	30	3.10176
15	REM	32.5	6.16818
15	REM	35	3.66867
15	REM	37.5	6.71298
15	REM	40	5.1211
16	IS	-15	1.45769
16	IS	-12.5	0.192471
16	IS	-10	-0.255325
16	IS	-7.5	-0.392883
16	IS	-5	-0.0655422
16	IS	-2.5	2.38304
16	IS	0	1.14765
16	REM	2.5	7.08266
16	REM	5	7.29648
16	REM	7.5	8.68521
16	REM	10	10.8077
16	REM	12.5	10.3372
16	REM	15	6.18438
16	REM	17.5	5.59301
16	REM	20	5.0977
16	REM	22.5	5.49436
16	REM	25	6.57039
16	REM	27.5	6.15212
16	REM	30	8.37691
16	REM	32.5	10.4589
16	REM	35	6.62715
16	REM	37.5	7.90393
16	REM	40	3.31017
17	IS	-15	0.569043
17	IS	-12.5	1.72835
17	IS	-10	-0.498709
17	IS	-7.5	0.1248
17	IS	-5	0.02889
17	IS	-2.5	4.7784
17	IS	0	-0.127805
17	REM	2.5	0.358543
17	REM	5	3.27691
17	REM	7.5	1.12112
17	REM	10	3.26772
17	REM	12.5	6.04264
17	REM	15	7.90461
17	REM	17.5	7.49755
17	REM	20	5.21536
17	REM	22.5	6.20547
17	REM	25	8.1793
17	REM	27.5	9.66393
17	REM	30	7.55602
17	REM	32.5	17.0699
17	REM	35	12.838
17	REM	37.5	9.91893
17	REM	40	9.60947
18	IS	-15	1.87837
18	IS	-12.5	-0.0659596
18	IS	-10	-1.75053
18	IS	-7.5	-1.74172
18	IS	-5	-0.408114
18	IS	-2.5	-0.852689
18	IS	0	-0.954961
18	REM	2.5	2.21413
18	REM	5	-0.058282
18	REM	7.5	3.01112
18	REM	10	2.98484
18	REM	12.5	1.45579
18	REM	15	2.18273
18	REM	17.5	1.23002
18	REM	20	5.94027
18	REM	22.5	6.92316
18	REM	25	4.04881
18	REM	27.5	7.47626
18	REM	30	10.1044
18	REM	32.5	7.2557
18	REM	35	7.93637
18	REM	37.5	10.0726
18	REM	40	10.7144
19	IS	-15	-1.46259
19	IS	-12.5	0.308004
19	IS	-10	1.44751
19	IS	-7.5	1.14451
19	IS	-5	1.43382
19	IS	-2.5	1.87214
19	IS	0	1.8499
19	REM	2.5	5.14147
19	REM	5	4.27651
19	REM	7.5	4.80196
19	REM	10	4.23222
19	REM	12.5	5.67945
19	REM	15	9.4425
19	REM	17.5	3.06505
19	REM	20	7.83545
19	REM	22.5	4.74361
19	REM	25	7.85442
19	REM	27.5	7.88884
19	REM	30	2.85966
19	REM	32.5	6.02039
19	REM	35	5.474
19	REM	37.5	2.60439
19	REM	40	5.43444
20	IS	-15	1.24703
20	IS	-12.5	0.2667
20	IS	-10	1.24439
20	IS	-7.5	-0.804134
20	IS	-5	0.490043
20	IS	-2.5	1.27204
20	IS	0	-0.88696
20	REM	2.5	1.91524
20	REM	5	-0.211492
20	REM	7.5	0.709879
20	REM	10	3.04158
20	REM	12.5	1.41826
20	REM	15	2.62037
20	REM	17.5	3.00139
20	REM	20	5.72191
20	REM	22.5	3.67257
20	REM	25	5.158
20	REM	27.5	3.48069
20	REM	30	4.35878
20	REM	32.5	5.23136
20	REM	35	2.92904
20	REM	37.5	5.66335
20	REM	40	4.67627
21	IS	-15	-0.819218
21	IS	-12.5	-0.925956
21	IS	-10	-2.1198
21	IS	-7.5	-1.52606
21	IS	-5	-2.04038
21	IS	-2.5	0.447279
21	IS	0	1.66773
21	REM	2.5	-0.348622
21	REM	5	-0.595349
21	REM	7.5	0.911853
21	REM	10	3.44231
21	REM	12.5	1.48031
21	REM	15	1.64929
21	REM	17.5	0.210825
21	REM	20	3.11261
21	REM	22.5	2.08787
21	REM	25	3.55536
21	REM	27.5	3.66714
21	REM	30	5.60138
21	REM	32.5	3.91632
21	REM	35	2.86791
21	REM	37.5	0.781697
21	REM	40	1.73177
22	IS	-15	3.31751
22	IS	-12.5	2.58978
22	IS	-10	3.74348
22	IS	-7.5	4.57493
22	IS	-5	7.89862
22	IS	-2.5	6.6349
22	IS	0	8.09289
22	REM	2.5	11.118
22	REM	5	11.5512
22	REM	7.5	12.9241
22	REM	10	16.6081
22	REM	12.5	20.9147
22	REM	15	9.31154
22	REM	17.5	6.8941
22	REM	20	12.24
22	REM	22.5	10.7015
22	REM	25	8.60359
22	REM	27.5	15.4437
22	REM	30	11.5254
22	REM	32.5	19.1152
22	REM	35	10.7054
22	REM	37.5	15.0206
22	REM	40	22.25
23	IS	-15	-1.93982
23	IS	-12.5	-3.27159
23	IS	-10	-1.20764
23	IS	-7.5	0.120066
23	IS	-5	-3.2099
23	IS	-2.5	-3.0933
23	IS	0	-0.304836
23	REM	2.5	-0.0647482
23	REM	5	-0.313707
23	REM	7.5	4.39759
23	REM	10	-1.58793
23	REM	12.5	1.26632
23	REM	15	0.393436
23	REM	17.5	0.4253
23	REM	20	-0.650556
23	REM	22.5	4.26747
23	REM	25	1.4374
23	REM	27.5	3.94495
23	REM	30	14.8026
23	REM	32.5	20.393
23	REM	35	8.97304
23	REM	37.5	4.5867
23	REM	40	8.40537
24	IS	-15	1.52096
24	IS	-12.5	2.49731
24	IS	-10	2.32727
24	IS	-7.5	0.592329
24	IS	-5	3.82961
24	IS	-2.5	5.44209
24	IS	0	4.66461
24	REM	2.5	8.97631
24	REM	5	9.80514
24	REM	7.5	14.242
24	REM	10	10.8121
24	REM	12.5	9.86475
24	REM	15	12.2692
24	REM	17.5	18.8911
24	REM	20	26.164
24	REM	22.5	17.4709
24	REM	25	19.9021
24	REM	27.5	26.8651
24	REM	30	8.31283
24	REM	32.5	11.5807
24	REM	35	10.5331
24	REM	37.5	13.7243
24	REM	40	15.2358
25	IS	-15	1.55037
25	IS	-12.5	2.63455
25	IS	-10	2.85173
25	IS	-7.5	3.81509
25	IS	-5	3.73559
25	IS	-2.5	7.52025
25	IS	0	5.52001
25	REM	2.5	8.28062
25	REM	5	1.84268
25	REM	7.5	1.36708
25	REM	10	-0.40698
25	REM	12.5	12.209
25	REM	15	17.6177
25	REM	17.5	22.9921
25	REM	20	6.93551
25	REM	22.5	20.4515
25	REM	25	19.2216
25	REM	27.5	15.2784
25	REM	30	5.73966
25	REM	32.5	17.8163
25	REM	35	28.8823
25	REM	37.5	26.8491
25	REM	40	14.9641
26	IS	-15	-0.464968
26	IS	-12.5	5.3298
26	IS	-10	-2.53962
26	IS	-7.5	-3.86886
26	IS	-5	0.657881
26	IS	-2.5	14.9995
26	IS	0	17.2818
26	REM	2.5	9.97123
26	REM	5	8.40973
26	REM	7.5	1.3061
26	REM	10	6.34601
26	REM	12.5	2.07661
26	REM	15	0.00494946
26	REM	17.5	3.85815
26	REM	20	14.4874
26	REM	22.5	21.7005
26	REM	25	8.59402
26	REM	27.5	0.934781
26	REM	30	-3.83733
26	REM	32.5	-4.31744
26	REM	35	-0.550225
26	REM	37.5	0.554447
26	REM	40	-0.286725
27	IS	-15	1.149
27	IS	-12.5	6.46489
27	IS	-10	8.58779
27	IS	-7.5	9.69606
27	IS	-5	5.89552
27	IS	-2.5	0.972634
27	IS	0	1.64497
27	REM	2.5	1.91345
27	REM	5	4.1903
27	REM	7.5	3.93128
27	REM	10	5.87226
27	REM	12.5	9.07908
27	REM	15	8.36199
27	REM	17.5	9.12883
27	REM	20	4.03404
27	REM	22.5	12.6008
27	REM	25	13.0541
27	REM	27.5	8.97327
27	REM	30	7.91041
27	REM	32.5	10.3102
27	REM	35	12.4135
27	REM	37.5	6.74159
27	REM	40	6.11224
28	IS	-15	-0.456807
28	IS	-12.5	-1.63102
28	IS	-10	-1.35283
28	IS	-7.5	3.61544
28	IS	-5	1.71253
28	IS	-2.5	0.951446
28	IS	0	4.22497
28	REM	2.5	1.14563
28	REM	5	3.6738
28	REM	7.5	-0.694677
28	REM	10	0.252058
28	REM	12.5	2.49568
28	REM	15	-0.0551583
28	REM	17.5	1.49942
28	REM	20	7.21216
28	REM	22.5	8.54543
28	REM	25	2.82405
28	REM	27.5	2.29807
28	REM	30	3.20539
28	REM	32.5	1.3072
28	REM	35	2.51
28	REM	37.5	3.13699
28	REM	40	2.34614
29	IS	-15	5.12546
29	IS	-12.5	7.94713
29	IS	-10	5.89426
29	IS	-7.5	-0.213093
29	IS	-5	0.995411
29	IS	-2.5	1.30619
29	IS	0	4.76102
29	REM	2.5	12.8452
29	REM	5	9.58718
29	REM	7.5	4.78735
29	REM	10	7.59477
29	REM	12.5	3.03022
29	REM	15	6.2598
29	REM	17.5	6.46572
29	REM	20	10.4968
29	REM	22.5	5.25932
29	REM	25	6.95843
29	REM	27.5	6.87721
29	REM	30	4.18019
29	REM	32.5	2.87678
29	REM	35	3.77853
29	REM	37.5	5.6339
29	REM	40	3.939
30	IS	-15	4.77004
30	IS	-12.5	4.14078
30	IS	-10	6.77277
30	IS	-7.5	6.18331
30	IS	-5	6.88629
30	IS	-2.5	4.47398
30	IS	0	4.88779
30	REM	2.5	6.24592
30	REM	5	6.79867
30	REM	7.5	6.03603
30	REM	10	9.9925
30	REM	12.5	12.8298
30	REM	15	15.3606
30	REM	17.5	16.8098
30	REM	20	16.6278
30	REM	22.5	19.531
30	REM	25	21.423
30	REM	27.5	16.9213
30	REM	30	19.6508
30	REM	32.5	15.2114
30	REM	35	15.3912
30	REM	37.5	20.5411
30	REM	40	16.4017
31	IS	-15	0.967731
31	IS	-12.5	2.76971
31	IS	-10	0.885895
31	IS	-7.5	0.463702
31	IS	-5	2.51915
31	IS	-2.5	0.963552
31	IS	0	1.59357
31	REM	2.5	2.51442
31	REM	5	3.49001
31	REM	7.5	5.54479
31	REM	10	5.30283
31	REM	12.5	9.60076
31	REM	15	6.08029
31	REM	17.5	9.38617
31	REM	20	11.8759
31	REM	22.5	11.0646
31	REM	25	12.2061
31	REM	27.5	9.94473
31	REM	30	4.46426
31	REM	32.5	3.96288
31	REM	35	6.80938
31	REM	37.5	7.70815
31	REM	40	14.8385
32	IS	-15	-1.92297
32	IS	-12.5	-0.688478
32	IS	-10	-0.71366
32	IS	-7.5	-0.35068
32	IS	-5	0.360537
32	IS	-2.5	1.95806
32	IS	0	2.14225
32	REM	2.5	0.956835
32	REM	5	1.67896
32	REM	7.5	1.11107
32	REM	10	1.22998
32	REM	12.5	3.00127
32	REM	15	8.2728
32	REM	17.5	7.04966
32	REM	20	5.24205
32	REM	22.5	11.7301
32	REM	25	13.9101
32	REM	27.5	23.1731
32	REM	30	11.497
32	REM	32.5	7.50936
32	REM	35	13.5359
32	REM	37.5	9.17867
32	REM	40	2.67636
33	IS	-15	-3.03827
33	IS	-12.5	-1.68312
33	IS	-10	-3.14745
33	IS	-7.5	-2.35264
33	IS	-5	-3.37511
33	IS	-2.5	-1.87448
33	IS	0	-0.817303
33	REM	2.5	0.184657
33	REM	5	-1.13658
33	REM	7.5	0.509924
33	REM	10	-1.9517
33	REM	12.5	-1.29545
33	REM	15	0.94944
33	REM	17.5	3.00504
33	REM	20	6.23928
33	REM	22.5	11.8372
33	REM	25	9.04485
33	REM	27.5	14.5551
33	REM	30	9.30264
33	REM	32.5	5.96381
33	REM	35	8.05851
33	REM	37.5	10.7215
33	REM	40	11.5399
34	IS	-15	-1.67836
34	IS	-12.5	-0.941029
34	IS	-10	-1.14314
34	IS	-7.5	-0.596791
34	IS	-5	-1.37597
34	IS	-2.5	-0.556711
34	IS	0	1.33407
34	REM	2.5	6.50391
34	REM	5	2.61163
34	REM	7.5	4.9889
34	REM	10	11.8524
34	REM	12.5	16.0472
34	REM	15	11.4123
34	REM	17.5	16.5216
34	REM	20	15.5768
34	REM	22.5	17.9468
34	REM	25	16.3837
34	REM	27.5	13.0149
34	REM	30	12.9142
34	REM	32.5	12.9331
34	REM	35	7.73328
34	REM	37.5	1.77101
34	REM	40	4.93851
35	IS	-15	-1.53571
35	IS	-12.5	-3.82451
35	IS	-10	-3.62678
35	IS	-7.5	-1.16841
35	IS	-5	-1.62741
35	IS	-2.5	1.08787
35	IS	0	-0.322598
35	REM	2.5	-0.028966
35	REM	5	0.244234
35	REM	7.5	2.09448
35	REM	10	4.14277
35	REM	12.5	6.44406
35	REM	15	4.23457
35	REM	17.5	2.01922
35	REM	20	10.8612
35	REM	22.5	12.2057
35	REM	25	3.10397
35	REM	27.5	3.7171
35	REM	30	9.88831
35	REM	32.5	11.0232
35	REM	35	2.14699
35	REM	37.5	6.10566
35	REM	40	10.96
36	IS	-15	1.9431
36	IS	-12.5	3.18437
36	IS	-10	1.86127
36	IS	-7.5	2.06029
36	IS	-5	2.92883
36	IS	-2.5	3.45112
36	IS	0	4.11671
36	REM	2.5	5.78543
36	REM	5	5.75433
36	REM	7.5	5.11929
36	REM	10	3.91003
36	REM	12.5	7.57028
36	REM	15	12.897
36	REM	17.5	13.551
36	REM	20	13.6939
36	REM	22.5	12.955
36	REM	25	11.1207
36	REM	27.5	10.4975
36	REM	30	15.0356
36	REM	32.5	15.5982
36	REM	35	17.52
36	REM	37.5	18.3989
36	REM	40	11.2004
37	IS	-15	1.55104
37	IS	-12.5	1.36531
37	IS	-10	0.304401
37	IS	-7.5	1.17925
37	IS	-5	1.16456
37	IS	-2.5	1.46045
37	IS	0	4.58415
37	REM	2.5	3.51365
37	REM	5	2.81111
37	REM	7.5	4.42335
37	REM	10	8.88729
37	REM	12.5	5.94696
37	REM	15	5.68747
37	REM	17.5	5.7881
37	REM	20	5.72533
37	REM	22.5	8.56903
37	REM	25	30.396
37	REM	27.5	30.9947
37	REM	30	18.4841
37	REM	32.5	21.1098
37	REM	35	16.6016
37	REM	37.5	24.9014
37	REM	40	37.3418
38	IS	-15	-3.49174
38	IS	-12.5	-2.03541
38	IS	-10	-1.51633
38	IS	-7.5	-0.037819
38	IS	-5	2.2724
38	IS	-2.5	12.3811
38	IS	0	9.68436
38	REM	2.5	10.4724
38	REM	5	22.1538
38	REM	7.5	3.76287
38	REM	10	3.13691
38	REM	12.5	8.32586
38	REM	15	28.7133
38	REM	17.5	30.5846
38	REM	20	12.0071
38	REM	22.5	9.86008
38	REM	25	21.1922
38	REM	27.5	17.7909
38	REM	30	13.3727
38	REM	32.5	4.42651
38	REM	35	5.9834
38	REM	37.5	3.96489
38	REM	40	15.2885
39	IS	-15	0.188071
39	IS	-12.5	-0.247254
39	IS	-10	0.289787
39	IS	-7.5	1.08101
39	IS	-5	0.699997
39	IS	-2.5	0.754895
39	IS	0	0.194875
39	REM	2.5	1.6728
39	REM	5	1.3095
39	REM	7.5	2.7293
39	REM	10	6.16481
39	REM	12.5	8.86812
39	REM	15	22.9516
39	REM	17.5	17.5631
39	REM	20	6.50973
39	REM	22.5	4.16986
39	REM	25	14.9925
39	REM	27.5	20.8205
39	REM	30	8.51535
39	REM	32.5	23.0211
39	REM	35	18.0991
39	REM	37.5	16.661
39	REM	40	18.9125
40	IS	-15	-0.315409
40	IS	-12.5	0.486494
40	IS	-10	7.88444
40	IS	-7.5	6.40717
40	IS	-5	4.13245
40	IS	-2.5	13.528
40	IS	0	12.8856
40	REM	2.5	13.0017
40	REM	5	6.65046
40	REM	7.5	10.835
40	REM	10	11.2242
40	REM	12.5	9.9523
40	REM	15	15.9174
40	REM	17.5	6.87521
40	REM	20	5.75045
40	REM	22.5	14.6492
40	REM	25	16.6943
40	REM	27.5	29.659
40	REM	30	27.8731
40	REM	32.5	21.3069
40	REM	35	14.827
40	REM	37.5	4.38366
40	REM	40	6.97152
41	IS	-15	-0.0042814
41	IS	-12.5	0.238994
41	IS	-10	0.821918
41	IS	-7.5	-0.662886
41	IS	-5	0.0100566
41	IS	-2.5	0.104963
41	IS	0	2.60406
41	REM	2.5	8.61988
41	REM	5	5.52162
41	REM	7.5	7.55308
41	REM	10	3.25308
41	REM	12.5	1.2822
41	REM	15	4.22328
41	REM	17.5	4.1319
41	REM	20	6.90583
41	REM	22.5	33.9369
41	REM	25	20.2914
41	REM	27.5	23.5699
41	REM	30	9.82451
41	REM	32.5	6.82089
41	REM	35	5.6278
41	REM	37.5	8.69276
41	REM	40	16.6378
42	IS	-15	0.665857
42	IS	-12.5	0.326071
42	IS	-10	-2.32904
42	IS	-7.5	-1.4459
42	IS	-5	-1.54153
42	IS	-2.5	-1.0026
42	IS	0	2.16066
42	REM	2.5	12.45
42	REM	5	16.2628
42	REM	7.5	19.9971
42	REM	10	13.8183
42	REM	12.5	6.60984
42	REM	15	5.11982
42	REM	17.5	10.0649
42	REM	20	8.57945
42	REM	22.5	15.1862
42	REM	25	16.0389
42	REM	27.5	13.7329
42	REM	30	16.7781
42	REM	32.5	24.9299
42	REM	35	25.969
42	REM	37.5	32.3319
42	REM	40	18.2925

## Sheet: Supplementary_Figure_2e_top
mouse	state	time	0.0 Hz	0.5 Hz	1.0 Hz	1.5 Hz	2.0 Hz	2.5 Hz	3.0 Hz	3.5 Hz	4.0 Hz	4.5 Hz	5.0 Hz	5.5 Hz	6.0 Hz	6.5 Hz	7.0 Hz	7.5 Hz	8.0 Hz	8.5 Hz	9.0 Hz	9.5 Hz	10.0 Hz	10.5 Hz	11.0 Hz	11.5 Hz	12.0 Hz	12.5 Hz	13.0 Hz	13.5 Hz	14.0 Hz	14.5 Hz	15.0 Hz	15.5 Hz	16.0 Hz	16.5 Hz	17.0 Hz	17.5 Hz	18.0 Hz	18.5 Hz	19.0 Hz	19.5 Hz	20.0 Hz	20.5 Hz	21.0 Hz	21.5 Hz	22.0 Hz	22.5 Hz	23.0 Hz
sven	REM	-40	0.197	0.23	0.257	0.225	0.248	0.272	0.328	0.495	0.541	0.456	0.668	0.719	1.664	1.983	2.447	2.555	2.172	1.425	1.1	1.308	0.926	0.94	0.696	0.891	0.99	1.058	1.088	1.197	0.973	1.011	0.906	0.924	0.792	0.758	0.603	0.633	0.772	1.04	1.014	1.059	0.92	0.731	0.778	0.896	0.679	0.729	0.752
sven	REM	-37.5	0.187	0.285	0.272	0.252	0.353	0.411	0.334	0.35	0.498	0.495	0.652	0.925	1.272	1.491	2.279	2.518	2.63	1.633	1.588	1.237	0.977	0.999	0.966	0.765	0.753	0.782	0.637	0.602	0.647	0.924	0.811	0.668	0.742	0.718	0.632	0.532	0.646	0.983	0.75	0.752	0.788	0.761	0.667	0.649	0.783	0.969	0.805
sven	REM	-35	0.406	0.311	0.337	0.372	0.294	0.298	0.356	0.531	0.567	0.507	0.486	0.826	1.615	2.068	2.54	2.184	1.793	1.235	1.026	0.472	0.558	0.694	0.722	0.84	0.829	0.631	0.577	0.611	0.744	0.81	0.939	0.951	0.684	0.804	0.642	0.555	0.571	0.771	1.032	0.961	0.94	0.97	0.613	0.786	1.083	0.998	0.699
sven	REM	-32.5	0.251	0.374	0.395	0.268	0.308	0.277	0.331	0.502	0.429	0.531	0.713	1.074	2.189	2.565	1.916	1.48	1.861	1.682	1.086	0.573	0.623	0.71	0.969	0.836	0.941	0.93	1.016	0.911	1.055	0.94	0.709	0.941	0.753	0.755	0.846	0.895	0.742	0.777	0.947	0.944	0.771	0.852	0.725	0.916	1.056	0.912	0.908
sven	REM	-30	0.398	0.313	0.321	0.302	0.31	0.278	0.338	0.48	0.465	0.521	0.582	1.378	1.787	2.299	1.931	1.443	1.543	2.236	1.475	0.506	0.629	0.609	0.891	0.849	0.853	0.631	0.718	0.94	1.076	1.012	0.923	0.728	0.599	0.862	0.912	0.76	0.799	0.878	0.861	0.786	0.726	0.712	0.757	0.863	1.051	1.021	0.885
sven	REM	-27.5	0.25	0.256	0.254	0.274	0.308	0.329	0.292	0.314	0.367	0.397	0.846	1.221	1.651	2.42	2.775	2.385	1.556	1.62	1.475	0.821	0.796	0.808	0.939	0.885	0.788	0.684	0.588	0.749	0.835	0.947	0.938	0.777	0.906	0.917	0.716	0.55	0.784	0.907	0.661	0.666	0.832	0.726	0.864	1.157	1.128	1.222	1.123
sven	REM	-25	0.261	0.248	0.251	0.237	0.286	0.302	0.267	0.246	0.316	0.382	0.611	0.981	1.282	1.976	2.571	2.481	1.918	1.908	1.717	0.897	0.742	0.698	0.731	0.77	0.496	0.481	0.493	0.449	0.427	0.684	0.738	0.853	0.796	0.929	0.86	0.578	0.74	1.006	1.03	0.737	0.671	0.853	0.793	0.829	0.881	0.843	0.808
sven	REM	-22.5	0.196	0.262	0.301	0.355	0.284	0.278	0.346	0.299	0.258	0.288	0.561	1.217	1.993	1.619	1.829	1.863	1.6	1.079	0.786	0.443	0.605	0.566	0.72	0.663	0.48	0.451	0.555	0.495	0.476	0.527	0.589	0.736	0.646	0.77	0.771	0.734	0.977	1.013	0.868	0.726	0.762	0.709	0.575	0.658	0.913	0.833	0.722
sven	REM	-20	0.386	0.312	0.272	0.345	0.303	0.29	0.417	0.444	0.49	0.531	0.818	1.335	2.011	1.553	1.638	2.038	2.344	1.97	0.92	0.881	0.763	0.682	0.674	0.785	0.689	0.833	0.928	1.063	0.807	0.521	0.592	0.714	0.64	0.61	0.784	0.904	0.783	0.812	0.839	0.807	0.699	0.672	0.668	0.631	0.733	0.842	0.86
sven	REM	-17.5	0.308	0.269	0.327	0.381	0.337	0.342	0.383	0.297	0.352	0.466	0.711	1.189	1.533	1.737	1.949	2.162	2.344	1.654	1.204	1.448	1.394	0.95	0.893	0.948	0.824	1.066	1.011	0.923	0.818	0.762	0.856	0.899	0.775	0.637	0.684	0.792	0.733	0.973	0.779	0.73	0.781	0.879	0.721	0.644	0.761	0.871	1.034
sven	REM	-15	0.26	0.246	0.278	0.302	0.352	0.379	0.415	0.412	0.459	0.412	0.477	0.875	1.344	1.78	1.856	1.453	1.706	1.301	1.254	1.299	1.204	1.185	0.864	1.048	1.057	0.947	0.88	0.961	0.898	1.014	0.773	0.909	0.932	0.837	0.962	0.927	1.037	0.797	0.837	1.161	1.003	0.841	0.678	0.73	0.905	0.928	1.008
sven	REM	-12.5	0.205	0.217	0.207	0.182	0.2	0.33	0.327	0.299	0.349	0.333	0.439	0.866	1.262	2.119	2.4	2.077	2.13	1.514	1.478	1.315	1.141	1.171	1.065	1.056	0.814	0.837	0.813	0.846	0.968	0.742	0.841	0.764	0.961	1.115	1.1	0.956	0.775	0.876	0.862	0.751	0.791	0.877	0.911	0.972	1.066	0.964	0.852
sven	REM	-10	0.318	0.236	0.256	0.252	0.293	0.298	0.285	0.252	0.25	0.346	0.44	0.743	1.322	1.59	2.431	3.094	2.587	1.619	1.38	1.127	1.337	0.964	0.987	1.143	1.13	0.891	0.707	0.585	0.52	0.53	0.61	0.863	0.785	0.764	0.52	0.778	0.788	0.676	0.823	0.808	0.707	0.874	1.045	0.975	0.937	0.924	1.219
sven	REM	-7.5	0.168	0.2	0.273	0.226	0.285	0.265	0.312	0.361	0.35	0.571	0.72	0.937	1.252	1.985	2.14	2.442	2.458	1.187	0.981	1.263	1.279	1.092	0.794	0.667	0.628	0.513	0.52	0.484	0.431	0.477	0.633	0.831	0.639	0.495	0.422	0.674	0.733	0.628	0.494	0.623	0.601	0.623	0.653	0.893	0.989	0.759	0.797
sven	REM	-5	0.152	0.153	0.179	0.214	0.275	0.325	0.304	0.346	0.341	0.549	0.782	1.218	2.112	1.826	1.756	1.984	1.306	0.876	0.648	0.693	0.691	0.73	0.756	0.872	0.75	0.667	0.599	0.476	0.459	0.509	0.559	0.612	0.603	0.531	0.58	0.712	0.662	0.574	0.565	0.639	0.527	0.591	0.722	0.71	0.638	0.691	0.705
sven	REM	-2.5	0.296	0.315	0.399	0.349	0.409	0.448	0.472	0.474	0.355	0.369	0.583	1.021	1.472	1.329	1.531	1.268	0.987	0.867	0.795	0.629	0.675	0.699	0.632	0.815	0.765	0.654	0.625	0.343	0.33	0.49	0.516	0.489	0.637	0.631	0.606	0.583	0.61	0.477	0.51	0.534	0.446	0.476	0.487	0.613	0.443	0.624	0.784
sven	REM	0	0.591	0.664	0.504	0.431	0.482	0.484	0.427	0.64	0.537	0.629	0.606	0.515	0.658	0.669	0.666	0.505	0.429	0.51	0.638	0.604	0.516	0.451	0.331	0.421	0.494	0.512	0.469	0.379	0.399	0.388	0.503	0.536	0.593	0.516	0.479	0.434	0.473	0.4	0.512	0.638	0.563	0.579	0.57	0.691	0.736	0.71	0.742
sven	wake	2.5	0.777	0.612	0.454	0.395	0.274	0.436	0.698	0.667	0.577	0.699	0.794	0.888	0.751	0.539	0.406	0.337	0.385	0.33	0.34	0.405	0.448	0.473	0.432	0.42	0.494	0.564	0.446	0.459	0.467	0.429	0.5	0.388	0.454	0.551	0.444	0.437	0.576	0.562	0.426	0.67	0.682	0.427	0.446	0.684	0.837	0.782	0.7
sven	wake	5	0.507	0.461	0.446	0.418	0.463	0.518	0.889	1.23	0.898	0.856	1.046	0.993	0.893	0.867	0.575	0.478	0.539	0.472	0.377	0.444	0.535	0.454	0.31	0.426	0.464	0.364	0.485	0.497	0.46	0.53	0.404	0.434	0.61	0.531	0.53	0.53	0.659	0.616	0.449	0.562	0.689	0.73	0.761	0.701	0.691	0.684	0.597
sven	wake	7.5	0.676	0.548	0.378	0.534	0.735	0.559	0.798	1.168	0.901	0.681	0.851	1.133	1.031	0.915	0.736	0.641	0.588	0.413	0.318	0.423	0.554	0.42	0.44	0.431	0.497	0.514	0.505	0.455	0.556	0.546	0.547	0.609	0.719	0.542	0.675	0.787	0.683	0.554	0.653	0.591	0.727	0.807	0.837	0.596	0.563	0.775	0.727
sven	wake	10	1.636	1.37	0.96	0.809	0.737	0.852	0.737	1.009	0.704	0.856	1.279	1.176	0.99	0.906	0.841	0.89	0.632	0.512	0.542	0.613	0.624	0.57	0.575	0.622	0.556	0.603	0.617	0.727	0.715	0.722	0.795	0.616	0.585	0.666	0.666	0.631	0.577	0.685	0.723	0.627	0.712	0.754	0.76	0.695	1.082	1.162	0.927
sven	wake	12.5	1.21	0.946	0.549	0.676	0.73	0.771	0.995	1.086	0.82	0.845	0.877	0.92	1.297	1.219	0.993	0.798	0.615	0.438	0.623	0.628	0.542	0.497	0.571	0.645	0.518	0.599	0.86	0.755	0.647	0.754	0.649	0.483	0.627	0.729	0.731	0.696	0.61	0.729	0.945	0.748	0.878	0.743	0.597	0.827	1.128	1.099	0.787
sven	wake	15	0.531	0.464	0.476	0.66	0.645	0.687	1.009	1.066	0.814	0.729	0.741	0.769	1.007	0.981	0.733	0.622	0.764	0.759	0.765	0.709	0.661	0.768	1.005	0.754	0.582	0.809	0.705	0.521	0.564	0.809	1.082	1.032	0.792	0.569	0.413	0.676	0.959	1.014	1.035	0.794	0.633	0.672	0.784	0.801	0.8	0.901	0.887
oz	REM	-40	0.124	0.105	0.09	0.133	0.174	0.167	0.128	0.142	0.172	0.135	0.196	0.547	0.904	1.451	1.898	2.191	1.902	1.002	0.875	0.702	0.597	0.66	0.654	0.433	0.66	0.547	0.556	1.074	0.838	0.903	0.991	1.14	1.36	1.102	0.871	0.953	0.631	0.806	0.743	0.589	0.74	0.761	0.976	0.698	0.767	1.017	0.81
oz	REM	-37.5	0.337	0.433	0.372	0.324	0.315	0.264	0.273	0.336	0.31	0.359	0.404	0.929	1.083	0.848	0.799	1.398	1.667	1.968	2.305	1.918	1.093	1.186	1.077	1.103	1.313	1.161	1.031	1.514	1.043	0.932	1.14	1.657	1.712	1.431	1.399	1.716	1.38	1.897	1.64	1.463	1.774	1.355	1.607	1.438	1.299	1.323	2.317
oz	REM	-35	0.735	0.386	0.321	0.241	0.205	0.295	0.296	0.289	0.329	0.288	0.464	0.647	0.945	0.749	0.658	1.474	2.086	2.024	2.147	1.098	1.196	1.545	1.106	1.134	1.117	0.639	0.57	0.749	0.719	0.635	0.622	0.767	0.922	1.072	0.737	0.821	1.111	1.01	1.371	0.887	1.286	1.072	1.345	1.26	0.843	0.83	1.756
oz	REM	-32.5	0.187	0.16	0.12	0.112	0.131	0.213	0.214	0.225	0.3	0.276	0.396	0.753	1.179	1.543	1.527	1.253	1.773	1.446	1.313	0.921	0.916	1.078	0.909	0.529	0.471	0.577	0.46	0.72	0.755	0.566	0.548	0.635	0.655	0.771	0.801	1.015	0.815	0.896	1.149	0.762	0.582	0.94	1.194	0.941	0.8	0.958	1.042
oz	REM	-30	0.177	0.128	0.097	0.096	0.085	0.121	0.139	0.161	0.214	0.259	0.467	0.679	1.104	1.357	1.789	1.372	1.171	1.416	0.873	0.551	0.586	0.539	0.538	0.371	0.439	0.584	0.391	0.4	0.591	0.488	0.645	0.729	0.553	0.614	1.087	1.35	0.94	0.971	0.928	0.832	1.129	0.815	1.048	1.119	0.922	0.982	1.031
oz	REM	-27.5	0.1	0.099	0.113	0.072	0.105	0.174	0.17	0.152	0.168	0.223	0.373	0.735	1.238	1.563	1.467	1.409	1.351	1.158	0.521	0.315	0.395	0.513	0.307	0.305	0.353	0.378	0.369	0.486	0.651	0.661	0.499	0.512	0.764	0.965	0.881	0.875	1.073	0.892	1.008	0.975	0.923	0.644	0.752	0.941	0.648	0.895	0.855
oz	REM	-25	0.127	0.079	0.089	0.096	0.118	0.171	0.21	0.199	0.228	0.26	0.482	0.795	1.009	1.647	1.917	2.06	1.125	1.063	0.701	0.779	0.617	0.545	0.437	0.238	0.483	0.446	0.677	0.719	0.794	0.713	0.807	0.506	0.763	1.017	1.027	0.704	0.742	0.861	0.586	0.623	1.04	0.793	0.651	0.988	0.884	1.015	0.994
oz	REM	-22.5	0.156	0.143	0.096	0.095	0.142	0.144	0.258	0.225	0.196	0.172	0.315	0.508	0.799	1.304	1.648	1.747	2.308	1.913	0.993	1.061	1.005	0.724	0.556	0.377	0.515	0.691	0.786	0.83	0.967	0.807	0.953	0.703	0.601	0.87	1.033	0.98	0.623	0.601	0.738	0.805	1.129	0.929	0.634	0.876	1.131	0.861	0.767
oz	REM	-20	0.197	0.167	0.19	0.21	0.233	0.301	0.329	0.217	0.229	0.309	0.417	0.329	0.494	1.162	1.314	1.512	1.947	2.496	1.355	1.196	0.722	0.62	0.902	0.85	0.532	0.655	0.702	0.471	0.491	0.691	0.847	0.786	1.054	0.868	0.813	1.135	1.194	0.81	1.087	0.966	0.947	0.899	0.902	1.043	0.867	0.785	1.035
oz	REM	-17.5	0.154	0.097	0.064	0.079	0.106	0.175	0.201	0.15	0.127	0.247	0.343	0.643	0.643	1.102	1.269	1.967	1.875	2.265	1.512	1.319	0.779	0.653	0.676	0.633	0.56	0.67	0.752	0.638	0.516	0.537	0.717	1.092	0.991	0.917	1.214	0.991	0.834	0.863	0.856	0.772	0.605	1.133	1.385	0.828	0.442	0.754	0.696
oz	REM	-15	0.117	0.116	0.103	0.078	0.112	0.139	0.148	0.189	0.121	0.176	0.322	0.658	0.527	0.564	1.604	2.892	2.274	2.745	2.396	1.259	0.695	0.562	0.587	0.555	0.52	0.636	0.538	0.332	0.485	0.637	0.798	1.186	1.218	0.88	0.704	0.58	0.612	0.799	0.956	0.993	1.217	0.999	1.065	0.754	0.598	0.878	1.047
oz	REM	-12.5	0.218	0.162	0.105	0.118	0.133	0.129	0.107	0.202	0.182	0.199	0.344	0.474	0.566	0.808	1.571	2.22	1.502	1.37	1.864	1.133	0.611	0.659	0.748	0.337	0.362	0.538	0.882	0.844	1.007	1.144	1.057	0.987	0.941	0.818	0.862	0.754	0.867	0.746	0.75	0.85	1.074	1.152	1.021	0.758	0.867	0.94	0.907
oz	REM	-10	0.202	0.208	0.129	0.152	0.148	0.131	0.145	0.238	0.272	0.239	0.336	0.501	0.778	1.039	1.012	1.659	1.66	1.222	2.192	1.499	0.686	0.69	0.851	0.44	0.411	0.589	0.791	1.028	0.862	0.62	0.535	0.665	1.081	1.184	0.734	0.581	0.93	0.82	0.726	0.835	1.003	0.975	0.692	0.593	0.919	0.94	0.756
oz	REM	-7.5	0.169	0.13	0.087	0.124	0.144	0.099	0.079	0.141	0.266	0.335	0.314	0.4	1.121	1.456	1.734	2.205	1.167	1.032	1.072	0.658	0.458	0.477	0.416	0.379	0.378	0.377	0.367	0.873	0.822	0.595	0.663	0.585	0.669	1.124	0.66	0.567	0.693	0.737	0.946	0.853	0.751	0.662	0.532	0.762	1.007	0.963	0.772
oz	REM	-5	0.06	0.115	0.125	0.154	0.102	0.072	0.095	0.149	0.218	0.249	0.35	0.658	0.878	1.071	1.833	2.044	1.288	1.058	0.986	0.581	0.589	0.528	0.459	0.409	0.455	0.471	0.414	0.671	0.805	0.798	0.645	0.452	0.432	0.644	0.74	0.861	0.749	0.781	1.28	1.43	0.98	0.77	0.862	0.791	1.094	1.268	1.071
oz	REM	-2.5	0.409	0.134	0.116	0.249	0.26	0.252	0.242	0.254	0.242	0.419	0.61	0.769	0.823	1.052	1.134	0.983	0.898	1.001	0.856	0.645	0.524	0.756	0.642	0.44	0.45	0.558	0.41	0.402	0.689	0.786	0.685	0.922	0.781	1.069	0.855	1.064	1.144	0.828	0.806	1.098	0.841	0.916	0.677	0.546	0.948	0.899	0.998
oz	REM	0	0.299	0.235	0.187	0.3	0.316	0.305	0.228	0.213	0.371	0.377	0.382	0.412	0.446	0.534	0.389	0.275	0.324	0.472	0.412	0.291	0.343	0.435	0.447	0.466	0.373	0.293	0.347	0.421	0.378	0.451	0.736	0.687	0.777	0.67	0.673	0.739	0.966	0.837	0.796	0.689	0.696	0.725	0.553	0.415	0.663	0.852	0.601
oz	wake	2.5	0.253	0.168	0.107	0.101	0.115	0.164	0.143	0.161	0.263	0.266	0.341	0.582	0.522	0.282	0.367	0.37	0.247	0.271	0.285	0.244	0.173	0.188	0.256	0.288	0.26	0.258	0.3	0.259	0.246	0.196	0.28	0.303	0.329	0.39	0.353	0.357	0.666	0.636	0.45	0.417	0.544	0.547	0.549	0.463	0.616	0.705	0.536
oz	wake	5	0.191	0.283	0.193	0.109	0.14	0.178	0.262	0.364	0.337	0.334	0.433	0.678	0.674	0.32	0.318	0.336	0.248	0.261	0.205	0.172	0.216	0.257	0.251	0.261	0.288	0.264	0.308	0.403	0.329	0.295	0.415	0.467	0.393	0.521	0.463	0.418	0.436	0.358	0.387	0.356	0.626	0.72	0.831	0.784	0.65	0.601	0.616
oz	wake	7.5	0.255	0.276	0.137	0.088	0.152	0.154	0.295	0.414	0.404	0.605	1.059	0.761	0.603	0.453	0.379	0.311	0.18	0.203	0.25	0.2	0.332	0.318	0.321	0.348	0.336	0.289	0.293	0.457	0.316	0.283	0.328	0.529	0.479	0.493	0.541	0.438	0.6	0.47	0.457	0.382	0.39	0.592	0.603	0.748	0.652	0.844	0.79
oz	wake	10	0.259	0.2	0.15	0.151	0.197	0.243	0.257	0.398	0.626	0.723	0.974	1.084	0.887	0.67	0.472	0.383	0.324	0.452	0.47	0.36	0.514	0.346	0.3	0.358	0.379	0.35	0.375	0.695	0.578	0.387	0.358	0.383	0.421	0.549	0.597	0.472	0.501	0.626	0.695	0.636	0.627	0.539	0.388	0.74	0.554	0.489	0.828
oz	wake	12.5	0.209	0.175	0.187	0.135	0.149	0.274	0.255	0.388	0.672	0.521	0.591	0.842	0.953	0.814	0.508	0.453	0.473	0.544	0.447	0.312	0.486	0.557	0.559	0.43	0.65	0.552	0.439	0.437	0.337	0.529	0.593	0.538	0.929	1.201	1.112	0.839	0.857	0.706	1.066	0.909	0.527	0.779	0.826	0.758	0.708	0.76	0.857
oz	wake	15	0.304	0.248	0.214	0.18	0.184	0.202	0.225	0.31	0.37	0.503	0.514	0.385	0.683	0.573	0.502	0.558	0.486	0.33	0.598	0.515	0.329	0.426	0.443	0.476	0.556	0.544	0.392	0.5	0.561	0.731	0.721	0.624	0.703	0.877	0.833	0.735	0.955	1.218	1.068	0.76	0.639	1.066	0.852	0.9	0.753	0.719	0.908
hans	REM	-40	0.275	0.198	0.184	0.231	0.216	0.231	0.278	0.299	0.298	0.271	0.296	0.33	0.549	1.229	2.132	2.548	2.825	2.69	1.658	1.004	0.681	0.658	0.841	0.709	0.528	0.422	0.402	0.416	0.48	0.556	0.617	0.539	0.556	0.505	0.565	0.571	0.622	0.577	0.433	0.511	0.464	0.553	0.647	0.656	0.695	0.837	0.562
hans	REM	-37.5	0.266	0.214	0.191	0.162	0.139	0.16	0.27	0.245	0.217	0.229	0.26	0.381	0.53	1.181	2.281	2.887	3.579	2.839	1.384	1.12	0.726	0.558	0.582	0.422	0.416	0.476	0.486	0.455	0.531	0.645	0.618	0.688	0.703	0.751	0.761	0.675	0.606	0.662	0.536	0.622	0.52	0.501	0.534	0.649	0.625	0.579	0.635
hans	REM	-35	0.235	0.168	0.147	0.182	0.225	0.199	0.28	0.219	0.196	0.298	0.308	0.313	0.294	0.78	2.376	3.135	2.952	2.402	1.709	1.17	0.849	0.637	0.623	0.465	0.433	0.457	0.403	0.296	0.374	0.461	0.405	0.611	0.618	0.7	0.634	0.552	0.527	0.566	0.527	0.594	0.533	0.594	0.535	0.484	0.574	0.536	0.566
hans	REM	-32.5	0.202	0.147	0.17	0.228	0.203	0.173	0.204	0.244	0.213	0.255	0.264	0.305	0.535	1.035	2.195	2.417	2.778	1.832	1.108	1.215	1.185	1.08	1.053	0.644	0.575	0.496	0.437	0.377	0.386	0.546	0.548	0.464	0.416	0.546	0.612	0.565	0.464	0.449	0.502	0.637	0.669	0.782	0.571	0.494	0.506	0.615	0.878
hans	REM	-30	0.24	0.213	0.195	0.193	0.189	0.209	0.235	0.31	0.24	0.242	0.248	0.318	0.557	1.242	2.163	2.57	2.981	1.943	1.309	1.257	0.753	0.71	0.489	0.365	0.4	0.323	0.331	0.401	0.371	0.374	0.393	0.371	0.469	0.518	0.529	0.502	0.379	0.584	0.582	0.453	0.409	0.49	0.598	0.572	0.555	0.613	0.68
hans	REM	-27.5	0.212	0.201	0.172	0.2	0.208	0.276	0.278	0.282	0.216	0.192	0.234	0.423	0.822	1.471	2.178	2.305	1.906	1.638	1.472	1.12	0.983	0.896	0.634	0.515	0.421	0.537	0.482	0.38	0.482	0.527	0.578	0.603	0.568	0.492	0.531	0.59	0.587	0.68	0.636	0.58	0.504	0.559	0.507	0.771	0.741	0.595	0.631
hans	REM	-25	0.21	0.176	0.168	0.2	0.205	0.265	0.298	0.164	0.125	0.183	0.306	0.41	0.623	1.366	1.923	2.637	2.582	1.885	1.259	0.968	0.771	0.643	0.552	0.416	0.336	0.402	0.52	0.507	0.515	0.517	0.639	0.614	0.515	0.374	0.609	0.724	0.639	0.479	0.599	0.697	0.592	0.587	0.644	0.744	0.64	0.479	0.772
hans	REM	-22.5	0.173	0.168	0.165	0.183	0.213	0.238	0.202	0.163	0.222	0.279	0.229	0.246	0.365	0.71	1.681	3.168	3.553	2.465	1.547	1.1	0.929	1.005	0.796	0.52	0.426	0.332	0.457	0.502	0.405	0.461	0.607	0.612	0.638	0.62	0.809	0.866	0.636	0.58	0.607	0.578	0.638	0.699	0.678	0.732	0.76	0.62	0.785
hans	REM	-20	0.188	0.196	0.183	0.198	0.195	0.218	0.182	0.208	0.227	0.276	0.305	0.362	0.518	0.914	1.891	2.701	2.888	1.984	1.326	0.863	0.807	0.683	0.616	0.476	0.402	0.346	0.348	0.453	0.508	0.466	0.493	0.44	0.465	0.625	0.539	0.535	0.496	0.583	0.747	0.657	0.542	0.525	0.456	0.577	0.699	0.561	0.478
hans	REM	-17.5	0.206	0.212	0.201	0.247	0.242	0.163	0.199	0.257	0.257	0.261	0.295	0.486	0.76	0.997	1.785	3.154	2.795	1.329	1.207	0.876	1.199	0.952	0.586	0.614	0.562	0.406	0.468	0.522	0.681	0.586	0.7	0.755	0.572	0.391	0.421	0.574	0.707	0.748	0.801	0.721	0.564	0.446	0.433	0.688	0.831	0.964	1.031
hans	REM	-15	0.22	0.223	0.266	0.236	0.172	0.175	0.174	0.162	0.179	0.237	0.258	0.362	0.69	0.741	1.399	2.866	2.529	1.663	1.441	1.361	1.902	1.303	1.237	0.902	0.85	0.612	0.598	0.683	0.643	0.685	0.676	0.779	0.594	0.563	0.615	0.671	0.58	0.66	0.539	0.527	0.521	0.432	0.432	0.573	0.569	0.783	0.876
hans	REM	-12.5	0.328	0.321	0.308	0.295	0.239	0.204	0.23	0.172	0.144	0.184	0.266	0.414	0.611	1.039	1.619	2.4	2.589	2.099	1.192	0.975	1.22	1.271	1.077	0.805	0.733	0.586	0.593	0.618	0.498	0.59	0.493	0.454	0.515	0.552	0.55	0.538	0.48	0.412	0.463	0.506	0.536	0.515	0.607	0.638	0.541	0.504	0.6
hans	REM	-10	0.261	0.309	0.198	0.204	0.246	0.221	0.31	0.255	0.196	0.215	0.29	0.355	0.581	1.096	2.224	2.737	2.104	2.034	1.146	0.756	0.653	0.786	0.504	0.495	0.586	0.52	0.457	0.415	0.474	0.63	0.64	0.478	0.606	0.586	0.548	0.587	0.53	0.497	0.537	0.52	0.478	0.449	0.635	0.795	0.699	0.636	0.61
hans	REM	-7.5	0.255	0.207	0.149	0.158	0.177	0.204	0.255	0.341	0.259	0.28	0.25	0.331	0.603	1.098	2.338	2.981	1.949	1.626	0.93	0.722	0.572	0.461	0.408	0.288	0.335	0.293	0.313	0.386	0.489	0.553	0.404	0.451	0.453	0.52	0.65	0.637	0.629	0.61	0.528	0.537	0.522	0.593	0.589	0.646	0.68	0.731	0.68
hans	REM	-5	0.202	0.168	0.168	0.164	0.223	0.266	0.258	0.277	0.222	0.21	0.263	0.369	0.541	1.46	2.783	2.743	2.102	1.221	1.042	0.989	0.501	0.424	0.463	0.356	0.452	0.511	0.478	0.458	0.367	0.482	0.521	0.445	0.543	0.674	0.657	0.668	0.632	0.81	0.784	0.677	0.765	0.757	0.549	0.459	0.554	0.759	0.62
hans	REM	-2.5	0.83	0.8	0.594	0.391	0.364	0.384	0.332	0.333	0.336	0.361	0.402	0.475	0.676	1.002	1.581	2.442	1.559	0.805	0.59	0.528	0.379	0.398	0.449	0.386	0.44	0.343	0.354	0.408	0.423	0.377	0.454	0.558	0.654	0.65	0.595	0.581	0.613	0.658	0.736	0.582	0.578	0.659	0.541	0.514	0.542	0.623	0.49
hans	REM	0	0.699	0.901	0.659	0.409	0.297	0.352	0.41	0.367	0.332	0.477	0.472	0.53	0.563	0.487	0.449	0.372	0.405	0.301	0.186	0.166	0.269	0.294	0.287	0.371	0.363	0.304	0.373	0.454	0.417	0.297	0.318	0.462	0.483	0.5	0.435	0.354	0.493	0.485	0.461	0.509	0.558	0.536	0.589	0.574	0.53	0.628	0.582
hans	wake	2.5	0.667	0.631	0.447	0.331	0.292	0.286	0.381	0.462	0.542	0.474	0.553	0.868	0.726	0.737	0.561	0.397	0.298	0.254	0.333	0.346	0.34	0.233	0.257	0.286	0.305	0.326	0.268	0.342	0.381	0.303	0.335	0.413	0.37	0.41	0.432	0.48	0.497	0.513	0.419	0.406	0.516	0.493	0.526	0.585	0.719	0.675	0.609
hans	wake	5	0.591	0.618	0.432	0.454	0.398	0.374	0.544	0.758	0.781	0.914	1.046	1.207	1.431	1.066	0.818	0.489	0.425	0.394	0.41	0.379	0.264	0.19	0.338	0.45	0.48	0.46	0.454	0.449	0.434	0.349	0.356	0.358	0.365	0.534	0.495	0.44	0.468	0.424	0.624	0.544	0.6	0.513	0.562	0.671	0.699	0.712	0.676
hans	wake	7.5	0.632	0.526	0.499	0.399	0.499	0.548	0.591	0.59	0.55	0.7	1.304	1.529	1.55	0.952	0.749	0.605	0.406	0.37	0.344	0.29	0.251	0.27	0.303	0.477	0.545	0.46	0.52	0.427	0.441	0.368	0.379	0.387	0.297	0.448	0.546	0.502	0.474	0.42	0.559	0.597	0.651	0.764	0.864	0.541	0.495	0.694	0.778
hans	wake	10	0.346	0.521	0.451	0.541	0.645	0.503	0.63	0.554	0.625	0.617	0.867	1.133	1.044	1.018	0.708	0.571	0.601	0.487	0.343	0.376	0.345	0.356	0.414	0.479	0.441	0.34	0.366	0.383	0.433	0.479	0.372	0.418	0.454	0.454	0.51	0.573	0.649	0.613	0.635	0.628	0.741	0.645	0.756	0.597	0.689	0.765	0.736
hans	wake	12.5	0.411	0.628	0.556	0.577	0.696	0.632	1.034	0.999	0.747	0.812	1.176	1.454	1.556	1.266	1.007	1.044	0.902	0.714	0.8	0.737	0.729	0.698	0.653	0.627	0.643	0.631	0.574	0.458	0.499	0.585	0.737	0.714	0.721	0.62	0.583	0.638	0.506	0.665	0.866	0.881	0.721	0.673	0.715	0.75	0.725	0.839	0.657
hans	wake	15	0.93	0.756	0.681	0.836	1.145	0.889	0.964	0.973	1.074	1.122	1.52	1.515	1.522	1.037	1.063	1.317	1.072	0.809	0.889	0.715	0.777	0.961	0.845	0.768	0.673	0.605	0.663	0.583	0.498	0.551	0.563	0.7	0.703	0.659	0.745	0.779	0.746	1.013	1.022	0.685	0.597	0.73	1.025	1.019	0.86	0.879	1.027
Boris	REM	-40	0.29	0.332	0.275	0.202	0.308	0.385	0.372	0.428	0.386	0.349	0.385	0.902	1.373	1.899	2.286	3.14	3.203	1.723	0.834	1.249	0.998	0.794	0.624	0.487	0.504	0.466	0.431	0.389	0.569	0.524	0.66	0.918	1.064	0.969	1.067	1.084	0.806	0.668	0.643	0.884	0.863	0.945	0.962	0.887	0.751	0.655	0.683
Boris	REM	-37.5	0.602	0.425	0.294	0.19	0.203	0.285	0.291	0.264	0.406	0.351	0.544	0.727	0.907	1.914	2.618	3.081	2.586	1.339	1.09	0.955	0.711	0.641	0.809	0.637	0.491	0.545	0.519	0.546	0.665	0.684	0.687	0.692	0.715	0.765	0.688	0.901	0.785	0.557	0.775	0.606	0.685	0.655	0.649	0.739	0.855	0.787	1.007
Boris	REM	-35	0.256	0.398	0.307	0.197	0.163	0.225	0.221	0.358	0.498	0.276	0.263	0.416	0.911	1.593	2.446	3.018	1.736	1.354	0.883	0.678	0.503	0.297	0.757	0.719	0.695	0.893	0.683	0.661	0.871	0.712	0.793	0.836	0.876	1.188	0.99	0.907	0.801	1.023	0.811	0.51	0.818	0.927	1.004	0.872	0.667	0.83	0.873
Boris	REM	-32.5	0.473	0.377	0.411	0.313	0.224	0.235	0.486	0.741	0.771	0.585	0.428	0.667	1.222	1.627	2.155	2.538	1.817	1.46	1.335	1.073	0.717	0.328	0.343	0.382	0.422	0.58	0.552	0.539	0.691	0.618	0.644	0.613	0.838	0.978	0.715	0.759	0.758	0.607	0.825	0.687	0.621	0.834	0.833	0.807	0.709	0.876	0.895
Boris	REM	-30	0.403	0.322	0.357	0.333	0.281	0.334	0.48	0.536	0.494	0.597	0.578	1.083	2.179	2.213	2.08	2.12	1.955	2.01	1.362	0.881	0.84	0.671	0.694	0.641	0.494	0.436	0.48	0.809	1.058	0.893	0.644	0.615	0.585	0.927	1.028	0.971	0.767	0.637	0.79	0.998	0.826	0.636	0.66	0.731	0.665	0.866	0.887
Boris	REM	-27.5	0.321	0.289	0.238	0.239	0.206	0.326	0.486	0.353	0.328	0.418	0.352	0.685	1.571	2.149	2.207	2.504	2.393	1.861	1.641	1.341	0.99	0.8	0.84	0.628	0.415	0.418	0.642	1.001	0.943	0.837	0.775	0.502	0.563	0.591	0.884	0.783	0.717	0.925	0.845	0.641	0.779	0.627	0.811	0.869	1.047	0.804	0.61
Boris	REM	-25	0.305	0.293	0.182	0.242	0.255	0.233	0.25	0.248	0.297	0.294	0.463	0.773	1.038	1.701	2.255	3.221	2.971	1.398	1.523	1.532	1.315	1.261	0.793	0.476	0.53	0.555	0.576	0.834	0.864	0.968	0.925	0.754	0.759	0.697	0.689	0.58	0.691	0.734	0.942	0.827	0.457	0.745	1.335	0.975	0.943	0.591	0.619
Boris	REM	-22.5	0.213	0.227	0.225	0.289	0.305	0.32	0.314	0.246	0.335	0.373	0.352	0.703	1.234	1.785	2.376	2.97	3.407	2.291	1.021	0.945	0.757	0.858	1.02	0.927	0.591	0.581	0.516	0.625	0.817	0.728	0.536	0.924	0.989	1.059	0.7	0.531	0.666	0.687	0.608	0.667	0.72	0.777	0.839	0.792	0.711	0.625	0.562
Boris	REM	-20	0.364	0.44	0.346	0.27	0.194	0.261	0.301	0.275	0.337	0.343	0.293	0.645	1.382	1.775	2.464	3.008	2.187	1.93	1.638	1.004	0.63	0.886	0.902	0.662	0.567	0.565	0.8	0.877	0.874	0.782	0.753	0.736	0.699	0.742	0.651	0.834	0.981	0.809	0.782	0.787	0.825	0.733	0.664	0.533	0.661	0.616	0.619
Boris	REM	-17.5	0.506	0.432	0.374	0.284	0.234	0.267	0.356	0.411	0.328	0.267	0.315	0.581	1.441	1.461	1.951	2.894	2.739	1.81	1.697	1.082	0.887	1.193	1.12	0.755	0.498	0.58	0.699	0.772	0.806	0.876	0.847	0.78	0.914	1.049	0.777	0.721	0.967	0.94	0.602	0.608	0.839	0.89	0.895	0.786	0.68	0.78	0.831
Boris	REM	-15	0.16	0.199	0.23	0.17	0.2	0.386	0.315	0.395	0.342	0.384	0.334	0.748	1.728	2.174	2.026	2.006	2.262	1.688	0.829	0.657	0.7	0.782	0.763	0.702	0.463	0.468	0.619	0.47	0.65	0.561	0.869	0.659	0.704	0.576	0.716	0.727	0.667	0.756	0.559	0.735	0.78	1.087	1.2	0.992	0.713	0.661	0.651
Boris	REM	-12.5	0.309	0.285	0.298	0.251	0.178	0.287	0.329	0.383	0.459	0.407	0.431	0.678	0.787	1.945	2.816	2.752	1.988	1.437	1.394	0.941	0.538	0.532	0.665	0.529	0.597	0.487	0.433	0.664	0.936	1.021	0.968	0.854	0.868	0.781	0.856	0.938	0.665	0.687	1.158	0.935	0.783	0.801	0.925	0.864	0.884	0.87	0.787
Boris	REM	-10	0.382	0.299	0.241	0.202	0.129	0.168	0.216	0.294	0.296	0.2	0.242	0.307	0.714	1.339	2.588	3.391	2.323	1.978	1.491	0.842	0.66	0.776	0.763	0.472	0.594	0.571	0.492	0.479	0.686	0.611	0.653	0.832	0.835	0.643	0.79	0.562	0.564	0.684	0.678	0.743	0.916	0.772	0.661	0.692	0.716	0.931	0.713
Boris	REM	-7.5	0.358	0.306	0.161	0.225	0.205	0.27	0.339	0.351	0.374	0.355	0.331	0.467	0.73	1.884	2.743	2.952	2.267	1.791	0.915	0.85	0.642	0.727	0.724	0.727	0.527	0.441	0.514	0.495	0.568	0.611	0.491	0.616	0.644	0.701	0.761	0.741	0.673	0.596	0.67	0.819	0.668	0.633	0.744	0.724	0.822	0.874	0.736
Boris	REM	-5	0.292	0.32	0.305	0.308	0.243	0.257	0.4	0.58	0.39	0.289	0.406	0.694	1.363	1.908	2.477	2.397	2.509	2.546	1.504	0.881	0.804	0.785	0.652	0.707	0.69	0.545	0.661	0.641	0.537	0.58	0.499	0.453	0.705	0.88	1.079	0.898	0.959	0.879	0.742	0.739	0.645	0.689	0.731	0.47	0.565	0.742	0.664
Boris	REM	-2.5	0.558	0.396	0.411	0.344	0.404	0.476	0.612	0.623	0.456	0.379	0.406	0.571	1.279	1.326	1.588	1.355	1.469	2.023	1.234	0.697	0.67	0.532	0.27	0.32	0.426	0.505	0.398	0.41	0.531	0.445	0.455	0.471	0.654	0.658	0.744	0.515	0.727	0.914	0.669	0.552	0.641	0.5	0.53	0.601	0.569	0.62	0.636
Boris	REM	0	0.453	0.59	0.404	0.345	0.391	0.447	0.49	0.592	0.49	0.58	0.723	0.765	0.987	0.844	0.737	0.453	0.385	0.357	0.332	0.358	0.376	0.351	0.279	0.29	0.412	0.43	0.315	0.337	0.479	0.471	0.595	0.46	0.384	0.368	0.377	0.47	0.645	0.51	0.412	0.57	0.479	0.492	0.639	0.716	0.526	0.472	0.817
Boris	wake	2.5	0.725	0.726	0.494	0.242	0.256	0.301	0.511	0.749	0.812	0.787	0.691	0.927	1.02	0.677	0.512	0.372	0.347	0.391	0.338	0.231	0.175	0.199	0.266	0.403	0.493	0.494	0.384	0.298	0.234	0.346	0.415	0.478	0.435	0.369	0.457	0.567	0.532	0.387	0.434	0.445	0.632	0.523	0.557	0.73	0.64	0.734	1.047
Boris	wake	5	0.566	0.716	0.581	0.387	0.207	0.249	0.491	0.802	0.973	0.792	0.916	1.174	1.152	0.611	0.487	0.419	0.303	0.32	0.361	0.298	0.184	0.202	0.328	0.356	0.376	0.405	0.324	0.37	0.276	0.306	0.423	0.417	0.493	0.328	0.331	0.423	0.436	0.412	0.488	0.496	0.441	0.582	0.538	0.558	0.569	0.613	0.784
Boris	wake	7.5	0.73	0.778	0.572	0.376	0.442	0.49	0.837	0.906	0.56	0.684	1.002	1.419	1.127	0.751	0.694	0.804	0.631	0.443	0.367	0.433	0.301	0.308	0.438	0.43	0.285	0.297	0.339	0.397	0.369	0.398	0.515	0.489	0.466	0.581	0.611	0.493	0.447	0.423	0.487	0.689	0.62	0.607	0.645	0.707	0.831	0.593	0.547
Boris	wake	10	0.989	0.858	0.486	0.389	0.696	1.193	1.14	0.951	0.696	0.832	1.363	1.56	1.614	1.407	0.642	0.929	0.903	0.571	0.604	0.615	0.485	0.56	0.695	0.621	0.506	0.519	0.617	0.565	0.372	0.623	0.956	0.736	0.65	0.834	0.923	0.634	0.564	0.64	0.512	0.743	0.752	0.747	0.85	0.928	0.902	0.896	0.813
Boris	wake	12.5	0.641	0.778	0.483	0.305	0.344	0.531	0.628	0.599	0.499	0.742	0.94	1.128	1.076	1.226	0.64	0.436	0.6	0.588	0.443	0.577	0.464	0.501	0.469	0.505	0.599	0.709	0.605	0.427	0.261	0.287	0.416	0.533	0.402	0.388	0.352	0.453	0.629	0.625	0.671	0.658	0.581	0.691	0.646	0.559	0.762	1.037	1.012
Boris	wake	15	0.683	0.547	0.364	0.443	0.512	0.609	0.579	0.439	0.664	1.056	1.032	1.18	1.134	0.994	0.633	0.423	0.525	0.577	0.662	0.658	0.74	0.758	0.511	0.703	0.715	0.484	0.414	0.333	0.443	0.437	0.408	0.445	0.46	0.512	0.607	0.576	0.522	0.546	0.517	0.65	0.746	0.761	0.719	0.741	0.573	0.757	0.96
F25	REM	-40	0.211	0.24	0.173	0.084	0.079	0.072	0.083	0.094	0.12	0.216	0.216	0.203	0.389	0.363	1.31	3.019	3.326	1.607	0.856	0.625	0.527	0.402	0.32	0.36	0.341	0.29	0.562	0.683	0.586	0.613	0.581	0.592	0.744	0.54	0.846	0.899	0.799	0.688	0.886	0.702	0.812	0.774	0.822	1.086	1.172	1.377	1.67
F25	REM	-37.5	0.228	0.175	0.065	0.055	0.082	0.131	0.137	0.143	0.207	0.184	0.281	0.334	0.471	0.697	1.693	2.433	1.774	1.401	1.171	0.861	0.554	0.484	0.373	0.336	0.259	0.544	0.783	0.525	0.379	0.532	0.786	0.657	0.831	0.637	0.998	0.954	0.606	0.997	1.058	0.875	1.202	0.652	1.171	1.385	1.216	1.476	1.17
F25	REM	-35	0.195	0.205	0.084	0.073	0.083	0.163	0.233	0.225	0.193	0.307	0.268	0.388	0.889	1.696	1.649	1.562	1.047	0.759	0.812	0.517	0.356	0.284	0.208	0.302	0.453	0.592	0.81	0.632	0.373	0.574	0.677	0.591	0.665	0.54	1.046	1.035	0.554	1.075	1.068	1.191	1.488	1.114	0.944	1.647	1.566	1.072	1.106
F25	REM	-32.5	0.173	0.226	0.11	0.102	0.068	0.12	0.135	0.131	0.194	0.189	0.205	0.311	0.73	1.536	1.623	1.499	1.177	1.056	0.799	0.61	0.652	0.553	0.45	0.294	0.378	0.331	0.46	0.581	0.417	0.275	0.353	0.568	0.766	0.757	0.809	0.743	0.49	0.858	0.914	1.207	0.913	1.184	1.205	1.549	1.605	1.144	0.968
F25	REM	-30	0.276	0.206	0.12	0.104	0.131	0.134	0.059	0.112	0.168	0.235	0.322	0.392	0.408	1.188	1.665	1.174	1.211	0.878	0.76	0.577	0.635	0.751	0.469	0.234	0.211	0.259	0.348	0.355	0.416	0.405	0.472	0.561	0.623	0.656	0.572	0.531	0.671	0.953	1.168	0.676	0.619	0.953	1.105	1.2	0.931	1.169	1.066
F25	REM	-27.5	0.14	0.197	0.132	0.074	0.08	0.113	0.094	0.1	0.173	0.218	0.24	0.477	0.769	1.115	1.343	1.182	1.275	1.139	0.71	0.384	0.565	0.647	0.575	0.484	0.36	0.407	0.64	0.43	0.317	0.561	0.574	0.51	0.583	0.993	0.774	0.527	0.67	0.764	0.935	0.974	0.704	0.989	1.505	1.175	0.854	1.024	1.435
F25	REM	-25	0.297	0.449	0.216	0.088	0.095	0.118	0.114	0.138	0.223	0.21	0.226	0.524	0.671	0.883	1.084	1.12	1.601	0.872	0.969	0.721	0.597	0.879	0.716	0.434	0.397	0.472	0.397	0.309	0.309	0.422	0.425	0.487	0.657	0.842	1.03	0.741	0.622	0.81	0.803	0.953	1.118	1.311	1.108	1.077	1.31	1.446	1.592
F25	REM	-22.5	0.572	0.5	0.178	0.083	0.072	0.063	0.098	0.225	0.271	0.192	0.176	0.364	0.472	0.583	1.05	1.525	1.459	1.174	1.199	1.254	0.956	1.117	0.869	0.469	0.46	0.459	0.363	0.305	0.337	0.343	0.319	0.525	0.671	0.842	1.153	0.645	0.411	0.79	1.006	0.848	0.936	0.851	1.011	1.264	1.059	1.222	1.279
F25	REM	-20	0.291	0.247	0.112	0.072	0.062	0.101	0.196	0.2	0.164	0.133	0.165	0.401	0.525	1.035	1.25	1.343	1.883	1.53	1.243	1.313	0.933	0.895	0.902	0.855	0.566	0.465	0.45	0.467	0.496	0.346	0.343	0.579	0.592	0.928	1.03	1.161	1.133	1.103	0.808	0.616	0.676	0.826	0.723	0.691	0.568	0.442	0.852
F25	REM	-17.5	0.227	0.201	0.174	0.153	0.106	0.133	0.222	0.21	0.26	0.26	0.271	0.491	0.488	0.72	0.809	1.551	2.294	1.754	1.312	0.836	1.7	1.283	1.099	0.976	0.715	0.57	0.549	0.4	0.444	0.395	0.339	0.453	0.601	0.748	0.652	0.887	0.888	0.981	0.986	0.709	0.843	0.886	0.954	1.033	1.111	0.499	1.151
F25	REM	-15	0.389	0.353	0.195	0.101	0.108	0.082	0.13	0.185	0.306	0.333	0.437	0.56	0.737	0.886	1.024	1.757	1.916	1.189	1.046	0.998	0.963	0.681	0.803	0.763	0.395	0.423	0.62	0.548	0.364	0.379	0.613	0.551	0.499	0.63	0.364	0.667	0.73	0.831	0.908	0.955	0.936	1.001	1.271	1.261	1.222	0.825	1.274
F25	REM	-12.5	0.176	0.294	0.116	0.061	0.085	0.123	0.165	0.191	0.227	0.232	0.276	0.369	0.695	0.798	1.576	2.331	2.261	1.549	1.081	0.777	0.924	0.934	0.696	0.399	0.319	0.371	0.453	0.401	0.391	0.719	0.671	0.777	0.632	0.731	0.641	0.717	0.765	1.032	0.91	0.481	0.822	1.241	0.929	1.114	0.677	0.895	0.854
F25	REM	-10	0.536	0.326	0.202	0.106	0.047	0.058	0.199	0.271	0.192	0.281	0.215	0.307	0.364	0.799	1.938	2.403	1.562	1.252	0.792	0.753	0.629	0.348	0.279	0.486	0.386	0.227	0.352	0.419	0.593	0.661	0.829	0.9	1.001	0.749	0.659	0.815	0.79	0.938	1.038	0.959	1.179	1.492	1.472	1.004	0.8	0.872	0.905
F25	REM	-7.5	0.208	0.236	0.131	0.104	0.101	0.083	0.143	0.157	0.113	0.169	0.213	0.348	0.877	1.276	1.503	1.4	0.744	0.7	0.458	0.304	0.401	0.29	0.329	0.622	0.367	0.38	0.624	0.586	0.456	0.289	0.434	0.746	0.625	0.608	0.746	0.788	0.615	0.688	0.664	0.985	1.108	1.463	1.797	1.145	1.275	0.89	0.983
F25	REM	-5	0.257	0.222	0.12	0.092	0.094	0.079	0.113	0.167	0.162	0.127	0.142	0.348	1.175	1.517	1.263	1.677	1.376	0.902	0.514	0.313	0.313	0.402	0.306	0.366	0.472	0.353	0.634	0.6	0.522	0.507	0.702	0.986	0.754	0.778	0.894	0.759	0.808	0.652	0.553	0.888	1.152	0.864	0.465	1.163	1.269	1.274	1.397
F25	REM	-2.5	0.259	0.249	0.087	0.083	0.085	0.136	0.127	0.182	0.159	0.263	0.332	0.392	0.804	1.397	1.792	1.445	0.933	1.052	0.837	0.399	0.36	0.441	0.484	0.446	0.401	0.401	0.519	0.703	0.644	0.794	0.838	0.678	0.775	0.811	0.754	0.954	1.273	0.805	0.736	0.833	1.152	1.138	1.549	1.683	1.212	0.857	0.968
F25	REM	0	0.194	0.385	0.171	0.114	0.197	0.217	0.286	0.41	0.423	0.62	0.999	0.914	0.451	0.519	1.076	0.918	0.595	0.616	0.61	0.463	0.493	0.385	0.379	0.371	0.461	0.457	0.568	0.535	0.614	0.779	0.973	0.671	0.481	0.683	0.717	1.424	1.691	0.555	0.822	1.205	1.524	1.189	1.643	1.379	1.562	2.452	1.607
F25	wake	2.5	0.521	0.337	0.154	0.066	0.132	0.216	0.269	0.318	0.242	0.626	0.725	0.489	0.356	0.453	0.545	0.669	0.483	0.242	0.325	0.415	0.474	0.473	0.523	0.435	0.273	0.519	0.625	0.569	0.407	0.61	0.466	0.582	0.589	0.693	0.884	1.315	1.228	0.848	0.52	0.956	0.926	1.393	1.349	1.548	1.665	1.849	1.283
F25	wake	5	0.554	0.541	0.285	0.177	0.141	0.173	0.327	0.208	0.204	0.254	0.36	0.309	0.733	0.543	0.449	0.331	0.256	0.223	0.232	0.341	0.381	0.31	0.522	0.393	0.323	0.325	0.248	0.395	0.399	0.416	0.398	0.409	0.466	0.55	0.438	0.496	0.447	0.585	0.664	0.906	0.486	0.535	0.735	0.801	0.714	0.732	0.82
F25	wake	7.5	0.958	0.761	0.298	0.193	0.195	0.227	0.239	0.221	0.234	0.329	0.417	0.428	0.63	0.433	0.29	0.268	0.269	0.242	0.263	0.316	0.265	0.256	0.369	0.257	0.254	0.287	0.314	0.449	0.562	0.351	0.355	0.332	0.456	0.432	0.415	0.472	0.581	0.421	0.481	0.405	0.42	0.451	0.69	0.712	0.848	0.71	0.949
F25	wake	10	0.518	0.418	0.13	0.14	0.126	0.15	0.23	0.376	0.405	0.408	0.521	0.472	0.307	0.326	0.224	0.198	0.193	0.188	0.237	0.236	0.215	0.234	0.263	0.383	0.357	0.362	0.294	0.467	0.611	0.571	0.376	0.384	0.418	0.352	0.431	0.605	0.495	0.49	0.676	0.518	0.365	0.398	0.494	0.605	0.67	0.741	0.797
F25	wake	12.5	0.467	0.421	0.28	0.12	0.138	0.189	0.276	0.263	0.375	0.412	0.456	0.522	0.496	0.426	0.268	0.192	0.161	0.194	0.131	0.151	0.269	0.259	0.365	0.384	0.347	0.15	0.337	0.376	0.236	0.354	0.547	0.49	0.758	0.585	0.504	0.597	0.505	0.49	0.487	0.566	0.667	0.551	0.368	0.699	0.84	0.772	0.853
F25	wake	15	0.453	0.548	0.291	0.139	0.193	0.341	0.428	0.345	0.363	0.413	0.437	0.554	0.667	0.525	0.279	0.271	0.186	0.21	0.327	0.308	0.313	0.349	0.432	0.41	0.546	0.46	0.494	0.527	0.309	0.279	0.387	0.556	0.472	0.665	0.725	0.464	0.333	0.426	0.273	0.45	0.884	0.746	0.561	0.568	0.878	1.004	0.759
Stefan	REM	-40	0.292	0.373	0.432	0.3	0.27	0.184	0.195	0.243	0.222	0.287	0.327	0.274	0.392	0.519	1.15	2.646	3.465	2.813	1.749	1.375	1.317	2.047	1.875	0.968	0.816	0.522	0.553	0.499	0.546	0.724	0.685	0.992	0.9	0.906	1.344	1.1	0.924	0.879	0.919	0.761	1.317	1.086	1.051	1.015	1.026	0.841	0.735
Stefan	REM	-37.5	0.358	0.295	0.379	0.341	0.241	0.23	0.319	0.277	0.257	0.359	0.316	0.277	0.47	0.928	1.8	2.27	1.943	1.469	1.393	1.066	0.922	0.517	0.418	0.438	0.639	0.406	0.341	0.39	0.641	0.78	0.643	0.716	0.892	0.804	0.833	0.704	0.644	0.87	0.95	0.811	0.844	0.862	0.991	1.182	0.935	0.61	0.549
Stefan	REM	-35	0.367	0.458	0.425	0.379	0.286	0.286	0.4	0.443	0.298	0.19	0.271	0.341	0.428	1.001	1.682	1.762	1.358	1.112	2.084	2.31	1.082	0.955	0.859	0.873	0.696	0.552	0.5	0.539	0.594	0.636	0.561	0.757	0.878	0.882	0.991	0.931	0.722	0.792	0.797	0.952	1.162	0.984	1.247	1.233	0.749	0.565	0.711
Stefan	REM	-32.5	0.319	0.361	0.33	0.374	0.335	0.283	0.311	0.304	0.242	0.237	0.256	0.272	0.443	1.072	1.282	2.086	2.612	2.601	2.34	1.901	1.901	1.543	1.043	0.741	0.397	0.376	0.297	0.399	0.774	0.915	0.903	0.945	1.026	1.273	1.081	0.744	1.027	1.019	1.055	1.112	1.409	1.264	1.2	1.095	0.878	0.707	0.986
Stefan	REM	-30	0.346	0.314	0.337	0.397	0.37	0.335	0.254	0.203	0.224	0.321	0.225	0.2	0.377	0.741	1.505	2.319	3.035	2.977	2.038	2.189	2.379	1.761	1.014	0.451	0.355	0.551	0.434	0.409	0.591	0.892	0.88	0.865	0.808	1.023	0.606	0.68	0.876	0.817	0.858	1.069	1.247	1.079	0.882	0.529	0.861	1.045	1.017
Stefan	REM	-27.5	0.475	0.35	0.416	0.349	0.275	0.249	0.24	0.258	0.302	0.264	0.135	0.249	0.417	0.701	1.501	2.306	2.614	1.884	1.865	2.174	1.766	0.661	0.495	0.588	0.623	0.802	0.772	0.669	0.68	0.829	0.657	0.767	0.992	0.895	0.791	0.811	1.095	1.259	0.943	0.682	0.825	0.789	0.542	0.759	0.869	1.005	1.217
Stefan	REM	-25	0.689	0.935	0.653	0.366	0.373	0.237	0.217	0.33	0.356	0.278	0.312	0.297	0.601	0.996	1.253	1.233	2.231	1.956	1.738	1.358	1.078	0.734	0.957	0.718	0.557	0.645	0.509	0.55	0.69	0.618	0.724	0.792	0.936	0.811	0.852	1.208	0.948	1.064	0.706	0.631	0.797	0.797	0.847	0.929	1.12	0.962	0.876
Stefan	REM	-22.5	0.521	1.092	0.733	0.3	0.332	0.282	0.245	0.258	0.339	0.444	0.443	0.474	0.539	0.973	1.306	1.672	1.727	1.326	1.626	1.572	0.678	0.489	0.5	0.396	0.352	0.354	0.305	0.345	0.524	0.515	0.685	0.81	0.702	0.636	0.84	0.866	0.702	0.884	0.802	0.715	0.613	0.713	0.862	0.877	0.792	0.738	0.663
Stefan	REM	-20	0.85	0.678	0.495	0.336	0.204	0.272	0.266	0.193	0.2	0.248	0.276	0.333	0.579	1.119	1.717	2.718	2.078	1.051	0.847	0.739	0.535	0.498	0.382	0.295	0.426	0.452	0.393	0.476	0.48	0.408	0.574	0.64	0.72	0.76	0.873	0.784	0.592	0.831	0.975	0.682	0.596	0.864	1.026	0.794	0.88	0.657	0.431
Stefan	REM	-17.5	0.529	0.531	0.416	0.368	0.355	0.274	0.298	0.332	0.296	0.304	0.439	0.496	0.798	1.262	1.467	1.694	1.671	1.294	1.083	0.654	0.584	0.643	0.622	0.517	0.539	0.543	0.514	0.51	0.506	0.48	0.528	0.519	0.579	0.746	0.771	0.765	0.743	0.816	0.802	0.618	0.733	0.897	0.921	0.857	0.721	0.559	0.521
Stefan	REM	-15	0.721	0.949	0.705	0.481	0.419	0.365	0.278	0.266	0.3	0.297	0.293	0.389	0.667	1.167	1.511	1.494	1.331	1.432	1.471	1.181	1.815	1.673	1.43	1.54	1.306	0.987	0.845	0.622	0.613	0.597	0.673	0.518	0.534	0.829	0.783	0.927	0.939	1.036	1.058	0.914	0.722	0.464	0.861	0.973	0.906	0.782	0.823
Stefan	REM	-12.5	0.845	0.929	0.667	0.416	0.298	0.27	0.359	0.325	0.205	0.227	0.23	0.343	0.603	0.886	1.683	1.469	1.368	1.478	1.633	1.597	1.953	1.571	0.98	0.615	0.826	0.935	0.43	0.551	0.748	0.694	0.598	0.467	0.617	0.872	0.532	0.498	0.685	0.649	0.849	0.82	0.603	0.664	0.84	0.905	0.606	0.883	0.918
Stefan	REM	-10	0.43	0.675	0.523	0.306	0.238	0.291	0.401	0.379	0.21	0.224	0.281	0.369	0.376	0.954	1.873	1.834	1.915	1.901	1.641	1.079	0.944	0.861	0.707	0.587	0.527	0.419	0.294	0.416	0.603	0.682	0.627	0.634	0.554	0.595	0.684	0.883	0.797	1.082	1.086	0.526	0.704	0.915	1.167	1.125	0.704	0.646	1.006
Stefan	REM	-7.5	0.403	0.457	0.385	0.267	0.14	0.226	0.309	0.271	0.288	0.293	0.294	0.205	0.346	0.692	1.376	2.881	3.172	2.085	1.469	1.132	1.11	1.137	0.847	0.65	0.537	0.433	0.443	0.453	0.539	0.61	0.939	0.975	0.692	0.865	0.934	0.874	0.901	0.689	0.566	0.62	0.69	0.792	0.862	0.758	0.82	0.859	1.12
Stefan	REM	-5	0.26	0.414	0.379	0.304	0.232	0.298	0.417	0.312	0.342	0.262	0.22	0.314	0.638	0.889	1.551	2.449	2.793	2.117	1.082	0.545	0.359	0.701	0.732	0.599	0.449	0.302	0.43	0.426	0.448	0.511	0.789	0.74	0.782	1.193	0.987	0.653	0.612	0.631	0.563	0.45	0.445	0.52	0.507	0.446	0.755	0.986	1.052
Stefan	REM	-2.5	0.519	0.498	0.413	0.346	0.279	0.275	0.345	0.279	0.288	0.365	0.33	0.529	0.621	0.736	0.972	1.311	1.718	1.057	0.996	0.73	0.637	0.625	0.458	0.303	0.289	0.298	0.401	0.532	0.447	0.468	0.617	0.461	0.49	0.726	0.643	0.717	0.686	0.569	0.456	0.345	0.31	0.273	0.443	0.556	0.734	0.747	0.926
Stefan	REM	0	0.446	0.624	0.73	0.626	0.327	0.273	0.315	0.313	0.265	0.461	0.559	0.439	0.704	0.722	0.429	0.32	0.574	0.387	0.315	0.377	0.217	0.19	0.193	0.186	0.287	0.305	0.363	0.456	0.343	0.354	0.39	0.411	0.373	0.404	0.388	0.419	0.483	0.507	0.49	0.491	0.555	0.425	0.502	0.614	0.613	0.64	0.75
Stefan	wake	2.5	0.502	0.676	0.696	0.528	0.444	0.378	0.265	0.161	0.319	0.674	0.534	0.764	0.652	0.461	0.363	0.31	0.279	0.146	0.133	0.257	0.246	0.203	0.181	0.215	0.311	0.356	0.268	0.246	0.3	0.417	0.372	0.191	0.233	0.345	0.445	0.352	0.404	0.521	0.609	0.559	0.597	0.402	0.416	0.598	0.558	0.66	0.788
Stefan	wake	5	0.463	0.541	0.463	0.309	0.296	0.411	0.303	0.332	0.428	0.601	0.722	0.994	0.996	0.637	0.412	0.219	0.167	0.185	0.2	0.292	0.225	0.158	0.219	0.181	0.289	0.38	0.355	0.311	0.407	0.434	0.387	0.267	0.331	0.37	0.408	0.495	0.388	0.392	0.585	0.623	0.602	0.537	0.564	0.57	0.671	0.733	0.807
Stefan	wake	7.5	0.872	0.843	0.632	0.374	0.294	0.441	0.45	0.396	0.403	0.482	0.672	0.954	1.091	0.591	0.436	0.444	0.319	0.295	0.277	0.204	0.2	0.285	0.373	0.301	0.31	0.36	0.327	0.247	0.275	0.204	0.281	0.329	0.478	0.477	0.526	0.565	0.392	0.557	0.639	0.722	0.729	0.434	0.513	0.557	0.589	0.752	0.824
Stefan	wake	10	1.397	1.123	0.735	0.361	0.374	0.353	0.541	0.716	0.454	0.38	0.587	0.705	0.844	0.912	0.782	0.732	0.414	0.513	0.294	0.379	0.371	0.302	0.301	0.276	0.268	0.438	0.451	0.314	0.31	0.492	0.391	0.492	0.686	0.755	0.588	0.571	0.604	0.496	0.572	0.805	0.871	0.878	0.76	0.789	0.612	0.854	0.84
Stefan	wake	12.5	1.505	0.831	0.691	0.512	0.39	0.5	0.604	0.502	0.284	0.382	0.625	0.589	0.829	1.09	0.778	0.363	0.526	0.723	0.575	0.613	0.436	0.351	0.328	0.403	0.418	0.416	0.304	0.278	0.385	0.447	0.404	0.469	0.643	0.579	0.489	0.46	0.618	0.658	0.76	0.716	0.691	0.821	0.631	0.588	0.867	0.938	1.141
Stefan	wake	15	0.574	0.786	0.674	0.552	0.403	0.45	0.538	0.519	0.382	0.421	0.6	0.776	0.892	1.068	0.668	0.481	0.399	0.551	0.683	0.532	0.326	0.387	0.348	0.279	0.355	0.228	0.345	0.466	0.47	0.635	0.464	0.466	0.634	0.629	0.53	0.44	0.62	0.714	0.713	0.498	0.489	0.694	0.626	0.546	0.805	1.277	1.227
Fritz	REM	-40	0.498	0.439	0.299	0.265	0.202	0.196	0.266	0.312	0.232	0.274	0.354	0.535	0.686	0.861	1.632	2.573	2.229	1.937	1.602	1.307	1.36	1.393	1.255	1.058	0.713	0.758	0.74	0.653	0.774	0.989	0.99	0.97	1.057	1.238	1.23	0.611	0.806	1.367	1.314	1.056	1.206	0.986	0.928	0.889	0.957	0.976	0.915
Fritz	REM	-37.5	0.891	0.965	0.68	0.388	0.291	0.338	0.389	0.393	0.436	0.454	0.407	0.78	1.402	1.823	2.22	2.089	1.548	1.197	1.017	0.697	0.693	0.689	0.779	0.867	0.659	0.469	0.442	0.55	0.744	0.882	0.856	0.805	1.169	1.021	0.638	0.628	0.756	0.665	1.023	0.894	0.867	0.628	0.99	1.193	1.38	1.311	0.848
Fritz	REM	-35	1.698	0.695	0.228	0.191	0.235	0.28	0.296	0.309	0.374	0.442	0.414	0.618	1.361	1.827	2.027	2.229	1.619	1.508	1.338	0.92	0.6	0.473	0.401	0.309	0.406	0.483	0.573	0.616	0.767	0.696	0.596	0.727	0.995	1.058	1.073	0.946	0.671	0.684	0.605	0.6	0.581	0.398	0.488	0.719	0.626	0.517	0.619
Fritz	REM	-32.5	0.347	0.363	0.223	0.206	0.178	0.279	0.371	0.314	0.182	0.2	0.382	0.558	1.084	1.202	2.472	3.626	2.246	1.454	0.866	0.835	0.524	0.391	0.436	0.458	0.401	0.425	0.44	0.524	0.622	1.276	1.367	0.776	0.83	0.785	1.007	0.791	0.656	0.511	0.416	0.436	0.422	0.555	0.596	0.661	0.976	1.042	0.842
Fritz	REM	-30	0.514	0.459	0.378	0.318	0.25	0.202	0.282	0.203	0.166	0.201	0.298	0.418	0.796	1.434	2.167	2.054	2.049	1.381	1.053	0.864	0.739	0.502	0.511	0.52	0.51	0.391	0.324	0.385	0.689	0.874	0.988	0.775	0.823	0.798	0.956	0.847	0.642	0.489	0.377	0.618	0.499	0.527	0.555	0.531	0.664	0.92	0.565
Fritz	REM	-27.5	0.55	0.43	0.337	0.347	0.279	0.347	0.281	0.172	0.234	0.417	0.711	0.744	0.606	1.014	1.614	1.929	1.567	1.026	0.752	0.566	0.658	0.612	0.507	0.476	0.483	0.482	0.431	0.409	0.481	0.709	0.923	1.318	0.892	0.824	0.956	0.807	0.729	0.818	0.807	0.65	0.553	0.766	0.757	0.714	0.548	0.609	0.629
Fritz	REM	-25	0.42	0.271	0.28	0.283	0.202	0.311	0.296	0.207	0.306	0.433	0.433	0.634	0.724	1.066	1.596	1.822	1.398	1.564	1.831	1.02	0.863	1.003	0.995	0.514	0.67	0.649	0.594	0.633	0.667	1.108	1.276	1.161	1.277	1.172	1.354	0.948	1.077	1.07	0.849	0.609	0.924	0.805	0.729	0.921	0.76	0.693	0.714
Fritz	REM	-22.5	0.491	0.431	0.278	0.202	0.164	0.182	0.217	0.192	0.262	0.262	0.202	0.259	0.738	1.227	1.282	1.749	2.142	2.398	1.898	1.273	1.475	1.424	1.294	0.82	0.541	0.786	0.946	0.791	0.715	0.954	0.869	0.975	0.956	0.689	0.763	0.84	0.992	0.814	0.736	0.747	0.381	0.815	0.86	0.593	0.795	0.72	0.918
Fritz	REM	-20	0.282	0.314	0.258	0.202	0.18	0.152	0.165	0.19	0.222	0.179	0.194	0.322	0.68	1.143	1.655	1.932	2.384	1.817	1.186	0.864	0.698	0.608	0.646	0.613	0.47	0.472	0.579	0.57	0.547	0.586	0.879	0.88	0.809	0.739	0.65	0.62	0.576	0.461	0.556	0.647	0.574	0.631	0.595	0.654	0.705	0.935	0.805
Fritz	REM	-17.5	0.566	0.455	0.375	0.231	0.182	0.212	0.228	0.203	0.195	0.198	0.245	0.47	0.775	1.445	2.365	2.163	1.506	1.083	1.391	1.087	0.742	0.942	1.076	0.935	0.786	0.565	0.599	0.804	0.731	0.699	0.709	0.713	0.512	0.565	0.796	0.764	0.575	0.773	0.857	0.697	0.64	0.832	1.001	0.818	0.781	0.801	0.816
Fritz	REM	-15	0.33	0.38	0.319	0.256	0.193	0.267	0.295	0.253	0.25	0.208	0.219	0.371	0.891	1.523	1.22	1.573	1.76	1.839	1.586	1.029	0.961	0.748	1.293	1.443	0.695	0.688	0.703	0.787	0.731	0.575	0.673	0.736	0.57	0.674	0.738	0.769	0.884	1.022	0.917	1.048	0.87	0.932	1.058	1.027	0.833	0.706	0.808
Fritz	REM	-12.5	0.281	0.372	0.301	0.295	0.267	0.298	0.354	0.234	0.161	0.198	0.23	0.514	0.943	1.328	1.801	2.05	1.613	1.626	0.826	0.725	0.832	0.671	0.447	0.638	0.303	0.339	0.49	0.531	0.55	0.589	0.763	0.726	0.604	0.592	0.683	0.687	0.6	0.566	0.772	1.058	0.833	0.769	0.785	0.731	0.983	0.753	0.64
Fritz	REM	-10	0.521	0.611	0.446	0.283	0.359	0.499	0.421	0.201	0.338	0.32	0.403	0.719	0.988	1.49	1.458	1.285	1.749	1.853	1.316	0.788	1.296	1.245	0.851	0.806	0.6	0.489	0.481	0.532	0.579	0.526	0.865	0.622	0.646	0.69	0.87	0.696	0.861	1.04	0.916	0.945	0.791	0.473	0.662	0.792	1.051	0.895	0.779
Fritz	REM	-7.5	0.557	0.365	0.433	0.398	0.396	0.486	0.407	0.279	0.429	0.703	0.641	0.969	1.125	1.327	1.442	1.451	1.475	1.07	0.979	0.942	0.974	0.847	0.788	0.699	0.686	0.91	0.615	0.409	0.582	0.59	0.709	0.726	0.727	0.774	0.656	0.593	0.768	0.782	0.739	0.799	0.76	0.65	0.719	0.682	0.861	0.903	0.823
Fritz	REM	-5	0.22	0.241	0.305	0.267	0.209	0.253	0.264	0.247	0.389	0.553	0.728	1.055	1.18	1.494	1.855	1.303	1.174	0.852	0.609	0.737	0.804	0.871	0.638	0.306	0.513	0.814	0.653	0.48	0.593	0.661	0.595	0.629	0.495	0.607	0.678	0.839	0.609	0.656	0.726	0.795	1.033	0.879	0.571	0.603	0.951	0.916	0.942
Fritz	REM	-2.5	0.372	0.44	0.48	0.419	0.391	0.357	0.348	0.427	0.313	0.428	0.699	0.716	0.892	0.893	0.965	0.798	0.901	0.728	0.63	0.446	0.379	0.448	0.302	0.289	0.444	0.597	0.507	0.382	0.502	0.565	0.553	0.708	0.717	0.553	0.394	0.568	0.672	0.566	0.4	0.509	0.531	0.467	0.311	0.471	0.684	0.586	0.813
Fritz	REM	0	0.401	0.522	0.548	0.464	0.526	0.503	0.575	0.376	0.366	0.452	0.605	0.444	0.504	0.469	0.316	0.308	0.284	0.221	0.187	0.2	0.18	0.247	0.335	0.308	0.356	0.423	0.375	0.302	0.482	0.588	0.371	0.332	0.457	0.359	0.345	0.469	0.479	0.453	0.502	0.467	0.502	0.418	0.396	0.508	0.62	0.716	0.503
Fritz	wake	2.5	0.433	0.569	0.324	0.234	0.35	0.497	0.337	0.347	0.406	0.551	0.566	0.465	0.554	0.45	0.308	0.296	0.163	0.151	0.151	0.17	0.151	0.173	0.246	0.338	0.24	0.225	0.24	0.299	0.384	0.383	0.386	0.407	0.577	0.568	0.434	0.429	0.389	0.487	0.639	0.628	0.835	0.671	0.59	0.691	1.215	0.762	0.495
Fritz	wake	5	0.39	0.67	0.509	0.302	0.258	0.327	0.482	0.412	0.472	0.689	0.655	0.685	0.668	0.48	0.31	0.273	0.215	0.235	0.251	0.263	0.282	0.236	0.245	0.284	0.307	0.334	0.44	0.389	0.352	0.332	0.369	0.339	0.459	0.536	0.555	0.471	0.52	0.564	0.542	0.787	0.919	0.7	0.514	0.591	0.801	0.789	0.675
Fritz	wake	7.5	19.216	15.72	9.512	3.644	1.971	1.123	1	1.019	0.996	0.821	0.943	0.706	0.584	0.722	0.651	0.589	0.323	0.425	0.404	0.189	0.476	0.568	0.286	0.411	0.369	0.392	0.451	0.45	0.486	0.335	0.502	0.541	0.463	0.653	0.601	0.595	0.478	0.458	0.584	0.605	0.612	0.748	0.618	0.788	0.895	1.035	0.951
Fritz	wake	10	3.307	17.295	11.354	6.79	3.486	1.979	1.405	1.454	1.491	1.355	1.161	0.702	0.707	0.905	0.732	0.813	0.727	0.438	0.486	0.397	0.597	0.702	0.607	0.723	0.594	0.368	0.583	0.709	0.587	0.623	0.782	0.829	0.725	0.782	0.776	0.805	0.587	0.522	0.672	0.7	0.759	0.654	0.629	0.863	0.841	0.929	1.117
Fritz	wake	12.5	0.917	0.89	0.539	0.321	0.488	0.473	0.453	0.576	0.643	0.459	0.685	0.887	0.899	0.818	0.51	0.483	0.307	0.386	0.339	0.404	0.348	0.324	0.381	0.553	0.55	0.49	0.664	0.692	0.445	0.583	0.554	0.369	0.334	0.388	0.606	0.697	0.493	0.364	0.344	0.313	0.432	0.49	0.531	0.533	0.596	0.575	0.625
Fritz	wake	15	0.575	0.656	0.601	0.678	0.929	0.738	0.436	0.376	0.485	0.593	0.797	0.913	1.142	0.916	0.554	0.434	0.383	0.307	0.412	0.4	0.369	0.461	0.419	0.409	0.417	0.5	0.69	0.797	0.599	0.442	0.51	0.383	0.401	0.476	0.561	0.641	0.623	0.73	0.661	0.494	0.436	0.511	0.604	0.571	0.433	0.549	0.592
[truncated: 4 more columns]

## Sheet: Supplementary_Figure_2e_bottom
#	state	time	DF/F
0	REM	-40	5.03492
0	REM	-37.5	4.02404
0	REM	-35	4.12697
0	REM	-32.5	5.86267
0	REM	-30	4.05495
0	REM	-27.5	1.74346
0	REM	-25	0.0770934
0	REM	-22.5	2.41289
0	REM	-20	-1.59554
0	REM	-17.5	-1.95805
0	REM	-15	-2.28663
0	REM	-12.5	-1.96642
0	REM	-10	3.7728
0	REM	-7.5	0.108441
0	REM	-5	-0.50264
0	REM	-2.5	-2.85712
0	REM	0	-0.0597329
0	wake	2.5	1.58458
0	wake	5	1.91688
0	wake	7.5	0.986034
0	wake	10	2.74724
0	wake	12.5	1.12535
0	wake	15	1.09607
1	REM	-40	1.19005
1	REM	-37.5	1.57411
1	REM	-35	0.387866
1	REM	-32.5	-0.226549
1	REM	-30	-0.256084
1	REM	-27.5	-1.15577
1	REM	-25	4.53554
1	REM	-22.5	5.66944
1	REM	-20	2.15691
1	REM	-17.5	2.9607
1	REM	-15	2.26733
1	REM	-12.5	1.80013
1	REM	-10	2.70578
1	REM	-7.5	5.53895
1	REM	-5	1.62886
1	REM	-2.5	3.84802
1	REM	0	-0.836018
1	wake	2.5	0.836859
1	wake	5	3.11553
1	wake	7.5	0.52131
1	wake	10	0.912402
1	wake	12.5	0.198577
1	wake	15	-0.561287
2	REM	-40	3.88833
2	REM	-37.5	3.03725
2	REM	-35	4.70483
2	REM	-32.5	8.78906
2	REM	-30	4.35086
2	REM	-27.5	1.78123
2	REM	-25	7.90165
2	REM	-22.5	8.0703
2	REM	-20	4.39431
2	REM	-17.5	3.43964
2	REM	-15	2.37296
2	REM	-12.5	5.81851
2	REM	-10	2.61041
2	REM	-7.5	4.08107
2	REM	-5	1.9909
2	REM	-2.5	2.12872
2	REM	0	1.4706
2	wake	2.5	4.61989
2	wake	5	3.79769
2	wake	7.5	3.38401
2	wake	10	3.5912
2	wake	12.5	2.32024
2	wake	15	2.3455
3	REM	-40	3.20012
3	REM	-37.5	1.20021
3	REM	-35	3.23008
3	REM	-32.5	1.17478
3	REM	-30	3.76484
3	REM	-27.5	6.03828
3	REM	-25	5.99853
3	REM	-22.5	6.0068
3	REM	-20	3.63661
3	REM	-17.5	3.89922
3	REM	-15	2.31852
3	REM	-12.5	8.66206
3	REM	-10	6.94458
3	REM	-7.5	6.25504
3	REM	-5	6.08668
3	REM	-2.5	2.3975
3	REM	0	0.941167
3	wake	2.5	4.81533
3	wake	5	5.59308
3	wake	7.5	4.82255
3	wake	10	2.03511
3	wake	12.5	4.33518
3	wake	15	2.57643
4	REM	-40	7.53273
4	REM	-37.5	9.79743
4	REM	-35	15.9346
4	REM	-32.5	15.4507
4	REM	-30	11.5109
4	REM	-27.5	7.51686
4	REM	-25	8.39804
4	REM	-22.5	10.4692
4	REM	-20	4.46383
4	REM	-17.5	8.40808
4	REM	-15	14.3883
4	REM	-12.5	10.094
4	REM	-10	7.93238
4	REM	-7.5	5.01521
4	REM	-5	1.39676
4	REM	-2.5	9.82407
4	REM	0	4.15233
4	wake	2.5	4.90704
4	wake	5	4.52811
4	wake	7.5	6.73179
4	wake	10	3.9575
4	wake	12.5	3.67728
4	wake	15	2.70138
5	REM	-40	7.66193
5	REM	-37.5	9.94662
5	REM	-35	0.617247
5	REM	-32.5	1.0094
5	REM	-30	5.88008
5	REM	-27.5	2.79453
5	REM	-25	1.64883
5	REM	-22.5	2.82034
5	REM	-20	5.47316
5	REM	-17.5	4.57473
5	REM	-15	1.02779
5	REM	-12.5	0.391154
5	REM	-10	-0.93474
5	REM	-7.5	0.0369527
5	REM	-5	6.29258
5	REM	-2.5	4.50378
5	REM	0	2.9413
5	wake	2.5	3.17122
5	wake	5	3.69283
5	wake	7.5	1.98458
5	wake	10	0.0445442
5	wake	12.5	1.43515
5	wake	15	1.05092
6	REM	-40	6.3901
6	REM	-37.5	1.66052
6	REM	-35	-3.59173
6	REM	-32.5	-1.85733
6	REM	-30	4.6244
6	REM	-27.5	3.91896
6	REM	-25	-0.260862
6	REM	-22.5	-2.04277
6	REM	-20	-0.326892
6	REM	-17.5	-1.89234
6	REM	-15	2.40725
6	REM	-12.5	1.05316
6	REM	-10	2.42449
6	REM	-7.5	2.07906
6	REM	-5	5.82963
6	REM	-2.5	3.45376
6	REM	0	-2.57816
6	wake	2.5	-3.44729
6	wake	5	-2.79547
6	wake	7.5	-1.68066
6	wake	10	-1.8341
6	wake	12.5	-1.609
6	wake	15	-3.25426
7	REM	-40	0.495523
7	REM	-37.5	-0.498409
7	REM	-35	0.998866
7	REM	-32.5	-0.645137
7	REM	-30	-0.0726769
7	REM	-27.5	2.48755
7	REM	-25	3.2655
7	REM	-22.5	1.65242
7	REM	-20	3.85668
7	REM	-17.5	8.97874
7	REM	-15	3.33635
7	REM	-12.5	2.75226
7	REM	-10	3.8742
7	REM	-7.5	2.01626
7	REM	-5	7.48553
7	REM	-2.5	11.5796
7	REM	0	4.68857
7	wake	2.5	1.05636
7	wake	5	1.3331
7	wake	7.5	-0.713177
7	wake	10	1.9991
7	wake	12.5	2.43282
7	wake	15	0.264651
8	REM	-40	5.11452
8	REM	-37.5	3.36129
8	REM	-35	2.84109
8	REM	-32.5	3.60484
8	REM	-30	4.49502
8	REM	-27.5	1.52336
8	REM	-25	2.27573
8	REM	-22.5	5.34993
8	REM	-20	2.77569
8	REM	-17.5	4.67517
8	REM	-15	2.42237
8	REM	-12.5	0.688444
8	REM	-10	2.73699
8	REM	-7.5	3.43215
8	REM	-5	0.293258
8	REM	-2.5	0.176359
8	REM	0	-1.92596
8	wake	2.5	-0.585662
8	wake	5	0.602274
8	wake	7.5	-1.50928
8	wake	10	-0.74246
8	wake	12.5	-1.17272
8	wake	15	0.0501518
9	REM	-40	-2.38686
9	REM	-37.5	-1.23366
9	REM	-35	0.226097
9	REM	-32.5	-1.01043
9	REM	-30	3.07126
9	REM	-27.5	1.47367
9	REM	-25	-0.234537
9	REM	-22.5	-1.93899
9	REM	-20	-1.57108
9	REM	-17.5	0.236126
9	REM	-15	1.18632
9	REM	-12.5	0.110161
9	REM	-10	2.59867
9	REM	-7.5	3.75456
9	REM	-5	2.78248
9	REM	-2.5	0.82997
9	REM	0	-2.89836
9	wake	2.5	-1.08984
9	wake	5	1.21678
9	wake	7.5	1.83247
9	wake	10	2.81413
9	wake	12.5	0.0917176
9	wake	15	-0.759927
10	REM	-40	4.50432
10	REM	-37.5	2.76187
10	REM	-35	2.79661
10	REM	-32.5	-2.40712
10	REM	-30	-1.59114
10	REM	-27.5	3.69259
10	REM	-25	-0.996461
10	REM	-22.5	2.3113
10	REM	-20	5.21435
10	REM	-17.5	6.27749
10	REM	-15	4.63154
10	REM	-12.5	9.0241
10	REM	-10	7.22114
10	REM	-7.5	7.56037
10	REM	-5	3.53529
10	REM	-2.5	-1.2449
10	REM	0	0.638237
10	wake	2.5	5.99283
10	wake	5	6.67899
10	wake	7.5	5.74196
10	wake	10	3.24066
10	wake	12.5	2.32206
10	wake	15	5.91642
11	REM	-40	5.43158
11	REM	-37.5	3.31742
11	REM	-35	-1.13584
11	REM	-32.5	0.286109
11	REM	-30	1.79337
11	REM	-27.5	-0.243229
11	REM	-25	-0.194148
11	REM	-22.5	-0.346355
11	REM	-20	5.19009
11	REM	-17.5	4.60167
11	REM	-15	9.85455
11	REM	-12.5	0.468109
11	REM	-10	3.49178
11	REM	-7.5	4.3356
11	REM	-5	2.4375
11	REM	-2.5	-0.0240327
11	REM	0	0.868048
11	wake	2.5	2.08527
11	wake	5	0.146944
11	wake	7.5	3.9477
11	wake	10	2.08013
11	wake	12.5	-1.55833
11	wake	15	-1.29066
12	REM	-40	3.3535
12	REM	-37.5	3.2604
12	REM	-35	12.4879
12	REM	-32.5	10.8567
12	REM	-30	5.85874
12	REM	-27.5	4.04489
12	REM	-25	7.77454
12	REM	-22.5	10.03
12	REM	-20	8.96039
12	REM	-17.5	2.03959
12	REM	-15	-3.56359
12	REM	-12.5	1.99036
12	REM	-10	4.65306
12	REM	-7.5	-1.7082
12	REM	-5	-2.48804
12	REM	-2.5	-4.72585
12	REM	0	0.825902
12	wake	2.5	1.15396
12	wake	5	2.44741
12	wake	7.5	-0.120488
12	wake	10	-1.35312
12	wake	12.5	-0.898272
12	wake	15	-3.77096
13	REM	-40	1.88744
13	REM	-37.5	6.28148
13	REM	-35	14.4333
13	REM	-32.5	18.7348
13	REM	-30	9.43949
13	REM	-27.5	-2.62233
13	REM	-25	-0.185229
13	REM	-22.5	2.74299
13	REM	-20	5.86197
13	REM	-17.5	4.99658
13	REM	-15	4.99344
13	REM	-12.5	1.7226
13	REM	-10	1.65748
13	REM	-7.5	11.4909
13	REM	-5	6.2867
13	REM	-2.5	2.38591
13	REM	0	2.59055
13	wake	2.5	0.776067
13	wake	5	3.18897
13	wake	7.5	-2.0943
13	wake	10	-1.34295
13	wake	12.5	-4.14209
13	wake	15	-3.4143
14	REM	-40	10.9746
14	REM	-37.5	-0.992236
14	REM	-35	8.00246
14	REM	-32.5	8.09734
14	REM	-30	7.93825
14	REM	-27.5	-0.620574
14	REM	-25	6.62445
14	REM	-22.5	11.2185
14	REM	-20	4.5197
14	REM	-17.5	7.96097
14	REM	-15	5.53122
14	REM	-12.5	4.12544
14	REM	-10	-0.56433
14	REM	-7.5	2.34279
14	REM	-5	1.90125
14	REM	-2.5	6.2763
14	REM	0	3.22826
14	wake	2.5	0.263871
14	wake	5	-0.818085
14	wake	7.5	3.11258
14	wake	10	-2.80224
14	wake	12.5	-3.14644
14	wake	15	-5.55389
15	REM	-40	3.87053
15	REM	-37.5	4.19214
15	REM	-35	4.83721
15	REM	-32.5	1.95166
15	REM	-30	4.64983
15	REM	-27.5	3.76323
15	REM	-25	2.05411
15	REM	-22.5	-1.06238
15	REM	-20	0.00433211
15	REM	-17.5	11.2234
15	REM	-15	1.2134
15	REM	-12.5	2.35244
15	REM	-10	17.7814
15	REM	-7.5	5.7223
15	REM	-5	-2.72831
15	REM	-2.5	2.89582
15	REM	0	0.255252
15	wake	2.5	-3.42825
15	wake	5	-0.110003
15	wake	7.5	2.85089
15	wake	10	-1.99312
15	wake	12.5	1.85846
15	wake	15	-4.66033
16	REM	-40	12.9229
16	REM	-37.5	12.9033
16	REM	-35	11.5666
16	REM	-32.5	10.1041
16	REM	-30	9.2605
16	REM	-27.5	9.66427
16	REM	-25	6.86433
16	REM	-22.5	6.87842
16	REM	-20	10.525
16	REM	-17.5	8.68296
16	REM	-15	7.87438
16	REM	-12.5	10.9852
16	REM	-10	11.5026
16	REM	-7.5	10.1548
16	REM	-5	6.84473
16	REM	-2.5	3.4504
16	REM	0	4.20967
16	wake	2.5	7.06172
16	wake	5	6.06685
16	wake	7.5	5.98216
16	wake	10	3.84807
16	wake	12.5	3.35644
16	wake	15	3.68142
17	REM	-40	7.32795
17	REM	-37.5	11.5854
17	REM	-35	8.62183
17	REM	-32.5	8.00539
17	REM	-30	8.68186
17	REM	-27.5	8.44905
17	REM	-25	9.12218
17	REM	-22.5	7.76598
17	REM	-20	6.51814
17	REM	-17.5	8.27709
17	REM	-15	5.95913
17	REM	-12.5	5.09134
17	REM	-10	4.32592
17	REM	-7.5	3.66549
17	REM	-5	6.027
17	REM	-2.5	2.92193
17	REM	0	1.7161
17	wake	2.5	5.25158
17	wake	5	3.93645
17	wake	7.5	0.364013
17	wake	10	-2.41108
17	wake	12.5	0.676082
17	wake	15	-0.187814
18	REM	-40	3.64487
18	REM	-37.5	1.58562
18	REM	-35	0.602745
18	REM	-32.5	4.25136
18	REM	-30	2.99384
18	REM	-27.5	4.1502
18	REM	-25	8.21683
18	REM	-22.5	2.5643
18	REM	-20	3.10176
18	REM	-17.5	6.16818
18	REM	-15	3.66867
18	REM	-12.5	6.71298
18	REM	-10	5.1211
18	REM	-7.5	3.58479
18	REM	-5	6.06152
18	REM	-2.5	8.08856
18	REM	0	3.60185
18	wake	2.5	1.80028
18	wake	5	2.89662
18	wake	7.5	0.0247587
18	wake	10	0.157647
18	wake	12.5	2.70421
18	wake	15	0.804835
19	REM	-40	10.3372
19	REM	-37.5	6.18438
19	REM	-35	5.59301
19	REM	-32.5	5.0977
19	REM	-30	5.49436
19	REM	-27.5	6.57039
19	REM	-25	6.15212
19	REM	-22.5	8.37691
19	REM	-20	10.4589
19	REM	-17.5	6.62715
19	REM	-15	7.90393
19	REM	-12.5	3.31017
19	REM	-10	4.4693
19	REM	-7.5	9.27255
19	REM	-5	8.03628
19	REM	-2.5	7.13839
19	REM	0	5.63867
19	wake	2.5	5.15064
19	wake	5	2.93534
19	wake	7.5	0.983701
19	wake	10	-0.0612297
19	wake	12.5	-0.721118
19	wake	15	-1.02024
20	REM	-40	6.20547
20	REM	-37.5	8.1793
20	REM	-35	9.66393
20	REM	-32.5	7.55602
20	REM	-30	17.0699
20	REM	-27.5	12.838
20	REM	-25	9.91893
20	REM	-22.5	9.60947
20	REM	-20	11.0263
20	REM	-17.5	7.13485
20	REM	-15	5.9659
20	REM	-12.5	11.3696
20	REM	-10	6.97931
20	REM	-7.5	7.13595
20	REM	-5	4.20894
20	REM	-2.5	4.52999
20	REM	0	5.42591
20	wake	2.5	2.48422
20	wake	5	3.91861
20	wake	7.5	3.08325
20	wake	10	2.21108
20	wake	12.5	1.97078
20	wake	15	1.50442
21	REM	-40	10.0218
21	REM	-37.5	2.50951
21	REM	-35	3.10857
21	REM	-32.5	7.46054
21	REM	-30	5.57513
21	REM	-27.5	6.27653
21	REM	-25	4.79861
21	REM	-22.5	2.8403
21	REM	-20	7.34648
21	REM	-17.5	7.17347
21	REM	-15	10.2423
21	REM	-12.5	10.9733
21	REM	-10	8.69389
21	REM	-7.5	11.9944
21	REM	-5	9.86639
21	REM	-2.5	9.28179
21	REM	0	5.0594
21	wake	2.5	6.27568
21	wake	5	4.83734
21	wake	7.5	1.51855
21	wake	10	0.344629
21	wake	12.5	0.833921
21	wake	15	-1.26639
22	REM	-40	6.92316
22	REM	-37.5	4.04881
22	REM	-35	7.47626
22	REM	-32.5	10.1044
22	REM	-30	7.2557
22	REM	-27.5	7.93637
22	REM	-25	10.0726
22	REM	-22.5	10.7144
22	REM	-20	7.76545
22	REM	-17.5	5.22885
22	REM	-15	2.23846
22	REM	-12.5	4.36492
22	REM	-10	8.41702
22	REM	-7.5	7.38202
22	REM	-5	5.30128
22	REM	-2.5	6.59375
22	REM	0	2.41951
22	wake	2.5	2.37798
22	wake	5	1.19129
22	wake	7.5	2.4101
22	wake	10	1.35859
22	wake	12.5	-0.492564
22	wake	15	0.201922
23	REM	-40	4.54124
23	REM	-37.5	6.20102
23	REM	-35	5.46592
23	REM	-32.5	4.02442
23	REM	-30	4.78891
23	REM	-27.5	6.07141
23	REM	-25	4.29219
23	REM	-22.5	3.83628
23	REM	-20	5.05215
23	REM	-17.5	3.77617
23	REM	-15	0.955453
23	REM	-12.5	5.99453
23	REM	-10	5.9597
23	REM	-7.5	3.89558
23	REM	-5	4.445
23	REM	-2.5	5.34856
23	REM	0	4.95922
23	wake	2.5	4.35843
23	wake	5	1.05317
23	wake	7.5	2.13672
23	wake	10	0.305323
23	wake	12.5	-0.101311
23	wake	15	0.76721
24	REM	-40	7.1812
24	REM	-37.5	5.35975
24	REM	-35	3.22136
24	REM	-32.5	1.84179
24	REM	-30	2.26081
24	REM	-27.5	1.17215
24	REM	-25	4.2848
24	REM	-22.5	7.321
24	REM	-20	7.31851
24	REM	-17.5	4.80487
24	REM	-15	3.53305
24	REM	-12.5	5.73731
24	REM	-10	9.13765
24	REM	-7.5	3.91751
24	REM	-5	2.41576
24	REM	-2.5	2.53465
24	REM	0	0.367412
24	wake	2.5	4.57135
24	wake	5	3.79079
24	wake	7.5	-0.432458
24	wake	10	1.30304
24	wake	12.5	3.65826
24	wake	15	0.429676
25	REM	-40	2.16169
25	REM	-37.5	3.17019
25	REM	-35	6.57556
25	REM	-32.5	6.23598
25	REM	-30	4.63342
25	REM	-27.5	4.54792
25	REM	-25	3.34498
25	REM	-22.5	3.61568
25	REM	-20	5.23135
25	REM	-17.5	2.0663
25	REM	-15	7.61753
25	REM	-12.5	5.88517
25	REM	-10	9.0156
25	REM	-7.5	10.4552
25	REM	-5	5.72976
25	REM	-2.5	4.959
25	REM	0	3.43456
25	wake	2.5	2.51784
25	wake	5	1.28891
25	wake	7.5	0.342726
25	wake	10	0.435883
25	wake	12.5	-0.180851
25	wake	15	-0.594264
26	REM	-40	2.75035
26	REM	-37.5	2.95017
26	REM	-35	2.68259
26	REM	-32.5	1.70155
26	REM	-30	1.46233
26	REM	-27.5	2.13746
26	REM	-25	2.3658
26	REM	-22.5	5.38174
26	REM	-20	6.30874
26	REM	-17.5	3.12375
26	REM	-15	7.11723
26	REM	-12.5	5.54124
26	REM	-10	2.84139
26	REM	-7.5	3.76883
26	REM	-5	3.3079
26	REM	-2.5	2.31803
26	REM	0	0.975389
26	wake	2.5	1.84322
26	wake	5	0.0126092
26	wake	7.5	0.13691
26	wake	10	-2.14482
26	wake	12.5	0.173011
26	wake	15	-1.27146
27	REM	-40	11.1644
27	REM	-37.5	18.5257
27	REM	-35	14.1623
27	REM	-32.5	15.9464
27	REM	-30	7.28009
27	REM	-27.5	8.93861
27	REM	-25	14.1328
27	REM	-22.5	3.89429
27	REM	-20	12.2745
27	REM	-17.5	18.7331
27	REM	-15	13.181
27	REM	-12.5	4.39906
27	REM	-10	14.4631
27	REM	-7.5	15.6183
27	REM	-5	12.4961
27	REM	-2.5	19.4745
27	REM	0	8.60076
27	wake	2.5	6.89048
27	wake	5	5.94958
27	wake	7.5	6.31412
27	wake	10	5.4839
27	wake	12.5	5.6001
27	wake	15	2.80395
28	REM	-40	17.0934
28	REM	-37.5	11.2389
28	REM	-35	11.2818
28	REM	-32.5	13.8286
28	REM	-30	14.9683
28	REM	-27.5	17.4762
28	REM	-25	6.6718
28	REM	-22.5	7.9311
28	REM	-20	1.84659
28	REM	-17.5	2.32556
28	REM	-15	8.59296
28	REM	-12.5	2.35321
28	REM	-10	10.5934
28	REM	-7.5	3.81847
28	REM	-5	5.64354
28	REM	-2.5	8.56531
28	REM	0	3.11611
28	wake	2.5	3.26826
28	wake	5	2.46066
28	wake	7.5	2.15624
28	wake	10	3.28163
28	wake	12.5	2.50025
28	wake	15	1.33429
29	REM	-40	5.85459
29	REM	-37.5	-0.0720994
29	REM	-35	1.03373
29	REM	-32.5	7.81874
29	REM	-30	12.4503
29	REM	-27.5	14.4399
29	REM	-25	13.3232
29	REM	-22.5	10.3578
29	REM	-20	11.8183
29	REM	-17.5	11.6469
29	REM	-15	8.86817
29	REM	-12.5	7.69861
29	REM	-10	14.1819
29	REM	-7.5	10.963
29	REM	-5	10.7698
29	REM	-2.5	4.7704
29	REM	0	1.08008
29	wake	2.5	2.60848
29	wake	5	0.949262
29	wake	7.5	-2.05119
29	wake	10	-1.05848
29	wake	12.5	-3.22152
29	wake	15	-3.49482
30	REM	-40	0.999555
30	REM	-37.5	1.43417
30	REM	-35	6.79349
30	REM	-32.5	8.15854
30	REM	-30	2.19642
30	REM	-27.5	2.82023
30	REM	-25	11.0881
30	REM	-22.5	7.35105
30	REM	-20	8.27002
30	REM	-17.5	14.9523
30	REM	-15	7.23947
30	REM	-12.5	11.1471
30	REM	-10	6.65421
30	REM	-7.5	2.82225
30	REM	-5	9.69005
30	REM	-2.5	17.4567
30	REM	0	7.01362
30	wake	2.5	0.0312536
30	wake	5	-2.23329
30	wake	7.5	-3.37943
30	wake	10	-2.35773
30	wake	12.5	-2.64383
30	wake	15	-2.01937
31	REM	-40	8.97631
31	REM	-37.5	9.80514
31	REM	-35	14.242
31	REM	-32.5	10.8121
31	REM	-30	9.86475
31	REM	-27.5	12.2692
31	REM	-25	18.8911
31	REM	-22.5	26.164
31	REM	-20	17.4709
31	REM	-17.5	19.9021
31	REM	-15	26.8651
31	REM	-12.5	8.31283
31	REM	-10	11.5807
31	REM	-7.5	10.5331
31	REM	-5	13.7243
31	REM	-2.5	15.2358
31	REM	0	6.47489
31	wake	2.5	8.62794
31	wake	5	2.96415
31	wake	7.5	4.317
31	wake	10	2.5015
31	wake	12.5	4.13107
31	wake	15	1.45585
32	REM	-40	5.27312
32	REM	-37.5	9.43215
32	REM	-35	10.5344
32	REM	-32.5	8.58266
32	REM	-30	14.6122
32	REM	-27.5	9.14028
32	REM	-25	17.1811
32	REM	-22.5	19.5978
32	REM	-20	10.5108
32	REM	-17.5	20.0838
32	REM	-15	11.542
32	REM	-12.5	17.4581
32	REM	-10	15.0206
32	REM	-7.5	23.3696
32	REM	-5	10.8901
32	REM	-2.5	14.6638
32	REM	0	7.05848
32	wake	2.5	7.63466
32	wake	5	5.03437
32	wake	7.5	5.41873
32	wake	10	0.114041
32	wake	12.5	3.50298
32	wake	15	2.02321
33	REM	-40	18.4667
33	REM	-37.5	13.2221
33	REM	-35	16.4752
33	REM	-32.5	-0.301148
33	REM	-30	-1.38448
33	REM	-27.5	2.44433
33	REM	-25	5.93749
33	REM	-22.5	6.70284
33	REM	-20	20.1019
33	REM	-17.5	15.4663
33	REM	-15	14.4801
33	REM	-12.5	15.3649
33	REM	-10	6.82234
33	REM	-7.5	8.5846
33	REM	-5	13.2384
33	REM	-2.5	14.8362
33	REM	0	7.13407
33	wake	2.5	0.850748
33	wake	5	0.0771231
33	wake	7.5	-2.16537
33	wake	10	-0.305743
33	wake	12.5	-2.14995
33	wake	15	-3.50832
34	REM	-40	7.0629
34	REM	-37.5	6.70222
34	REM	-35	1.54321
34	REM	-32.5	6.44916
34	REM	-30	14.3954
34	REM	-27.5	4.08739
34	REM	-25	-0.891518
34	REM	-22.5	6.24517
34	REM	-20	19.902
34	REM	-17.5	4.26961
34	REM	-15	0.349326
34	REM	-12.5	-0.0839607
34	REM	-10	1.43386
34	REM	-7.5	6.57731
34	REM	-5	0.999363
34	REM	-2.5	-2.73754
34	REM	0	-4.89575
34	wake	2.5	-3.41407
34	wake	5	-2.31671
34	wake	7.5	3.20086
34	wake	10	-0.142909
34	wake	12.5	-3.02775
34	wake	15	-5.29891
35	REM	-40	5.85756
35	REM	-37.5	5.98992
35	REM	-35	6.10646
35	REM	-32.5	3.12594
35	REM	-30	4.2666
35	REM	-27.5	-0.710646
35	REM	-25	2.3005
35	REM	-22.5	0.770759
35	REM	-20	2.03807
35	REM	-17.5	10.1799
35	REM	-15	8.17794
35	REM	-12.5	6.86874
35	REM	-10	10.2123
35	REM	-7.5	4.61286
35	REM	-5	2.45081
35	REM	-2.5	3.32543
35	REM	0	1.03757
35	wake	2.5	5.01683
35	wake	5	1.15521
35	wake	7.5	3.61871
35	wake	10	5.0248
35	wake	12.5	3.18284
35	wake	15	3.87686
36	REM	-40	2.51312
36	REM	-37.5	2.27972
36	REM	-35	3.20659
36	REM	-32.5	1.03112
36	REM	-30	8.01201
36	REM	-27.5	2.32261
36	REM	-25	4.91053
36	REM	-22.5	0.639996
36	REM	-20	-0.35289
36	REM	-17.5	-2.11956
36	REM	-15	3.60455
36	REM	-12.5	4.57355
36	REM	-10	11.8836
36	REM	-7.5	3.40156
36	REM	-5	5.78286
36	REM	-2.5	4.53482
36	REM	0	0.268785
36	wake	2.5	2.04338
36	wake	5	4.51668
36	wake	7.5	0.405878
36	wake	10	1.16178
36	wake	12.5	0.178701
36	wake	15	0.625377
37	REM	-40	5.25932
37	REM	-37.5	6.95843
37	REM	-35	6.87721
37	REM	-32.5	4.18019
37	REM	-30	2.87678
37	REM	-27.5	3.77853
37	REM	-25	5.6339
37	REM	-22.5	3.939
37	REM	-20	6.6219
37	REM	-17.5	6.09602
37	REM	-15	11.8265
37	REM	-12.5	5.2659
37	REM	-10	6.46987
37	REM	-7.5	4.35958
37	REM	-5	0.128739
37	REM	-2.5	1.13482
37	REM	0	5.17483
37	wake	2.5	5.04382
37	wake	5	0.236031
37	wake	7.5	-1.39327
37	wake	10	0.045061
37	wake	12.5	0.731425
37	wake	15	-0.559718
38	REM	-40	19.6509
38	REM	-37.5	15.6041
38	REM	-35	9.66528
38	REM	-32.5	4.45035
38	REM	-30	9.71788
38	REM	-27.5	18.6762
38	REM	-25	16.3752
38	REM	-22.5	6.46458
38	REM	-20	8.54814
38	REM	-17.5	11.3696
38	REM	-15	8.39296
38	REM	-12.5	19.4003
38	REM	-10	17.1982
38	REM	-7.5	10.361
38	REM	-5	9.90772
38	REM	-2.5	8.13777
38	REM	0	6.97819
38	wake	2.5	5.98873
38	wake	5	4.36946
38	wake	7.5	5.2902
38	wake	10	2.07669
38	wake	12.5	1.90292
38	wake	15	0.113753
39	REM	-40	14.1927
39	REM	-37.5	10.9968
39	REM	-35	3.47767
39	REM	-32.5	8.90039
39	REM	-30	9.59624
39	REM	-27.5	8.18144
39	REM	-25	12.4006
39	REM	-22.5	25.9539
39	REM	-20	8.78759
39	REM	-17.5	2.79867
39	REM	-15	3.55359
39	REM	-12.5	13.912
39	REM	-10	19.7846
39	REM	-7.5	9.6159
39	REM	-5	12.0905
39	REM	-2.5	4.97856
39	REM	0	4.67377
39	wake	2.5	6.29404
39	wake	5	3.46193
39	wake	7.5	4.48542
39	wake	10	2.61847
39	wake	12.5	0.84459
39	wake	15	1.83265
40	REM	-40	11.067
40	REM	-37.5	10.0213
40	REM	-35	2.61403
40	REM	-32.5	2.78624
40	REM	-30	12.3178
40	REM	-27.5	14.3728
40	REM	-25	10.9025
40	REM	-22.5	14.184
40	REM	-20	12.9704
40	REM	-17.5	15.6594
40	REM	-15	13.8027
40	REM	-12.5	11.5291
40	REM	-10	6.54716
40	REM	-7.5	11.8139
40	REM	-5	8.45836
40	REM	-2.5	16.9601
40	REM	0	11.294
40	wake	2.5	4.6539
40	wake	5	3.07882
40	wake	7.5	4.97107
40	wake	10	1.23551
40	wake	12.5	-2.37709
40	wake	15	-1.94463
41	REM	-40	8.03372
41	REM	-37.5	7.30975
41	REM	-35	1.20355
41	REM	-32.5	1.3512
41	REM	-30	3.70439
41	REM	-27.5	8.49071
41	REM	-25	10.0512
41	REM	-22.5	7.8416
41	REM	-20	8.98133
41	REM	-17.5	9.57571
41	REM	-15	6.38374
41	REM	-12.5	21.2799
41	REM	-10	5.58358
41	REM	-7.5	0.354338
41	REM	-5	3.00903
41	REM	-2.5	5.56888
41	REM	0	9.73798
41	wake	2.5	3.91706
41	wake	5	2.83385
41	wake	7.5	-0.106775
41	wake	10	-0.216456
41	wake	12.5	-1.29511
41	wake	15	-0.356996
42	REM	-40	9.22737
42	REM	-37.5	11.2971
42	REM	-35	12.9545
42	REM	-32.5	5.59666
42	REM	-30	11.7464
42	REM	-27.5	15.9354
42	REM	-25	13.1381
42	REM	-22.5	11.7181
42	REM	-20	8.61141
42	REM	-17.5	7.7846
42	REM	-15	14.636
42	REM	-12.5	10.6713
42	REM	-10	10.968
42	REM	-7.5	11.3258
42	REM	-5	10.7522
42	REM	-2.5	8.24562
42	REM	0	4.34443
42	wake	2.5	2.10645
42	wake	5	3.17807
42	wake	7.5	-0.1077
42	wake	10	-0.505335
42	wake	12.5	-1.72055
42	wake	15	-3.01384
43	REM	-40	9.88831
43	REM	-37.5	11.0232
43	REM	-35	2.14699
43	REM	-32.5	6.10566
43	REM	-30	10.96
43	REM	-27.5	15.9706
43	REM	-25	12.4117
43	REM	-22.5	5.67179
43	REM	-20	6.91318
43	REM	-17.5	15.9174
43	REM	-15	6.44473
43	REM	-12.5	4.19277
43	REM	-10	3.52657
43	REM	-7.5	14.5578
43	REM	-5	6.37022
43	REM	-2.5	8.19534
43	REM	0	0.919795
43	wake	2.5	1.66751
43	wake	5	3.063
43	wake	7.5	3.22436
43	wake	10	3.69666
43	wake	12.5	0.0974179
43	wake	15	-2.53916
44	REM	-40	8.54979
44	REM	-37.5	11.2696
44	REM	-35	5.75306
44	REM	-32.5	11.9224
44	REM	-30	12.5154
44	REM	-27.5	9.88448
44	REM	-25	5.43064
44	REM	-22.5	11.8839
44	REM	-20	4.26673
44	REM	-17.5	3.92567
44	REM	-15	2.0957
44	REM	-12.5	-0.347716
44	REM	-10	-1.08629
44	REM	-7.5	5.19127
44	REM	-5	5.95465
44	REM	-2.5	5.29803
44	REM	0	0.0757542
44	wake	2.5	-1.7073
44	wake	5	-2.3776
44	wake	7.5	-0.183919
44	wake	10	-1.95723
44	wake	12.5	-1.03769
44	wake	15	-3.43378
45	REM	-40	21.9738
45	REM	-37.5	15.7515
45	REM	-35	3.74213
45	REM	-32.5	8.25453
45	REM	-30	12.2409
45	REM	-27.5	20.6512
45	REM	-25	7.45644
45	REM	-22.5	11.6128
45	REM	-20	11.8712
45	REM	-17.5	24.1534
45	REM	-15	13.8627
45	REM	-12.5	6.16132
45	REM	-10	11.1157
45	REM	-7.5	10.2224
45	REM	-5	5.13957
45	REM	-2.5	1.40958
45	REM	0	0.241458
[truncated: 144 more rows]

## Sheet: Supplementary_Figure_2f
mouse	event	DF/F
[truncated: 16 more rows]

[truncated: 4 more sheets: Supplementary_Figure_2g, Supplementary_Figure_2h, Supplementary_Figure_2i, Supplementary_Figure_2j]
