# Supplementary material for: A medullary hub for controlling REM sleep and pontine waves
Source: Nat Commun. 2023 Jul 3;14:3922. doi: 10.1038/s41467-023-39496-0 (PMC10318054; doi:10.1038/s41467-023-39496-0)
Supplement: Supplementary file 4 — Source Data [file 41467_2023_39496_MOESM4_ESM.zip › SupplementaryFigure3_SourceData.xlsx]

## Sheet: Experimental_Subjects
Panel(s)	Species	Strain	Virus	# Mice	# Males	# Females	Age
a - g	Mus musculus	CRH-Cre	—	9	4	5	8 - 11 wks
h - j	Mus musculus	CRH-Cre	—	9	4	5	9 - 14 wks

## Sheet: Supplementary_Figure_3b_top
mouse	state	time	0.0 Hz	0.5 Hz	1.0 Hz	1.5 Hz	2.0 Hz	2.5 Hz	3.0 Hz	3.5 Hz	4.0 Hz	4.5 Hz	5.0 Hz	5.5 Hz	6.0 Hz	6.5 Hz	7.0 Hz	7.5 Hz	8.0 Hz	8.5 Hz	9.0 Hz	9.5 Hz	10.0 Hz	10.5 Hz	11.0 Hz	11.5 Hz	12.0 Hz	12.5 Hz	13.0 Hz	13.5 Hz	14.0 Hz	14.5 Hz	15.0 Hz	15.5 Hz	16.0 Hz	16.5 Hz	17.0 Hz	17.5 Hz	18.0 Hz	18.5 Hz	19.0 Hz	19.5 Hz	20.0 Hz	20.5 Hz	21.0 Hz	21.5 Hz	22.0 Hz	22.5 Hz	23.0 Hz
King	NREM	-40	1.601	1.482	1.665	1.837	2.033	2.016	1.999	1.764	1.721	1.415	1.313	1.407	1.441	1.08	1.014	1.098	1.108	1.085	0.931	1.185	1.233	1.324	1.374	1.537	1.409	1.322	1.268	1.363	1.551	1.569	1.578	1.384	1.329	1.277	1.358	1.424	1.381	1.309	1.134	1.19	1.088	1.112	1.094	1.017	1.155	1.187	1.128
King	NREM	-37.5	1.209	1.433	1.67	1.787	1.913	1.698	2.006	1.933	1.772	1.531	1.406	1.522	1.293	1.054	1.041	1.073	1.117	0.975	1.052	1.261	1.179	1.417	1.318	1.43	1.601	1.557	1.607	1.348	1.475	1.675	1.539	1.611	1.415	1.331	1.353	1.285	1.311	1.28	1.121	1.134	1.073	1.225	1.09	1.171	1.355	1.32	1.2
King	NREM	-35	1.492	1.441	1.458	1.787	1.982	1.883	2.06	1.7	1.707	1.655	1.643	1.518	1.237	1.149	0.949	0.943	1.026	1.172	1.278	1.33	1.424	1.323	1.358	1.554	1.578	1.498	1.664	1.377	1.247	1.64	1.597	1.536	1.33	1.435	1.37	1.156	1.165	1.393	1.268	1.253	1.206	1.221	1.158	1.265	1.329	1.309	1.235
King	NREM	-32.5	1.442	1.41	1.798	1.807	1.876	1.82	1.881	1.779	1.63	1.453	1.476	1.489	1.124	0.946	0.991	0.926	0.815	0.874	0.999	1.127	1.187	1.124	1.286	1.525	1.391	1.211	1.329	1.639	1.486	1.534	1.475	1.407	1.284	1.335	1.154	1.204	1.193	1.189	1.077	1.125	0.969	1.011	1.128	1.112	1.257	1.124	1.073
King	NREM	-30	1.087	1.089	1.362	1.621	1.599	1.521	1.873	1.833	1.464	1.378	1.248	1.334	1.332	1.065	0.907	0.983	0.995	1.13	1.232	1.499	1.394	1.439	1.496	1.541	1.513	1.46	1.522	1.566	1.702	1.622	1.699	1.882	1.579	1.48	1.388	1.506	1.349	1.262	1.561	1.355	1.14	1.094	1.266	1.332	1.169	1.155	1.293
King	NREM	-27.5	1.392	1.144	1.423	1.724	1.408	1.531	1.693	1.728	1.653	1.861	1.473	1.305	1.28	1.084	0.958	1.002	1.248	1.22	1.264	1.637	1.742	1.637	1.583	1.442	1.528	1.714	1.941	1.987	1.875	2.09	1.532	1.621	1.486	1.545	1.646	1.745	1.424	1.487	1.51	1.373	1.272	1.277	1.378	1.239	1.282	1.425	1.416
King	NREM	-25	1.62	1.445	1.573	1.644	1.454	1.684	1.79	1.743	1.787	1.987	1.883	1.317	1.225	1.128	1.061	1.069	1.143	1.179	1.192	1.296	1.75	1.705	1.558	1.434	1.379	1.581	1.925	1.598	1.816	1.862	1.625	1.33	1.624	1.767	1.616	1.415	1.248	1.385	1.403	1.203	1.226	1.335	1.448	1.468	1.253	1.413	1.34
King	NREM	-22.5	1.167	1.176	1.185	1.547	1.66	1.649	1.683	1.643	1.561	1.568	1.709	1.459	1.146	1.094	1.021	1.042	1.044	1.023	1.138	1.38	1.637	1.7	1.745	1.83	1.632	1.666	1.847	1.932	1.877	1.564	1.587	1.496	1.721	1.612	1.338	1.486	1.514	1.527	1.419	1.289	1.252	1.386	1.432	1.234	1.287	1.15	1.248
King	NREM	-20	0.982	0.988	1.154	1.413	1.497	1.516	1.477	1.479	1.491	1.701	1.499	1.434	1.158	1.042	0.933	1.009	1.067	1.056	1.282	1.467	1.479	1.565	1.598	1.678	1.79	1.828	1.835	1.849	1.663	1.434	1.441	1.646	1.596	1.285	1.375	1.398	1.221	1.329	1.311	1.2	1.142	1.247	1.261	1.141	1.2	1.154	1.29
King	NREM	-17.5	1.225	1.092	1.179	1.251	1.315	1.405	1.641	1.548	1.561	1.753	1.535	1.156	1.21	1.178	1.064	1.132	1.254	1.266	1.318	1.461	1.547	1.613	1.737	1.764	1.989	2.084	1.939	1.639	1.615	1.769	1.786	1.703	1.668	1.847	1.689	1.515	1.367	1.491	1.471	1.305	1.339	1.488	1.503	1.414	1.194	1.327	1.327
King	NREM	-15	1.221	1.169	1.194	1.272	1.33	1.4	1.712	1.522	1.312	1.414	1.197	1.095	1.302	1.293	1.289	1.246	1.207	1.392	1.601	1.754	1.667	2.118	2.309	2.113	1.936	1.811	1.974	1.919	1.908	1.878	1.726	1.943	1.858	2.089	1.824	1.777	1.825	1.588	1.699	1.636	1.493	1.598	1.666	1.179	1.246	1.327	1.351
King	NREM	-12.5	1.18	1.313	1.192	1.155	1.214	1.263	1.732	1.631	1.47	1.405	1.258	1.147	1.048	1.129	1.268	1.246	1.071	1.358	1.517	1.777	1.69	1.655	1.785	1.759	1.457	1.502	1.724	1.947	1.928	1.845	2.045	1.862	1.879	1.769	1.622	1.511	1.856	1.677	1.593	1.54	1.404	1.432	1.253	1.287	1.261	1.243	1.341
King	NREM	-10	1.342	1.205	1.144	1.212	1.281	1.408	1.794	1.737	1.848	1.59	1.489	1.253	1.248	1.323	1.111	1.11	1.283	1.728	1.724	1.57	1.594	1.507	1.749	1.741	1.566	1.647	1.631	1.606	1.861	1.849	1.97	2.016	1.833	1.902	1.656	1.606	1.727	1.495	1.555	1.691	1.389	1.369	1.219	1.19	1.165	1.232	1.3
King	NREM	-7.5	1.065	1.052	1.032	1.008	1.056	1.263	1.446	1.4	1.574	1.573	1.474	1.343	1.15	1.072	1.049	1.12	1.464	1.522	1.577	1.798	1.651	1.669	2.074	2.117	1.856	1.734	1.773	1.81	2.034	2.045	2.049	1.903	1.787	1.675	1.655	1.706	1.746	1.755	1.561	1.384	1.342	1.31	1.275	1.284	1.254	1.323	1.427
King	NREM	-5	1.013	1.013	1.143	1.156	1.163	1.215	1.314	1.554	1.329	1.205	1.499	1.415	1.27	1.265	1.205	1.223	1.42	1.764	1.714	1.87	1.773	1.686	2.086	2.284	2.434	2.156	2.025	2.01	2.23	2.094	2.097	2.1	1.698	1.631	1.87	1.755	1.406	1.711	1.644	1.483	1.371	1.341	1.24	1.246	1.455	1.59	1.483
King	NREM	-2.5	1.161	0.972	1.16	1.189	1.351	1.372	1.422	1.439	1.248	1.283	1.333	1.195	1.25	1.425	1.297	1.275	1.259	1.635	1.639	1.745	1.766	1.722	2.075	2.247	2.104	2.044	1.727	1.684	1.681	1.956	1.956	1.861	1.682	1.492	1.749	1.702	1.564	1.437	1.532	1.467	1.276	1.4	1.308	1.271	1.469	1.428	1.393
King	NREM	0	0.987	1.03	0.951	0.786	0.892	0.847	0.978	0.965	0.85	1.018	0.905	0.906	1.265	1.85	2.061	2.067	1.95	1.771	1.581	1.667	1.479	1.317	1.339	1.472	1.557	1.913	1.758	1.595	1.562	1.683	1.561	1.569	1.422	1.2	1.422	1.397	1.193	1.213	1.417	1.65	1.603	1.468	1.436	1.361	1.397	1.215	1.205
King	IS	2.5	0.745	0.908	0.876	0.794	0.815	0.89	1.023	0.93	0.858	0.945	1.009	0.914	1.161	1.839	2.405	2.439	2.232	1.607	1.426	1.57	1.432	1.15	1.137	1.221	1.341	1.419	1.517	1.368	1.32	1.353	1.458	1.228	1.191	1.252	1.411	1.337	1.403	1.15	1.133	1.388	1.349	1.202	1.137	1.208	1.047	1.107	1.071
King	IS	5	0.824	0.757	0.76	0.791	0.897	0.995	1.064	0.981	1.01	0.993	1.065	0.935	1.256	1.938	2.384	2.229	1.736	1.367	1.189	1.273	1.327	1.185	1.211	1.315	1.28	1.289	1.268	1.388	1.334	1.342	1.35	1.128	1.075	1.253	1.341	1.142	0.98	0.881	0.991	1.186	1.073	0.988	1.086	1.126	1.022	0.897	1.052
King	IS	7.5	0.681	0.628	0.647	0.719	0.837	0.897	1.084	0.973	0.88	0.979	1.104	0.986	1.164	2.435	2.441	1.678	1.326	1.059	1.025	0.924	1.051	1.138	1.151	0.958	0.835	1.04	1.219	1.222	1.071	1.145	1.274	1	0.959	1.035	1.202	1.161	1.017	1.06	1.071	0.944	0.954	1.044	1.044	1.056	1.034	0.897	0.969
King	IS	10	0.649	0.678	0.587	0.611	0.697	0.822	0.894	0.776	0.682	0.611	0.834	1.021	1.443	2.547	2.298	1.568	1.347	1.063	0.951	1.034	1.005	1.114	1.099	1.055	1.022	1.113	1.247	1.338	1.141	1.058	1.011	1.096	0.959	0.932	1.014	1.102	1.113	1.079	1.024	1.322	1.226	1.08	1.051	1.113	1.005	1.035	0.885
King	IS	12.5	0.774	0.669	0.687	0.686	0.632	0.691	0.791	0.85	0.907	0.805	0.639	0.779	1.385	2.041	1.947	1.627	1.096	1.06	0.993	1.033	0.997	1.021	1.167	1.091	0.916	1.061	1.16	1.155	1.17	0.958	1.028	1.136	0.848	0.892	0.945	0.773	0.852	0.927	1.016	1.139	1.158	1.029	0.882	0.907	0.9	0.968	0.915
King	IS	15	0.659	0.601	0.628	0.639	0.582	0.584	0.714	0.811	0.706	0.607	0.584	0.655	0.936	1.542	1.875	1.364	0.901	0.953	0.776	0.752	0.687	0.805	0.879	0.796	0.754	0.819	0.832	0.816	0.78	0.897	0.82	0.699	0.663	0.746	0.766	0.571	0.688	0.842	0.882	0.815	0.773	0.763	0.768	0.762	0.809	0.808	0.873
Cervantes	NREM	-40	1.247	1.149	1.221	1.212	1.235	1.284	1.224	1.438	1.344	1.309	1.284	1.173	1.107	0.971	0.962	0.919	0.98	0.887	0.892	1.148	1.241	1.325	1.337	1.13	1.156	1.321	1.428	1.331	1.341	1.364	1.367	1.374	1.422	1.665	1.589	1.3	1.189	1.078	1.217	1.089	0.987	1.151	1.375	1.257	1.264	1.274	1.182
Cervantes	NREM	-37.5	1.138	0.919	1.05	1.319	1.435	1.388	1.392	1.616	1.347	1.229	1.163	1.208	1.066	0.982	1	0.956	1.07	1.148	1.011	0.9	1.036	1.196	1.259	1.175	1.226	1.274	1.313	1.154	1.325	1.409	1.481	1.51	1.637	1.492	1.212	1.135	1.119	1.017	1.017	1.12	1.175	1.275	1.236	1.184	1.365	1.299	1.167
Cervantes	NREM	-35	0.941	0.975	1.209	1.472	1.659	1.455	1.375	1.412	1.223	1.364	1.17	0.897	1.006	0.985	0.878	1.023	1.022	1.071	0.943	1.008	1.274	1.242	1.24	1.317	1.475	1.384	1.38	1.415	1.31	1.379	1.55	1.729	1.396	1.102	1.238	1.203	1.148	1.238	1.372	1.445	1.254	1.141	1.17	1.265	1.3	1.282	1.128
Cervantes	NREM	-32.5	1.155	1.218	1.463	1.529	1.503	1.392	1.256	1.24	1.365	1.352	1.19	1.013	1.074	1.124	1.028	1.098	1.164	1.065	1.226	1.285	1.475	1.439	1.343	1.277	1.297	1.432	1.419	1.344	1.326	1.324	1.612	1.496	1.473	1.4	1.204	1.315	1.231	1.423	1.7	1.54	1.339	1.274	1.255	1.325	1.437	1.328	1.383
Cervantes	NREM	-30	1.167	1.148	1.175	1.251	1.29	1.348	1.293	1.331	1.568	1.35	1.174	1.201	1.117	0.942	1.051	1.108	1.109	1.2	1.404	1.423	1.565	1.636	1.333	1.275	1.443	1.412	1.327	1.319	1.372	1.623	1.641	1.519	1.483	1.698	1.535	1.442	1.53	1.539	1.629	1.517	1.474	1.321	1.519	1.502	1.241	1.167	1.23
Cervantes	NREM	-27.5	1.225	1.249	1.431	1.307	1.426	1.597	1.53	1.594	1.641	1.306	1.228	1.216	0.984	0.806	0.987	0.971	0.961	0.945	1.107	1.261	1.539	1.674	1.426	1.538	1.802	1.826	1.519	1.462	1.493	1.449	1.497	1.512	1.375	1.317	1.301	1.599	1.615	1.351	1.401	1.287	1.216	1.329	1.361	1.394	1.224	1.072	1.092
Cervantes	NREM	-25	1.043	1.133	1.275	1.296	1.317	1.291	1.448	1.52	1.396	1.294	1.174	1.228	1.121	0.957	0.989	0.919	1.09	1.043	1.146	1.138	1.333	1.429	1.353	1.609	1.688	1.642	1.525	1.702	1.415	1.337	1.391	1.428	1.515	1.338	1.299	1.326	1.462	1.23	1.33	1.404	1.273	1.102	1.111	1.25	1.332	1.17	1.121
Cervantes	NREM	-22.5	1.275	1.06	1.12	1.323	1.39	1.481	1.585	1.632	1.417	1.086	1.051	1.243	1.087	1.004	0.996	1.009	1.008	1.038	1.256	1.462	1.494	1.374	1.495	1.454	1.401	1.561	1.678	1.694	1.436	1.441	1.345	1.362	1.487	1.448	1.477	1.43	1.42	1.445	1.265	1.298	1.255	1.369	1.251	1.218	1.217	1.112	1.075
Cervantes	NREM	-20	1.198	0.993	1.06	1.16	1.202	1.212	1.439	1.602	1.613	1.287	1.057	1.141	0.921	0.943	0.985	0.951	1.013	1.028	1.24	1.475	1.533	1.484	1.812	1.756	1.561	1.502	1.622	1.503	1.538	1.578	1.401	1.481	1.482	1.537	1.574	1.492	1.28	1.495	1.291	1.304	1.439	1.419	1.365	1.426	1.368	1.206	1.101
Cervantes	NREM	-17.5	1.136	0.916	0.98	1.046	1.173	1.259	1.267	1.611	1.437	1.3	1.06	0.997	0.963	1.012	1.02	1.109	1.294	1.254	1.328	1.599	1.536	1.445	1.592	1.589	1.551	1.563	1.637	1.731	1.808	1.604	1.337	1.398	1.465	1.498	1.653	1.565	1.514	1.547	1.464	1.378	1.559	1.469	1.332	1.329	1.388	1.515	1.446
Cervantes	NREM	-15	0.961	0.957	0.963	0.984	0.992	1.095	1.227	1.44	1.514	1.302	1.039	0.914	0.985	1.176	1.236	1.262	1.363	1.423	1.342	1.502	1.522	1.415	1.613	1.426	1.29	1.453	1.548	1.596	1.934	1.778	1.349	1.399	1.479	1.57	1.749	1.589	1.4	1.368	1.538	1.633	1.529	1.342	1.229	1.213	1.362	1.393	1.34
Cervantes	NREM	-12.5	1.023	0.897	1.082	1.325	1.327	1.168	1.299	1.43	1.487	1.318	1.169	1.053	1.077	1.193	1.224	1.179	1.202	1.227	1.355	1.577	1.587	1.613	1.481	1.499	1.436	1.421	1.44	1.459	1.735	1.687	1.646	1.66	1.466	1.399	1.453	1.4	1.445	1.333	1.424	1.431	1.344	1.252	1.371	1.255	1.32	1.228	1.261
Cervantes	NREM	-10	0.844	0.775	0.884	1.063	1.16	1.219	1.264	1.322	1.344	1.216	1.089	0.944	1.062	1.208	1.308	1.123	1.079	1.151	1.462	1.389	1.485	1.484	1.584	1.906	1.554	1.542	1.73	1.57	1.513	1.638	1.808	1.581	1.481	1.502	1.407	1.228	1.387	1.257	1.074	1.222	1.397	1.422	1.406	1.429	1.363	1.499	1.444
Cervantes	NREM	-7.5	0.887	0.786	0.87	0.984	1.269	1.254	1.258	1.405	1.39	1.246	0.927	0.883	1.083	1.112	1.241	1.265	1.132	1.148	1.361	1.381	1.315	1.346	1.611	1.905	1.647	1.743	1.648	1.685	1.689	1.853	1.866	1.686	1.637	1.615	1.456	1.284	1.319	1.449	1.301	1.31	1.39	1.241	1.149	1.165	1.339	1.325	1.222
Cervantes	NREM	-5	0.851	0.769	0.965	1.249	1.403	1.41	1.35	1.484	1.379	1.151	0.914	0.968	0.989	1.197	1.313	1.214	0.985	1.062	1.124	1.197	1.431	1.46	1.514	1.608	1.63	1.553	1.61	1.557	1.754	1.783	1.729	1.783	1.449	1.421	1.483	1.36	1.277	1.419	1.369	1.34	1.343	1.298	1.139	1.062	1.043	1.231	1.192
Cervantes	NREM	-2.5	0.895	0.784	0.85	0.982	1.242	1.169	1.246	1.207	0.984	1.166	1.093	0.981	1.154	1.223	1.362	1.275	1.195	0.985	0.981	1.048	1.227	1.296	1.207	1.289	1.435	1.361	1.422	1.557	1.481	1.487	1.458	1.251	1.248	1.327	1.255	1.136	1.193	1.139	1.169	1.074	1.186	1.341	1.321	1.278	1.202	1.274	1.131
Cervantes	NREM	0	0.799	0.663	0.669	0.646	0.824	0.85	0.852	0.853	0.851	0.863	0.771	0.82	1.228	1.911	1.945	1.566	1.226	1.129	1.014	0.885	0.902	1.013	1.179	1.121	1.224	1.303	1.389	1.568	1.428	1.367	1.41	1.08	1.15	1.19	1.113	0.996	1.075	1.056	0.985	0.958	1.101	1.258	1.098	1.086	0.952	0.947	1.093
Cervantes	IS	2.5	0.775	0.65	0.629	0.654	0.734	0.841	0.93	0.988	0.812	0.704	0.773	1.008	1.411	2.047	2.156	1.669	1.412	1.11	0.948	0.883	0.859	0.874	0.984	1.137	1.236	1.102	1.169	1.257	1.098	1.093	1.107	1.009	1.147	1.202	1.129	1.074	1.1	1.032	0.972	0.837	0.981	1.135	1.081	1.002	0.956	0.96	1.09
Cervantes	IS	5	0.814	0.712	0.678	0.73	0.744	0.843	0.938	0.966	0.76	0.772	0.806	0.935	1.543	2.355	2.204	1.621	1.25	1.002	0.954	0.923	0.98	1.039	1.063	1.005	1.06	1.031	1.078	1.126	1.103	0.998	1.075	1.068	0.94	1.134	1.064	1.109	1.073	1.033	0.991	0.903	0.962	1.036	0.994	0.901	0.904	0.937	1.052
Cervantes	IS	7.5	0.637	0.576	0.626	0.696	0.597	0.754	0.884	0.895	0.711	0.726	0.808	0.855	1.326	2.298	2.403	1.952	1.26	0.917	0.825	0.892	0.866	0.844	1.076	0.98	0.896	1.023	1.036	1.106	1.097	1.137	1.122	0.917	1.018	1.095	1.041	1.048	0.974	0.826	1.015	0.99	0.89	0.85	0.904	0.958	0.955	0.983	0.979
Cervantes	IS	10	0.561	0.531	0.561	0.578	0.588	0.634	0.892	0.97	0.752	0.656	0.754	0.821	1.347	2.122	2.524	1.714	1.15	0.949	0.88	0.796	0.81	0.761	0.816	0.923	0.938	0.892	0.87	0.993	1.1	1.121	1.036	0.962	1.113	1.119	0.878	0.946	1.036	0.933	1.028	0.921	0.905	0.836	0.901	0.932	0.889	0.799	0.836
Cervantes	IS	12.5	0.497	0.474	0.472	0.445	0.49	0.504	0.802	0.907	0.594	0.556	0.653	0.926	1.366	2.283	2.331	1.604	1.072	0.924	0.819	0.83	0.971	0.856	0.795	0.961	0.754	0.784	0.864	0.929	1.078	1.009	0.867	0.826	0.907	1.036	0.874	0.707	0.768	0.886	0.839	0.783	0.757	0.765	0.928	0.905	0.649	0.734	0.842
Cervantes	IS	15	0.461	0.416	0.386	0.388	0.445	0.454	0.73	0.789	0.552	0.536	0.519	0.944	1.611	2.207	2.295	1.679	1.298	1.045	0.864	0.813	0.769	0.869	0.918	0.847	0.778	0.938	0.808	0.938	1.102	0.896	0.853	0.825	0.743	0.953	1.134	1.073	0.869	0.768	0.811	0.757	0.774	0.849	0.94	1.001	0.816	0.782	0.871
Twain	NREM	-40	1.143	1.26	1.836	2.013	1.793	1.583	1.675	1.612	1.287	1.434	1.323	1.396	1.288	1.194	1.167	1.199	1.003	1.058	1.131	1.054	1.049	1.376	1.217	1.154	1.375	1.223	1.219	1.317	1.272	1.405	1.455	1.281	1.321	1.368	1.396	1.307	1.288	1.199	1.552	1.449	1.291	1.218	1.033	1.102	1.254	1.164	1.138
Twain	NREM	-37.5	1.007	1.482	1.909	1.918	1.987	1.755	1.641	1.571	1.302	1.335	1.492	1.397	1.329	1.098	1.089	1.267	1.271	1.193	1.244	1.144	1.335	1.428	1.324	1.439	1.632	1.618	1.319	1.175	1.42	1.345	1.23	1.107	1.429	1.487	1.392	1.344	1.509	1.425	1.508	1.383	1.591	1.277	1.035	1.133	1.157	1.167	1.282
Twain	NREM	-35	1.501	1.776	1.953	1.881	1.74	1.752	1.78	1.6	1.328	1.422	1.434	1.387	1.259	1.063	1.122	1.243	1.23	1.327	1.297	1.339	1.565	1.388	1.448	1.573	1.521	1.58	1.642	1.581	1.439	1.341	1.456	1.306	1.332	1.268	1.346	1.38	1.359	1.311	1.347	1.345	1.367	1.255	1.044	1.129	1.201	1.191	1.262
Twain	NREM	-32.5	1.417	1.542	1.841	2.003	1.754	1.796	2.041	1.816	1.611	1.728	1.528	1.366	1.241	1.173	1.051	1.059	1.132	1.27	1.514	1.491	1.315	1.291	1.437	1.594	1.604	1.588	1.577	1.401	1.219	1.459	1.449	1.484	1.592	1.495	1.345	1.345	1.216	1.335	1.341	1.314	1.111	1.101	1.149	1.093	1.106	1.309	1.256
Twain	NREM	-30	1.204	1.319	1.74	1.92	1.909	1.766	1.7	1.649	1.71	1.645	1.359	1.147	1.344	1.306	1.212	1.118	1.216	1.271	1.557	1.812	1.815	1.629	1.737	1.706	1.619	1.736	1.938	1.585	1.588	1.44	1.455	1.573	1.654	1.576	1.185	1.152	1.366	1.46	1.428	1.452	1.408	1.295	1.198	1.174	1.119	1.378	1.388
Twain	NREM	-27.5	1.27	1.335	1.506	1.773	1.793	1.593	1.498	1.488	1.527	1.77	1.57	1.503	1.485	1.21	1.221	1.278	1.245	1.396	1.437	1.697	1.99	1.525	1.571	1.725	1.725	1.841	1.963	1.826	1.557	1.622	1.782	1.592	1.573	1.52	1.396	1.322	1.518	1.566	1.345	1.28	1.487	1.375	1.337	1.345	1.48	1.413	1.445
Twain	NREM	-25	1.059	1.266	1.193	1.244	1.463	1.302	1.468	1.488	1.411	1.489	1.343	1.305	1.236	1.125	1.123	1.144	1.379	1.633	1.561	1.736	1.875	1.612	1.49	1.658	1.812	1.619	1.862	1.853	1.581	1.519	1.941	1.564	1.249	1.252	1.411	1.341	1.498	1.37	1.22	1.308	1.391	1.263	1.563	1.708	1.487	1.442	1.3
Twain	NREM	-22.5	1.222	1.352	1.462	1.35	1.56	1.607	1.522	1.492	1.435	1.589	1.562	1.407	1.513	1.507	1.362	1.311	1.389	1.678	1.781	1.625	1.722	1.914	2.051	1.939	1.938	1.688	1.806	1.681	1.817	1.61	1.705	1.853	1.558	1.538	1.495	1.43	1.649	1.768	1.439	1.474	1.613	1.542	1.715	1.652	1.247	1.241	1.207
Twain	NREM	-20	1.348	1.241	1.397	1.379	1.782	1.794	1.827	1.565	1.436	1.571	1.375	1.461	1.572	1.392	1.392	1.436	1.541	1.887	1.957	1.988	2.05	1.969	1.922	1.872	2.101	2.309	2.149	1.99	2.186	1.913	1.784	1.899	1.832	1.757	1.622	1.49	1.668	1.568	1.476	1.565	1.664	1.707	1.825	1.699	1.318	1.156	1.36
Twain	NREM	-17.5	1.424	1.029	1.324	1.638	1.62	1.592	1.814	1.467	1.329	1.359	1.446	1.557	1.699	1.459	1.355	1.52	1.629	1.858	1.865	1.896	1.899	1.705	1.811	2.083	2.06	1.818	1.918	2.035	1.72	1.741	1.894	1.824	1.845	1.5	1.497	1.41	1.588	1.534	1.72	1.508	1.445	1.537	1.485	1.466	1.292	1.151	1.174
Twain	NREM	-15	1.27	1.205	1.305	1.449	1.34	1.396	1.625	1.448	1.169	1.307	1.49	1.373	1.37	1.427	1.379	1.366	1.639	1.764	1.736	1.756	1.75	1.884	2.093	2.103	2.171	1.804	1.586	1.839	1.855	1.861	2.123	1.809	1.752	1.585	1.58	1.497	1.208	1.569	1.71	1.606	1.454	1.437	1.631	1.617	1.439	1.422	1.485
Twain	NREM	-12.5	0.946	1.051	1.271	1.286	1.198	1.206	1.324	1.265	1.194	1.264	1.272	1.331	1.263	1.402	1.632	1.492	1.708	1.809	1.73	1.849	1.904	2.125	2.102	2.043	2.164	1.858	1.606	1.816	1.792	1.935	1.65	1.677	1.708	1.334	1.404	1.524	1.441	1.459	1.338	1.294	1.229	1.268	1.472	1.346	1.394	1.469	1.368
Twain	NREM	-10	1.204	1.141	1.33	1.393	1.418	1.375	1.485	1.359	1.146	1.08	1.141	1.152	1.299	1.673	2.035	1.935	1.559	1.55	1.4	1.368	1.419	1.582	1.762	1.91	1.802	1.863	1.817	1.696	1.589	1.362	1.574	1.626	1.463	1.263	1.354	1.187	1.293	1.293	1.438	1.558	1.485	1.398	1.346	1.349	1.433	1.29	1.205
Twain	NREM	-7.5	1.489	1.155	1.347	1.405	1.395	1.365	1.537	1.533	1.281	1.136	1.25	1.226	1.381	1.7	1.958	1.626	1.38	1.176	1.229	1.73	1.701	1.577	1.877	1.976	1.708	1.857	1.737	1.572	1.586	1.522	1.564	1.647	1.704	1.452	1.406	1.225	1.225	1.325	1.431	1.557	1.471	1.217	1.293	1.213	1.296	1.207	1.289
Twain	NREM	-5	0.917	1.046	1.25	1.244	1.344	1.3	1.534	1.387	1.099	1.275	1.371	1.452	1.371	1.561	1.777	1.757	1.537	1.264	1.37	1.797	1.75	1.639	1.859	1.75	1.624	1.794	1.697	1.815	2.052	2.054	1.636	1.41	1.48	1.38	1.25	1.283	1.404	1.243	1.147	1.482	1.665	1.584	1.381	1.27	1.27	1.249	1.406
Twain	NREM	-2.5	1.016	0.943	1.123	1.337	1.205	1.244	1.58	1.192	1.003	1.197	1.389	1.391	1.451	1.717	1.781	1.807	1.938	1.567	1.282	1.455	1.589	1.515	1.546	1.659	1.69	1.769	1.674	1.594	1.687	1.876	1.515	1.387	1.568	1.35	1.344	1.454	1.223	1.186	1.194	1.469	1.401	1.363	1.396	1.419	1.158	0.995	1.249
Twain	NREM	0	0.906	0.859	0.937	0.94	0.783	0.768	0.977	0.917	0.74	0.882	1.027	1.202	1.558	2.321	2.271	2.061	1.765	1.483	1.248	1.27	1.474	1.423	1.34	1.317	1.473	1.57	1.542	1.654	1.713	1.594	1.401	1.381	1.479	1.605	1.349	1.349	1.36	1.28	1.392	1.427	1.261	1.13	1.189	1.296	1.283	1.173	1.088
Twain	IS	2.5	0.625	0.727	0.71	0.726	0.727	0.661	0.963	0.93	0.769	0.944	1.075	1.122	1.455	2.726	2.443	1.806	1.646	1.566	1.374	1.247	1.2	1.256	1.373	1.071	1.102	1.345	1.226	1.214	1.137	1.314	1.082	1.109	1.251	1.336	1.312	1.385	1.456	1.392	1.148	1.156	1.186	1.233	1.128	1.141	1.058	0.928	0.878
Twain	IS	5	0.794	0.876	0.709	0.574	0.54	0.691	0.873	0.884	0.737	0.779	0.947	1.063	1.425	2.63	2.646	1.791	1.534	1.384	1.253	1.208	1.088	1.027	1.384	1.375	1.257	1.355	1.202	1.067	1.086	1.084	1.129	1.285	1.217	1.051	1.084	1.194	1.064	0.92	1.016	1.054	1.146	1.029	1.079	1.132	0.928	0.983	0.974
Twain	IS	7.5	0.632	0.608	0.522	0.472	0.45	0.585	0.797	0.784	0.616	0.659	0.76	1.047	1.604	2.724	2.607	1.727	1.529	1.29	1.168	1.219	1.145	1.05	1.016	1.092	1.038	1.08	1.014	1.034	1.166	1.036	0.949	1.091	0.931	0.777	0.901	1.008	0.957	0.891	0.824	0.974	1.094	1.058	0.951	0.925	0.81	0.861	0.945
Twain	IS	10	0.549	0.453	0.388	0.427	0.532	0.704	0.933	0.75	0.497	0.635	0.863	1.179	1.621	2.071	2.045	1.604	1.445	1.364	1.241	1.096	1.114	1.056	1.151	1.139	1.043	0.88	0.965	1.026	1.283	1.148	0.941	0.993	0.912	0.901	1.121	1.066	1.021	1.068	0.914	0.951	0.945	0.836	0.891	1.001	1.008	0.85	1.022
Twain	IS	12.5	0.479	0.393	0.364	0.483	0.494	0.533	0.826	0.883	0.57	0.629	0.895	1.159	1.65	2.128	2.271	1.757	1.345	1.13	0.924	0.978	0.888	1.008	1.029	0.94	0.907	0.881	0.964	1.073	1.165	0.977	0.824	1.073	1.161	1.232	1.216	1.159	1.066	1.153	0.956	0.944	0.85	0.987	0.883	0.783	0.916	0.926	0.821
Twain	IS	15	0.441	0.397	0.379	0.382	0.384	0.486	0.678	0.711	0.493	0.545	0.739	0.931	1.417	2.208	2.245	1.581	1.187	0.971	0.823	0.794	0.859	0.812	0.848	0.853	0.837	0.809	0.871	0.958	0.85	0.851	0.805	0.751	0.992	1.069	0.877	1.025	0.873	0.966	0.88	0.806	0.842	0.977	0.987	0.98	0.934	0.869	0.787
Bay	NREM	-40	1.054	1.126	1.308	1.505	1.472	1.452	1.434	1.47	1.367	1.209	1.253	1.197	1.002	0.921	0.878	0.932	1.096	1.116	1.235	1.244	1.26	1.301	1.378	1.285	1.284	1.391	1.39	1.308	1.423	1.465	1.277	1.328	1.354	1.258	1.147	1.168	1.281	1.077	1.081	1.211	1.243	1.2	1.114	1.068	1.084	1.096	1.151
Bay	NREM	-37.5	1.217	1.174	1.362	1.421	1.362	1.428	1.368	1.307	1.341	1.234	1.281	1.17	1.015	0.905	0.779	0.87	1.022	1.001	1.125	1.199	1.251	1.336	1.513	1.474	1.362	1.271	1.318	1.293	1.215	1.332	1.288	1.168	1.238	1.191	1.145	1.1	1.153	1.166	1.19	1.115	1.185	1.101	1.143	1.118	1.152	1.144	1.022
Bay	NREM	-35	1.276	1.246	1.352	1.484	1.48	1.496	1.45	1.622	1.481	1.3	1.179	1.058	0.998	0.847	0.773	0.783	0.822	0.999	1.038	1.149	1.291	1.307	1.361	1.65	1.576	1.316	1.356	1.276	1.192	1.077	1.264	1.404	1.415	1.304	1.178	1.162	1.195	1.199	1.18	1.245	1.274	1.163	1.144	1.075	1.238	1.239	1.03
Bay	NREM	-32.5	1.146	1.225	1.352	1.427	1.577	1.511	1.404	1.598	1.582	1.263	1.092	1.029	0.981	0.869	0.772	0.748	0.813	0.987	1.129	1.259	1.366	1.278	1.3	1.326	1.422	1.423	1.248	1.088	1.118	1.186	1.163	1.064	1.182	1.15	1.168	1.298	1.225	1.265	1.247	1.281	1.224	1.143	1.094	1.181	1.212	1.168	1.155
Bay	NREM	-30	1.326	1.199	1.26	1.408	1.554	1.4	1.188	1.37	1.451	1.16	1.152	0.996	0.891	0.78	0.812	0.809	0.77	0.978	1.109	1.236	1.293	1.377	1.316	1.2	1.18	1.272	1.144	1.052	1.157	1.108	1.181	1.223	1.192	1.262	1.204	1.237	1.15	1.233	1.256	1.109	1.169	1.179	1.175	1.114	1.11	1.119	1.102
Bay	NREM	-27.5	1.122	1.202	1.31	1.586	1.502	1.559	1.496	1.481	1.435	1.316	1.194	1.039	0.88	0.763	0.767	0.737	0.883	0.992	1.111	1.164	1.239	1.271	1.386	1.471	1.397	1.318	1.339	1.364	1.425	1.356	1.244	1.241	1.269	1.224	1.342	1.392	1.314	1.272	1.331	1.361	1.261	1.248	1.345	1.331	1.193	1.134	1.167
Bay	NREM	-25	1.343	1.351	1.481	1.456	1.408	1.548	1.37	1.3	1.473	1.388	1.137	0.947	0.879	0.849	0.767	0.791	0.905	1.007	1.124	1.128	1.241	1.303	1.376	1.455	1.373	1.331	1.334	1.334	1.408	1.208	1.064	1.161	1.247	1.185	1.265	1.241	1.201	1.224	1.256	1.155	1.233	1.225	1.398	1.258	1.24	1.132	1.07
Bay	NREM	-22.5	1.399	1.392	1.514	1.429	1.467	1.43	1.37	1.339	1.311	1.237	1.226	1.095	0.926	0.804	0.726	0.742	0.776	0.876	0.92	0.995	1.188	1.263	1.19	1.337	1.259	1.188	1.151	1.116	1.194	1.194	1.2	1.401	1.327	1.359	1.2	1.147	1.278	1.29	1.214	1.076	1.163	1.205	1.259	1.233	1.215	1.028	0.994
Bay	NREM	-20	1.6	1.505	1.461	1.453	1.527	1.611	1.517	1.412	1.294	1.129	1.26	1.257	0.971	0.797	0.873	0.964	0.955	0.906	0.976	1.074	1.163	1.246	1.222	1.296	1.253	1.367	1.358	1.269	1.265	1.297	1.433	1.359	1.298	1.468	1.307	1.299	1.356	1.251	1.27	1.247	1.284	1.205	1.167	1.062	1.112	1.146	0.983
Bay	NREM	-17.5	1.468	1.375	1.486	1.534	1.693	1.716	1.438	1.225	1.245	1.165	1.195	1.094	0.932	0.795	0.79	0.879	1.058	1.052	1.087	1.222	1.267	1.146	1.211	1.318	1.333	1.498	1.589	1.447	1.377	1.367	1.291	1.198	1.145	1.263	1.224	1.136	1.109	1.174	1.15	1.203	1.328	1.338	1.256	1.174	1.151	1.212	1.286
Bay	NREM	-15	1.347	1.227	1.292	1.447	1.334	1.332	1.372	1.365	1.233	1.054	1.072	1.04	0.964	0.869	0.831	0.804	1.014	0.934	1.018	1.211	1.226	1.124	1.319	1.377	1.431	1.599	1.548	1.497	1.349	1.231	1.321	1.276	1.156	1.164	1.198	1.315	1.189	1.058	1.09	1.197	1.253	1.231	1.337	1.163	1.084	1.17	1.131
Bay	NREM	-12.5	1.116	1.147	1.332	1.334	1.207	1.296	1.411	1.309	1.167	1.172	1.137	1.144	1.105	1.005	0.942	0.844	0.961	1.086	1.16	1.186	1.092	1.049	1.194	1.278	1.476	1.494	1.576	1.758	1.529	1.415	1.417	1.478	1.401	1.292	1.195	1.233	1.12	1.075	1.09	1.147	1.168	1.214	1.198	1.166	1.142	1.223	1.069
Bay	NREM	-10	1.295	1.187	1.48	1.58	1.421	1.512	1.533	1.397	1.452	1.349	1.218	1.206	1.107	0.963	0.977	0.982	1.041	1.078	1.277	1.339	1.513	1.614	1.765	1.681	1.655	1.645	1.549	1.487	1.367	1.482	1.542	1.554	1.482	1.5	1.428	1.437	1.443	1.392	1.35	1.31	1.418	1.519	1.498	1.309	1.145	1.237	1.328
Bay	NREM	-7.5	1.338	1.327	1.575	1.514	1.445	1.375	1.456	1.442	1.464	1.447	1.274	1.141	1.019	0.907	0.962	1.078	1.15	1.159	1.354	1.477	1.502	1.74	1.84	1.66	1.663	1.681	1.795	1.771	1.527	1.479	1.593	1.609	1.454	1.589	1.609	1.591	1.503	1.698	1.456	1.413	1.49	1.463	1.405	1.216	1.125	1.307	1.237
Bay	NREM	-5	1.186	1.215	1.466	1.494	1.554	1.409	1.535	1.488	1.536	1.47	1.227	1.168	1.073	1.082	1.021	1.037	1.097	1.242	1.285	1.451	1.618	1.784	1.64	1.515	1.618	1.687	1.704	1.664	1.503	1.43	1.643	1.668	1.578	1.45	1.537	1.553	1.646	1.634	1.448	1.334	1.464	1.421	1.345	1.232	1.417	1.62	1.386
Bay	NREM	-2.5	1.084	1.126	1.246	1.269	1.252	1.302	1.188	1.174	1.312	1.327	1.173	1.082	1.324	1.343	1.25	1.131	1.087	1.168	1.245	1.373	1.431	1.52	1.563	1.725	1.686	1.494	1.594	1.76	1.757	1.536	1.479	1.367	1.407	1.406	1.572	1.701	1.545	1.426	1.405	1.511	1.468	1.38	1.389	1.393	1.416	1.526	1.427
Bay	NREM	0	0.933	1.003	1.086	1.077	0.95	0.916	0.891	0.953	1.179	1.104	0.961	1.009	1.333	1.735	1.79	1.682	1.401	1.321	1.293	1.225	1.279	1.39	1.549	1.519	1.423	1.53	1.449	1.513	1.644	1.451	1.509	1.452	1.381	1.376	1.593	1.468	1.241	1.234	1.354	1.422	1.412	1.286	1.437	1.582	1.436	1.366	1.273
Bay	IS	2.5	0.996	0.911	1.001	0.995	0.972	1.008	1.086	1.033	1.144	0.957	0.838	0.966	1.307	1.713	1.967	1.743	1.493	1.232	1.221	1.295	1.242	1.363	1.404	1.469	1.525	1.412	1.444	1.486	1.375	1.39	1.434	1.547	1.412	1.237	1.347	1.217	1.151	1.293	1.311	1.296	1.325	1.271	1.348	1.467	1.322	1.229	1.099
Bay	IS	5	0.833	0.82	0.903	0.929	0.892	1.035	0.946	0.985	1.1	0.938	0.855	0.957	1.283	1.884	2.165	1.976	1.442	1.103	1.12	1.204	1.14	1.236	1.258	1.42	1.49	1.426	1.428	1.387	1.308	1.135	1.217	1.28	1.316	1.258	1.288	1.342	1.186	1.187	1.16	1.165	1.253	1.307	1.224	1.263	1.297	1.138	1.018
Bay	IS	7.5	0.677	0.726	0.737	0.799	0.778	0.784	0.814	0.923	1.097	0.905	0.848	1.023	1.463	2.262	2.363	1.83	1.424	1.058	0.98	1.122	1.204	1.199	1.206	1.148	1.211	1.224	1.232	1.224	1.198	1.161	1.133	1.092	1.132	1.207	1.194	1.129	1.148	1.082	1.134	1.066	1.254	1.257	1.098	1.124	1.225	1.084	1.101
Bay	IS	10	0.792	0.73	0.757	0.753	0.696	0.595	0.679	0.945	1.115	0.953	0.851	0.992	1.397	2.433	2.848	1.8	1.297	1.099	0.848	0.832	1.089	0.952	0.964	1.031	1.057	1.053	1.007	1.139	1.234	1.333	1.134	1.106	1.131	1.102	1.103	1.099	1.096	1.028	1.039	1.075	1.069	1.023	0.964	1.002	1.036	1.105	1.158
Bay	IS	12.5	0.701	0.756	0.806	0.65	0.596	0.561	0.615	0.83	0.956	0.926	0.818	1.034	1.587	2.434	2.541	1.782	1.236	1.014	0.906	0.769	0.786	0.814	0.885	0.9	0.964	1.007	0.973	0.955	0.949	1.122	1.132	1.033	1.035	0.975	0.943	1.063	1.051	0.963	0.97	1.004	0.972	0.963	0.982	1.042	0.997	1.035	1.084
Bay	IS	15	0.737	0.777	0.676	0.594	0.579	0.571	0.594	0.773	0.83	0.706	0.776	1.08	1.507	2.28	2.584	1.674	1.144	0.936	0.832	0.809	0.813	0.727	0.835	0.775	0.714	0.708	0.863	0.833	0.836	0.967	0.957	0.87	0.875	0.809	0.867	0.901	0.923	0.996	0.996	0.874	0.793	0.822	0.947	1.013	1.024	0.919	0.85
Fincher	NREM	-40	0.979	1.104	1.303	1.39	1.484	1.627	1.807	1.441	1.353	1.302	1.194	1.082	1.027	1.115	1.025	1.007	0.904	1.005	1.183	1.318	1.398	1.355	1.424	1.357	1.258	1.362	1.343	1.288	1.575	1.718	1.419	1.309	1.552	1.623	1.495	1.341	1.331	1.505	1.38	1.416	1.363	1.401	1.35	1.308	1.287	1.294	1.136
Fincher	NREM	-37.5	1.028	1.023	1.375	1.472	1.501	1.594	1.687	1.677	1.437	1.215	1.239	1.278	1.153	1.141	1.218	1.165	1.001	1.012	1.176	1.249	1.19	1.233	1.458	1.431	1.242	1.249	1.223	1.372	1.512	1.414	1.289	1.329	1.281	1.433	1.375	1.27	1.347	1.283	1.351	1.256	1.24	1.37	1.496	1.371	1.259	1.232	1.162
Fincher	NREM	-35	1.599	1.29	1.301	1.581	1.845	1.772	1.807	1.533	1.299	1.2	1.175	1.12	1.093	1.091	1.07	1.144	1.237	1.226	1.299	1.476	1.454	1.321	1.557	1.515	1.198	1.256	1.376	1.32	1.279	1.218	1.467	1.482	1.298	1.451	1.397	1.34	1.536	1.403	1.343	1.336	1.288	1.19	1.251	1.269	1.382	1.15	1.127
Fincher	NREM	-32.5	1.434	1.465	1.384	1.729	1.707	1.541	1.441	1.427	1.372	1.313	1.001	1.078	1.156	1.079	1.069	1.092	1.223	1.26	1.46	1.446	1.367	1.304	1.555	1.282	1.219	1.367	1.352	1.399	1.324	1.284	1.331	1.446	1.343	1.355	1.349	1.313	1.314	1.348	1.395	1.26	1.161	1.267	1.319	1.206	1.214	1.12	1.326
Fincher	NREM	-30	1.196	1.308	1.47	1.744	1.65	1.505	1.744	1.689	1.398	1.254	1.056	1.172	1.151	1.134	1.077	0.913	0.895	1.213	1.335	1.171	1.221	1.276	1.485	1.515	1.561	1.48	1.552	1.504	1.588	1.619	1.398	1.401	1.381	1.229	1.23	1.158	1.207	1.181	1.053	1.174	1.139	1.03	0.937	1.172	1.093	1.232	1.377
Fincher	NREM	-27.5	1.184	1.198	1.41	1.375	1.294	1.533	1.715	1.667	1.379	1.266	1.339	1.257	1.102	0.995	0.911	0.865	1.05	1.103	1.126	1.276	1.417	1.437	1.306	1.574	1.492	1.309	1.341	1.559	1.529	1.439	1.417	1.453	1.405	1.233	1.444	1.309	1.326	1.354	1.271	1.269	1.301	1.005	1.079	1.282	1.331	1.281	1.384
Fincher	NREM	-25	1.321	1.3	1.414	1.455	1.556	1.784	1.909	1.695	1.527	1.385	1.384	1.465	1.19	1.114	1.056	1.017	1.034	1.04	1.206	1.494	1.609	1.648	1.582	1.633	1.619	1.643	1.673	1.736	1.698	1.371	1.19	1.219	1.334	1.364	1.407	1.374	1.416	1.425	1.424	1.365	1.401	1.381	1.375	1.36	1.462	1.432	1.233
Fincher	NREM	-22.5	1.195	1.241	1.547	1.64	1.786	1.911	1.619	1.431	1.405	1.424	1.326	1.328	1.153	1.046	1.146	1.166	1.257	1.424	1.497	1.495	1.689	1.907	1.843	1.894	1.963	1.932	1.803	1.772	1.716	1.536	1.206	1.28	1.504	1.413	1.318	1.391	1.372	1.407	1.404	1.403	1.263	1.302	1.373	1.429	1.512	1.484	1.193
Fincher	NREM	-20	1.179	1.179	1.362	1.211	1.545	1.787	1.469	1.307	1.46	1.399	1.181	1.184	1.084	1.076	1.242	1.39	1.315	1.413	1.444	1.489	1.629	1.803	1.765	1.826	1.681	1.427	1.634	1.638	1.42	1.305	1.453	1.533	1.485	1.442	1.374	1.267	1.285	1.392	1.442	1.454	1.237	1.137	1.215	1.266	1.204	1.229	1.201
Fincher	NREM	-17.5	1.204	1.368	1.413	1.459	1.664	1.567	1.456	1.431	1.337	1.421	1.328	1.275	1.341	1.233	1.248	1.331	1.269	1.37	1.543	1.482	1.5	1.677	1.743	1.842	1.866	1.848	1.603	1.575	1.607	1.532	1.38	1.426	1.474	1.473	1.45	1.391	1.358	1.426	1.442	1.334	1.384	1.319	1.258	1.217	1.249	1.293	1.276
Fincher	NREM	-15	1.695	1.535	1.556	1.832	1.979	1.729	1.732	1.501	1.318	1.228	1.308	1.282	1.289	1.198	1.314	1.346	1.196	1.295	1.509	1.32	1.41	1.707	1.591	1.56	1.598	1.534	1.657	1.7	1.658	1.607	1.582	1.44	1.442	1.623	1.738	1.623	1.278	1.257	1.329	1.413	1.649	1.416	1.362	1.28	1.263	1.207	1.208
Fincher	NREM	-12.5	1.513	1.409	1.26	1.479	1.568	1.423	1.603	1.451	1.355	1.439	1.294	1.455	1.336	1.202	1.249	1.261	1.302	1.325	1.491	1.564	1.636	1.652	1.552	1.597	1.596	1.671	1.566	1.827	1.876	1.648	1.624	1.453	1.409	1.522	1.734	1.545	1.493	1.387	1.338	1.436	1.539	1.433	1.466	1.481	1.273	1.279	1.29
Fincher	NREM	-10	1.361	1.105	1.294	1.357	1.299	1.439	1.58	1.619	1.465	1.456	1.348	1.396	1.277	1.104	1.184	1.28	1.439	1.441	1.399	1.758	1.744	1.566	1.576	1.523	1.61	1.624	1.646	1.587	1.74	1.861	1.653	1.619	1.517	1.526	1.71	1.779	1.725	1.564	1.543	1.6	1.488	1.474	1.439	1.423	1.288	1.412	1.204
Fincher	NREM	-7.5	1.088	1.163	1.376	1.381	1.412	1.672	1.654	1.498	1.321	1.316	1.328	1.31	1.203	1.134	1.298	1.333	1.512	1.545	1.571	1.59	1.635	1.737	1.559	1.442	1.588	1.856	1.901	1.662	1.83	1.961	1.731	1.562	1.495	1.604	1.557	1.642	1.652	1.672	1.702	1.586	1.497	1.514	1.475	1.541	1.656	1.4	1.402
Fincher	NREM	-5	1.415	1.234	1.383	1.278	1.3	1.552	1.552	1.739	1.33	1.21	1.297	1.339	1.332	1.2	1.267	1.284	1.365	1.587	1.745	1.643	1.864	1.898	1.854	1.722	1.817	1.954	2.144	1.794	1.843	1.998	1.706	1.586	1.616	1.662	1.654	1.605	1.521	1.644	1.827	1.62	1.544	1.557	1.498	1.344	1.292	1.414	1.6
Fincher	NREM	-2.5	1.19	1.234	1.193	1.147	1.104	1.08	1.226	1.421	1.095	1.047	1.189	1.219	1.239	1.266	1.331	1.36	1.442	1.549	1.666	1.749	1.676	1.657	1.656	1.68	1.56	1.783	1.798	1.443	1.45	1.515	1.606	1.548	1.704	1.674	1.551	1.545	1.389	1.552	1.73	1.571	1.538	1.501	1.435	1.219	1.272	1.527	1.301
Fincher	NREM	0	1.157	1.065	0.977	0.962	0.895	0.85	0.936	1.024	0.929	0.797	0.915	1.054	1.273	1.712	1.823	1.685	1.423	1.307	1.491	1.377	1.327	1.326	1.34	1.259	1.335	1.547	1.575	1.516	1.432	1.402	1.404	1.355	1.318	1.297	1.45	1.42	1.442	1.36	1.256	1.239	1.17	1.332	1.287	1.28	1.316	1.304	1.143
Fincher	IS	2.5	0.985	0.928	0.788	0.81	0.702	0.681	0.867	1.093	0.943	0.84	0.885	1.219	1.472	1.977	2.213	1.78	1.51	1.334	1.29	1.266	1.219	1.372	1.414	1.306	1.242	1.411	1.402	1.272	1.356	1.302	1.233	1.287	1.335	1.234	1.44	1.498	1.566	1.274	1.251	1.277	1.257	1.174	1.089	1.186	1.148	1.219	1.092
Fincher	IS	5	0.86	0.851	0.844	0.839	0.787	0.744	0.809	0.995	0.979	0.764	0.814	1.12	1.816	2.259	2.176	1.664	1.503	1.253	1.119	1.142	1.102	0.982	1.144	1.119	1.057	1.059	1.242	1.557	1.598	1.156	1.05	1.254	1.313	1.266	1.276	1.257	1.219	1.262	1.172	1.164	1.123	1.244	1.162	1.071	1.14	1.092	1.042
Fincher	IS	7.5	0.92	0.826	0.77	0.722	0.781	0.766	0.768	0.858	0.857	0.744	0.907	1.05	1.747	2.317	2.136	1.623	1.386	1.263	1.148	1.033	1.025	1.057	1.078	0.883	0.838	0.9	1.093	1.113	1.061	0.912	1.008	1.055	1.073	1.055	0.976	0.935	1.003	1.147	0.976	0.964	1.034	1.076	1.006	1.091	1.144	0.996	0.928
Fincher	IS	10	0.658	0.725	0.737	0.66	0.612	0.627	0.652	0.697	0.7	0.582	0.686	1.033	1.681	2.458	2.129	1.477	1.246	1.125	1.098	1.044	1.061	0.968	1.005	0.975	0.98	0.933	0.936	0.98	1.021	1.031	0.897	0.953	0.953	0.978	0.951	0.858	0.944	0.938	0.876	0.935	0.953	0.968	0.859	0.96	0.897	1.014	0.921
Fincher	IS	12.5	0.732	0.696	0.638	0.584	0.572	0.522	0.627	0.725	0.724	0.628	0.67	1.058	1.77	2.398	2.201	1.49	1.209	0.962	0.926	0.81	0.88	0.91	0.907	0.974	0.977	0.978	0.991	1.092	1.018	0.893	0.857	0.833	1.011	1.082	1.008	0.954	1.096	1.046	0.953	0.89	0.906	0.898	0.823	0.859	0.874	0.885	0.919
Fincher	IS	15	0.746	0.717	0.754	0.723	0.609	0.532	0.653	0.835	0.766	0.699	0.788	1.095	1.837	2.286	1.987	1.423	1.136	0.937	0.779	0.85	0.851	0.832	0.816	0.838	0.833	0.859	0.985	1.042	0.999	0.846	0.892	0.917	0.945	0.966	0.857	0.782	0.804	0.883	0.824	0.778	0.739	0.817	0.76	0.747	0.738	0.803	0.913
Shyamalan	NREM	-40	1.199	1.23	1.206	1.264	1.476	1.652	1.539	1.557	1.365	1.551	1.463	1.222	1.009	1.035	0.962	1.001	1.178	1.162	1.434	1.561	1.628	1.613	1.636	1.685	1.859	2.141	2.067	1.741	1.547	1.578	1.421	1.427	1.443	1.403	1.582	1.499	1.345	1.252	1.442	1.429	1.176	1.069	1.119	1.141	1.226	1.244	1.178
Shyamalan	NREM	-37.5	1.262	1.335	1.414	1.417	1.531	1.912	1.482	1.392	1.4	1.359	1.413	1.397	1.173	1.089	1.07	1.129	1.36	1.489	1.427	1.587	1.532	1.401	1.406	1.386	1.582	1.59	1.521	1.311	1.473	1.493	1.446	1.353	1.533	1.611	1.421	1.239	1.291	1.27	1.334	1.232	1.135	1.301	1.436	1.155	1.034	1.102	1.417
Shyamalan	NREM	-35	1.852	1.544	1.557	1.647	1.699	1.872	1.341	1.457	1.405	1.252	1.322	1.368	1.388	1.114	1.154	1.178	1.233	1.277	1.097	1.484	1.533	1.443	1.323	1.348	1.243	1.277	1.43	1.334	1.497	1.476	1.392	1.242	1.379	1.535	1.72	1.391	1.369	1.414	1.407	1.178	1.187	1.297	1.233	1.361	1.252	1.365	1.546
Shyamalan	NREM	-32.5	1.512	1.399	1.286	1.526	1.665	1.472	1.461	1.685	1.496	1.243	1.434	1.3	1.23	1.158	1.081	1.053	1.249	1.316	1.153	1.304	1.4	1.49	1.631	1.775	1.539	1.367	1.502	1.572	1.67	1.263	1.229	1.265	1.447	1.438	1.423	1.364	1.405	1.216	1.28	1.266	1.246	1.325	1.328	1.379	1.536	1.384	1.429
Shyamalan	NREM	-30	0.966	0.969	1.168	1.374	1.699	1.658	1.735	2.044	1.797	1.178	1.318	1.162	1.139	1.109	1.059	1.038	1.373	1.408	1.291	1.39	1.347	1.412	1.382	1.611	1.53	1.42	1.556	1.623	1.482	1.314	1.239	1.323	1.21	1.396	1.325	1.294	1.3	1.174	1.191	1.188	1.319	1.274	1.139	1.189	1.585	1.488	1.252
Shyamalan	NREM	-27.5	1.254	0.911	1.194	1.565	1.688	1.791	1.94	1.798	1.657	1.322	1.387	1.127	1.029	1.265	1.063	0.984	1.277	1.34	1.223	1.308	1.291	1.014	1.165	1.559	1.48	1.284	1.467	1.396	1.371	1.258	1.207	1.157	1.236	1.199	1.237	1.338	1.47	1.374	1.176	1.144	1.147	1.436	1.338	1.114	1.325	1.303	1.201
Shyamalan	NREM	-25	1.033	0.99	1.275	1.619	1.832	1.997	1.832	1.608	1.46	1.532	1.4	0.972	1.222	1.168	0.856	0.928	1.143	1.31	1.101	1.385	1.378	1.161	1.597	1.454	1.489	1.288	1.151	1.171	1.154	1.432	1.407	1.219	1.099	0.985	1.157	1.174	1.183	1.177	1.36	1.252	1.302	1.144	1.258	1.253	1.204	1.274	1.076
Shyamalan	NREM	-22.5	1.225	1.053	1.221	1.41	1.54	1.872	1.773	1.63	1.725	1.667	1.603	1.499	1.238	1.132	1.193	1.194	1.25	1.533	1.69	1.64	1.964	1.97	1.706	1.629	1.593	1.452	1.424	1.571	1.85	1.865	1.727	1.596	1.557	1.286	1.242	1.309	1.234	1.264	1.283	1.106	1.294	1.452	1.374	1.42	1.429	1.312	1.46
Shyamalan	NREM	-20	1.054	1.158	1.223	1.324	1.522	1.642	1.535	1.632	1.655	1.535	1.781	1.606	1.27	1.321	1.196	1.093	1.324	1.643	1.825	1.6	1.587	1.619	1.687	1.929	1.986	1.749	1.333	1.455	1.434	1.202	1.257	1.659	2.003	1.68	1.416	1.351	1.395	1.394	1.336	1.31	1.707	1.612	1.262	1.429	1.284	1.106	1.375
Shyamalan	NREM	-17.5	1.137	1.153	1.284	1.527	1.701	1.572	1.588	1.548	1.575	1.543	1.676	1.561	1.277	1.385	1.231	1.492	1.285	1.441	1.771	1.648	1.484	1.71	1.648	1.618	1.718	1.877	1.964	1.659	1.277	1.306	1.435	1.33	1.543	1.416	1.393	1.315	1.434	1.567	1.69	1.701	1.544	1.598	1.536	1.313	1.167	1.254	1.426
Shyamalan	NREM	-15	1.37	1.231	1.308	1.37	1.393	1.429	1.605	1.509	1.596	1.808	1.815	1.417	1.325	1.317	1.23	1.64	1.443	1.34	1.59	1.729	1.76	1.779	1.655	1.707	1.709	1.686	1.849	1.603	1.562	1.68	1.811	1.73	1.772	1.754	1.546	1.476	1.377	1.488	1.564	1.708	1.637	1.642	1.6	1.348	1.364	1.299	1.545
Shyamalan	NREM	-12.5	1.419	1.315	1.051	1.127	1.442	1.412	1.422	1.494	1.463	1.196	1.185	1.353	1.442	1.342	1.443	1.281	1.223	1.186	1.685	1.99	1.965	2.281	2.007	1.765	1.714	1.921	1.811	1.825	1.781	1.739	1.784	1.651	1.583	1.694	1.362	1.41	1.388	1.322	1.479	1.349	1.58	1.741	1.605	1.73	1.541	1.275	1.175
Shyamalan	NREM	-10	1.109	1.082	1.032	1.315	1.486	1.418	1.325	1.432	1.508	1.348	1.073	1.036	1.137	1.182	1.192	1.147	1.118	1.169	1.43	1.855	1.926	2.006	1.789	1.728	1.607	1.568	1.664	1.74	1.944	1.998	2.061	1.834	1.604	1.541	1.458	1.627	1.277	1.273	1.538	1.228	1.398	1.529	1.383	1.532	1.36	1.098	1.106
Shyamalan	NREM	-7.5	1.213	0.969	1.086	1.103	1.302	1.489	1.636	1.417	1.406	1.494	1.364	1.182	1.126	1.381	1.428	1.383	1.274	1.194	1.339	1.737	1.878	1.753	1.644	1.588	1.608	1.493	1.4	1.652	1.683	1.91	1.689	1.596	1.631	1.591	1.557	1.675	1.455	1.55	1.575	1.376	1.423	1.697	1.457	1.684	1.485	1.263	1.384
Shyamalan	NREM	-5	1.053	0.927	1.083	1.063	1.294	1.396	1.469	1.54	1.579	1.807	1.628	1.239	1.191	1.365	1.432	1.78	1.662	1.595	1.571	1.662	1.839	1.702	1.806	1.79	1.517	1.559	1.671	1.813	1.86	1.93	1.734	1.686	1.689	1.482	1.584	1.658	1.668	1.618	1.502	1.459	1.643	1.707	1.651	1.77	1.446	1.336	1.316
Shyamalan	NREM	-2.5	1.083	0.884	0.926	1.021	1.153	1.118	1.17	1.429	1.452	1.385	1.271	1.196	1.348	1.839	1.911	2.016	2.062	1.785	1.709	1.653	1.637	1.737	1.828	1.83	1.663	1.562	1.593	1.528	1.858	1.95	1.647	1.544	1.71	1.623	1.693	1.616	1.603	1.501	1.531	1.768	2.013	1.835	1.676	1.605	1.293	1.231	1.303
Shyamalan	NREM	0	0.985	0.986	0.846	0.859	0.852	0.788	0.872	0.916	0.886	0.978	0.923	1.278	1.603	2.211	2.328	1.993	1.643	1.478	1.562	1.866	1.442	1.289	1.412	1.507	1.53	1.52	1.592	1.377	1.41	1.706	1.562	1.366	1.244	1.34	1.293	1.389	1.607	1.419	1.471	1.51	1.781	1.895	1.763	1.421	1.073	1.438	1.563
Shyamalan	IS	2.5	0.881	0.835	0.652	0.73	0.706	0.678	0.818	0.842	0.817	0.808	0.931	1.242	1.624	1.953	1.952	1.772	1.729	1.443	1.222	1.446	1.209	1.088	1.242	1.082	1.208	1.324	1.308	1.396	1.418	1.303	1.366	1.454	1.345	1.3	1.398	1.321	1.269	1.394	1.333	1.23	1.315	1.499	1.513	1.468	1.439	1.317	1.006
Shyamalan	IS	5	0.759	0.804	0.685	0.69	0.715	0.8	0.894	0.966	1.017	0.836	0.715	0.853	1.644	2.083	2.069	1.815	1.659	1.5	1.364	1.314	1.284	1.263	1.442	1.341	1.208	1.168	1.283	1.299	1.247	1.171	1.207	1.318	1.254	1.079	1.167	1.208	1.162	1.272	1.247	1.327	1.484	1.428	1.2	1.059	1.231	1.175	1.066
Shyamalan	IS	7.5	0.762	0.852	0.837	0.727	0.794	0.876	0.92	0.846	0.886	0.691	0.7	0.926	1.452	2.278	2.528	1.851	1.438	1.389	1.347	1.518	1.447	1.277	1.178	1.21	1.132	1.072	1.445	1.571	1.417	1.271	1.165	1.326	1.408	1.274	1.032	1.011	1.227	1.39	1.307	1.143	1.203	1.303	1.228	1.094	1.179	1.226	1.185
Shyamalan	IS	10	0.689	0.682	0.708	0.727	0.643	0.796	0.953	0.786	0.949	0.969	1.078	1.057	1.531	2.344	2.395	1.674	1.499	1.428	1.241	1.498	1.419	1.299	1.126	1.095	1.06	1.117	1.445	1.342	1.203	1.068	1.072	1.111	1.16	1.049	1.171	1.175	1.201	1.206	1.048	1.228	1.096	0.868	0.863	0.969	1.02	0.867	1.014
Shyamalan	IS	12.5	0.756	0.733	0.664	0.469	0.481	0.606	0.793	0.726	0.73	0.784	1.238	1.345	1.674	2.395	2.492	1.618	1.402	1.313	1.075	1.227	1.216	1.22	1.025	1.141	1.283	1.169	1.236	1.241	1.254	1.008	1.079	1.159	1.14	1.151	1.288	1.21	1.035	1.019	0.934	0.99	1.211	1.079	0.99	0.97	1.067	1.107	1.087
Shyamalan	IS	15	0.714	0.62	0.584	0.426	0.384	0.449	0.56	0.716	0.749	0.757	0.959	1.342	1.892	2.214	2.093	1.627	1.335	1.148	1.033	0.955	1.044	0.912	0.79	0.838	1.127	0.991	1.064	1.133	1.071	1.19	1.058	0.961	0.974	1.029	1.098	1.073	0.976	0.968	0.985	0.82	0.911	1.052	1.059	0.863	0.908	0.877	0.859
Nolan	NREM	-40	1.3	1.288	1.808	2.018	2.188	2.262	1.989	1.642	1.734	1.766	1.672	1.297	1.242	1.177	1.357	1.278	1.178	1.02	1.035	1.257	1.269	1.516	1.556	1.479	1.598	1.719	1.472	1.455	1.323	1.393	1.187	1.303	1.429	1.241	1.188	1.384	1.401	1.175	1.292	1.361	1.183	1.091	0.98	1.038	1.236	1.241	1.205
Nolan	NREM	-37.5	1.513	1.264	1.642	1.779	2.075	2.148	1.834	1.866	1.758	1.707	1.537	1.242	1.307	1.281	1.218	1.134	1.128	1.211	1.187	1.426	1.416	1.403	1.523	1.575	1.571	1.593	1.569	1.397	1.455	1.725	1.647	1.395	1.437	1.33	1.299	1.333	1.345	1.295	1.496	1.41	1.258	1.282	1.156	1.198	1.313	1.178	1.153
Nolan	NREM	-35	1.338	1.223	1.602	1.767	2.449	2.267	1.989	2.281	1.931	1.423	1.698	1.429	1.293	1.359	1.13	1.117	1.196	0.999	1.241	1.489	1.41	1.315	1.505	1.752	1.618	1.503	1.623	1.585	1.545	1.838	1.826	1.462	1.574	1.275	1.23	1.184	1.208	1.083	1.307	1.368	1.297	1.347	1.39	1.392	1.167	1.205	1.194
Nolan	NREM	-32.5	1.352	1.291	1.613	1.823	2.04	1.956	1.802	1.948	2.016	1.917	1.639	1.661	1.333	1.238	1.08	1.072	1.128	1.068	0.932	1.051	1.384	1.596	1.527	1.407	1.334	1.411	1.717	1.649	1.369	1.343	1.421	1.265	1.342	1.389	1.31	1.324	1.375	1.248	1.223	1.262	1.407	1.33	1.202	1.148	1.219	1.148	1.349
Nolan	NREM	-30	1.089	1.119	1.353	1.642	1.772	1.858	1.824	1.754	1.889	1.753	1.627	1.47	1.233	0.998	1.067	1.063	1.104	1.12	1.065	1.116	1.475	1.596	1.47	1.463	1.504	1.356	1.49	1.479	1.387	1.406	1.379	1.446	1.331	1.406	1.45	1.492	1.577	1.563	1.276	1.216	1.391	1.245	1.134	1.278	1.369	1.412	1.338
Nolan	NREM	-27.5	1.317	1.079	1.437	1.599	1.803	2.022	1.827	1.842	1.507	1.588	1.544	1.6	1.24	1.104	1.136	0.984	1.036	1.096	1.106	1.173	1.388	1.381	1.458	1.543	1.488	1.427	1.439	1.497	1.433	1.515	1.411	1.402	1.476	1.547	1.413	1.286	1.382	1.517	1.431	1.482	1.587	1.396	1.335	1.386	1.427	1.344	1.422
Nolan	NREM	-25	0.966	1.073	1.321	1.467	1.769	1.916	1.738	1.878	1.544	1.597	1.516	1.279	1.116	1.062	1.024	0.995	1.157	1.127	1.064	1.085	1.302	1.477	1.444	1.548	1.469	1.352	1.376	1.44	1.357	1.352	1.264	1.366	1.368	1.36	1.305	1.189	1.126	1.285	1.293	1.291	1.254	1.239	1.104	1.267	1.299	1.158	1.222
Nolan	NREM	-22.5	1.14	1.233	1.46	1.512	1.777	1.843	1.715	1.761	1.62	1.658	1.577	1.484	1.326	1.267	1.123	1.023	1.016	1.216	1.391	1.576	1.584	1.455	1.327	1.287	1.248	1.379	1.501	1.646	1.591	1.491	1.46	1.48	1.384	1.342	1.275	1.192	1.279	1.431	1.209	1.232	1.397	1.24	1.204	1.283	1.34	1.319	1.306
Nolan	NREM	-20	1.179	1.087	1.502	1.695	1.853	1.829	2.012	1.806	1.456	1.432	1.595	1.686	1.724	1.55	1.36	1.192	1.158	1.258	1.379	1.489	1.585	1.53	1.382	1.626	2.059	1.968	2.113	2.018	1.765	1.489	1.661	1.769	1.806	1.888	1.894	1.615	1.565	1.351	1.201	1.263	1.268	1.245	1.439	1.565	1.294	1.256	1.336
Nolan	NREM	-17.5	1.13	1.122	1.331	1.624	1.849	2.053	1.976	1.838	1.983	1.568	1.403	1.528	1.59	1.501	1.383	1.132	1.041	1.158	1.329	1.471	1.661	1.726	1.545	1.729	1.961	1.804	1.911	1.737	1.909	1.665	1.483	1.51	1.845	1.822	1.58	1.644	1.548	1.465	1.481	1.467	1.406	1.413	1.708	1.541	1.392	1.447	1.329
Nolan	NREM	-15	1.057	1.016	1.336	1.757	1.695	1.994	1.857	1.986	1.959	1.722	1.542	1.454	1.389	1.413	1.288	1.091	0.965	0.963	1.229	1.561	1.62	1.658	1.662	1.461	1.545	1.778	1.82	1.925	1.931	1.927	1.752	1.627	1.56	1.522	1.532	1.489	1.456	1.615	1.71	1.401	1.319	1.354	1.514	1.411	1.279	1.377	1.335
Nolan	NREM	-12.5	1.276	1.217	1.402	1.522	1.559	1.589	1.595	1.781	1.807	1.445	1.549	1.423	1.315	1.397	1.294	1.168	1.165	1.201	1.334	1.342	1.437	1.541	1.751	1.789	2.019	2.089	2.17	1.957	1.72	1.823	1.801	1.531	1.494	1.446	1.539	1.754	1.416	1.452	1.538	1.537	1.409	1.346	1.42	1.202	1.36	1.428	1.486
Nolan	NREM	-10	1.334	1.153	1.387	1.64	1.619	1.631	1.532	1.633	1.475	1.482	1.524	1.427	1.565	1.406	1.562	1.574	1.31	1.274	1.38	1.481	1.747	1.99	1.987	1.873	1.841	1.976	1.972	1.599	1.609	1.598	1.554	1.509	1.626	1.52	1.269	1.275	1.338	1.518	1.502	1.491	1.535	1.462	1.281	1.194	1.218	1.297	1.257
Nolan	NREM	-7.5	1.172	0.892	1.141	1.418	1.789	1.713	1.669	1.956	1.737	1.766	1.621	1.439	1.527	1.593	1.581	1.358	1.217	1.192	1.462	1.593	1.602	1.873	2.055	1.801	1.66	1.744	1.907	1.923	1.91	1.829	2.009	1.883	1.668	1.389	1.097	1.147	1.151	1.31	1.524	1.484	1.304	1.478	1.345	1.251	1.071	1.251	1.329
Nolan	NREM	-5	0.946	0.949	1.294	1.489	1.712	1.713	1.807	1.996	1.671	1.679	1.708	1.664	1.728	1.508	1.359	1.299	1.207	1.273	1.31	1.649	1.897	1.912	1.935	2.04	2.051	1.829	1.939	2.284	2.039	1.857	1.733	1.897	1.487	1.488	1.406	1.423	1.383	1.15	1.405	1.434	1.539	1.461	1.34	1.296	1.525	1.683	1.551
Nolan	NREM	-2.5	1.037	1.008	1.28	1.452	1.687	1.674	1.745	1.605	1.557	1.875	1.834	1.66	1.478	1.399	1.477	1.304	1.423	1.38	1.241	1.556	1.932	1.766	1.699	1.854	1.8	1.852	1.975	1.998	2.016	1.852	1.758	1.662	1.751	1.75	1.629	1.846	1.665	1.176	1.335	1.563	1.621	1.414	1.481	1.634	1.437	1.267	1.22
Nolan	NREM	0	1.461	1.187	1.28	1.296	1.364	1.352	1.296	1.352	1.313	1.401	1.317	1.062	1.219	1.667	1.982	1.8	1.843	1.423	1.458	1.475	1.914	1.963	1.837	1.986	1.808	1.786	1.83	1.733	1.844	1.797	1.451	1.594	1.86	1.517	1.368	1.339	1.492	1.381	1.317	1.338	1.269	1.395	1.449	1.581	1.45	1.273	1.127
Nolan	IS	2.5	0.919	0.847	0.989	1.099	1.194	1.246	1.4	1.62	1.54	1.33	1.324	1.404	1.544	1.941	1.964	1.731	1.792	1.643	1.408	1.708	1.572	1.705	1.705	1.685	1.682	1.567	1.553	1.501	1.748	1.797	1.692	1.539	1.606	1.627	1.591	1.374	1.273	1.212	1.233	1.414	1.54	1.397	1.415	1.298	1.229	1.164	1.176
Nolan	IS	5	1.025	0.978	1.064	1.178	1.351	1.283	1.407	1.511	1.565	1.224	1.297	1.488	1.39	1.725	1.776	1.826	1.88	1.939	1.701	1.535	1.607	1.549	1.642	1.764	1.606	1.533	1.408	1.505	1.748	1.718	1.681	1.528	1.512	1.718	1.53	1.353	1.376	1.438	1.437	1.273	1.392	1.529	1.371	1.257	1.189	1.239	1.163
Nolan	IS	7.5	1.059	0.867	0.894	1.112	1.266	1.318	1.404	1.578	1.406	1.331	1.471	1.554	1.263	1.407	2.049	2.177	1.755	1.797	1.855	1.617	1.643	1.576	1.481	1.734	1.874	1.786	1.627	1.574	1.686	1.581	1.218	1.367	1.461	1.473	1.491	1.359	1.203	1.277	1.537	1.707	1.389	1.363	1.203	1.125	1.094	1.333	1.387
Nolan	IS	10	0.921	0.901	0.96	1.059	1.118	1.253	1.141	1.255	1.318	1.327	1.448	1.292	1.252	1.768	1.955	1.946	1.568	1.428	1.768	1.688	1.465	1.477	1.472	1.457	1.755	1.787	1.556	1.303	1.541	1.54	1.453	1.581	1.697	1.571	1.515	1.628	1.39	1.234	1.25	1.2	1.109	1.146	1.224	1.343	1.08	1.211	1.156
Nolan	IS	12.5	1.128	0.942	1.051	1.197	1.259	1.232	1.296	1.209	1.281	1.193	1.244	1.103	1.542	1.973	2.011	1.902	1.476	1.472	1.514	1.355	1.227	1.363	1.318	1.328	1.382	1.434	1.304	1.316	1.361	1.326	1.288	1.193	1.409	1.265	1.281	1.359	1.165	1.219	1.136	0.967	1.163	1.115	1.149	1.03	1.081	1.079	1.238
Nolan	IS	15	1.048	1.044	1.198	1.046	1.033	1.045	1.103	1.2	1.163	1.194	1.125	1.027	1.317	1.83	2.115	1.98	1.667	1.377	1.277	1.187	1.048	1.454	1.587	1.327	1.175	1.24	1.182	1.332	1.368	1.164	1.142	1.035	1.108	1.308	1.34	1.249	1.222	1.076	1.045	1.148	1.174	1.176	1.204	1.258	1.168	1.014	1.07
Burton	NREM	-40	1.456	1.441	1.5	1.477	1.406	1.61	1.449	1.308	1.45	1.522	1.332	1.16	1.088	1.106	1.051	0.975	0.918	0.911	1.07	1.192	1.195	1.199	1.209	1.139	1.175	1.018	0.798	1.055	1.153	1.191	1.167	1.153	1.222	1.088	0.968	1.189	1.077	0.979	1.008	1.196	1.232	1.14	1.376	1.377	1.161	1.043	0.99
Burton	NREM	-37.5	1.377	1.482	1.634	1.368	1.191	1.623	1.626	1.455	1.274	1.19	1.209	1.137	1.146	1.016	0.935	0.837	0.81	0.97	1.044	1.197	1.304	1.229	1.235	1.346	1.496	1.15	1.258	1.545	1.292	1.227	1.257	1.372	1.281	1.304	1.485	1.417	1.232	1.017	1.003	1.316	1.276	1.234	1.161	1.057	0.976	1.099	1.073
Burton	NREM	-35	1.582	1.457	1.458	1.556	1.39	1.488	1.584	1.34	1.089	1.188	1.307	1.123	0.971	1.074	0.945	0.819	1.105	1.19	1.076	1.226	1.411	1.276	1.206	1.212	1.165	1.395	1.513	1.374	1.451	1.573	1.513	1.564	1.269	1.357	1.333	1.128	1.19	1.35	1.209	1.13	1.123	1.097	1.199	1.068	1.036	1.09	1.016
Burton	NREM	-32.5	1.042	1.218	1.317	1.385	1.409	1.422	1.466	1.227	1.18	1.489	1.616	1.187	0.903	1.094	1.011	0.962	1.016	1.029	1.086	1.086	1.146	1.175	1.195	1.08	1.046	1.35	1.341	1.215	1.209	1.335	1.444	1.378	1.22	0.998	0.991	1.139	1.202	1.226	1.213	1.147	0.98	1.147	1.11	1.103	0.993	1.083	1.034
Burton	NREM	-30	1.118	1.211	1.42	1.582	1.594	1.451	1.562	1.897	1.757	1.473	1.409	1.182	1.14	1.18	1.193	0.935	0.939	1.086	1.05	1.03	1.214	1.368	1.367	1.092	1.327	1.267	1.248	1.447	1.347	1.391	1.345	1.344	1.399	1.317	1.236	1.416	1.467	1.316	1.065	1.135	1.189	1.259	1.187	1.3	1.353	0.937	0.914
Burton	NREM	-27.5	1.222	1.115	1.306	1.361	1.496	1.622	1.669	1.646	1.688	1.629	1.301	1.357	1.216	1.199	1.202	1.239	1.295	1.172	1.285	1.377	1.56	1.477	1.366	1.432	1.492	1.402	1.294	1.476	1.482	1.598	1.618	1.618	1.522	1.742	1.469	1.418	1.425	1.441	1.23	1.114	1.272	1.474	1.475	1.499	1.449	1.312	1.183
Burton	NREM	-25	1.416	1.268	1.203	1.415	1.55	1.876	1.673	1.548	1.471	1.246	1.268	1.201	1.147	1.077	1.134	1.141	1.283	1.241	1.282	1.264	1.541	1.505	1.397	1.476	1.486	1.5	1.452	1.459	1.478	1.644	1.706	1.991	1.943	1.85	1.5	1.41	1.32	1.406	1.278	1.366	1.23	1.304	1.297	1.326	1.326	1.357	1.316
Burton	NREM	-22.5	1.557	1.375	1.061	1.046	1.356	1.364	1.434	1.402	1.679	1.403	1.49	1.479	1.226	1.048	1.042	0.905	0.989	1.049	1.165	1.53	1.664	1.633	1.448	1.58	1.635	1.775	1.649	1.522	1.557	1.488	1.666	1.679	1.558	1.499	1.245	1.397	1.382	1.404	1.334	1.389	1.366	1.203	1.369	1.355	1.222	1.082	1.259
Burton	NREM	-20	1.268	1.352	1.251	1.275	1.28	1.409	1.564	1.709	1.562	1.566	1.497	1.365	1.395	1.28	1.088	0.907	0.961	0.966	1.185	1.415	1.537	1.438	1.235	1.503	1.694	1.601	1.681	1.683	1.701	1.608	1.7	1.395	1.484	1.509	1.294	1.421	1.207	1.225	1.401	1.387	1.474	1.273	1.384	1.297	1.361	1.222	1.292
Burton	NREM	-17.5	1.132	1.41	1.474	1.294	1.268	1.306	1.411	1.554	1.428	1.284	1.266	1.3	1.094	1.137	0.999	1.113	1.294	1.147	1.096	1.287	1.476	1.519	1.544	1.592	1.49	1.514	1.723	1.738	1.449	1.556	1.46	1.499	1.579	1.463	1.325	1.422	1.493	1.406	1.311	1.235	1.32	1.316	1.281	1.451	1.502	1.263	1.358
Burton	NREM	-15	1.217	1.182	1.321	1.227	1.211	1.394	1.468	1.4	1.384	1.149	1.11	1.142	0.952	0.972	0.851	1.088	1.232	1.246	1.312	1.444	1.898	1.671	1.331	1.561	1.672	1.755	2.155	1.684	1.449	1.626	1.731	1.849	1.805	1.625	1.548	1.459	1.362	1.535	1.673	1.493	1.32	1.335	1.574	1.542	1.889	1.805	1.656
Burton	NREM	-12.5	1.149	1.113	1.21	1.394	1.691	1.584	1.515	1.548	1.312	1.06	1.29	1.154	0.993	0.992	0.882	1.002	1.191	1.107	1.185	1.323	1.551	1.449	1.294	1.413	1.829	1.784	1.955	1.742	1.849	1.689	1.702	1.944	2.032	1.837	1.881	1.54	1.379	1.519	1.63	1.613	1.517	1.206	1.266	1.368	1.28	1.384	1.435
Burton	NREM	-10	1.352	1.156	0.995	1.387	1.351	1.487	1.664	1.745	1.426	1.239	1.322	1.448	1.275	1.109	1.141	1.093	1.242	1.186	1.204	1.44	1.615	1.576	1.577	1.5	1.838	1.733	1.783	1.691	1.383	1.52	1.56	1.834	1.771	1.597	1.485	1.817	1.64	1.57	1.453	1.276	1.417	1.264	1.069	1.116	1.344	1.464	1.491
Burton	NREM	-7.5	1.721	1.446	1.187	1.172	1.3	1.269	1.505	1.622	1.395	1.376	1.18	1.143	1.178	1.174	1.263	1.188	1.092	1.142	1.24	1.592	1.72	1.701	1.763	1.709	1.545	1.692	1.791	1.838	1.965	1.708	1.571	1.692	1.571	1.454	1.498	1.622	1.786	1.487	1.357	1.288	1.358	1.313	1.127	1.194	1.576	1.537	1.449
Burton	NREM	-5	1.34	1.685	1.494	1.232	1.269	1.238	1.221	1.521	1.513	1.264	1.243	1.134	1.139	1.108	1.107	1.175	1.043	1.24	1.33	1.399	1.554	1.735	1.985	1.998	1.87	1.728	1.594	1.934	2.003	1.605	1.654	1.714	1.454	1.493	1.524	1.599	1.684	1.622	1.391	1.365	1.538	1.609	1.33	1.377	1.441	1.469	1.331
Burton	NREM	-2.5	1.184	1.185	1.219	1.184	1.221	1.393	1.295	1.295	1.318	1.213	1.218	1.036	0.943	1.056	1.373	1.386	1.377	1.458	1.347	1.361	1.508	2.101	2.167	2.099	2.128	1.725	1.627	2.016	2.321	1.924	1.744	1.77	1.46	1.331	1.662	1.601	1.432	1.579	1.399	1.438	1.499	1.361	1.363	1.429	1.33	1.378	1.384
Burton	NREM	0	1.133	1.196	1.161	0.928	0.979	1.05	1.09	1.155	0.952	0.955	0.933	0.963	0.999	1.268	1.826	1.831	1.686	1.773	1.367	1.482	1.639	1.887	1.743	1.653	1.685	1.656	1.646	1.528	1.568	1.741	1.794	1.651	1.572	1.407	1.549	1.631	1.787	1.624	1.555	1.662	1.514	1.317	1.374	1.487	1.221	1.41	1.558
Burton	IS	2.5	0.986	0.996	0.856	0.825	1.121	1.021	1.261	1.471	1.178	0.894	0.871	0.83	0.859	1.18	1.788	1.991	1.74	1.48	1.34	1.524	1.651	1.616	1.357	1.317	1.356	1.417	1.415	1.523	1.58	1.443	1.433	1.282	1.405	1.522	1.383	1.196	1.316	1.43	1.091	1.025	1.062	1.161	1.069	1.24	1.262	1.226	1.26
Burton	IS	5	1.041	0.923	0.834	0.737	0.855	0.924	1.129	1.263	0.994	0.937	0.911	0.755	0.835	1.233	1.837	1.791	1.721	1.468	1.417	1.314	1.175	1.445	1.405	1.098	1.134	1.226	1.286	1.538	1.646	1.633	1.529	1.496	1.5	1.638	1.441	1.086	1.196	1.229	1.255	1.283	1.236	1.196	1.083	1.116	1.111	1.1	1.127
Burton	IS	7.5	1.013	0.983	0.89	0.782	0.777	0.8	1.099	1.191	0.755	0.805	0.822	0.796	0.892	1.604	2.184	1.821	1.605	1.434	1.565	1.427	1.328	1.089	1.048	1.114	1.309	1.171	1.172	1.298	1.658	1.746	1.581	1.503	1.544	1.407	1.338	1.189	1.231	1.409	1.515	1.334	1.278	1.15	1.087	1.15	1.233	1.169	1.215
Burton	IS	10	0.835	0.794	0.834	0.908	0.901	0.878	0.975	1.057	0.879	0.756	0.67	0.699	1.096	1.922	2.456	1.852	1.296	1.436	1.292	1.249	1.153	1.082	1.037	1.162	1.131	1.176	1.162	1.348	1.477	1.499	1.464	1.301	1.142	1.332	1.372	1.37	1.228	1.43	1.302	1.118	1.067	1.039	1.131	1.106	1.069	1.043	0.886
Burton	IS	12.5	0.67	0.735	0.703	0.671	0.707	0.842	0.818	0.91	0.701	0.681	0.547	0.597	0.894	1.829	2.38	2.028	1.646	1.308	1.232	0.99	0.879	1	1.006	0.844	0.839	0.945	1.106	1.127	0.949	1.068	1.124	1.017	1.031	1.171	1.287	1.149	1.256	1.035	1.003	1.104	1.024	1.039	0.975	1.012	0.998	1.026	1.042
Burton	IS	15	0.695	0.63	0.623	0.625	0.638	0.622	0.616	0.681	0.436	0.444	0.521	0.586	0.888	1.687	2.422	2.156	1.594	1.235	1.015	1.031	0.877	0.865	1.012	1.103	1.033	1.081	0.864	1.045	0.928	0.929	0.92	1.021	0.972	1.169	1.111	1.109	1.055	0.859	0.92	1.114	0.984	1.03	0.982	0.989	0.898	0.959	1.085
Lucas	NREM	-40	1.4	1.294	1.521	1.715	1.695	1.605	1.603	1.607	1.577	1.528	1.388	1.145	1.042	0.968	0.925	0.938	1.03	1.143	1.296	1.441	1.555	1.546	1.535	1.326	1.582	1.659	1.591	1.571	1.59	1.312	1.43	1.623	1.491	1.398	1.426	1.464	1.376	1.395	1.478	1.466	1.407	1.396	1.363	1.336	1.391	1.374	1.272
Lucas	NREM	-37.5	1.168	1.202	1.642	1.826	1.737	1.752	1.576	1.585	1.561	1.511	1.425	1.348	1.148	1.003	1.001	0.966	0.986	1.132	1.291	1.323	1.486	1.624	1.589	1.38	1.468	1.409	1.653	1.532	1.522	1.623	1.468	1.437	1.476	1.385	1.483	1.311	1.15	1.222	1.342	1.413	1.427	1.404	1.129	1.364	1.343	1.389	1.375
Lucas	NREM	-35	1.377	1.412	1.928	1.859	1.802	1.803	1.733	1.723	1.668	1.444	1.575	1.383	1.116	0.913	0.875	0.931	1.104	1.143	1.291	1.461	1.346	1.299	1.314	1.374	1.075	1.174	1.493	1.394	1.416	1.564	1.398	1.345	1.279	1.243	1.248	1.257	1.161	1.233	1.395	1.177	1.169	1.293	1.035	1.125	1.391	1.306	1.376
Lucas	NREM	-32.5	1.276	1.295	1.603	1.611	1.723	1.894	1.964	1.948	1.5	1.445	1.448	1.204	1.092	0.939	1.003	0.908	0.972	1.077	1.254	1.464	1.431	1.231	1.312	1.283	1.198	1.172	1.347	1.291	1.34	1.493	1.456	1.569	1.383	1.329	1.233	1.252	1.212	1.197	1.441	1.243	1.298	1.229	1.348	1.237	1.295	1.465	1.332
Lucas	NREM	-30	1.239	1.191	1.43	1.584	1.664	2.019	2.006	1.619	1.445	1.381	1.363	1.264	1.147	1.068	1.067	0.955	1.074	1.079	1.297	1.372	1.357	1.383	1.264	1.198	1.185	1.245	1.366	1.432	1.491	1.658	1.605	1.552	1.371	1.248	1.345	1.351	1.221	1.231	1.312	1.311	1.192	1.326	1.255	1.158	1.077	1.208	1.226
Lucas	NREM	-27.5	0.925	1.027	1.337	1.527	1.792	1.906	1.755	1.617	1.416	1.328	1.344	1.135	1.105	1.162	1.081	1.009	0.881	0.933	1.109	1.188	1.244	1.302	1.249	1.247	1.382	1.339	1.293	1.321	1.619	1.691	1.385	1.258	1.267	1.233	1.242	1.314	1.278	1.234	1.242	1.209	1.062	1.068	1.069	1.006	1.107	1.092	1.189
Lucas	NREM	-25	0.893	0.971	1.416	1.605	1.815	1.776	1.573	1.744	1.644	1.413	1.281	1.231	1.192	1.128	1.114	0.984	0.834	0.902	1.23	1.41	1.373	1.464	1.629	1.49	1.511	1.345	1.498	1.591	1.714	1.546	1.381	1.368	1.195	1.393	1.539	1.267	1.221	1.23	1.138	1.105	1.161	1.073	1.175	1.317	1.219	1.204	1.135
Lucas	NREM	-22.5	1.303	1.11	1.458	1.675	1.739	1.578	1.654	1.662	1.689	1.508	1.329	1.291	1.185	1.082	0.908	1.004	1.056	1.063	1.244	1.36	1.458	1.451	1.547	1.527	1.57	1.534	1.541	1.625	1.618	1.363	1.247	1.395	1.398	1.396	1.444	1.26	1.252	1.318	1.279	1.237	1.319	1.314	1.174	1.356	1.359	1.195	1.157
Lucas	NREM	-20	1.388	1.125	1.512	1.487	1.47	1.718	1.738	1.659	1.82	1.577	1.567	1.347	1.145	1.081	0.999	0.996	1.143	1.091	1.126	1.276	1.44	1.649	1.639	1.65	1.572	1.792	1.499	1.439	1.556	1.418	1.346	1.57	1.53	1.458	1.441	1.302	1.229	1.347	1.348	1.373	1.522	1.353	1.409	1.301	1.186	1.319	1.315
Lucas	NREM	-17.5	1.079	1.023	1.451	1.521	1.651	1.751	1.476	1.45	1.639	1.526	1.4	1.291	1.099	1.226	1.191	1.107	1.126	1.235	1.477	1.318	1.471	1.696	1.872	1.717	1.562	1.549	1.515	1.47	1.493	1.328	1.684	1.658	1.767	1.821	1.625	1.502	1.451	1.377	1.261	1.303	1.403	1.287	1.358	1.317	1.224	1.255	1.286
Lucas	NREM	-15	1.013	1.063	1.478	1.733	1.691	1.731	1.732	1.479	1.457	1.524	1.446	1.293	1.208	1.215	1.308	1.179	1.205	1.144	1.301	1.406	1.462	1.635	1.711	1.735	1.591	1.508	1.506	1.718	1.279	1.184	1.435	1.572	1.717	1.621	1.596	1.584	1.397	1.525	1.568	1.517	1.451	1.194	1.403	1.392	1.305	1.248	1.395
Lucas	NREM	-12.5	1.062	1.074	1.36	1.638	1.414	1.622	1.701	1.533	1.269	1.247	1.413	1.271	1.34	1.313	1.284	1.177	1.243	1.275	1.356	1.52	1.599	1.712	1.766	1.81	1.857	1.908	1.69	1.625	1.643	1.644	1.662	1.728	1.769	1.855	1.661	1.559	1.298	1.59	1.623	1.456	1.401	1.562	1.562	1.414	1.322	1.396	1.504
Lucas	NREM	-10	0.998	0.99	1.35	1.339	1.369	1.362	1.437	1.561	1.342	1.173	1.112	1.299	1.373	1.339	1.271	1.112	1.217	1.337	1.301	1.417	1.707	1.817	1.753	1.731	1.81	1.691	1.48	1.287	1.499	1.548	1.595	1.759	1.665	1.561	1.417	1.326	1.385	1.312	1.298	1.238	1.3	1.404	1.52	1.489	1.382	1.366	1.36
Lucas	NREM	-7.5	1.172	1.156	1.349	1.372	1.583	1.556	1.476	1.494	1.415	1.455	1.337	1.321	1.241	1.246	1.219	1.244	1.121	1.377	1.395	1.421	1.513	1.555	1.581	1.697	1.956	1.954	1.927	1.599	1.515	1.63	1.816	1.895	1.927	1.588	1.507	1.532	1.586	1.564	1.442	1.456	1.284	1.282	1.489	1.553	1.573	1.569	1.61
Lucas	NREM	-5	0.83	0.914	1.128	1.374	1.553	1.49	1.657	1.76	1.536	1.482	1.4	1.207	1.167	1.401	1.313	1.171	1.206	1.246	1.413	1.439	1.349	1.549	1.607	1.684	1.754	1.759	1.784	1.855	1.515	1.549	1.656	1.566	1.871	1.858	1.742	1.734	1.752	1.816	1.623	1.37	1.342	1.446	1.532	1.53	1.636	1.611	1.566
Lucas	NREM	-2.5	0.987	0.926	1.123	1.378	1.45	1.599	1.38	1.388	1.461	1.501	1.366	1.296	1.474	1.577	1.545	1.24	1.315	1.251	1.326	1.382	1.451	1.545	1.508	1.441	1.661	1.768	1.756	1.723	1.521	1.506	1.49	1.616	1.768	1.891	1.631	1.5	1.444	1.492	1.635	1.484	1.398	1.386	1.454	1.344	1.492	1.544	1.471
Lucas	NREM	0	0.931	0.907	1.045	0.986	1.066	1.1	1.076	1.13	1.155	1.059	1.037	1.144	1.392	1.788	1.983	1.849	1.472	1.416	1.435	1.422	1.575	1.782	1.692	1.601	1.412	1.614	1.553	1.692	1.654	1.848	1.761	1.902	1.636	1.42	1.306	1.393	1.35	1.297	1.536	1.347	1.221	1.396	1.294	1.246	1.309	1.35	1.232
Lucas	IS	2.5	0.907	0.741	0.902	0.87	0.964	1.064	1.145	1.145	1.016	0.932	1.045	1.12	1.511	1.937	2.012	1.795	1.509	1.25	1.168	1.345	1.455	1.561	1.654	1.734	1.648	1.672	1.555	1.538	1.749	1.868	1.557	1.597	1.324	1.401	1.293	1.366	1.632	1.497	1.367	1.282	1.298	1.54	1.427	1.252	1.363	1.246	1.312
Lucas	IS	5	0.761	0.717	0.935	0.981	1.008	1.163	1.231	1.088	1.001	1.027	1.044	1.154	1.578	2.173	2.329	1.824	1.307	1.211	1.284	1.276	1.193	1.271	1.468	1.498	1.458	1.376	1.472	1.421	1.309	1.351	1.303	1.336	1.307	1.413	1.279	1.395	1.372	1.225	1.141	1.072	1.271	1.344	1.25	1.273	1.25	1.199	1.264
Lucas	IS	7.5	0.933	0.67	0.867	0.918	1.01	1.131	1.101	0.976	1.08	1.071	1.004	1.185	1.613	2.321	2.163	1.514	1.19	1.202	1.293	1.154	1.238	1.32	1.13	1.373	1.397	1.451	1.304	1.3	1.424	1.217	1.301	1.331	1.263	1.134	1.167	1.34	1.128	1.214	1.241	1.253	1.325	1.233	1.195	1.183	1.127	1.035	1.13
Lucas	IS	10	0.742	0.673	0.914	0.835	0.887	1.048	1.029	1.012	0.951	0.929	0.879	1.011	1.467	2.132	1.816	1.539	1.476	1.415	1.309	1.184	1.354	1.387	1.371	1.337	1.327	1.493	1.492	1.497	1.41	1.345	1.358	1.434	1.248	1.299	1.303	1.509	1.509	1.324	1.379	1.387	1.333	1.278	1.207	1.053	1.097	1.223	1.127
Lucas	IS	12.5	0.885	0.677	0.736	0.712	0.799	0.968	1.032	0.905	0.789	0.848	0.771	0.896	1.677	2.564	2.06	1.691	1.448	1.298	1.113	0.902	0.997	1.113	1.261	1.098	1.145	1.044	1.042	1.109	1.235	1.15	1.055	1.235	1.203	1.062	1.142	1.254	1.33	1.204	1.228	1.326	1.212	1.114	1.212	1.042	0.94	1.081	1.087
Lucas	IS	15	0.565	0.542	0.545	0.568	0.587	0.718	0.736	0.609	0.626	0.661	0.747	0.898	1.707	2.297	2.214	1.697	1.187	0.95	0.938	0.972	0.987	0.921	0.868	0.913	0.983	0.924	1.02	1.047	1.17	0.988	0.875	1.048	0.987	0.992	1.071	1.004	0.946	0.993	1.165	1.194	1.047	0.958	0.936	0.902	0.871	0.725	0.867
[truncated: 4 more columns]

## Sheet: Supplementary_Figure_3b_bottom
#	state	time	p-wave freq
0	NREM	-40	0
0	NREM	-37.5	0
0	NREM	-35	1
0	NREM	-32.5	0
0	NREM	-30	1
0	NREM	-27.5	0
0	NREM	-25	0
0	NREM	-22.5	0
0	NREM	-20	0
0	NREM	-17.5	0
0	NREM	-15	0
0	NREM	-12.5	0
0	NREM	-10	0
0	NREM	-7.5	1
0	NREM	-5	0
0	NREM	-2.5	0
0	NREM	0	0
0	IS	2.5	0
0	IS	5	0
0	IS	7.5	0
0	IS	10	0
0	IS	12.5	0
0	IS	15	0
1	NREM	-40	0
1	NREM	-37.5	0
1	NREM	-35	0
1	NREM	-32.5	1
1	NREM	-30	0
1	NREM	-27.5	0
1	NREM	-25	1
1	NREM	-22.5	0
1	NREM	-20	1
1	NREM	-17.5	0
1	NREM	-15	0
1	NREM	-12.5	0
1	NREM	-10	0
1	NREM	-7.5	0
1	NREM	-5	0
1	NREM	-2.5	0
1	NREM	0	0
1	IS	2.5	0
1	IS	5	0
1	IS	7.5	0
1	IS	10	0
1	IS	12.5	0
1	IS	15	0
2	NREM	-40	0
2	NREM	-37.5	0
2	NREM	-35	0
2	NREM	-32.5	0
2	NREM	-30	0
2	NREM	-27.5	0
2	NREM	-25	0
2	NREM	-22.5	0
2	NREM	-20	0
2	NREM	-17.5	0
2	NREM	-15	1
2	NREM	-12.5	0
2	NREM	-10	0
2	NREM	-7.5	0
2	NREM	-5	0
2	NREM	-2.5	0
2	NREM	0	0
2	IS	2.5	0
2	IS	5	0
2	IS	7.5	0
2	IS	10	0
2	IS	12.5	0
2	IS	15	0
3	NREM	-40	0
3	NREM	-37.5	0
3	NREM	-35	1
3	NREM	-32.5	0
3	NREM	-30	0
3	NREM	-27.5	0
3	NREM	-25	0
3	NREM	-22.5	0
3	NREM	-20	0
3	NREM	-17.5	0
3	NREM	-15	0
3	NREM	-12.5	0
3	NREM	-10	0
3	NREM	-7.5	0
3	NREM	-5	0
3	NREM	-2.5	0
3	NREM	0	0
3	IS	2.5	0
3	IS	5	0
3	IS	7.5	0
3	IS	10	0
3	IS	12.5	0
3	IS	15	0
4	NREM	-40	0
4	NREM	-37.5	0
4	NREM	-35	0
4	NREM	-32.5	0
4	NREM	-30	0
4	NREM	-27.5	0
4	NREM	-25	0
4	NREM	-22.5	0
4	NREM	-20	0
4	NREM	-17.5	0
4	NREM	-15	0
4	NREM	-12.5	0
4	NREM	-10	0
4	NREM	-7.5	0
4	NREM	-5	0
4	NREM	-2.5	0
4	NREM	0	0
4	IS	2.5	0
4	IS	5	0
4	IS	7.5	0
4	IS	10	0
4	IS	12.5	0
4	IS	15	1
5	NREM	-40	0
5	NREM	-37.5	0
5	NREM	-35	0
5	NREM	-32.5	0
5	NREM	-30	1
5	NREM	-27.5	0
5	NREM	-25	0
5	NREM	-22.5	0
5	NREM	-20	0
5	NREM	-17.5	0
5	NREM	-15	0
5	NREM	-12.5	0
5	NREM	-10	0
5	NREM	-7.5	0
5	NREM	-5	0
5	NREM	-2.5	0
5	NREM	0	0
5	IS	2.5	0
5	IS	5	0
5	IS	7.5	0
5	IS	10	0
5	IS	12.5	0
5	IS	15	0
6	NREM	-40	0
6	NREM	-37.5	0
6	NREM	-35	0
6	NREM	-32.5	0
6	NREM	-30	1
6	NREM	-27.5	0
6	NREM	-25	0
6	NREM	-22.5	0
6	NREM	-20	0
6	NREM	-17.5	0
6	NREM	-15	2
6	NREM	-12.5	0
6	NREM	-10	0
6	NREM	-7.5	0
6	NREM	-5	0
6	NREM	-2.5	0
6	NREM	0	0
6	IS	2.5	0
6	IS	5	0
6	IS	7.5	0
6	IS	10	0
6	IS	12.5	0
6	IS	15	0
7	NREM	-40	0
7	NREM	-37.5	2
7	NREM	-35	0
7	NREM	-32.5	2
7	NREM	-30	0
7	NREM	-27.5	0
7	NREM	-25	0
7	NREM	-22.5	0
7	NREM	-20	0
7	NREM	-17.5	0
7	NREM	-15	0
7	NREM	-12.5	0
7	NREM	-10	2
7	NREM	-7.5	0
7	NREM	-5	0
7	NREM	-2.5	0
7	NREM	0	0
7	IS	2.5	0
7	IS	5	0
7	IS	7.5	0
7	IS	10	0
7	IS	12.5	0
7	IS	15	0
8	NREM	-40	0
8	NREM	-37.5	1
8	NREM	-35	0
8	NREM	-32.5	0
8	NREM	-30	0
8	NREM	-27.5	2
8	NREM	-25	0
8	NREM	-22.5	0
8	NREM	-20	0
8	NREM	-17.5	1
8	NREM	-15	0
8	NREM	-12.5	0
8	NREM	-10	0
8	NREM	-7.5	0
8	NREM	-5	0
8	NREM	-2.5	0
8	NREM	0	0
8	IS	2.5	0
8	IS	5	0
8	IS	7.5	0
8	IS	10	0
8	IS	12.5	0
8	IS	15	0
9	NREM	-40	0
9	NREM	-37.5	0
9	NREM	-35	0
9	NREM	-32.5	0
9	NREM	-30	0
9	NREM	-27.5	0
9	NREM	-25	0
9	NREM	-22.5	0
9	NREM	-20	0
9	NREM	-17.5	2
9	NREM	-15	0
9	NREM	-12.5	0
9	NREM	-10	0
9	NREM	-7.5	0
9	NREM	-5	0
9	NREM	-2.5	0
9	NREM	0	0
9	IS	2.5	0
9	IS	5	0
9	IS	7.5	0
9	IS	10	1
9	IS	12.5	0
9	IS	15	0
10	NREM	-40	0
10	NREM	-37.5	1
10	NREM	-35	0
10	NREM	-32.5	0
10	NREM	-30	3
10	NREM	-27.5	0
10	NREM	-25	0
10	NREM	-22.5	1
10	NREM	-20	1
10	NREM	-17.5	0
10	NREM	-15	2
10	NREM	-12.5	0
10	NREM	-10	0
10	NREM	-7.5	1
10	NREM	-5	0
10	NREM	-2.5	0
10	NREM	0	0
10	IS	2.5	0
10	IS	5	0
10	IS	7.5	0
10	IS	10	0
10	IS	12.5	0
10	IS	15	1
11	NREM	-40	0
11	NREM	-37.5	0
11	NREM	-35	0
11	NREM	-32.5	0
11	NREM	-30	0
11	NREM	-27.5	0
11	NREM	-25	2
11	NREM	-22.5	0
11	NREM	-20	0
11	NREM	-17.5	0
11	NREM	-15	0
11	NREM	-12.5	0
11	NREM	-10	0
11	NREM	-7.5	0
11	NREM	-5	0
11	NREM	-2.5	0
11	NREM	0	0
11	IS	2.5	0
11	IS	5	0
11	IS	7.5	0
11	IS	10	1
11	IS	12.5	1
11	IS	15	0
12	NREM	-40	0
12	NREM	-37.5	0
12	NREM	-35	0
12	NREM	-32.5	0
12	NREM	-30	0
12	NREM	-27.5	0
12	NREM	-25	0
12	NREM	-22.5	0
12	NREM	-20	0
12	NREM	-17.5	0
12	NREM	-15	0
12	NREM	-12.5	0
12	NREM	-10	0
12	NREM	-7.5	0
12	NREM	-5	0
12	NREM	-2.5	0
12	NREM	0	0
12	IS	2.5	0
12	IS	5	0
12	IS	7.5	0
12	IS	10	0
12	IS	12.5	0
12	IS	15	0
13	NREM	-40	1
13	NREM	-37.5	2
13	NREM	-35	0
13	NREM	-32.5	0
13	NREM	-30	0
13	NREM	-27.5	0
13	NREM	-25	0
13	NREM	-22.5	0
13	NREM	-20	0
13	NREM	-17.5	0
13	NREM	-15	0
13	NREM	-12.5	0
13	NREM	-10	0
13	NREM	-7.5	0
13	NREM	-5	0
13	NREM	-2.5	0
13	NREM	0	0
13	IS	2.5	0
13	IS	5	0
13	IS	7.5	0
13	IS	10	0
13	IS	12.5	0
13	IS	15	0
14	NREM	-40	0
14	NREM	-37.5	0
14	NREM	-35	0
14	NREM	-32.5	0
14	NREM	-30	0
14	NREM	-27.5	0
14	NREM	-25	0
14	NREM	-22.5	0
14	NREM	-20	0
14	NREM	-17.5	2
14	NREM	-15	0
14	NREM	-12.5	0
14	NREM	-10	0
14	NREM	-7.5	0
14	NREM	-5	0
14	NREM	-2.5	1
14	NREM	0	0
14	IS	2.5	0
14	IS	5	0
14	IS	7.5	0
14	IS	10	1
14	IS	12.5	0
14	IS	15	0
15	NREM	-40	0
15	NREM	-37.5	0
15	NREM	-35	0
15	NREM	-32.5	0
15	NREM	-30	0
15	NREM	-27.5	0
15	NREM	-25	0
15	NREM	-22.5	0
15	NREM	-20	0
15	NREM	-17.5	0
15	NREM	-15	0
15	NREM	-12.5	0
15	NREM	-10	0
15	NREM	-7.5	0
15	NREM	-5	0
15	NREM	-2.5	0
15	NREM	0	0
15	IS	2.5	0
15	IS	5	0
15	IS	7.5	0
15	IS	10	0
15	IS	12.5	0
15	IS	15	1
16	NREM	-40	0
16	NREM	-37.5	0
16	NREM	-35	0
16	NREM	-32.5	0
16	NREM	-30	0
16	NREM	-27.5	0
16	NREM	-25	0
16	NREM	-22.5	0
16	NREM	-20	0
16	NREM	-17.5	0
16	NREM	-15	0
16	NREM	-12.5	0
16	NREM	-10	0
16	NREM	-7.5	0
16	NREM	-5	0
16	NREM	-2.5	0
16	NREM	0	0
16	IS	2.5	0
16	IS	5	0
16	IS	7.5	0
16	IS	10	0
16	IS	12.5	0
16	IS	15	1
17	NREM	-40	0
17	NREM	-37.5	0
17	NREM	-35	0
17	NREM	-32.5	0
17	NREM	-30	0
17	NREM	-27.5	0
17	NREM	-25	0
17	NREM	-22.5	0
17	NREM	-20	0
17	NREM	-17.5	0
17	NREM	-15	0
17	NREM	-12.5	0
17	NREM	-10	0
17	NREM	-7.5	1
17	NREM	-5	0
17	NREM	-2.5	0
17	NREM	0	0
17	IS	2.5	0
17	IS	5	0
17	IS	7.5	0
17	IS	10	0
17	IS	12.5	0
17	IS	15	0
18	NREM	-40	0
18	NREM	-37.5	0
18	NREM	-35	0
18	NREM	-32.5	0
18	NREM	-30	0
18	NREM	-27.5	0
18	NREM	-25	0
18	NREM	-22.5	0
18	NREM	-20	0
18	NREM	-17.5	0
18	NREM	-15	0
18	NREM	-12.5	0
18	NREM	-10	0
18	NREM	-7.5	0
18	NREM	-5	0
18	NREM	-2.5	0
18	NREM	0	0
18	IS	2.5	0
18	IS	5	1
18	IS	7.5	0
18	IS	10	0
18	IS	12.5	0
18	IS	15	0
19	NREM	-40	0
19	NREM	-37.5	0
19	NREM	-35	0
19	NREM	-32.5	0
19	NREM	-30	0
19	NREM	-27.5	0
19	NREM	-25	0
19	NREM	-22.5	0
19	NREM	-20	0
19	NREM	-17.5	0
19	NREM	-15	0
19	NREM	-12.5	0
19	NREM	-10	0
19	NREM	-7.5	0
19	NREM	-5	0
19	NREM	-2.5	0
19	NREM	0	0
19	IS	2.5	0
19	IS	5	0
19	IS	7.5	0
19	IS	10	0
19	IS	12.5	0
19	IS	15	0
20	NREM	-40	0
20	NREM	-37.5	0
20	NREM	-35	0
20	NREM	-32.5	0
20	NREM	-30	0
20	NREM	-27.5	0
20	NREM	-25	0
20	NREM	-22.5	0
20	NREM	-20	0
20	NREM	-17.5	0
20	NREM	-15	0
20	NREM	-12.5	0
20	NREM	-10	0
20	NREM	-7.5	0
20	NREM	-5	0
20	NREM	-2.5	0
20	NREM	0	0
20	IS	2.5	0
20	IS	5	0
20	IS	7.5	0
20	IS	10	0
20	IS	12.5	0
20	IS	15	0
21	NREM	-40	1
21	NREM	-37.5	0
21	NREM	-35	0
21	NREM	-32.5	0
21	NREM	-30	0
21	NREM	-27.5	0
21	NREM	-25	0
21	NREM	-22.5	0
21	NREM	-20	0
21	NREM	-17.5	0
21	NREM	-15	0
21	NREM	-12.5	0
21	NREM	-10	0
21	NREM	-7.5	0
21	NREM	-5	0
21	NREM	-2.5	0
21	NREM	0	0
21	IS	2.5	0
21	IS	5	0
21	IS	7.5	0
21	IS	10	0
21	IS	12.5	0
21	IS	15	0
22	NREM	-40	0
22	NREM	-37.5	0
22	NREM	-35	0
22	NREM	-32.5	0
22	NREM	-30	0
22	NREM	-27.5	0
22	NREM	-25	0
22	NREM	-22.5	0
22	NREM	-20	0
22	NREM	-17.5	0
22	NREM	-15	0
22	NREM	-12.5	0
22	NREM	-10	0
22	NREM	-7.5	0
22	NREM	-5	0
22	NREM	-2.5	0
22	NREM	0	0
22	IS	2.5	0
22	IS	5	0
22	IS	7.5	0
22	IS	10	0
22	IS	12.5	0
22	IS	15	1
23	NREM	-40	0
23	NREM	-37.5	0
23	NREM	-35	0
23	NREM	-32.5	0
23	NREM	-30	0
23	NREM	-27.5	0
23	NREM	-25	0
23	NREM	-22.5	0
23	NREM	-20	0
23	NREM	-17.5	0
23	NREM	-15	0
23	NREM	-12.5	0
23	NREM	-10	0
23	NREM	-7.5	0
23	NREM	-5	0
23	NREM	-2.5	0
23	NREM	0	0
23	IS	2.5	0
23	IS	5	0
23	IS	7.5	1
23	IS	10	0
23	IS	12.5	0
23	IS	15	0
24	NREM	-40	0
24	NREM	-37.5	0
24	NREM	-35	0
24	NREM	-32.5	0
24	NREM	-30	0
24	NREM	-27.5	0
24	NREM	-25	0
24	NREM	-22.5	0
24	NREM	-20	0
24	NREM	-17.5	0
24	NREM	-15	0
24	NREM	-12.5	0
24	NREM	-10	0
24	NREM	-7.5	0
24	NREM	-5	0
24	NREM	-2.5	0
24	NREM	0	0
24	IS	2.5	0
24	IS	5	0
24	IS	7.5	0
24	IS	10	0
24	IS	12.5	0
24	IS	15	1
25	NREM	-40	1
25	NREM	-37.5	0
25	NREM	-35	0
25	NREM	-32.5	0
25	NREM	-30	0
25	NREM	-27.5	0
25	NREM	-25	0
25	NREM	-22.5	0
25	NREM	-20	0
25	NREM	-17.5	0
25	NREM	-15	0
25	NREM	-12.5	0
25	NREM	-10	0
25	NREM	-7.5	0
25	NREM	-5	0
25	NREM	-2.5	0
25	NREM	0	0
25	IS	2.5	0
25	IS	5	0
25	IS	7.5	0
25	IS	10	0
25	IS	12.5	0
25	IS	15	0
26	NREM	-40	0
26	NREM	-37.5	0
26	NREM	-35	0
26	NREM	-32.5	0
26	NREM	-30	0
26	NREM	-27.5	0
26	NREM	-25	0
26	NREM	-22.5	0
26	NREM	-20	0
26	NREM	-17.5	0
26	NREM	-15	0
26	NREM	-12.5	0
26	NREM	-10	0
26	NREM	-7.5	0
26	NREM	-5	0
26	NREM	-2.5	0
26	NREM	0	0
26	IS	2.5	0
26	IS	5	0
26	IS	7.5	0
26	IS	10	0
26	IS	12.5	0
26	IS	15	0
27	NREM	-40	0
27	NREM	-37.5	0
27	NREM	-35	0
27	NREM	-32.5	0
27	NREM	-30	0
27	NREM	-27.5	0
27	NREM	-25	0
27	NREM	-22.5	0
27	NREM	-20	0
27	NREM	-17.5	0
27	NREM	-15	0
27	NREM	-12.5	0
27	NREM	-10	0
27	NREM	-7.5	0
27	NREM	-5	1
27	NREM	-2.5	0
27	NREM	0	0
27	IS	2.5	0
27	IS	5	0
27	IS	7.5	0
27	IS	10	0
27	IS	12.5	0
27	IS	15	0
28	NREM	-40	0
28	NREM	-37.5	0
28	NREM	-35	0
28	NREM	-32.5	0
28	NREM	-30	0
28	NREM	-27.5	0
28	NREM	-25	0
28	NREM	-22.5	0
28	NREM	-20	0
28	NREM	-17.5	0
28	NREM	-15	0
28	NREM	-12.5	0
28	NREM	-10	0
28	NREM	-7.5	0
28	NREM	-5	0
28	NREM	-2.5	0
28	NREM	0	0
28	IS	2.5	0
28	IS	5	0
28	IS	7.5	0
28	IS	10	0
28	IS	12.5	0
28	IS	15	0
29	NREM	-40	0
29	NREM	-37.5	0
29	NREM	-35	0
29	NREM	-32.5	0
29	NREM	-30	0
29	NREM	-27.5	0
29	NREM	-25	0
29	NREM	-22.5	0
29	NREM	-20	0
29	NREM	-17.5	0
29	NREM	-15	0
29	NREM	-12.5	0
29	NREM	-10	0
29	NREM	-7.5	0
29	NREM	-5	1
29	NREM	-2.5	0
29	NREM	0	0
29	IS	2.5	0
29	IS	5	0
29	IS	7.5	0
29	IS	10	0
29	IS	12.5	0
29	IS	15	0
30	NREM	-40	0
30	NREM	-37.5	0
30	NREM	-35	0
30	NREM	-32.5	0
30	NREM	-30	0
30	NREM	-27.5	0
30	NREM	-25	0
30	NREM	-22.5	0
30	NREM	-20	0
30	NREM	-17.5	0
30	NREM	-15	0
30	NREM	-12.5	0
30	NREM	-10	0
30	NREM	-7.5	0
30	NREM	-5	0
30	NREM	-2.5	0
30	NREM	0	2
30	IS	2.5	0
30	IS	5	0
30	IS	7.5	0
30	IS	10	0
30	IS	12.5	1
30	IS	15	1
31	NREM	-40	0
31	NREM	-37.5	0
31	NREM	-35	0
31	NREM	-32.5	0
31	NREM	-30	0
31	NREM	-27.5	0
31	NREM	-25	0
31	NREM	-22.5	0
31	NREM	-20	0
31	NREM	-17.5	0
31	NREM	-15	0
31	NREM	-12.5	0
31	NREM	-10	0
31	NREM	-7.5	0
31	NREM	-5	1
31	NREM	-2.5	0
31	NREM	0	0
31	IS	2.5	0
31	IS	5	0
31	IS	7.5	0
31	IS	10	0
31	IS	12.5	0
31	IS	15	0
32	NREM	-40	0
32	NREM	-37.5	0
32	NREM	-35	0
32	NREM	-32.5	0
32	NREM	-30	0
32	NREM	-27.5	0
32	NREM	-25	0
32	NREM	-22.5	0
32	NREM	-20	0
32	NREM	-17.5	0
32	NREM	-15	0
32	NREM	-12.5	0
32	NREM	-10	0
32	NREM	-7.5	0
32	NREM	-5	0
32	NREM	-2.5	0
32	NREM	0	0
32	IS	2.5	0
32	IS	5	0
32	IS	7.5	0
32	IS	10	0
32	IS	12.5	0
32	IS	15	0
33	NREM	-40	0
33	NREM	-37.5	0
33	NREM	-35	0
33	NREM	-32.5	0
33	NREM	-30	0
33	NREM	-27.5	0
33	NREM	-25	0
33	NREM	-22.5	0
33	NREM	-20	0
33	NREM	-17.5	0
33	NREM	-15	0
33	NREM	-12.5	0
33	NREM	-10	0
33	NREM	-7.5	0
33	NREM	-5	0
33	NREM	-2.5	0
33	NREM	0	0
33	IS	2.5	0
33	IS	5	0
33	IS	7.5	0
33	IS	10	0
33	IS	12.5	0
33	IS	15	0
34	NREM	-40	0
34	NREM	-37.5	0
34	NREM	-35	0
34	NREM	-32.5	0
34	NREM	-30	0
34	NREM	-27.5	0
34	NREM	-25	0
34	NREM	-22.5	0
34	NREM	-20	0
34	NREM	-17.5	0
34	NREM	-15	0
34	NREM	-12.5	0
34	NREM	-10	0
34	NREM	-7.5	0
34	NREM	-5	0
34	NREM	-2.5	0
34	NREM	0	0
34	IS	2.5	0
34	IS	5	0
34	IS	7.5	0
34	IS	10	0
34	IS	12.5	0
34	IS	15	1
35	NREM	-40	0
35	NREM	-37.5	0
35	NREM	-35	0
35	NREM	-32.5	0
35	NREM	-30	0
35	NREM	-27.5	0
35	NREM	-25	0
35	NREM	-22.5	0
35	NREM	-20	0
35	NREM	-17.5	0
35	NREM	-15	0
35	NREM	-12.5	0
35	NREM	-10	0
35	NREM	-7.5	0
35	NREM	-5	0
35	NREM	-2.5	0
35	NREM	0	0
35	IS	2.5	0
35	IS	5	0
35	IS	7.5	0
35	IS	10	2
35	IS	12.5	0
35	IS	15	0
36	NREM	-40	0
36	NREM	-37.5	0
36	NREM	-35	0
36	NREM	-32.5	0
36	NREM	-30	0
36	NREM	-27.5	0
36	NREM	-25	0
36	NREM	-22.5	0
36	NREM	-20	0
36	NREM	-17.5	0
36	NREM	-15	0
36	NREM	-12.5	0
36	NREM	-10	0
36	NREM	-7.5	0
36	NREM	-5	0
36	NREM	-2.5	0
36	NREM	0	0
36	IS	2.5	0
36	IS	5	0
36	IS	7.5	0
36	IS	10	0
36	IS	12.5	0
36	IS	15	0
37	NREM	-40	0
37	NREM	-37.5	0
37	NREM	-35	0
37	NREM	-32.5	0
37	NREM	-30	0
37	NREM	-27.5	0
37	NREM	-25	0
37	NREM	-22.5	0
37	NREM	-20	0
37	NREM	-17.5	0
37	NREM	-15	0
37	NREM	-12.5	0
37	NREM	-10	0
37	NREM	-7.5	0
37	NREM	-5	0
37	NREM	-2.5	0
37	NREM	0	0
37	IS	2.5	0
37	IS	5	0
37	IS	7.5	0
37	IS	10	0
37	IS	12.5	0
37	IS	15	0
38	NREM	-40	0
38	NREM	-37.5	0
38	NREM	-35	0
38	NREM	-32.5	0
38	NREM	-30	0
38	NREM	-27.5	0
38	NREM	-25	0
38	NREM	-22.5	0
38	NREM	-20	0
38	NREM	-17.5	0
38	NREM	-15	0
38	NREM	-12.5	0
38	NREM	-10	0
38	NREM	-7.5	0
38	NREM	-5	0
38	NREM	-2.5	0
38	NREM	0	0
38	IS	2.5	0
38	IS	5	0
38	IS	7.5	0
38	IS	10	0
38	IS	12.5	0
38	IS	15	0
39	NREM	-40	0
39	NREM	-37.5	0
39	NREM	-35	0
39	NREM	-32.5	0
39	NREM	-30	0
39	NREM	-27.5	0
39	NREM	-25	0
39	NREM	-22.5	0
39	NREM	-20	0
39	NREM	-17.5	0
39	NREM	-15	0
39	NREM	-12.5	0
39	NREM	-10	0
39	NREM	-7.5	0
39	NREM	-5	0
39	NREM	-2.5	0
39	NREM	0	0
39	IS	2.5	0
39	IS	5	0
39	IS	7.5	0
39	IS	10	0
39	IS	12.5	0
39	IS	15	0
40	NREM	-40	0
40	NREM	-37.5	0
40	NREM	-35	0
40	NREM	-32.5	0
40	NREM	-30	0
40	NREM	-27.5	0
40	NREM	-25	0
40	NREM	-22.5	0
40	NREM	-20	0
40	NREM	-17.5	0
40	NREM	-15	0
40	NREM	-12.5	0
40	NREM	-10	0
40	NREM	-7.5	0
40	NREM	-5	0
40	NREM	-2.5	0
40	NREM	0	0
40	IS	2.5	0
40	IS	5	0
40	IS	7.5	0
40	IS	10	0
40	IS	12.5	0
40	IS	15	0
41	NREM	-40	0
41	NREM	-37.5	0
41	NREM	-35	0
41	NREM	-32.5	0
41	NREM	-30	1
41	NREM	-27.5	0
41	NREM	-25	0
41	NREM	-22.5	0
41	NREM	-20	0
41	NREM	-17.5	0
41	NREM	-15	0
41	NREM	-12.5	0
41	NREM	-10	0
41	NREM	-7.5	0
41	NREM	-5	0
41	NREM	-2.5	0
41	NREM	0	0
41	IS	2.5	0
41	IS	5	0
41	IS	7.5	0
41	IS	10	0
41	IS	12.5	0
41	IS	15	0
42	NREM	-40	1
42	NREM	-37.5	2
42	NREM	-35	0
42	NREM	-32.5	0
42	NREM	-30	0
42	NREM	-27.5	0
42	NREM	-25	0
42	NREM	-22.5	0
42	NREM	-20	0
42	NREM	-17.5	0
42	NREM	-15	0
42	NREM	-12.5	0
42	NREM	-10	0
42	NREM	-7.5	0
42	NREM	-5	0
42	NREM	-2.5	0
42	NREM	0	0
42	IS	2.5	0
42	IS	5	0
42	IS	7.5	0
42	IS	10	0
42	IS	12.5	0
42	IS	15	0
43	NREM	-40	0
43	NREM	-37.5	0
43	NREM	-35	0
43	NREM	-32.5	0
43	NREM	-30	0
43	NREM	-27.5	0
43	NREM	-25	0
43	NREM	-22.5	0
43	NREM	-20	0
43	NREM	-17.5	0
43	NREM	-15	0
43	NREM	-12.5	0
43	NREM	-10	0
43	NREM	-7.5	0
43	NREM	-5	0
43	NREM	-2.5	0
43	NREM	0	0
43	IS	2.5	0
43	IS	5	0
43	IS	7.5	0
43	IS	10	0
43	IS	12.5	0
43	IS	15	0
44	NREM	-40	0
44	NREM	-37.5	0
44	NREM	-35	0
44	NREM	-32.5	0
44	NREM	-30	0
44	NREM	-27.5	0
44	NREM	-25	0
44	NREM	-22.5	0
44	NREM	-20	0
44	NREM	-17.5	0
44	NREM	-15	0
44	NREM	-12.5	0
44	NREM	-10	0
44	NREM	-7.5	0
44	NREM	-5	0
44	NREM	-2.5	0
44	NREM	0	0
44	IS	2.5	0
44	IS	5	0
44	IS	7.5	0
44	IS	10	0
44	IS	12.5	0
44	IS	15	0
45	NREM	-40	0
45	NREM	-37.5	0
45	NREM	-35	0
45	NREM	-32.5	0
45	NREM	-30	0
45	NREM	-27.5	0
45	NREM	-25	0
45	NREM	-22.5	0
45	NREM	-20	0
45	NREM	-17.5	0
45	NREM	-15	0
45	NREM	-12.5	0
45	NREM	-10	0
45	NREM	-7.5	0
45	NREM	-5	0
45	NREM	-2.5	0
45	NREM	0	0
45	IS	2.5	0
45	IS	5	0
45	IS	7.5	0
45	IS	10	0
45	IS	12.5	0
45	IS	15	0
46	NREM	-40	0
46	NREM	-37.5	0
46	NREM	-35	0
46	NREM	-32.5	0
46	NREM	-30	0
46	NREM	-27.5	0
46	NREM	-25	0
46	NREM	-22.5	0
46	NREM	-20	0
46	NREM	-17.5	0
46	NREM	-15	0
46	NREM	-12.5	0
46	NREM	-10	0
46	NREM	-7.5	0
46	NREM	-5	0
46	NREM	-2.5	0
46	NREM	0	0
46	IS	2.5	0
46	IS	5	0
46	IS	7.5	0
46	IS	10	0
46	IS	12.5	0
46	IS	15	0
47	NREM	-40	0
47	NREM	-37.5	0
47	NREM	-35	0
47	NREM	-32.5	0
47	NREM	-30	0
47	NREM	-27.5	0
47	NREM	-25	0
47	NREM	-22.5	0
47	NREM	-20	0
47	NREM	-17.5	0
47	NREM	-15	0
47	NREM	-12.5	0
47	NREM	-10	0
47	NREM	-7.5	0
47	NREM	-5	0
47	NREM	-2.5	0
47	NREM	0	0
47	IS	2.5	0
47	IS	5	0
47	IS	7.5	0
47	IS	10	0
47	IS	12.5	0
47	IS	15	0
48	NREM	-40	0
48	NREM	-37.5	1
48	NREM	-35	0
48	NREM	-32.5	0
48	NREM	-30	0
48	NREM	-27.5	0
48	NREM	-25	0
48	NREM	-22.5	0
48	NREM	-20	0
48	NREM	-17.5	0
48	NREM	-15	0
48	NREM	-12.5	0
48	NREM	-10	0
48	NREM	-7.5	0
48	NREM	-5	0
48	NREM	-2.5	0
48	NREM	0	0
48	IS	2.5	0
48	IS	5	0
48	IS	7.5	0
48	IS	10	0
48	IS	12.5	0
48	IS	15	0
49	NREM	-40	1
49	NREM	-37.5	0
49	NREM	-35	0
49	NREM	-32.5	0
49	NREM	-30	1
49	NREM	-27.5	0
49	NREM	-25	0
49	NREM	-22.5	0
49	NREM	-20	0
49	NREM	-17.5	0
49	NREM	-15	0
49	NREM	-12.5	0
49	NREM	-10	0
49	NREM	-7.5	0
49	NREM	-5	0
49	NREM	-2.5	0
49	NREM	0	0
49	IS	2.5	0
49	IS	5	0
49	IS	7.5	0
49	IS	10	0
49	IS	12.5	0
49	IS	15	0
50	NREM	-40	0
50	NREM	-37.5	0
50	NREM	-35	0
50	NREM	-32.5	0
50	NREM	-30	0
50	NREM	-27.5	0
50	NREM	-25	0
50	NREM	-22.5	0
50	NREM	-20	0
50	NREM	-17.5	0
50	NREM	-15	0
50	NREM	-12.5	0
50	NREM	-10	0
50	NREM	-7.5	0
50	NREM	-5	0
50	NREM	-2.5	0
50	NREM	0	0
50	IS	2.5	0
50	IS	5	0
50	IS	7.5	0
50	IS	10	0
50	IS	12.5	0
50	IS	15	0
51	NREM	-40	0
51	NREM	-37.5	0
51	NREM	-35	0
51	NREM	-32.5	0
51	NREM	-30	0
51	NREM	-27.5	0
51	NREM	-25	1
51	NREM	-22.5	0
51	NREM	-20	0
51	NREM	-17.5	0
51	NREM	-15	0
51	NREM	-12.5	0
51	NREM	-10	0
51	NREM	-7.5	0
51	NREM	-5	0
51	NREM	-2.5	0
51	NREM	0	0
51	IS	2.5	0
51	IS	5	0
51	IS	7.5	0
51	IS	10	0
51	IS	12.5	1
51	IS	15	0
52	NREM	-40	0
52	NREM	-37.5	0
52	NREM	-35	0
52	NREM	-32.5	0
52	NREM	-30	0
52	NREM	-27.5	0
52	NREM	-25	0
52	NREM	-22.5	0
52	NREM	-20	0
52	NREM	-17.5	0
52	NREM	-15	0
52	NREM	-12.5	0
52	NREM	-10	0
52	NREM	-7.5	0
52	NREM	-5	0
52	NREM	-2.5	0
52	NREM	0	0
52	IS	2.5	0
52	IS	5	0
52	IS	7.5	0
52	IS	10	0
52	IS	12.5	0
52	IS	15	0
53	NREM	-40	0
53	NREM	-37.5	0
53	NREM	-35	0
53	NREM	-32.5	0
53	NREM	-30	0
53	NREM	-27.5	0
53	NREM	-25	0
53	NREM	-22.5	0
53	NREM	-20	0
53	NREM	-17.5	0
53	NREM	-15	0
53	NREM	-12.5	0
53	NREM	-10	0
53	NREM	-7.5	0
53	NREM	-5	0
53	NREM	-2.5	0
53	NREM	0	0
53	IS	2.5	0
53	IS	5	0
53	IS	7.5	0
53	IS	10	0
53	IS	12.5	0
53	IS	15	0
54	NREM	-40	0
54	NREM	-37.5	0
54	NREM	-35	0
54	NREM	-32.5	0
54	NREM	-30	0
54	NREM	-27.5	0
54	NREM	-25	0
54	NREM	-22.5	0
54	NREM	-20	0
54	NREM	-17.5	0
54	NREM	-15	0
54	NREM	-12.5	1
54	NREM	-10	0
54	NREM	-7.5	0
54	NREM	-5	0
54	NREM	-2.5	0
54	NREM	0	0
54	IS	2.5	0
54	IS	5	0
54	IS	7.5	0
54	IS	10	0
54	IS	12.5	0
54	IS	15	0
55	NREM	-40	0
55	NREM	-37.5	0
55	NREM	-35	0
55	NREM	-32.5	0
55	NREM	-30	0
55	NREM	-27.5	0
55	NREM	-25	0
55	NREM	-22.5	0
55	NREM	-20	0
55	NREM	-17.5	0
55	NREM	-15	0
55	NREM	-12.5	0
55	NREM	-10	0
55	NREM	-7.5	0
55	NREM	-5	0
55	NREM	-2.5	0
55	NREM	0	1
55	IS	2.5	0
55	IS	5	0
55	IS	7.5	0
55	IS	10	0
55	IS	12.5	0
55	IS	15	0
56	NREM	-40	0
56	NREM	-37.5	0
56	NREM	-35	0
56	NREM	-32.5	0
56	NREM	-30	0
56	NREM	-27.5	0
56	NREM	-25	0
56	NREM	-22.5	1
56	NREM	-20	0
56	NREM	-17.5	0
56	NREM	-15	0
56	NREM	-12.5	0
56	NREM	-10	0
56	NREM	-7.5	0
56	NREM	-5	0
56	NREM	-2.5	0
56	NREM	0	0
56	IS	2.5	0
56	IS	5	0
56	IS	7.5	0
56	IS	10	0
56	IS	12.5	0
56	IS	15	0
57	NREM	-40	0
57	NREM	-37.5	0
57	NREM	-35	0
57	NREM	-32.5	0
57	NREM	-30	0
57	NREM	-27.5	0
57	NREM	-25	0
57	NREM	-22.5	0
57	NREM	-20	0
57	NREM	-17.5	0
57	NREM	-15	0
57	NREM	-12.5	0
57	NREM	-10	0
57	NREM	-7.5	0
57	NREM	-5	0
57	NREM	-2.5	0
57	NREM	0	0
57	IS	2.5	0
57	IS	5	0
57	IS	7.5	0
57	IS	10	0
57	IS	12.5	0
57	IS	15	0
58	NREM	-40	0
58	NREM	-37.5	0
58	NREM	-35	0
58	NREM	-32.5	0
58	NREM	-30	0
58	NREM	-27.5	0
58	NREM	-25	0
58	NREM	-22.5	0
58	NREM	-20	0
58	NREM	-17.5	0
58	NREM	-15	0
58	NREM	-12.5	0
58	NREM	-10	0
58	NREM	-7.5	0
58	NREM	-5	0
58	NREM	-2.5	0
58	NREM	0	0
58	IS	2.5	0
58	IS	5	0
58	IS	7.5	1
58	IS	10	0
58	IS	12.5	0
58	IS	15	0
59	NREM	-40	0
59	NREM	-37.5	0
59	NREM	-35	0
59	NREM	-32.5	0
59	NREM	-30	0
59	NREM	-27.5	0
59	NREM	-25	0
59	NREM	-22.5	0
59	NREM	-20	0
59	NREM	-17.5	1
59	NREM	-15	0
59	NREM	-12.5	0
59	NREM	-10	0
59	NREM	-7.5	0
59	NREM	-5	0
59	NREM	-2.5	0
59	NREM	0	0
59	IS	2.5	0
59	IS	5	0
59	IS	7.5	0
59	IS	10	0
59	IS	12.5	0
59	IS	15	0
60	NREM	-40	0
60	NREM	-37.5	0
60	NREM	-35	1
60	NREM	-32.5	0
60	NREM	-30	0
60	NREM	-27.5	0
60	NREM	-25	0
60	NREM	-22.5	0
60	NREM	-20	0
60	NREM	-17.5	0
60	NREM	-15	0
60	NREM	-12.5	0
60	NREM	-10	0
60	NREM	-7.5	0
60	NREM	-5	0
60	NREM	-2.5	0
60	NREM	0	0
60	IS	2.5	0
60	IS	5	0
60	IS	7.5	0
60	IS	10	0
60	IS	12.5	0
60	IS	15	0
61	NREM	-40	1
61	NREM	-37.5	0
61	NREM	-35	0
61	NREM	-32.5	0
61	NREM	-30	0
61	NREM	-27.5	0
61	NREM	-25	0
61	NREM	-22.5	0
61	NREM	-20	0
61	NREM	-17.5	0
61	NREM	-15	0
61	NREM	-12.5	0
61	NREM	-10	0
61	NREM	-7.5	0
61	NREM	-5	0
61	NREM	-2.5	0
61	NREM	0	0
61	IS	2.5	0
61	IS	5	0
61	IS	7.5	0
61	IS	10	0
61	IS	12.5	0
61	IS	15	0
62	NREM	-40	0
62	NREM	-37.5	0
62	NREM	-35	0
62	NREM	-32.5	0
62	NREM	-30	0
62	NREM	-27.5	0
62	NREM	-25	0
62	NREM	-22.5	0
62	NREM	-20	0
62	NREM	-17.5	0
62	NREM	-15	0
62	NREM	-12.5	0
62	NREM	-10	0
62	NREM	-7.5	0
62	NREM	-5	0
62	NREM	-2.5	0
62	NREM	0	0
62	IS	2.5	0
62	IS	5	0
62	IS	7.5	0
62	IS	10	0
62	IS	12.5	0
62	IS	15	0
63	NREM	-40	0
63	NREM	-37.5	0
63	NREM	-35	0
63	NREM	-32.5	0
63	NREM	-30	0
63	NREM	-27.5	1
63	NREM	-25	0
63	NREM	-22.5	0
63	NREM	-20	0
63	NREM	-17.5	0
63	NREM	-15	0
63	NREM	-12.5	0
63	NREM	-10	0
63	NREM	-7.5	0
63	NREM	-5	0
63	NREM	-2.5	0
63	NREM	0	0
63	IS	2.5	0
63	IS	5	0
63	IS	7.5	0
63	IS	10	0
63	IS	12.5	0
63	IS	15	0
64	NREM	-40	0
64	NREM	-37.5	0
64	NREM	-35	0
64	NREM	-32.5	0
64	NREM	-30	0
64	NREM	-27.5	0
64	NREM	-25	0
64	NREM	-22.5	0
64	NREM	-20	0
64	NREM	-17.5	0
64	NREM	-15	0
64	NREM	-12.5	0
64	NREM	-10	0
64	NREM	-7.5	0
64	NREM	-5	0
64	NREM	-2.5	0
64	NREM	0	0
64	IS	2.5	0
64	IS	5	0
64	IS	7.5	0
64	IS	10	0
64	IS	12.5	0
64	IS	15	0
65	NREM	-40	0
65	NREM	-37.5	0
65	NREM	-35	0
65	NREM	-32.5	0
65	NREM	-30	0
65	NREM	-27.5	0
65	NREM	-25	0
65	NREM	-22.5	0
65	NREM	-20	0
65	NREM	-17.5	0
65	NREM	-15	0
65	NREM	-12.5	0
65	NREM	-10	0
65	NREM	-7.5	0
65	NREM	-5	0
65	NREM	-2.5	0
65	NREM	0	0
65	IS	2.5	0
65	IS	5	0
65	IS	7.5	0
65	IS	10	0
65	IS	12.5	0
65	IS	15	0
66	NREM	-40	0
66	NREM	-37.5	0
66	NREM	-35	0
66	NREM	-32.5	0
66	NREM	-30	0
66	NREM	-27.5	0
66	NREM	-25	0
66	NREM	-22.5	0
66	NREM	-20	0
66	NREM	-17.5	0
66	NREM	-15	0
66	NREM	-12.5	0
66	NREM	-10	0
66	NREM	-7.5	0
66	NREM	-5	0
66	NREM	-2.5	0
66	NREM	0	0
66	IS	2.5	0
66	IS	5	1
66	IS	7.5	0
66	IS	10	0
66	IS	12.5	0
66	IS	15	0
67	NREM	-40	1
67	NREM	-37.5	0
67	NREM	-35	0
67	NREM	-32.5	0
67	NREM	-30	0
67	NREM	-27.5	0
67	NREM	-25	0
67	NREM	-22.5	0
67	NREM	-20	0
67	NREM	-17.5	0
67	NREM	-15	0
67	NREM	-12.5	0
67	NREM	-10	0
67	NREM	-7.5	0
67	NREM	-5	0
67	NREM	-2.5	0
67	NREM	0	0
67	IS	2.5	0
67	IS	5	0
67	IS	7.5	0
67	IS	10	0
67	IS	12.5	0
67	IS	15	0
68	NREM	-40	0
68	NREM	-37.5	0
68	NREM	-35	0
68	NREM	-32.5	0
68	NREM	-30	0
68	NREM	-27.5	0
68	NREM	-25	0
68	NREM	-22.5	0
68	NREM	-20	0
68	NREM	-17.5	0
68	NREM	-15	0
68	NREM	-12.5	0
68	NREM	-10	0
68	NREM	-7.5	0
68	NREM	-5	0
68	NREM	-2.5	0
68	NREM	0	0
68	IS	2.5	0
68	IS	5	0
68	IS	7.5	0
68	IS	10	0
68	IS	12.5	0
68	IS	15	0
69	NREM	-40	0
69	NREM	-37.5	0
69	NREM	-35	0
69	NREM	-32.5	0
69	NREM	-30	0
69	NREM	-27.5	0
69	NREM	-25	0
69	NREM	-22.5	0
69	NREM	-20	0
69	NREM	-17.5	0
69	NREM	-15	0
69	NREM	-12.5	0
69	NREM	-10	0
69	NREM	-7.5	0
69	NREM	-5	0
69	NREM	-2.5	0
69	NREM	0	0
69	IS	2.5	0
69	IS	5	0
69	IS	7.5	0
69	IS	10	1
69	IS	12.5	0
69	IS	15	0
70	NREM	-40	0
70	NREM	-37.5	0
70	NREM	-35	0
70	NREM	-32.5	0
70	NREM	-30	0
70	NREM	-27.5	0
70	NREM	-25	0
70	NREM	-22.5	0
70	NREM	-20	0
70	NREM	-17.5	0
70	NREM	-15	0
70	NREM	-12.5	0
70	NREM	-10	0
70	NREM	-7.5	0
70	NREM	-5	0
70	NREM	-2.5	0
70	NREM	0	0
70	IS	2.5	0
70	IS	5	0
70	IS	7.5	0
70	IS	10	0
70	IS	12.5	0
70	IS	15	0
71	NREM	-40	0
71	NREM	-37.5	0
71	NREM	-35	0
71	NREM	-32.5	0
71	NREM	-30	0
71	NREM	-27.5	0
71	NREM	-25	0
71	NREM	-22.5	0
71	NREM	-20	0
71	NREM	-17.5	0
71	NREM	-15	0
71	NREM	-12.5	0
71	NREM	-10	0
71	NREM	-7.5	0
71	NREM	-5	0
71	NREM	-2.5	0
71	NREM	0	0
71	IS	2.5	0
71	IS	5	0
71	IS	7.5	0
71	IS	10	0
71	IS	12.5	0
71	IS	15	0
72	NREM	-40	0
72	NREM	-37.5	0
72	NREM	-35	0
72	NREM	-32.5	0
72	NREM	-30	0
72	NREM	-27.5	0
72	NREM	-25	0
72	NREM	-22.5	0
72	NREM	-20	0
72	NREM	-17.5	0
72	NREM	-15	0
72	NREM	-12.5	0
72	NREM	-10	0
72	NREM	-7.5	0
72	NREM	-5	0
72	NREM	-2.5	0
72	NREM	0	0
72	IS	2.5	0
72	IS	5	0
72	IS	7.5	0
72	IS	10	0
72	IS	12.5	0
72	IS	15	0
73	NREM	-40	0
73	NREM	-37.5	0
73	NREM	-35	0
73	NREM	-32.5	0
73	NREM	-30	0
73	NREM	-27.5	0
73	NREM	-25	0
73	NREM	-22.5	0
73	NREM	-20	0
73	NREM	-17.5	0
73	NREM	-15	0
73	NREM	-12.5	0
73	NREM	-10	0
73	NREM	-7.5	0
73	NREM	-5	0
73	NREM	-2.5	0
73	NREM	0	0
73	IS	2.5	0
73	IS	5	0
73	IS	7.5	0
73	IS	10	0
73	IS	12.5	0
73	IS	15	0
74	NREM	-40	0
74	NREM	-37.5	0
74	NREM	-35	0
74	NREM	-32.5	0
74	NREM	-30	0
74	NREM	-27.5	0
74	NREM	-25	0
74	NREM	-22.5	0
74	NREM	-20	0
74	NREM	-17.5	0
74	NREM	-15	0
74	NREM	-12.5	0
74	NREM	-10	0
74	NREM	-7.5	0
74	NREM	-5	0
74	NREM	-2.5	0
74	NREM	0	0
74	IS	2.5	0
74	IS	5	0
74	IS	7.5	0
74	IS	10	0
74	IS	12.5	1
74	IS	15	0
75	NREM	-40	0
75	NREM	-37.5	0
75	NREM	-35	0
75	NREM	-32.5	0
75	NREM	-30	0
75	NREM	-27.5	0
75	NREM	-25	0
75	NREM	-22.5	0
75	NREM	-20	0
75	NREM	-17.5	0
75	NREM	-15	0
75	NREM	-12.5	0
75	NREM	-10	1
75	NREM	-7.5	1
75	NREM	-5	0
75	NREM	-2.5	0
75	NREM	0	0
75	IS	2.5	0
75	IS	5	0
75	IS	7.5	0
75	IS	10	0
75	IS	12.5	0
75	IS	15	0
76	NREM	-40	0
76	NREM	-37.5	1
76	NREM	-35	0
76	NREM	-32.5	1
76	NREM	-30	0
76	NREM	-27.5	0
76	NREM	-25	0
76	NREM	-22.5	0
76	NREM	-20	0
76	NREM	-17.5	0
76	NREM	-15	0
76	NREM	-12.5	0
76	NREM	-10	0
76	NREM	-7.5	0
76	NREM	-5	0
76	NREM	-2.5	0
76	NREM	0	0
76	IS	2.5	0
76	IS	5	0
76	IS	7.5	0
76	IS	10	0
76	IS	12.5	0
76	IS	15	0
77	NREM	-40	0
77	NREM	-37.5	0
77	NREM	-35	0
77	NREM	-32.5	0
77	NREM	-30	0
77	NREM	-27.5	0
77	NREM	-25	0
77	NREM	-22.5	0
77	NREM	-20	0
77	NREM	-17.5	0
77	NREM	-15	0
77	NREM	-12.5	0
77	NREM	-10	0
77	NREM	-7.5	0
77	NREM	-5	0
77	NREM	-2.5	0
77	NREM	0	0
77	IS	2.5	0
77	IS	5	0
77	IS	7.5	0
77	IS	10	0
77	IS	12.5	0
77	IS	15	1
78	NREM	-40	0
78	NREM	-37.5	0
78	NREM	-35	0
78	NREM	-32.5	0
78	NREM	-30	0
78	NREM	-27.5	0
78	NREM	-25	0
78	NREM	-22.5	0
78	NREM	-20	0
78	NREM	-17.5	0
78	NREM	-15	1
78	NREM	-12.5	0
78	NREM	-10	0
78	NREM	-7.5	0
78	NREM	-5	0
78	NREM	-2.5	0
78	NREM	0	0
78	IS	2.5	0
78	IS	5	0
78	IS	7.5	0
78	IS	10	0
78	IS	12.5	0
78	IS	15	0
79	NREM	-40	0
79	NREM	-37.5	0
79	NREM	-35	0
79	NREM	-32.5	0
79	NREM	-30	0
79	NREM	-27.5	0
79	NREM	-25	0
79	NREM	-22.5	0
79	NREM	-20	0
79	NREM	-17.5	0
79	NREM	-15	0
79	NREM	-12.5	0
79	NREM	-10	0
79	NREM	-7.5	0
79	NREM	-5	0
79	NREM	-2.5	0
79	NREM	0	0
79	IS	2.5	0
79	IS	5	0
79	IS	7.5	0
79	IS	10	0
79	IS	12.5	0
79	IS	15	0
80	NREM	-40	0
80	NREM	-37.5	0
80	NREM	-35	0
80	NREM	-32.5	0
80	NREM	-30	1
80	NREM	-27.5	0
80	NREM	-25	0
80	NREM	-22.5	0
80	NREM	-20	0
80	NREM	-17.5	1
80	NREM	-15	1
80	NREM	-12.5	0
80	NREM	-10	0
80	NREM	-7.5	0
80	NREM	-5	0
80	NREM	-2.5	0
80	NREM	0	1
80	IS	2.5	0
80	IS	5	0
80	IS	7.5	0
80	IS	10	0
80	IS	12.5	0
80	IS	15	0
81	NREM	-40	0
81	NREM	-37.5	0
81	NREM	-35	0
81	NREM	-32.5	0
81	NREM	-30	0
81	NREM	-27.5	0
81	NREM	-25	0
81	NREM	-22.5	0
81	NREM	-20	1
81	NREM	-17.5	0
81	NREM	-15	0
81	NREM	-12.5	0
81	NREM	-10	0
81	NREM	-7.5	0
81	NREM	-5	0
81	NREM	-2.5	0
81	NREM	0	0
81	IS	2.5	0
81	IS	5	0
81	IS	7.5	0
81	IS	10	0
81	IS	12.5	0
81	IS	15	0
82	NREM	-40	0
82	NREM	-37.5	0
82	NREM	-35	0
82	NREM	-32.5	0
82	NREM	-30	0
82	NREM	-27.5	0
82	NREM	-25	0
82	NREM	-22.5	0
82	NREM	-20	1
82	NREM	-17.5	0
82	NREM	-15	0
82	NREM	-12.5	0
82	NREM	-10	0
82	NREM	-7.5	0
82	NREM	-5	1
82	NREM	-2.5	0
82	NREM	0	0
82	IS	2.5	0
82	IS	5	0
82	IS	7.5	0
82	IS	10	0
82	IS	12.5	0
82	IS	15	0
83	NREM	-40	0
83	NREM	-37.5	0
83	NREM	-35	0
83	NREM	-32.5	0
83	NREM	-30	0
83	NREM	-27.5	0
83	NREM	-25	0
83	NREM	-22.5	0
83	NREM	-20	0
83	NREM	-17.5	0
83	NREM	-15	0
83	NREM	-12.5	0
83	NREM	-10	0
83	NREM	-7.5	0
83	NREM	-5	1
83	NREM	-2.5	0
83	NREM	0	0
83	IS	2.5	0
83	IS	5	0
83	IS	7.5	0
83	IS	10	0
83	IS	12.5	1
83	IS	15	0
84	NREM	-40	0
84	NREM	-37.5	0
84	NREM	-35	0
84	NREM	-32.5	0
84	NREM	-30	0
84	NREM	-27.5	0
84	NREM	-25	0
84	NREM	-22.5	0
84	NREM	-20	0
84	NREM	-17.5	0
84	NREM	-15	1
84	NREM	-12.5	0
84	NREM	-10	0
84	NREM	-7.5	0
84	NREM	-5	0
84	NREM	-2.5	0
84	NREM	0	0
84	IS	2.5	0
84	IS	5	0
84	IS	7.5	0
84	IS	10	0
84	IS	12.5	0
84	IS	15	0
85	NREM	-40	0
85	NREM	-37.5	0
85	NREM	-35	0
85	NREM	-32.5	0
85	NREM	-30	0
85	NREM	-27.5	0
85	NREM	-25	0
85	NREM	-22.5	0
85	NREM	-20	0
85	NREM	-17.5	0
85	NREM	-15	0
85	NREM	-12.5	0
85	NREM	-10	0
85	NREM	-7.5	0
85	NREM	-5	0
85	NREM	-2.5	0
85	NREM	0	0
85	IS	2.5	0
85	IS	5	0
85	IS	7.5	0
85	IS	10	0
85	IS	12.5	0
85	IS	15	0
86	NREM	-40	0
86	NREM	-37.5	0
86	NREM	-35	0
86	NREM	-32.5	0
86	NREM	-30	0
86	NREM	-27.5	0
86	NREM	-25	0
86	NREM	-22.5	0
86	NREM	-20	0
86	NREM	-17.5	0
86	NREM	-15	0
86	NREM	-12.5	0
86	NREM	-10	0
86	NREM	-7.5	0
86	NREM	-5	0
86	NREM	-2.5	0
86	NREM	0	0
86	IS	2.5	0
86	IS	5	0
86	IS	7.5	0
86	IS	10	0
[truncated: 5,798 more rows]

## Sheet: Supplementary_Figure_3c_top
mouse	state	time	0.0 Hz	0.5 Hz	1.0 Hz	1.5 Hz	2.0 Hz	2.5 Hz	3.0 Hz	3.5 Hz	4.0 Hz	4.5 Hz	5.0 Hz	5.5 Hz	6.0 Hz	6.5 Hz	7.0 Hz	7.5 Hz	8.0 Hz	8.5 Hz	9.0 Hz	9.5 Hz	10.0 Hz	10.5 Hz	11.0 Hz	11.5 Hz	12.0 Hz	12.5 Hz	13.0 Hz	13.5 Hz	14.0 Hz	14.5 Hz	15.0 Hz	15.5 Hz	16.0 Hz	16.5 Hz	17.0 Hz	17.5 Hz	18.0 Hz	18.5 Hz	19.0 Hz	19.5 Hz	20.0 Hz	20.5 Hz	21.0 Hz	21.5 Hz	22.0 Hz	22.5 Hz	23.0 Hz
King	IS	-15	0.799	1.207	0.894	0.775	0.82	0.982	1.182	1.045	0.751	1.015	0.931	0.664	0.77	1.443	2.443	2.575	1.969	1.6	1.952	2.542	2.397	1.408	0.98	1.158	1.663	2.25	2.497	2.264	1.991	2.038	1.672	1.24	1.323	1.323	1.814	2.146	1.778	1.905	1.839	1.454	1.273	1.483	1.285	1.185	1.493	1.646	1.118
King	IS	-12.5	0.65	0.744	0.648	0.68	0.827	1.338	1.263	0.785	0.9	0.658	0.661	0.96	1.114	1.845	2.289	2.441	2.175	1.325	1.016	1.357	1.56	1.268	1.033	1.142	1.411	1.329	1.379	2.022	2.071	1.65	1.7	1.532	1.133	1.178	1.218	1.322	0.996	0.804	0.846	1.123	1.082	1.048	0.79	0.737	1.12	1.105	0.903
King	IS	-10	0.609	0.481	0.443	0.747	0.758	1.02	1.248	0.771	0.758	0.961	0.895	1.021	1.558	2.357	3.15	2.367	1.687	1.198	1.126	1.197	1.558	1.23	0.996	1.599	1.429	1.255	1.383	1.361	0.995	0.809	0.992	0.791	0.737	0.737	0.924	1.171	0.88	0.969	1.018	1.344	1.082	0.681	0.766	0.778	1.018	0.85	0.672
King	IS	-7.5	0.519	0.399	0.334	0.473	0.632	0.672	1.195	0.808	0.773	0.927	0.915	1.066	1.645	2.576	1.93	1.388	1.057	1.02	1.032	0.938	0.705	0.78	0.783	0.739	0.831	0.978	1.292	0.988	0.839	0.65	0.726	0.71	0.787	0.876	0.757	0.799	1.01	0.77	0.789	0.844	0.736	0.47	0.457	0.912	0.915	0.71	0.563
King	IS	-5	0.364	0.416	0.382	0.298	0.307	0.48	0.738	0.791	0.587	0.589	0.822	1.033	1.804	2.457	2.118	1.874	1.129	1.073	1.051	0.857	0.482	0.63	0.953	0.814	1.11	1.046	0.925	0.897	0.847	0.877	1.034	0.884	0.828	0.979	1.047	0.902	0.832	0.841	0.776	0.819	0.778	0.83	0.807	1.074	1.223	0.788	0.96
King	IS	-2.5	0.392	0.363	0.275	0.217	0.268	0.422	0.562	0.636	0.502	0.566	0.897	1.308	1.654	2.056	2.635	2.067	1.439	1.327	0.91	0.737	0.542	0.499	0.724	0.816	1.03	0.814	0.425	0.484	0.767	0.911	0.879	0.854	0.526	0.76	1.104	0.782	0.787	0.593	0.612	0.553	0.585	0.661	0.826	0.972	0.939	0.715	0.949
King	IS	0	0.209	0.285	0.23	0.306	0.296	0.215	0.302	0.361	0.295	0.307	0.342	0.608	1.199	2.098	2.351	1.497	1.322	2.044	1.75	1.097	0.628	0.744	0.809	0.631	0.639	0.481	0.364	0.36	0.648	0.685	0.543	0.5	0.478	0.645	0.961	0.801	0.736	0.59	0.448	0.652	0.557	0.634	0.587	0.679	1.016	0.577	0.653
King	REM	2.5	0.328	0.333	0.321	0.296	0.248	0.197	0.218	0.361	0.411	0.321	0.363	0.667	1.003	1.804	2.142	2.025	2.162	1.879	1.741	1.297	0.929	0.836	0.837	0.583	0.62	0.554	0.769	0.657	0.693	0.892	0.911	0.744	0.588	0.595	0.703	0.568	0.708	0.838	0.79	1.126	1.049	0.921	0.681	0.839	1.074	0.735	0.861
King	REM	5	0.506	0.379	0.303	0.235	0.267	0.197	0.221	0.434	0.529	0.314	0.435	0.897	1.059	1.413	2.456	2.891	2.207	1.71	1.351	0.847	0.61	0.782	0.749	0.607	0.715	0.882	1.132	1.198	0.737	0.534	0.56	0.938	0.863	0.587	0.597	0.683	0.89	1.039	1.125	1.019	0.963	0.957	0.727	0.671	0.741	0.48	0.872
King	REM	7.5	0.445	0.264	0.217	0.257	0.351	0.322	0.319	0.358	0.273	0.225	0.309	0.733	0.842	1.838	3.03	2.575	1.785	0.93	1.058	1.229	0.889	0.597	0.545	0.668	0.595	0.518	0.614	1.09	0.881	0.601	0.512	0.699	0.701	0.488	0.755	0.878	0.638	0.517	0.726	0.542	0.59	0.765	0.99	0.967	0.64	0.692	0.868
King	REM	10	0.193	0.255	0.269	0.216	0.271	0.267	0.246	0.416	0.358	0.321	0.251	0.551	0.747	1.251	2.102	3.052	2.776	1.826	2.113	1.574	1.478	1.023	0.625	0.492	0.593	0.443	0.725	0.777	0.739	0.639	0.827	0.78	0.758	0.821	0.995	0.775	0.561	0.636	0.624	0.558	0.594	0.837	1.124	0.762	0.59	0.686	0.795
King	REM	12.5	0.429	0.347	0.27	0.186	0.151	0.166	0.225	0.388	0.428	0.3	0.317	0.469	0.456	0.841	1.632	2.544	2.846	2.573	2.297	2.004	2.568	2.056	1.461	0.961	0.815	0.871	0.922	0.923	0.937	0.835	0.623	0.701	0.95	1.022	0.89	0.721	0.927	0.923	0.885	1.097	0.864	0.841	0.984	1.033	0.741	0.504	0.586
King	REM	15	0.464	0.398	0.28	0.219	0.139	0.099	0.216	0.388	0.315	0.204	0.269	0.379	0.585	1.173	2.154	2.405	2.379	1.887	1.422	1.249	1.457	1.606	1.087	1.134	1.136	0.776	0.774	0.832	0.967	0.811	0.583	0.64	0.698	0.757	0.68	0.646	0.775	0.957	1.268	1.357	1.009	0.614	0.93	0.926	0.991	0.771	0.649
King	REM	17.5	0.383	0.353	0.297	0.261	0.226	0.184	0.193	0.206	0.184	0.204	0.286	0.527	0.825	1.42	1.989	2.227	1.937	1.949	2.178	1.942	1.186	1.529	1.002	1.05	0.92	1.19	0.667	0.585	0.66	0.778	0.667	0.506	0.632	0.567	0.643	0.785	0.756	1	0.793	0.86	1.129	0.911	0.521	0.971	0.919	0.644	0.504
King	REM	20	0.358	0.346	0.284	0.259	0.222	0.207	0.206	0.189	0.212	0.244	0.289	0.534	0.949	1.243	1.776	2.163	1.801	2.804	2.241	2.917	3.082	2.282	1.166	0.919	1.186	1.171	0.874	0.559	0.682	1.022	0.827	0.608	0.56	0.699	0.753	0.951	0.87	0.809	0.838	0.984	1.059	0.944	1.248	1.148	0.656	0.531	0.548
King	REM	22.5	0.251	0.249	0.185	0.157	0.118	0.174	0.183	0.19	0.173	0.223	0.315	0.555	0.755	1.344	2.085	3.057	2.552	1.878	1.153	1.57	1.558	2.027	1.558	0.834	0.671	0.517	0.439	0.391	0.497	0.795	1.003	0.895	0.629	0.636	0.783	0.66	0.722	0.773	0.934	1.031	1.344	1.105	0.81	0.605	0.515	0.829	0.652
King	REM	25	0.159	0.317	0.244	0.15	0.135	0.156	0.203	0.214	0.207	0.223	0.396	0.793	0.959	1.023	2.058	2.554	2.301	1.642	1.317	1.999	2.173	1.767	1.237	0.761	1.198	0.938	0.653	0.764	0.833	0.715	0.757	0.84	0.706	0.522	0.81	0.981	0.965	0.729	0.625	0.963	1.254	1.006	0.649	0.525	0.635	1.048	0.774
King	REM	27.5	0.322	0.193	0.146	0.123	0.073	0.137	0.164	0.179	0.202	0.265	0.325	0.481	0.507	0.909	2.901	3.015	2.869	2.449	1.498	1.438	0.852	0.629	0.963	0.902	0.674	0.603	0.559	0.497	0.467	0.398	0.36	0.248	0.534	0.761	0.788	0.852	0.708	0.639	0.697	0.739	0.722	0.748	0.727	0.566	0.627	0.633	0.589
King	REM	30	0.158	0.131	0.18	0.196	0.203	0.251	0.243	0.182	0.186	0.26	0.35	0.545	1.171	1.479	2.001	2.616	2.167	1.84	0.997	0.898	0.904	1.131	1.145	1.087	0.906	0.721	0.611	0.559	0.448	0.439	0.532	0.477	0.543	0.584	0.651	0.556	0.485	0.378	0.419	0.616	0.574	0.592	0.609	0.451	0.669	0.724	0.565
King	REM	32.5	0.223	0.226	0.254	0.254	0.214	0.197	0.185	0.179	0.201	0.269	0.429	0.621	0.952	1.529	1.861	2.347	3.324	1.595	1.098	0.699	0.531	0.54	0.654	0.515	0.6	0.446	0.373	0.45	0.497	0.608	0.59	0.679	0.551	0.469	0.648	0.462	0.559	0.477	0.47	0.544	0.718	0.786	0.632	0.851	0.863	0.748	0.784
King	REM	35	0.49	0.355	0.464	0.359	0.305	0.28	0.169	0.181	0.249	0.282	0.416	0.444	0.576	1.179	1.733	2.392	2.955	2.372	1.769	1.257	0.687	0.709	0.769	0.761	0.84	0.55	0.491	0.585	0.55	0.68	0.791	0.699	0.545	0.535	0.429	0.627	0.715	0.486	0.563	0.692	0.877	0.83	0.978	1.066	0.924	0.674	0.96
King	REM	37.5	0.386	0.45	0.472	0.274	0.222	0.273	0.28	0.249	0.403	0.479	0.376	0.441	0.595	0.849	1.021	2.371	2.872	1.637	1.618	1.574	1.073	1.599	1.719	1.267	0.932	0.553	0.489	0.503	0.685	0.728	0.601	0.768	0.816	0.574	0.657	0.727	0.7	0.518	0.406	0.587	0.721	0.764	0.797	0.944	0.985	0.936	0.969
King	REM	40	0.573	0.569	0.351	0.24	0.199	0.25	0.293	0.457	0.501	0.472	0.601	0.657	0.7	0.749	1.156	1.671	2.135	1.937	1.23	1.016	1.156	1.626	1.825	1.452	0.717	0.455	0.445	0.359	0.356	0.573	0.687	0.722	0.753	0.672	0.571	0.579	0.636	0.578	0.514	0.52	0.547	0.728	0.652	0.684	0.789	0.802	1.107
Cervantes	IS	-15	0.649	0.694	0.64	0.711	0.775	0.734	0.771	0.946	0.784	0.66	0.81	1.069	1.319	1.911	2.156	1.666	1.192	0.849	0.894	0.871	0.969	1.019	1.042	1.016	0.976	1.051	1.135	1.227	1.143	1.167	1.172	0.903	1.086	1.32	1.174	1.199	1.039	0.888	0.984	0.765	1.059	1.223	1.126	1.144	0.998	0.969	0.98
Cervantes	IS	-12.5	0.76	0.639	0.614	0.556	0.663	0.751	0.716	0.994	0.811	0.664	0.774	0.95	1.21	1.662	2.164	1.736	1.168	0.908	0.897	0.785	0.999	1.197	1.09	1.033	1.173	1.036	1.079	1.039	1.028	1.133	1.334	1.132	1.165	1.352	1.207	0.989	0.992	1.051	1.032	0.929	1.012	1.028	0.998	0.956	0.883	0.853	0.981
Cervantes	IS	-10	0.606	0.513	0.605	0.584	0.592	0.774	0.97	1.023	0.984	0.82	0.76	0.786	1.124	1.79	2.105	1.861	1.122	0.925	0.93	1.065	1.026	1.047	1.205	1.09	1.27	1.34	1.06	0.965	1.098	1.207	1.278	1.069	1.08	1.089	1.134	1.011	1.143	0.974	0.953	1.014	0.957	1.037	0.954	0.911	0.907	0.943	0.984
Cervantes	IS	-7.5	0.45	0.552	0.615	0.803	0.742	0.643	0.9	0.823	0.854	0.931	0.817	0.959	1.603	2.123	2.117	1.779	1.146	1.2	1.193	1.031	0.782	0.749	1.115	1.387	1.118	1.322	1.269	1.013	1.446	1.487	1.192	1.123	1.095	1.05	1.157	1.089	1.027	0.87	1.199	1.142	1.096	1.012	1.096	1.209	1.012	1.001	1.124
Cervantes	IS	-5	0.514	0.489	0.597	0.69	0.617	0.57	0.87	0.882	0.702	0.807	0.666	0.92	1.471	2.088	2.309	1.735	1.204	1.136	1.15	1.04	0.916	0.679	1.047	1.439	1.141	1.023	0.966	1.152	1.625	1.529	1.053	1.094	0.927	0.951	0.975	1.134	1.202	1.138	1.021	0.964	1.018	1.11	1.112	1.035	0.811	0.874	1.02
Cervantes	IS	-2.5	0.559	0.402	0.429	0.433	0.441	0.614	0.813	0.708	0.537	0.473	0.518	0.839	1.45	1.966	2.299	1.833	1.441	1.044	0.935	1.155	1.203	0.992	1.04	0.977	0.881	0.892	0.87	0.866	0.918	1.217	1	0.789	0.718	0.685	0.812	0.695	0.82	0.796	0.818	0.678	0.804	1.085	1.056	0.847	0.668	0.702	0.74
Cervantes	IS	0	0.323	0.269	0.171	0.233	0.235	0.291	0.481	0.394	0.319	0.303	0.316	0.634	1.136	1.699	2.363	2.245	1.971	1.459	1.351	1.213	1.345	1.186	0.993	0.882	0.859	0.91	0.887	0.784	0.975	0.91	0.982	0.838	0.604	0.665	0.933	1.002	0.772	0.689	0.733	0.917	0.928	1.017	0.89	0.877	0.87	0.795	0.695
Cervantes	REM	2.5	0.269	0.249	0.191	0.242	0.266	0.245	0.344	0.344	0.25	0.224	0.32	0.496	1.076	1.978	2.443	2.204	2.085	1.734	1.106	0.975	0.931	0.731	0.636	0.712	0.509	0.557	0.674	0.599	0.615	0.648	0.617	0.659	0.581	0.642	0.715	0.794	0.753	0.865	0.82	0.765	0.678	0.801	0.868	0.789	0.719	0.915	0.71
Cervantes	REM	5	0.271	0.296	0.291	0.32	0.229	0.353	0.436	0.34	0.275	0.334	0.477	0.646	1.071	1.876	2.529	2.137	1.804	1.576	1.046	0.942	1.017	0.905	0.841	0.666	0.665	0.58	0.605	0.446	0.557	0.587	0.44	0.538	0.608	0.664	0.717	0.754	1.088	1.135	0.889	0.734	0.718	0.728	0.733	0.806	0.754	0.67	0.694
Cervantes	REM	7.5	0.292	0.316	0.256	0.183	0.214	0.309	0.378	0.35	0.308	0.339	0.478	0.853	1.544	2.039	2.171	1.786	1.371	1.005	0.949	1.013	1.022	1.193	0.913	0.702	0.645	0.557	0.536	0.598	0.666	0.715	0.64	0.575	0.668	0.71	0.636	0.71	0.923	0.971	0.836	0.724	0.799	0.984	0.938	0.841	0.804	0.741	0.606
Cervantes	REM	10	0.3	0.293	0.227	0.198	0.257	0.33	0.357	0.309	0.297	0.433	0.559	0.69	1.44	1.699	1.729	1.93	1.681	1.448	1.134	1.089	1.069	1.132	0.778	0.61	0.621	0.546	0.537	0.594	0.616	0.698	0.642	0.806	0.873	0.819	0.707	0.885	0.823	0.656	0.977	1.041	0.978	0.98	1.043	0.73	0.657	0.764	0.807
Cervantes	REM	12.5	0.32	0.331	0.28	0.252	0.322	0.385	0.461	0.343	0.276	0.412	0.769	0.948	1.173	1.47	1.715	2.02	1.95	1.415	1.047	0.903	0.773	1.016	0.918	0.918	0.975	0.804	0.658	0.662	0.783	0.756	0.769	0.714	0.856	0.78	0.655	0.688	0.734	0.748	0.865	0.883	0.7	0.765	0.838	0.781	0.654	0.56	0.73
Cervantes	REM	15	0.325	0.322	0.26	0.262	0.233	0.357	0.433	0.357	0.324	0.406	0.662	1.147	1.702	1.779	2.114	1.941	1.445	0.957	0.787	0.736	0.779	0.766	0.629	0.827	0.656	0.711	0.768	0.693	0.667	0.665	0.725	0.733	0.812	0.719	0.712	0.591	0.505	0.684	0.629	0.645	0.586	0.628	0.666	0.672	0.633	0.71	0.621
Cervantes	REM	17.5	0.254	0.254	0.237	0.267	0.281	0.368	0.491	0.418	0.409	0.549	0.727	1.004	1.643	2.201	2.313	1.819	1.28	1.127	0.936	0.791	0.728	0.59	0.672	0.727	0.574	0.578	0.609	0.607	0.711	0.827	0.936	0.925	0.785	0.8	0.774	0.746	0.613	0.583	0.635	0.692	0.682	0.639	0.833	0.678	0.628	0.866	0.787
Cervantes	REM	20	0.376	0.3	0.272	0.244	0.24	0.371	0.433	0.319	0.372	0.509	0.596	0.861	1.706	2.066	2.181	2.25	1.486	1.19	1.147	0.87	0.664	0.545	0.452	0.464	0.568	0.589	0.588	0.605	0.828	0.707	0.786	0.756	0.698	0.797	0.836	0.818	0.683	0.622	0.687	0.731	0.716	0.76	0.913	0.893	0.734	0.714	0.741
Cervantes	REM	22.5	0.282	0.321	0.223	0.183	0.169	0.241	0.331	0.289	0.286	0.303	0.465	0.992	1.716	1.734	1.876	2.036	1.865	1.574	1.421	1.179	0.919	0.693	0.681	0.559	0.524	0.51	0.627	0.649	0.815	0.798	0.659	0.724	0.878	0.89	0.87	0.852	0.881	0.776	0.746	0.752	0.606	0.648	0.787	0.768	0.815	0.832	0.792
Cervantes	REM	25	0.422	0.311	0.247	0.194	0.178	0.264	0.329	0.248	0.265	0.311	0.415	0.691	1.297	1.997	1.965	1.653	2.15	2.261	1.354	1.276	1.508	1.161	0.926	0.856	1.036	1.122	1.004	0.806	0.82	0.661	0.557	0.715	0.813	0.907	0.749	0.652	0.835	0.709	0.733	0.761	0.677	0.734	0.846	0.794	0.771	0.872	0.841
Cervantes	REM	27.5	0.313	0.267	0.206	0.181	0.211	0.291	0.318	0.295	0.272	0.299	0.452	0.698	1.199	1.9	1.619	1.858	1.929	1.667	1.187	1.118	1.323	1.143	0.949	0.979	1.028	1.063	0.914	0.621	0.608	0.723	0.72	0.807	0.868	0.752	0.792	0.695	0.742	0.774	0.729	0.913	0.718	0.732	0.762	0.758	0.902	0.844	0.788
Cervantes	REM	30	0.321	0.314	0.207	0.197	0.213	0.298	0.29	0.267	0.258	0.36	0.591	0.882	1.141	1.586	1.568	2.237	2.571	1.944	1.405	1.007	1.007	1.109	1.179	0.69	0.796	0.929	0.708	0.645	0.71	0.855	0.885	0.95	0.959	0.741	0.768	0.689	0.776	0.773	0.837	0.966	0.812	0.765	1.049	1.022	0.957	0.789	0.717
Cervantes	REM	32.5	0.316	0.357	0.252	0.22	0.217	0.268	0.298	0.249	0.285	0.418	0.524	0.546	0.627	1.213	1.873	2.86	2.879	1.767	1.518	1.306	1.399	1.179	1.125	0.779	0.852	0.756	0.815	0.712	0.798	0.886	0.769	0.881	0.943	0.878	0.862	0.804	0.672	0.671	0.86	0.886	0.81	0.788	0.931	0.916	0.907	0.899	0.814
Cervantes	REM	35	0.512	0.43	0.254	0.218	0.193	0.235	0.321	0.237	0.254	0.311	0.347	0.554	0.845	1.307	1.926	2.444	2.557	2.108	1.835	1.214	1.188	0.875	0.839	0.705	0.691	0.718	0.636	0.654	0.888	0.923	0.856	0.858	0.81	0.945	0.979	0.958	0.77	0.854	1.002	0.877	0.77	0.696	0.754	0.894	0.935	0.949	0.97
Cervantes	REM	37.5	0.444	0.411	0.246	0.196	0.197	0.304	0.357	0.263	0.257	0.259	0.306	0.65	0.999	1.228	1.976	2.654	2.273	1.355	1.346	1.409	1.16	0.921	0.914	0.822	0.494	0.506	0.524	0.597	0.79	0.673	0.743	0.715	0.777	0.814	0.799	0.718	0.654	0.731	0.885	0.917	0.836	0.657	0.744	0.895	0.844	0.78	0.778
Cervantes	REM	40	0.305	0.34	0.263	0.19	0.198	0.281	0.337	0.279	0.299	0.287	0.375	0.667	1.009	1.422	2.069	2.692	2.424	1.445	0.86	0.946	0.943	0.582	0.754	0.726	0.479	0.566	0.559	0.534	0.671	0.616	0.611	0.577	0.744	0.743	0.685	0.696	0.724	0.668	0.679	0.681	0.787	0.792	0.834	0.781	0.683	0.847	0.907
Twain	IS	-15	0.972	0.81	0.561	0.612	0.512	0.543	0.85	0.935	0.646	0.689	0.895	1.147	1.439	2.296	2.351	1.376	1.394	1.402	0.939	0.891	0.991	0.876	0.947	1.07	0.977	1.02	1.167	1.045	1.077	0.985	1.123	1.308	1.29	1.398	0.962	0.856	0.994	1.111	1.021	1.07	1.069	0.876	0.888	0.967	0.918	1.02	0.936
Twain	IS	-12.5	0.689	0.695	0.508	0.41	0.472	0.583	0.744	0.717	0.486	0.535	0.662	0.94	1.479	2.522	2.07	1.768	1.306	1.1	0.885	0.799	0.79	0.889	0.927	0.951	0.807	0.706	0.86	0.994	1.017	0.931	0.811	1.038	0.942	0.987	0.854	0.848	0.985	1.153	1.145	0.992	0.932	0.889	0.793	0.923	0.956	0.857	0.825
Twain	IS	-10	0.578	0.47	0.319	0.282	0.36	0.518	0.655	0.575	0.378	0.467	0.553	0.715	1.079	2.165	2.306	1.668	1.314	1.207	1.017	0.815	1.045	0.963	0.985	0.839	0.716	0.755	0.907	0.9	1.023	1.013	0.792	0.925	0.99	0.868	1.117	1.05	0.848	0.932	0.984	0.894	0.699	0.858	0.827	0.878	0.964	0.972	1.025
Twain	IS	-7.5	0.398	0.31	0.277	0.284	0.331	0.424	0.666	0.618	0.377	0.391	0.625	1.029	1.609	2.158	2.047	1.351	1.065	0.939	0.864	0.782	0.821	0.781	0.72	0.791	0.794	0.835	0.849	0.869	0.909	0.872	0.739	0.809	0.606	0.668	0.921	1.17	0.819	0.847	0.876	0.815	0.834	0.797	0.828	0.834	0.917	0.844	0.601
Twain	IS	-5	0.212	0.25	0.246	0.333	0.318	0.408	0.597	0.477	0.297	0.356	0.432	0.718	1.309	1.865	2.049	1.672	1.213	1.028	0.94	0.694	0.758	0.651	0.78	0.806	0.721	0.796	0.702	0.782	0.753	0.666	0.601	0.838	0.681	0.655	0.844	1.069	0.874	0.773	0.897	1.106	0.94	0.745	0.816	0.88	0.907	0.822	0.578
Twain	IS	-2.5	0.359	0.233	0.225	0.25	0.324	0.423	0.46	0.416	0.371	0.381	0.416	0.605	0.953	1.565	1.944	1.918	1.316	0.991	0.904	0.92	0.71	0.778	0.939	0.874	0.89	0.774	0.685	0.709	0.719	0.68	0.82	0.905	0.752	0.838	0.956	0.983	0.866	0.945	0.98	0.94	0.973	0.845	0.757	0.792	0.801	0.807	0.704
Twain	IS	0	0.239	0.26	0.199	0.183	0.237	0.223	0.312	0.298	0.18	0.269	0.318	0.353	0.755	1.875	2.44	2.094	1.403	1.31	1.335	0.973	0.652	0.613	0.778	0.755	0.647	0.428	0.565	0.656	0.648	0.668	0.723	0.731	0.705	0.885	0.933	1.03	0.906	0.898	0.909	0.626	0.747	1.052	0.766	0.705	0.777	0.749	0.682
Twain	REM	2.5	0.235	0.258	0.2	0.188	0.229	0.276	0.306	0.305	0.245	0.288	0.39	0.548	0.884	1.486	2.298	2.007	1.985	1.659	1.354	0.95	0.731	0.648	0.511	0.447	0.507	0.504	0.441	0.531	0.637	0.662	0.591	0.686	0.799	0.796	0.684	0.639	0.583	0.625	0.775	0.78	0.739	0.782	0.805	0.817	0.77	0.741	0.815
Twain	REM	5	0.403	0.315	0.225	0.155	0.188	0.246	0.307	0.332	0.272	0.329	0.397	0.611	1.081	1.443	1.706	1.713	2.157	1.915	1.337	1.133	1.078	0.889	0.579	0.507	0.544	0.542	0.581	0.639	0.582	0.559	0.503	0.63	0.802	0.715	0.685	0.71	0.715	0.714	0.811	0.882	0.784	0.799	0.878	0.817	0.661	0.768	0.751
Twain	REM	7.5	0.34	0.326	0.262	0.207	0.214	0.229	0.307	0.323	0.227	0.243	0.348	0.635	1.016	1.643	1.706	1.687	2.01	2.016	1.205	1.17	1.192	0.795	0.578	0.505	0.505	0.475	0.546	0.697	0.686	0.547	0.49	0.684	0.761	0.767	0.841	0.865	0.949	0.793	0.667	0.826	0.88	0.861	0.915	0.827	0.862	1.025	0.816
Twain	REM	10	0.315	0.305	0.249	0.178	0.207	0.27	0.363	0.281	0.201	0.204	0.318	0.595	0.916	1.71	1.841	1.987	1.866	1.561	1.037	0.939	0.763	0.541	0.535	0.487	0.414	0.418	0.491	0.497	0.633	0.664	0.525	0.712	0.792	0.833	0.913	0.74	0.742	0.72	0.779	0.885	0.819	0.881	0.91	0.741	0.975	1.073	0.845
Twain	REM	12.5	0.298	0.259	0.208	0.157	0.145	0.239	0.43	0.304	0.224	0.234	0.281	0.559	1.191	1.903	1.954	1.984	1.722	1.001	0.933	0.853	0.654	0.693	0.622	0.429	0.445	0.501	0.493	0.498	0.554	0.69	0.853	0.858	0.79	0.899	0.897	0.863	0.773	0.749	0.815	0.707	0.644	0.701	0.82	0.772	0.766	0.837	0.849
Twain	REM	15	0.219	0.264	0.188	0.143	0.16	0.259	0.44	0.342	0.233	0.283	0.404	0.58	1.119	1.48	1.711	2.131	1.924	1.316	1.012	0.749	0.673	0.611	0.568	0.528	0.625	0.577	0.498	0.403	0.518	0.803	0.953	0.796	0.702	0.69	0.809	0.719	0.623	0.761	0.758	0.734	0.846	0.827	0.816	0.794	0.689	0.679	0.834
Twain	REM	17.5	0.338	0.323	0.214	0.148	0.197	0.283	0.334	0.298	0.256	0.302	0.419	0.641	1.049	1.199	1.594	1.761	1.785	1.297	0.982	0.881	0.538	0.518	0.542	0.639	0.655	0.624	0.594	0.499	0.628	0.825	0.751	0.711	0.809	0.585	0.646	0.747	0.613	0.655	0.695	0.82	0.746	0.923	0.875	0.779	0.746	0.706	0.929
Twain	REM	20	0.497	0.358	0.208	0.163	0.192	0.275	0.402	0.303	0.207	0.336	0.414	0.75	1.209	1.49	1.498	1.453	1.426	1.342	1.034	0.852	0.794	0.858	0.838	0.73	0.527	0.581	0.607	0.577	0.617	0.621	0.7	0.893	0.975	0.75	0.654	0.548	0.657	0.824	0.896	0.793	0.73	0.758	0.811	0.842	0.818	0.788	0.79
Twain	REM	22.5	0.335	0.323	0.196	0.164	0.202	0.271	0.406	0.331	0.247	0.368	0.532	0.834	1.249	1.512	1.454	1.288	1.42	1.282	0.919	0.899	0.686	0.829	0.976	0.772	0.739	0.783	0.676	0.662	0.738	0.728	0.627	0.68	0.754	0.638	0.851	0.816	0.639	0.721	0.819	0.73	0.728	0.666	0.786	0.676	0.75	0.785	0.77
Twain	REM	25	0.408	0.348	0.231	0.186	0.203	0.271	0.281	0.236	0.227	0.331	0.478	0.794	1.303	1.388	1.046	1.2	1.519	1.434	1.102	1.096	1.08	1.211	1.042	0.758	0.697	0.579	0.717	0.798	0.85	0.808	0.778	0.644	0.69	0.753	0.892	0.912	0.622	0.671	0.878	0.881	0.927	0.904	1.009	0.956	0.964	0.899	0.816
Twain	REM	27.5	0.384	0.406	0.239	0.141	0.224	0.303	0.269	0.232	0.232	0.297	0.408	0.725	1.018	1.278	1.071	1.126	1.495	1.943	1.725	1.396	1.391	1.193	1.389	1.696	1.08	0.541	0.64	0.655	0.652	0.818	0.909	0.642	0.763	0.76	0.848	0.973	0.905	0.848	0.801	0.768	0.843	0.905	0.969	0.836	0.735	0.813	1.166
Twain	REM	30	0.23	0.294	0.245	0.197	0.211	0.302	0.342	0.252	0.21	0.37	0.503	0.658	0.987	1.156	1.287	1.354	1.84	2.053	1.493	1.547	1.346	1.026	0.869	1.542	0.928	0.508	0.582	0.573	0.568	0.595	0.711	0.534	0.507	0.65	0.707	0.8	0.837	0.847	0.836	0.778	0.769	0.67	0.767	0.886	0.67	0.541	0.707
Twain	REM	32.5	0.236	0.251	0.147	0.123	0.153	0.212	0.294	0.232	0.183	0.271	0.354	0.619	1.358	1.373	1.364	1.803	2.053	1.783	1.272	0.976	0.921	0.56	0.496	0.462	0.412	0.42	0.489	0.535	0.435	0.412	0.622	0.561	0.524	0.662	0.738	0.767	0.782	0.828	0.824	0.769	0.692	0.72	0.744	0.639	0.633	0.61	0.685
Twain	REM	35	0.354	0.375	0.204	0.153	0.211	0.262	0.275	0.218	0.203	0.265	0.355	0.686	1.314	1.362	1.471	1.764	1.58	0.996	1.042	1.342	1.01	0.655	0.446	0.461	0.545	0.479	0.487	0.523	0.543	0.591	0.671	0.647	0.489	0.523	0.644	0.749	0.718	0.728	0.791	0.885	0.864	0.94	0.768	0.722	0.641	0.622	0.86
Twain	REM	37.5	0.419	0.385	0.195	0.167	0.229	0.328	0.303	0.207	0.212	0.37	0.49	0.789	1.412	1.417	1.377	1.645	1.444	0.862	0.779	1.184	0.99	0.787	0.596	0.487	0.49	0.411	0.413	0.529	0.592	0.637	0.691	0.735	0.572	0.584	0.603	0.799	0.841	0.672	0.902	0.874	0.839	0.813	0.778	0.822	0.796	0.777	0.907
Twain	REM	40	0.427	0.343	0.22	0.174	0.225	0.339	0.331	0.226	0.245	0.417	0.656	0.896	1.446	1.494	1.356	1.463	1.214	0.933	0.872	0.933	0.745	0.593	0.678	0.457	0.418	0.486	0.478	0.545	0.611	0.563	0.532	0.716	0.841	0.682	0.647	0.767	0.657	0.614	0.775	0.833	0.698	0.82	0.851	1.021	0.805	0.676	0.772
Bay	IS	-15	0.692	1.02	1.267	1.535	1.228	1.048	0.926	1.243	1.482	1.291	1.119	1.134	1.237	1.298	1.681	2.087	1.622	1.111	1.115	1.634	1.571	1.56	1.558	1.728	2.186	2.607	1.95	2.146	2.353	1.247	1.683	2.076	1.667	1.31	1.224	1.192	1.372	1.162	1.531	1.075	1.215	1.696	1.943	1.88	1.452	1.54	1.326
Bay	IS	-12.5	0.784	0.694	0.804	1.002	1.235	0.94	1.05	0.862	1.207	1.155	1.102	0.996	1.016	1.355	1.502	1.912	1.441	1.114	1.08	1.246	1.534	1.056	1.18	1.559	1.535	2.017	1.94	1.605	1.831	1.606	1.675	1.519	1.039	1.234	1.657	1.477	1.13	1.33	1.296	1.105	1.028	1.542	1.914	1.54	1.418	1.741	1.234
Bay	IS	-10	0.787	0.829	0.959	1.217	1.139	1.059	1.013	0.643	1.009	0.98	0.796	0.818	1.296	1.888	1.954	1.849	1.522	1.09	1.088	1.14	1.136	1.342	1.385	1.5	1.241	1.447	1.432	1.329	1.459	1.509	1.825	1.501	1.022	1.003	1.555	1.422	1.209	1.254	1.375	1.806	1.588	1.372	1.362	1.654	1.411	1.329	1.246
Bay	IS	-7.5	0.762	0.914	0.876	1.313	1.176	0.962	0.639	0.743	1.139	0.88	0.632	0.841	1.66	2.79	2.482	1.728	1.36	0.933	1.016	1.155	1.244	0.86	0.899	0.716	0.689	0.851	1.111	1.006	1.212	1.137	1.105	0.991	1.02	1.055	1.283	1.273	0.966	1.223	1.105	1.599	1.674	1.443	1.21	1.222	1.297	0.908	1.301
Bay	IS	-5	1.887	1.341	0.908	0.786	1.096	1.068	0.818	0.802	0.977	0.954	0.858	1.242	1.88	2.384	2.376	1.694	1.496	1.3	1.184	1.254	1.351	1.134	1.379	1.36	1.024	1.145	1.181	1.102	1.257	1.255	1.409	1.126	0.865	1.2	0.95	1.049	1.291	1.448	1.187	1.162	1.073	1.011	1.102	1.439	1.417	1.044	1.026
Bay	IS	-2.5	1.052	0.886	0.742	0.549	0.743	0.568	0.569	0.522	0.818	0.754	0.785	1.336	2.716	2.916	2.332	1.854	1.416	1.169	1.134	0.855	0.869	0.862	0.949	1.111	1.036	1.147	1.132	0.987	1.016	1.102	1.567	1.374	1.217	1.099	0.809	1.073	1.089	0.855	0.937	1.062	1.076	0.964	1.086	1.142	0.884	1.068	0.727
Bay	IS	0	0.465	0.579	0.393	0.246	0.272	0.257	0.296	0.335	0.611	0.723	0.491	0.67	2.039	4.095	2.485	1.217	0.757	0.691	0.497	0.44	0.444	0.421	0.487	0.627	0.568	0.567	0.614	0.542	0.559	0.851	0.828	0.827	0.81	0.691	0.722	0.787	0.673	0.701	0.887	1.012	0.993	0.955	0.964	0.723	0.745	1.028	0.759
Bay	REM	2.5	0.392	0.441	0.411	0.299	0.203	0.179	0.254	0.301	0.528	0.76	0.791	0.762	1.948	3.066	2.377	1.534	0.816	0.705	0.639	0.489	0.411	0.492	0.523	0.47	0.54	0.621	0.609	0.6	0.688	0.56	0.498	0.476	0.52	0.696	0.846	0.882	0.619	0.699	0.969	0.856	0.834	0.862	0.885	0.929	0.95	0.926	0.778
Bay	REM	5	0.332	0.366	0.402	0.413	0.332	0.362	0.441	0.457	0.695	0.718	0.661	0.994	1.656	3.187	3.303	1.979	1.099	0.896	0.611	0.478	0.597	0.835	0.832	0.668	0.682	0.735	0.726	0.622	0.699	0.665	0.574	0.595	0.581	0.597	0.674	0.607	0.602	0.613	0.75	0.796	0.816	0.712	0.925	0.844	0.744	0.856	0.827
Bay	REM	7.5	0.498	0.335	0.327	0.327	0.219	0.264	0.324	0.443	0.757	0.685	0.698	1.128	1.278	2.887	3.246	2.626	1.679	1.184	0.931	0.554	0.769	1.069	0.98	0.772	0.799	0.809	0.529	0.759	0.742	0.737	0.895	0.783	0.605	0.747	0.706	0.519	0.67	0.617	0.722	0.636	0.671	0.94	0.988	0.723	0.562	0.864	0.916
Bay	REM	10	0.429	0.348	0.212	0.227	0.233	0.233	0.276	0.346	0.601	0.732	0.532	0.704	1.171	1.732	2.606	2.844	2.651	1.892	0.975	0.778	0.78	0.527	0.529	0.897	0.817	0.58	0.529	0.621	0.502	0.656	1.017	0.843	0.681	0.831	0.937	0.571	0.463	0.5	0.868	0.967	1.067	0.968	0.882	0.887	0.829	0.867	0.796
Bay	REM	12.5	0.484	0.416	0.332	0.305	0.366	0.317	0.279	0.279	0.44	0.636	0.665	0.697	1.003	1.653	2.006	3.17	3.156	2.21	1.284	0.891	0.824	0.975	0.683	0.878	0.638	0.461	0.728	0.736	0.518	0.444	0.68	0.743	0.84	0.699	0.778	0.667	0.665	0.593	0.77	0.843	0.773	0.761	0.569	0.656	0.823	1.041	1.165
Bay	REM	15	0.377	0.41	0.286	0.289	0.278	0.303	0.257	0.309	0.351	0.346	0.346	0.473	0.851	1.293	1.824	3.042	4.236	2.69	1.481	0.801	0.725	1.237	0.96	0.591	0.541	0.501	0.673	0.527	0.537	0.672	0.697	0.88	1.194	0.956	0.846	0.935	0.92	0.659	0.58	0.637	0.719	0.968	1.004	1.003	0.916	1.002	1.123
Bay	REM	17.5	0.382	0.269	0.252	0.214	0.212	0.194	0.26	0.321	0.33	0.355	0.392	0.464	0.797	1.466	2.831	4.218	3.535	1.6	1.038	0.934	0.815	0.714	0.607	0.565	0.679	0.794	0.711	1.041	0.985	1.026	0.839	0.83	1.137	0.984	0.548	0.667	0.807	0.92	1.085	0.806	0.882	1.155	0.953	0.848	0.896	0.932	1.265
Bay	REM	20	0.352	0.294	0.284	0.285	0.28	0.295	0.442	0.419	0.359	0.536	0.417	0.452	0.996	1.654	2.992	4.497	2.982	2.632	2.094	2.008	1.656	1.452	0.903	0.9	0.811	1	0.965	0.999	1.215	1.367	1.115	0.88	1.059	1.218	1.068	1.198	1.117	1.174	1.701	1.077	0.611	0.807	0.918	0.806	1.081	1.539	1.215
Bay	REM	22.5	0.25	0.206	0.256	0.31	0.242	0.162	0.264	0.383	0.351	0.472	0.474	0.69	0.901	1.605	2.728	4.012	4.839	3.507	1.971	1.679	2.033	1.606	1.005	0.705	0.698	0.853	1.074	1.012	0.775	0.865	1.093	1.176	0.902	0.761	0.946	0.922	0.886	0.915	1.176	1.062	0.87	1.017	1.234	1.028	0.964	1.299	1.452
Bay	REM	25	0.451	0.274	0.213	0.211	0.197	0.212	0.314	0.369	0.327	0.338	0.321	0.591	0.77	1.041	2.493	4.134	4.116	2.756	1.889	1.202	1.611	1.172	1.382	1.203	0.964	0.997	1.088	1.155	1.122	1.339	1.244	1.045	0.759	0.765	0.758	0.738	0.629	0.604	0.762	1.048	0.914	0.681	0.863	1.019	1.108	0.961	1.113
Bay	REM	27.5	0.499	0.346	0.209	0.245	0.249	0.278	0.334	0.329	0.366	0.415	0.407	0.466	0.681	0.743	2.107	3.984	4.326	2.786	3.009	2.805	2.062	1.261	1.32	1.005	0.864	0.822	0.749	0.542	0.739	0.698	0.663	0.843	0.741	0.827	1.246	1.642	1.468	1.158	0.946	0.908	0.649	0.553	0.8	1.134	1.133	0.909	0.89
Bay	REM	30	0.408	0.375	0.327	0.36	0.324	0.314	0.241	0.249	0.369	0.598	0.429	0.409	0.547	0.925	1.732	3.134	3.617	4.384	3.956	2.497	1.755	1.958	1.464	1.163	0.854	0.657	0.557	0.572	0.61	0.783	0.75	0.923	1.406	1.363	1.052	1.391	1.429	1.571	0.981	0.912	0.96	0.862	0.993	0.957	0.767	0.893	1.016
Bay	REM	32.5	0.762	0.45	0.358	0.43	0.324	0.278	0.267	0.263	0.416	0.405	0.507	0.545	0.58	0.94	1.494	3.154	3.521	3.852	4.234	3.386	2.913	3.182	2.093	1.046	1.005	0.784	0.706	0.736	0.721	0.838	0.873	1.106	1.128	1.094	1.233	1.57	1.482	0.868	0.865	1.296	1.434	1.196	1.072	1.143	0.871	0.9	1.108
Bay	REM	35	0.681	0.491	0.483	0.523	0.308	0.393	0.343	0.343	0.504	0.651	0.564	0.881	0.962	0.93	2.512	3.449	3.959	3.575	2.939	1.776	1.069	1	0.965	0.924	0.776	0.77	0.66	0.765	0.808	0.901	1.16	1.017	0.875	1.058	0.95	1.177	1.167	0.866	0.587	0.848	1.006	0.988	0.751	0.934	0.824	0.993	0.975
Bay	REM	37.5	0.512	0.322	0.345	0.33	0.272	0.349	0.263	0.271	0.452	0.442	0.622	0.947	0.978	1.296	2.893	3.929	3.195	2.779	2.377	2.299	1.675	0.798	0.639	0.389	0.425	0.537	0.567	0.828	0.783	0.756	0.891	0.871	0.732	0.783	1.076	0.854	1.321	1.164	1.05	0.838	0.843	0.933	0.734	0.576	0.602	0.783	0.915
Bay	REM	40	0.4	0.36	0.279	0.276	0.265	0.324	0.236	0.289	0.374	0.399	0.535	0.776	0.812	1.021	1.649	2.96	3.006	4.133	3.399	1.885	2.488	1.197	0.637	0.764	0.947	0.633	0.648	0.705	0.726	0.785	0.898	1.048	1.01	1.058	1.14	1.426	1.452	1.235	1.308	1.385	1.434	1.064	0.886	0.953	0.874	0.811	0.861
Fincher	IS	-15	0.919	1.101	0.871	0.979	0.884	0.749	0.878	0.921	1.045	0.836	0.808	1.12	1.517	1.906	1.926	1.76	1.794	1.529	1.193	0.99	1.268	1.424	1.613	1.113	0.81	1.049	1.453	1.582	1.388	1.314	1.189	1.243	1.431	1.284	1.512	1.529	1.213	1.283	1.208	1.159	1.431	1.27	1.004	1.089	1.174	1.141	1.282
Fincher	IS	-12.5	0.664	0.737	0.898	0.839	0.794	0.734	0.62	0.868	0.977	0.733	0.848	1.244	1.644	2.068	2.123	2.029	2.043	1.416	1.473	1.531	1.342	1.239	1.494	1.223	1.209	1.136	1.603	1.636	1.584	1.255	1.342	1.036	0.831	1.082	1.241	1.244	1.495	1.464	1.569	1.41	1.301	1.26	1.503	1.364	1.081	1.24	1.176
Fincher	IS	-10	0.816	0.909	0.807	0.691	0.716	0.595	0.7	0.792	0.869	0.741	0.82	1.122	1.611	2.076	1.977	1.71	1.38	1.023	1.072	1.185	1.235	1.03	1.063	1.204	1.401	1.472	1.57	1.641	1.664	1.215	1.087	1.228	1.474	1.422	1.346	1.045	1.144	1.609	1.643	1.223	1.275	1.179	1.511	1.407	1.031	1.065	1.187
Fincher	IS	-7.5	0.782	0.792	0.904	0.725	0.71	0.696	0.776	0.963	0.957	0.801	0.936	1.064	1.848	2.275	1.892	1.681	1.276	1.297	1.211	0.941	0.963	0.93	1.034	0.934	1.12	1.239	1.122	1.33	1.628	1.254	1.03	1.276	1.425	1.342	1.06	0.891	1.082	1.219	1.284	1.343	1.496	1.19	0.865	0.96	0.901	0.923	1.01
Fincher	IS	-5	0.747	0.736	0.698	0.651	0.706	0.591	0.727	0.779	0.834	0.669	0.804	0.855	1.822	2.659	2.064	1.418	1.236	1.097	0.989	0.849	0.96	0.886	0.747	1.003	0.981	1.237	1.343	0.802	0.944	1.243	1.176	1.176	1.217	1.142	0.895	0.708	0.979	1.061	1.076	1.004	1.173	1.198	0.786	0.868	0.897	1.006	1.066
Fincher	IS	-2.5	0.667	0.601	0.491	0.448	0.362	0.448	0.502	0.731	0.901	0.846	0.644	0.885	1.852	3.074	2.961	1.731	1.153	0.982	0.771	0.791	0.703	0.681	0.823	0.974	1.099	1.199	1.054	0.875	0.794	0.678	0.824	1.061	0.994	0.929	0.777	0.77	1.085	1.399	1.17	1	0.856	0.989	0.971	0.665	0.911	0.977	0.98
Fincher	IS	0	0.48	0.487	0.459	0.435	0.355	0.272	0.294	0.416	0.4	0.379	0.402	0.793	1.988	2.618	2.904	2.088	1.123	0.73	0.73	0.643	0.441	0.449	0.634	0.695	0.624	0.524	0.596	0.885	0.802	0.576	0.569	0.563	0.604	0.655	0.649	0.567	0.617	0.765	0.752	0.867	0.87	0.916	0.862	0.675	0.618	0.579	0.644
Fincher	REM	2.5	0.369	0.288	0.331	0.3	0.264	0.237	0.193	0.255	0.382	0.299	0.359	0.767	1.793	2.538	2.034	1.67	1.285	0.817	0.65	0.495	0.4	0.524	0.55	0.503	0.488	0.544	0.48	0.568	0.649	0.635	0.63	0.644	0.63	0.702	0.617	0.6	0.719	0.674	0.74	0.694	0.614	0.772	0.797	0.615	0.543	0.61	0.696
Fincher	REM	5	0.313	0.26	0.247	0.257	0.226	0.2	0.24	0.413	0.488	0.342	0.304	0.623	1.256	2.036	2.394	2.379	1.949	1.365	0.839	0.634	0.539	0.503	0.705	0.736	0.611	0.681	0.624	0.574	0.645	0.658	0.635	0.648	0.832	0.87	0.659	0.701	0.83	0.848	0.807	0.733	0.67	0.618	0.715	0.787	0.572	0.629	0.638
Fincher	REM	7.5	0.496	0.371	0.317	0.259	0.166	0.135	0.208	0.388	0.385	0.306	0.259	0.566	1.25	1.905	2.441	3.47	2.556	1.719	1.225	0.716	0.581	0.585	0.671	0.72	0.675	0.669	0.558	0.454	0.359	0.472	0.589	0.7	0.796	0.827	0.693	0.63	0.784	0.66	0.501	0.801	0.711	0.574	0.694	0.782	0.782	0.794	0.624
Fincher	REM	10	0.415	0.309	0.354	0.272	0.205	0.19	0.231	0.327	0.325	0.351	0.52	0.868	1.416	1.651	2.061	3.031	2.22	1.726	1.39	1.185	1.014	0.733	0.928	0.819	0.713	0.508	0.445	0.564	0.564	0.63	0.803	0.781	0.787	0.778	0.757	0.839	0.869	0.825	0.801	0.794	0.764	0.779	0.978	0.838	0.639	0.72	0.792
Fincher	REM	12.5	0.402	0.485	0.431	0.298	0.291	0.194	0.234	0.293	0.279	0.374	0.809	1.094	1.551	2.025	2.489	2.33	1.565	1.664	1.602	1.29	1.14	1.006	1.062	0.754	0.605	0.711	0.725	0.7	0.927	0.82	0.853	0.847	0.795	0.794	0.93	1.259	0.936	0.858	0.974	0.921	0.789	0.839	0.858	0.759	0.673	0.78	0.694
Fincher	REM	15	0.509	0.699	0.402	0.256	0.247	0.255	0.291	0.294	0.351	0.429	0.694	0.819	0.873	1.595	3.016	3.551	2.051	1.395	1.127	0.958	0.866	0.766	0.493	0.576	0.622	0.75	0.775	0.954	0.826	0.771	0.874	0.945	0.855	0.782	1.052	1.105	1.08	0.932	0.803	1.004	0.827	0.717	0.77	0.722	0.812	0.767	0.793
Fincher	REM	17.5	0.482	0.713	0.448	0.273	0.226	0.271	0.318	0.391	0.441	0.546	0.538	0.717	0.932	1.548	2.684	3.414	2.462	1.898	1.396	0.996	1.082	1.07	0.613	0.621	0.611	0.649	0.574	0.652	0.663	0.715	0.757	0.978	1.08	0.845	0.813	0.859	0.952	0.769	0.695	0.954	0.804	0.999	0.801	0.664	0.709	0.704	0.746
Fincher	REM	20	0.525	0.43	0.323	0.279	0.271	0.348	0.381	0.334	0.281	0.327	0.527	0.923	1.208	1.473	2.229	2.852	2.461	2.019	1.571	1.13	0.934	0.65	0.693	0.689	0.437	0.419	0.478	0.56	0.669	0.625	0.691	0.767	0.793	0.748	0.785	0.798	0.596	0.741	0.894	0.842	0.609	0.695	0.869	0.799	0.69	0.726	0.75
Fincher	REM	22.5	0.312	0.394	0.344	0.275	0.286	0.304	0.33	0.314	0.25	0.355	0.567	1.052	1.656	2.108	2.622	2.347	1.975	1.363	0.965	0.8	0.531	0.382	0.475	0.526	0.396	0.566	0.653	0.623	0.557	0.6	0.672	0.603	0.624	0.83	0.613	0.683	0.73	0.76	0.64	0.693	0.522	0.635	0.742	0.719	0.66	0.509	0.592
Fincher	REM	25	0.522	0.424	0.369	0.387	0.358	0.321	0.286	0.36	0.378	0.49	0.588	1.064	1.996	2.5	1.974	1.692	1.68	1.066	0.835	0.899	0.924	0.733	0.524	0.573	0.618	0.737	0.663	0.714	0.581	0.589	0.585	0.655	0.755	0.904	0.878	0.816	0.833	0.774	0.606	0.58	0.802	0.58	0.606	0.589	0.583	0.522	0.472
Fincher	REM	27.5	0.47	0.369	0.39	0.423	0.311	0.219	0.214	0.288	0.302	0.325	0.538	0.886	1.668	2.665	2.46	1.583	1.313	1.777	1.714	1.342	1.726	1.31	0.775	0.96	0.946	0.546	0.562	0.646	0.736	0.872	0.821	0.734	0.648	0.788	0.814	0.825	0.886	0.864	0.779	0.931	0.901	0.621	0.631	0.659	0.56	0.666	0.547
Fincher	REM	30	0.47	0.597	0.467	0.333	0.231	0.166	0.233	0.321	0.38	0.334	0.386	0.505	1.294	2.231	2.25	1.961	1.822	1.979	2.275	1.978	1.817	1.68	1.684	1.937	1.32	0.721	0.705	0.725	0.794	0.801	0.807	0.916	0.774	0.812	0.949	0.744	0.745	0.848	0.829	0.84	0.758	0.75	0.835	0.727	0.963	1.069	0.892
Fincher	REM	32.5	0.616	0.534	0.392	0.27	0.215	0.139	0.168	0.246	0.296	0.28	0.29	0.595	1.019	1.739	2.084	2.578	2.783	2.64	1.924	2.28	2.044	1.457	0.901	0.977	0.945	0.606	0.681	0.602	0.558	0.672	0.794	0.772	0.626	0.601	0.974	0.965	0.703	0.686	0.843	0.903	0.815	0.733	0.701	0.718	0.836	0.678	0.544
Fincher	REM	35	0.496	0.422	0.395	0.284	0.201	0.238	0.253	0.268	0.274	0.299	0.355	0.715	1.342	1.808	2.681	3.258	2.584	1.712	1.197	0.792	0.668	0.499	0.503	0.667	0.726	0.568	0.54	0.601	0.75	0.771	0.779	0.601	0.707	0.677	0.62	0.71	0.762	0.773	0.719	0.605	0.671	0.686	0.536	0.605	0.605	0.609	0.693
Fincher	REM	37.5	0.342	0.326	0.362	0.347	0.225	0.257	0.249	0.251	0.267	0.339	0.496	0.828	1.602	2.092	2.123	2.794	2.268	1.455	0.913	0.743	0.769	1.087	1.221	0.785	0.628	0.733	0.722	0.692	0.613	0.562	0.532	0.62	0.956	0.828	0.594	0.762	0.861	0.66	0.561	0.571	0.568	0.629	0.703	0.651	0.62	0.655	0.704
Fincher	REM	40	0.378	0.359	0.3	0.312	0.275	0.279	0.316	0.332	0.301	0.358	0.64	0.953	1.633	1.904	1.955	2.271	1.932	1.52	1.118	0.751	0.936	1.223	1.071	0.941	0.77	0.686	0.682	0.584	0.536	0.667	0.709	0.833	0.909	0.635	0.649	0.911	0.87	0.765	0.699	0.578	0.636	0.61	0.646	0.594	0.495	0.673	0.782
Shyamalan	IS	-15	1.136	0.999	0.893	0.746	0.835	0.854	1.006	0.809	0.689	0.885	0.867	1.115	1.589	1.825	1.846	1.523	1.452	1.39	0.946	1.2	1.302	1.372	1.346	1.21	1.161	1.28	1.629	1.73	1.374	1.147	1.37	1.381	1.315	1.139	1.096	1.014	1.059	1.586	1.389	1.112	1.505	1.343	1.146	1.252	1.444	1.429	1.392
Shyamalan	IS	-12.5	0.921	0.664	0.704	0.529	0.607	0.754	0.759	0.913	1.007	1.088	0.887	1.114	1.968	2.373	2.422	1.61	1.442	1.357	1.245	1.125	1.286	1.44	1.346	1.398	1.231	1.355	1.323	1.511	1.493	1.433	1.207	1.388	1.433	1.241	1.595	1.402	1.132	1.32	1.457	1.461	1.202	1.036	1.025	0.971	0.995	1.003	1.079
Shyamalan	IS	-10	0.693	0.791	0.733	0.522	0.575	0.661	0.698	0.779	0.931	0.736	0.87	1.009	1.676	2.206	2.576	1.825	1.486	1.306	1.215	1.236	1.126	1.11	1.092	1.183	1.042	1.109	1.249	1.428	1.353	1.454	1.335	1.041	1.135	0.843	1.114	1.016	1.006	1.018	0.983	1.141	0.765	0.888	1.085	1.143	1.248	1.164	0.987
Shyamalan	IS	-7.5	0.695	0.688	0.635	0.468	0.438	0.67	0.759	0.606	0.592	0.648	0.834	0.85	1.519	2.378	2.523	1.556	1.436	1.413	1.357	1.212	1.395	1.027	1.01	1.035	1.033	1.003	1.089	1.073	1.046	1.102	0.978	1.156	1.261	1.155	0.984	0.983	0.948	1.304	1.096	0.963	0.99	1.015	1.009	1.006	1.14	0.934	0.866
Shyamalan	IS	-5	0.8	0.787	0.72	0.508	0.429	0.463	0.67	0.683	0.626	0.69	0.908	1.067	1.586	2.528	2.522	1.552	1.574	1.982	1.415	1.127	1.057	1.016	0.897	1.1	1.17	1.15	1.205	1.095	1.185	1.004	0.924	0.835	1.107	1.045	1.102	1.121	1.171	1.342	1.126	0.813	0.964	1.027	0.847	0.854	0.898	0.836	0.981
Shyamalan	IS	-2.5	0.686	0.556	0.477	0.325	0.335	0.446	0.526	0.615	0.725	0.661	0.822	1.18	1.908	2.279	1.993	1.542	1.329	1.616	1.507	0.917	0.847	0.83	0.837	0.892	0.975	1.11	1.35	1.194	0.869	0.915	0.892	1.017	0.951	0.58	0.723	0.829	0.758	0.867	1.156	1.074	0.883	0.871	0.921	0.737	0.817	0.766	0.919
Shyamalan	IS	0	0.381	0.32	0.269	0.182	0.225	0.308	0.361	0.344	0.321	0.298	0.464	0.78	1.294	2.327	1.997	1.215	0.917	0.809	0.907	0.551	0.627	0.551	0.69	0.641	0.516	0.531	0.708	0.738	0.633	0.651	0.68	0.671	0.791	0.701	0.684	0.635	0.604	0.719	0.736	0.756	0.843	0.75	0.841	0.765	0.699	0.692	0.679
Shyamalan	REM	2.5	0.278	0.342	0.338	0.302	0.21	0.247	0.26	0.259	0.229	0.281	0.445	0.704	1.097	2.215	2.178	1.209	1.065	0.951	0.712	0.903	0.887	0.783	0.715	0.658	0.642	0.634	0.653	0.542	0.624	0.939	0.969	0.725	0.718	0.706	0.837	0.665	0.886	0.99	0.829	0.74	0.671	0.816	0.935	0.943	0.709	0.58	0.632
Shyamalan	REM	5	0.382	0.492	0.376	0.239	0.184	0.286	0.324	0.267	0.231	0.242	0.348	0.616	1.245	2.011	1.895	1.09	1.165	1.023	0.729	0.803	0.719	0.743	0.655	0.573	0.656	0.777	0.678	0.518	0.605	0.7	0.804	0.58	0.482	0.487	0.551	0.578	0.615	0.792	0.779	0.704	0.688	0.648	0.623	0.501	0.525	0.557	0.65
Shyamalan	REM	7.5	0.253	0.262	0.249	0.251	0.22	0.271	0.423	0.333	0.26	0.24	0.322	0.709	1.256	1.952	2.106	1.383	1.033	0.901	0.731	0.659	0.62	0.595	0.555	0.435	0.517	0.638	0.508	0.523	0.533	0.668	0.675	0.517	0.481	0.496	0.542	0.608	0.662	0.689	0.746	0.57	0.594	0.656	0.574	0.703	0.733	0.7	0.616
Shyamalan	REM	10	0.345	0.368	0.335	0.259	0.245	0.244	0.393	0.42	0.325	0.27	0.478	0.866	1.335	1.843	2.462	1.8	0.872	0.659	0.714	0.734	0.635	0.625	0.451	0.302	0.526	0.713	0.578	0.736	0.851	0.794	0.613	0.623	0.6	0.639	0.77	0.738	0.68	0.573	0.762	0.843	0.799	0.852	0.739	0.783	0.664	0.667	0.545
Shyamalan	REM	12.5	0.344	0.353	0.423	0.414	0.363	0.308	0.376	0.369	0.299	0.477	0.948	1.101	1.394	1.994	2.499	2.19	1.34	1.044	1.033	1.059	0.796	0.706	0.604	0.641	0.626	1.016	0.788	0.635	0.624	0.713	0.799	0.789	0.634	0.678	0.825	0.9	0.776	0.701	0.947	1.07	0.995	1.004	0.919	0.649	0.584	0.622	0.979
Shyamalan	REM	15	0.302	0.272	0.307	0.379	0.286	0.215	0.253	0.306	0.277	0.453	0.745	0.622	1.019	1.841	2.467	1.996	1.668	1.197	1.048	1.108	0.808	0.649	0.681	0.585	0.669	0.839	0.711	0.718	0.521	0.657	0.734	1.005	0.814	0.735	0.648	0.609	0.603	0.635	0.846	0.896	0.922	0.925	0.918	0.746	0.79	0.611	0.87
Shyamalan	REM	17.5	0.275	0.291	0.315	0.235	0.173	0.144	0.171	0.217	0.238	0.258	0.382	0.401	0.623	1.145	1.972	2.303	2.291	2.271	1.889	1.34	0.981	0.993	0.941	0.701	0.544	0.601	0.64	0.66	0.783	0.781	0.695	0.713	0.804	0.806	0.747	0.78	0.867	0.771	0.804	0.822	0.802	0.771	0.752	0.699	0.861	0.777	0.674
Shyamalan	REM	20	0.355	0.327	0.228	0.17	0.155	0.166	0.219	0.205	0.188	0.276	0.412	0.536	0.983	1.299	1.674	2.073	2.487	1.929	1.858	1.56	1.092	0.987	0.699	0.608	0.569	0.537	0.551	0.548	0.654	0.631	0.674	0.717	0.967	0.944	0.867	1.007	0.899	0.743	0.744	0.752	0.801	0.773	0.59	0.539	0.546	0.581	0.63
Shyamalan	REM	22.5	0.304	0.264	0.214	0.162	0.13	0.189	0.22	0.217	0.197	0.235	0.351	0.577	0.981	1.292	2.205	2.761	2.343	1.766	1.253	1.205	1.044	1.219	0.799	0.578	0.54	0.459	0.485	0.559	0.677	0.627	0.603	0.654	0.818	0.989	1.006	0.8	0.742	0.712	0.732	0.768	0.939	0.84	0.685	0.87	0.711	0.661	0.761
Shyamalan	REM	25	0.498	0.56	0.383	0.249	0.17	0.207	0.232	0.181	0.216	0.246	0.231	0.49	0.961	1.205	1.892	2.76	2.704	1.656	1.238	1.192	1.459	1.138	0.813	0.801	1.102	1.15	1.01	1.023	0.744	0.675	0.695	0.753	0.653	0.773	0.877	0.596	0.716	0.627	0.607	0.669	0.677	0.875	0.859	0.895	0.806	0.812	0.786
Shyamalan	REM	27.5	0.566	0.42	0.397	0.292	0.229	0.249	0.283	0.207	0.206	0.265	0.334	0.525	0.971	1.539	2.338	2.287	2.208	1.509	1.219	1.687	1.715	1.548	0.886	0.806	0.902	0.878	0.824	0.823	0.775	0.822	0.582	0.799	0.804	0.779	0.639	0.493	0.484	0.593	0.706	0.859	1.075	1.026	0.721	0.809	0.754	0.96	0.808
Shyamalan	REM	30	0.384	0.367	0.306	0.218	0.229	0.282	0.249	0.201	0.198	0.244	0.295	0.426	1.003	1.86	2.616	2.766	1.992	1.451	1.562	1.655	1.428	1.253	0.603	0.682	0.61	0.566	0.651	0.598	0.707	0.734	0.551	0.71	0.951	0.913	0.949	0.684	0.615	0.576	0.701	0.902	0.995	0.918	0.91	0.851	0.883	0.879	0.995
Shyamalan	REM	32.5	0.408	0.481	0.31	0.286	0.23	0.224	0.252	0.286	0.218	0.28	0.369	0.614	0.863	1.872	2.96	2.462	2.578	1.461	1.093	1.271	1.17	1.089	0.861	0.604	0.58	0.635	0.662	0.59	0.621	0.637	0.603	0.687	0.713	0.75	0.689	0.621	0.651	0.528	0.685	0.677	0.768	0.739	0.936	0.98	0.836	0.774	0.849
Shyamalan	REM	35	0.619	0.51	0.36	0.301	0.193	0.2	0.23	0.323	0.32	0.322	0.39	0.716	1.078	1.448	2.057	2.397	1.964	1.617	1.307	1.073	1.084	1.052	0.747	0.642	0.579	0.663	0.679	0.598	0.624	0.675	0.671	0.668	0.602	0.58	0.647	0.64	0.552	0.605	0.707	0.672	0.604	0.523	0.793	0.872	0.74	0.745	0.896
Shyamalan	REM	37.5	0.27	0.348	0.32	0.236	0.217	0.224	0.221	0.266	0.275	0.245	0.349	0.757	1.374	1.444	1.842	2.236	1.738	1.269	1.007	0.849	0.935	0.805	0.575	0.63	0.506	0.446	0.38	0.412	0.463	0.584	0.598	0.558	0.446	0.386	0.513	0.526	0.434	0.559	0.515	0.441	0.5	0.487	0.713	0.702	0.693	0.767	0.679
Shyamalan	REM	40	0.38	0.443	0.383	0.34	0.286	0.29	0.255	0.289	0.255	0.32	0.484	0.859	1.006	1.275	1.865	2.315	1.756	0.96	1.16	1.078	0.886	0.776	0.743	0.576	0.55	0.516	0.419	0.321	0.562	0.803	0.961	0.773	0.681	0.687	0.652	0.747	0.88	0.752	0.675	0.61	0.635	0.748	0.841	0.853	0.91	0.802	0.581
Nolan	IS	-15	1.749	1.313	1.467	1.307	1.06	0.922	1.325	1.502	1.313	1.305	1.186	1.191	1.446	1.771	2.186	2.126	1.994	1.617	1.564	1.403	1.477	1.449	1.562	1.602	2.034	1.775	1.459	1.418	1.741	1.605	1.548	1.297	1.459	1.41	1.685	1.48	1.411	1.19	1.272	1.13	0.916	1.213	1.364	0.942	1.36	1.458	1.283
Nolan	IS	-12.5	0.901	1.053	1.326	0.923	0.775	0.988	1.058	1.245	1.038	1.099	1.252	1.08	1.493	2.107	2.541	2.586	1.976	1.608	1.569	1.532	1.544	1.578	1.653	1.467	1.591	1.56	1.506	1.413	1.679	1.738	1.591	1.628	1.776	1.611	1.577	1.255	1.086	1.022	0.98	1.272	1.237	1.199	1.187	0.986	1.057	1.056	1.205
Nolan	IS	-10	0.997	0.723	1.072	1.153	1.344	1.271	1.426	1.141	1.126	1.178	1.331	1.285	1.355	1.521	2.464	2.609	1.734	1.399	1.191	1.065	1.098	1.181	0.911	1.112	1.244	1.328	1.103	1.122	1.425	1.536	1.186	1.481	1.466	1.252	1.361	1.171	1.211	1.334	1.239	0.979	1.141	0.957	1.008	0.984	0.965	1.092	1.36
Nolan	IS	-7.5	0.742	0.6	0.923	1.156	1.271	1.343	1.154	0.776	1.054	1.065	0.971	1.12	1.402	1.714	2.266	2.174	1.83	1.78	1.606	1.443	1.272	1.247	1.227	1.11	1.426	1.2	1.097	1.235	1.337	1.162	1.065	1.079	1.321	1.265	1.151	1.072	1.233	1.264	1.299	1.192	1.063	0.981	1.117	1.136	1.162	1.065	1.034
Nolan	IS	-5	0.799	0.601	0.945	1.083	0.938	0.981	1.263	1.408	1.155	1.198	1.042	1.091	1.631	1.823	1.738	1.664	1.853	1.324	1.326	1.303	1.3	1.176	1.109	1.166	1.117	1.245	1.531	1.34	1.047	1.181	0.954	1.284	1.381	1.389	1.473	1.039	0.908	1.121	1.19	1.148	1.267	1.195	1.135	1.358	1.282	1.106	0.903
Nolan	IS	-2.5	0.393	0.493	0.651	0.687	0.644	0.693	0.852	1.043	0.912	1.024	0.923	0.976	1.757	2.295	2.342	1.77	1.596	1.133	0.915	0.908	0.923	1.075	0.962	1.132	1.06	1.133	1.459	1.397	1.413	1.312	1.147	0.945	0.702	0.921	1.255	1.045	0.926	1.051	1.279	1.093	1.11	1.178	1.046	0.924	1.138	1.223	0.946
Nolan	IS	0	0.655	0.588	0.562	0.438	0.546	0.485	0.446	0.48	0.48	0.415	0.549	0.801	1.573	2.576	3.287	2.533	1.604	0.979	0.894	0.915	0.932	0.838	0.736	0.808	0.89	0.801	0.771	0.707	0.77	0.655	0.73	0.639	0.509	0.697	0.84	0.611	0.689	0.502	0.75	0.882	0.899	1.1	0.992	1.026	0.977	0.741	0.72
Nolan	REM	2.5	0.479	0.45	0.417	0.313	0.381	0.398	0.471	0.392	0.323	0.386	0.491	0.621	1.301	2.146	3.161	2.374	1.63	1.139	1.198	1.012	1.001	0.73	0.786	0.788	0.671	0.597	0.615	0.721	0.761	0.709	0.822	0.778	0.587	0.522	0.642	0.67	0.607	0.654	0.558	0.643	0.936	0.952	0.83	0.815	0.947	0.777	0.613
Nolan	REM	5	0.621	0.466	0.345	0.296	0.304	0.226	0.309	0.302	0.264	0.332	0.386	0.564	1.071	2.028	2.892	2.241	1.686	1.679	1.281	0.932	0.87	0.867	1.039	0.918	0.782	0.652	0.529	0.663	0.721	0.676	0.741	0.711	0.488	0.488	0.574	0.681	0.756	0.726	0.64	0.586	0.745	0.744	0.656	0.666	0.689	0.698	0.708
Nolan	REM	7.5	0.379	0.401	0.378	0.283	0.323	0.301	0.338	0.317	0.329	0.301	0.39	0.645	1.05	1.768	2.41	1.916	1.802	2.017	1.549	0.908	0.689	0.692	0.792	0.726	0.643	0.532	0.472	0.539	0.459	0.497	0.685	0.729	0.703	0.699	0.698	0.769	0.73	0.599	0.619	0.697	0.622	0.56	0.478	0.573	0.842	0.762	0.63
Nolan	REM	10	0.37	0.318	0.31	0.239	0.296	0.326	0.321	0.292	0.268	0.277	0.395	0.623	1.072	1.996	2.179	1.904	1.866	2.176	1.525	0.911	0.929	1.058	0.836	0.687	0.703	0.598	0.496	0.581	0.568	0.53	0.461	0.645	0.757	0.777	0.846	0.754	0.69	0.853	0.738	0.839	0.705	0.676	0.721	0.753	0.838	0.879	0.825
Nolan	REM	12.5	0.347	0.349	0.366	0.267	0.221	0.276	0.333	0.335	0.288	0.276	0.313	0.523	1.066	2.231	2.496	2.142	1.702	2.109	1.71	1.008	0.961	1.352	1.318	1.065	0.883	0.769	0.62	0.552	0.652	0.548	0.447	0.575	0.59	0.589	0.728	0.684	0.877	0.977	0.794	0.744	0.777	0.766	0.84	0.719	0.678	0.675	0.657
Nolan	REM	15	0.384	0.348	0.356	0.291	0.253	0.259	0.32	0.369	0.395	0.376	0.432	0.601	1.054	1.563	1.998	2.681	2.381	1.697	1.514	1.185	1.14	0.97	0.782	0.853	0.897	0.944	0.851	0.607	0.549	0.588	0.608	0.622	0.735	0.625	0.604	0.638	0.688	0.809	0.829	0.736	0.717	0.827	0.793	0.779	0.788	0.747	0.643
Nolan	REM	17.5	0.428	0.5	0.38	0.255	0.262	0.258	0.323	0.308	0.359	0.537	0.67	0.71	1.212	1.685	1.845	2.482	2.656	1.593	0.826	0.793	1.024	0.834	0.718	0.775	0.773	0.798	0.726	0.827	0.618	0.645	0.759	0.63	0.923	0.842	0.963	1.006	0.733	0.741	0.761	0.771	0.896	0.867	1.023	1.05	0.85	0.822	0.979
Nolan	REM	20	0.544	0.476	0.386	0.336	0.259	0.266	0.324	0.327	0.351	0.43	0.52	1.01	1.996	2.64	2.234	1.998	1.521	0.884	0.821	1.049	1.131	1.326	1.036	0.778	0.807	0.941	0.912	0.749	0.798	0.856	0.865	0.971	0.887	0.828	0.921	0.901	0.757	0.611	0.779	0.804	0.81	0.821	1.13	1.237	0.945	0.911	0.86
Nolan	REM	22.5	0.322	0.416	0.376	0.359	0.293	0.232	0.319	0.33	0.315	0.358	0.397	0.61	1.033	1.696	2.578	2.368	1.86	1.378	1.371	1.956	1.583	1.239	1.13	0.903	0.918	0.967	1.051	0.987	0.623	0.734	0.765	0.651	0.683	0.781	0.828	0.775	0.755	0.657	0.792	1.031	0.838	0.75	0.705	0.744	0.865	0.77	0.725
Nolan	REM	25	0.537	0.606	0.447	0.343	0.316	0.277	0.298	0.264	0.407	0.437	0.483	0.81	1.105	1.779	2.086	2.404	1.729	1.357	1.281	1.526	1.37	1.124	0.863	0.948	0.977	0.798	0.704	0.711	0.731	0.657	0.662	0.821	0.861	0.878	0.88	0.845	0.806	0.815	0.928	0.818	0.903	0.731	0.545	0.65	0.646	0.821	0.855
Nolan	REM	27.5	0.395	0.523	0.467	0.31	0.233	0.311	0.344	0.319	0.358	0.42	0.334	0.623	1.194	1.479	2.08	2.457	2.331	1.847	1.326	0.953	1.059	0.9	1.048	0.887	0.841	0.58	0.499	0.553	0.546	0.596	0.575	0.533	0.593	0.644	0.685	0.678	0.646	0.594	0.59	0.613	0.874	0.772	0.613	0.677	0.623	0.666	0.918
Nolan	REM	30	0.471	0.38	0.301	0.249	0.228	0.272	0.341	0.285	0.263	0.328	0.412	0.585	1.044	1.419	2.339	3.072	2.539	1.962	1.226	0.896	0.796	0.758	0.629	0.565	0.499	0.454	0.451	0.542	0.739	0.578	0.485	0.611	0.625	0.485	0.522	0.602	0.647	0.704	0.632	0.487	0.559	0.628	0.716	0.722	0.687	0.662	0.737
Nolan	REM	32.5	0.365	0.461	0.467	0.279	0.286	0.303	0.3	0.279	0.241	0.411	0.553	0.532	0.851	1.629	2.46	2.552	2.113	1.697	1.332	0.932	0.813	0.594	0.592	0.531	0.468	0.409	0.4	0.587	0.607	0.457	0.613	0.587	0.648	0.688	0.633	0.594	0.56	0.621	0.652	0.607	0.624	0.643	0.667	0.646	0.569	0.659	0.7
Nolan	REM	35	0.409	0.435	0.438	0.341	0.27	0.259	0.241	0.197	0.233	0.319	0.389	0.585	1.221	1.686	2.244	2.093	1.71	1.654	1.453	1.056	0.943	1.033	1.186	1.226	0.961	0.683	0.606	0.639	0.686	0.707	0.612	0.582	0.608	0.875	0.699	0.625	0.906	0.875	0.847	0.629	0.578	0.623	0.701	0.622	0.635	0.77	0.699
Nolan	REM	37.5	0.417	0.444	0.431	0.345	0.275	0.219	0.276	0.25	0.253	0.35	0.467	0.716	1.179	1.547	2.085	1.909	1.917	1.857	1.518	1.233	1.145	1.002	1.179	1.321	1.139	0.942	0.885	0.764	0.619	0.635	0.678	0.671	0.645	0.72	0.781	0.867	0.982	1.008	0.831	0.824	0.595	0.583	0.579	0.612	0.687	0.711	0.912
Nolan	REM	40	0.415	0.373	0.329	0.26	0.221	0.2	0.226	0.254	0.247	0.264	0.377	0.705	0.986	1.753	2.23	2.006	2.342	2.006	1.491	1.341	1.29	1.043	0.647	0.665	0.547	0.537	0.523	0.411	0.422	0.487	0.638	0.735	0.722	0.58	0.693	0.878	0.587	0.68	0.763	0.661	0.68	0.715	0.568	0.573	0.63	0.599	0.7
Burton	IS	-15	0.782	0.853	1.122	0.953	0.966	1.04	1.105	0.931	0.787	0.799	0.985	1.066	1.033	1.407	1.299	1.4	1.399	1.737	1.67	1.428	1.454	1.87	2.149	1.721	1.454	1.659	1.375	1.965	1.724	1.741	1.797	1.671	1.415	1.448	1.695	1.282	1.479	1.365	1.132	1.64	1.291	1.149	1.498	1.797	1.335	1.227	1.44
Burton	IS	-12.5	0.936	0.757	0.835	0.738	0.672	0.877	1.212	0.898	0.936	0.772	0.909	1.062	0.975	1.554	1.836	2.185	1.432	1.694	2.163	1.477	1.551	1.436	1.426	1.23	0.965	1.042	1.251	1.393	1.229	1.136	1.48	1.684	2.127	1.994	1.363	0.954	1.066	0.996	0.946	1.325	1.24	0.905	0.793	0.955	0.903	1.157	1.365
Burton	IS	-10	0.609	0.76	0.663	0.521	0.529	0.71	0.907	0.838	0.527	0.361	0.452	0.769	0.905	1.956	2.099	2.425	1.997	1.53	1.484	1.251	1.005	0.905	1.035	0.908	0.776	0.764	0.944	0.667	0.945	1.114	1.297	0.966	0.803	1.352	1.072	1.007	0.778	1.015	1.108	0.9	1.217	1.138	1.042	0.981	0.837	1.027	1.203
Burton	IS	-7.5	1.187	0.815	0.636	0.679	0.767	0.642	0.812	0.808	0.539	0.632	0.771	1.022	1.355	2.228	2.436	1.811	1.277	0.963	1.074	1.369	0.99	0.754	0.814	1.053	1.234	1.047	1.092	0.944	1.148	1.22	1.082	0.885	1.212	1.064	0.988	1.068	1.205	1.264	1.487	1.257	1.169	1.204	0.936	0.866	0.897	0.976	1.322
Burton	IS	-5	0.521	0.605	0.419	0.638	0.638	0.533	0.769	0.862	0.63	0.706	0.725	0.748	1.291	2.089	2.322	1.658	1.555	1.408	1.359	1.256	0.962	0.812	1.085	1.635	1.599	1.306	1.138	1.27	1.35	1.211	1.077	1.115	1.384	1.135	1.226	1.275	1.056	1.272	0.923	1.189	1.358	1.06	0.96	1.093	0.896	1.068	1.033
Burton	IS	-2.5	0.296	0.416	0.468	0.567	0.406	0.488	0.466	0.649	0.558	0.377	0.44	0.607	0.939	2.547	3.317	2.173	1.513	0.983	1.195	1.12	0.97	0.608	0.605	0.586	0.767	0.573	0.548	0.61	0.552	0.932	1.07	0.834	0.853	0.9	0.85	0.705	0.7	1.019	0.714	0.754	0.813	0.848	0.683	0.797	0.574	0.799	0.849
Burton	IS	0	0.406	0.387	0.319	0.323	0.328	0.307	0.384	0.43	0.406	0.265	0.451	0.612	1.146	2.35	3.202	2.777	1.624	1.231	0.851	0.649	0.699	0.555	0.493	0.613	0.707	0.706	0.599	0.59	0.698	0.995	0.598	0.722	0.761	1.018	0.983	0.902	0.515	0.846	0.821	0.713	0.738	0.656	0.652	0.486	0.531	0.675	0.552
Burton	REM	2.5	0.392	0.341	0.234	0.209	0.352	0.339	0.406	0.404	0.313	0.262	0.375	0.408	0.704	1.741	3.217	3.379	2.323	1.285	0.818	0.704	0.617	0.421	0.556	0.525	0.606	0.597	0.469	0.568	0.852	0.87	0.589	0.715	0.808	1.001	1.164	1.065	0.708	0.661	0.753	0.945	0.874	0.736	0.577	0.679	0.811	0.727	0.686
Burton	REM	5	0.249	0.176	0.163	0.176	0.194	0.221	0.349	0.344	0.259	0.192	0.222	0.285	0.681	1.797	2.966	2.914	2.435	2.224	1.096	0.427	0.667	0.554	0.551	0.392	0.491	0.713	0.839	0.86	0.754	0.798	0.814	1.066	0.983	0.739	0.752	0.853	0.741	0.809	0.704	0.887	0.603	0.752	0.665	0.77	0.901	0.862	0.696
Burton	REM	7.5	0.501	0.313	0.216	0.207	0.18	0.232	0.232	0.238	0.297	0.25	0.228	0.258	0.369	1.421	3.321	3.999	2.745	2.153	1.313	0.868	0.78	0.675	0.683	1.003	0.779	0.609	0.833	0.821	0.665	0.571	0.794	1.057	0.798	0.665	0.581	0.847	0.797	0.581	0.681	0.753	0.842	0.973	0.874	1.025	0.927	0.936	1.015
Burton	REM	10	0.331	0.295	0.208	0.211	0.17	0.151	0.244	0.297	0.211	0.204	0.334	0.58	1.014	1.588	2.508	3.184	2.906	1.843	0.905	0.692	0.979	0.872	0.861	1.079	0.919	0.604	0.486	0.503	0.549	0.588	0.764	0.784	0.595	0.693	0.664	0.622	0.641	0.564	0.538	0.762	0.721	0.567	0.784	0.905	0.79	0.9	0.836
Burton	REM	12.5	0.229	0.152	0.171	0.194	0.157	0.198	0.338	0.372	0.235	0.22	0.355	0.46	0.814	1.437	2.043	2.778	3.199	2.729	1.353	0.909	0.956	0.866	0.502	0.489	0.418	0.352	0.313	0.358	0.511	0.59	0.561	0.557	0.791	0.869	0.747	0.54	0.602	0.47	0.482	0.587	0.89	0.861	0.599	0.704	0.756	0.746	0.669
Burton	REM	15	0.414	0.318	0.26	0.24	0.303	0.401	0.417	0.29	0.182	0.265	0.378	0.444	0.792	2.045	2.125	2.06	2.544	2.34	1.591	1.263	1.563	1.524	0.63	0.667	0.52	0.465	0.549	0.745	0.664	0.743	0.767	0.716	0.977	0.634	0.72	0.906	0.825	0.72	0.729	0.751	1.022	0.965	0.88	0.871	0.805	0.682	0.528
Burton	REM	17.5	0.429	0.36	0.331	0.38	0.323	0.372	0.303	0.331	0.278	0.267	0.334	0.41	1.043	2.567	2.37	2.318	2.229	1.671	1.29	1.339	1.381	1.16	0.821	0.625	0.605	0.568	0.54	0.643	0.706	0.738	0.668	0.82	0.911	0.797	0.606	0.845	1.236	1.145	0.908	0.764	0.9	0.907	0.852	1.309	1.196	0.645	0.592
Burton	REM	20	0.379	0.301	0.265	0.31	0.309	0.269	0.43	0.412	0.222	0.239	0.509	0.66	0.768	2.09	2.717	2.33	2.34	1.846	1.562	1.089	0.582	0.555	0.662	0.857	0.814	0.797	0.874	0.857	0.753	0.637	0.619	0.803	0.744	0.747	0.765	1.084	1.298	1	0.81	0.738	0.807	0.854	0.794	0.802	0.948	0.763	0.894
Burton	REM	22.5	0.389	0.291	0.33	0.286	0.263	0.286	0.468	0.401	0.22	0.205	0.281	0.65	1.349	2.344	2.556	2.396	2.09	2.103	1.818	1.043	1.01	1.069	0.645	0.58	0.782	0.704	0.665	0.882	1.036	0.839	0.767	0.613	0.584	0.703	0.733	1.113	1.106	0.784	0.604	0.641	0.805	1.039	1.018	0.751	1.007	1.127	1.018
Burton	REM	25	0.374	0.251	0.269	0.25	0.208	0.244	0.374	0.333	0.268	0.334	0.423	0.576	0.951	2.098	2.831	2.433	2.006	1.887	1.596	0.918	0.999	1.225	0.818	0.6	0.662	0.617	0.639	0.604	0.716	0.745	0.811	0.826	0.924	0.786	0.87	0.732	0.815	0.883	0.996	0.968	1.053	1.22	1.234	0.812	1.192	1.232	0.93
Burton	REM	27.5	0.362	0.299	0.256	0.169	0.14	0.178	0.207	0.284	0.269	0.425	0.493	0.492	0.939	2.003	2.893	2.079	2.177	2.197	1.776	1.253	0.818	0.772	0.882	0.784	0.65	0.728	0.562	0.686	0.615	0.598	0.673	0.487	0.591	0.633	0.669	0.747	0.911	0.655	0.622	0.83	1.019	0.849	0.717	0.611	0.666	0.715	0.861
Burton	REM	30	0.627	0.405	0.337	0.318	0.197	0.237	0.297	0.286	0.238	0.329	0.325	0.546	1.162	1.676	2.649	2.206	2.638	2.19	1.605	1.241	0.846	0.649	0.635	0.436	0.513	0.569	0.658	0.653	0.472	0.523	0.654	0.746	0.592	0.721	0.716	0.836	0.857	0.807	0.678	0.953	0.857	0.73	0.836	0.869	0.801	0.846	0.831
Burton	REM	32.5	0.49	0.54	0.363	0.396	0.276	0.297	0.38	0.284	0.261	0.345	0.583	0.895	1.316	1.751	1.912	1.873	2.275	1.76	1.192	0.969	0.725	0.683	0.786	0.792	0.683	0.603	0.64	0.673	0.511	0.524	0.709	0.739	0.704	0.889	0.726	0.866	0.912	0.614	0.835	0.983	0.88	0.747	0.878	0.995	0.864	0.664	0.852
Burton	REM	35	0.372	0.407	0.379	0.381	0.269	0.228	0.307	0.295	0.24	0.31	0.662	0.637	1.047	1.969	2.608	2.472	1.716	1.489	1.348	0.832	0.626	0.694	0.519	0.474	0.315	0.422	0.535	0.587	0.598	0.65	0.869	0.755	0.772	0.716	0.528	0.729	0.805	0.63	0.754	0.775	0.69	0.738	0.954	1.043	0.753	0.707	0.825
Burton	REM	37.5	0.693	0.505	0.428	0.345	0.233	0.224	0.299	0.226	0.232	0.225	0.281	0.313	0.895	1.528	2.502	3.13	1.764	1.666	1.278	1.019	1.129	1.163	1.282	1.35	1.143	0.614	0.502	0.62	0.705	0.505	0.835	0.731	0.751	0.963	0.977	0.898	0.832	0.638	0.866	0.91	0.703	1.109	1.076	1.114	1.376	0.945	0.856
Burton	REM	40	0.34	0.339	0.272	0.279	0.202	0.22	0.23	0.272	0.23	0.241	0.263	0.389	1.217	1.371	1.581	2.538	2.629	2.565	2.057	1.145	0.933	0.82	0.986	0.838	0.659	0.391	0.424	0.68	0.579	0.516	0.536	0.621	0.764	1.001	1.102	1.228	1.01	0.748	1.237	1.133	0.683	0.796	0.825	1.109	1.135	0.796	0.944
Lucas	IS	-15	0.868	0.84	1.035	1.054	1.187	1.204	1.263	1.241	1.188	1.173	1.105	1.145	1.397	1.807	2.157	2.068	1.687	1.485	1.419	1.729	1.578	1.493	2.019	2.021	1.59	1.519	1.728	1.884	1.995	1.902	1.993	2.022	1.765	1.63	1.49	2.055	1.67	1.161	1.523	1.509	1.47	1.611	1.688	1.512	1.321	1.34	1.608
Lucas	IS	-12.5	0.932	0.651	0.876	0.989	0.943	0.974	1.085	1.139	1.089	1.066	1.042	1.101	1.54	1.726	1.812	1.7	1.564	1.164	1.181	1.399	1.829	2.063	1.989	1.718	1.499	1.698	1.631	1.455	1.602	1.854	1.532	1.594	1.379	1.671	1.564	1.776	1.651	1.484	1.515	1.749	1.71	1.644	1.487	1.225	1.283	1.042	1.123
Lucas	IS	-10	0.733	0.769	0.851	0.883	1.077	1.161	1.031	0.973	0.906	0.852	0.981	0.956	1.352	2.567	2.189	1.544	1.333	1.081	0.959	1.146	1.435	1.825	1.515	1.227	1.157	1.701	1.837	1.378	1.161	1.45	1.482	1.423	1.542	1.452	1.313	1.5	1.515	1.554	1.409	1.3	1.239	1.242	1.288	1.265	1.16	0.931	1.151
Lucas	IS	-7.5	0.94	0.795	0.713	0.677	0.85	1.004	0.797	0.669	0.961	0.898	0.945	1.205	1.929	2.607	1.936	1.477	1.231	1.193	1.296	0.998	0.99	1.283	1.151	1.044	1.094	1.444	1.588	1.217	1.151	1.255	1.199	1.056	0.992	0.95	1.008	1.206	1.015	1.089	1.195	1.054	0.999	1.226	1.177	1.027	0.956	0.917	1.005
Lucas	IS	-5	0.625	0.466	0.583	0.58	0.648	0.944	0.939	0.931	0.845	0.884	0.991	1.088	1.739	2.215	1.777	1.603	1.439	1.222	1.249	1.155	1.303	1.284	1.217	1.193	1.174	1.222	1.23	1.302	1.334	1.399	1.299	1.334	1.272	1.318	1.351	1.244	1.067	1.025	1.158	1.111	1.113	1.145	1.167	1.123	0.905	0.869	0.971
Lucas	IS	-2.5	0.496	0.374	0.391	0.425	0.503	0.642	0.668	0.569	0.652	0.74	0.683	0.873	1.707	2.586	2.221	1.685	1.289	1.274	1.095	0.935	0.944	0.965	0.885	0.897	0.853	0.745	0.785	0.821	1.081	1.084	1.109	1.048	1.098	1.111	0.949	0.906	0.896	0.96	1.077	1.271	1.056	0.927	1.207	1.199	1.07	0.817	0.742
Lucas	IS	0	0.297	0.297	0.223	0.202	0.307	0.393	0.326	0.304	0.351	0.356	0.392	0.583	1.412	2.733	3.054	1.839	1.021	0.711	0.671	0.691	0.547	0.594	0.649	0.64	0.618	0.565	0.727	0.822	0.856	0.821	0.883	0.851	0.867	0.779	0.659	0.661	0.669	0.743	0.819	0.984	0.969	0.724	0.863	1.047	0.958	0.762	0.703
Lucas	REM	2.5	0.411	0.367	0.304	0.261	0.367	0.456	0.381	0.334	0.311	0.32	0.39	0.604	1.273	2.501	2.789	1.549	0.822	0.56	0.636	0.742	0.681	0.702	0.627	0.624	0.64	0.673	0.734	0.71	0.779	0.677	0.672	0.739	0.679	0.546	0.566	0.841	0.814	0.711	0.778	0.793	0.74	0.715	0.72	0.744	0.749	0.892	0.708
Lucas	REM	5	0.375	0.329	0.298	0.296	0.394	0.508	0.449	0.322	0.327	0.302	0.416	0.773	1.779	2.547	2.512	1.847	1.109	0.726	0.704	0.698	0.69	0.682	0.601	0.545	0.557	0.584	0.557	0.627	0.645	0.715	0.832	0.89	0.735	0.611	0.592	0.803	0.878	0.715	0.708	0.669	0.756	0.8	0.752	0.701	0.691	0.697	0.615
Lucas	REM	7.5	0.218	0.213	0.208	0.251	0.322	0.363	0.326	0.305	0.255	0.293	0.4	0.631	1.431	2.425	2.616	1.824	1.28	0.963	0.663	0.661	0.551	0.57	0.518	0.539	0.528	0.593	0.65	0.669	0.739	0.746	0.675	0.805	0.845	0.747	0.766	0.683	0.753	0.65	0.696	0.715	0.719	0.747	0.709	0.661	0.628	0.679	0.773
Lucas	REM	10	0.331	0.259	0.236	0.236	0.327	0.31	0.251	0.284	0.244	0.278	0.415	0.702	1.127	2.041	2.593	1.985	1.514	1.12	0.963	0.786	0.697	0.617	0.48	0.52	0.614	0.666	0.746	0.77	0.893	0.773	0.724	0.779	0.784	0.81	0.832	0.886	0.798	0.76	0.831	0.923	0.809	0.799	0.741	0.701	0.727	0.733	0.889
Lucas	REM	12.5	0.344	0.313	0.302	0.218	0.284	0.366	0.29	0.283	0.264	0.281	0.376	0.716	1.008	1.443	2.136	2.48	1.978	1.192	1.05	1	1.008	0.98	0.626	0.522	0.661	0.693	0.732	0.838	1.001	0.968	0.938	0.932	0.866	0.787	0.919	0.919	0.793	0.798	0.802	0.939	0.861	0.861	0.827	0.817	0.733	0.745	0.846
Lucas	REM	15	0.321	0.313	0.298	0.251	0.308	0.38	0.307	0.253	0.259	0.249	0.32	0.625	1.008	1.63	1.83	2.526	2.071	1.219	1.272	1.589	1.328	1.047	0.751	0.692	0.671	0.606	0.662	0.692	0.668	0.721	0.793	0.867	0.736	0.717	0.772	0.849	0.887	0.902	0.895	0.882	0.903	0.934	0.852	0.873	0.99	0.908	0.865
Lucas	REM	17.5	0.405	0.35	0.306	0.255	0.356	0.467	0.391	0.325	0.259	0.294	0.433	0.799	1.306	1.689	1.925	2.057	1.801	1.423	1.463	1.554	1.061	0.82	0.757	0.754	0.709	0.615	0.656	0.598	0.672	0.68	0.625	0.676	0.666	0.746	0.706	0.804	0.883	0.996	0.938	0.882	0.803	0.769	0.952	0.91	0.78	0.834	0.786
Lucas	REM	20	0.312	0.337	0.275	0.204	0.322	0.502	0.354	0.265	0.22	0.291	0.404	0.73	1.161	1.592	1.928	2.032	1.621	1.373	1.563	1.415	1.191	1.097	0.824	0.749	0.775	0.701	0.678	0.708	0.658	0.615	0.59	0.678	0.822	0.893	0.779	0.757	0.669	0.762	1.008	0.95	0.921	0.896	0.904	0.93	1.027	0.904	0.757
Lucas	REM	22.5	0.523	0.382	0.318	0.251	0.28	0.369	0.373	0.26	0.21	0.26	0.399	0.685	1.108	1.449	1.898	2.113	1.683	1.455	1.663	1.414	1.256	1.351	1.063	0.98	0.932	0.83	0.636	0.696	0.721	0.66	0.68	0.762	0.762	0.931	0.992	0.97	0.906	1.057	1.128	0.818	0.803	0.852	0.936	0.837	0.957	0.863	0.929
Lucas	REM	25	0.361	0.34	0.334	0.269	0.278	0.341	0.364	0.327	0.245	0.37	0.461	0.595	1.092	1.502	1.714	2.232	2.148	1.727	1.484	1.146	1.106	1.12	0.978	0.802	0.816	0.769	0.644	0.727	0.803	0.881	0.931	0.919	0.815	0.861	0.862	0.935	0.935	0.916	1.053	0.924	0.855	0.754	0.768	0.986	0.852	0.801	0.954
Lucas	REM	27.5	0.453	0.338	0.327	0.29	0.295	0.306	0.299	0.306	0.21	0.392	0.557	0.692	0.894	1.368	1.915	2.258	2.077	1.741	1.442	1.173	1.243	0.961	0.839	1.092	0.919	0.914	0.867	0.804	0.823	1.077	1.095	0.904	0.769	0.701	1.031	1.17	0.988	0.933	1.016	0.942	0.785	0.843	0.922	0.859	0.798	0.885	0.948
Lucas	REM	30	0.417	0.418	0.319	0.201	0.241	0.29	0.278	0.214	0.224	0.324	0.43	0.635	1.224	1.631	1.955	1.827	1.878	2.101	1.889	1.599	1.345	1.312	1.327	1.143	0.716	0.593	0.683	0.691	0.647	0.805	0.885	0.742	0.726	0.764	0.873	1.048	0.957	0.968	0.947	0.905	0.82	0.941	0.957	1.26	0.97	0.938	0.795
Lucas	REM	32.5	0.381	0.43	0.321	0.261	0.316	0.361	0.332	0.256	0.264	0.305	0.453	0.708	1.22	1.395	1.434	2.077	2.422	2.261	1.697	1.524	1.199	1.008	0.817	0.759	0.583	0.535	0.538	0.578	0.754	0.824	0.826	0.836	0.734	0.811	0.866	0.913	0.898	0.828	0.985	0.879	0.777	0.884	0.85	1.005	0.713	0.83	0.78
Lucas	REM	35	0.527	0.469	0.332	0.236	0.29	0.295	0.318	0.253	0.237	0.296	0.467	0.749	0.894	1.031	1.691	2.635	2.579	2.037	1.709	1.741	1.548	1.264	1.048	0.913	0.861	0.675	0.554	0.701	0.727	0.753	0.833	1.016	1.018	1.025	0.991	1.121	0.953	0.954	0.923	0.89	0.842	0.853	0.835	0.77	0.883	0.856	0.863
Lucas	REM	37.5	0.377	0.396	0.342	0.302	0.27	0.273	0.283	0.246	0.257	0.286	0.394	0.501	0.772	1.029	2.01	2.47	2.876	2.412	1.65	1.758	1.56	1.184	0.982	0.841	0.962	0.636	0.564	0.701	0.71	0.795	0.826	0.927	1.001	1.106	1.172	0.979	0.932	1.027	0.965	0.911	0.826	0.738	0.915	1.031	0.875	0.909	0.792
Lucas	REM	40	0.321	0.334	0.264	0.248	0.288	0.307	0.31	0.263	0.207	0.268	0.337	0.34	0.554	1.154	2.17	2.814	2.644	2.232	1.566	1.35	1.395	1.085	0.803	0.537	0.601	0.551	0.445	0.477	0.559	0.641	0.715	0.816	0.954	0.86	0.764	0.837	0.908	0.787	0.8	0.918	0.75	0.859	0.842	0.759	0.808	0.844	0.783
[truncated: 4 more columns]

## Sheet: Supplementary_Figure_3c_bottom
#	state	time	p-wave freq
0	IS	-15	0
0	IS	-12.5	0
0	IS	-10	0
0	IS	-7.5	0
0	IS	-5	0
0	IS	-2.5	0
0	IS	0	0
0	REM	2.5	0
0	REM	5	1
0	REM	7.5	0
0	REM	10	0
0	REM	12.5	0
0	REM	15	1
0	REM	17.5	0
0	REM	20	0
0	REM	22.5	0
0	REM	25	0
0	REM	27.5	0
0	REM	30	1
0	REM	32.5	0
0	REM	35	0
0	REM	37.5	0
0	REM	40	0
1	IS	-15	0
1	IS	-12.5	0
1	IS	-10	0
1	IS	-7.5	0
1	IS	-5	0
1	IS	-2.5	0
1	IS	0	0
1	REM	2.5	0
1	REM	5	2
1	REM	7.5	0
1	REM	10	0
1	REM	12.5	1
1	REM	15	1
1	REM	17.5	0
1	REM	20	0
1	REM	22.5	0
1	REM	25	0
1	REM	27.5	0
1	REM	30	0
1	REM	32.5	0
1	REM	35	1
1	REM	37.5	2
1	REM	40	4
2	IS	-15	0
2	IS	-12.5	0
2	IS	-10	0
2	IS	-7.5	0
2	IS	-5	0
2	IS	-2.5	0
2	IS	0	1
2	REM	2.5	0
2	REM	5	0
2	REM	7.5	0
2	REM	10	0
2	REM	12.5	0
2	REM	15	0
2	REM	17.5	0
2	REM	20	2
2	REM	22.5	2
2	REM	25	2
2	REM	27.5	3
2	REM	30	0
2	REM	32.5	0
2	REM	35	0
2	REM	37.5	0
2	REM	40	0
3	IS	-15	0
3	IS	-12.5	0
3	IS	-10	0
3	IS	-7.5	0
3	IS	-5	0
3	IS	-2.5	0
3	IS	0	1
3	REM	2.5	0
3	REM	5	2
3	REM	7.5	1
3	REM	10	1
3	REM	12.5	0
3	REM	15	1
3	REM	17.5	5
3	REM	20	1
3	REM	22.5	0
3	REM	25	1
3	REM	27.5	0
3	REM	30	0
3	REM	32.5	1
3	REM	35	2
3	REM	37.5	3
3	REM	40	1
4	IS	-15	0
4	IS	-12.5	0
4	IS	-10	0
4	IS	-7.5	0
4	IS	-5	0
4	IS	-2.5	0
4	IS	0	0
4	REM	2.5	0
4	REM	5	0
4	REM	7.5	0
4	REM	10	0
4	REM	12.5	0
4	REM	15	0
4	REM	17.5	0
4	REM	20	0
4	REM	22.5	0
4	REM	25	0
4	REM	27.5	0
4	REM	30	0
4	REM	32.5	2
4	REM	35	1
4	REM	37.5	2
4	REM	40	0
5	IS	-15	0
5	IS	-12.5	0
5	IS	-10	0
5	IS	-7.5	0
5	IS	-5	0
5	IS	-2.5	0
5	IS	0	0
5	REM	2.5	0
5	REM	5	0
5	REM	7.5	2
5	REM	10	2
5	REM	12.5	0
5	REM	15	0
5	REM	17.5	0
5	REM	20	0
5	REM	22.5	2
5	REM	25	2
5	REM	27.5	2
5	REM	30	3
5	REM	32.5	0
5	REM	35	2
5	REM	37.5	0
5	REM	40	5
6	IS	-15	0
6	IS	-12.5	0
6	IS	-10	0
6	IS	-7.5	0
6	IS	-5	0
6	IS	-2.5	0
6	IS	0	0
6	REM	2.5	0
6	REM	5	0
6	REM	7.5	0
6	REM	10	0
6	REM	12.5	1
6	REM	15	0
6	REM	17.5	0
6	REM	20	0
6	REM	22.5	1
6	REM	25	0
6	REM	27.5	0
6	REM	30	0
6	REM	32.5	0
6	REM	35	0
6	REM	37.5	0
6	REM	40	0
7	IS	-15	0
7	IS	-12.5	0
7	IS	-10	0
7	IS	-7.5	0
7	IS	-5	0
7	IS	-2.5	0
7	IS	0	0
7	REM	2.5	0
7	REM	5	0
7	REM	7.5	0
7	REM	10	0
7	REM	12.5	0
7	REM	15	0
7	REM	17.5	0
7	REM	20	0
7	REM	22.5	0
7	REM	25	0
7	REM	27.5	0
7	REM	30	0
7	REM	32.5	1
7	REM	35	1
7	REM	37.5	0
7	REM	40	0
8	IS	-15	1
8	IS	-12.5	1
8	IS	-10	0
8	IS	-7.5	1
8	IS	-5	1
8	IS	-2.5	0
8	IS	0	0
8	REM	2.5	1
8	REM	5	1
8	REM	7.5	0
8	REM	10	0
8	REM	12.5	0
8	REM	15	0
8	REM	17.5	0
8	REM	20	2
8	REM	22.5	0
8	REM	25	1
8	REM	27.5	1
8	REM	30	0
8	REM	32.5	1
8	REM	35	1
8	REM	37.5	2
8	REM	40	1
9	IS	-15	0
9	IS	-12.5	0
9	IS	-10	0
9	IS	-7.5	0
9	IS	-5	2
9	IS	-2.5	0
9	IS	0	0
9	REM	2.5	0
9	REM	5	0
9	REM	7.5	0
9	REM	10	0
9	REM	12.5	0
9	REM	15	0
9	REM	17.5	1
9	REM	20	0
9	REM	22.5	1
9	REM	25	1
9	REM	27.5	0
9	REM	30	0
9	REM	32.5	0
9	REM	35	0
9	REM	37.5	4
9	REM	40	0
10	IS	-15	0
10	IS	-12.5	0
10	IS	-10	0
10	IS	-7.5	0
10	IS	-5	0
10	IS	-2.5	0
10	IS	0	0
10	REM	2.5	0
10	REM	5	0
10	REM	7.5	1
10	REM	10	1
10	REM	12.5	1
10	REM	15	1
10	REM	17.5	0
10	REM	20	0
10	REM	22.5	0
10	REM	25	3
10	REM	27.5	0
10	REM	30	1
10	REM	32.5	0
10	REM	35	0
10	REM	37.5	0
10	REM	40	0
11	IS	-15	0
11	IS	-12.5	0
11	IS	-10	0
11	IS	-7.5	0
11	IS	-5	0
11	IS	-2.5	0
11	IS	0	0
11	REM	2.5	0
11	REM	5	0
11	REM	7.5	0
11	REM	10	0
11	REM	12.5	0
11	REM	15	0
11	REM	17.5	0
11	REM	20	0
11	REM	22.5	0
11	REM	25	0
11	REM	27.5	0
11	REM	30	0
11	REM	32.5	0
11	REM	35	0
11	REM	37.5	0
11	REM	40	0
12	IS	-15	0
12	IS	-12.5	0
12	IS	-10	0
12	IS	-7.5	0
12	IS	-5	0
12	IS	-2.5	0
12	IS	0	0
12	REM	2.5	1
12	REM	5	0
12	REM	7.5	1
12	REM	10	0
12	REM	12.5	0
12	REM	15	0
12	REM	17.5	3
12	REM	20	0
12	REM	22.5	0
12	REM	25	1
12	REM	27.5	0
12	REM	30	0
12	REM	32.5	1
12	REM	35	0
12	REM	37.5	1
12	REM	40	0
13	IS	-15	0
13	IS	-12.5	0
13	IS	-10	0
13	IS	-7.5	0
13	IS	-5	0
13	IS	-2.5	0
13	IS	0	0
13	REM	2.5	0
13	REM	5	0
13	REM	7.5	0
13	REM	10	2
13	REM	12.5	0
13	REM	15	1
13	REM	17.5	0
13	REM	20	0
13	REM	22.5	1
13	REM	25	1
13	REM	27.5	1
13	REM	30	0
13	REM	32.5	1
13	REM	35	0
13	REM	37.5	2
13	REM	40	1
14	IS	-15	0
14	IS	-12.5	0
14	IS	-10	0
14	IS	-7.5	0
14	IS	-5	0
14	IS	-2.5	0
14	IS	0	0
14	REM	2.5	0
14	REM	5	0
14	REM	7.5	0
14	REM	10	1
14	REM	12.5	0
14	REM	15	1
14	REM	17.5	0
14	REM	20	0
14	REM	22.5	0
14	REM	25	0
14	REM	27.5	0
14	REM	30	0
14	REM	32.5	0
14	REM	35	0
14	REM	37.5	0
14	REM	40	0
15	IS	-15	0
15	IS	-12.5	0
15	IS	-10	0
15	IS	-7.5	1
15	IS	-5	0
15	IS	-2.5	0
15	IS	0	0
15	REM	2.5	1
15	REM	5	0
15	REM	7.5	0
15	REM	10	0
15	REM	12.5	1
15	REM	15	0
15	REM	17.5	0
15	REM	20	0
15	REM	22.5	0
15	REM	25	4
15	REM	27.5	1
15	REM	30	0
15	REM	32.5	2
15	REM	35	2
15	REM	37.5	0
15	REM	40	0
16	IS	-15	0
16	IS	-12.5	0
16	IS	-10	0
16	IS	-7.5	0
16	IS	-5	0
16	IS	-2.5	0
16	IS	0	0
16	REM	2.5	0
16	REM	5	0
16	REM	7.5	0
16	REM	10	0
16	REM	12.5	0
16	REM	15	0
16	REM	17.5	0
16	REM	20	0
16	REM	22.5	1
16	REM	25	1
16	REM	27.5	1
16	REM	30	0
16	REM	32.5	0
16	REM	35	1
16	REM	37.5	0
16	REM	40	0
17	IS	-15	0
17	IS	-12.5	0
17	IS	-10	0
17	IS	-7.5	0
17	IS	-5	0
17	IS	-2.5	0
17	IS	0	0
17	REM	2.5	0
17	REM	5	0
17	REM	7.5	0
17	REM	10	0
17	REM	12.5	0
17	REM	15	0
17	REM	17.5	0
17	REM	20	1
17	REM	22.5	1
17	REM	25	1
17	REM	27.5	0
17	REM	30	1
17	REM	32.5	0
17	REM	35	1
17	REM	37.5	0
17	REM	40	0
18	IS	-15	0
18	IS	-12.5	0
18	IS	-10	0
18	IS	-7.5	0
18	IS	-5	0
18	IS	-2.5	0
18	IS	0	0
18	REM	2.5	0
18	REM	5	0
18	REM	7.5	0
18	REM	10	0
18	REM	12.5	0
18	REM	15	2
18	REM	17.5	0
18	REM	20	1
18	REM	22.5	0
18	REM	25	0
18	REM	27.5	1
18	REM	30	0
18	REM	32.5	2
18	REM	35	1
18	REM	37.5	0
18	REM	40	1
19	IS	-15	0
19	IS	-12.5	0
19	IS	-10	0
19	IS	-7.5	0
19	IS	-5	0
19	IS	-2.5	0
19	IS	0	0
19	REM	2.5	0
19	REM	5	0
19	REM	7.5	0
19	REM	10	0
19	REM	12.5	0
19	REM	15	0
19	REM	17.5	1
19	REM	20	0
19	REM	22.5	0
19	REM	25	1
19	REM	27.5	0
19	REM	30	0
19	REM	32.5	0
19	REM	35	0
19	REM	37.5	1
19	REM	40	1
20	IS	-15	0
20	IS	-12.5	0
20	IS	-10	0
20	IS	-7.5	0
20	IS	-5	0
20	IS	-2.5	0
20	IS	0	0
20	REM	2.5	0
20	REM	5	1
20	REM	7.5	1
20	REM	10	1
20	REM	12.5	0
20	REM	15	1
20	REM	17.5	0
20	REM	20	0
20	REM	22.5	0
20	REM	25	0
20	REM	27.5	0
20	REM	30	0
20	REM	32.5	1
20	REM	35	0
20	REM	37.5	3
20	REM	40	0
21	IS	-15	0
21	IS	-12.5	0
21	IS	-10	0
21	IS	-7.5	0
21	IS	-5	0
21	IS	-2.5	0
21	IS	0	0
21	REM	2.5	1
21	REM	5	0
21	REM	7.5	0
21	REM	10	1
21	REM	12.5	0
21	REM	15	0
21	REM	17.5	0
21	REM	20	0
21	REM	22.5	0
21	REM	25	0
21	REM	27.5	0
21	REM	30	0
21	REM	32.5	0
21	REM	35	0
21	REM	37.5	0
21	REM	40	0
22	IS	-15	0
22	IS	-12.5	0
22	IS	-10	0
22	IS	-7.5	0
22	IS	-5	0
22	IS	-2.5	0
22	IS	0	0
22	REM	2.5	0
22	REM	5	0
22	REM	7.5	0
22	REM	10	1
22	REM	12.5	0
22	REM	15	0
22	REM	17.5	0
22	REM	20	1
22	REM	22.5	0
22	REM	25	0
22	REM	27.5	0
22	REM	30	0
22	REM	32.5	0
22	REM	35	2
22	REM	37.5	1
22	REM	40	0
23	IS	-15	0
23	IS	-12.5	0
23	IS	-10	0
23	IS	-7.5	0
23	IS	-5	0
23	IS	-2.5	0
23	IS	0	0
23	REM	2.5	0
23	REM	5	0
23	REM	7.5	0
23	REM	10	1
23	REM	12.5	2
23	REM	15	1
23	REM	17.5	0
23	REM	20	0
23	REM	22.5	0
23	REM	25	1
23	REM	27.5	1
23	REM	30	0
23	REM	32.5	0
23	REM	35	1
23	REM	37.5	0
23	REM	40	0
24	IS	-15	0
24	IS	-12.5	0
24	IS	-10	0
24	IS	-7.5	0
24	IS	-5	0
24	IS	-2.5	0
24	IS	0	0
24	REM	2.5	0
24	REM	5	0
24	REM	7.5	0
24	REM	10	0
24	REM	12.5	1
24	REM	15	2
24	REM	17.5	0
24	REM	20	0
24	REM	22.5	1
24	REM	25	1
24	REM	27.5	0
24	REM	30	1
24	REM	32.5	1
24	REM	35	1
24	REM	37.5	0
24	REM	40	1
25	IS	-15	0
25	IS	-12.5	0
25	IS	-10	0
25	IS	-7.5	0
25	IS	-5	0
25	IS	-2.5	0
25	IS	0	0
25	REM	2.5	0
25	REM	5	0
25	REM	7.5	2
25	REM	10	2
25	REM	12.5	0
25	REM	15	1
25	REM	17.5	0
25	REM	20	1
25	REM	22.5	0
25	REM	25	0
25	REM	27.5	1
25	REM	30	1
25	REM	32.5	0
25	REM	35	0
25	REM	37.5	0
25	REM	40	0
26	IS	-15	0
26	IS	-12.5	0
26	IS	-10	0
26	IS	-7.5	0
26	IS	-5	0
26	IS	-2.5	0
26	IS	0	0
26	REM	2.5	0
26	REM	5	0
26	REM	7.5	0
26	REM	10	0
26	REM	12.5	0
26	REM	15	0
26	REM	17.5	0
26	REM	20	0
26	REM	22.5	2
26	REM	25	0
26	REM	27.5	0
26	REM	30	0
26	REM	32.5	0
26	REM	35	0
26	REM	37.5	0
26	REM	40	0
27	IS	-15	0
27	IS	-12.5	0
27	IS	-10	0
27	IS	-7.5	1
27	IS	-5	0
27	IS	-2.5	0
27	IS	0	0
27	REM	2.5	0
27	REM	5	0
27	REM	7.5	4
27	REM	10	0
27	REM	12.5	0
27	REM	15	1
27	REM	17.5	0
27	REM	20	0
27	REM	22.5	2
27	REM	25	2
27	REM	27.5	2
27	REM	30	4
27	REM	32.5	2
27	REM	35	0
27	REM	37.5	0
27	REM	40	1
28	IS	-15	0
28	IS	-12.5	0
28	IS	-10	0
28	IS	-7.5	0
28	IS	-5	0
28	IS	-2.5	0
28	IS	0	0
28	REM	2.5	1
28	REM	5	0
28	REM	7.5	0
28	REM	10	0
28	REM	12.5	2
28	REM	15	0
28	REM	17.5	1
28	REM	20	2
28	REM	22.5	1
28	REM	25	2
28	REM	27.5	0
28	REM	30	0
28	REM	32.5	3
28	REM	35	2
28	REM	37.5	3
28	REM	40	1
29	IS	-15	0
29	IS	-12.5	0
29	IS	-10	0
29	IS	-7.5	0
29	IS	-5	0
29	IS	-2.5	0
29	IS	0	0
29	REM	2.5	0
29	REM	5	0
29	REM	7.5	1
29	REM	10	1
29	REM	12.5	2
29	REM	15	0
29	REM	17.5	0
29	REM	20	0
29	REM	22.5	0
29	REM	25	1
29	REM	27.5	1
29	REM	30	1
29	REM	32.5	0
29	REM	35	0
29	REM	37.5	0
29	REM	40	1
30	IS	-15	0
30	IS	-12.5	0
30	IS	-10	0
30	IS	-7.5	0
30	IS	-5	1
30	IS	-2.5	0
30	IS	0	0
30	REM	2.5	0
30	REM	5	0
30	REM	7.5	0
30	REM	10	0
30	REM	12.5	0
30	REM	15	0
30	REM	17.5	0
30	REM	20	0
30	REM	22.5	0
30	REM	25	0
30	REM	27.5	0
30	REM	30	0
30	REM	32.5	0
30	REM	35	0
30	REM	37.5	2
30	REM	40	0
31	IS	-15	0
31	IS	-12.5	0
31	IS	-10	0
31	IS	-7.5	0
31	IS	-5	0
31	IS	-2.5	0
31	IS	0	1
31	REM	2.5	2
31	REM	5	0
31	REM	7.5	2
31	REM	10	0
31	REM	12.5	1
31	REM	15	2
31	REM	17.5	1
31	REM	20	1
31	REM	22.5	2
31	REM	25	1
31	REM	27.5	0
31	REM	30	0
31	REM	32.5	0
31	REM	35	3
31	REM	37.5	0
31	REM	40	1
32	IS	-15	0
32	IS	-12.5	0
32	IS	-10	0
32	IS	-7.5	0
32	IS	-5	0
32	IS	-2.5	1
32	IS	0	0
32	REM	2.5	1
32	REM	5	1
32	REM	7.5	1
32	REM	10	1
32	REM	12.5	0
32	REM	15	0
32	REM	17.5	1
32	REM	20	0
32	REM	22.5	0
32	REM	25	1
32	REM	27.5	0
32	REM	30	0
32	REM	32.5	0
32	REM	35	0
32	REM	37.5	0
32	REM	40	2
33	IS	-15	0
33	IS	-12.5	0
33	IS	-10	0
33	IS	-7.5	0
33	IS	-5	1
33	IS	-2.5	2
33	IS	0	1
33	REM	2.5	0
33	REM	5	0
33	REM	7.5	0
33	REM	10	0
33	REM	12.5	0
33	REM	15	0
33	REM	17.5	0
33	REM	20	1
33	REM	22.5	0
33	REM	25	0
33	REM	27.5	1
33	REM	30	0
33	REM	32.5	1
33	REM	35	2
33	REM	37.5	0
33	REM	40	0
34	IS	-15	0
34	IS	-12.5	0
34	IS	-10	1
34	IS	-7.5	2
34	IS	-5	0
34	IS	-2.5	0
34	IS	0	0
34	REM	2.5	2
34	REM	5	1
34	REM	7.5	1
34	REM	10	1
34	REM	12.5	0
34	REM	15	0
34	REM	17.5	0
34	REM	20	0
34	REM	22.5	1
34	REM	25	1
34	REM	27.5	1
34	REM	30	0
34	REM	32.5	0
34	REM	35	0
34	REM	37.5	0
34	REM	40	1
35	IS	-15	0
35	IS	-12.5	0
35	IS	-10	0
35	IS	-7.5	0
35	IS	-5	0
35	IS	-2.5	2
35	IS	0	2
35	REM	2.5	1
35	REM	5	0
35	REM	7.5	1
35	REM	10	1
35	REM	12.5	0
35	REM	15	1
35	REM	17.5	1
35	REM	20	1
35	REM	22.5	0
35	REM	25	0
35	REM	27.5	2
35	REM	30	0
35	REM	32.5	1
35	REM	35	2
35	REM	37.5	2
35	REM	40	0
36	IS	-15	0
36	IS	-12.5	0
36	IS	-10	1
36	IS	-7.5	0
36	IS	-5	0
36	IS	-2.5	2
36	IS	0	0
36	REM	2.5	0
36	REM	5	0
36	REM	7.5	0
36	REM	10	1
36	REM	12.5	0
36	REM	15	0
36	REM	17.5	0
36	REM	20	0
36	REM	22.5	0
36	REM	25	0
36	REM	27.5	0
36	REM	30	2
36	REM	32.5	1
36	REM	35	0
36	REM	37.5	0
36	REM	40	0
37	IS	-15	0
37	IS	-12.5	0
37	IS	-10	0
37	IS	-7.5	0
37	IS	-5	0
37	IS	-2.5	0
37	IS	0	0
37	REM	2.5	0
37	REM	5	0
37	REM	7.5	0
37	REM	10	0
37	REM	12.5	0
37	REM	15	1
37	REM	17.5	0
37	REM	20	0
37	REM	22.5	0
37	REM	25	2
37	REM	27.5	0
37	REM	30	0
37	REM	32.5	2
37	REM	35	0
37	REM	37.5	1
37	REM	40	1
38	IS	-15	0
38	IS	-12.5	0
38	IS	-10	0
38	IS	-7.5	0
38	IS	-5	0
38	IS	-2.5	0
38	IS	0	0
38	REM	2.5	0
38	REM	5	0
38	REM	7.5	1
38	REM	10	0
38	REM	12.5	1
38	REM	15	0
38	REM	17.5	1
38	REM	20	0
38	REM	22.5	0
38	REM	25	1
38	REM	27.5	2
38	REM	30	0
38	REM	32.5	0
38	REM	35	0
38	REM	37.5	0
38	REM	40	0
39	IS	-15	0
39	IS	-12.5	0
39	IS	-10	0
39	IS	-7.5	1
39	IS	-5	1
39	IS	-2.5	0
39	IS	0	0
39	REM	2.5	0
39	REM	5	1
39	REM	7.5	0
39	REM	10	1
39	REM	12.5	0
39	REM	15	0
39	REM	17.5	0
39	REM	20	0
39	REM	22.5	0
39	REM	25	0
39	REM	27.5	0
39	REM	30	0
39	REM	32.5	0
39	REM	35	0
39	REM	37.5	0
39	REM	40	0
40	IS	-15	0
40	IS	-12.5	0
40	IS	-10	1
40	IS	-7.5	0
40	IS	-5	0
40	IS	-2.5	0
40	IS	0	3
40	REM	2.5	0
40	REM	5	1
40	REM	7.5	1
40	REM	10	1
40	REM	12.5	1
40	REM	15	0
40	REM	17.5	0
40	REM	20	0
40	REM	22.5	0
40	REM	25	0
40	REM	27.5	0
40	REM	30	0
40	REM	32.5	0
40	REM	35	1
40	REM	37.5	1
40	REM	40	0
41	IS	-15	0
41	IS	-12.5	0
41	IS	-10	0
41	IS	-7.5	0
41	IS	-5	0
41	IS	-2.5	0
41	IS	0	0
41	REM	2.5	0
41	REM	5	0
41	REM	7.5	0
41	REM	10	0
41	REM	12.5	0
41	REM	15	0
41	REM	17.5	0
41	REM	20	0
41	REM	22.5	0
41	REM	25	0
41	REM	27.5	0
41	REM	30	0
41	REM	32.5	0
41	REM	35	0
41	REM	37.5	0
41	REM	40	0
42	IS	-15	0
42	IS	-12.5	0
42	IS	-10	0
42	IS	-7.5	0
42	IS	-5	0
42	IS	-2.5	0
42	IS	0	0
42	REM	2.5	0
42	REM	5	0
42	REM	7.5	1
42	REM	10	0
42	REM	12.5	0
42	REM	15	0
42	REM	17.5	1
42	REM	20	0
42	REM	22.5	0
42	REM	25	1
42	REM	27.5	1
42	REM	30	3
42	REM	32.5	0
42	REM	35	0
42	REM	37.5	0
42	REM	40	0
43	IS	-15	0
43	IS	-12.5	1
43	IS	-10	1
43	IS	-7.5	0
43	IS	-5	1
43	IS	-2.5	0
43	IS	0	0
43	REM	2.5	0
43	REM	5	0
43	REM	7.5	1
43	REM	10	0
43	REM	12.5	0
43	REM	15	0
43	REM	17.5	0
43	REM	20	0
43	REM	22.5	0
43	REM	25	0
43	REM	27.5	1
43	REM	30	0
43	REM	32.5	1
43	REM	35	0
43	REM	37.5	0
43	REM	40	1
44	IS	-15	0
44	IS	-12.5	0
44	IS	-10	0
44	IS	-7.5	0
44	IS	-5	0
44	IS	-2.5	0
44	IS	0	0
44	REM	2.5	0
44	REM	5	0
44	REM	7.5	0
44	REM	10	0
44	REM	12.5	0
44	REM	15	0
44	REM	17.5	0
44	REM	20	0
44	REM	22.5	1
44	REM	25	0
44	REM	27.5	0
44	REM	30	1
44	REM	32.5	0
44	REM	35	0
44	REM	37.5	0
44	REM	40	0
45	IS	-15	0
45	IS	-12.5	0
45	IS	-10	0
45	IS	-7.5	0
45	IS	-5	0
45	IS	-2.5	0
45	IS	0	0
45	REM	2.5	0
45	REM	5	1
45	REM	7.5	0
45	REM	10	0
45	REM	12.5	1
45	REM	15	0
45	REM	17.5	0
45	REM	20	0
45	REM	22.5	1
45	REM	25	2
45	REM	27.5	3
45	REM	30	0
45	REM	32.5	0
45	REM	35	0
45	REM	37.5	0
45	REM	40	0
46	IS	-15	0
46	IS	-12.5	0
46	IS	-10	0
46	IS	-7.5	0
46	IS	-5	1
46	IS	-2.5	1
46	IS	0	0
46	REM	2.5	0
46	REM	5	0
46	REM	7.5	0
46	REM	10	0
46	REM	12.5	0
46	REM	15	1
46	REM	17.5	2
46	REM	20	0
46	REM	22.5	1
46	REM	25	1
46	REM	27.5	4
46	REM	30	3
46	REM	32.5	2
46	REM	35	1
46	REM	37.5	0
46	REM	40	3
47	IS	-15	0
47	IS	-12.5	0
47	IS	-10	0
47	IS	-7.5	0
47	IS	-5	0
47	IS	-2.5	0
47	IS	0	0
47	REM	2.5	0
47	REM	5	0
47	REM	7.5	0
47	REM	10	0
47	REM	12.5	1
47	REM	15	1
47	REM	17.5	1
47	REM	20	0
47	REM	22.5	0
47	REM	25	0
47	REM	27.5	0
47	REM	30	1
47	REM	32.5	0
47	REM	35	0
47	REM	37.5	1
47	REM	40	1
48	IS	-15	0
48	IS	-12.5	0
48	IS	-10	0
48	IS	-7.5	1
48	IS	-5	0
48	IS	-2.5	0
48	IS	0	0
48	REM	2.5	0
48	REM	5	0
48	REM	7.5	0
48	REM	10	0
48	REM	12.5	0
48	REM	15	0
48	REM	17.5	0
48	REM	20	0
48	REM	22.5	1
48	REM	25	0
48	REM	27.5	0
48	REM	30	1
48	REM	32.5	1
48	REM	35	1
48	REM	37.5	0
48	REM	40	0
49	IS	-15	0
49	IS	-12.5	0
49	IS	-10	0
49	IS	-7.5	0
49	IS	-5	1
49	IS	-2.5	0
49	IS	0	0
49	REM	2.5	0
49	REM	5	0
49	REM	7.5	2
49	REM	10	0
49	REM	12.5	1
49	REM	15	0
49	REM	17.5	0
49	REM	20	0
49	REM	22.5	0
49	REM	25	0
49	REM	27.5	0
49	REM	30	0
49	REM	32.5	0
49	REM	35	1
49	REM	37.5	0
49	REM	40	1
50	IS	-15	0
50	IS	-12.5	0
50	IS	-10	0
50	IS	-7.5	0
50	IS	-5	0
50	IS	-2.5	0
50	IS	0	0
50	REM	2.5	0
50	REM	5	0
50	REM	7.5	0
50	REM	10	0
50	REM	12.5	0
50	REM	15	0
50	REM	17.5	0
50	REM	20	0
50	REM	22.5	0
50	REM	25	1
50	REM	27.5	0
50	REM	30	0
50	REM	32.5	0
50	REM	35	1
50	REM	37.5	1
50	REM	40	1
51	IS	-15	0
51	IS	-12.5	0
51	IS	-10	0
51	IS	-7.5	0
51	IS	-5	0
51	IS	-2.5	0
51	IS	0	0
51	REM	2.5	0
51	REM	5	0
51	REM	7.5	0
51	REM	10	0
51	REM	12.5	0
51	REM	15	0
51	REM	17.5	0
51	REM	20	1
51	REM	22.5	1
51	REM	25	0
51	REM	27.5	0
51	REM	30	2
51	REM	32.5	0
51	REM	35	2
51	REM	37.5	0
51	REM	40	2
52	IS	-15	0
52	IS	-12.5	0
52	IS	-10	0
52	IS	-7.5	0
52	IS	-5	0
52	IS	-2.5	0
52	IS	0	0
52	REM	2.5	0
52	REM	5	0
52	REM	7.5	0
52	REM	10	0
52	REM	12.5	0
52	REM	15	0
52	REM	17.5	0
52	REM	20	0
52	REM	22.5	0
52	REM	25	0
52	REM	27.5	0
52	REM	30	0
52	REM	32.5	0
52	REM	35	2
52	REM	37.5	3
52	REM	40	0
53	IS	-15	0
53	IS	-12.5	0
53	IS	-10	0
53	IS	-7.5	0
53	IS	-5	0
53	IS	-2.5	0
53	IS	0	0
53	REM	2.5	0
53	REM	5	0
53	REM	7.5	0
53	REM	10	0
53	REM	12.5	0
53	REM	15	0
53	REM	17.5	0
53	REM	20	1
53	REM	22.5	0
53	REM	25	0
53	REM	27.5	0
53	REM	30	0
53	REM	32.5	0
53	REM	35	1
53	REM	37.5	0
53	REM	40	1
54	IS	-15	0
54	IS	-12.5	0
54	IS	-10	0
54	IS	-7.5	0
54	IS	-5	0
54	IS	-2.5	0
54	IS	0	0
54	REM	2.5	0
54	REM	5	0
54	REM	7.5	0
54	REM	10	1
54	REM	12.5	1
54	REM	15	0
54	REM	17.5	0
54	REM	20	1
54	REM	22.5	1
54	REM	25	0
54	REM	27.5	1
54	REM	30	1
54	REM	32.5	2
54	REM	35	1
54	REM	37.5	0
54	REM	40	0
55	IS	-15	0
55	IS	-12.5	0
55	IS	-10	0
55	IS	-7.5	0
55	IS	-5	1
55	IS	-2.5	0
55	IS	0	0
55	REM	2.5	0
55	REM	5	0
55	REM	7.5	0
55	REM	10	0
55	REM	12.5	0
55	REM	15	0
55	REM	17.5	0
55	REM	20	0
55	REM	22.5	3
55	REM	25	0
55	REM	27.5	2
55	REM	30	2
55	REM	32.5	0
55	REM	35	1
55	REM	37.5	2
55	REM	40	3
56	IS	-15	0
56	IS	-12.5	0
56	IS	-10	0
56	IS	-7.5	0
56	IS	-5	0
56	IS	-2.5	0
56	IS	0	0
56	REM	2.5	0
56	REM	5	0
56	REM	7.5	0
56	REM	10	1
56	REM	12.5	0
56	REM	15	0
56	REM	17.5	2
56	REM	20	0
56	REM	22.5	0
56	REM	25	0
56	REM	27.5	0
56	REM	30	0
56	REM	32.5	0
56	REM	35	0
56	REM	37.5	1
56	REM	40	1
57	IS	-15	1
57	IS	-12.5	1
57	IS	-10	0
57	IS	-7.5	0
57	IS	-5	0
57	IS	-2.5	0
57	IS	0	0
57	REM	2.5	1
57	REM	5	1
57	REM	7.5	4
57	REM	10	6
57	REM	12.5	0
57	REM	15	1
57	REM	17.5	2
57	REM	20	2
57	REM	22.5	0
57	REM	25	2
57	REM	27.5	2
57	REM	30	4
57	REM	32.5	0
57	REM	35	0
57	REM	37.5	0
57	REM	40	1
58	IS	-15	0
58	IS	-12.5	0
58	IS	-10	0
58	IS	-7.5	0
58	IS	-5	0
58	IS	-2.5	0
58	IS	0	1
58	REM	2.5	0
58	REM	5	0
58	REM	7.5	0
58	REM	10	1
58	REM	12.5	1
58	REM	15	0
58	REM	17.5	2
58	REM	20	0
58	REM	22.5	0
58	REM	25	0
58	REM	27.5	0
58	REM	30	2
58	REM	32.5	1
58	REM	35	0
58	REM	37.5	0
58	REM	40	0
59	IS	-15	0
59	IS	-12.5	0
59	IS	-10	1
59	IS	-7.5	0
59	IS	-5	0
59	IS	-2.5	1
59	IS	0	0
59	REM	2.5	0
59	REM	5	1
59	REM	7.5	0
59	REM	10	0
59	REM	12.5	0
59	REM	15	0
59	REM	17.5	1
59	REM	20	0
59	REM	22.5	1
59	REM	25	3
59	REM	27.5	0
59	REM	30	1
59	REM	32.5	0
59	REM	35	0
59	REM	37.5	3
59	REM	40	0
60	IS	-15	0
60	IS	-12.5	0
60	IS	-10	0
60	IS	-7.5	0
60	IS	-5	0
60	IS	-2.5	1
60	IS	0	0
60	REM	2.5	0
60	REM	5	1
60	REM	7.5	1
60	REM	10	0
60	REM	12.5	1
60	REM	15	0
60	REM	17.5	0
60	REM	20	1
60	REM	22.5	1
60	REM	25	1
60	REM	27.5	0
60	REM	30	0
60	REM	32.5	0
60	REM	35	1
60	REM	37.5	0
60	REM	40	0
61	IS	-15	0
61	IS	-12.5	0
61	IS	-10	0
61	IS	-7.5	0
61	IS	-5	0
61	IS	-2.5	0
61	IS	0	0
61	REM	2.5	0
61	REM	5	0
61	REM	7.5	0
61	REM	10	1
61	REM	12.5	2
61	REM	15	1
61	REM	17.5	1
61	REM	20	1
61	REM	22.5	0
61	REM	25	0
61	REM	27.5	0
61	REM	30	0
61	REM	32.5	2
61	REM	35	1
61	REM	37.5	0
61	REM	40	2
62	IS	-15	0
62	IS	-12.5	0
62	IS	-10	0
62	IS	-7.5	0
62	IS	-5	0
62	IS	-2.5	0
62	IS	0	0
62	REM	2.5	0
62	REM	5	0
62	REM	7.5	0
62	REM	10	0
62	REM	12.5	0
62	REM	15	0
62	REM	17.5	1
62	REM	20	0
62	REM	22.5	0
62	REM	25	1
62	REM	27.5	0
62	REM	30	1
62	REM	32.5	0
62	REM	35	2
62	REM	37.5	0
62	REM	40	0
63	IS	-15	0
63	IS	-12.5	0
63	IS	-10	0
63	IS	-7.5	0
63	IS	-5	0
63	IS	-2.5	0
63	IS	0	0
63	REM	2.5	1
63	REM	5	1
63	REM	7.5	1
63	REM	10	1
63	REM	12.5	1
63	REM	15	0
63	REM	17.5	0
63	REM	20	0
63	REM	22.5	0
63	REM	25	0
63	REM	27.5	1
63	REM	30	2
63	REM	32.5	1
63	REM	35	2
63	REM	37.5	2
63	REM	40	2
64	IS	-15	0
64	IS	-12.5	0
64	IS	-10	0
64	IS	-7.5	0
64	IS	-5	0
64	IS	-2.5	0
64	IS	0	0
64	REM	2.5	0
64	REM	5	0
64	REM	7.5	0
64	REM	10	0
64	REM	12.5	0
64	REM	15	0
64	REM	17.5	0
64	REM	20	0
64	REM	22.5	0
64	REM	25	1
64	REM	27.5	2
64	REM	30	0
64	REM	32.5	1
64	REM	35	0
64	REM	37.5	0
64	REM	40	1
65	IS	-15	0
65	IS	-12.5	0
65	IS	-10	0
65	IS	-7.5	0
65	IS	-5	0
65	IS	-2.5	0
65	IS	0	1
65	REM	2.5	0
65	REM	5	1
65	REM	7.5	1
65	REM	10	1
65	REM	12.5	0
65	REM	15	0
65	REM	17.5	1
65	REM	20	1
65	REM	22.5	0
65	REM	25	1
65	REM	27.5	0
65	REM	30	1
65	REM	32.5	2
65	REM	35	0
65	REM	37.5	0
65	REM	40	1
66	IS	-15	0
66	IS	-12.5	0
66	IS	-10	0
66	IS	-7.5	0
66	IS	-5	1
66	IS	-2.5	0
66	IS	0	0
66	REM	2.5	0
66	REM	5	0
66	REM	7.5	0
66	REM	10	0
66	REM	12.5	0
66	REM	15	0
66	REM	17.5	0
66	REM	20	0
66	REM	22.5	0
66	REM	25	0
66	REM	27.5	1
66	REM	30	0
66	REM	32.5	0
66	REM	35	0
66	REM	37.5	2
66	REM	40	3
67	IS	-15	0
67	IS	-12.5	0
67	IS	-10	0
67	IS	-7.5	1
67	IS	-5	0
67	IS	-2.5	0
67	IS	0	0
67	REM	2.5	0
67	REM	5	0
67	REM	7.5	0
67	REM	10	0
67	REM	12.5	0
67	REM	15	0
67	REM	17.5	0
67	REM	20	0
67	REM	22.5	0
67	REM	25	1
67	REM	27.5	0
67	REM	30	0
67	REM	32.5	1
67	REM	35	0
67	REM	37.5	0
67	REM	40	0
68	IS	-15	0
68	IS	-12.5	0
68	IS	-10	0
68	IS	-7.5	0
68	IS	-5	0
68	IS	-2.5	0
68	IS	0	0
68	REM	2.5	0
68	REM	5	0
68	REM	7.5	0
68	REM	10	0
68	REM	12.5	0
68	REM	15	0
68	REM	17.5	0
68	REM	20	0
68	REM	22.5	0
68	REM	25	0
68	REM	27.5	0
68	REM	30	0
68	REM	32.5	0
68	REM	35	0
68	REM	37.5	1
68	REM	40	0
69	IS	-15	0
69	IS	-12.5	0
69	IS	-10	0
69	IS	-7.5	0
69	IS	-5	0
69	IS	-2.5	0
69	IS	0	0
69	REM	2.5	0
69	REM	5	0
69	REM	7.5	3
69	REM	10	1
69	REM	12.5	0
69	REM	15	0
69	REM	17.5	0
69	REM	20	0
69	REM	22.5	0
69	REM	25	1
69	REM	27.5	0
69	REM	30	0
69	REM	32.5	0
69	REM	35	1
69	REM	37.5	1
69	REM	40	3
70	IS	-15	0
70	IS	-12.5	0
70	IS	-10	0
70	IS	-7.5	0
70	IS	-5	0
70	IS	-2.5	0
70	IS	0	0
70	REM	2.5	1
70	REM	5	0
70	REM	7.5	0
70	REM	10	0
70	REM	12.5	0
70	REM	15	0
70	REM	17.5	0
70	REM	20	1
70	REM	22.5	0
70	REM	25	0
70	REM	27.5	0
70	REM	30	0
70	REM	32.5	0
70	REM	35	0
70	REM	37.5	0
70	REM	40	1
71	IS	-15	0
71	IS	-12.5	0
71	IS	-10	0
71	IS	-7.5	0
71	IS	-5	0
71	IS	-2.5	1
71	IS	0	0
71	REM	2.5	0
71	REM	5	0
71	REM	7.5	0
71	REM	10	0
71	REM	12.5	1
71	REM	15	0
71	REM	17.5	1
71	REM	20	0
71	REM	22.5	2
71	REM	25	1
71	REM	27.5	2
71	REM	30	2
71	REM	32.5	1
71	REM	35	0
71	REM	37.5	0
71	REM	40	1
72	IS	-15	0
72	IS	-12.5	0
72	IS	-10	0
72	IS	-7.5	0
72	IS	-5	0
72	IS	-2.5	0
72	IS	0	0
72	REM	2.5	0
72	REM	5	0
72	REM	7.5	1
72	REM	10	0
72	REM	12.5	1
72	REM	15	1
72	REM	17.5	1
72	REM	20	2
72	REM	22.5	0
72	REM	25	0
72	REM	27.5	1
72	REM	30	0
72	REM	32.5	0
72	REM	35	0
72	REM	37.5	2
72	REM	40	0
73	IS	-15	0
73	IS	-12.5	0
73	IS	-10	0
73	IS	-7.5	0
73	IS	-5	0
73	IS	-2.5	0
73	IS	0	0
73	REM	2.5	0
73	REM	5	0
73	REM	7.5	0
73	REM	10	0
73	REM	12.5	0
73	REM	15	0
73	REM	17.5	0
73	REM	20	2
73	REM	22.5	1
73	REM	25	1
73	REM	27.5	0
73	REM	30	2
73	REM	32.5	5
73	REM	35	0
73	REM	37.5	0
73	REM	40	1
74	IS	-15	0
74	IS	-12.5	0
74	IS	-10	0
74	IS	-7.5	0
74	IS	-5	0
74	IS	-2.5	0
74	IS	0	0
74	REM	2.5	0
74	REM	5	0
74	REM	7.5	0
74	REM	10	0
74	REM	12.5	0
74	REM	15	0
74	REM	17.5	1
74	REM	20	3
74	REM	22.5	0
74	REM	25	1
74	REM	27.5	1
74	REM	30	1
74	REM	32.5	0
74	REM	35	0
74	REM	37.5	2
74	REM	40	0
75	IS	-15	0
75	IS	-12.5	0
75	IS	-10	1
75	IS	-7.5	0
75	IS	-5	1
75	IS	-2.5	0
75	IS	0	1
75	REM	2.5	1
75	REM	5	1
75	REM	7.5	1
75	REM	10	0
75	REM	12.5	0
75	REM	15	1
75	REM	17.5	0
75	REM	20	2
75	REM	22.5	2
75	REM	25	0
75	REM	27.5	0
75	REM	30	0
75	REM	32.5	0
75	REM	35	0
75	REM	37.5	0
75	REM	40	0
76	IS	-15	0
76	IS	-12.5	0
76	IS	-10	0
76	IS	-7.5	0
76	IS	-5	0
76	IS	-2.5	0
76	IS	0	0
76	REM	2.5	0
76	REM	5	0
76	REM	7.5	0
76	REM	10	2
76	REM	12.5	0
76	REM	15	2
76	REM	17.5	1
76	REM	20	0
76	REM	22.5	2
76	REM	25	0
76	REM	27.5	1
76	REM	30	1
76	REM	32.5	1
76	REM	35	0
76	REM	37.5	2
76	REM	40	1
77	IS	-15	0
77	IS	-12.5	0
77	IS	-10	0
77	IS	-7.5	0
77	IS	-5	1
77	IS	-2.5	1
77	IS	0	0
77	REM	2.5	0
77	REM	5	0
77	REM	7.5	0
77	REM	10	0
77	REM	12.5	1
77	REM	15	0
77	REM	17.5	0
77	REM	20	1
77	REM	22.5	0
77	REM	25	1
77	REM	27.5	3
77	REM	30	0
77	REM	32.5	0
77	REM	35	0
77	REM	37.5	3
77	REM	40	1
78	IS	-15	0
78	IS	-12.5	0
78	IS	-10	0
78	IS	-7.5	0
78	IS	-5	0
78	IS	-2.5	0
78	IS	0	0
78	REM	2.5	0
78	REM	5	1
78	REM	7.5	0
78	REM	10	0
78	REM	12.5	1
78	REM	15	1
78	REM	17.5	1
78	REM	20	2
78	REM	22.5	4
78	REM	25	0
78	REM	27.5	0
78	REM	30	0
78	REM	32.5	4
78	REM	35	0
78	REM	37.5	1
78	REM	40	0
79	IS	-15	0
79	IS	-12.5	0
79	IS	-10	0
79	IS	-7.5	0
79	IS	-5	0
79	IS	-2.5	0
79	IS	0	1
79	REM	2.5	0
79	REM	5	1
79	REM	7.5	0
79	REM	10	0
79	REM	12.5	2
79	REM	15	1
79	REM	17.5	1
79	REM	20	0
79	REM	22.5	0
79	REM	25	0
79	REM	27.5	1
79	REM	30	0
79	REM	32.5	0
79	REM	35	0
79	REM	37.5	0
79	REM	40	1
80	IS	-15	0
80	IS	-12.5	0
80	IS	-10	0
80	IS	-7.5	0
80	IS	-5	2
80	IS	-2.5	0
80	IS	0	0
80	REM	2.5	1
80	REM	5	0
80	REM	7.5	1
80	REM	10	1
80	REM	12.5	0
80	REM	15	0
80	REM	17.5	0
80	REM	20	0
80	REM	22.5	0
80	REM	25	0
80	REM	27.5	0
80	REM	30	0
80	REM	32.5	0
80	REM	35	0
80	REM	37.5	0
80	REM	40	0
81	IS	-15	0
81	IS	-12.5	1
81	IS	-10	0
81	IS	-7.5	0
81	IS	-5	0
81	IS	-2.5	1
81	IS	0	0
81	REM	2.5	0
81	REM	5	0
81	REM	7.5	0
81	REM	10	0
81	REM	12.5	0
81	REM	15	1
81	REM	17.5	0
81	REM	20	0
81	REM	22.5	0
81	REM	25	0
81	REM	27.5	0
81	REM	30	0
81	REM	32.5	1
81	REM	35	0
81	REM	37.5	0
81	REM	40	0
82	IS	-15	0
82	IS	-12.5	0
82	IS	-10	1
82	IS	-7.5	0
82	IS	-5	0
82	IS	-2.5	0
82	IS	0	0
82	REM	2.5	0
82	REM	5	0
82	REM	7.5	0
82	REM	10	0
82	REM	12.5	0
82	REM	15	0
82	REM	17.5	0
82	REM	20	0
82	REM	22.5	0
82	REM	25	0
82	REM	27.5	0
82	REM	30	0
82	REM	32.5	0
82	REM	35	0
82	REM	37.5	0
82	REM	40	0
83	IS	-15	0
83	IS	-12.5	0
83	IS	-10	0
83	IS	-7.5	0
83	IS	-5	0
83	IS	-2.5	0
83	IS	0	0
83	REM	2.5	0
83	REM	5	0
83	REM	7.5	0
83	REM	10	0
83	REM	12.5	0
83	REM	15	0
83	REM	17.5	0
83	REM	20	2
83	REM	22.5	0
83	REM	25	1
83	REM	27.5	2
83	REM	30	0
83	REM	32.5	1
83	REM	35	0
83	REM	37.5	1
83	REM	40	1
84	IS	-15	0
84	IS	-12.5	0
84	IS	-10	0
84	IS	-7.5	0
84	IS	-5	0
84	IS	-2.5	0
84	IS	0	0
84	REM	2.5	0
84	REM	5	0
84	REM	7.5	0
84	REM	10	0
84	REM	12.5	0
84	REM	15	0
84	REM	17.5	0
84	REM	20	0
84	REM	22.5	0
84	REM	25	0
84	REM	27.5	0
84	REM	30	1
84	REM	32.5	0
84	REM	35	0
84	REM	37.5	0
84	REM	40	0
85	IS	-15	0
85	IS	-12.5	0
85	IS	-10	0
85	IS	-7.5	0
85	IS	-5	0
85	IS	-2.5	0
85	IS	0	0
85	REM	2.5	0
85	REM	5	0
85	REM	7.5	0
85	REM	10	0
85	REM	12.5	0
85	REM	15	1
85	REM	17.5	0
85	REM	20	0
85	REM	22.5	0
85	REM	25	1
85	REM	27.5	0
85	REM	30	0
85	REM	32.5	0
85	REM	35	0
85	REM	37.5	0
85	REM	40	0
86	IS	-15	0
86	IS	-12.5	0
86	IS	-10	0
86	IS	-7.5	0
86	IS	-5	0
86	IS	-2.5	1
86	IS	0	0
86	REM	2.5	0
86	REM	5	2
86	REM	7.5	1
86	REM	10	0
86	REM	12.5	1
86	REM	15	1
86	REM	17.5	1
86	REM	20	1
86	REM	22.5	1
86	REM	25	1
86	REM	27.5	0
86	REM	30	0
86	REM	32.5	0
86	REM	35	0
[truncated: 922 more rows]

## Sheet: Supplementary_Figure_3d_top
mouse	state	time	0.0 Hz	0.5 Hz	1.0 Hz	1.5 Hz	2.0 Hz	2.5 Hz	3.0 Hz	3.5 Hz	4.0 Hz	4.5 Hz	5.0 Hz	5.5 Hz	6.0 Hz	6.5 Hz	7.0 Hz	7.5 Hz	8.0 Hz	8.5 Hz	9.0 Hz	9.5 Hz	10.0 Hz	10.5 Hz	11.0 Hz	11.5 Hz	12.0 Hz	12.5 Hz	13.0 Hz	13.5 Hz	14.0 Hz	14.5 Hz	15.0 Hz	15.5 Hz	16.0 Hz	16.5 Hz	17.0 Hz	17.5 Hz	18.0 Hz	18.5 Hz	19.0 Hz	19.5 Hz	20.0 Hz	20.5 Hz	21.0 Hz	21.5 Hz	22.0 Hz	22.5 Hz	23.0 Hz
King	REM	-40	0.233	0.242	0.218	0.269	0.252	0.192	0.194	0.213	0.245	0.273	0.273	0.353	0.738	1.733	2.312	2.405	1.826	1.241	0.961	0.824	0.716	0.597	0.507	0.41	0.542	0.398	0.447	0.578	0.564	0.608	0.629	0.587	0.58	0.633	0.597	0.542	0.454	0.632	0.697	0.815	0.802	0.737	0.674	0.654	0.631	0.666	0.634
King	REM	-37.5	0.327	0.232	0.286	0.283	0.222	0.197	0.202	0.177	0.241	0.28	0.325	0.577	0.944	1.667	2.528	2.74	1.994	1.082	0.7	0.469	0.421	0.41	0.37	0.39	0.428	0.389	0.537	0.598	0.474	0.62	0.628	0.617	0.552	0.526	0.509	0.512	0.452	0.523	0.559	0.725	0.776	0.658	0.524	0.507	0.688	0.631	0.594
King	REM	-35	0.2	0.204	0.249	0.285	0.263	0.168	0.203	0.199	0.266	0.259	0.399	0.728	1.132	1.695	2.543	2.105	1.395	1.27	0.83	0.571	0.515	0.47	0.497	0.468	0.406	0.457	0.556	0.538	0.523	0.48	0.55	0.558	0.513	0.473	0.52	0.596	0.562	0.503	0.472	0.544	0.536	0.52	0.616	0.555	0.686	0.621	0.469
King	REM	-32.5	0.305	0.241	0.271	0.281	0.295	0.229	0.257	0.269	0.307	0.344	0.416	0.793	1.536	2.217	2.05	1.651	1.692	1.46	0.882	0.715	0.642	0.54	0.455	0.417	0.35	0.35	0.39	0.413	0.568	0.594	0.559	0.528	0.613	0.735	0.724	0.874	0.684	0.549	0.529	0.585	0.591	0.613	0.745	0.828	0.719	0.517	0.49
King	REM	-30	0.321	0.305	0.302	0.284	0.319	0.304	0.196	0.252	0.297	0.364	0.48	0.725	1.172	2.109	2.382	2.038	1.704	1.052	0.71	0.664	0.652	0.685	0.502	0.413	0.398	0.463	0.41	0.427	0.582	0.57	0.578	0.62	0.713	0.71	0.645	0.553	0.621	0.611	0.544	0.547	0.553	0.616	0.734	0.785	0.732	0.572	0.538
King	REM	-27.5	0.266	0.259	0.268	0.288	0.272	0.215	0.179	0.235	0.256	0.272	0.323	0.421	0.771	1.53	1.961	2.416	2.02	1.329	0.785	0.662	0.631	0.552	0.441	0.42	0.452	0.388	0.409	0.453	0.517	0.479	0.529	0.598	0.8	0.761	0.577	0.605	0.663	0.588	0.483	0.513	0.579	0.721	0.568	0.618	0.819	0.746	0.584
King	REM	-25	0.189	0.259	0.278	0.267	0.215	0.183	0.213	0.229	0.156	0.184	0.305	0.498	0.742	1.385	1.908	2.132	1.964	1.586	1.362	0.96	0.826	0.696	0.467	0.479	0.555	0.5	0.491	0.56	0.641	0.539	0.622	0.623	0.792	0.691	0.664	0.735	0.616	0.681	0.582	0.717	0.781	0.767	0.607	0.744	0.714	0.677	0.805
King	REM	-22.5	0.345	0.344	0.284	0.257	0.236	0.211	0.221	0.224	0.216	0.286	0.488	0.679	1.08	1.578	1.86	1.704	1.312	1.133	1.286	1.113	0.994	1.138	0.944	0.75	0.895	1.012	0.791	0.758	0.638	0.607	0.689	0.668	0.716	0.701	0.794	0.847	0.814	0.649	0.642	0.664	0.703	0.676	0.821	0.835	0.739	0.61	0.684
King	REM	-20	0.364	0.377	0.314	0.313	0.256	0.201	0.211	0.233	0.25	0.263	0.412	0.568	0.819	1.306	1.747	2.211	1.681	1.517	1.555	1.282	1.031	1.193	1.128	0.889	0.767	0.71	0.686	0.638	0.558	0.663	0.673	0.615	0.619	0.587	0.619	0.713	0.761	0.767	0.705	0.723	0.642	0.761	0.822	0.879	0.915	0.745	0.769
King	REM	-17.5	0.407	0.327	0.257	0.234	0.22	0.194	0.197	0.195	0.209	0.214	0.33	0.519	0.785	1.146	1.925	2.479	2.352	2.197	2.133	1.547	1.017	0.894	0.697	0.736	0.931	0.728	0.585	0.483	0.639	0.573	0.446	0.469	0.533	0.658	0.623	0.652	0.701	0.588	0.706	0.79	0.906	0.906	0.821	0.819	0.709	0.62	0.723
King	REM	-15	0.261	0.214	0.202	0.201	0.211	0.185	0.169	0.148	0.166	0.207	0.293	0.555	0.916	1.426	2.361	2.529	1.84	1.277	1.039	1.069	0.916	0.713	0.527	0.515	0.493	0.415	0.379	0.533	0.539	0.485	0.501	0.494	0.701	0.626	0.528	0.433	0.527	0.513	0.552	0.681	0.735	0.738	0.53	0.532	0.529	0.5	0.505
King	REM	-12.5	0.213	0.229	0.263	0.261	0.236	0.234	0.187	0.149	0.176	0.214	0.369	0.689	1.168	1.928	2.419	1.886	1.445	0.85	0.559	0.618	0.67	0.663	0.684	0.527	0.446	0.468	0.466	0.441	0.431	0.577	0.481	0.434	0.539	0.603	0.533	0.55	0.47	0.49	0.587	0.619	0.544	0.646	0.608	0.621	0.619	0.491	0.517
King	REM	-10	0.356	0.351	0.353	0.29	0.263	0.251	0.197	0.198	0.2	0.21	0.368	0.588	1.074	1.799	1.818	1.716	2.128	1.422	0.837	0.908	0.854	0.754	0.714	0.65	0.675	0.616	0.517	0.55	0.452	0.481	0.594	0.548	0.629	0.683	0.616	0.582	0.616	0.521	0.677	0.709	0.596	0.718	0.735	0.628	0.596	0.573	0.7
King	REM	-7.5	0.429	0.362	0.319	0.271	0.223	0.181	0.176	0.228	0.236	0.222	0.257	0.469	0.87	1.46	1.501	2.195	2.189	1.088	1.029	0.939	0.929	0.821	0.616	0.715	0.643	0.518	0.482	0.575	0.538	0.505	0.46	0.616	0.563	0.64	0.646	0.568	0.641	0.667	0.575	0.73	0.776	0.694	0.736	0.747	0.638	0.612	0.742
King	REM	-5	0.256	0.339	0.324	0.262	0.281	0.207	0.17	0.259	0.304	0.279	0.335	0.474	0.688	1.147	1.432	1.925	2.023	1.172	1.044	0.86	0.714	0.507	0.423	0.463	0.452	0.445	0.472	0.479	0.481	0.456	0.536	0.597	0.509	0.545	0.52	0.458	0.546	0.528	0.509	0.544	0.61	0.593	0.655	0.664	0.669	0.582	0.633
King	REM	-2.5	0.488	0.44	0.438	0.376	0.384	0.354	0.314	0.351	0.38	0.347	0.358	0.464	0.659	0.958	1.313	1.356	0.951	0.475	0.585	0.436	0.427	0.288	0.419	0.662	0.701	0.866	0.795	0.533	0.447	0.506	0.514	0.531	0.53	0.524	0.478	0.566	0.541	0.481	0.521	0.614	0.628	0.544	0.578	0.696	0.629	0.69	0.654
King	REM	0	0.582	0.687	0.542	0.51	0.535	0.527	0.429	0.48	0.598	0.612	0.454	0.581	0.731	0.635	0.545	0.492	0.425	0.358	0.278	0.385	0.496	0.424	0.411	0.388	0.409	0.502	0.461	0.396	0.452	0.426	0.38	0.447	0.652	0.678	0.548	0.555	0.642	0.659	0.549	0.611	0.664	0.622	0.67	0.674	0.705	0.71	0.766
King	wake	2.5	0.784	0.681	0.567	0.546	0.631	0.538	0.437	0.533	0.581	0.679	0.692	0.682	0.737	0.722	0.623	0.533	0.452	0.424	0.384	0.338	0.387	0.349	0.304	0.357	0.326	0.388	0.439	0.387	0.341	0.365	0.467	0.457	0.525	0.521	0.444	0.44	0.553	0.632	0.645	0.62	0.705	0.703	0.648	0.616	0.651	0.704	0.654
King	wake	5	0.856	0.828	0.703	0.845	0.624	0.493	0.419	0.4	0.556	0.623	0.627	0.742	1.023	0.929	0.771	0.49	0.444	0.445	0.361	0.353	0.32	0.343	0.342	0.371	0.285	0.383	0.429	0.404	0.359	0.399	0.472	0.417	0.405	0.471	0.517	0.506	0.456	0.675	0.687	0.605	0.638	0.676	0.739	0.563	0.577	0.59	0.747
King	wake	7.5	0.777	0.688	0.781	0.765	0.663	0.66	0.549	0.564	0.619	0.735	0.724	0.941	1.171	1.054	0.824	0.7	0.556	0.436	0.416	0.357	0.4	0.477	0.343	0.39	0.407	0.476	0.487	0.445	0.406	0.493	0.463	0.403	0.425	0.507	0.648	0.676	0.653	0.715	0.748	0.673	0.658	0.509	0.567	0.526	0.58	0.628	0.767
King	wake	10	0.754	0.951	1.032	0.801	0.587	0.575	0.608	0.682	0.561	0.814	0.75	0.769	1.1	1.106	0.863	0.711	0.838	0.752	0.672	0.717	0.676	0.53	0.484	0.553	0.516	0.526	0.593	0.6	0.525	0.56	0.653	0.719	0.777	0.724	0.613	0.569	0.648	0.774	0.756	0.765	0.723	0.785	0.759	0.611	0.673	0.532	0.774
King	wake	12.5	0.795	0.892	0.895	0.636	0.593	0.58	0.721	0.876	0.612	0.722	0.936	1.111	0.927	0.903	0.85	0.831	1.028	1.058	0.696	0.727	0.684	0.704	0.699	0.532	0.541	0.609	0.726	0.705	0.756	0.668	0.756	0.776	0.686	0.682	0.703	0.659	0.88	0.829	0.762	0.777	0.719	0.849	0.852	0.827	0.891	0.925	1.014
King	wake	15	0.786	0.77	0.887	0.769	0.728	0.614	0.691	0.763	0.703	0.801	1.012	1.053	1.026	0.906	0.868	0.689	0.881	0.679	0.432	0.579	0.594	0.668	0.684	0.6	0.606	0.584	0.717	0.642	0.587	0.794	0.843	0.694	0.589	0.604	0.693	0.802	0.816	0.766	0.821	0.986	0.745	0.886	0.726	0.672	0.885	0.861	0.936
Cervantes	REM	-40	0.333	0.334	0.276	0.193	0.149	0.178	0.324	0.312	0.308	0.344	0.405	0.761	1.32	1.832	2.216	2.002	2.143	2.011	1.705	1.249	0.92	0.734	0.692	0.71	0.697	0.59	0.545	0.544	0.452	0.516	0.583	0.636	0.644	0.742	0.774	0.741	0.984	0.808	0.696	0.69	0.679	0.743	0.791	0.853	0.812	0.776	0.742
Cervantes	REM	-37.5	0.416	0.342	0.289	0.212	0.185	0.236	0.313	0.261	0.255	0.308	0.378	0.633	1.067	1.512	2.248	2.319	2.529	2.742	2.113	1.4	0.997	0.819	0.702	0.617	0.6	0.586	0.633	0.68	0.714	0.67	0.582	0.678	0.751	0.791	0.89	0.887	0.988	0.844	0.752	0.62	0.715	0.798	0.812	0.86	0.895	0.873	0.771
Cervantes	REM	-35	0.298	0.313	0.285	0.249	0.196	0.251	0.265	0.265	0.302	0.274	0.41	0.745	1.161	1.583	2.37	2.629	2.368	2.104	1.666	1.107	0.785	0.604	0.649	0.611	0.629	0.603	0.623	0.6	0.695	0.727	0.631	0.709	0.806	0.861	1.021	0.784	0.762	0.816	0.774	0.724	0.739	0.746	0.838	0.917	0.821	0.766	0.762
Cervantes	REM	-32.5	0.408	0.298	0.266	0.213	0.192	0.31	0.293	0.328	0.343	0.427	0.634	0.806	1.111	1.089	1.961	3.225	2.784	2.078	1.29	0.86	0.815	0.664	0.568	0.5	0.527	0.568	0.672	0.579	0.704	0.767	0.74	0.867	0.94	1.023	0.885	0.733	0.716	0.674	0.71	0.743	0.677	0.69	0.757	0.898	0.93	0.89	0.825
Cervantes	REM	-30	0.335	0.298	0.263	0.211	0.184	0.283	0.356	0.326	0.33	0.353	0.436	0.609	1.151	1.434	2.254	2.759	2.348	1.827	1.461	0.878	0.728	0.732	0.645	0.616	0.5	0.489	0.659	0.602	0.715	0.796	0.799	1.004	0.916	0.77	0.695	0.794	0.749	0.716	0.841	0.723	0.634	0.598	0.769	0.923	0.983	1.034	0.903
Cervantes	REM	-27.5	0.373	0.329	0.199	0.191	0.212	0.269	0.275	0.243	0.276	0.356	0.353	0.45	1.039	1.825	2.138	2.17	2.389	2.088	1.281	0.805	0.815	0.728	0.735	0.618	0.498	0.525	0.656	0.674	0.681	0.753	0.757	0.854	0.865	0.812	0.687	0.842	0.793	0.707	0.824	0.895	0.731	0.768	0.87	0.85	0.762	0.788	0.829
Cervantes	REM	-25	0.36	0.404	0.24	0.198	0.25	0.33	0.285	0.22	0.245	0.251	0.399	0.7	1.1	1.704	2.294	2.397	2.606	1.932	1.17	0.894	1.019	0.96	0.647	0.617	0.622	0.773	0.834	0.619	0.613	0.686	0.741	0.85	0.75	0.729	0.688	0.667	0.782	0.819	0.899	0.823	0.67	0.827	0.986	0.8	0.633	0.74	0.789
Cervantes	REM	-22.5	0.546	0.372	0.243	0.23	0.222	0.285	0.295	0.248	0.274	0.313	0.492	0.833	1.198	1.71	2.198	2.351	1.753	1.422	1.417	1.183	1.131	1.061	0.788	0.662	0.676	0.721	0.667	0.588	0.729	0.754	0.852	0.803	0.763	0.741	0.789	0.663	0.657	0.914	0.985	0.816	0.796	0.964	0.991	0.717	0.694	0.588	0.719
Cervantes	REM	-20	0.33	0.343	0.278	0.269	0.241	0.28	0.31	0.254	0.29	0.314	0.445	0.711	1.503	1.721	1.531	2.676	2.842	1.481	1.071	0.864	0.787	0.573	0.535	0.586	0.624	0.582	0.552	0.57	0.623	0.7	0.701	0.794	0.901	0.783	0.813	0.844	0.751	0.67	0.779	0.723	0.775	0.727	0.797	0.769	0.763	0.774	0.706
Cervantes	REM	-17.5	0.288	0.37	0.299	0.243	0.226	0.279	0.282	0.246	0.311	0.326	0.458	0.737	1.437	1.785	1.878	2.848	2.742	1.581	1.091	0.978	0.883	0.644	0.546	0.633	0.623	0.57	0.564	0.59	0.621	0.708	0.798	0.865	0.922	0.784	0.726	0.812	0.71	0.708	0.885	0.906	0.815	0.702	0.78	0.82	0.796	0.756	0.632
Cervantes	REM	-15	0.41	0.36	0.246	0.221	0.207	0.209	0.23	0.228	0.258	0.293	0.473	0.726	1.086	1.731	2.014	2.353	2.519	1.978	1.485	1.32	1.043	0.761	0.716	0.759	0.569	0.48	0.553	0.673	0.661	0.621	0.742	0.665	0.556	0.633	0.668	0.689	0.695	0.761	0.985	0.945	0.822	0.824	0.9	0.896	0.826	0.716	0.655
Cervantes	REM	-12.5	0.273	0.346	0.262	0.195	0.189	0.188	0.231	0.263	0.28	0.349	0.389	0.46	0.775	2	2.113	2.35	2.643	2.029	1.236	1.055	0.855	0.636	0.582	0.566	0.52	0.485	0.518	0.578	0.536	0.553	0.637	0.626	0.6	0.687	0.649	0.555	0.59	0.703	0.696	0.695	0.769	0.717	0.68	0.79	0.801	0.741	0.888
Cervantes	REM	-10	0.466	0.502	0.309	0.203	0.172	0.218	0.272	0.258	0.243	0.313	0.38	0.439	0.816	1.578	2.13	2.67	2.654	2.005	1.327	1.059	0.771	0.625	0.671	0.57	0.519	0.639	0.648	0.688	0.852	0.81	0.738	0.717	0.788	0.808	0.809	0.808	0.748	0.656	0.761	0.744	0.699	0.623	0.795	0.914	0.805	0.762	0.951
Cervantes	REM	-7.5	0.513	0.445	0.319	0.223	0.202	0.259	0.286	0.255	0.248	0.325	0.364	0.602	0.879	1.263	2.072	2.504	2.353	1.708	0.973	0.975	0.875	0.85	0.826	0.732	0.765	0.505	0.488	0.679	0.842	0.7	0.676	0.67	0.808	0.895	0.846	0.68	0.534	0.639	0.785	0.646	0.805	0.746	0.69	0.76	0.67	0.713	0.661
Cervantes	REM	-5	0.341	0.305	0.252	0.237	0.209	0.293	0.326	0.237	0.248	0.295	0.412	0.736	1.036	1.297	1.734	2.33	2.098	1.561	1.313	1.276	1.065	0.978	0.676	0.789	0.791	0.673	0.52	0.555	0.506	0.606	0.732	0.777	0.722	0.872	0.863	0.768	0.667	0.723	0.726	0.712	0.756	0.735	0.628	0.662	0.588	0.718	0.809
Cervantes	REM	-2.5	0.481	0.469	0.424	0.423	0.411	0.362	0.305	0.309	0.391	0.449	0.519	0.611	1.008	1.186	1.16	1.128	1.384	1.3	0.871	0.715	0.695	0.571	0.513	0.449	0.493	0.545	0.56	0.5	0.479	0.613	0.62	0.578	0.673	0.68	0.669	0.577	0.576	0.636	0.553	0.548	0.591	0.592	0.72	0.759	0.656	0.673	0.774
Cervantes	REM	0	0.551	0.706	0.651	0.49	0.47	0.399	0.353	0.337	0.519	0.679	0.682	0.632	0.608	0.575	0.449	0.398	0.514	0.522	0.388	0.36	0.315	0.243	0.254	0.252	0.245	0.289	0.401	0.349	0.348	0.418	0.363	0.389	0.491	0.468	0.443	0.488	0.449	0.486	0.532	0.471	0.495	0.475	0.554	0.571	0.49	0.493	0.526
Cervantes	wake	2.5	0.592	0.69	0.511	0.336	0.308	0.29	0.347	0.445	0.725	0.941	0.83	0.828	0.704	0.485	0.399	0.441	0.444	0.415	0.349	0.317	0.346	0.292	0.278	0.315	0.305	0.321	0.342	0.258	0.276	0.343	0.403	0.401	0.39	0.366	0.369	0.465	0.553	0.575	0.495	0.401	0.469	0.511	0.481	0.562	0.47	0.54	0.559
Cervantes	wake	5	0.757	0.678	0.493	0.377	0.338	0.341	0.358	0.576	0.79	0.969	1.16	1.126	0.943	0.673	0.611	0.567	0.535	0.411	0.421	0.351	0.324	0.306	0.399	0.418	0.353	0.329	0.33	0.338	0.429	0.456	0.507	0.472	0.433	0.36	0.464	0.535	0.51	0.47	0.546	0.517	0.557	0.578	0.663	0.632	0.62	0.671	0.642
Cervantes	wake	7.5	0.632	0.663	0.518	0.462	0.525	0.524	0.439	0.561	0.692	0.834	1.143	1.203	0.98	0.687	0.544	0.562	0.467	0.389	0.394	0.454	0.355	0.41	0.409	0.392	0.364	0.381	0.416	0.437	0.52	0.501	0.484	0.455	0.494	0.512	0.519	0.498	0.497	0.599	0.562	0.591	0.657	0.653	0.678	0.647	0.612	0.683	0.847
Cervantes	wake	10	0.74	0.741	0.616	0.644	0.567	0.581	0.628	0.677	0.801	0.894	0.998	1.111	1.042	0.884	0.679	0.56	0.47	0.444	0.532	0.497	0.467	0.445	0.512	0.46	0.445	0.597	0.567	0.518	0.452	0.475	0.553	0.616	0.628	0.723	0.752	0.729	0.747	0.763	0.717	0.658	0.691	0.784	0.94	0.797	0.753	0.806	0.742
Cervantes	wake	12.5	0.725	0.803	0.628	0.551	0.522	0.505	0.643	0.852	0.859	0.717	1.202	1.175	0.927	0.787	0.669	0.576	0.588	0.558	0.589	0.564	0.616	0.633	0.675	0.576	0.604	0.565	0.623	0.634	0.506	0.538	0.582	0.567	0.619	0.722	0.654	0.788	0.818	0.828	0.796	0.84	0.76	0.904	0.945	0.923	0.94	0.992	0.914
Cervantes	wake	15	0.707	0.785	0.663	0.467	0.469	0.446	0.557	0.823	0.893	0.848	1.282	1.28	0.94	0.824	0.697	0.576	0.623	0.651	0.565	0.529	0.555	0.585	0.753	0.7	0.549	0.581	0.74	0.79	0.599	0.559	0.646	0.585	0.747	0.792	0.73	0.863	0.833	0.87	0.847	0.817	0.691	0.839	0.871	0.891	0.871	0.938	0.973
Twain	REM	-40	0.524	0.479	0.221	0.175	0.268	0.329	0.273	0.214	0.223	0.309	0.34	0.522	1.001	1.448	1.463	1.568	1.497	1.497	1.364	1.103	1.261	1.167	0.734	0.564	0.543	0.457	0.545	0.574	0.58	0.501	0.709	0.773	0.788	0.776	0.738	0.764	0.87	0.952	0.822	0.718	0.699	0.795	0.712	0.62	0.68	0.748	0.755
Twain	REM	-37.5	0.401	0.419	0.23	0.154	0.246	0.355	0.319	0.245	0.222	0.364	0.54	0.69	1.016	1.133	1.501	1.729	1.67	1.305	1.268	1.092	1.127	1.082	0.729	0.661	0.634	0.595	0.586	0.548	0.62	0.687	0.745	0.785	0.745	0.774	0.654	0.618	0.746	0.824	0.77	0.699	0.722	0.934	0.82	0.851	0.924	0.799	0.954
Twain	REM	-35	0.423	0.387	0.228	0.168	0.252	0.342	0.262	0.24	0.234	0.332	0.491	0.653	0.978	1.054	1.722	1.886	1.741	1.57	1.072	0.966	1.035	1.256	0.987	0.742	0.74	0.618	0.66	0.74	0.797	0.8	0.817	0.672	0.704	0.919	0.857	0.747	0.789	0.854	0.834	0.809	0.835	0.972	0.976	0.945	1.022	0.976	1.072
Twain	REM	-32.5	0.394	0.306	0.227	0.18	0.235	0.33	0.261	0.23	0.226	0.279	0.393	0.65	1.015	1.316	1.717	1.806	1.852	1.492	1.204	1.103	1.118	0.747	0.524	0.446	0.569	0.541	0.542	0.584	0.727	0.616	0.639	0.589	0.674	0.76	0.818	0.665	0.687	0.659	0.683	0.661	0.803	0.811	0.961	0.983	0.857	0.653	0.805
Twain	REM	-30	0.241	0.332	0.223	0.191	0.197	0.265	0.256	0.256	0.205	0.264	0.446	0.689	0.992	1.355	1.595	1.937	1.768	1.223	1.187	1.222	1.379	1.054	1.006	1.292	0.958	0.56	0.623	0.562	0.561	0.608	0.703	0.655	0.568	0.539	0.594	0.75	0.767	0.787	0.673	0.577	0.73	0.857	0.889	0.858	0.792	0.748	0.855
Twain	REM	-27.5	0.311	0.362	0.28	0.248	0.205	0.256	0.272	0.252	0.236	0.288	0.447	0.59	0.889	1.206	1.633	1.995	1.49	1.51	1.205	1.235	1.25	1.1	0.648	1.121	0.738	0.554	0.662	0.525	0.508	0.577	0.763	0.698	0.498	0.53	0.584	0.684	0.836	0.851	0.902	0.887	1.016	0.805	0.61	0.768	0.777	0.74	0.831
Twain	REM	-25	0.411	0.452	0.255	0.171	0.224	0.29	0.294	0.222	0.218	0.293	0.441	0.793	1.291	1.462	1.537	1.594	1.443	1.206	0.809	0.766	0.805	0.718	0.61	0.457	0.475	0.528	0.505	0.719	0.726	0.54	0.615	0.585	0.587	0.632	0.63	0.659	0.761	0.824	0.873	0.939	0.835	0.825	0.779	0.949	0.871	0.764	0.866
Twain	REM	-22.5	0.511	0.431	0.297	0.191	0.202	0.28	0.264	0.189	0.237	0.308	0.426	0.821	1.333	1.314	1.557	1.713	1.518	0.975	0.676	0.905	0.997	0.656	0.445	0.457	0.576	0.479	0.466	0.549	0.539	0.534	0.518	0.571	0.617	0.62	0.665	0.832	0.755	0.77	0.691	0.813	0.912	0.865	0.864	0.815	0.673	0.618	0.691
Twain	REM	-20	0.455	0.493	0.291	0.173	0.202	0.267	0.217	0.166	0.178	0.255	0.386	0.681	1.006	1.304	1.714	1.89	1.826	1.484	1.37	1.083	1.039	0.622	0.504	0.466	0.51	0.423	0.39	0.422	0.503	0.464	0.493	0.597	0.678	0.714	0.701	0.798	0.765	0.67	0.764	0.79	0.926	0.851	0.858	0.85	0.682	0.581	0.677
Twain	REM	-17.5	0.402	0.37	0.266	0.21	0.2	0.299	0.263	0.182	0.162	0.243	0.403	0.697	1.069	1.42	1.699	1.675	1.562	1.297	1.084	0.905	0.96	0.735	0.538	0.404	0.373	0.5	0.475	0.445	0.473	0.513	0.549	0.63	0.849	0.776	0.698	0.726	0.609	0.84	0.846	0.709	0.79	0.824	0.879	0.886	0.7	0.655	0.783
Twain	REM	-15	0.354	0.408	0.257	0.188	0.21	0.372	0.315	0.23	0.232	0.277	0.434	0.736	1.038	1.256	1.642	1.528	1.379	1.476	1.497	1.129	1.049	0.982	0.695	0.578	0.659	0.656	0.56	0.558	0.563	0.665	0.602	0.649	0.755	0.925	0.835	0.691	0.728	0.91	0.918	0.808	0.868	0.853	0.94	0.826	0.851	0.896	0.877
Twain	REM	-12.5	0.513	0.423	0.246	0.211	0.224	0.362	0.301	0.236	0.262	0.251	0.319	0.687	1.007	1.227	1.435	1.489	1.589	1.516	1.679	1.088	0.861	0.85	0.602	0.643	0.734	0.624	0.55	0.609	0.624	0.551	0.592	0.63	0.687	0.82	0.782	0.688	0.736	0.772	0.808	0.878	0.834	0.899	0.812	0.834	0.906	1.026	0.798
Twain	REM	-10	0.425	0.456	0.273	0.199	0.22	0.298	0.263	0.209	0.235	0.284	0.345	0.613	0.942	1.259	1.555	1.797	1.652	1.375	1.071	0.865	0.679	0.625	0.502	0.488	0.447	0.424	0.492	0.542	0.559	0.554	0.535	0.701	0.635	0.565	0.659	0.731	0.683	0.62	0.644	0.913	0.732	0.698	0.692	0.784	0.851	1.017	0.863
Twain	REM	-7.5	0.421	0.394	0.295	0.236	0.197	0.27	0.247	0.211	0.223	0.291	0.493	0.589	0.731	1.208	1.74	2.081	2.1	1.445	1.04	0.827	0.624	0.505	0.457	0.479	0.465	0.414	0.471	0.441	0.577	0.658	0.676	0.844	0.722	0.662	0.873	0.788	0.697	0.646	0.744	0.774	0.607	0.74	0.759	0.734	0.719	0.679	0.599
Twain	REM	-5	0.286	0.278	0.247	0.206	0.22	0.327	0.289	0.222	0.207	0.227	0.323	0.574	0.895	1.33	1.791	2.396	1.929	1.711	1.236	0.682	0.589	0.569	0.489	0.422	0.419	0.398	0.407	0.417	0.476	0.59	0.629	0.661	0.718	0.719	0.713	0.652	0.607	0.598	0.707	0.731	0.709	0.71	0.637	0.72	0.78	0.715	0.697
Twain	REM	-2.5	0.496	0.542	0.502	0.376	0.354	0.42	0.325	0.27	0.312	0.415	0.482	0.56	0.757	1.031	1.222	1.286	1.228	1.051	0.74	0.473	0.348	0.414	0.379	0.364	0.34	0.346	0.38	0.374	0.512	0.539	0.482	0.454	0.509	0.594	0.639	0.534	0.561	0.574	0.622	0.591	0.735	0.66	0.713	0.735	0.749	0.682	0.648
Twain	REM	0	0.705	0.634	0.429	0.469	0.414	0.385	0.367	0.371	0.381	0.418	0.537	0.541	0.502	0.468	0.645	0.575	0.352	0.281	0.287	0.277	0.27	0.33	0.33	0.291	0.269	0.299	0.331	0.317	0.44	0.427	0.355	0.375	0.446	0.482	0.485	0.47	0.476	0.452	0.498	0.552	0.589	0.683	0.735	0.716	0.623	0.61	0.563
Twain	wake	2.5	0.741	0.639	0.347	0.341	0.365	0.343	0.424	0.505	0.497	0.52	0.673	0.684	0.621	0.469	0.356	0.283	0.236	0.26	0.26	0.255	0.249	0.222	0.231	0.277	0.238	0.278	0.304	0.293	0.39	0.332	0.357	0.37	0.407	0.422	0.476	0.5	0.506	0.549	0.554	0.548	0.559	0.64	0.668	0.807	0.792	0.714	0.648
Twain	wake	5	0.525	0.501	0.359	0.308	0.304	0.316	0.452	0.539	0.635	0.643	0.637	0.902	0.681	0.49	0.43	0.385	0.269	0.268	0.301	0.264	0.244	0.223	0.236	0.265	0.25	0.297	0.307	0.354	0.39	0.374	0.363	0.352	0.356	0.442	0.486	0.508	0.492	0.44	0.553	0.648	0.607	0.632	0.599	0.687	0.807	0.706	0.692
Twain	wake	7.5	0.669	0.672	0.472	0.292	0.279	0.365	0.631	0.653	0.602	0.527	0.772	0.751	0.636	0.602	0.595	0.52	0.435	0.365	0.313	0.332	0.322	0.281	0.306	0.328	0.304	0.377	0.395	0.4	0.326	0.391	0.361	0.399	0.43	0.407	0.479	0.528	0.512	0.418	0.515	0.627	0.563	0.622	0.798	0.662	0.644	0.725	0.693
Twain	wake	10	0.582	0.728	0.519	0.369	0.329	0.337	0.603	0.743	0.748	0.518	0.531	0.684	0.669	0.649	0.701	0.609	0.464	0.409	0.371	0.427	0.445	0.373	0.374	0.376	0.369	0.367	0.399	0.467	0.557	0.451	0.366	0.465	0.553	0.491	0.517	0.647	0.627	0.65	0.65	0.634	0.586	0.699	0.841	0.629	0.567	0.726	0.752
Twain	wake	12.5	0.608	0.59	0.397	0.32	0.317	0.514	0.62	0.64	0.758	0.626	0.711	0.732	0.776	0.696	0.582	0.54	0.395	0.294	0.35	0.382	0.423	0.374	0.371	0.382	0.385	0.417	0.466	0.456	0.489	0.427	0.404	0.452	0.532	0.568	0.597	0.609	0.693	0.643	0.564	0.649	0.804	0.845	0.869	0.801	0.713	0.787	0.741
Twain	wake	15	0.701	0.55	0.382	0.386	0.486	0.774	0.824	0.675	0.71	0.682	0.643	0.759	0.828	0.8	0.748	0.62	0.546	0.385	0.44	0.497	0.459	0.407	0.371	0.44	0.527	0.517	0.598	0.606	0.653	0.588	0.55	0.677	0.637	0.729	0.846	0.781	0.708	0.764	0.648	0.786	0.899	0.802	0.797	0.832	0.837	0.919	0.822
Bay	REM	-40	0.64	0.445	0.297	0.257	0.225	0.195	0.311	0.337	0.336	0.333	0.472	0.646	0.673	1.261	2.166	3.138	2.703	2.541	2.448	1.957	1.469	1.167	0.788	0.658	0.725	0.587	0.556	0.74	0.63	0.611	0.719	0.873	1.043	1.006	0.949	0.916	0.833	0.701	0.76	0.901	0.918	0.85	0.634	0.803	0.743	0.982	1.052
Bay	REM	-37.5	0.356	0.295	0.199	0.208	0.206	0.22	0.376	0.36	0.299	0.368	0.471	0.52	0.652	1.186	2.112	3.1	3.648	2.92	2.514	1.363	0.989	0.727	0.61	0.625	0.687	0.639	0.554	0.606	0.62	0.451	0.73	0.948	1.098	0.969	0.837	1.031	1.27	0.788	0.748	0.764	0.607	0.63	0.672	0.62	0.65	1.086	0.962
Bay	REM	-35	0.409	0.353	0.302	0.266	0.233	0.238	0.259	0.265	0.281	0.289	0.383	0.395	0.625	1.1	2.27	3.104	3.41	2.752	2.296	2.224	1.643	1.123	1.171	1.138	1.094	1.131	1.015	0.846	0.678	0.688	0.901	0.973	1.096	0.884	0.837	0.908	0.925	0.953	1.058	0.891	0.708	0.926	1.247	1.213	1.145	0.993	1.009
Bay	REM	-32.5	0.464	0.362	0.249	0.281	0.241	0.217	0.23	0.295	0.248	0.26	0.403	0.527	0.514	0.848	1.827	2.761	3.035	3.388	2.818	1.928	2.508	2.354	1.862	1.398	1.058	1.003	0.881	0.969	0.996	0.753	0.932	0.912	0.862	0.725	0.859	1.178	1.064	1.004	1.248	1.099	0.991	0.95	1.051	0.982	1.331	1.228	1.095
Bay	REM	-30	0.382	0.388	0.314	0.279	0.26	0.274	0.319	0.31	0.316	0.291	0.397	0.567	0.713	1.014	1.523	2.426	3.091	2.284	2.582	2.798	3.141	2.791	1.915	1.186	0.902	0.968	0.891	0.811	0.763	0.837	0.733	0.812	0.789	0.62	0.847	1.032	1.248	1.147	1.023	1.075	1.086	0.992	1.033	0.997	1.197	1.313	1.431
Bay	REM	-27.5	0.664	0.526	0.463	0.373	0.38	0.427	0.332	0.25	0.292	0.403	0.577	0.791	1.037	1.004	1.246	2.047	2.735	2.733	2.87	2.967	2.73	1.818	1.36	1.092	0.921	0.946	1.022	1.124	0.975	0.784	1.045	0.975	0.959	0.967	0.939	0.882	1.273	1.402	0.903	1.016	0.901	0.913	1.013	1.081	0.965	1.077	1.255
Bay	REM	-25	0.542	0.536	0.384	0.32	0.306	0.425	0.31	0.34	0.384	0.356	0.398	0.605	0.988	1.094	1.286	2.191	2.854	3.325	3.594	2.773	2.435	2.01	1.438	1.018	0.839	0.862	0.956	0.981	0.866	0.661	1.103	1.046	1.097	1.415	1.079	0.933	1.106	1.542	1.134	0.97	1.18	1.139	0.941	1.034	1.359	1.353	1.056
Bay	REM	-22.5	0.415	0.344	0.254	0.257	0.228	0.351	0.35	0.351	0.356	0.356	0.436	0.472	0.823	0.949	1.46	2.556	2.718	3.458	3.959	2.187	1.255	1.931	1.685	1.265	0.753	0.756	0.849	0.721	0.677	0.828	0.793	0.755	0.972	1.311	1.321	1.144	1.255	1.069	0.885	0.871	1.24	1.148	0.929	0.903	1.096	0.981	0.945
Bay	REM	-20	0.569	0.381	0.279	0.243	0.254	0.344	0.306	0.265	0.289	0.273	0.386	0.537	0.649	1.017	1.829	2.567	3.315	3.972	2.832	1.898	1.592	2.024	1.643	0.971	0.985	0.937	0.991	0.775	0.698	0.717	0.78	0.951	1.003	1.021	1.182	1.01	1.272	1.18	0.95	0.901	0.99	0.88	0.882	0.922	0.965	1.037	1.141
Bay	REM	-17.5	0.692	0.81	0.466	0.291	0.261	0.312	0.311	0.334	0.283	0.421	0.628	0.78	0.996	1.5	2.135	3.194	3.753	2.626	1.336	0.917	1.017	0.936	0.868	0.849	0.719	0.578	0.641	0.865	0.842	0.714	0.749	1.022	0.992	0.801	0.841	0.633	0.679	1.007	0.791	0.773	1.018	0.854	0.634	0.892	1.06	0.968	1.113
Bay	REM	-15	0.547	0.671	0.419	0.358	0.268	0.304	0.435	0.432	0.398	0.544	0.664	0.884	1.598	2.279	2.617	2.064	1.875	2.072	1.513	1.152	0.914	0.704	0.62	0.588	0.578	0.586	0.712	0.902	0.758	0.56	0.72	0.802	0.663	0.785	0.831	0.814	0.662	0.813	0.96	0.876	0.922	0.817	0.652	0.607	0.768	0.783	0.779
Bay	REM	-12.5	0.543	0.402	0.299	0.281	0.324	0.33	0.386	0.457	0.424	0.42	0.6	0.72	1.099	1.836	2.166	2.939	2.8	2.485	1.719	1.381	0.866	0.818	0.761	0.761	0.786	0.658	0.53	0.556	0.638	0.677	0.718	0.716	0.835	0.725	0.707	0.916	0.825	0.798	0.87	0.754	0.821	0.702	0.666	0.756	0.727	0.816	0.725
Bay	REM	-10	0.555	0.413	0.31	0.257	0.236	0.312	0.299	0.467	0.462	0.432	0.646	0.802	1.343	1.643	1.533	2.451	2.787	2.219	1.619	1.251	0.943	0.775	0.801	0.713	0.652	0.628	0.568	0.53	0.593	0.599	0.76	0.757	0.66	0.667	0.733	0.941	0.913	0.861	0.598	0.655	0.653	0.788	0.725	0.691	0.792	0.756	0.916
Bay	REM	-7.5	0.377	0.534	0.416	0.31	0.316	0.354	0.354	0.342	0.419	0.397	0.641	0.81	1.198	1.198	1.313	2.538	2.834	2.058	1.584	1.241	0.84	0.739	0.534	0.674	0.806	0.599	0.482	0.501	0.707	0.784	0.739	0.663	0.579	0.589	0.706	0.7	0.925	0.838	0.699	0.605	0.659	0.786	0.704	0.706	0.701	0.786	0.823
Bay	REM	-5	0.55	0.596	0.424	0.357	0.375	0.315	0.34	0.318	0.42	0.418	0.483	0.616	0.752	0.992	1.288	2.437	2.47	1.062	1.002	0.793	0.726	0.63	0.506	0.54	0.551	0.404	0.37	0.399	0.562	0.639	0.413	0.467	0.506	0.483	0.507	0.485	0.582	0.569	0.47	0.494	0.632	0.67	0.598	0.589	0.649	0.81	0.683
Bay	REM	-2.5	0.74	0.662	0.51	0.509	0.401	0.311	0.311	0.358	0.405	0.436	0.546	0.604	0.791	0.771	0.88	1.469	1.336	0.54	0.409	0.358	0.409	0.397	0.331	0.297	0.299	0.255	0.26	0.314	0.366	0.366	0.331	0.335	0.366	0.395	0.369	0.366	0.456	0.509	0.463	0.437	0.471	0.578	0.583	0.628	0.631	0.658	0.716
Bay	REM	0	0.785	0.718	0.581	0.522	0.375	0.27	0.327	0.29	0.346	0.724	0.943	0.832	0.848	0.646	0.432	0.363	0.261	0.277	0.281	0.319	0.284	0.266	0.267	0.297	0.335	0.413	0.376	0.344	0.416	0.39	0.352	0.355	0.313	0.315	0.403	0.478	0.404	0.41	0.451	0.487	0.48	0.458	0.611	0.568	0.571	0.485	0.577
Bay	wake	2.5	0.664	0.703	0.575	0.441	0.357	0.42	0.379	0.492	0.594	0.921	1.366	1.312	1.187	0.868	0.536	0.422	0.407	0.353	0.34	0.362	0.301	0.327	0.366	0.332	0.386	0.44	0.4	0.407	0.468	0.42	0.417	0.401	0.486	0.469	0.418	0.48	0.484	0.517	0.535	0.558	0.516	0.581	0.76	0.894	0.688	0.545	0.55
Bay	wake	5	0.997	0.904	0.649	0.506	0.558	0.543	0.547	0.626	0.537	0.735	1.078	1.519	1.397	0.913	0.674	0.556	0.548	0.39	0.404	0.461	0.453	0.433	0.483	0.444	0.411	0.412	0.376	0.527	0.573	0.436	0.493	0.538	0.506	0.48	0.376	0.423	0.496	0.507	0.552	0.694	0.681	0.539	0.607	0.701	0.628	0.577	0.655
Bay	wake	7.5	0.923	0.886	0.742	0.549	0.463	0.406	0.572	0.721	0.562	0.748	1.369	1.517	1.42	0.931	0.706	0.556	0.605	0.486	0.436	0.494	0.596	0.785	0.816	0.566	0.572	0.622	0.707	0.54	0.532	0.599	0.611	0.631	0.62	0.639	0.6	0.508	0.475	0.588	0.722	0.635	0.593	0.654	0.862	0.83	0.829	0.617	0.668
Bay	wake	10	0.79	0.819	0.657	0.518	0.446	0.477	0.621	0.895	0.748	0.935	1.227	1.327	1.042	0.837	0.666	0.509	0.535	0.544	0.473	0.517	0.669	0.773	0.824	0.684	0.706	0.698	0.722	0.579	0.566	0.62	0.632	0.546	0.665	0.746	0.643	0.639	0.715	0.727	0.719	0.622	0.611	0.634	0.73	0.867	0.77	0.777	0.733
Bay	wake	12.5	0.947	0.868	0.755	0.544	0.479	0.502	0.522	0.683	0.725	0.874	1.047	1.247	1.19	0.846	0.673	0.528	0.538	0.575	0.515	0.591	0.606	0.611	0.558	0.675	0.836	0.656	0.542	0.521	0.533	0.643	0.69	0.599	0.724	0.63	0.585	0.766	0.944	0.867	0.797	0.751	0.744	0.809	0.714	0.813	0.818	0.803	0.736
Bay	wake	15	0.667	1.008	0.832	0.645	0.572	0.551	0.615	0.736	0.84	0.891	1.072	1.262	1.208	0.785	0.554	0.612	0.503	0.491	0.574	0.569	0.582	0.537	0.477	0.75	0.946	0.562	0.458	0.574	0.674	0.555	0.681	0.697	0.623	0.517	0.691	0.707	0.779	0.895	0.733	0.692	0.792	0.755	0.825	0.906	0.824	0.829	0.86
Fincher	REM	-40	0.485	0.432	0.341	0.297	0.283	0.226	0.206	0.255	0.322	0.33	0.43	0.871	1.386	1.631	2.45	3.266	2.404	1.77	1.651	1.035	0.412	0.652	0.803	0.648	0.734	0.577	0.621	0.672	0.567	0.538	0.557	0.701	0.591	0.672	0.677	0.625	0.851	0.736	0.628	0.617	0.652	0.65	0.565	0.58	0.628	0.747	0.701
Fincher	REM	-37.5	0.37	0.442	0.381	0.345	0.276	0.224	0.221	0.286	0.343	0.361	0.563	0.976	1.48	1.771	2.073	2.729	3.01	2.051	1.039	0.831	0.511	0.5	0.463	0.611	0.649	0.724	0.63	0.668	0.595	0.718	0.834	0.786	0.83	1.004	0.754	0.619	0.582	0.588	0.609	0.621	0.713	0.657	0.609	0.717	0.686	0.737	0.673
Fincher	REM	-35	0.334	0.333	0.392	0.372	0.282	0.318	0.339	0.446	0.501	0.506	0.637	0.82	1.241	1.897	2.044	2.198	1.898	1.808	1.172	0.934	0.773	0.467	0.542	0.677	0.577	0.791	0.803	0.725	0.652	0.634	0.782	0.714	0.91	0.946	0.82	0.63	0.476	0.462	0.457	0.656	0.684	0.907	0.826	0.624	0.671	0.703	0.709
Fincher	REM	-32.5	0.618	0.51	0.448	0.361	0.313	0.338	0.343	0.316	0.536	0.55	0.613	1.064	1.13	1.895	2.239	2.388	1.827	1.286	1.173	1.53	1.095	0.81	0.705	0.481	0.524	0.55	0.527	0.545	0.649	0.724	0.766	0.786	0.82	0.775	0.685	0.743	0.544	0.49	0.505	0.578	0.738	0.832	0.836	0.732	0.862	0.723	0.751
Fincher	REM	-30	0.36	0.333	0.318	0.234	0.17	0.172	0.25	0.299	0.332	0.453	0.541	0.885	1.388	1.874	2.6	2.353	2.016	1.56	1.229	1.04	0.793	0.537	0.606	0.409	0.317	0.408	0.471	0.504	0.634	0.636	0.639	0.832	0.801	0.75	0.566	0.711	0.59	0.472	0.552	0.673	0.709	0.673	0.743	0.719	0.836	0.82	0.74
Fincher	REM	-27.5	0.386	0.286	0.281	0.23	0.173	0.184	0.27	0.349	0.394	0.448	0.666	1.017	1.305	2.035	2.71	2.623	1.818	1.334	0.902	0.533	0.486	0.383	0.264	0.254	0.267	0.337	0.397	0.446	0.505	0.598	0.877	0.744	0.695	0.646	0.465	0.604	0.448	0.45	0.575	0.603	0.679	0.562	0.546	0.562	0.553	0.735	0.637
Fincher	REM	-25	0.339	0.364	0.289	0.226	0.193	0.204	0.301	0.304	0.291	0.345	0.501	0.702	1.408	2.182	2.873	1.988	1.774	1.245	0.867	0.666	0.602	0.513	0.352	0.288	0.285	0.434	0.489	0.385	0.546	0.669	0.721	0.827	0.637	0.774	0.902	0.716	0.567	0.569	0.563	0.639	0.518	0.582	0.665	0.681	0.759	0.723	0.541
Fincher	REM	-22.5	0.357	0.37	0.315	0.213	0.174	0.163	0.265	0.403	0.323	0.298	0.555	0.711	1.177	2.182	2.922	2.403	1.639	1.255	1.088	0.876	0.891	0.676	0.403	0.355	0.386	0.389	0.469	0.52	0.58	0.586	0.662	0.71	0.55	0.555	0.718	0.711	0.524	0.564	0.644	0.584	0.579	0.571	0.643	0.796	0.813	0.678	0.627
Fincher	REM	-20	0.291	0.325	0.301	0.285	0.231	0.205	0.214	0.257	0.333	0.361	0.362	0.643	1.334	2.319	2.986	2.458	1.719	1.341	0.993	0.659	0.555	0.548	0.492	0.391	0.452	0.537	0.561	0.52	0.497	0.509	0.607	0.66	0.693	0.687	0.762	0.723	0.572	0.535	0.546	0.725	0.819	0.689	0.597	0.52	0.445	0.673	0.615
Fincher	REM	-17.5	0.427	0.445	0.363	0.299	0.177	0.212	0.214	0.17	0.27	0.35	0.508	0.8	1.149	2.119	2.991	2.32	2.015	1.414	0.803	1.058	0.998	0.986	0.646	0.578	0.501	0.482	0.596	0.579	0.5	0.543	0.449	0.522	0.801	0.82	0.818	0.829	0.77	0.757	0.759	0.883	0.917	0.803	0.766	0.663	0.667	0.832	0.724
Fincher	REM	-15	0.515	0.321	0.269	0.26	0.21	0.227	0.265	0.221	0.224	0.283	0.423	0.767	1.387	1.818	2.242	2.397	1.896	1.801	1.302	0.988	0.874	0.787	0.632	0.577	0.465	0.48	0.555	0.578	0.473	0.488	0.556	0.66	0.845	0.681	0.47	0.676	0.857	0.835	0.711	0.719	0.773	0.627	0.534	0.457	0.529	0.738	0.714
Fincher	REM	-12.5	0.461	0.402	0.409	0.419	0.321	0.245	0.31	0.299	0.248	0.222	0.301	0.64	1.591	2.369	2.185	2.128	1.322	1.482	1.504	0.873	0.61	0.692	0.609	0.585	0.49	0.607	0.651	0.68	0.596	0.518	0.493	0.652	0.718	0.589	0.705	0.535	0.762	0.925	0.718	0.749	0.916	0.586	0.45	0.473	0.595	0.599	0.719
Fincher	REM	-10	0.443	0.41	0.316	0.249	0.181	0.217	0.244	0.307	0.333	0.328	0.402	0.703	1.243	1.74	2.531	2.267	1.513	1.464	1.45	1.19	0.896	0.723	0.601	0.496	0.631	0.581	0.548	0.548	0.549	0.759	0.73	0.742	0.597	0.622	0.907	0.811	0.704	0.659	0.589	0.602	0.555	0.558	0.57	0.628	0.731	0.745	0.673
Fincher	REM	-7.5	0.459	0.43	0.462	0.323	0.22	0.186	0.284	0.365	0.435	0.442	0.458	0.758	1.343	1.95	2.381	2.454	1.793	1.12	1.07	1.339	1.262	0.736	0.579	0.63	0.646	0.541	0.597	0.799	0.916	0.982	0.743	0.6	0.684	0.865	0.688	0.467	0.435	0.489	0.513	0.449	0.624	0.791	0.619	0.667	0.731	0.6	0.706
Fincher	REM	-5	0.382	0.45	0.468	0.36	0.224	0.235	0.29	0.301	0.298	0.369	0.299	0.558	1.295	1.936	2.084	1.648	1.805	1.249	0.602	0.405	0.591	0.542	0.453	0.533	0.495	0.6	0.491	0.584	0.685	0.691	0.521	0.51	0.677	0.749	0.6	0.446	0.474	0.547	0.568	0.612	0.622	0.72	0.619	0.596	0.453	0.399	0.456
Fincher	REM	-2.5	0.669	0.659	0.718	0.544	0.401	0.347	0.328	0.312	0.404	0.401	0.404	0.63	0.774	1.01	1.274	0.986	0.519	0.288	0.237	0.247	0.351	0.528	0.533	0.521	0.461	0.421	0.5	0.376	0.377	0.38	0.51	0.532	0.424	0.446	0.532	0.426	0.401	0.37	0.348	0.433	0.524	0.582	0.69	0.536	0.363	0.426	0.474
Fincher	REM	0	0.964	0.921	0.628	0.535	0.456	0.35	0.373	0.376	0.393	0.398	0.544	0.666	0.656	0.582	0.466	0.349	0.281	0.237	0.225	0.214	0.234	0.263	0.229	0.196	0.231	0.284	0.319	0.319	0.398	0.443	0.582	0.448	0.403	0.418	0.469	0.425	0.393	0.369	0.432	0.401	0.631	0.589	0.561	0.509	0.503	0.582	0.534
Fincher	wake	2.5	0.612	0.816	0.568	0.312	0.235	0.247	0.359	0.425	0.384	0.471	0.704	0.783	0.905	0.712	0.41	0.389	0.335	0.193	0.18	0.239	0.261	0.218	0.266	0.282	0.272	0.372	0.323	0.225	0.288	0.335	0.505	0.541	0.398	0.362	0.406	0.395	0.379	0.427	0.55	0.621	0.518	0.588	0.508	0.496	0.49	0.59	0.528
Fincher	wake	5	0.696	0.867	0.58	0.445	0.435	0.375	0.344	0.459	0.477	0.607	0.929	1.143	0.882	0.809	0.522	0.347	0.292	0.259	0.241	0.27	0.334	0.326	0.271	0.295	0.359	0.404	0.404	0.386	0.337	0.374	0.365	0.421	0.502	0.59	0.439	0.477	0.553	0.52	0.526	0.585	0.648	0.613	0.585	0.543	0.482	0.513	0.547
Fincher	wake	7.5	0.79	1.067	0.806	0.53	0.498	0.358	0.346	0.498	0.56	0.529	0.923	1.155	0.737	0.624	0.576	0.467	0.368	0.279	0.422	0.368	0.353	0.433	0.453	0.458	0.418	0.443	0.509	0.39	0.414	0.546	0.419	0.574	0.594	0.572	0.52	0.521	0.68	0.611	0.442	0.577	0.643	0.681	0.804	0.583	0.587	0.534	0.4
Fincher	wake	10	0.952	1.081	0.823	0.523	0.504	0.442	0.512	0.738	0.823	0.674	0.766	0.918	0.816	0.678	0.704	0.786	0.69	0.474	0.439	0.465	0.454	0.598	0.717	0.566	0.68	0.766	0.678	0.642	0.776	0.759	0.595	0.615	0.615	0.711	0.662	0.815	0.655	0.584	0.762	0.807	0.84	0.858	0.83	0.777	0.718	0.726	0.844
Fincher	wake	12.5	1.235	1.091	0.786	0.571	0.596	0.599	0.533	0.619	0.723	0.73	0.766	1.08	0.96	0.841	0.56	0.609	0.615	0.604	0.601	0.551	0.539	0.556	0.503	0.596	0.618	0.638	0.724	0.718	0.679	0.718	0.7	0.563	0.543	0.673	0.824	0.83	0.669	0.611	0.72	0.937	0.69	0.943	0.971	0.802	0.56	0.754	1.055
Fincher	wake	15	1.196	1.028	0.731	0.646	0.594	0.466	0.522	0.768	0.697	0.739	0.735	1.036	0.907	0.636	0.565	0.599	0.583	0.679	0.693	0.704	0.605	0.576	0.625	0.675	0.565	0.571	0.632	0.642	0.627	0.822	0.854	0.504	0.509	0.552	0.51	0.667	0.689	0.895	0.866	0.748	0.712	0.775	0.826	0.61	0.546	0.799	1.136
Shyamalan	REM	-40	0.308	0.385	0.374	0.319	0.23	0.22	0.288	0.288	0.267	0.24	0.41	0.646	0.787	1.443	1.757	2.082	1.963	1.773	1.387	1.057	1.007	0.876	0.891	0.814	0.638	0.577	0.46	0.543	0.565	0.781	0.785	0.659	0.691	0.688	0.622	0.772	0.756	0.777	0.793	0.706	0.645	0.75	0.759	0.661	0.701	0.65	0.722
Shyamalan	REM	-37.5	0.328	0.34	0.372	0.312	0.272	0.286	0.307	0.323	0.294	0.335	0.486	0.894	1.295	1.495	1.723	1.669	1.762	1.388	1.053	1.207	0.717	0.979	0.82	0.47	0.538	0.591	0.552	0.544	0.585	0.725	0.48	0.508	0.619	0.619	0.658	0.719	0.678	0.592	0.617	0.685	0.815	0.764	0.727	0.629	0.701	0.717	0.672
Shyamalan	REM	-35	0.376	0.385	0.393	0.331	0.363	0.267	0.28	0.324	0.359	0.495	0.754	0.949	1.308	1.764	1.989	1.916	1.826	1.099	1.517	1.23	0.98	0.898	0.714	0.528	0.577	0.68	0.563	0.584	0.617	0.612	0.613	0.606	0.588	0.657	0.699	0.627	0.65	0.722	0.677	0.704	0.813	0.806	0.906	0.909	0.822	0.753	0.938
Shyamalan	REM	-32.5	0.313	0.419	0.409	0.343	0.288	0.186	0.237	0.342	0.314	0.378	0.672	0.803	1.487	1.706	2.31	2.105	1.876	1.395	1.269	1.038	0.946	0.92	0.652	0.546	0.674	0.655	0.544	0.788	0.727	0.613	0.637	0.872	0.759	0.783	0.882	0.742	0.776	0.783	0.825	0.802	0.948	0.984	0.77	0.853	0.777	0.802	0.945
Shyamalan	REM	-30	0.434	0.424	0.376	0.264	0.225	0.236	0.266	0.322	0.317	0.343	0.61	0.773	1.045	1.461	2.285	2.329	1.802	1.968	1.811	1.243	1.133	1.03	0.679	0.725	0.652	0.792	0.819	0.685	0.627	0.708	0.593	0.677	0.641	0.602	0.741	0.781	0.703	0.82	0.986	0.83	0.867	0.91	0.818	0.942	0.972	0.72	0.956
Shyamalan	REM	-27.5	0.557	0.4	0.28	0.256	0.188	0.154	0.214	0.234	0.22	0.326	0.482	0.585	0.662	1.236	2.328	2.418	1.898	1.587	1.395	1.276	0.855	0.631	0.666	0.616	0.562	0.677	0.5	0.504	0.579	0.596	0.486	0.593	0.629	0.656	0.556	0.58	0.578	0.727	0.787	0.764	0.757	0.699	0.739	0.952	0.733	0.606	0.704
Shyamalan	REM	-25	0.458	0.363	0.314	0.26	0.188	0.159	0.177	0.237	0.249	0.273	0.35	0.68	1.118	1.455	2.042	2.225	2.093	1.403	1.359	1.225	0.789	0.594	0.662	0.685	0.596	0.535	0.484	0.546	0.61	0.466	0.429	0.628	0.585	0.632	0.688	0.563	0.559	0.713	0.788	0.653	0.777	0.726	0.675	0.721	0.655	0.921	0.985
Shyamalan	REM	-22.5	0.299	0.408	0.345	0.264	0.213	0.203	0.232	0.199	0.175	0.243	0.333	0.606	1.079	1.359	1.975	2.79	2.303	1.749	1.143	0.783	0.781	0.753	0.678	0.731	0.812	0.765	0.488	0.572	0.728	0.673	0.526	0.591	0.671	0.757	0.803	0.559	0.637	0.644	0.645	0.622	0.619	0.618	0.611	0.665	0.828	0.827	0.756
Shyamalan	REM	-20	0.503	0.43	0.36	0.267	0.202	0.206	0.204	0.187	0.19	0.26	0.358	0.564	0.863	1.357	1.979	2.71	2.355	2.026	1.618	1.089	1.014	1.07	0.911	0.797	0.594	0.741	0.778	0.663	0.675	0.724	0.627	0.808	0.878	0.734	0.718	0.749	0.604	0.522	0.569	0.551	0.603	0.687	0.716	0.657	0.66	0.845	0.765
Shyamalan	REM	-17.5	0.43	0.428	0.323	0.283	0.225	0.236	0.226	0.214	0.228	0.263	0.281	0.465	0.816	1.385	1.958	2.692	2.128	1.753	1.603	1.34	1.041	0.908	0.794	0.514	0.604	0.583	0.706	0.556	0.571	0.732	0.693	0.689	0.782	0.75	0.698	0.617	0.548	0.58	0.575	0.577	0.655	0.598	0.7	0.897	0.731	0.786	0.82
Shyamalan	REM	-15	0.465	0.298	0.309	0.264	0.196	0.241	0.266	0.206	0.175	0.231	0.446	0.633	0.859	1.471	2.363	2.777	2.268	1.737	1.235	1.014	0.78	0.928	0.812	0.58	0.562	0.59	0.522	0.493	0.412	0.588	0.712	0.684	0.664	0.875	0.797	0.663	0.665	0.584	0.591	0.66	0.616	0.679	0.817	0.937	0.795	0.916	0.921
Shyamalan	REM	-12.5	0.367	0.33	0.276	0.214	0.203	0.216	0.223	0.231	0.185	0.226	0.334	0.528	0.879	1.713	2.601	2.832	2	1.304	0.781	0.755	0.745	0.758	0.736	0.616	0.599	0.63	0.567	0.484	0.432	0.645	0.73	0.736	0.673	0.826	0.817	0.602	0.555	0.557	0.74	0.874	0.668	0.612	0.725	0.852	0.757	0.859	0.839
Shyamalan	REM	-10	0.274	0.329	0.328	0.345	0.216	0.175	0.22	0.247	0.233	0.201	0.378	0.486	0.861	1.674	2.12	2.236	1.783	1.645	1.361	0.906	0.857	0.809	0.568	0.526	0.444	0.509	0.453	0.411	0.534	0.66	0.599	0.695	0.547	0.57	0.637	0.64	0.595	0.662	0.679	0.663	0.562	0.563	0.736	0.753	0.651	0.881	0.879
Shyamalan	REM	-7.5	0.404	0.365	0.36	0.332	0.26	0.313	0.28	0.321	0.295	0.336	0.495	0.687	1.216	1.608	1.733	1.488	1.615	1.676	1.625	1.224	1.254	1.096	0.858	0.911	0.913	0.821	0.646	0.622	0.56	0.689	0.753	0.663	0.693	0.789	0.935	0.79	0.895	0.998	0.755	0.615	0.674	0.72	0.855	0.834	0.623	0.632	0.6
Shyamalan	REM	-5	0.462	0.488	0.396	0.356	0.345	0.364	0.354	0.345	0.318	0.265	0.465	0.856	1.183	1.511	1.624	1.695	1.863	1.41	1.489	1.025	1.16	1.093	0.731	0.754	0.81	0.803	0.824	0.64	0.677	0.829	0.711	0.502	0.575	0.765	0.761	0.783	0.845	0.837	0.753	0.762	0.661	0.691	0.742	0.771	0.838	0.812	0.686
Shyamalan	REM	-2.5	0.695	0.911	0.656	0.55	0.396	0.398	0.379	0.31	0.389	0.393	0.452	0.643	0.719	0.989	1.227	1.341	1.057	0.753	0.754	0.397	0.402	0.434	0.41	0.328	0.379	0.385	0.423	0.386	0.574	0.679	0.576	0.436	0.496	0.594	0.604	0.643	0.613	0.558	0.53	0.481	0.541	0.534	0.547	0.538	0.591	0.628	0.632
Shyamalan	REM	0	0.987	0.851	0.646	0.504	0.428	0.415	0.47	0.401	0.439	0.533	0.482	0.497	0.516	0.526	0.48	0.394	0.322	0.277	0.308	0.292	0.25	0.259	0.281	0.292	0.286	0.257	0.314	0.316	0.357	0.452	0.391	0.365	0.455	0.457	0.445	0.399	0.498	0.509	0.389	0.412	0.484	0.416	0.47	0.636	0.705	0.746	0.672
Shyamalan	wake	2.5	0.604	0.64	0.483	0.372	0.395	0.394	0.398	0.388	0.369	0.59	0.578	0.627	0.573	0.553	0.448	0.383	0.371	0.231	0.238	0.233	0.24	0.256	0.254	0.273	0.255	0.259	0.319	0.302	0.318	0.313	0.348	0.429	0.424	0.458	0.477	0.478	0.548	0.482	0.461	0.543	0.483	0.538	0.548	0.55	0.682	0.67	0.742
Shyamalan	wake	5	0.552	0.538	0.408	0.325	0.321	0.422	0.419	0.361	0.373	0.647	0.881	0.92	0.783	0.487	0.611	0.688	0.385	0.259	0.238	0.249	0.223	0.251	0.198	0.248	0.316	0.275	0.339	0.289	0.242	0.315	0.405	0.393	0.353	0.456	0.536	0.514	0.515	0.511	0.531	0.551	0.532	0.542	0.611	0.595	0.529	0.559	0.65
Shyamalan	wake	7.5	0.407	0.455	0.37	0.412	0.379	0.39	0.388	0.309	0.295	0.509	0.945	1.053	0.845	0.71	0.667	0.536	0.407	0.388	0.302	0.276	0.312	0.351	0.36	0.345	0.34	0.41	0.346	0.322	0.434	0.523	0.513	0.479	0.503	0.608	0.584	0.556	0.518	0.573	0.566	0.599	0.625	0.525	0.599	0.687	0.733	0.742	0.68
Shyamalan	wake	10	0.707	0.652	0.549	0.506	0.434	0.41	0.463	0.512	0.532	0.628	0.789	0.858	0.832	0.636	0.556	0.547	0.694	0.633	0.501	0.424	0.442	0.539	0.555	0.585	0.619	0.485	0.432	0.531	0.699	0.649	0.542	0.545	0.717	0.794	0.707	0.646	0.64	0.691	0.724	0.824	0.773	0.774	0.896	1.015	0.824	0.888	0.78
Shyamalan	wake	12.5	0.908	1.033	0.855	0.505	0.488	0.515	0.545	0.599	0.556	0.577	0.782	0.894	0.902	0.818	0.744	0.66	0.583	0.644	0.589	0.653	0.576	0.551	0.533	0.678	0.67	0.656	0.589	0.546	0.615	0.686	0.577	0.638	0.791	0.788	0.636	0.717	0.848	0.767	0.874	0.944	0.718	0.734	0.86	0.739	0.625	0.706	0.898
Shyamalan	wake	15	1.06	0.865	0.841	0.668	0.599	0.742	0.698	0.553	0.567	0.705	0.981	0.94	0.891	0.947	0.826	0.621	0.604	0.721	0.681	0.679	0.694	0.715	1.009	0.863	0.733	0.677	0.905	0.751	0.702	0.724	0.711	0.608	0.622	0.709	0.624	0.875	0.993	0.888	0.894	0.9	0.774	0.891	0.904	0.895	0.844	0.966	1
Nolan	REM	-40	0.51	0.436	0.411	0.348	0.34	0.318	0.289	0.269	0.278	0.437	0.64	0.959	1.451	1.758	2.274	2.099	1.536	1.436	1.26	1.234	0.783	0.658	0.594	0.679	0.595	0.692	0.74	0.677	0.585	0.519	0.74	0.746	0.622	0.487	0.565	0.53	0.632	0.922	0.811	0.695	0.596	0.699	0.707	0.648	0.697	0.742	0.782
Nolan	REM	-37.5	0.265	0.372	0.288	0.305	0.32	0.223	0.244	0.29	0.341	0.275	0.402	0.665	1.02	1.853	2.518	1.729	1.457	1.412	1.086	1.078	1.283	1.245	1.329	0.926	0.585	0.688	0.752	0.774	0.64	0.491	0.647	0.738	0.592	0.569	0.773	0.897	0.912	0.928	0.874	0.676	0.71	0.72	0.676	0.502	0.776	0.577	0.592
Nolan	REM	-35	0.365	0.445	0.416	0.362	0.305	0.257	0.265	0.25	0.256	0.388	0.598	0.782	0.863	1.269	1.47	2.187	1.951	2.001	1.748	1.529	1.624	1.174	1.284	1.003	0.91	0.818	1.092	1.061	0.633	0.812	0.957	0.949	0.94	0.954	1.083	1.064	0.981	0.829	0.73	0.814	0.655	0.597	0.72	0.847	0.862	0.681	0.838
Nolan	REM	-32.5	0.462	0.458	0.408	0.324	0.198	0.225	0.26	0.256	0.269	0.244	0.317	0.384	0.536	0.834	1.464	2.177	2.243	2.297	2.197	1.786	1.272	1.517	1.341	1.515	2.302	1.545	1.411	1.163	0.622	0.918	0.925	0.768	0.742	0.853	0.98	0.913	0.625	0.862	0.799	0.739	0.752	0.854	1.101	1.073	0.868	0.814	0.893
Nolan	REM	-30	0.464	0.481	0.373	0.259	0.184	0.231	0.304	0.303	0.299	0.207	0.269	0.455	0.896	1.171	1.534	1.998	2.198	2.461	1.744	1.5	1.525	1.269	0.879	0.86	1.078	0.811	0.786	0.556	0.547	0.586	0.62	0.608	0.639	0.813	0.847	0.775	0.631	0.784	0.913	0.659	0.814	0.808	0.751	0.718	0.549	0.625	0.692
Nolan	REM	-27.5	0.318	0.396	0.308	0.262	0.223	0.235	0.332	0.254	0.202	0.267	0.376	0.61	1.092	1.499	1.673	2.382	2.373	1.744	1.472	1.138	0.926	0.975	0.633	0.519	0.541	0.603	0.671	0.417	0.324	0.349	0.361	0.493	0.789	0.75	0.604	0.569	0.521	0.509	0.565	0.652	0.699	0.711	0.73	0.726	0.583	0.552	0.668
Nolan	REM	-25	0.585	0.424	0.327	0.277	0.27	0.248	0.261	0.228	0.193	0.191	0.363	0.664	1.095	1.955	2.184	1.756	1.923	1.865	1.235	1.235	0.976	0.644	0.714	0.663	0.542	0.595	0.622	0.506	0.478	0.399	0.596	0.663	0.743	0.772	0.917	0.791	0.608	0.66	0.629	0.824	0.73	0.783	0.964	0.763	0.737	0.68	0.783
Nolan	REM	-22.5	0.331	0.476	0.401	0.379	0.253	0.198	0.235	0.214	0.194	0.268	0.335	0.443	0.931	1.571	1.899	1.877	2.078	2.492	2.195	1.136	1.376	1.389	1.279	0.804	0.511	0.401	0.407	0.467	0.557	0.655	0.79	0.693	0.663	0.715	0.776	0.857	0.838	0.869	0.791	0.548	0.546	0.828	1.001	0.786	0.638	0.718	0.927
Nolan	REM	-20	0.522	0.427	0.365	0.32	0.211	0.192	0.201	0.134	0.193	0.244	0.288	0.484	0.534	1.079	2.051	2.53	2.461	2.381	2.058	1.436	1.036	0.73	0.763	0.937	0.752	0.448	0.384	0.342	0.43	0.506	0.491	0.49	0.763	0.948	0.949	0.634	0.737	0.65	0.602	0.533	0.64	0.686	0.693	0.639	0.513	0.61	0.661
Nolan	REM	-17.5	0.31	0.348	0.379	0.263	0.254	0.305	0.269	0.248	0.316	0.307	0.292	0.438	0.893	1.153	1.75	3.3	2.514	1.224	0.852	0.785	0.586	0.466	0.623	0.943	0.759	0.613	0.464	0.424	0.452	0.438	0.49	0.605	0.673	0.733	0.818	0.708	0.618	0.579	0.561	0.532	0.502	0.5	0.449	0.563	0.49	0.486	0.515
Nolan	REM	-15	0.36	0.285	0.322	0.303	0.241	0.226	0.263	0.229	0.239	0.26	0.35	0.546	1.024	1.84	2.488	2.922	2.287	1.387	0.769	0.543	0.57	0.468	0.36	0.329	0.327	0.407	0.365	0.419	0.491	0.526	0.527	0.445	0.485	0.495	0.54	0.607	0.654	0.575	0.481	0.468	0.492	0.619	0.424	0.404	0.476	0.444	0.585
Nolan	REM	-12.5	0.246	0.29	0.256	0.203	0.213	0.17	0.171	0.193	0.208	0.246	0.474	0.806	1.161	2.058	2.888	2.744	1.73	1.075	0.734	0.437	0.357	0.371	0.343	0.266	0.227	0.203	0.282	0.383	0.306	0.349	0.492	0.472	0.555	0.523	0.556	0.519	0.511	0.444	0.422	0.492	0.5	0.603	0.44	0.464	0.455	0.332	0.43
Nolan	REM	-10	0.474	0.403	0.386	0.289	0.238	0.168	0.116	0.16	0.133	0.245	0.352	0.446	0.577	1.504	2.635	2.942	2.217	1.083	1.246	0.973	0.624	0.724	0.617	0.779	0.479	0.405	0.53	0.626	0.482	0.432	0.398	0.527	0.625	0.702	0.658	0.408	0.844	0.818	0.621	0.467	0.518	0.598	0.523	0.569	0.656	0.649	0.576
Nolan	REM	-7.5	0.53	0.476	0.44	0.315	0.185	0.177	0.226	0.233	0.198	0.192	0.259	0.531	0.945	1.342	1.876	2.366	1.677	1.472	1.549	1.118	0.563	0.782	0.886	0.671	0.52	0.51	0.677	0.694	0.586	0.579	0.536	0.459	0.549	0.548	0.624	0.612	0.877	0.871	0.839	0.577	0.512	0.65	0.629	0.562	0.611	0.62	0.664
Nolan	REM	-5	0.472	0.442	0.38	0.314	0.267	0.249	0.239	0.199	0.173	0.251	0.313	0.584	1.166	1.619	1.858	1.535	1.055	0.852	0.861	0.508	0.437	0.47	0.463	0.48	0.374	0.358	0.379	0.393	0.374	0.376	0.425	0.372	0.455	0.438	0.621	0.73	0.558	0.529	0.476	0.472	0.555	0.503	0.591	0.671	0.714	0.574	0.622
Nolan	REM	-2.5	0.42	0.519	0.563	0.408	0.359	0.447	0.449	0.269	0.232	0.287	0.442	0.595	0.777	1.246	1.414	0.991	0.626	0.345	0.304	0.273	0.242	0.272	0.249	0.189	0.3	0.295	0.328	0.307	0.238	0.286	0.322	0.374	0.446	0.392	0.496	0.479	0.419	0.428	0.451	0.474	0.495	0.553	0.538	0.598	0.551	0.441	0.425
Nolan	REM	0	0.584	0.546	0.531	0.403	0.368	0.425	0.416	0.293	0.334	0.434	0.491	0.539	0.648	1.008	0.869	0.615	0.524	0.46	0.33	0.274	0.221	0.27	0.246	0.266	0.269	0.234	0.29	0.375	0.293	0.309	0.338	0.316	0.404	0.391	0.352	0.319	0.43	0.574	0.579	0.503	0.476	0.413	0.469	0.503	0.428	0.46	0.491
Nolan	wake	2.5	0.497	0.545	0.493	0.355	0.299	0.219	0.272	0.29	0.238	0.441	0.593	0.668	0.819	0.966	0.768	0.699	0.532	0.51	0.391	0.339	0.327	0.319	0.266	0.224	0.274	0.258	0.313	0.392	0.286	0.264	0.292	0.404	0.395	0.452	0.435	0.423	0.422	0.528	0.61	0.533	0.563	0.607	0.575	0.51	0.449	0.558	0.605
Nolan	wake	5	0.634	0.718	0.672	0.525	0.38	0.268	0.328	0.353	0.445	0.515	0.739	0.86	0.836	0.824	0.577	0.693	0.576	0.391	0.298	0.257	0.344	0.347	0.355	0.261	0.254	0.273	0.369	0.395	0.291	0.341	0.419	0.485	0.515	0.458	0.482	0.525	0.523	0.463	0.608	0.667	0.462	0.478	0.51	0.547	0.648	0.684	0.78
Nolan	wake	7.5	0.89	0.789	0.753	0.688	0.525	0.357	0.49	0.559	0.803	0.694	1.032	1.002	0.954	0.973	0.877	0.73	0.64	0.506	0.45	0.314	0.378	0.456	0.4	0.456	0.359	0.363	0.455	0.5	0.513	0.635	0.569	0.589	0.567	0.51	0.686	0.734	0.641	0.533	0.528	0.81	0.571	0.508	0.584	0.739	0.656	0.897	0.939
Nolan	wake	10	0.663	0.621	0.592	0.663	0.561	0.652	0.658	0.743	0.963	1.003	1.141	1.085	0.922	0.791	0.741	0.998	0.846	0.69	0.411	0.487	0.566	0.527	0.475	0.545	0.699	0.707	0.545	0.545	0.758	0.738	0.723	0.653	0.622	0.746	0.748	0.904	0.854	0.677	0.693	0.669	0.788	0.817	0.871	0.712	0.897	1.116	0.788
Nolan	wake	12.5	0.623	0.718	0.814	0.91	0.812	0.79	0.664	0.588	0.75	0.804	0.878	1.091	0.998	0.976	0.686	0.679	0.691	0.556	0.584	0.685	0.694	0.728	0.65	0.886	0.775	0.807	1.014	0.799	0.652	0.783	0.851	0.708	0.831	0.82	0.65	0.835	0.81	0.96	0.9	0.805	0.899	1.175	1.038	0.891	0.765	0.818	0.833
Nolan	wake	15	0.973	0.899	0.817	0.796	0.746	0.813	0.895	0.91	1.373	1.378	1.322	1.309	1.131	1.234	1.029	0.698	0.721	0.672	0.621	1.037	1.077	0.997	0.958	0.836	1.079	0.904	1.061	1.085	0.895	1.007	1.2	1.086	0.871	0.996	0.99	0.736	0.689	0.93	1.082	0.968	1.029	1.131	1.261	0.966	0.872	1.133	1.178
Burton	REM	-40	0.469	0.273	0.244	0.268	0.279	0.285	0.359	0.347	0.248	0.313	0.313	0.407	0.757	1.498	2.41	3.05	3.048	2.004	1.623	1.188	0.792	0.689	0.656	0.574	0.565	0.604	0.594	0.601	0.61	0.782	1.009	0.965	1.187	1.218	0.941	0.998	1.135	1.103	0.951	0.871	0.933	0.954	0.862	0.981	1.026	1.084	0.947
Burton	REM	-37.5	0.358	0.282	0.307	0.297	0.268	0.253	0.328	0.304	0.254	0.301	0.319	0.5	0.826	1.129	1.621	2.951	2.678	2.091	1.98	1.481	1.192	0.997	1.234	1.409	1.289	0.888	0.78	0.844	0.745	0.68	0.767	1.003	1.219	1.082	0.921	0.964	1	0.855	0.737	0.857	1.003	0.814	1.123	1.327	1.161	1.03	0.999
Burton	REM	-35	0.454	0.412	0.411	0.352	0.272	0.247	0.329	0.328	0.262	0.273	0.343	0.45	0.693	0.983	1.565	2.478	2.259	2.103	2.043	2.007	1.7	1.262	1.437	1.326	0.907	0.85	0.819	0.747	0.893	0.781	0.627	0.692	0.846	0.978	0.999	0.951	1.096	1.073	1.068	1.328	1.281	1.021	1.228	1.15	0.963	0.83	0.881
Burton	REM	-32.5	0.508	0.452	0.411	0.338	0.285	0.288	0.36	0.284	0.204	0.253	0.369	0.633	0.873	1.181	1.666	2.203	2.719	2.299	1.615	1.557	1.052	0.544	0.535	0.513	0.485	0.637	0.693	0.585	0.624	0.725	0.68	0.72	0.784	0.749	0.888	0.858	0.999	1.041	1.039	1.262	0.856	0.668	0.72	0.697	0.719	0.717	0.886
Burton	REM	-30	0.462	0.391	0.306	0.304	0.251	0.227	0.287	0.268	0.205	0.32	0.539	0.655	0.882	1.465	2.187	2.01	2.295	2.251	2.218	1.319	0.779	0.808	1.055	1.072	0.716	0.726	0.776	0.68	0.661	0.55	0.685	0.799	0.901	0.931	1.05	1.07	1.088	1.174	1.043	1.018	0.826	0.7	0.753	0.768	0.915	0.935	0.886
Burton	REM	-27.5	0.373	0.308	0.224	0.203	0.203	0.214	0.268	0.288	0.267	0.327	0.4	0.629	1.034	1.719	2.52	2.543	2.37	1.776	1.424	0.916	0.799	0.66	0.573	0.618	0.443	0.576	0.721	0.703	0.726	0.68	0.656	0.757	0.801	0.786	1.065	1.101	1.019	1.068	0.981	0.825	0.8	0.663	0.627	0.672	0.665	0.672	0.724
Burton	REM	-25	0.416	0.298	0.225	0.202	0.24	0.267	0.344	0.276	0.233	0.299	0.37	0.568	1.104	1.635	2.074	3.025	2.651	1.798	1.235	0.937	0.615	0.597	0.578	0.612	0.534	0.573	0.577	0.473	0.61	0.674	0.564	0.717	0.99	1.007	0.915	0.879	0.651	0.658	0.873	0.783	0.717	0.572	0.664	0.764	0.64	0.509	0.623
Burton	REM	-22.5	0.451	0.321	0.267	0.235	0.191	0.218	0.298	0.298	0.215	0.278	0.381	0.57	1.091	1.6	2.174	2.878	2.573	2.283	1.98	1.492	0.957	0.687	0.658	0.683	0.718	0.6	0.562	0.577	0.658	0.736	0.764	0.673	0.884	0.971	0.9	0.754	0.805	0.764	1.071	1.048	0.731	0.593	0.977	1.126	0.872	0.717	0.632
Burton	REM	-20	0.236	0.276	0.271	0.235	0.19	0.22	0.241	0.281	0.213	0.239	0.321	0.495	1.095	1.486	1.75	2.443	2.543	2.469	1.486	1.084	1.078	0.918	0.692	0.559	0.56	0.584	0.593	0.565	0.545	0.525	0.634	0.68	0.69	0.7	0.803	0.768	0.701	0.705	0.749	0.89	0.817	0.799	0.952	0.755	0.822	0.793	0.714
Burton	REM	-17.5	0.344	0.277	0.262	0.221	0.228	0.304	0.303	0.287	0.202	0.243	0.349	0.561	1.045	1.707	2.087	2.768	2.576	1.964	1.036	0.926	0.735	0.563	0.467	0.476	0.538	0.502	0.42	0.442	0.496	0.512	0.601	0.698	0.719	0.727	0.789	0.888	0.948	0.746	0.747	0.768	0.704	0.679	0.742	0.693	0.846	0.832	0.807
Burton	REM	-15	0.275	0.24	0.279	0.245	0.22	0.289	0.291	0.247	0.206	0.246	0.294	0.406	0.755	1.402	2.354	2.662	2.751	2.295	1.322	1.459	1.682	1.356	0.713	0.823	0.677	0.691	0.503	0.441	0.597	0.535	0.699	0.904	0.881	0.92	0.635	0.939	1.362	1.313	1.019	1.052	1.008	0.976	0.853	0.932	1.104	0.925	0.657
Burton	REM	-12.5	0.381	0.333	0.3	0.287	0.22	0.262	0.332	0.299	0.188	0.243	0.331	0.43	0.677	1.215	2.188	2.442	2.342	2.155	1.473	1.657	1.415	1.642	1.292	0.791	0.553	0.685	0.553	0.545	0.536	0.658	0.852	0.833	0.735	0.836	0.674	0.778	1.179	1.298	1.252	1.113	1.221	0.818	0.701	0.681	0.815	0.777	0.711
Burton	REM	-10	0.446	0.364	0.305	0.241	0.218	0.232	0.321	0.259	0.185	0.219	0.344	0.493	0.885	1.298	1.835	2.308	2.292	2.28	1.912	1.272	1.132	0.874	0.66	0.557	0.68	0.733	0.627	0.785	0.654	0.604	0.693	0.551	0.695	0.771	0.801	0.751	0.769	0.965	1.021	1.055	0.747	0.797	0.745	0.732	0.839	0.911	0.82
Burton	REM	-7.5	0.402	0.455	0.353	0.23	0.24	0.279	0.318	0.289	0.197	0.263	0.276	0.366	0.878	1.263	1.806	2.771	2.29	1.831	1.672	1.796	1.934	1.043	0.753	0.705	0.669	0.664	0.702	0.626	0.496	0.559	0.606	0.554	0.742	0.91	0.922	0.774	0.752	0.901	0.916	0.824	0.941	0.875	0.872	0.893	1.055	1	0.814
Burton	REM	-5	0.318	0.383	0.394	0.263	0.209	0.267	0.343	0.286	0.198	0.258	0.317	0.481	1.031	1.206	1.496	2.398	2.006	1.707	1.183	1.307	1.14	0.648	0.402	0.39	0.354	0.376	0.487	0.427	0.304	0.521	0.666	0.517	0.584	0.608	0.592	0.726	0.888	0.769	0.705	0.842	0.785	0.818	0.761	0.573	0.664	0.761	0.68
Burton	REM	-2.5	0.479	0.61	0.51	0.353	0.307	0.403	0.403	0.303	0.295	0.389	0.509	0.593	0.846	0.876	0.78	1.021	1.028	0.863	0.623	0.7	0.468	0.325	0.319	0.309	0.333	0.384	0.37	0.387	0.332	0.417	0.465	0.395	0.365	0.386	0.445	0.52	0.582	0.607	0.597	0.678	0.628	0.675	0.619	0.489	0.481	0.577	0.706
Burton	REM	0	0.758	0.72	0.425	0.293	0.25	0.311	0.318	0.313	0.354	0.519	0.77	0.861	0.688	0.706	0.446	0.299	0.291	0.279	0.293	0.268	0.159	0.245	0.27	0.229	0.299	0.286	0.29	0.242	0.245	0.298	0.339	0.374	0.401	0.387	0.429	0.462	0.47	0.461	0.429	0.506	0.415	0.534	0.597	0.58	0.491	0.533	0.66
Burton	wake	2.5	0.478	0.575	0.469	0.309	0.262	0.242	0.295	0.438	0.528	0.678	1.071	1.139	0.963	0.729	0.544	0.469	0.431	0.302	0.339	0.393	0.392	0.352	0.301	0.286	0.335	0.315	0.354	0.331	0.328	0.386	0.363	0.331	0.385	0.438	0.537	0.484	0.387	0.405	0.483	0.624	0.594	0.5	0.511	0.583	0.5	0.501	0.543
Burton	wake	5	0.665	0.712	0.614	0.484	0.481	0.427	0.404	0.576	0.724	1.016	1.316	1.514	1.456	1.073	0.69	0.62	0.467	0.443	0.465	0.454	0.49	0.345	0.39	0.369	0.358	0.52	0.586	0.48	0.379	0.507	0.534	0.469	0.556	0.594	0.648	0.689	0.524	0.54	0.568	0.531	0.592	0.586	0.527	0.551	0.461	0.479	0.658
Burton	wake	7.5	0.968	0.84	0.849	0.697	0.535	0.52	0.526	0.661	0.823	1.009	1.219	1.403	1.178	1.029	0.823	0.637	0.505	0.582	0.639	0.649	0.495	0.51	0.503	0.481	0.568	0.647	0.649	0.603	0.64	0.636	0.675	0.644	0.664	0.614	0.596	0.643	0.635	0.87	0.722	0.688	0.752	0.774	0.724	0.611	0.561	0.656	0.722
Burton	wake	10	1.041	0.918	0.871	0.843	0.758	0.651	0.757	0.774	0.784	0.909	1.049	1.239	1.143	1.084	0.749	0.748	0.719	0.748	0.804	0.622	0.559	0.651	0.584	0.581	0.595	0.686	0.603	0.651	0.87	0.763	0.772	0.784	0.708	0.877	0.841	0.748	0.774	0.878	0.772	0.689	0.716	0.842	0.797	0.597	0.85	1.09	1.098
Burton	wake	12.5	1.022	1.004	0.863	0.837	0.751	0.75	0.908	0.84	0.941	0.918	0.898	1.297	1.328	1.051	1.087	1.127	0.829	0.774	0.87	0.661	0.513	0.628	0.709	0.659	0.639	0.69	0.836	0.81	0.928	0.992	0.911	1.035	0.793	0.743	1.063	0.992	0.953	1.118	0.989	0.874	0.972	0.919	0.977	0.83	0.825	1.118	1.163
Burton	wake	15	0.941	1.065	0.989	0.795	0.697	0.658	0.785	1.011	0.956	1.233	1.502	1.307	1.154	1.182	1.053	1.003	0.837	0.861	0.927	0.795	0.712	0.843	0.845	0.687	0.75	0.638	0.785	0.796	0.832	0.891	0.946	0.917	0.956	1.108	1.056	0.9	0.886	0.879	0.934	1.09	0.945	0.889	0.929	0.845	0.789	0.991	1.261
Lucas	REM	-40	0.355	0.31	0.259	0.244	0.281	0.346	0.288	0.313	0.246	0.311	0.469	0.533	0.881	1.695	2.192	2.399	2.417	1.841	1.141	0.903	0.867	0.598	0.519	0.479	0.482	0.579	0.564	0.609	0.765	0.813	0.752	0.883	0.945	0.942	0.869	0.909	1.06	0.875	0.73	0.734	0.75	0.816	0.751	0.765	0.871	0.932	0.849
Lucas	REM	-37.5	0.405	0.369	0.3	0.193	0.213	0.243	0.248	0.275	0.249	0.295	0.374	0.619	0.83	1.166	1.73	2.374	2.705	2.05	1.851	1.649	1.325	1.091	0.81	0.617	0.53	0.597	0.599	0.572	0.602	0.745	0.732	0.95	1.02	1.046	1.113	1.128	1.012	0.716	0.728	0.766	0.817	0.837	0.772	0.86	0.871	0.915	0.853
Lucas	REM	-35	0.532	0.43	0.344	0.27	0.295	0.29	0.306	0.259	0.237	0.266	0.353	0.578	0.798	1.525	1.746	1.907	2.363	1.904	1.813	1.968	1.486	1.139	0.772	0.618	0.528	0.591	0.603	0.643	0.666	0.771	0.748	0.858	0.976	0.885	0.979	0.964	0.813	0.803	0.805	0.887	0.918	0.856	0.707	0.675	0.845	0.918	0.923
Lucas	REM	-32.5	0.311	0.326	0.285	0.276	0.376	0.378	0.306	0.278	0.242	0.255	0.361	0.538	0.97	1.699	2.392	2.524	1.762	1.29	1.173	1.045	0.963	0.836	0.705	0.642	0.799	0.827	0.733	0.692	0.766	0.84	0.906	0.959	0.936	0.861	0.877	0.868	0.846	0.755	0.78	0.729	0.781	0.792	0.702	0.785	0.842	0.794	0.753
Lucas	REM	-30	0.268	0.294	0.262	0.252	0.352	0.321	0.263	0.193	0.218	0.257	0.355	0.642	0.999	1.294	2.318	2.927	2.064	1.325	1.084	0.896	0.767	0.835	0.823	0.913	0.993	0.819	0.851	0.869	0.861	0.936	0.881	0.913	0.893	0.974	0.898	0.885	0.809	0.674	0.725	0.721	0.703	0.711	0.738	1.051	1.272	0.921	0.681
Lucas	REM	-27.5	0.514	0.366	0.298	0.272	0.348	0.338	0.267	0.195	0.205	0.265	0.321	0.54	0.857	1.417	2.033	2.8	2.265	1.759	1.704	1.154	0.866	1.048	1.08	0.969	0.687	0.515	0.599	0.649	0.761	0.895	0.861	0.817	0.899	0.914	0.935	0.949	0.843	0.805	0.664	0.651	0.699	0.802	0.788	0.944	1.088	0.952	0.743
Lucas	REM	-25	0.42	0.399	0.314	0.258	0.298	0.284	0.261	0.219	0.197	0.215	0.389	0.737	0.997	1.227	2.006	2.335	2.306	2.277	1.756	1.034	0.753	0.774	0.758	0.825	0.83	0.667	0.623	0.722	0.717	0.752	0.879	0.903	0.972	0.972	0.911	1.013	0.912	0.769	0.779	0.77	0.772	0.815	0.768	0.729	0.882	1.005	0.828
Lucas	REM	-22.5	0.433	0.397	0.356	0.316	0.249	0.251	0.245	0.219	0.225	0.264	0.328	0.679	0.862	1.422	1.907	2.276	2.313	2.343	1.981	1.317	1.006	1.121	0.975	0.84	0.886	0.821	0.736	0.613	0.632	0.719	0.846	0.844	0.87	0.825	0.916	0.957	0.981	1.073	1.075	0.959	0.862	1.011	1.045	0.78	0.862	1.084	1.014
Lucas	REM	-20	0.365	0.383	0.321	0.281	0.266	0.242	0.243	0.25	0.188	0.183	0.217	0.374	0.685	1.283	1.94	2.662	2.817	2.343	1.741	1.514	1.183	0.857	0.731	0.662	0.632	0.513	0.589	0.622	0.711	0.652	0.656	0.795	0.837	0.783	0.801	0.933	0.755	0.827	0.87	0.721	0.711	0.757	0.923	0.834	0.736	0.94	1.039
Lucas	REM	-17.5	0.496	0.468	0.41	0.269	0.292	0.337	0.341	0.276	0.207	0.219	0.295	0.407	0.889	1.417	2.458	3.092	2.139	1.302	1.041	1.473	1.618	1.312	0.89	0.685	0.651	0.613	0.593	0.596	0.702	0.809	0.819	0.772	0.844	0.724	0.693	0.801	0.854	0.787	0.765	0.699	0.798	0.857	0.94	0.889	0.974	1.089	1.01
Lucas	REM	-15	0.447	0.48	0.369	0.262	0.269	0.272	0.313	0.266	0.243	0.347	0.408	0.576	1.038	1.378	2.25	2.575	1.894	1.341	1.56	1.612	1.485	1.868	1.492	1.106	0.741	0.674	0.581	0.56	0.621	0.744	0.93	0.861	0.871	0.78	0.728	0.674	1.034	1.041	0.814	0.764	0.828	0.89	1.155	1.141	1.192	1.225	0.956
Lucas	REM	-12.5	0.414	0.423	0.32	0.287	0.273	0.254	0.254	0.256	0.232	0.303	0.472	0.55	0.791	1.415	2.123	2.226	2.439	2.458	2.036	1.365	0.949	0.795	0.619	0.656	0.511	0.541	0.451	0.476	0.539	0.674	0.73	0.795	0.849	0.801	0.861	0.872	0.957	0.9	0.837	0.779	0.796	0.82	0.741	0.849	0.746	0.733	0.773
Lucas	REM	-10	0.381	0.406	0.379	0.303	0.249	0.25	0.225	0.199	0.221	0.263	0.289	0.449	0.71	0.995	1.494	2.924	3.203	3.039	2.216	1.414	0.987	0.802	0.572	0.626	0.693	0.567	0.609	0.653	0.589	0.75	0.906	0.929	1.076	1.2	1.03	0.901	0.888	0.862	0.806	0.73	0.885	0.97	1.089	0.882	0.871	0.953	0.833
Lucas	REM	-7.5	0.483	0.424	0.393	0.363	0.255	0.223	0.207	0.233	0.263	0.289	0.304	0.389	0.567	0.871	1.696	3.163	3.14	2.211	1.77	1.453	1.064	0.957	0.811	0.727	0.647	0.599	0.429	0.553	0.596	0.64	0.693	0.78	1.051	1.09	0.908	0.784	0.773	0.801	0.774	0.939	1.153	1	0.886	0.838	0.863	0.903	0.886
Lucas	REM	-5	0.492	0.521	0.461	0.344	0.298	0.264	0.262	0.222	0.226	0.317	0.335	0.51	0.797	1.083	1.696	2.298	2.184	1.807	1.619	1.472	1.199	0.937	0.738	0.617	0.5	0.499	0.42	0.528	0.61	0.617	0.602	0.703	0.93	0.971	0.777	0.819	0.836	0.817	0.826	0.892	0.921	0.958	0.741	0.833	0.775	0.699	0.728
Lucas	REM	-2.5	0.384	0.485	0.419	0.336	0.381	0.334	0.274	0.259	0.31	0.335	0.46	0.66	0.974	1.257	1.396	1.298	1.472	1.351	1.11	0.932	0.725	0.548	0.471	0.424	0.475	0.437	0.42	0.456	0.497	0.529	0.589	0.568	0.687	0.68	0.718	0.794	0.695	0.749	0.814	0.577	0.665	0.793	0.638	0.579	0.64	0.557	0.598
Lucas	REM	0	0.589	0.573	0.426	0.345	0.377	0.363	0.352	0.425	0.473	0.506	0.655	0.678	0.713	0.858	0.749	0.582	0.604	0.539	0.436	0.357	0.345	0.306	0.296	0.302	0.285	0.294	0.345	0.358	0.423	0.49	0.425	0.397	0.485	0.488	0.466	0.507	0.53	0.566	0.484	0.444	0.542	0.604	0.592	0.527	0.495	0.573	0.571
Lucas	wake	2.5	0.865	0.892	0.643	0.459	0.419	0.396	0.428	0.451	0.557	0.694	0.746	0.831	0.556	0.474	0.377	0.21	0.207	0.206	0.186	0.203	0.29	0.357	0.289	0.271	0.292	0.315	0.304	0.277	0.369	0.44	0.385	0.374	0.454	0.443	0.467	0.44	0.423	0.392	0.528	0.508	0.497	0.463	0.48	0.491	0.527	0.616	0.581
Lucas	wake	5	0.995	1.037	0.68	0.393	0.401	0.493	0.429	0.417	0.54	0.771	0.884	0.978	0.701	0.544	0.424	0.282	0.255	0.284	0.234	0.19	0.246	0.311	0.256	0.259	0.285	0.301	0.341	0.356	0.371	0.383	0.375	0.394	0.403	0.372	0.48	0.416	0.439	0.448	0.547	0.566	0.447	0.519	0.477	0.625	0.601	0.574	0.608
Lucas	wake	7.5	1.018	1.132	0.743	0.546	0.528	0.479	0.493	0.536	0.586	0.766	1.01	1.257	0.964	0.634	0.435	0.326	0.366	0.366	0.253	0.268	0.335	0.35	0.327	0.303	0.301	0.297	0.306	0.41	0.424	0.421	0.348	0.357	0.36	0.393	0.431	0.412	0.47	0.436	0.469	0.513	0.579	0.53	0.548	0.67	0.658	0.668	0.741
Lucas	wake	10	0.71	0.922	0.771	0.725	0.675	0.575	0.47	0.573	0.647	0.796	0.903	1.307	1.273	0.872	0.526	0.419	0.424	0.402	0.41	0.527	0.485	0.333	0.355	0.359	0.352	0.434	0.447	0.482	0.454	0.428	0.483	0.426	0.463	0.561	0.551	0.478	0.498	0.489	0.491	0.556	0.623	0.731	0.706	0.514	0.635	0.612	0.629
Lucas	wake	12.5	1.396	1.034	0.927	0.587	0.585	0.579	0.475	0.469	0.609	0.887	1.144	1.414	1.399	1.004	0.745	0.534	0.445	0.436	0.569	0.612	0.59	0.614	0.44	0.481	0.499	0.634	0.723	0.612	0.59	0.652	0.678	0.626	0.624	0.722	0.689	0.649	0.714	0.728	0.643	0.635	0.791	0.811	0.782	0.733	0.757	0.738	0.734
Lucas	wake	15	1.408	1.188	0.938	0.518	0.444	0.554	0.627	0.556	0.705	0.787	1.025	1.182	1.071	0.75	0.557	0.556	0.47	0.414	0.524	0.533	0.473	0.572	0.541	0.477	0.467	0.598	0.663	0.749	0.673	0.614	0.629	0.595	0.595	0.649	0.751	0.729	0.66	0.831	0.624	0.632	0.775	0.705	0.832	0.877	0.833	0.829	0.844
[truncated: 4 more columns]

## Sheet: Supplementary_Figure_3d_bottom
#	state	time	p-wave freq
0	REM	-40	4
0	REM	-37.5	1
0	REM	-35	0
0	REM	-32.5	0
0	REM	-30	0
0	REM	-27.5	1
0	REM	-25	3
0	REM	-22.5	1
0	REM	-20	0
0	REM	-17.5	0
0	REM	-15	1
0	REM	-12.5	0
0	REM	-10	0
0	REM	-7.5	2
0	REM	-5	0
0	REM	-2.5	0
0	REM	0	0
0	wake	2.5	4
0	wake	5	0
0	wake	7.5	0
0	wake	10	0
0	wake	12.5	0
0	wake	15	0
1	REM	-40	0
1	REM	-37.5	0
1	REM	-35	0
1	REM	-32.5	2
1	REM	-30	3
1	REM	-27.5	1
1	REM	-25	0
1	REM	-22.5	2
1	REM	-20	2
1	REM	-17.5	3
1	REM	-15	0
1	REM	-12.5	1
1	REM	-10	0
1	REM	-7.5	0
1	REM	-5	0
1	REM	-2.5	0
1	REM	0	0
1	wake	2.5	2
1	wake	5	1
1	wake	7.5	0
1	wake	10	1
1	wake	12.5	0
1	wake	15	0
2	REM	-40	0
2	REM	-37.5	0
2	REM	-35	0
2	REM	-32.5	1
2	REM	-30	1
2	REM	-27.5	0
2	REM	-25	0
2	REM	-22.5	0
2	REM	-20	0
2	REM	-17.5	1
2	REM	-15	1
2	REM	-12.5	2
2	REM	-10	1
2	REM	-7.5	0
2	REM	-5	0
2	REM	-2.5	2
2	REM	0	0
2	wake	2.5	2
2	wake	5	1
2	wake	7.5	3
2	wake	10	0
2	wake	12.5	0
2	wake	15	0
3	REM	-40	0
3	REM	-37.5	0
3	REM	-35	0
3	REM	-32.5	0
3	REM	-30	1
3	REM	-27.5	0
3	REM	-25	0
3	REM	-22.5	0
3	REM	-20	0
3	REM	-17.5	1
3	REM	-15	0
3	REM	-12.5	0
3	REM	-10	0
3	REM	-7.5	1
3	REM	-5	1
3	REM	-2.5	1
3	REM	0	3
3	wake	2.5	3
3	wake	5	0
3	wake	7.5	0
3	wake	10	1
3	wake	12.5	0
3	wake	15	2
4	REM	-40	0
4	REM	-37.5	0
4	REM	-35	1
4	REM	-32.5	2
4	REM	-30	4
4	REM	-27.5	0
4	REM	-25	0
4	REM	-22.5	1
4	REM	-20	1
4	REM	-17.5	0
4	REM	-15	3
4	REM	-12.5	1
4	REM	-10	1
4	REM	-7.5	2
4	REM	-5	1
4	REM	-2.5	4
4	REM	0	0
4	wake	2.5	0
4	wake	5	1
4	wake	7.5	0
4	wake	10	0
4	wake	12.5	0
4	wake	15	0
5	REM	-40	0
5	REM	-37.5	0
5	REM	-35	0
5	REM	-32.5	0
5	REM	-30	0
5	REM	-27.5	0
5	REM	-25	0
5	REM	-22.5	2
5	REM	-20	2
5	REM	-17.5	2
5	REM	-15	3
5	REM	-12.5	0
5	REM	-10	0
5	REM	-7.5	0
5	REM	-5	0
5	REM	-2.5	0
5	REM	0	0
5	wake	2.5	0
5	wake	5	1
5	wake	7.5	0
5	wake	10	3
5	wake	12.5	0
5	wake	15	0
6	REM	-40	1
6	REM	-37.5	3
6	REM	-35	0
6	REM	-32.5	0
6	REM	-30	0
6	REM	-27.5	1
6	REM	-25	0
6	REM	-22.5	2
6	REM	-20	3
6	REM	-17.5	2
6	REM	-15	2
6	REM	-12.5	3
6	REM	-10	1
6	REM	-7.5	4
6	REM	-5	0
6	REM	-2.5	1
6	REM	0	0
6	wake	2.5	2
6	wake	5	0
6	wake	7.5	1
6	wake	10	2
6	wake	12.5	0
6	wake	15	0
7	REM	-40	0
7	REM	-37.5	0
7	REM	-35	0
7	REM	-32.5	0
7	REM	-30	0
7	REM	-27.5	0
7	REM	-25	0
7	REM	-22.5	0
7	REM	-20	0
7	REM	-17.5	0
7	REM	-15	0
7	REM	-12.5	0
7	REM	-10	0
7	REM	-7.5	2
7	REM	-5	1
7	REM	-2.5	2
7	REM	0	0
7	wake	2.5	2
7	wake	5	0
7	wake	7.5	0
7	wake	10	0
7	wake	12.5	0
7	wake	15	0
8	REM	-40	0
8	REM	-37.5	0
8	REM	-35	0
8	REM	-32.5	0
8	REM	-30	0
8	REM	-27.5	0
8	REM	-25	0
8	REM	-22.5	2
8	REM	-20	0
8	REM	-17.5	0
8	REM	-15	1
8	REM	-12.5	0
8	REM	-10	1
8	REM	-7.5	0
8	REM	-5	1
8	REM	-2.5	2
8	REM	0	0
8	wake	2.5	0
8	wake	5	0
8	wake	7.5	0
8	wake	10	1
8	wake	12.5	0
8	wake	15	0
9	REM	-40	0
9	REM	-37.5	0
9	REM	-35	2
9	REM	-32.5	2
9	REM	-30	0
9	REM	-27.5	0
9	REM	-25	2
9	REM	-22.5	0
9	REM	-20	2
9	REM	-17.5	2
9	REM	-15	3
9	REM	-12.5	0
9	REM	-10	0
9	REM	-7.5	1
9	REM	-5	2
9	REM	-2.5	2
9	REM	0	0
9	wake	2.5	0
9	wake	5	0
9	wake	7.5	0
9	wake	10	0
9	wake	12.5	0
9	wake	15	0
10	REM	-40	4
10	REM	-37.5	1
10	REM	-35	1
10	REM	-32.5	2
10	REM	-30	2
10	REM	-27.5	3
10	REM	-25	3
10	REM	-22.5	0
10	REM	-20	1
10	REM	-17.5	1
10	REM	-15	2
10	REM	-12.5	2
10	REM	-10	1
10	REM	-7.5	8
10	REM	-5	2
10	REM	-2.5	1
10	REM	0	0
10	wake	2.5	0
10	wake	5	0
10	wake	7.5	0
10	wake	10	0
10	wake	12.5	0
10	wake	15	1
11	REM	-40	0
11	REM	-37.5	0
11	REM	-35	0
11	REM	-32.5	1
11	REM	-30	0
11	REM	-27.5	1
11	REM	-25	1
11	REM	-22.5	0
11	REM	-20	1
11	REM	-17.5	2
11	REM	-15	0
11	REM	-12.5	0
11	REM	-10	0
11	REM	-7.5	0
11	REM	-5	1
11	REM	-2.5	1
11	REM	0	0
11	wake	2.5	0
11	wake	5	0
11	wake	7.5	0
11	wake	10	0
11	wake	12.5	0
11	wake	15	0
12	REM	-40	2
12	REM	-37.5	7
12	REM	-35	2
12	REM	-32.5	0
12	REM	-30	0
12	REM	-27.5	0
12	REM	-25	0
12	REM	-22.5	4
12	REM	-20	1
12	REM	-17.5	2
12	REM	-15	0
12	REM	-12.5	0
12	REM	-10	0
12	REM	-7.5	0
12	REM	-5	0
12	REM	-2.5	0
12	REM	0	0
12	wake	2.5	0
12	wake	5	0
12	wake	7.5	0
12	wake	10	0
12	wake	12.5	0
12	wake	15	0
13	REM	-40	0
13	REM	-37.5	0
13	REM	-35	0
13	REM	-32.5	0
13	REM	-30	0
13	REM	-27.5	0
13	REM	-25	0
13	REM	-22.5	0
13	REM	-20	0
13	REM	-17.5	0
13	REM	-15	0
13	REM	-12.5	1
13	REM	-10	0
13	REM	-7.5	0
13	REM	-5	1
13	REM	-2.5	4
13	REM	0	2
13	wake	2.5	0
13	wake	5	0
13	wake	7.5	0
13	wake	10	0
13	wake	12.5	0
13	wake	15	0
14	REM	-40	0
14	REM	-37.5	2
14	REM	-35	2
14	REM	-32.5	0
14	REM	-30	0
14	REM	-27.5	0
14	REM	-25	0
14	REM	-22.5	2
14	REM	-20	2
14	REM	-17.5	2
14	REM	-15	3
14	REM	-12.5	0
14	REM	-10	2
14	REM	-7.5	0
14	REM	-5	5
14	REM	-2.5	0
14	REM	0	0
14	wake	2.5	3
14	wake	5	0
14	wake	7.5	0
14	wake	10	1
14	wake	12.5	0
14	wake	15	0
15	REM	-40	0
15	REM	-37.5	0
15	REM	-35	2
15	REM	-32.5	1
15	REM	-30	0
15	REM	-27.5	0
15	REM	-25	0
15	REM	-22.5	1
15	REM	-20	0
15	REM	-17.5	2
15	REM	-15	3
15	REM	-12.5	1
15	REM	-10	3
15	REM	-7.5	2
15	REM	-5	2
15	REM	-2.5	1
15	REM	0	0
15	wake	2.5	0
15	wake	5	1
15	wake	7.5	0
15	wake	10	0
15	wake	12.5	0
15	wake	15	0
16	REM	-40	0
16	REM	-37.5	0
16	REM	-35	0
16	REM	-32.5	0
16	REM	-30	0
16	REM	-27.5	0
16	REM	-25	0
16	REM	-22.5	4
16	REM	-20	3
16	REM	-17.5	0
16	REM	-15	1
16	REM	-12.5	0
16	REM	-10	0
16	REM	-7.5	1
16	REM	-5	2
16	REM	-2.5	0
16	REM	0	1
16	wake	2.5	0
16	wake	5	1
16	wake	7.5	0
16	wake	10	0
16	wake	12.5	0
16	wake	15	0
17	REM	-40	0
17	REM	-37.5	0
17	REM	-35	0
17	REM	-32.5	1
17	REM	-30	1
17	REM	-27.5	0
17	REM	-25	0
17	REM	-22.5	0
17	REM	-20	0
17	REM	-17.5	0
17	REM	-15	1
17	REM	-12.5	1
17	REM	-10	1
17	REM	-7.5	1
17	REM	-5	1
17	REM	-2.5	3
17	REM	0	0
17	wake	2.5	0
17	wake	5	0
17	wake	7.5	0
17	wake	10	0
17	wake	12.5	0
17	wake	15	0
18	REM	-40	1
18	REM	-37.5	3
18	REM	-35	1
18	REM	-32.5	0
18	REM	-30	0
18	REM	-27.5	0
18	REM	-25	2
18	REM	-22.5	1
18	REM	-20	0
18	REM	-17.5	1
18	REM	-15	2
18	REM	-12.5	3
18	REM	-10	0
18	REM	-7.5	0
18	REM	-5	0
18	REM	-2.5	0
18	REM	0	1
18	wake	2.5	0
18	wake	5	0
18	wake	7.5	0
18	wake	10	0
18	wake	12.5	0
18	wake	15	0
19	REM	-40	1
19	REM	-37.5	1
19	REM	-35	1
19	REM	-32.5	0
19	REM	-30	0
19	REM	-27.5	0
19	REM	-25	3
19	REM	-22.5	0
19	REM	-20	1
19	REM	-17.5	0
19	REM	-15	0
19	REM	-12.5	0
19	REM	-10	0
19	REM	-7.5	1
19	REM	-5	0
19	REM	-2.5	0
19	REM	0	0
19	wake	2.5	0
19	wake	5	0
19	wake	7.5	0
19	wake	10	0
19	wake	12.5	0
19	wake	15	0
20	REM	-40	0
20	REM	-37.5	0
20	REM	-35	2
20	REM	-32.5	1
20	REM	-30	0
20	REM	-27.5	0
20	REM	-25	0
20	REM	-22.5	1
20	REM	-20	1
20	REM	-17.5	2
20	REM	-15	0
20	REM	-12.5	0
20	REM	-10	0
20	REM	-7.5	0
20	REM	-5	1
20	REM	-2.5	0
20	REM	0	2
20	wake	2.5	2
20	wake	5	0
20	wake	7.5	0
20	wake	10	0
20	wake	12.5	0
20	wake	15	0
21	REM	-40	1
21	REM	-37.5	1
21	REM	-35	0
21	REM	-32.5	0
21	REM	-30	0
21	REM	-27.5	0
21	REM	-25	0
21	REM	-22.5	0
21	REM	-20	1
21	REM	-17.5	2
21	REM	-15	3
21	REM	-12.5	3
21	REM	-10	2
21	REM	-7.5	0
21	REM	-5	0
21	REM	-2.5	0
21	REM	0	0
21	wake	2.5	1
21	wake	5	0
21	wake	7.5	0
21	wake	10	0
21	wake	12.5	0
21	wake	15	0
22	REM	-40	1
22	REM	-37.5	5
22	REM	-35	3
22	REM	-32.5	0
22	REM	-30	0
22	REM	-27.5	2
22	REM	-25	1
22	REM	-22.5	0
22	REM	-20	1
22	REM	-17.5	1
22	REM	-15	0
22	REM	-12.5	0
22	REM	-10	0
22	REM	-7.5	0
22	REM	-5	0
22	REM	-2.5	1
22	REM	0	2
22	wake	2.5	0
22	wake	5	0
22	wake	7.5	0
22	wake	10	0
22	wake	12.5	0
22	wake	15	0
23	REM	-40	0
23	REM	-37.5	0
23	REM	-35	0
23	REM	-32.5	0
23	REM	-30	0
23	REM	-27.5	0
23	REM	-25	3
23	REM	-22.5	0
23	REM	-20	0
23	REM	-17.5	0
23	REM	-15	0
23	REM	-12.5	0
23	REM	-10	0
23	REM	-7.5	1
23	REM	-5	3
23	REM	-2.5	0
23	REM	0	0
23	wake	2.5	1
23	wake	5	0
23	wake	7.5	0
23	wake	10	1
23	wake	12.5	0
23	wake	15	0
24	REM	-40	0
24	REM	-37.5	1
24	REM	-35	0
24	REM	-32.5	0
24	REM	-30	1
24	REM	-27.5	0
24	REM	-25	3
24	REM	-22.5	4
24	REM	-20	1
24	REM	-17.5	0
24	REM	-15	3
24	REM	-12.5	1
24	REM	-10	0
24	REM	-7.5	0
24	REM	-5	1
24	REM	-2.5	0
24	REM	0	0
24	wake	2.5	0
24	wake	5	0
24	wake	7.5	0
24	wake	10	0
24	wake	12.5	0
24	wake	15	0
25	REM	-40	2
25	REM	-37.5	1
25	REM	-35	2
25	REM	-32.5	0
25	REM	-30	0
25	REM	-27.5	0
25	REM	-25	0
25	REM	-22.5	1
25	REM	-20	0
25	REM	-17.5	0
25	REM	-15	2
25	REM	-12.5	1
25	REM	-10	0
25	REM	-7.5	0
25	REM	-5	0
25	REM	-2.5	0
25	REM	0	1
25	wake	2.5	0
25	wake	5	0
25	wake	7.5	0
25	wake	10	0
25	wake	12.5	0
25	wake	15	0
26	REM	-40	0
26	REM	-37.5	0
26	REM	-35	0
26	REM	-32.5	0
26	REM	-30	0
26	REM	-27.5	0
26	REM	-25	0
26	REM	-22.5	0
26	REM	-20	0
26	REM	-17.5	0
26	REM	-15	1
26	REM	-12.5	0
26	REM	-10	1
26	REM	-7.5	0
26	REM	-5	3
26	REM	-2.5	0
26	REM	0	0
26	wake	2.5	0
26	wake	5	0
26	wake	7.5	0
26	wake	10	0
26	wake	12.5	0
26	wake	15	0
27	REM	-40	1
27	REM	-37.5	0
27	REM	-35	0
27	REM	-32.5	0
27	REM	-30	3
27	REM	-27.5	1
27	REM	-25	2
27	REM	-22.5	0
27	REM	-20	1
27	REM	-17.5	1
27	REM	-15	4
27	REM	-12.5	0
27	REM	-10	2
27	REM	-7.5	0
27	REM	-5	0
27	REM	-2.5	0
27	REM	0	0
27	wake	2.5	1
27	wake	5	1
27	wake	7.5	0
27	wake	10	1
27	wake	12.5	0
27	wake	15	0
28	REM	-40	0
28	REM	-37.5	0
28	REM	-35	0
28	REM	-32.5	0
28	REM	-30	0
28	REM	-27.5	1
28	REM	-25	0
28	REM	-22.5	2
28	REM	-20	0
28	REM	-17.5	0
28	REM	-15	0
28	REM	-12.5	1
28	REM	-10	0
28	REM	-7.5	1
28	REM	-5	0
28	REM	-2.5	1
28	REM	0	0
28	wake	2.5	0
28	wake	5	0
28	wake	7.5	0
28	wake	10	0
28	wake	12.5	0
28	wake	15	0
29	REM	-40	0
29	REM	-37.5	1
29	REM	-35	2
29	REM	-32.5	1
29	REM	-30	0
29	REM	-27.5	0
29	REM	-25	0
29	REM	-22.5	1
29	REM	-20	1
29	REM	-17.5	0
29	REM	-15	1
29	REM	-12.5	0
29	REM	-10	1
29	REM	-7.5	1
29	REM	-5	0
29	REM	-2.5	0
29	REM	0	0
29	wake	2.5	0
29	wake	5	0
29	wake	7.5	0
29	wake	10	0
29	wake	12.5	0
29	wake	15	0
30	REM	-40	1
30	REM	-37.5	1
30	REM	-35	1
30	REM	-32.5	0
30	REM	-30	1
30	REM	-27.5	0
30	REM	-25	0
30	REM	-22.5	0
30	REM	-20	0
30	REM	-17.5	0
30	REM	-15	0
30	REM	-12.5	1
30	REM	-10	0
30	REM	-7.5	3
30	REM	-5	0
30	REM	-2.5	0
30	REM	0	0
30	wake	2.5	0
30	wake	5	0
30	wake	7.5	0
30	wake	10	0
30	wake	12.5	0
30	wake	15	0
31	REM	-40	0
31	REM	-37.5	0
31	REM	-35	0
31	REM	-32.5	1
31	REM	-30	0
31	REM	-27.5	0
31	REM	-25	0
31	REM	-22.5	1
31	REM	-20	0
31	REM	-17.5	0
31	REM	-15	0
31	REM	-12.5	0
31	REM	-10	1
31	REM	-7.5	4
31	REM	-5	0
31	REM	-2.5	0
31	REM	0	3
31	wake	2.5	0
31	wake	5	0
31	wake	7.5	0
31	wake	10	0
31	wake	12.5	0
31	wake	15	0
32	REM	-40	0
32	REM	-37.5	1
32	REM	-35	0
32	REM	-32.5	0
32	REM	-30	0
32	REM	-27.5	0
32	REM	-25	0
32	REM	-22.5	0
32	REM	-20	1
32	REM	-17.5	0
32	REM	-15	1
32	REM	-12.5	2
32	REM	-10	0
32	REM	-7.5	0
32	REM	-5	0
32	REM	-2.5	0
32	REM	0	0
32	wake	2.5	0
32	wake	5	0
32	wake	7.5	0
32	wake	10	0
32	wake	12.5	0
32	wake	15	0
33	REM	-40	0
33	REM	-37.5	0
33	REM	-35	0
33	REM	-32.5	0
33	REM	-30	0
33	REM	-27.5	0
33	REM	-25	0
33	REM	-22.5	1
33	REM	-20	0
33	REM	-17.5	0
33	REM	-15	0
33	REM	-12.5	0
33	REM	-10	0
33	REM	-7.5	0
33	REM	-5	0
33	REM	-2.5	0
33	REM	0	0
33	wake	2.5	0
33	wake	5	0
33	wake	7.5	0
33	wake	10	0
33	wake	12.5	0
33	wake	15	0
34	REM	-40	0
34	REM	-37.5	0
34	REM	-35	0
34	REM	-32.5	0
34	REM	-30	0
34	REM	-27.5	0
34	REM	-25	0
34	REM	-22.5	1
34	REM	-20	0
34	REM	-17.5	1
34	REM	-15	1
34	REM	-12.5	1
34	REM	-10	1
34	REM	-7.5	0
34	REM	-5	0
34	REM	-2.5	0
34	REM	0	0
34	wake	2.5	0
34	wake	5	1
34	wake	7.5	0
34	wake	10	1
34	wake	12.5	0
34	wake	15	0
35	REM	-40	0
35	REM	-37.5	0
35	REM	-35	0
35	REM	-32.5	0
35	REM	-30	1
35	REM	-27.5	0
35	REM	-25	0
35	REM	-22.5	0
35	REM	-20	1
35	REM	-17.5	0
35	REM	-15	0
35	REM	-12.5	0
35	REM	-10	0
35	REM	-7.5	0
35	REM	-5	2
35	REM	-2.5	1
35	REM	0	0
35	wake	2.5	0
35	wake	5	0
35	wake	7.5	1
35	wake	10	0
35	wake	12.5	0
35	wake	15	0
36	REM	-40	1
36	REM	-37.5	0
36	REM	-35	1
36	REM	-32.5	0
36	REM	-30	1
36	REM	-27.5	1
36	REM	-25	0
36	REM	-22.5	0
36	REM	-20	0
36	REM	-17.5	0
36	REM	-15	2
36	REM	-12.5	0
36	REM	-10	0
36	REM	-7.5	1
36	REM	-5	0
36	REM	-2.5	0
36	REM	0	0
36	wake	2.5	0
36	wake	5	1
36	wake	7.5	0
36	wake	10	0
36	wake	12.5	0
36	wake	15	0
37	REM	-40	0
37	REM	-37.5	0
37	REM	-35	1
37	REM	-32.5	0
37	REM	-30	0
37	REM	-27.5	0
37	REM	-25	0
37	REM	-22.5	1
37	REM	-20	1
37	REM	-17.5	0
37	REM	-15	1
37	REM	-12.5	1
37	REM	-10	0
37	REM	-7.5	2
37	REM	-5	2
37	REM	-2.5	0
37	REM	0	0
37	wake	2.5	0
37	wake	5	0
37	wake	7.5	4
37	wake	10	0
37	wake	12.5	0
37	wake	15	0
38	REM	-40	0
38	REM	-37.5	0
38	REM	-35	0
38	REM	-32.5	2
38	REM	-30	0
38	REM	-27.5	1
38	REM	-25	2
38	REM	-22.5	0
38	REM	-20	0
38	REM	-17.5	1
38	REM	-15	0
38	REM	-12.5	0
38	REM	-10	0
38	REM	-7.5	0
38	REM	-5	1
38	REM	-2.5	0
38	REM	0	0
38	wake	2.5	0
38	wake	5	1
38	wake	7.5	0
38	wake	10	0
38	wake	12.5	0
38	wake	15	0
39	REM	-40	0
39	REM	-37.5	0
39	REM	-35	2
39	REM	-32.5	0
39	REM	-30	0
39	REM	-27.5	0
39	REM	-25	0
39	REM	-22.5	0
39	REM	-20	0
39	REM	-17.5	0
39	REM	-15	0
39	REM	-12.5	0
39	REM	-10	0
39	REM	-7.5	0
39	REM	-5	0
39	REM	-2.5	0
39	REM	0	1
39	wake	2.5	0
39	wake	5	0
39	wake	7.5	0
39	wake	10	0
39	wake	12.5	0
39	wake	15	0
40	REM	-40	1
40	REM	-37.5	1
40	REM	-35	0
40	REM	-32.5	0
40	REM	-30	0
40	REM	-27.5	0
40	REM	-25	1
40	REM	-22.5	0
40	REM	-20	0
40	REM	-17.5	0
40	REM	-15	1
40	REM	-12.5	0
40	REM	-10	0
40	REM	-7.5	0
40	REM	-5	1
40	REM	-2.5	0
40	REM	0	2
40	wake	2.5	1
40	wake	5	0
40	wake	7.5	0
40	wake	10	0
40	wake	12.5	0
40	wake	15	0
41	REM	-40	0
41	REM	-37.5	0
41	REM	-35	2
41	REM	-32.5	2
41	REM	-30	2
41	REM	-27.5	4
41	REM	-25	2
41	REM	-22.5	0
41	REM	-20	0
41	REM	-17.5	1
41	REM	-15	1
41	REM	-12.5	0
41	REM	-10	0
41	REM	-7.5	0
41	REM	-5	0
41	REM	-2.5	0
41	REM	0	2
41	wake	2.5	0
41	wake	5	0
41	wake	7.5	0
41	wake	10	0
41	wake	12.5	0
41	wake	15	0
42	REM	-40	0
42	REM	-37.5	3
42	REM	-35	0
42	REM	-32.5	1
42	REM	-30	0
42	REM	-27.5	1
42	REM	-25	0
42	REM	-22.5	0
42	REM	-20	0
42	REM	-17.5	1
42	REM	-15	0
42	REM	-12.5	2
42	REM	-10	1
42	REM	-7.5	3
42	REM	-5	1
42	REM	-2.5	0
42	REM	0	1
42	wake	2.5	2
42	wake	5	0
42	wake	7.5	0
42	wake	10	0
42	wake	12.5	0
42	wake	15	0
43	REM	-40	1
43	REM	-37.5	1
43	REM	-35	1
43	REM	-32.5	1
43	REM	-30	3
43	REM	-27.5	1
43	REM	-25	0
43	REM	-22.5	1
43	REM	-20	1
43	REM	-17.5	4
43	REM	-15	0
43	REM	-12.5	1
43	REM	-10	3
43	REM	-7.5	0
43	REM	-5	1
43	REM	-2.5	1
43	REM	0	1
43	wake	2.5	0
43	wake	5	0
43	wake	7.5	0
43	wake	10	0
43	wake	12.5	0
43	wake	15	0
44	REM	-40	0
44	REM	-37.5	0
44	REM	-35	1
44	REM	-32.5	0
44	REM	-30	0
44	REM	-27.5	1
44	REM	-25	1
44	REM	-22.5	0
44	REM	-20	2
44	REM	-17.5	0
44	REM	-15	3
44	REM	-12.5	3
44	REM	-10	0
44	REM	-7.5	0
44	REM	-5	0
44	REM	-2.5	0
44	REM	0	1
44	wake	2.5	1
44	wake	5	0
44	wake	7.5	0
44	wake	10	0
44	wake	12.5	0
44	wake	15	0
45	REM	-40	1
45	REM	-37.5	2
45	REM	-35	1
45	REM	-32.5	0
45	REM	-30	0
45	REM	-27.5	0
45	REM	-25	3
45	REM	-22.5	0
45	REM	-20	1
45	REM	-17.5	2
45	REM	-15	0
45	REM	-12.5	2
45	REM	-10	0
45	REM	-7.5	1
45	REM	-5	1
45	REM	-2.5	1
45	REM	0	1
45	wake	2.5	0
45	wake	5	1
45	wake	7.5	0
45	wake	10	0
45	wake	12.5	0
45	wake	15	0
46	REM	-40	3
46	REM	-37.5	2
46	REM	-35	0
46	REM	-32.5	0
46	REM	-30	1
46	REM	-27.5	1
46	REM	-25	1
46	REM	-22.5	0
46	REM	-20	1
46	REM	-17.5	2
46	REM	-15	0
46	REM	-12.5	2
46	REM	-10	0
46	REM	-7.5	0
46	REM	-5	0
46	REM	-2.5	0
46	REM	0	1
46	wake	2.5	1
46	wake	5	0
46	wake	7.5	0
46	wake	10	0
46	wake	12.5	1
46	wake	15	0
47	REM	-40	0
47	REM	-37.5	0
47	REM	-35	2
47	REM	-32.5	1
47	REM	-30	0
47	REM	-27.5	1
47	REM	-25	0
47	REM	-22.5	0
47	REM	-20	1
47	REM	-17.5	1
47	REM	-15	0
47	REM	-12.5	0
47	REM	-10	1
47	REM	-7.5	0
47	REM	-5	0
47	REM	-2.5	0
47	REM	0	0
47	wake	2.5	3
47	wake	5	0
47	wake	7.5	0
47	wake	10	1
47	wake	12.5	0
47	wake	15	0
48	REM	-40	0
48	REM	-37.5	0
48	REM	-35	1
48	REM	-32.5	1
48	REM	-30	1
48	REM	-27.5	0
48	REM	-25	0
48	REM	-22.5	0
48	REM	-20	0
48	REM	-17.5	1
48	REM	-15	0
48	REM	-12.5	0
48	REM	-10	0
48	REM	-7.5	0
48	REM	-5	1
48	REM	-2.5	0
48	REM	0	3
48	wake	2.5	0
48	wake	5	0
48	wake	7.5	0
48	wake	10	0
48	wake	12.5	0
48	wake	15	0
49	REM	-40	0
49	REM	-37.5	2
49	REM	-35	1
49	REM	-32.5	0
49	REM	-30	1
49	REM	-27.5	0
49	REM	-25	0
49	REM	-22.5	0
49	REM	-20	0
49	REM	-17.5	0
49	REM	-15	1
49	REM	-12.5	4
49	REM	-10	5
49	REM	-7.5	1
49	REM	-5	0
49	REM	-2.5	2
49	REM	0	2
49	wake	2.5	3
49	wake	5	0
49	wake	7.5	0
49	wake	10	0
49	wake	12.5	0
49	wake	15	0
50	REM	-40	0
50	REM	-37.5	0
50	REM	-35	2
50	REM	-32.5	1
50	REM	-30	0
50	REM	-27.5	0
50	REM	-25	0
50	REM	-22.5	1
50	REM	-20	1
50	REM	-17.5	1
50	REM	-15	0
50	REM	-12.5	0
50	REM	-10	2
50	REM	-7.5	1
50	REM	-5	1
50	REM	-2.5	4
50	REM	0	0
50	wake	2.5	0
50	wake	5	0
50	wake	7.5	0
50	wake	10	0
50	wake	12.5	0
50	wake	15	0
51	REM	-40	0
51	REM	-37.5	0
51	REM	-35	0
51	REM	-32.5	0
51	REM	-30	0
51	REM	-27.5	0
51	REM	-25	1
51	REM	-22.5	2
51	REM	-20	0
51	REM	-17.5	0
51	REM	-15	0
51	REM	-12.5	0
51	REM	-10	2
51	REM	-7.5	0
51	REM	-5	0
51	REM	-2.5	0
51	REM	0	0
51	wake	2.5	0
51	wake	5	0
51	wake	7.5	0
51	wake	10	1
51	wake	12.5	0
51	wake	15	0
52	REM	-40	3
52	REM	-37.5	0
52	REM	-35	2
52	REM	-32.5	4
52	REM	-30	2
52	REM	-27.5	0
52	REM	-25	1
52	REM	-22.5	0
52	REM	-20	2
52	REM	-17.5	0
52	REM	-15	1
52	REM	-12.5	6
52	REM	-10	0
52	REM	-7.5	1
52	REM	-5	2
52	REM	-2.5	2
52	REM	0	1
52	wake	2.5	3
52	wake	5	0
52	wake	7.5	0
52	wake	10	0
52	wake	12.5	0
52	wake	15	0
53	REM	-40	2
53	REM	-37.5	2
53	REM	-35	3
53	REM	-32.5	0
53	REM	-30	1
53	REM	-27.5	0
53	REM	-25	1
53	REM	-22.5	0
53	REM	-20	1
53	REM	-17.5	1
53	REM	-15	0
53	REM	-12.5	1
53	REM	-10	0
53	REM	-7.5	1
53	REM	-5	0
53	REM	-2.5	0
53	REM	0	0
53	wake	2.5	1
53	wake	5	0
53	wake	7.5	0
53	wake	10	0
53	wake	12.5	0
53	wake	15	0
54	REM	-40	0
54	REM	-37.5	2
54	REM	-35	0
54	REM	-32.5	2
54	REM	-30	1
54	REM	-27.5	3
54	REM	-25	1
54	REM	-22.5	0
54	REM	-20	1
54	REM	-17.5	0
54	REM	-15	2
54	REM	-12.5	0
54	REM	-10	0
54	REM	-7.5	0
54	REM	-5	0
54	REM	-2.5	0
54	REM	0	0
54	wake	2.5	0
54	wake	5	1
54	wake	7.5	0
54	wake	10	0
54	wake	12.5	0
54	wake	15	0
55	REM	-40	1
55	REM	-37.5	0
55	REM	-35	3
55	REM	-32.5	3
55	REM	-30	2
55	REM	-27.5	0
55	REM	-25	1
55	REM	-22.5	1
55	REM	-20	0
55	REM	-17.5	0
55	REM	-15	1
55	REM	-12.5	0
55	REM	-10	1
55	REM	-7.5	4
55	REM	-5	1
55	REM	-2.5	0
55	REM	0	0
55	wake	2.5	0
55	wake	5	1
55	wake	7.5	0
55	wake	10	0
55	wake	12.5	0
55	wake	15	0
56	REM	-40	0
56	REM	-37.5	0
56	REM	-35	0
56	REM	-32.5	0
56	REM	-30	0
56	REM	-27.5	4
56	REM	-25	1
56	REM	-22.5	3
56	REM	-20	0
56	REM	-17.5	0
56	REM	-15	0
56	REM	-12.5	2
56	REM	-10	1
56	REM	-7.5	0
56	REM	-5	1
56	REM	-2.5	0
56	REM	0	0
56	wake	2.5	0
56	wake	5	1
56	wake	7.5	0
56	wake	10	0
56	wake	12.5	0
56	wake	15	0
57	REM	-40	4
57	REM	-37.5	1
57	REM	-35	0
57	REM	-32.5	0
57	REM	-30	0
57	REM	-27.5	0
57	REM	-25	0
57	REM	-22.5	0
57	REM	-20	1
57	REM	-17.5	1
57	REM	-15	3
57	REM	-12.5	1
57	REM	-10	0
57	REM	-7.5	0
57	REM	-5	3
57	REM	-2.5	0
57	REM	0	3
57	wake	2.5	0
57	wake	5	0
57	wake	7.5	0
57	wake	10	0
57	wake	12.5	0
57	wake	15	0
58	REM	-40	0
58	REM	-37.5	0
58	REM	-35	0
58	REM	-32.5	0
58	REM	-30	0
58	REM	-27.5	0
58	REM	-25	0
58	REM	-22.5	0
58	REM	-20	0
58	REM	-17.5	0
58	REM	-15	1
58	REM	-12.5	0
58	REM	-10	0
58	REM	-7.5	0
58	REM	-5	0
58	REM	-2.5	0
58	REM	0	0
58	wake	2.5	0
58	wake	5	0
58	wake	7.5	0
58	wake	10	0
58	wake	12.5	0
58	wake	15	0
59	REM	-40	1
59	REM	-37.5	0
59	REM	-35	0
59	REM	-32.5	1
59	REM	-30	0
59	REM	-27.5	0
59	REM	-25	0
59	REM	-22.5	0
59	REM	-20	0
59	REM	-17.5	1
59	REM	-15	1
59	REM	-12.5	0
59	REM	-10	0
59	REM	-7.5	0
59	REM	-5	0
59	REM	-2.5	0
59	REM	0	0
59	wake	2.5	3
59	wake	5	2
59	wake	7.5	1
59	wake	10	0
59	wake	12.5	2
59	wake	15	0
60	REM	-40	0
60	REM	-37.5	0
60	REM	-35	0
60	REM	-32.5	0
60	REM	-30	0
60	REM	-27.5	0
60	REM	-25	0
60	REM	-22.5	0
60	REM	-20	0
60	REM	-17.5	0
60	REM	-15	0
60	REM	-12.5	0
60	REM	-10	0
60	REM	-7.5	1
60	REM	-5	0
60	REM	-2.5	0
60	REM	0	1
60	wake	2.5	0
60	wake	5	0
60	wake	7.5	0
60	wake	10	0
60	wake	12.5	0
60	wake	15	0
61	REM	-40	1
61	REM	-37.5	0
61	REM	-35	2
61	REM	-32.5	0
61	REM	-30	0
61	REM	-27.5	2
61	REM	-25	0
61	REM	-22.5	0
61	REM	-20	1
61	REM	-17.5	0
61	REM	-15	0
61	REM	-12.5	0
61	REM	-10	2
61	REM	-7.5	1
61	REM	-5	0
61	REM	-2.5	0
61	REM	0	2
61	wake	2.5	0
61	wake	5	1
61	wake	7.5	1
61	wake	10	0
61	wake	12.5	0
61	wake	15	1
62	REM	-40	1
62	REM	-37.5	0
62	REM	-35	0
62	REM	-32.5	1
62	REM	-30	0
62	REM	-27.5	0
62	REM	-25	0
62	REM	-22.5	1
62	REM	-20	3
62	REM	-17.5	2
62	REM	-15	0
62	REM	-12.5	0
62	REM	-10	1
62	REM	-7.5	1
62	REM	-5	1
62	REM	-2.5	0
62	REM	0	0
62	wake	2.5	0
62	wake	5	0
62	wake	7.5	0
62	wake	10	0
62	wake	12.5	0
62	wake	15	0
63	REM	-40	0
63	REM	-37.5	0
63	REM	-35	4
63	REM	-32.5	2
63	REM	-30	2
63	REM	-27.5	0
63	REM	-25	1
63	REM	-22.5	0
63	REM	-20	0
63	REM	-17.5	0
63	REM	-15	0
63	REM	-12.5	0
63	REM	-10	0
63	REM	-7.5	0
63	REM	-5	0
63	REM	-2.5	1
63	REM	0	0
63	wake	2.5	0
63	wake	5	0
63	wake	7.5	0
63	wake	10	1
63	wake	12.5	0
63	wake	15	0
64	REM	-40	0
64	REM	-37.5	0
64	REM	-35	1
64	REM	-32.5	1
64	REM	-30	1
64	REM	-27.5	0
64	REM	-25	1
64	REM	-22.5	0
64	REM	-20	0
64	REM	-17.5	1
64	REM	-15	0
64	REM	-12.5	4
64	REM	-10	2
64	REM	-7.5	0
64	REM	-5	1
64	REM	-2.5	0
64	REM	0	0
64	wake	2.5	0
64	wake	5	0
64	wake	7.5	0
64	wake	10	0
64	wake	12.5	0
64	wake	15	0
65	REM	-40	1
65	REM	-37.5	3
65	REM	-35	0
65	REM	-32.5	0
65	REM	-30	1
65	REM	-27.5	3
65	REM	-25	3
65	REM	-22.5	3
65	REM	-20	1
65	REM	-17.5	0
65	REM	-15	1
65	REM	-12.5	1
65	REM	-10	0
65	REM	-7.5	0
65	REM	-5	3
65	REM	-2.5	1
65	REM	0	0
65	wake	2.5	0
65	wake	5	0
65	wake	7.5	0
65	wake	10	0
65	wake	12.5	0
65	wake	15	0
66	REM	-40	0
66	REM	-37.5	0
66	REM	-35	1
66	REM	-32.5	0
66	REM	-30	0
66	REM	-27.5	1
66	REM	-25	1
66	REM	-22.5	1
66	REM	-20	0
66	REM	-17.5	0
66	REM	-15	1
66	REM	-12.5	1
66	REM	-10	0
66	REM	-7.5	0
66	REM	-5	0
66	REM	-2.5	2
66	REM	0	0
66	wake	2.5	0
66	wake	5	0
66	wake	7.5	0
66	wake	10	0
66	wake	12.5	0
66	wake	15	0
67	REM	-40	1
67	REM	-37.5	0
67	REM	-35	2
67	REM	-32.5	1
67	REM	-30	1
67	REM	-27.5	0
67	REM	-25	2
67	REM	-22.5	3
67	REM	-20	2
67	REM	-17.5	0
67	REM	-15	2
67	REM	-12.5	4
67	REM	-10	2
67	REM	-7.5	0
67	REM	-5	0
67	REM	-2.5	1
67	REM	0	0
67	wake	2.5	0
67	wake	5	0
67	wake	7.5	0
67	wake	10	0
67	wake	12.5	0
67	wake	15	0
68	REM	-40	1
68	REM	-37.5	0
68	REM	-35	2
68	REM	-32.5	1
68	REM	-30	0
68	REM	-27.5	0
68	REM	-25	1
68	REM	-22.5	0
68	REM	-20	2
68	REM	-17.5	4
68	REM	-15	3
68	REM	-12.5	1
68	REM	-10	1
68	REM	-7.5	0
68	REM	-5	0
68	REM	-2.5	2
68	REM	0	1
68	wake	2.5	0
68	wake	5	0
68	wake	7.5	1
68	wake	10	0
68	wake	12.5	0
68	wake	15	0
69	REM	-40	0
69	REM	-37.5	0
69	REM	-35	0
69	REM	-32.5	1
69	REM	-30	1
69	REM	-27.5	0
69	REM	-25	1
69	REM	-22.5	0
69	REM	-20	0
69	REM	-17.5	0
69	REM	-15	0
69	REM	-12.5	0
69	REM	-10	0
69	REM	-7.5	0
69	REM	-5	0
69	REM	-2.5	1
69	REM	0	0
69	wake	2.5	0
69	wake	5	0
69	wake	7.5	0
69	wake	10	0
69	wake	12.5	0
69	wake	15	0
70	REM	-40	0
70	REM	-37.5	0
70	REM	-35	2
70	REM	-32.5	0
70	REM	-30	2
70	REM	-27.5	0
70	REM	-25	2
70	REM	-22.5	2
70	REM	-20	0
70	REM	-17.5	1
70	REM	-15	0
70	REM	-12.5	2
70	REM	-10	1
70	REM	-7.5	2
70	REM	-5	1
70	REM	-2.5	2
70	REM	0	0
70	wake	2.5	0
70	wake	5	0
70	wake	7.5	0
70	wake	10	1
70	wake	12.5	0
70	wake	15	0
71	REM	-40	0
71	REM	-37.5	2
71	REM	-35	1
71	REM	-32.5	0
71	REM	-30	1
71	REM	-27.5	1
71	REM	-25	1
71	REM	-22.5	0
71	REM	-20	0
71	REM	-17.5	1
71	REM	-15	1
71	REM	-12.5	0
71	REM	-10	0
71	REM	-7.5	1
71	REM	-5	0
71	REM	-2.5	0
71	REM	0	0
71	wake	2.5	1
71	wake	5	0
71	wake	7.5	0
71	wake	10	0
71	wake	12.5	0
71	wake	15	0
72	REM	-40	1
72	REM	-37.5	0
72	REM	-35	0
72	REM	-32.5	1
72	REM	-30	0
72	REM	-27.5	1
72	REM	-25	2
72	REM	-22.5	2
72	REM	-20	1
72	REM	-17.5	0
72	REM	-15	0
72	REM	-12.5	0
72	REM	-10	0
72	REM	-7.5	4
72	REM	-5	1
72	REM	-2.5	0
72	REM	0	1
72	wake	2.5	1
72	wake	5	0
72	wake	7.5	0
72	wake	10	0
72	wake	12.5	0
72	wake	15	0
73	REM	-40	0
73	REM	-37.5	0
73	REM	-35	0
73	REM	-32.5	0
73	REM	-30	0
73	REM	-27.5	0
73	REM	-25	0
73	REM	-22.5	0
73	REM	-20	3
73	REM	-17.5	1
73	REM	-15	3
73	REM	-12.5	1
73	REM	-10	2
73	REM	-7.5	2
73	REM	-5	3
73	REM	-2.5	1
73	REM	0	0
73	wake	2.5	0
73	wake	5	1
73	wake	7.5	1
73	wake	10	0
73	wake	12.5	0
73	wake	15	0
74	REM	-40	1
74	REM	-37.5	0
74	REM	-35	1
74	REM	-32.5	0
74	REM	-30	1
74	REM	-27.5	2
74	REM	-25	2
74	REM	-22.5	2
74	REM	-20	0
74	REM	-17.5	1
74	REM	-15	1
74	REM	-12.5	0
74	REM	-10	0
74	REM	-7.5	0
74	REM	-5	1
74	REM	-2.5	1
74	REM	0	0
74	wake	2.5	0
74	wake	5	0
74	wake	7.5	0
74	wake	10	0
74	wake	12.5	0
74	wake	15	1
75	REM	-40	1
75	REM	-37.5	0
75	REM	-35	0
75	REM	-32.5	1
75	REM	-30	0
75	REM	-27.5	0
75	REM	-25	0
75	REM	-22.5	2
75	REM	-20	2
75	REM	-17.5	1
75	REM	-15	1
75	REM	-12.5	2
75	REM	-10	3
75	REM	-7.5	1
75	REM	-5	2
75	REM	-2.5	0
75	REM	0	0
75	wake	2.5	0
75	wake	5	0
75	wake	7.5	0
75	wake	10	0
75	wake	12.5	1
75	wake	15	0
76	REM	-40	2
76	REM	-37.5	0
76	REM	-35	0
76	REM	-32.5	2
76	REM	-30	3
76	REM	-27.5	1
76	REM	-25	3
76	REM	-22.5	0
76	REM	-20	2
76	REM	-17.5	0
76	REM	-15	0
76	REM	-12.5	0
76	REM	-10	1
76	REM	-7.5	0
76	REM	-5	1
76	REM	-2.5	0
76	REM	0	0
76	wake	2.5	0
76	wake	5	0
76	wake	7.5	0
76	wake	10	0
76	wake	12.5	0
76	wake	15	0
77	REM	-40	0
77	REM	-37.5	0
77	REM	-35	0
77	REM	-32.5	1
77	REM	-30	0
77	REM	-27.5	0
77	REM	-25	0
77	REM	-22.5	0
77	REM	-20	0
77	REM	-17.5	1
77	REM	-15	0
77	REM	-12.5	1
77	REM	-10	0
77	REM	-7.5	0
77	REM	-5	0
77	REM	-2.5	0
77	REM	0	0
77	wake	2.5	1
77	wake	5	0
77	wake	7.5	0
77	wake	10	0
77	wake	12.5	0
77	wake	15	0
78	REM	-40	5
78	REM	-37.5	5
78	REM	-35	3
78	REM	-32.5	2
78	REM	-30	0
78	REM	-27.5	0
78	REM	-25	1
78	REM	-22.5	1
78	REM	-20	1
78	REM	-17.5	0
78	REM	-15	1
78	REM	-12.5	0
78	REM	-10	0
78	REM	-7.5	3
78	REM	-5	0
78	REM	-2.5	0
78	REM	0	0
78	wake	2.5	0
78	wake	5	1
78	wake	7.5	0
78	wake	10	0
78	wake	12.5	0
78	wake	15	0
79	REM	-40	0
79	REM	-37.5	0
79	REM	-35	1
79	REM	-32.5	1
79	REM	-30	0
79	REM	-27.5	1
79	REM	-25	1
79	REM	-22.5	2
79	REM	-20	1
79	REM	-17.5	0
79	REM	-15	0
79	REM	-12.5	2
79	REM	-10	1
79	REM	-7.5	1
79	REM	-5	0
79	REM	-2.5	0
79	REM	0	0
79	wake	2.5	0
79	wake	5	0
79	wake	7.5	0
79	wake	10	0
79	wake	12.5	0
79	wake	15	0
80	REM	-40	0
80	REM	-37.5	0
80	REM	-35	0
80	REM	-32.5	0
80	REM	-30	0
80	REM	-27.5	1
80	REM	-25	2
80	REM	-22.5	2
80	REM	-20	0
80	REM	-17.5	3
80	REM	-15	0
80	REM	-12.5	1
80	REM	-10	1
80	REM	-7.5	4
80	REM	-5	0
80	REM	-2.5	0
80	REM	0	0
80	wake	2.5	0
80	wake	5	0
80	wake	7.5	0
80	wake	10	0
80	wake	12.5	0
80	wake	15	0
81	REM	-40	0
81	REM	-37.5	2
81	REM	-35	3
81	REM	-32.5	2
81	REM	-30	1
81	REM	-27.5	1
81	REM	-25	1
81	REM	-22.5	0
81	REM	-20	1
81	REM	-17.5	1
81	REM	-15	0
81	REM	-12.5	2
81	REM	-10	0
81	REM	-7.5	0
81	REM	-5	0
81	REM	-2.5	0
81	REM	0	0
81	wake	2.5	1
81	wake	5	0
81	wake	7.5	0
81	wake	10	0
81	wake	12.5	0
81	wake	15	0
82	REM	-40	1
82	REM	-37.5	0
82	REM	-35	0
82	REM	-32.5	0
82	REM	-30	0
82	REM	-27.5	1
82	REM	-25	0
82	REM	-22.5	0
82	REM	-20	0
82	REM	-17.5	0
82	REM	-15	0
82	REM	-12.5	2
82	REM	-10	1
82	REM	-7.5	3
82	REM	-5	0
82	REM	-2.5	1
82	REM	0	0
82	wake	2.5	0
82	wake	5	0
82	wake	7.5	0
82	wake	10	0
82	wake	12.5	0
82	wake	15	0
83	REM	-40	0
83	REM	-37.5	0
83	REM	-35	0
83	REM	-32.5	1
83	REM	-30	0
83	REM	-27.5	1
83	REM	-25	0
83	REM	-22.5	0
83	REM	-20	2
83	REM	-17.5	3
83	REM	-15	3
83	REM	-12.5	4
83	REM	-10	1
83	REM	-7.5	0
83	REM	-5	0
83	REM	-2.5	2
83	REM	0	0
83	wake	2.5	1
83	wake	5	0
83	wake	7.5	0
83	wake	10	1
83	wake	12.5	1
83	wake	15	0
84	REM	-40	1
84	REM	-37.5	2
84	REM	-35	1
84	REM	-32.5	1
84	REM	-30	0
84	REM	-27.5	0
84	REM	-25	0
84	REM	-22.5	0
84	REM	-20	0
84	REM	-17.5	0
84	REM	-15	0
84	REM	-12.5	0
84	REM	-10	0
84	REM	-7.5	0
84	REM	-5	0
84	REM	-2.5	0
84	REM	0	0
84	wake	2.5	1
84	wake	5	1
84	wake	7.5	0
84	wake	10	0
84	wake	12.5	0
84	wake	15	0
85	REM	-40	0
85	REM	-37.5	0
85	REM	-35	2
85	REM	-32.5	1
85	REM	-30	1
85	REM	-27.5	0
85	REM	-25	0
85	REM	-22.5	0
85	REM	-20	2
85	REM	-17.5	2
85	REM	-15	3
85	REM	-12.5	1
85	REM	-10	2
85	REM	-7.5	2
85	REM	-5	3
85	REM	-2.5	1
85	REM	0	1
85	wake	2.5	0
85	wake	5	0
85	wake	7.5	0
85	wake	10	0
85	wake	12.5	0
85	wake	15	0
86	REM	-40	0
86	REM	-37.5	0
86	REM	-35	1
86	REM	-32.5	0
86	REM	-30	1
86	REM	-27.5	3
86	REM	-25	0
86	REM	-22.5	1
86	REM	-20	0
86	REM	-17.5	0
86	REM	-15	3
86	REM	-12.5	0
86	REM	-10	3
86	REM	-7.5	0
86	REM	-5	2
86	REM	-2.5	0
86	REM	0	0
86	wake	2.5	0
86	wake	5	0
86	wake	7.5	0
86	wake	10	0
[truncated: 1,612 more rows]

## Sheet: Supplementary_Figure_3e_top
mouse	state	bin	0.0 Hz	0.5 Hz	1.0 Hz	1.5 Hz	2.0 Hz	2.5 Hz	3.0 Hz	3.5 Hz	4.0 Hz	4.5 Hz	5.0 Hz	5.5 Hz	6.0 Hz	6.5 Hz	7.0 Hz	7.5 Hz	8.0 Hz	8.5 Hz	9.0 Hz	9.5 Hz	10.0 Hz	10.5 Hz	11.0 Hz	11.5 Hz	12.0 Hz	12.5 Hz	13.0 Hz	13.5 Hz	14.0 Hz	14.5 Hz	15.0 Hz	15.5 Hz	16.0 Hz	16.5 Hz	17.0 Hz	17.5 Hz	18.0 Hz	18.5 Hz	19.0 Hz	19.5 Hz	20.0 Hz	20.5 Hz	21.0 Hz	21.5 Hz	22.0 Hz	22.5 Hz	23.0 Hz
King	NREM	1	1.245	1.161	1.171	1.404	1.517	1.514	1.451	1.396	1.431	1.639	1.53	1.33	1.316	1.084	1.052	1.068	1.032	1.081	1.178	1.332	1.457	1.466	1.462	1.487	1.439	1.562	1.601	1.562	1.534	1.473	1.462	1.451	1.514	1.283	1.27	1.278	1.212	1.41	1.449	1.399	1.499	1.454	1.348	1.335	1.317	1.269	1.199
King	NREM	2	1.196	1.112	1.171	1.33	1.495	1.58	1.72	1.592	1.481	1.63	1.513	1.294	1.219	1.117	1.09	1.017	0.975	1.118	1.268	1.319	1.327	1.435	1.495	1.492	1.446	1.634	1.779	1.527	1.377	1.457	1.521	1.502	1.376	1.339	1.513	1.338	1.274	1.385	1.366	1.323	1.405	1.244	1.27	1.301	1.337	1.337	1.215
King	NREM	3	1.238	1.208	1.225	1.293	1.6	1.77	1.723	1.54	1.503	1.497	1.369	1.244	1.231	1.153	1.107	1.094	1.126	1.314	1.359	1.4	1.455	1.58	1.484	1.531	1.569	1.743	1.863	1.855	1.805	1.767	1.666	1.501	1.499	1.381	1.426	1.406	1.434	1.484	1.522	1.475	1.365	1.252	1.243	1.33	1.366	1.224	1.219
King	NREM	4	1.213	1.106	1.218	1.377	1.55	1.659	1.541	1.549	1.486	1.414	1.34	1.226	1.159	1.076	1.112	1.078	1.056	1.207	1.252	1.193	1.412	1.565	1.43	1.451	1.626	1.546	1.544	1.582	1.479	1.554	1.416	1.312	1.325	1.307	1.321	1.393	1.337	1.235	1.33	1.393	1.324	1.192	1.181	1.168	1.242	1.162	1.186
King	NREM	5	1.222	1.183	1.365	1.56	1.448	1.551	1.691	1.618	1.598	1.637	1.458	1.308	1.211	1.096	1.07	1.012	0.994	1.116	1.229	1.282	1.412	1.587	1.592	1.482	1.524	1.36	1.383	1.61	1.557	1.51	1.406	1.252	1.201	1.26	1.249	1.215	1.299	1.325	1.271	1.198	1.225	1.303	1.256	1.159	1.162	1.179	1.166
King	NREM	6	1.084	1.175	1.236	1.413	1.452	1.521	1.563	1.488	1.387	1.319	1.38	1.427	1.223	1.043	0.995	0.989	1.096	1.205	1.241	1.321	1.324	1.491	1.692	1.538	1.499	1.45	1.41	1.619	1.577	1.455	1.384	1.334	1.369	1.48	1.449	1.509	1.554	1.484	1.291	1.37	1.501	1.372	1.329	1.27	1.339	1.301	1.252
King	NREM	7	1.153	1.17	1.413	1.527	1.513	1.518	1.544	1.457	1.455	1.445	1.414	1.381	1.306	1.064	0.95	0.941	1.021	1.152	1.273	1.505	1.477	1.396	1.573	1.591	1.584	1.691	1.63	1.59	1.722	1.658	1.577	1.628	1.657	1.512	1.473	1.463	1.493	1.558	1.389	1.45	1.412	1.321	1.381	1.324	1.363	1.387	1.292
King	NREM	8	1.208	1.119	1.244	1.445	1.539	1.497	1.654	1.611	1.52	1.462	1.328	1.288	1.15	1.053	0.971	1.023	1.159	1.248	1.255	1.275	1.474	1.501	1.482	1.613	1.592	1.478	1.545	1.675	1.654	1.6	1.544	1.637	1.703	1.461	1.473	1.378	1.44	1.411	1.379	1.46	1.245	1.15	1.371	1.357	1.248	1.244	1.269
King	NREM	9	1.371	1.241	1.328	1.514	1.753	1.75	1.692	1.597	1.753	1.733	1.377	1.323	1.096	1.022	1.05	1.035	1.054	1.171	1.174	1.149	1.304	1.449	1.393	1.511	1.532	1.46	1.468	1.467	1.446	1.396	1.245	1.245	1.379	1.304	1.397	1.348	1.403	1.469	1.268	1.196	1.138	1.15	1.251	1.268	1.217	1.212	1.304
King	NREM	10	1.145	1.171	1.328	1.543	1.552	1.634	1.717	1.558	1.621	1.569	1.431	1.355	1.3	1.23	1.141	1.124	1.119	1.247	1.295	1.37	1.395	1.482	1.579	1.575	1.558	1.511	1.47	1.47	1.569	1.486	1.392	1.361	1.377	1.417	1.373	1.407	1.451	1.394	1.309	1.41	1.391	1.296	1.377	1.335	1.374	1.324	1.399
King	NREM	11	1.137	1.202	1.325	1.483	1.601	1.737	1.768	1.574	1.528	1.517	1.307	1.381	1.394	1.181	1.038	1.029	1.079	1.247	1.389	1.421	1.445	1.545	1.463	1.56	1.639	1.713	1.668	1.577	1.722	1.628	1.52	1.475	1.402	1.509	1.486	1.414	1.388	1.463	1.389	1.325	1.267	1.134	1.233	1.465	1.51	1.311	1.177
King	NREM	12	1.108	1.251	1.361	1.41	1.588	1.646	1.61	1.6	1.453	1.447	1.334	1.302	1.311	1.241	1.186	1.093	1.115	1.306	1.377	1.534	1.672	1.641	1.659	1.69	1.604	1.6	1.668	1.663	1.728	1.668	1.578	1.417	1.484	1.474	1.468	1.376	1.294	1.377	1.325	1.27	1.353	1.275	1.322	1.428	1.301	1.205	1.23
King	NREM	13	1.241	1.191	1.244	1.48	1.625	1.62	1.624	1.649	1.418	1.31	1.286	1.296	1.223	1.056	1.114	1.105	1.124	1.29	1.212	1.411	1.476	1.49	1.501	1.451	1.538	1.715	1.791	1.573	1.539	1.585	1.495	1.391	1.409	1.349	1.376	1.33	1.342	1.426	1.294	1.306	1.342	1.297	1.177	1.212	1.262	1.318	1.289
King	NREM	14	1.266	1.254	1.31	1.499	1.732	1.699	1.558	1.657	1.416	1.364	1.406	1.263	1.149	0.962	1.007	1.036	1.084	1.063	1.097	1.386	1.499	1.471	1.492	1.508	1.406	1.575	1.562	1.41	1.461	1.421	1.304	1.284	1.271	1.289	1.215	1.294	1.326	1.306	1.243	1.176	1.201	1.273	1.271	1.182	1.278	1.273	1.237
King	NREM	15	1.115	1.103	1.235	1.565	1.594	1.478	1.543	1.686	1.584	1.461	1.333	1.293	1.12	1.002	0.988	1.069	1.12	1.142	1.136	1.288	1.378	1.546	1.599	1.664	1.596	1.641	1.737	1.652	1.66	1.59	1.54	1.451	1.533	1.388	1.337	1.532	1.335	1.28	1.374	1.396	1.329	1.282	1.345	1.384	1.324	1.236	1.287
King	NREM	16	1.309	1.223	1.312	1.52	1.484	1.441	1.449	1.497	1.535	1.519	1.402	1.376	1.258	1.085	1	1.015	1.095	1.111	1.206	1.369	1.443	1.553	1.574	1.604	1.716	1.805	1.917	1.789	1.946	1.814	1.899	1.747	1.735	1.58	1.424	1.482	1.514	1.499	1.421	1.372	1.431	1.304	1.356	1.418	1.354	1.298	1.285
King	NREM	17	1.367	1.247	1.235	1.354	1.478	1.547	1.535	1.442	1.337	1.471	1.42	1.329	1.279	1.087	1.087	1.067	1.055	1.127	1.178	1.305	1.435	1.571	1.568	1.542	1.689	1.734	1.963	1.899	1.952	1.916	1.984	1.981	1.824	1.72	1.511	1.533	1.494	1.445	1.42	1.37	1.372	1.33	1.249	1.295	1.423	1.334	1.315
King	NREM	18	1.217	1.12	1.169	1.258	1.386	1.459	1.51	1.495	1.425	1.343	1.363	1.293	1.284	1.223	1.256	1.201	1.173	1.336	1.503	1.625	1.666	1.796	1.942	1.875	1.697	1.605	1.788	1.974	1.819	1.767	1.759	1.781	1.809	1.709	1.631	1.66	1.698	1.649	1.615	1.591	1.532	1.528	1.441	1.332	1.474	1.491	1.491
King	NREM	19	1.341	1.091	1.034	1.192	1.304	1.34	1.379	1.455	1.475	1.407	1.405	1.336	1.206	1.138	1.159	1.23	1.31	1.412	1.558	1.599	1.65	1.877	2.026	1.918	1.836	1.921	1.898	1.993	1.824	1.764	1.774	1.786	1.714	1.601	1.589	1.565	1.525	1.569	1.465	1.46	1.567	1.508	1.391	1.32	1.437	1.356	1.374
King	NREM	20	1.106	1.021	1.01	1.102	1.244	1.274	1.45	1.527	1.35	1.234	1.471	1.294	1.216	1.169	1.195	1.287	1.429	1.643	1.795	1.75	1.812	1.918	1.982	1.97	1.937	1.912	1.821	1.99	2.008	1.866	1.758	1.992	1.772	1.683	1.632	1.673	1.516	1.66	1.489	1.517	1.467	1.345	1.266	1.194	1.313	1.267	1.338
King	IS	21	0.8	0.977	1.042	0.911	0.776	0.736	0.973	1.092	0.978	1.044	1.022	1.011	1.182	1.681	1.977	2.109	1.823	1.598	1.653	1.572	1.457	1.427	1.302	1.457	1.531	1.618	1.5	1.674	1.502	1.372	1.288	1.403	1.507	1.472	1.572	1.708	1.343	1.292	1.255	1.395	1.333	1.138	1.201	1.084	1.157	1.203	1.229
King	IS	22	0.794	0.976	1.041	0.907	0.773	0.736	0.975	1.094	0.975	1.038	1.012	1.005	1.181	1.677	1.977	2.125	1.851	1.609	1.643	1.571	1.463	1.43	1.298	1.453	1.526	1.619	1.512	1.68	1.504	1.374	1.281	1.376	1.508	1.477	1.568	1.704	1.353	1.291	1.253	1.4	1.332	1.142	1.213	1.091	1.16	1.211	1.227
King	IS	23	0.803	0.961	1.013	0.89	0.759	0.737	0.99	1.106	0.967	1.016	1.012	0.994	1.144	1.636	1.996	2.181	1.938	1.62	1.636	1.604	1.464	1.41	1.259	1.421	1.497	1.596	1.534	1.695	1.517	1.404	1.299	1.335	1.501	1.497	1.591	1.68	1.35	1.263	1.248	1.38	1.32	1.123	1.169	1.085	1.154	1.214	1.211
King	IS	24	0.837	0.974	0.985	0.876	0.726	0.74	1.01	1.106	0.961	0.981	1.019	0.972	1.143	1.651	2.028	2.275	1.958	1.591	1.61	1.602	1.425	1.385	1.226	1.406	1.53	1.553	1.463	1.615	1.531	1.38	1.326	1.34	1.481	1.438	1.507	1.631	1.388	1.244	1.192	1.299	1.267	1.093	1.11	1.051	1.116	1.19	1.228
King	IS	25	0.922	0.92	0.933	0.872	0.743	0.746	0.995	1.084	0.956	0.974	0.991	0.991	1.152	1.591	2.019	2.217	1.935	1.654	1.582	1.62	1.464	1.418	1.289	1.42	1.493	1.445	1.416	1.56	1.509	1.396	1.384	1.388	1.531	1.431	1.411	1.547	1.382	1.213	1.151	1.286	1.241	1.104	1.131	1.083	1.136	1.147	1.153
King	IS	26	0.943	0.849	0.839	0.824	0.737	0.745	0.945	0.942	0.931	0.98	0.949	1.016	1.254	1.656	2.09	2.118	1.829	1.566	1.472	1.469	1.37	1.469	1.353	1.378	1.376	1.307	1.305	1.485	1.496	1.342	1.22	1.193	1.37	1.336	1.381	1.517	1.274	1.163	1.064	1.153	1.198	1.096	1.121	1.076	1.164	1.129	1.173
King	IS	27	0.881	0.804	0.815	0.833	0.733	0.801	0.964	0.883	0.916	0.954	0.94	1.006	1.261	1.703	2.146	2.136	1.78	1.51	1.425	1.424	1.359	1.45	1.404	1.381	1.285	1.254	1.263	1.461	1.497	1.321	1.181	1.197	1.331	1.292	1.316	1.443	1.191	1.099	1.003	1.146	1.22	1.104	1.145	1.11	1.209	1.151	1.197
King	IS	28	0.811	0.773	0.759	0.813	0.706	0.821	0.964	0.79	0.893	0.932	0.893	0.994	1.268	1.767	2.191	2.048	1.718	1.515	1.515	1.482	1.366	1.379	1.395	1.309	1.181	1.222	1.298	1.435	1.445	1.349	1.239	1.212	1.269	1.21	1.249	1.367	1.153	1.048	0.977	1.155	1.234	1.17	1.201	1.124	1.198	1.131	1.213
King	IS	29	0.741	0.759	0.709	0.734	0.68	0.8	0.995	0.864	0.883	0.932	0.909	1.004	1.316	1.865	2.182	1.94	1.68	1.433	1.434	1.411	1.293	1.348	1.357	1.201	1.124	1.269	1.45	1.47	1.417	1.385	1.258	1.222	1.312	1.188	1.223	1.352	1.172	1.128	0.995	1.068	1.198	1.173	1.203	1.138	1.265	1.149	1.156
King	IS	30	0.765	0.786	0.705	0.744	0.682	0.776	0.985	0.872	0.859	0.913	0.956	0.997	1.271	1.886	2.194	1.865	1.648	1.422	1.434	1.367	1.261	1.351	1.334	1.24	1.113	1.219	1.413	1.438	1.383	1.35	1.247	1.19	1.26	1.162	1.24	1.384	1.174	1.132	1.013	1.054	1.183	1.198	1.235	1.165	1.262	1.134	1.12
King	IS	31	0.739	0.759	0.664	0.626	0.624	0.761	0.94	0.817	0.821	0.795	0.812	0.939	1.349	2.051	2.213	1.811	1.542	1.313	1.296	1.254	1.166	1.248	1.183	1.187	1.121	1.182	1.387	1.309	1.299	1.295	1.249	1.127	1.169	1.094	1.052	1.111	1.02	0.946	0.918	0.929	1.053	1.156	1.16	1.133	1.174	0.99	0.9
King	IS	32	0.699	0.748	0.672	0.641	0.613	0.734	0.941	0.822	0.792	0.777	0.765	0.945	1.397	2.073	2.182	1.785	1.556	1.31	1.286	1.263	1.126	1.21	1.157	1.119	1.09	1.178	1.39	1.281	1.28	1.291	1.221	1.123	1.159	1.081	1.038	1.08	1.056	0.955	0.9	0.946	1.078	1.158	1.118	1.08	1.119	0.962	0.874
King	IS	33	0.683	0.699	0.644	0.634	0.619	0.683	0.869	0.76	0.799	0.802	0.724	0.944	1.412	2.146	2.281	1.852	1.487	1.24	1.283	1.229	1.06	1.13	1.082	1.008	1.026	1.151	1.312	1.236	1.267	1.248	1.166	1.134	1.038	0.963	1.008	0.959	0.996	0.898	0.895	0.983	1.11	1.115	1.069	0.98	0.982	0.915	0.874
King	IS	34	0.636	0.694	0.613	0.578	0.576	0.661	0.828	0.714	0.748	0.723	0.665	0.914	1.432	2.223	2.385	1.887	1.476	1.162	1.176	1.127	1.054	1.08	1.016	1.013	1.059	1.116	1.184	1.196	1.191	1.187	1.152	1.085	0.963	0.916	1.003	0.951	0.913	0.858	0.87	0.982	1.047	1.035	1.058	0.96	0.995	0.964	0.863
King	IS	35	0.594	0.683	0.593	0.541	0.555	0.646	0.804	0.687	0.707	0.697	0.64	0.871	1.437	2.215	2.404	1.906	1.438	1.138	1.134	1.069	1.045	1.038	0.979	1.013	1.101	1.126	1.128	1.147	1.105	1.124	1.135	1.04	0.937	0.92	0.977	0.915	0.87	0.854	0.894	1.002	1.017	1.015	1.054	0.962	1.01	0.983	0.889
King	IS	36	0.643	0.688	0.591	0.532	0.552	0.63	0.695	0.629	0.694	0.669	0.592	0.761	1.289	2.203	2.502	1.884	1.32	1.092	1.057	1.002	0.983	0.954	0.905	0.985	0.996	0.978	1.023	1.064	1.011	1.024	1.06	0.977	0.88	0.883	0.913	0.832	0.795	0.839	0.897	0.987	0.992	1.012	0.993	0.957	1.008	0.958	0.846
King	IS	37	0.673	0.69	0.603	0.54	0.515	0.6	0.646	0.623	0.694	0.652	0.61	0.76	1.292	2.301	2.613	1.88	1.316	1.085	1.018	0.967	1.001	0.973	0.933	1.015	0.956	0.832	0.878	0.978	0.983	0.95	0.997	0.936	0.82	0.817	0.837	0.765	0.74	0.785	0.855	0.919	0.946	0.989	0.957	0.937	0.979	0.873	0.821
King	IS	38	0.697	0.693	0.596	0.526	0.497	0.566	0.606	0.598	0.653	0.622	0.634	0.789	1.27	2.266	2.598	1.922	1.306	1.123	1.014	0.939	0.973	0.968	0.943	1.004	0.957	0.82	0.809	0.901	0.958	0.957	0.979	0.953	0.822	0.831	0.849	0.743	0.731	0.813	0.877	0.908	0.947	0.971	0.927	0.919	0.946	0.84	0.842
King	IS	39	0.689	0.688	0.596	0.524	0.499	0.558	0.593	0.589	0.638	0.617	0.644	0.781	1.225	2.216	2.571	1.934	1.358	1.173	1.035	0.937	0.966	0.962	0.927	1.001	0.96	0.826	0.797	0.861	0.956	0.951	0.97	0.973	0.825	0.829	0.862	0.756	0.74	0.815	0.866	0.912	0.952	0.957	0.91	0.907	0.934	0.845	0.841
King	IS	40	0.689	0.686	0.592	0.521	0.499	0.559	0.592	0.585	0.637	0.618	0.639	0.772	1.213	2.207	2.591	1.949	1.366	1.171	1.03	0.937	0.966	0.958	0.919	1.007	0.961	0.824	0.797	0.859	0.949	0.947	0.973	0.979	0.822	0.819	0.856	0.75	0.735	0.808	0.861	0.909	0.948	0.955	0.91	0.906	0.935	0.85	0.838
King	REM	41	0.409	0.418	0.35	0.311	0.281	0.299	0.305	0.306	0.299	0.314	0.373	0.581	1.086	2.435	2.766	1.859	1.256	0.923	0.843	0.688	0.601	0.628	0.614	0.569	0.589	0.547	0.548	0.632	0.689	0.645	0.62	0.648	0.675	0.698	0.66	0.648	0.618	0.596	0.661	0.743	0.738	0.736	0.66	0.74	0.792	0.7	0.646
King	REM	42	0.355	0.355	0.307	0.27	0.267	0.286	0.285	0.297	0.322	0.322	0.371	0.586	1.079	2.358	2.595	1.834	1.283	0.878	0.808	0.765	0.702	0.679	0.64	0.568	0.602	0.576	0.597	0.687	0.698	0.651	0.656	0.686	0.685	0.682	0.647	0.594	0.611	0.614	0.676	0.761	0.761	0.776	0.718	0.737	0.77	0.737	0.666
King	REM	43	0.34	0.331	0.282	0.237	0.245	0.252	0.295	0.315	0.298	0.306	0.378	0.598	1.005	2.042	2.472	1.851	1.403	1.101	0.905	0.818	0.761	0.826	0.794	0.647	0.645	0.628	0.614	0.61	0.658	0.618	0.623	0.644	0.741	0.702	0.685	0.663	0.665	0.618	0.651	0.744	0.779	0.727	0.767	0.745	0.77	0.688	0.685
King	REM	44	0.318	0.286	0.248	0.24	0.226	0.227	0.29	0.307	0.289	0.305	0.382	0.656	1.185	2.079	2.43	1.739	1.415	1.078	0.982	0.803	0.778	0.789	0.788	0.652	0.649	0.726	0.67	0.582	0.65	0.653	0.614	0.661	0.712	0.755	0.764	0.704	0.68	0.641	0.704	0.811	0.824	0.767	0.791	0.755	0.754	0.656	0.637
King	REM	45	0.328	0.313	0.276	0.278	0.254	0.256	0.285	0.322	0.3	0.315	0.403	0.644	1.273	1.983	2.346	1.852	1.364	1.049	0.976	0.855	0.86	0.868	0.794	0.797	0.809	0.753	0.605	0.568	0.642	0.644	0.6	0.663	0.7	0.778	0.777	0.818	0.766	0.666	0.736	0.844	0.837	0.762	0.82	0.794	0.703	0.683	0.629
King	REM	46	0.292	0.271	0.283	0.289	0.266	0.265	0.267	0.31	0.29	0.332	0.416	0.657	1.335	1.92	2.277	2.033	1.501	1	0.906	0.855	0.685	0.773	0.717	0.754	0.772	0.733	0.638	0.602	0.631	0.634	0.583	0.62	0.717	0.719	0.659	0.718	0.713	0.632	0.685	0.781	0.825	0.763	0.785	0.82	0.729	0.717	0.665
King	REM	47	0.317	0.291	0.278	0.272	0.254	0.262	0.242	0.255	0.283	0.329	0.399	0.621	1.251	2.071	2.304	1.959	1.409	1.025	0.865	0.862	0.808	0.771	0.633	0.639	0.656	0.647	0.577	0.558	0.646	0.641	0.611	0.608	0.67	0.628	0.586	0.701	0.634	0.6	0.688	0.741	0.789	0.761	0.824	0.842	0.732	0.7	0.574
King	REM	48	0.297	0.268	0.257	0.239	0.215	0.232	0.231	0.229	0.258	0.304	0.37	0.535	1.058	1.909	2.433	2.135	1.444	1.037	0.778	0.736	0.665	0.684	0.589	0.568	0.616	0.561	0.501	0.502	0.687	0.637	0.639	0.684	0.685	0.555	0.575	0.724	0.664	0.606	0.728	0.771	0.798	0.735	0.724	0.843	0.809	0.741	0.583
King	REM	49	0.286	0.275	0.257	0.244	0.241	0.245	0.226	0.229	0.25	0.285	0.365	0.532	0.999	1.722	2.116	2.052	1.697	1.226	1.104	0.988	0.818	0.726	0.744	0.695	0.669	0.618	0.538	0.56	0.701	0.631	0.676	0.653	0.682	0.61	0.615	0.741	0.665	0.652	0.753	0.768	0.732	0.768	0.746	0.864	0.818	0.739	0.614
King	REM	50	0.315	0.282	0.284	0.258	0.246	0.256	0.216	0.227	0.247	0.278	0.383	0.519	0.953	1.655	2.019	2.232	1.733	1.258	0.995	0.854	0.835	0.829	0.754	0.634	0.653	0.626	0.535	0.579	0.647	0.602	0.653	0.632	0.7	0.625	0.619	0.677	0.638	0.625	0.698	0.711	0.727	0.768	0.823	0.846	0.768	0.653	0.601
King	REM	51	0.351	0.345	0.292	0.238	0.233	0.261	0.22	0.223	0.254	0.278	0.39	0.575	0.952	1.582	1.935	2.122	1.837	1.324	1.008	1.055	1.067	0.982	0.841	0.66	0.715	0.632	0.539	0.597	0.638	0.649	0.655	0.656	0.723	0.665	0.71	0.704	0.668	0.652	0.749	0.818	0.709	0.724	0.841	0.793	0.707	0.63	0.667
King	REM	52	0.375	0.381	0.306	0.247	0.248	0.261	0.247	0.25	0.274	0.275	0.4	0.542	0.825	1.37	2.008	2.262	1.956	1.456	1.123	1.187	1.137	1.056	0.933	0.765	0.732	0.628	0.598	0.606	0.623	0.654	0.645	0.639	0.749	0.757	0.697	0.684	0.682	0.703	0.769	0.851	0.796	0.761	0.818	0.777	0.742	0.639	0.666
King	REM	53	0.347	0.369	0.332	0.251	0.222	0.234	0.226	0.229	0.252	0.26	0.382	0.517	0.87	1.467	2.076	2.112	1.802	1.508	1.258	1.204	1.11	0.95	0.847	0.749	0.765	0.645	0.578	0.58	0.586	0.625	0.62	0.642	0.749	0.748	0.652	0.635	0.7	0.739	0.794	0.814	0.825	0.765	0.789	0.708	0.714	0.652	0.645
King	REM	54	0.272	0.297	0.272	0.229	0.218	0.236	0.215	0.226	0.254	0.28	0.355	0.533	0.94	1.551	2.081	2.173	1.909	1.485	1.1	0.922	0.861	0.81	0.753	0.623	0.543	0.484	0.475	0.53	0.53	0.556	0.562	0.609	0.704	0.765	0.645	0.625	0.605	0.634	0.685	0.706	0.714	0.698	0.652	0.627	0.594	0.565	0.61
King	REM	55	0.31	0.289	0.233	0.235	0.236	0.223	0.201	0.207	0.263	0.3	0.364	0.517	0.866	1.482	2.174	2.343	1.9	1.358	1.039	0.869	0.846	0.865	0.746	0.57	0.515	0.471	0.446	0.493	0.519	0.518	0.523	0.56	0.692	0.69	0.604	0.669	0.627	0.657	0.622	0.655	0.623	0.712	0.683	0.612	0.626	0.622	0.64
King	REM	56	0.397	0.347	0.277	0.258	0.242	0.219	0.203	0.219	0.251	0.284	0.369	0.527	0.876	1.319	2.009	2.17	1.916	1.489	1.24	1.105	1.02	1.035	0.807	0.647	0.63	0.528	0.454	0.482	0.555	0.567	0.559	0.577	0.685	0.714	0.664	0.695	0.65	0.641	0.696	0.713	0.652	0.715	0.721	0.67	0.695	0.673	0.684
King	REM	57	0.432	0.375	0.347	0.313	0.271	0.255	0.218	0.219	0.251	0.274	0.344	0.529	0.818	1.241	1.75	1.911	1.767	1.459	1.311	1.081	1.005	1.107	0.895	0.727	0.741	0.617	0.519	0.51	0.567	0.608	0.602	0.645	0.668	0.668	0.648	0.718	0.671	0.637	0.694	0.713	0.697	0.734	0.742	0.728	0.671	0.706	0.726
King	REM	58	0.491	0.433	0.41	0.356	0.304	0.293	0.252	0.266	0.309	0.278	0.33	0.509	0.814	1.228	1.635	1.848	1.754	1.363	1.185	0.905	0.832	0.953	0.788	0.683	0.723	0.657	0.54	0.5	0.54	0.584	0.569	0.656	0.645	0.635	0.651	0.66	0.733	0.685	0.611	0.652	0.704	0.708	0.648	0.706	0.65	0.684	0.702
King	REM	59	0.461	0.473	0.464	0.418	0.363	0.345	0.326	0.346	0.404	0.334	0.371	0.503	0.699	1.107	1.411	1.644	1.692	1.176	0.917	0.804	0.797	0.744	0.637	0.613	0.644	0.576	0.494	0.473	0.512	0.553	0.591	0.671	0.684	0.658	0.633	0.552	0.617	0.647	0.588	0.638	0.701	0.688	0.626	0.655	0.564	0.641	0.626
King	REM	60	0.481	0.515	0.497	0.439	0.389	0.386	0.37	0.381	0.449	0.375	0.395	0.509	0.695	1.054	1.269	1.404	1.384	0.889	0.695	0.633	0.632	0.607	0.564	0.617	0.645	0.62	0.544	0.478	0.494	0.525	0.575	0.669	0.639	0.605	0.589	0.566	0.593	0.616	0.559	0.62	0.681	0.674	0.586	0.651	0.574	0.678	0.621
King	wake	61	0.639	0.634	0.577	0.601	0.61	0.56	0.562	0.573	0.634	0.631	0.545	0.612	0.666	0.608	0.512	0.412	0.411	0.35	0.306	0.348	0.388	0.352	0.351	0.351	0.396	0.426	0.378	0.349	0.418	0.419	0.39	0.477	0.591	0.575	0.523	0.515	0.556	0.573	0.583	0.586	0.611	0.653	0.615	0.605	0.645	0.665	0.657
King	wake	62	0.629	0.612	0.56	0.591	0.619	0.573	0.555	0.557	0.596	0.599	0.556	0.634	0.66	0.593	0.514	0.436	0.426	0.353	0.333	0.36	0.376	0.34	0.335	0.342	0.39	0.429	0.369	0.342	0.406	0.411	0.395	0.466	0.553	0.563	0.524	0.511	0.547	0.571	0.572	0.553	0.59	0.648	0.621	0.633	0.668	0.678	0.673
King	wake	63	0.615	0.576	0.515	0.557	0.622	0.554	0.509	0.54	0.602	0.662	0.645	0.704	0.72	0.643	0.532	0.489	0.472	0.369	0.319	0.343	0.375	0.355	0.329	0.351	0.369	0.398	0.368	0.369	0.392	0.405	0.414	0.456	0.517	0.537	0.519	0.495	0.498	0.569	0.593	0.588	0.64	0.676	0.648	0.617	0.639	0.693	0.683
King	wake	64	0.634	0.588	0.524	0.598	0.666	0.559	0.455	0.527	0.626	0.691	0.652	0.756	0.843	0.776	0.62	0.54	0.461	0.382	0.301	0.317	0.363	0.363	0.312	0.35	0.355	0.375	0.391	0.398	0.401	0.415	0.426	0.448	0.495	0.51	0.504	0.495	0.482	0.634	0.669	0.629	0.697	0.722	0.695	0.655	0.681	0.733	0.722
King	wake	65	0.643	0.584	0.582	0.63	0.673	0.548	0.448	0.518	0.579	0.625	0.613	0.764	0.84	0.814	0.66	0.501	0.456	0.443	0.36	0.327	0.369	0.341	0.291	0.339	0.367	0.392	0.411	0.419	0.426	0.456	0.442	0.444	0.484	0.479	0.499	0.521	0.551	0.709	0.67	0.615	0.646	0.656	0.64	0.621	0.677	0.71	0.709
King	wake	66	0.764	0.634	0.619	0.716	0.658	0.551	0.529	0.527	0.554	0.663	0.649	0.748	0.894	0.89	0.714	0.503	0.455	0.472	0.434	0.384	0.376	0.354	0.377	0.441	0.449	0.438	0.459	0.452	0.436	0.495	0.485	0.449	0.491	0.54	0.498	0.544	0.623	0.729	0.66	0.647	0.659	0.655	0.695	0.635	0.7	0.69	0.735
King	wake	67	0.802	0.664	0.685	0.777	0.707	0.593	0.542	0.587	0.595	0.692	0.728	0.837	0.936	0.939	0.747	0.531	0.482	0.486	0.488	0.398	0.377	0.397	0.471	0.524	0.479	0.457	0.506	0.474	0.44	0.546	0.573	0.506	0.505	0.586	0.541	0.589	0.638	0.731	0.697	0.662	0.716	0.652	0.669	0.666	0.755	0.708	0.756
King	wake	68	0.849	0.691	0.733	0.775	0.72	0.605	0.581	0.635	0.638	0.704	0.712	0.826	1.027	0.994	0.716	0.496	0.458	0.524	0.49	0.413	0.392	0.422	0.492	0.526	0.495	0.476	0.52	0.471	0.483	0.553	0.574	0.524	0.559	0.62	0.591	0.639	0.707	0.784	0.679	0.681	0.747	0.701	0.693	0.703	0.773	0.773	0.834
King	wake	69	0.823	0.752	0.783	0.808	0.753	0.654	0.593	0.63	0.715	0.774	0.833	0.891	1.04	1.038	0.782	0.574	0.515	0.561	0.554	0.483	0.44	0.468	0.543	0.604	0.587	0.577	0.623	0.535	0.526	0.544	0.6	0.582	0.6	0.626	0.637	0.743	0.771	0.788	0.697	0.708	0.773	0.704	0.756	0.775	0.794	0.749	0.85
King	wake	70	0.737	0.739	0.756	0.818	0.793	0.671	0.62	0.642	0.7	0.748	0.897	0.843	0.954	1.033	0.732	0.565	0.578	0.603	0.544	0.513	0.511	0.518	0.562	0.596	0.575	0.572	0.586	0.548	0.603	0.579	0.652	0.638	0.639	0.682	0.682	0.763	0.726	0.72	0.75	0.737	0.739	0.688	0.794	0.796	0.796	0.748	0.846
King	wake	71	0.705	0.74	0.856	0.862	0.842	0.786	0.685	0.702	0.705	0.722	0.881	0.879	0.919	0.93	0.749	0.647	0.694	0.698	0.54	0.523	0.573	0.585	0.567	0.607	0.553	0.574	0.589	0.609	0.655	0.646	0.715	0.661	0.658	0.79	0.782	0.789	0.726	0.674	0.727	0.765	0.788	0.792	0.842	0.868	0.834	0.779	0.878
King	wake	72	0.687	0.738	0.872	0.883	0.888	0.908	0.757	0.752	0.726	0.732	0.847	0.899	0.931	0.956	0.759	0.633	0.713	0.719	0.563	0.561	0.631	0.604	0.652	0.673	0.542	0.547	0.613	0.661	0.697	0.636	0.733	0.725	0.708	0.786	0.765	0.804	0.803	0.705	0.696	0.79	0.833	0.809	0.848	0.846	0.825	0.807	0.904
King	wake	73	0.797	0.76	0.865	0.902	0.942	0.926	0.802	0.802	0.766	0.799	0.912	0.939	0.93	0.908	0.751	0.65	0.722	0.641	0.495	0.577	0.694	0.647	0.684	0.744	0.651	0.574	0.673	0.708	0.613	0.601	0.719	0.733	0.733	0.779	0.738	0.76	0.804	0.729	0.703	0.811	0.911	0.857	0.905	0.892	0.768	0.824	0.89
King	wake	74	0.802	0.785	0.896	0.905	0.893	0.852	0.774	0.778	0.754	0.838	0.957	1.007	0.981	0.872	0.792	0.734	0.713	0.612	0.502	0.582	0.723	0.75	0.685	0.765	0.659	0.596	0.687	0.705	0.641	0.626	0.749	0.767	0.735	0.807	0.787	0.732	0.779	0.747	0.752	0.854	0.913	0.861	0.916	0.928	0.83	0.848	0.898
King	wake	75	0.733	0.843	0.879	0.871	0.88	0.919	0.852	0.817	0.834	0.908	0.98	1.013	0.962	0.861	0.815	0.774	0.656	0.607	0.543	0.567	0.662	0.717	0.674	0.706	0.691	0.7	0.723	0.819	0.783	0.716	0.788	0.903	0.805	0.802	0.787	0.764	0.839	0.798	0.876	0.858	0.93	0.872	0.888	0.93	0.877	0.89	0.896
King	wake	76	0.87	0.909	0.913	0.841	0.904	1.031	0.971	0.849	0.838	0.864	0.973	1.059	0.964	0.811	0.814	0.79	0.696	0.622	0.555	0.569	0.608	0.642	0.635	0.664	0.789	0.81	0.843	0.832	0.73	0.689	0.806	0.922	0.935	0.864	0.808	0.791	0.869	0.871	0.959	0.949	0.967	0.89	0.931	0.863	0.829	0.843	0.788
King	wake	77	0.842	0.865	0.88	0.845	0.857	0.985	1.02	0.923	0.912	0.897	0.891	0.921	0.927	0.769	0.769	0.769	0.668	0.604	0.536	0.597	0.643	0.653	0.657	0.689	0.793	0.858	0.87	0.841	0.765	0.781	0.839	0.897	0.971	0.876	0.815	0.954	0.991	0.907	0.906	0.96	0.923	0.89	0.928	0.869	0.841	0.908	0.872
King	wake	78	0.84	0.87	0.892	0.876	0.916	0.957	0.97	0.919	0.932	0.951	0.909	0.937	0.957	0.813	0.768	0.723	0.656	0.644	0.618	0.669	0.66	0.68	0.766	0.737	0.808	0.868	0.798	0.748	0.745	0.831	0.964	0.882	0.924	0.94	0.844	0.968	0.965	0.852	0.99	1.11	1.001	0.899	0.906	0.885	0.927	0.962	0.972
King	wake	79	0.905	0.898	0.926	0.95	0.943	1.003	1.078	1.021	0.979	0.964	0.93	0.957	0.977	0.838	0.726	0.729	0.625	0.613	0.632	0.685	0.646	0.716	0.8	0.765	0.846	0.825	0.787	0.719	0.785	0.889	1.024	0.924	0.978	1.007	0.898	0.912	0.981	0.873	1	1.093	1.013	0.917	0.932	0.91	0.988	0.974	0.989
King	wake	80	0.95	0.912	0.931	0.977	1.021	1.069	1.158	1.049	0.969	0.889	0.937	1.005	0.981	0.802	0.687	0.694	0.624	0.633	0.643	0.726	0.685	0.731	0.733	0.74	0.871	0.814	0.777	0.793	0.801	0.833	0.989	0.91	0.983	1.045	0.906	0.882	1.044	0.938	1.002	1.057	0.987	0.893	0.913	0.904	1.001	0.939	0.99
Cervantes	NREM	1	1.027	1.05	1.162	1.162	1.06	1.075	1.229	1.323	1.319	1.333	1.444	1.356	1.28	1.08	0.938	0.962	0.97	0.922	0.982	1.016	1.089	1.171	1.184	1.322	1.363	1.301	1.232	1.228	1.219	1.236	1.24	1.234	1.271	1.239	1.185	1.185	1.407	1.244	1.179	1.254	1.137	1.147	1.126	1.129	1.08	1.164	1.119
Cervantes	NREM	2	1.137	1.102	1.021	1.1	1.176	1.211	1.285	1.366	1.36	1.323	1.338	1.212	1.077	1.061	0.95	0.951	0.965	0.976	1.03	1.078	1.104	1.187	1.273	1.455	1.506	1.34	1.324	1.277	1.194	1.193	1.255	1.205	1.243	1.29	1.245	1.205	1.366	1.279	1.212	1.243	1.147	1.082	1.159	1.13	1.14	1.271	1.161
Cervantes	NREM	3	1.014	0.999	1.035	1.164	1.306	1.219	1.272	1.415	1.36	1.306	1.31	1.192	1.079	1.036	0.951	0.922	1.02	1.034	1.048	1.197	1.283	1.359	1.603	1.583	1.516	1.399	1.362	1.285	1.339	1.23	1.209	1.348	1.284	1.337	1.388	1.291	1.345	1.351	1.283	1.248	1.184	1.225	1.192	1.192	1.099	1.102	1.157
Cervantes	NREM	4	1.185	1.266	1.343	1.305	1.363	1.315	1.325	1.479	1.476	1.277	1.248	1.108	1.026	0.991	0.922	0.917	1.039	1.101	1.136	1.295	1.313	1.449	1.499	1.499	1.525	1.515	1.516	1.559	1.512	1.333	1.444	1.463	1.373	1.441	1.376	1.426	1.432	1.404	1.334	1.183	1.27	1.246	1.202	1.293	1.308	1.269	1.252
Cervantes	NREM	5	1.078	1.11	1.265	1.322	1.279	1.308	1.306	1.443	1.45	1.185	1.202	1.233	1.1	0.916	0.942	0.949	0.995	0.967	1.199	1.356	1.315	1.503	1.517	1.474	1.454	1.552	1.55	1.529	1.484	1.502	1.431	1.445	1.41	1.481	1.462	1.453	1.395	1.436	1.402	1.301	1.339	1.246	1.333	1.314	1.194	1.238	1.308
Cervantes	NREM	6	1.15	1.091	1.234	1.374	1.406	1.394	1.322	1.417	1.331	1.218	1.151	1.119	1.071	0.975	0.976	0.948	0.968	1.038	1.204	1.24	1.198	1.271	1.32	1.509	1.548	1.469	1.498	1.526	1.386	1.349	1.504	1.46	1.31	1.295	1.305	1.185	1.178	1.213	1.256	1.392	1.471	1.289	1.294	1.38	1.255	1.158	1.324
Cervantes	NREM	7	1.033	1.004	1.138	1.304	1.393	1.453	1.326	1.523	1.42	1.274	1.237	1.154	1.057	0.986	1.007	1.057	0.998	1.022	1.091	1.116	1.096	1.19	1.286	1.401	1.47	1.413	1.386	1.442	1.456	1.244	1.332	1.472	1.377	1.257	1.247	1.27	1.195	1.273	1.257	1.342	1.408	1.162	1.085	1.052	1.054	1.121	1.174
Cervantes	NREM	8	1.014	1.121	1.297	1.281	1.323	1.286	1.322	1.464	1.344	1.249	1.193	1.136	1.029	0.89	0.904	0.929	0.988	1.06	1.057	1.13	1.2	1.225	1.301	1.421	1.39	1.35	1.321	1.337	1.276	1.213	1.271	1.415	1.324	1.164	1.162	1.201	1.212	1.235	1.243	1.221	1.255	1.207	1.187	1.2	1.099	1.117	1.213
Cervantes	NREM	9	1.082	1.069	1.253	1.309	1.369	1.308	1.258	1.418	1.356	1.198	1.185	1.087	1.094	1.025	0.948	0.951	0.986	1.112	1.157	1.159	1.29	1.453	1.413	1.369	1.456	1.38	1.395	1.399	1.289	1.334	1.46	1.434	1.319	1.261	1.234	1.28	1.27	1.212	1.266	1.435	1.324	1.351	1.319	1.173	1.217	1.247	1.134
Cervantes	NREM	10	1.106	1.028	1.139	1.172	1.25	1.327	1.367	1.488	1.404	1.298	1.112	1.018	0.975	0.903	0.865	0.879	0.928	0.925	0.978	1.051	1.163	1.268	1.165	1.186	1.278	1.339	1.393	1.305	1.333	1.332	1.337	1.394	1.371	1.209	1.24	1.194	1.124	1.218	1.291	1.233	1.245	1.312	1.229	1.115	1.131	1.158	1.182
Cervantes	NREM	11	1.057	1.009	1.164	1.265	1.381	1.395	1.264	1.39	1.29	1.165	1.176	1.102	1.033	0.973	0.973	1.078	1.017	0.951	0.991	1.096	1.155	1.204	1.252	1.157	1.25	1.183	1.201	1.261	1.317	1.267	1.239	1.343	1.223	1.121	1.203	1.183	1.083	1.132	1.245	1.219	1.209	1.197	1.17	1.128	1.16	1.161	1.078
Cervantes	NREM	12	1.063	1.032	1.236	1.317	1.287	1.319	1.328	1.35	1.255	1.238	1.235	1.16	1.007	0.944	0.952	0.987	0.922	0.908	1.003	1.149	1.211	1.284	1.24	1.21	1.232	1.326	1.355	1.331	1.532	1.384	1.259	1.353	1.257	1.265	1.359	1.239	1.166	1.135	1.184	1.217	1.322	1.192	1.05	1.056	1.198	1.268	1.201
Cervantes	NREM	13	1.058	0.982	1.166	1.274	1.353	1.425	1.261	1.231	1.244	1.318	1.208	1.09	0.97	0.934	0.994	0.94	0.991	0.925	0.981	1.168	1.14	1.112	1.19	1.276	1.232	1.195	1.217	1.259	1.343	1.382	1.325	1.282	1.227	1.264	1.269	1.203	1.176	1.122	1.205	1.138	1.223	1.258	1.121	1.072	1.151	1.154	1.144
Cervantes	NREM	14	1.129	1.126	1.265	1.286	1.292	1.218	1.276	1.42	1.429	1.269	1.099	1.133	1.132	1.095	1.069	1.027	1.037	1.047	1.014	1.056	1.131	1.235	1.191	1.194	1.259	1.298	1.35	1.303	1.268	1.381	1.351	1.278	1.236	1.285	1.272	1.348	1.364	1.299	1.208	1.247	1.259	1.339	1.214	1.11	1.063	1.054	1.075
Cervantes	NREM	15	1.025	1.071	1.257	1.295	1.245	1.225	1.359	1.36	1.326	1.226	1.177	1.091	1.057	0.963	0.983	0.966	0.909	0.982	1.144	1.209	1.199	1.293	1.24	1.325	1.43	1.326	1.272	1.291	1.381	1.292	1.389	1.371	1.252	1.343	1.274	1.199	1.166	1.115	1.1	1.189	1.172	1.187	1.275	1.125	1.092	1.127	1.123
Cervantes	NREM	16	0.933	0.98	1.122	1.117	1.215	1.225	1.341	1.453	1.518	1.479	1.204	0.971	0.923	0.889	1.006	0.964	0.92	1.05	1.165	1.163	1.236	1.241	1.331	1.337	1.372	1.326	1.276	1.285	1.332	1.316	1.413	1.46	1.335	1.443	1.366	1.293	1.21	1.13	1.187	1.386	1.442	1.452	1.397	1.275	1.36	1.292	1.269
Cervantes	NREM	17	0.979	0.945	1.141	1.276	1.322	1.303	1.333	1.416	1.39	1.317	1.315	1.141	0.973	0.866	0.94	0.944	0.98	1.066	1.133	1.177	1.341	1.477	1.492	1.439	1.473	1.506	1.468	1.413	1.54	1.543	1.5	1.487	1.487	1.549	1.37	1.323	1.186	1.247	1.194	1.266	1.425	1.363	1.294	1.372	1.478	1.393	1.269
Cervantes	NREM	18	1.188	1.078	1.214	1.179	1.235	1.355	1.399	1.427	1.422	1.341	1.279	1.13	1.006	1.031	1.076	1.064	1.134	1.161	1.302	1.329	1.344	1.39	1.554	1.596	1.475	1.489	1.477	1.563	1.493	1.419	1.497	1.465	1.345	1.372	1.502	1.382	1.237	1.257	1.182	1.218	1.303	1.279	1.211	1.302	1.295	1.278	1.138
Cervantes	NREM	19	1.124	0.953	0.999	1.099	1.177	1.234	1.292	1.382	1.38	1.299	1.148	0.999	0.992	1.13	1.112	1.15	1.246	1.216	1.286	1.434	1.511	1.501	1.673	1.705	1.622	1.55	1.513	1.641	1.75	1.668	1.682	1.711	1.674	1.529	1.562	1.54	1.446	1.43	1.435	1.383	1.425	1.368	1.259	1.397	1.361	1.317	1.295
Cervantes	NREM	20	0.96	0.827	0.875	1.035	1.135	1.184	1.233	1.304	1.222	1.157	1.054	1.012	1.205	1.269	1.096	1.078	1.194	1.141	1.112	1.251	1.39	1.492	1.478	1.474	1.438	1.504	1.684	1.736	1.684	1.609	1.692	1.572	1.496	1.501	1.405	1.287	1.398	1.394	1.392	1.422	1.401	1.358	1.269	1.246	1.209	1.214	1.167
Cervantes	IS	21	0.822	0.729	0.688	0.706	0.831	0.824	0.847	0.877	0.89	0.885	0.86	0.905	1.301	1.909	1.9	1.546	1.27	1.118	1.033	0.871	0.933	1.16	1.253	1.127	1.309	1.352	1.452	1.668	1.56	1.359	1.399	1.337	1.276	1.222	1.098	0.98	1.179	1.157	1.144	1.075	1.126	1.227	1.067	1.039	0.989	0.937	0.969
Cervantes	IS	22	0.839	0.727	0.691	0.706	0.84	0.866	0.857	0.869	0.88	0.881	0.861	0.885	1.268	1.924	1.929	1.56	1.301	1.173	1.061	0.891	0.929	1.152	1.243	1.109	1.301	1.335	1.431	1.65	1.539	1.35	1.403	1.35	1.269	1.212	1.125	1.017	1.197	1.16	1.157	1.07	1.122	1.226	1.072	1.032	0.969	0.932	0.98
Cervantes	IS	23	0.84	0.707	0.674	0.709	0.835	0.888	0.93	0.894	0.832	0.9	0.865	0.899	1.28	1.983	1.969	1.511	1.271	1.119	1.017	0.943	0.94	1.137	1.246	1.156	1.309	1.285	1.333	1.575	1.457	1.239	1.34	1.26	1.215	1.213	1.192	1.065	1.178	1.183	1.145	1.039	1.109	1.201	1.078	1.022	0.947	0.964	0.976
Cervantes	IS	24	0.741	0.688	0.656	0.698	0.779	0.819	0.886	0.896	0.829	0.821	0.861	0.932	1.261	1.95	2.009	1.569	1.326	1.007	0.94	0.952	0.96	1.103	1.213	1.149	1.29	1.248	1.266	1.456	1.369	1.23	1.281	1.146	1.15	1.226	1.172	1.085	1.129	1.188	1.185	1.048	1.125	1.232	1.085	1.096	1.064	0.998	0.964
Cervantes	IS	25	0.832	0.764	0.668	0.668	0.722	0.727	0.752	0.858	0.806	0.755	0.828	0.941	1.318	2.008	2.044	1.567	1.327	1.005	0.963	0.96	1.015	1.12	1.19	1.124	1.209	1.232	1.212	1.292	1.289	1.21	1.207	1.056	1.142	1.298	1.147	1.12	1.2	1.217	1.096	1.064	1.186	1.139	1.019	1.063	1.007	0.998	0.909
Cervantes	IS	26	0.766	0.754	0.634	0.696	0.743	0.685	0.747	0.899	0.82	0.758	0.781	1.007	1.357	2.052	2.12	1.503	1.213	0.95	0.895	0.912	0.989	1.042	1.065	0.972	1.002	1.129	1.205	1.203	1.214	1.111	1.165	1.012	1.028	1.171	1.016	0.995	1.146	1.151	1.012	0.935	1.142	1.178	1.007	1.005	0.911	0.992	0.926
Cervantes	IS	27	0.792	0.698	0.61	0.703	0.727	0.704	0.755	0.895	0.788	0.73	0.766	0.974	1.409	2.147	2.199	1.517	1.132	0.878	0.839	0.898	0.98	1.07	1.097	0.899	0.915	1.042	1.142	1.206	1.239	1.095	1.142	1.038	1.014	1.097	0.99	0.968	1.112	1.157	1.009	0.928	1.094	1.134	1.008	1.003	0.934	1.024	0.956
Cervantes	IS	28	0.777	0.659	0.615	0.688	0.722	0.743	0.806	0.927	0.772	0.716	0.819	0.966	1.433	2.184	2.288	1.567	1.156	0.879	0.846	0.899	1.013	1.097	1.088	0.874	0.832	0.989	1.151	1.248	1.257	1.085	1.166	0.999	1.005	1.021	0.944	0.953	1.108	1.146	0.963	0.943	1.032	1.067	1.06	1.054	0.952	1.024	0.969
Cervantes	IS	29	0.595	0.607	0.578	0.569	0.665	0.715	0.853	0.987	0.794	0.703	0.778	0.959	1.507	2.12	2.224	1.593	1.131	0.884	0.807	0.857	1.002	1.051	1.061	0.951	0.871	1.003	1.171	1.216	1.238	1.162	1.225	1.065	1.094	1.123	0.975	1.026	1.116	1.064	0.986	0.94	0.89	0.906	1.101	1.093	0.941	0.925	0.974
Cervantes	IS	30	0.588	0.594	0.531	0.521	0.618	0.682	0.877	1.002	0.837	0.713	0.755	0.957	1.468	2.046	2.213	1.573	1.117	0.942	0.811	0.881	1.012	1.073	1.12	0.991	0.923	1.062	1.167	1.202	1.243	1.212	1.275	1.117	1.137	1.179	1.003	0.999	1.103	1.052	0.991	0.941	0.836	0.874	1.12	1.13	0.988	0.947	0.958
Cervantes	IS	31	0.608	0.531	0.518	0.584	0.656	0.694	0.87	0.972	0.869	0.687	0.716	0.974	1.583	2.141	2.095	1.666	1.163	1.093	0.87	0.834	0.944	1	1.223	1.163	1.075	1.218	1.247	1.182	1.243	1.237	1.193	1.063	1.062	1.141	1.106	1.107	1.214	1.165	1.141	1.011	0.86	0.785	0.953	1.113	1.049	0.869	0.914
Cervantes	IS	32	0.61	0.534	0.531	0.578	0.658	0.687	0.873	0.941	0.852	0.711	0.771	0.989	1.605	2.238	2.12	1.688	1.18	1.079	0.916	0.9	0.959	0.979	1.217	1.201	1.124	1.238	1.349	1.227	1.269	1.201	1.188	1.146	1.144	1.147	1.054	1.109	1.174	1.083	1.095	0.993	0.901	0.812	0.919	1.033	0.956	0.823	0.906
Cervantes	IS	33	0.52	0.513	0.543	0.598	0.678	0.689	0.872	0.949	0.853	0.742	0.779	0.908	1.521	2.316	2.181	1.761	1.275	1.196	1.089	0.987	0.982	0.963	1.155	1.212	1.204	1.357	1.444	1.253	1.299	1.257	1.262	1.234	1.242	1.142	1.054	1.067	1.149	1.117	1.125	1.024	1.003	0.922	0.921	0.98	0.903	0.798	0.957
Cervantes	IS	34	0.517	0.504	0.584	0.639	0.677	0.701	0.864	0.924	0.825	0.764	0.747	0.929	1.571	2.378	2.258	1.763	1.258	1.162	1.068	0.979	0.968	0.92	1.111	1.266	1.228	1.357	1.374	1.22	1.301	1.304	1.256	1.167	1.184	1.055	1.02	1.057	1.107	1.11	1.118	1.041	1.056	0.917	0.906	1.017	0.897	0.813	0.959
Cervantes	IS	35	0.512	0.464	0.566	0.662	0.673	0.688	0.858	0.908	0.779	0.741	0.691	0.955	1.605	2.481	2.418	1.775	1.212	1.137	1.048	0.971	0.923	0.857	1.064	1.242	1.113	1.233	1.325	1.251	1.32	1.332	1.207	1.088	1.089	0.97	1.017	1.064	1.103	1.147	1.079	1.017	1.057	0.925	0.923	0.987	0.817	0.788	0.981
Cervantes	IS	36	0.531	0.496	0.54	0.605	0.596	0.565	0.758	0.851	0.682	0.682	0.633	0.962	1.692	2.593	2.384	1.736	1.149	1.089	0.981	0.905	0.804	0.789	1.041	1.182	1.037	1.175	1.225	1.235	1.337	1.31	1.136	1.108	1.001	0.961	1.068	1.051	1.051	1.046	0.958	0.945	0.953	0.868	0.934	0.937	0.82	0.841	1.033
Cervantes	IS	37	0.526	0.512	0.524	0.526	0.529	0.562	0.765	0.824	0.654	0.704	0.655	0.901	1.552	2.56	2.488	1.73	1.103	0.987	0.907	0.861	0.803	0.749	0.977	1.143	1.002	1.092	1.144	1.172	1.303	1.26	1.032	1.05	0.925	0.905	0.993	1.016	1.078	1.052	0.876	0.859	0.875	0.842	0.873	0.837	0.806	0.815	0.905
Cervantes	IS	38	0.459	0.48	0.494	0.475	0.502	0.595	0.791	0.798	0.607	0.622	0.607	0.891	1.565	2.48	2.413	1.733	1.187	1.002	0.929	0.929	0.881	0.846	0.975	1.032	0.954	1.083	1.149	1.068	1.157	1.212	1.044	0.991	0.85	0.842	0.93	0.962	1.044	0.999	0.801	0.776	0.794	0.824	0.898	0.854	0.751	0.72	0.805
Cervantes	IS	39	0.504	0.445	0.447	0.427	0.455	0.596	0.757	0.736	0.555	0.517	0.53	0.857	1.614	2.512	2.532	1.789	1.189	0.898	0.827	0.918	0.894	0.868	0.961	0.918	0.888	0.969	1.072	1.016	1.021	1.09	1.045	0.921	0.833	0.731	0.858	0.909	0.971	0.907	0.762	0.72	0.759	0.807	0.824	0.803	0.755	0.691	0.73
Cervantes	IS	40	0.506	0.435	0.438	0.423	0.46	0.599	0.745	0.734	0.562	0.517	0.529	0.86	1.609	2.505	2.535	1.801	1.221	0.968	0.827	0.928	0.92	0.889	0.993	0.949	0.914	1.015	1.094	1.025	0.993	1.07	1.045	0.93	0.827	0.734	0.863	0.877	0.948	0.866	0.758	0.727	0.769	0.843	0.832	0.785	0.742	0.704	0.741
Cervantes	REM	41	0.352	0.315	0.243	0.222	0.231	0.269	0.384	0.419	0.339	0.306	0.391	0.592	1.254	2.165	2.678	2.222	1.594	1.092	0.869	0.826	0.806	0.73	0.679	0.666	0.606	0.64	0.643	0.687	0.784	0.704	0.719	0.656	0.608	0.656	0.769	0.797	0.71	0.705	0.707	0.711	0.697	0.784	0.745	0.712	0.704	0.712	0.631
Cervantes	REM	42	0.29	0.295	0.243	0.22	0.231	0.274	0.397	0.441	0.34	0.324	0.431	0.684	1.313	2.274	2.598	1.999	1.434	1.071	0.801	0.72	0.683	0.713	0.679	0.616	0.547	0.548	0.562	0.617	0.696	0.674	0.61	0.601	0.647	0.68	0.696	0.722	0.74	0.725	0.707	0.691	0.648	0.742	0.793	0.741	0.714	0.749	0.664
Cervantes	REM	43	0.27	0.263	0.246	0.229	0.238	0.31	0.412	0.378	0.336	0.387	0.471	0.678	1.421	2.2	2.437	2.137	1.406	1.103	0.848	0.695	0.677	0.832	0.684	0.557	0.558	0.516	0.469	0.524	0.61	0.604	0.627	0.655	0.657	0.677	0.7	0.656	0.734	0.786	0.838	0.806	0.755	0.82	0.857	0.788	0.708	0.709	0.666
Cervantes	REM	44	0.249	0.244	0.258	0.253	0.216	0.283	0.417	0.37	0.313	0.352	0.508	0.73	1.319	2.011	2.479	2.287	1.484	1.045	0.844	0.714	0.682	0.721	0.671	0.67	0.687	0.657	0.545	0.528	0.615	0.589	0.691	0.791	0.829	0.837	0.755	0.78	0.798	0.772	0.792	0.764	0.695	0.777	0.825	0.734	0.696	0.702	0.728
Cervantes	REM	45	0.31	0.296	0.28	0.262	0.232	0.257	0.374	0.335	0.309	0.347	0.49	0.753	1.155	1.906	2.39	2.104	1.677	1.25	0.946	0.803	0.745	0.682	0.595	0.549	0.582	0.634	0.583	0.619	0.679	0.608	0.682	0.863	0.849	0.82	0.785	0.742	0.768	0.696	0.685	0.677	0.772	0.83	0.865	0.815	0.813	0.788	0.747
Cervantes	REM	46	0.305	0.269	0.261	0.248	0.217	0.267	0.363	0.338	0.311	0.307	0.423	0.701	1.059	1.68	2.117	2.296	1.925	1.588	1.147	0.866	0.785	0.793	0.736	0.623	0.673	0.778	0.75	0.642	0.671	0.692	0.704	0.855	0.892	0.847	0.783	0.754	0.746	0.682	0.706	0.754	0.835	0.827	0.831	0.817	0.755	0.75	0.769
Cervantes	REM	47	0.292	0.227	0.208	0.216	0.211	0.262	0.358	0.296	0.274	0.301	0.418	0.633	1.12	1.819	2.216	2.13	1.68	1.353	1.228	0.982	0.958	0.93	0.896	0.679	0.675	0.663	0.656	0.603	0.619	0.645	0.699	0.812	0.828	0.729	0.666	0.678	0.681	0.708	0.74	0.81	0.815	0.831	0.795	0.793	0.714	0.721	0.717
Cervantes	REM	48	0.323	0.267	0.236	0.226	0.233	0.32	0.35	0.272	0.272	0.367	0.47	0.781	1.278	1.838	2.105	2.084	1.6	1.382	1.32	1.07	1.057	0.794	0.67	0.659	0.671	0.596	0.615	0.628	0.655	0.705	0.711	0.726	0.725	0.73	0.728	0.764	0.758	0.746	0.851	0.803	0.73	0.692	0.738	0.743	0.751	0.732	0.659
Cervantes	REM	49	0.315	0.322	0.259	0.208	0.232	0.346	0.346	0.287	0.291	0.371	0.466	0.688	1.135	1.833	2.35	2.112	1.729	1.532	1.247	1.008	0.929	0.779	0.65	0.672	0.638	0.627	0.664	0.652	0.65	0.751	0.777	0.788	0.7	0.694	0.736	0.774	0.76	0.758	0.801	0.761	0.77	0.724	0.797	0.807	0.767	0.8	0.792
Cervantes	REM	50	0.314	0.278	0.243	0.231	0.265	0.324	0.343	0.294	0.272	0.343	0.471	0.651	1.192	1.882	2.215	2.017	1.739	1.689	1.596	1.234	1.14	0.94	0.792	0.735	0.644	0.648	0.692	0.651	0.637	0.704	0.733	0.786	0.736	0.733	0.827	0.836	0.752	0.805	0.803	0.783	0.774	0.761	0.921	0.829	0.758	0.74	0.764
Cervantes	REM	51	0.336	0.322	0.269	0.252	0.222	0.281	0.351	0.295	0.256	0.325	0.479	0.735	1.113	1.727	2.185	2.055	1.822	1.681	1.377	1.029	0.92	0.858	0.628	0.74	0.719	0.57	0.626	0.639	0.694	0.709	0.733	0.774	0.765	0.792	0.817	0.768	0.801	0.768	0.795	0.771	0.785	0.833	0.846	0.836	0.785	0.697	0.696
Cervantes	REM	52	0.282	0.322	0.259	0.228	0.218	0.263	0.314	0.285	0.294	0.34	0.49	0.73	1.161	1.677	2.181	2.182	2.045	1.882	1.48	1.12	0.836	0.794	0.67	0.704	0.663	0.576	0.606	0.663	0.661	0.714	0.713	0.742	0.811	0.721	0.744	0.781	0.777	0.78	0.739	0.733	0.753	0.797	0.745	0.778	0.811	0.714	0.702
Cervantes	REM	53	0.357	0.36	0.264	0.22	0.21	0.233	0.277	0.283	0.28	0.302	0.375	0.579	1.009	1.63	2.179	2.456	2.455	1.883	1.398	1.065	0.877	0.752	0.697	0.661	0.578	0.55	0.573	0.581	0.594	0.689	0.72	0.706	0.686	0.62	0.731	0.753	0.733	0.681	0.72	0.666	0.672	0.738	0.716	0.728	0.76	0.74	0.742
Cervantes	REM	54	0.37	0.333	0.231	0.223	0.224	0.261	0.287	0.271	0.253	0.306	0.441	0.654	1.089	1.747	2.277	2.491	2.421	1.711	1.278	0.97	0.821	0.646	0.553	0.578	0.53	0.522	0.611	0.581	0.583	0.69	0.704	0.729	0.78	0.76	0.746	0.699	0.734	0.78	0.832	0.805	0.728	0.773	0.723	0.7	0.749	0.817	0.801
Cervantes	REM	55	0.336	0.308	0.237	0.22	0.203	0.243	0.26	0.262	0.273	0.319	0.42	0.631	1.089	1.738	2.103	2.405	2.431	1.991	1.258	0.979	0.729	0.608	0.58	0.54	0.491	0.528	0.522	0.534	0.576	0.676	0.676	0.759	0.772	0.698	0.739	0.726	0.709	0.698	0.771	0.749	0.653	0.694	0.717	0.733	0.782	0.785	0.71
Cervantes	REM	56	0.462	0.375	0.255	0.218	0.2	0.252	0.289	0.292	0.304	0.323	0.465	0.748	1.179	1.763	1.961	2.34	2.409	1.809	1.101	0.741	0.715	0.705	0.613	0.491	0.512	0.545	0.544	0.578	0.655	0.716	0.762	0.85	0.796	0.772	0.708	0.754	0.743	0.68	0.713	0.721	0.694	0.726	0.769	0.803	0.824	0.785	0.794
Cervantes	REM	57	0.493	0.399	0.264	0.226	0.227	0.236	0.293	0.258	0.276	0.317	0.422	0.654	1.048	1.684	1.948	2.435	2.417	1.916	1.284	0.995	0.869	0.709	0.745	0.684	0.585	0.572	0.564	0.62	0.745	0.672	0.725	0.779	0.788	0.857	0.759	0.777	0.791	0.819	0.821	0.775	0.718	0.747	0.816	0.878	0.84	0.795	0.804
Cervantes	REM	58	0.441	0.417	0.274	0.204	0.214	0.23	0.267	0.247	0.271	0.31	0.4	0.582	0.95	1.804	1.975	2.195	2.192	1.678	1.064	0.859	0.763	0.604	0.617	0.583	0.554	0.538	0.544	0.59	0.646	0.594	0.678	0.662	0.752	0.839	0.703	0.69	0.679	0.747	0.76	0.764	0.743	0.661	0.694	0.828	0.753	0.724	0.762
Cervantes	REM	59	0.444	0.453	0.306	0.23	0.245	0.324	0.331	0.299	0.314	0.334	0.449	0.606	0.913	1.494	1.886	1.996	1.782	1.371	1.029	0.911	0.727	0.667	0.613	0.573	0.578	0.507	0.548	0.529	0.531	0.557	0.619	0.658	0.725	0.779	0.742	0.688	0.653	0.695	0.756	0.708	0.708	0.686	0.7	0.738	0.678	0.704	0.797
Cervantes	REM	60	0.442	0.432	0.366	0.356	0.38	0.386	0.366	0.369	0.389	0.384	0.546	0.75	0.988	1.201	1.427	1.531	1.452	1.201	0.862	0.733	0.665	0.559	0.504	0.513	0.496	0.502	0.526	0.539	0.533	0.596	0.622	0.654	0.717	0.707	0.729	0.682	0.637	0.651	0.611	0.581	0.649	0.637	0.64	0.708	0.606	0.648	0.741
Cervantes	wake	61	0.567	0.673	0.554	0.432	0.47	0.45	0.432	0.425	0.534	0.597	0.669	0.65	0.611	0.544	0.456	0.426	0.418	0.409	0.331	0.307	0.244	0.225	0.251	0.27	0.261	0.272	0.361	0.367	0.353	0.385	0.373	0.406	0.444	0.454	0.471	0.464	0.442	0.49	0.502	0.429	0.476	0.494	0.548	0.558	0.475	0.516	0.559
Cervantes	wake	62	0.593	0.66	0.516	0.396	0.437	0.425	0.425	0.425	0.553	0.613	0.66	0.66	0.604	0.519	0.437	0.426	0.42	0.375	0.312	0.285	0.243	0.24	0.269	0.298	0.277	0.28	0.354	0.352	0.346	0.381	0.37	0.395	0.41	0.422	0.449	0.463	0.454	0.477	0.475	0.419	0.484	0.511	0.54	0.572	0.473	0.494	0.561
Cervantes	wake	63	0.603	0.688	0.506	0.392	0.403	0.396	0.411	0.465	0.651	0.731	0.763	0.751	0.659	0.523	0.457	0.408	0.352	0.334	0.302	0.278	0.244	0.256	0.281	0.304	0.291	0.286	0.313	0.306	0.316	0.36	0.4	0.41	0.393	0.401	0.421	0.456	0.476	0.488	0.485	0.408	0.455	0.505	0.531	0.552	0.471	0.524	0.596
Cervantes	wake	64	0.611	0.651	0.489	0.383	0.345	0.371	0.392	0.441	0.652	0.82	0.813	0.802	0.752	0.603	0.479	0.45	0.428	0.37	0.348	0.32	0.286	0.265	0.3	0.311	0.296	0.312	0.309	0.302	0.326	0.36	0.408	0.419	0.435	0.406	0.435	0.471	0.472	0.495	0.49	0.421	0.487	0.551	0.542	0.566	0.538	0.606	0.632
Cervantes	wake	65	0.714	0.651	0.496	0.387	0.348	0.384	0.408	0.479	0.684	0.878	0.917	0.948	0.866	0.669	0.524	0.471	0.422	0.382	0.34	0.332	0.306	0.307	0.326	0.331	0.302	0.333	0.335	0.316	0.376	0.413	0.434	0.45	0.442	0.415	0.466	0.476	0.473	0.481	0.498	0.507	0.57	0.59	0.593	0.623	0.659	0.725	0.695
Cervantes	wake	66	0.719	0.676	0.516	0.397	0.412	0.418	0.465	0.567	0.704	0.864	0.98	1.019	0.903	0.661	0.565	0.508	0.435	0.369	0.335	0.331	0.288	0.32	0.359	0.35	0.314	0.333	0.352	0.35	0.404	0.466	0.46	0.438	0.448	0.447	0.503	0.487	0.487	0.521	0.562	0.547	0.644	0.673	0.681	0.667	0.69	0.74	0.699
Cervantes	wake	67	0.626	0.655	0.509	0.411	0.419	0.412	0.506	0.605	0.698	0.92	1.098	1.123	0.907	0.632	0.547	0.493	0.449	0.377	0.365	0.353	0.312	0.354	0.395	0.374	0.363	0.381	0.383	0.409	0.422	0.457	0.455	0.437	0.446	0.465	0.508	0.498	0.522	0.564	0.596	0.605	0.661	0.664	0.691	0.689	0.712	0.749	0.745
Cervantes	wake	68	0.607	0.652	0.53	0.441	0.459	0.454	0.495	0.592	0.673	0.888	1.115	1.141	0.969	0.658	0.529	0.451	0.44	0.359	0.351	0.325	0.339	0.395	0.414	0.402	0.416	0.416	0.41	0.45	0.45	0.479	0.483	0.423	0.475	0.529	0.564	0.517	0.548	0.595	0.579	0.583	0.602	0.612	0.69	0.715	0.694	0.738	0.815
Cervantes	wake	69	0.914	0.827	0.598	0.493	0.493	0.497	0.462	0.561	0.67	0.895	1.14	1.265	1.097	0.719	0.53	0.46	0.427	0.389	0.355	0.31	0.332	0.403	0.443	0.442	0.423	0.407	0.416	0.471	0.462	0.481	0.507	0.418	0.489	0.575	0.59	0.557	0.605	0.623	0.601	0.613	0.587	0.625	0.708	0.698	0.696	0.727	0.816
Cervantes	wake	70	0.577	0.62	0.555	0.533	0.499	0.492	0.484	0.61	0.721	0.967	1.154	1.284	1.1	0.715	0.555	0.5	0.439	0.43	0.4	0.352	0.387	0.437	0.484	0.501	0.456	0.472	0.5	0.518	0.499	0.511	0.56	0.497	0.525	0.621	0.657	0.677	0.698	0.667	0.603	0.628	0.594	0.656	0.743	0.717	0.789	0.785	0.794
Cervantes	wake	71	0.628	0.648	0.564	0.56	0.548	0.533	0.527	0.601	0.738	0.906	1.141	1.397	1.32	0.735	0.539	0.552	0.506	0.464	0.444	0.428	0.499	0.522	0.525	0.596	0.553	0.57	0.602	0.578	0.553	0.593	0.674	0.59	0.57	0.689	0.72	0.673	0.657	0.661	0.68	0.665	0.606	0.685	0.732	0.753	0.834	0.807	0.778
Cervantes	wake	72	0.73	0.688	0.54	0.537	0.506	0.469	0.52	0.639	0.783	0.896	1.182	1.251	1.215	0.718	0.564	0.624	0.568	0.542	0.529	0.508	0.532	0.556	0.556	0.623	0.573	0.594	0.663	0.627	0.582	0.611	0.635	0.592	0.577	0.665	0.65	0.634	0.627	0.677	0.726	0.717	0.656	0.726	0.781	0.797	0.778	0.791	0.8
Cervantes	wake	73	0.709	0.694	0.574	0.573	0.565	0.501	0.582	0.727	0.859	0.923	1.198	1.157	1.116	0.801	0.683	0.681	0.599	0.597	0.602	0.545	0.539	0.572	0.576	0.613	0.61	0.635	0.674	0.66	0.597	0.62	0.661	0.64	0.631	0.675	0.629	0.65	0.653	0.698	0.757	0.735	0.691	0.758	0.78	0.764	0.77	0.83	0.835
Cervantes	wake	74	0.715	0.642	0.561	0.52	0.531	0.483	0.582	0.733	0.856	0.864	1.188	1.176	1.065	0.809	0.661	0.63	0.544	0.596	0.57	0.522	0.535	0.565	0.605	0.557	0.606	0.651	0.682	0.69	0.591	0.564	0.632	0.64	0.607	0.699	0.752	0.725	0.705	0.729	0.794	0.76	0.671	0.694	0.749	0.74	0.729	0.788	0.82
Cervantes	wake	75	0.742	0.716	0.594	0.483	0.504	0.496	0.56	0.738	0.811	0.763	1.183	1.271	1.048	0.741	0.598	0.597	0.516	0.565	0.528	0.48	0.527	0.558	0.599	0.571	0.597	0.609	0.668	0.696	0.552	0.495	0.597	0.633	0.626	0.673	0.754	0.785	0.755	0.731	0.754	0.756	0.642	0.619	0.71	0.718	0.73	0.775	0.808
Cervantes	wake	76	0.849	0.857	0.685	0.596	0.557	0.519	0.551	0.727	0.86	0.877	1.258	1.286	1.022	0.722	0.61	0.608	0.522	0.516	0.479	0.499	0.566	0.57	0.592	0.59	0.586	0.587	0.629	0.663	0.564	0.536	0.596	0.656	0.639	0.664	0.728	0.807	0.77	0.713	0.725	0.702	0.649	0.622	0.669	0.685	0.753	0.776	0.818
Cervantes	wake	77	0.803	1.018	0.81	0.748	0.67	0.599	0.63	0.743	0.928	0.949	1.237	1.217	1.043	0.714	0.574	0.573	0.543	0.545	0.521	0.515	0.587	0.639	0.614	0.641	0.64	0.607	0.658	0.646	0.569	0.58	0.665	0.742	0.762	0.778	0.797	0.848	0.786	0.823	0.827	0.684	0.703	0.727	0.713	0.744	0.788	0.863	0.859
Cervantes	wake	78	0.713	0.829	0.649	0.66	0.617	0.561	0.618	0.78	0.939	0.976	1.173	1.303	1.069	0.746	0.597	0.543	0.516	0.512	0.468	0.459	0.559	0.673	0.679	0.691	0.697	0.65	0.71	0.648	0.526	0.593	0.62	0.684	0.792	0.752	0.741	0.783	0.756	0.839	0.778	0.68	0.71	0.698	0.69	0.826	0.824	0.933	0.861
Cervantes	wake	79	0.859	0.846	0.708	0.713	0.737	0.638	0.676	0.886	0.999	0.989	1.162	1.446	1.2	0.774	0.642	0.575	0.518	0.552	0.528	0.507	0.618	0.7	0.701	0.732	0.765	0.781	0.78	0.676	0.55	0.662	0.655	0.716	0.781	0.756	0.779	0.809	0.813	0.947	0.887	0.757	0.759	0.76	0.754	0.861	0.838	0.992	0.885
Cervantes	wake	80	0.925	0.85	0.724	0.681	0.742	0.645	0.675	0.916	0.968	0.958	1.185	1.492	1.206	0.787	0.648	0.577	0.531	0.55	0.558	0.542	0.638	0.713	0.684	0.709	0.724	0.768	0.777	0.692	0.574	0.68	0.679	0.708	0.785	0.774	0.786	0.822	0.848	0.987	0.959	0.809	0.812	0.82	0.775	0.855	0.916	1.042	0.887
Twain	NREM	1	0.989	0.942	1.078	1.027	1.048	1.195	1.386	1.309	1.324	1.336	1.563	1.513	1.18	1.062	1.083	1.078	1.079	1.121	1.185	1.281	1.32	1.444	1.594	1.498	1.553	1.457	1.465	1.545	1.348	1.432	1.32	1.36	1.339	1.356	1.369	1.347	1.423	1.446	1.417	1.459	1.304	1.172	1.151	1.235	1.22	1.153	1.247
Twain	NREM	2	1.09	1.134	1.243	1.156	1.177	1.438	1.577	1.339	1.302	1.384	1.56	1.352	1.161	1.169	1.161	1.065	1.126	1.121	1.262	1.404	1.414	1.541	1.547	1.551	1.717	1.601	1.34	1.5	1.598	1.554	1.419	1.379	1.448	1.392	1.373	1.353	1.446	1.375	1.364	1.371	1.332	1.254	1.322	1.303	1.314	1.361	1.317
Twain	NREM	3	1.181	1.25	1.292	1.157	1.32	1.45	1.658	1.506	1.461	1.533	1.569	1.358	1.207	1.206	1.173	1.163	1.182	1.207	1.321	1.385	1.46	1.693	1.59	1.422	1.659	1.627	1.409	1.586	1.617	1.522	1.511	1.436	1.261	1.25	1.253	1.22	1.227	1.311	1.327	1.383	1.298	1.212	1.447	1.473	1.386	1.239	1.174
Twain	NREM	4	1.508	1.27	1.405	1.384	1.533	1.465	1.412	1.495	1.409	1.333	1.404	1.272	1.272	1.201	1.062	1.106	1.196	1.208	1.288	1.303	1.396	1.521	1.518	1.568	1.694	1.742	1.627	1.668	1.605	1.653	1.651	1.578	1.333	1.318	1.533	1.465	1.375	1.375	1.388	1.356	1.421	1.263	1.381	1.482	1.442	1.221	1.082
Twain	NREM	5	1.423	1.422	1.446	1.329	1.428	1.549	1.566	1.445	1.456	1.596	1.679	1.538	1.427	1.296	1.182	1.111	1.202	1.421	1.499	1.542	1.53	1.548	1.582	1.665	1.856	1.785	1.802	1.635	1.752	1.797	1.73	1.76	1.565	1.646	1.58	1.465	1.374	1.244	1.24	1.305	1.427	1.263	1.407	1.347	1.287	1.241	1.147
Twain	NREM	6	1.449	1.405	1.413	1.42	1.466	1.517	1.626	1.409	1.249	1.288	1.372	1.506	1.431	1.252	1.169	1.087	1.285	1.522	1.857	1.828	1.663	1.624	1.649	1.619	1.477	1.646	1.711	1.676	1.738	1.804	1.642	1.39	1.466	1.446	1.522	1.516	1.453	1.245	1.392	1.43	1.393	1.323	1.294	1.211	1.272	1.236	1.211
Twain	NREM	7	1.279	1.262	1.202	1.237	1.38	1.339	1.438	1.393	1.359	1.438	1.466	1.483	1.445	1.27	1.199	1.235	1.297	1.525	1.756	1.747	1.868	1.83	1.75	1.607	1.482	1.595	1.786	1.833	1.722	1.794	1.61	1.551	1.535	1.609	1.495	1.533	1.521	1.388	1.306	1.428	1.485	1.304	1.24	1.265	1.398	1.306	1.131
Twain	NREM	8	1.487	1.272	1.328	1.396	1.375	1.341	1.341	1.268	1.212	1.354	1.321	1.289	1.351	1.225	1.205	1.171	1.185	1.373	1.383	1.366	1.436	1.458	1.407	1.385	1.436	1.61	1.649	1.564	1.532	1.488	1.401	1.444	1.412	1.489	1.334	1.403	1.353	1.318	1.268	1.156	1.191	1.243	1.241	1.222	1.181	1.339	1.302
Twain	NREM	9	1.229	1.15	1.375	1.471	1.357	1.451	1.436	1.396	1.38	1.448	1.449	1.3	1.144	1.142	1.065	1.059	1.18	1.28	1.213	1.227	1.34	1.462	1.513	1.457	1.421	1.428	1.377	1.366	1.405	1.342	1.463	1.438	1.275	1.234	1.254	1.297	1.319	1.395	1.302	1.194	1.248	1.196	1.195	1.18	1.123	1.177	1.207
Twain	NREM	10	1.449	1.295	1.577	1.737	1.774	1.642	1.462	1.401	1.365	1.522	1.553	1.334	1.283	1.12	1.146	1.168	1.156	1.171	1.298	1.369	1.262	1.411	1.457	1.386	1.549	1.499	1.406	1.413	1.383	1.234	1.343	1.437	1.345	1.273	1.257	1.209	1.257	1.293	1.249	1.167	1.298	1.303	1.183	1.134	1.119	1.168	1.207
Twain	NREM	11	1.321	1.22	1.326	1.504	1.578	1.644	1.697	1.459	1.408	1.425	1.425	1.303	1.174	1.145	1.261	1.331	1.218	1.237	1.287	1.375	1.448	1.5	1.419	1.527	1.596	1.783	1.661	1.668	1.659	1.57	1.661	1.69	1.518	1.293	1.32	1.195	1.186	1.241	1.289	1.276	1.325	1.422	1.29	1.074	1.112	1.186	1.176
Twain	NREM	12	1.41	1.304	1.45	1.625	1.662	1.6	1.612	1.4	1.351	1.4	1.367	1.192	1.195	1.085	1.181	1.215	1.277	1.406	1.315	1.334	1.426	1.479	1.558	1.504	1.516	1.661	1.698	1.79	1.728	1.655	1.616	1.659	1.537	1.467	1.573	1.436	1.45	1.388	1.499	1.415	1.442	1.449	1.266	1.205	1.19	1.207	1.166
Twain	NREM	13	1.344	1.269	1.47	1.567	1.583	1.709	1.779	1.551	1.37	1.475	1.369	1.224	1.278	1.273	1.211	1.244	1.299	1.265	1.284	1.265	1.624	1.636	1.648	1.668	1.731	1.551	1.609	1.548	1.539	1.542	1.547	1.514	1.425	1.448	1.485	1.504	1.417	1.381	1.388	1.211	1.285	1.426	1.31	1.312	1.334	1.238	1.275
Twain	NREM	14	1.462	1.67	1.694	1.587	1.746	1.838	1.638	1.428	1.321	1.478	1.425	1.322	1.397	1.28	1.238	1.307	1.338	1.385	1.464	1.621	1.699	1.739	1.784	1.797	1.807	1.662	1.629	1.559	1.566	1.6	1.627	1.66	1.606	1.512	1.525	1.464	1.594	1.506	1.329	1.433	1.457	1.363	1.34	1.332	1.459	1.475	1.424
Twain	NREM	15	1.615	1.578	1.75	1.817	1.72	1.664	1.545	1.341	1.324	1.511	1.389	1.199	1.17	1.135	1.244	1.246	1.278	1.322	1.534	1.676	1.584	1.533	1.682	1.768	1.844	1.711	1.676	1.732	1.679	1.544	1.566	1.688	1.521	1.559	1.512	1.451	1.528	1.458	1.331	1.35	1.331	1.28	1.37	1.334	1.324	1.389	1.379
Twain	NREM	16	1.366	1.313	1.385	1.524	1.768	1.754	1.578	1.364	1.207	1.339	1.499	1.389	1.291	1.105	1.231	1.333	1.318	1.297	1.397	1.499	1.608	1.526	1.726	1.712	1.811	1.958	1.812	1.455	1.544	1.587	1.691	1.701	1.489	1.403	1.31	1.4	1.44	1.494	1.512	1.445	1.398	1.455	1.543	1.381	1.179	1.297	1.445
Twain	NREM	17	1.162	1.207	1.506	1.679	1.591	1.623	1.669	1.434	1.429	1.563	1.663	1.548	1.311	1.396	1.307	1.35	1.52	1.504	1.668	1.719	1.854	1.857	1.885	1.887	1.858	1.824	1.899	1.951	2.002	1.847	1.713	1.518	1.528	1.437	1.467	1.478	1.473	1.393	1.394	1.402	1.291	1.355	1.348	1.34	1.239	1.427	1.484
Twain	NREM	18	1.123	1.12	1.439	1.465	1.348	1.394	1.49	1.327	1.229	1.357	1.454	1.411	1.283	1.408	1.471	1.474	1.685	1.542	1.385	1.609	1.794	1.897	1.882	1.837	1.72	1.689	1.725	1.803	1.814	1.897	1.795	1.688	1.794	1.586	1.6	1.605	1.452	1.428	1.45	1.476	1.424	1.32	1.348	1.431	1.434	1.408	1.388
Twain	NREM	19	1.072	0.985	1.143	1.282	1.347	1.22	1.376	1.325	1.182	1.24	1.262	1.202	1.248	1.496	1.776	1.63	1.526	1.442	1.514	1.765	1.606	1.669	1.821	1.861	1.782	1.763	1.729	1.709	1.898	1.935	1.765	1.705	1.675	1.546	1.495	1.344	1.283	1.404	1.407	1.425	1.416	1.359	1.364	1.409	1.457	1.321	1.25
Twain	NREM	20	1.146	0.973	1.17	1.308	1.229	1.206	1.439	1.247	1.145	1.214	1.211	1.224	1.258	1.636	1.707	1.626	1.593	1.463	1.472	1.498	1.528	1.435	1.526	1.66	1.562	1.665	1.629	1.599	1.816	1.864	1.602	1.504	1.498	1.335	1.3	1.237	1.202	1.236	1.252	1.361	1.325	1.402	1.335	1.303	1.176	1.11	1.143
Twain	IS	21	0.791	0.8	0.864	0.932	0.806	0.799	0.929	0.918	0.709	0.81	0.86	0.984	1.448	1.907	2.083	2.091	1.88	1.448	1.181	1.244	1.379	1.327	1.209	1.257	1.351	1.432	1.459	1.629	1.682	1.629	1.513	1.549	1.511	1.706	1.648	1.5	1.336	1.253	1.234	1.217	1.233	1.204	1.322	1.284	1.229	1.163	1.129
Twain	IS	22	0.805	0.781	0.834	0.9	0.767	0.773	0.974	0.953	0.724	0.843	0.863	0.974	1.441	1.916	2.102	2.042	1.766	1.443	1.2	1.267	1.411	1.375	1.305	1.241	1.306	1.428	1.448	1.572	1.584	1.565	1.496	1.418	1.481	1.67	1.668	1.519	1.325	1.247	1.234	1.169	1.19	1.209	1.368	1.315	1.218	1.122	1.083
Twain	IS	23	0.613	0.728	0.778	0.822	0.688	0.7	0.957	0.985	0.77	0.928	0.929	0.947	1.404	2.122	2.295	2.015	1.706	1.483	1.316	1.421	1.456	1.352	1.244	1.152	1.206	1.421	1.489	1.53	1.554	1.559	1.454	1.422	1.531	1.674	1.64	1.538	1.343	1.336	1.243	1.109	1.154	1.314	1.434	1.29	1.124	1.074	1.057
Twain	IS	24	0.622	0.74	0.715	0.742	0.705	0.665	0.826	0.896	0.813	0.905	0.879	0.931	1.292	2.179	2.52	2.152	1.828	1.552	1.308	1.367	1.393	1.338	1.336	1.173	1.197	1.333	1.386	1.422	1.497	1.544	1.436	1.476	1.462	1.487	1.591	1.546	1.367	1.402	1.223	1.133	1.107	1.298	1.356	1.188	0.979	0.992	1.081
Twain	IS	25	0.712	0.743	0.63	0.694	0.669	0.638	0.816	0.833	0.74	0.848	0.827	0.936	1.385	2.197	2.527	2.154	1.935	1.567	1.294	1.208	1.249	1.284	1.357	1.281	1.263	1.405	1.397	1.386	1.403	1.325	1.23	1.408	1.291	1.302	1.446	1.45	1.261	1.277	1.165	1.055	1.094	1.17	1.241	1.183	0.924	0.968	1.068
Twain	IS	26	0.729	0.729	0.593	0.68	0.7	0.666	0.849	0.828	0.693	0.739	0.719	0.946	1.471	2.292	2.528	1.958	1.794	1.474	1.154	1.07	1.036	1.072	1.276	1.336	1.261	1.301	1.305	1.27	1.277	1.156	1.028	1.253	1.112	1.107	1.243	1.275	1.233	1.29	1.196	1.095	1.131	1.032	1.063	1.139	0.866	0.938	1.009
Twain	IS	27	0.679	0.716	0.568	0.648	0.683	0.648	0.819	0.821	0.666	0.683	0.737	0.984	1.496	2.227	2.394	1.841	1.687	1.426	1.176	1.207	1.064	0.944	1.126	1.291	1.147	1.196	1.177	1.184	1.293	1.202	1.066	1.215	1.09	1.021	1.221	1.225	1.184	1.248	1.153	1.04	1.126	1.083	1.063	1.039	0.888	0.931	1.038
Twain	IS	28	0.613	0.686	0.548	0.627	0.639	0.618	0.802	0.796	0.613	0.659	0.8	1.089	1.569	2.231	2.283	1.711	1.479	1.315	1.226	1.291	1.094	0.864	1.053	1.16	0.952	1.007	1.124	1.165	1.352	1.258	1.088	1.176	1.081	0.957	1.141	1.136	1.124	1.194	1.079	0.968	1.028	1.032	0.976	1.014	0.897	0.939	1.021
Twain	IS	29	0.585	0.629	0.519	0.59	0.602	0.551	0.768	0.786	0.611	0.629	0.749	1.038	1.539	2.416	2.336	1.627	1.316	1.142	1.103	1.127	0.986	0.854	0.991	0.986	0.793	0.78	1.044	1.098	1.21	1.13	1.03	1.073	1.024	1.03	1.155	1.138	1.072	1.11	1.04	0.928	0.888	0.989	0.999	0.995	0.925	0.955	0.95
Twain	IS	30	0.609	0.623	0.514	0.571	0.567	0.527	0.757	0.766	0.582	0.593	0.716	0.968	1.449	2.402	2.355	1.54	1.331	1.107	1.078	1.116	1.023	0.956	1.039	0.96	0.802	0.812	1.022	1.119	1.224	1.054	0.953	1.084	1.02	1.05	1.172	1.198	1.043	1.117	1.027	0.941	0.921	0.991	0.996	0.954	0.882	0.943	0.955
Twain	IS	31	0.634	0.541	0.513	0.538	0.514	0.575	0.814	0.815	0.644	0.657	0.828	1.091	1.508	2.358	2.233	1.492	1.302	1.191	1.073	1.067	1.158	1.014	0.865	0.871	0.904	1.022	1.019	1.071	1.004	0.991	1.013	1.141	0.962	0.957	1.077	1.177	1.052	1.04	0.961	1	0.986	0.975	1.014	1.06	0.979	0.884	0.934
Twain	IS	32	0.582	0.554	0.534	0.519	0.52	0.603	0.87	0.844	0.631	0.609	0.837	1.155	1.449	2.25	2.241	1.593	1.262	1.218	1.051	1.05	1.159	1.013	0.887	0.9	0.938	0.982	0.982	1.068	1.013	1.049	1.023	1.158	1.037	0.988	1.121	1.185	1.025	1.015	1.053	1.075	1.049	1.051	1.02	1.054	1.002	0.905	0.904
Twain	IS	33	0.556	0.486	0.482	0.512	0.513	0.611	0.912	0.849	0.553	0.526	0.767	1.143	1.41	2.174	2.307	1.72	1.366	1.229	1.027	0.997	1.083	0.899	0.825	0.9	0.937	0.941	0.922	1.049	1.007	1.071	1.078	1.239	1.028	0.979	1.07	1.13	0.947	1.01	0.998	0.996	1.065	1.066	0.981	1.015	0.898	0.879	0.872
Twain	IS	34	0.506	0.421	0.402	0.456	0.449	0.55	0.847	0.752	0.469	0.502	0.678	1.053	1.389	2.14	2.265	1.771	1.425	1.162	0.944	0.926	1.039	0.889	0.822	0.905	0.916	0.899	0.841	0.96	0.973	0.962	0.914	1.067	0.876	0.861	0.992	1.087	0.978	0.989	0.923	0.966	0.949	0.935	0.894	0.919	0.866	0.837	0.791
Twain	IS	35	0.446	0.408	0.403	0.461	0.423	0.505	0.809	0.709	0.448	0.504	0.651	1.023	1.485	2.218	2.197	1.606	1.373	1.137	0.931	0.871	1.027	0.94	0.839	0.867	0.919	0.916	0.841	0.914	1.021	0.931	0.809	1.001	0.827	0.788	0.951	1.045	0.98	0.996	0.945	0.964	0.877	0.856	0.861	0.907	0.847	0.792	0.754
Twain	IS	36	0.429	0.403	0.375	0.36	0.32	0.465	0.716	0.631	0.42	0.498	0.61	0.918	1.443	2.272	2.152	1.571	1.429	1.009	0.93	0.994	1	0.876	0.837	0.782	0.882	0.901	0.878	0.911	0.937	0.927	0.832	0.912	0.85	0.778	0.902	0.974	0.905	0.842	0.842	0.907	0.869	0.813	0.887	0.85	0.815	0.704	0.658
Twain	IS	37	0.398	0.394	0.341	0.352	0.323	0.468	0.712	0.585	0.421	0.487	0.602	0.881	1.439	2.24	2.196	1.59	1.294	0.943	0.844	0.95	0.899	0.833	0.853	0.778	0.856	0.911	0.84	0.85	0.875	0.913	0.81	0.944	0.825	0.775	0.961	1.045	0.921	0.793	0.8	0.979	0.978	0.882	0.892	0.86	0.878	0.754	0.651
Twain	IS	38	0.407	0.376	0.312	0.333	0.323	0.468	0.65	0.531	0.4	0.44	0.525	0.745	1.342	2.068	2.191	1.619	1.301	0.996	0.794	0.924	0.88	0.753	0.794	0.759	0.827	0.876	0.84	0.824	0.832	0.835	0.74	0.871	0.81	0.896	0.94	1.043	1.024	0.853	0.726	0.875	0.98	0.868	0.845	0.877	0.852	0.754	0.63
Twain	IS	39	0.457	0.371	0.318	0.321	0.327	0.47	0.607	0.525	0.416	0.471	0.543	0.77	1.297	1.947	2.037	1.709	1.36	1.027	0.864	1.016	0.91	0.827	0.883	0.81	0.855	0.878	0.847	0.861	0.868	0.842	0.817	0.894	0.872	0.981	0.977	1.023	1.06	0.933	0.778	0.853	0.986	0.896	0.822	0.818	0.82	0.763	0.68
Twain	IS	40	0.479	0.375	0.32	0.32	0.323	0.465	0.599	0.526	0.417	0.483	0.56	0.775	1.264	1.907	2.084	1.84	1.391	1.022	0.892	1.071	0.905	0.858	0.933	0.828	0.886	0.872	0.831	0.843	0.858	0.857	0.863	0.901	0.888	1.005	1.014	1.033	1.07	0.972	0.823	0.87	1.012	0.93	0.83	0.826	0.845	0.797	0.71
Twain	REM	41	0.307	0.286	0.202	0.189	0.204	0.268	0.353	0.314	0.207	0.284	0.381	0.521	1.085	2.02	2.025	1.741	1.514	1.283	1.09	0.872	0.68	0.569	0.563	0.546	0.577	0.517	0.593	0.667	0.613	0.554	0.622	0.723	0.716	0.724	0.764	0.873	0.821	0.764	0.701	0.644	0.752	0.862	0.709	0.685	0.728	0.723	0.703
Twain	REM	42	0.311	0.285	0.225	0.181	0.194	0.287	0.398	0.339	0.24	0.296	0.405	0.618	1.1	1.816	1.66	1.604	1.883	1.566	1.153	0.88	0.727	0.651	0.565	0.514	0.559	0.548	0.576	0.6	0.65	0.611	0.592	0.703	0.8	0.774	0.754	0.746	0.747	0.757	0.729	0.769	0.802	0.832	0.781	0.768	0.775	0.814	0.745
Twain	REM	43	0.352	0.311	0.245	0.181	0.199	0.288	0.391	0.35	0.244	0.272	0.394	0.565	0.989	1.708	1.817	1.66	1.54	1.417	1.035	0.955	0.874	0.732	0.626	0.607	0.646	0.605	0.618	0.626	0.644	0.626	0.673	0.764	0.826	0.88	0.796	0.788	0.876	0.837	0.768	0.732	0.757	0.894	0.811	0.742	0.854	0.931	0.833
Twain	REM	44	0.347	0.293	0.221	0.175	0.198	0.286	0.367	0.293	0.218	0.269	0.42	0.693	1.188	1.558	1.585	1.614	1.353	1.306	0.889	0.888	0.898	0.672	0.581	0.549	0.495	0.462	0.487	0.577	0.624	0.658	0.713	0.735	0.801	0.809	0.728	0.791	0.806	0.779	0.789	0.79	0.764	0.786	0.711	0.78	0.961	0.918	0.829
Twain	REM	45	0.314	0.3	0.213	0.178	0.2	0.293	0.342	0.284	0.212	0.288	0.392	0.64	1.066	1.48	1.688	1.673	1.571	1.477	1.168	0.997	0.853	0.665	0.6	0.475	0.435	0.46	0.471	0.507	0.552	0.638	0.696	0.697	0.753	0.747	0.749	0.87	0.75	0.737	0.675	0.775	0.827	0.808	0.75	0.809	0.848	0.745	0.768
Twain	REM	46	0.304	0.323	0.218	0.194	0.225	0.309	0.33	0.253	0.195	0.271	0.341	0.514	0.972	1.371	1.66	1.784	1.68	1.742	1.418	0.978	0.72	0.63	0.559	0.508	0.536	0.483	0.482	0.504	0.561	0.626	0.604	0.637	0.742	0.734	0.752	0.851	0.77	0.741	0.777	0.852	0.888	0.823	0.789	0.798	0.817	0.753	0.776
Twain	REM	47	0.324	0.324	0.206	0.171	0.225	0.323	0.336	0.302	0.245	0.328	0.408	0.592	0.988	1.325	1.739	1.591	1.617	1.798	1.402	0.999	0.769	0.753	0.725	0.567	0.583	0.557	0.561	0.604	0.676	0.73	0.748	0.758	0.835	0.77	0.756	0.917	0.838	0.823	0.822	0.807	0.873	0.913	0.806	0.809	0.872	0.825	0.86
Twain	REM	48	0.379	0.338	0.222	0.191	0.272	0.355	0.327	0.293	0.289	0.393	0.518	0.713	0.979	1.412	1.714	1.595	1.824	1.839	1.322	1.141	1.02	0.977	0.878	0.682	0.617	0.665	0.65	0.678	0.721	0.757	0.798	0.791	0.881	0.86	0.821	0.821	0.78	0.812	0.825	0.811	0.867	0.947	0.913	0.82	0.877	0.853	0.91
Twain	REM	49	0.446	0.364	0.2	0.18	0.26	0.327	0.304	0.269	0.256	0.335	0.447	0.709	1.089	1.36	1.605	1.922	1.918	1.534	1.09	1.065	0.966	0.905	0.874	0.716	0.692	0.659	0.622	0.656	0.712	0.685	0.704	0.782	0.801	0.787	0.776	0.759	0.682	0.743	0.733	0.752	0.794	0.821	0.888	0.888	0.86	0.876	0.897
Twain	REM	50	0.354	0.32	0.221	0.196	0.284	0.315	0.267	0.234	0.223	0.292	0.421	0.609	0.966	1.477	1.5	1.606	1.637	1.35	1.092	1.114	1.009	0.848	0.832	0.836	0.794	0.679	0.695	0.723	0.755	0.689	0.801	0.782	0.7	0.684	0.783	0.741	0.75	0.783	0.722	0.755	0.765	0.766	0.837	0.937	0.888	0.817	0.892
Twain	REM	51	0.29	0.316	0.225	0.196	0.255	0.273	0.206	0.177	0.215	0.299	0.401	0.593	0.902	1.213	1.484	1.46	1.413	1.367	1.251	1.31	1.089	0.85	0.784	1.014	0.786	0.666	0.775	0.705	0.731	0.667	0.688	0.743	0.679	0.651	0.765	0.726	0.813	0.893	0.874	0.85	0.865	0.823	0.796	0.832	0.867	0.824	0.839
Twain	REM	52	0.318	0.3	0.195	0.179	0.226	0.3	0.252	0.182	0.206	0.272	0.393	0.637	0.934	1.326	1.519	1.58	1.717	1.494	1.22	1.132	0.998	0.745	0.62	0.669	0.62	0.579	0.618	0.602	0.673	0.659	0.63	0.691	0.745	0.764	0.793	0.775	0.856	0.85	0.826	0.796	0.843	0.799	0.823	0.818	0.822	0.785	0.796
Twain	REM	53	0.315	0.334	0.227	0.185	0.217	0.276	0.243	0.192	0.198	0.281	0.353	0.564	0.9	1.215	1.453	1.732	1.847	1.62	1.343	1.134	0.942	0.743	0.651	0.616	0.639	0.609	0.625	0.614	0.678	0.686	0.636	0.689	0.752	0.771	0.723	0.827	0.805	0.722	0.72	0.787	0.846	0.864	0.871	0.778	0.792	0.786	0.851
Twain	REM	54	0.337	0.325	0.235	0.214	0.231	0.276	0.238	0.191	0.213	0.287	0.433	0.593	0.905	1.029	1.358	1.827	1.871	1.637	1.371	1.217	1.263	1.133	0.695	0.631	0.664	0.585	0.544	0.555	0.655	0.696	0.693	0.741	0.78	0.725	0.671	0.841	0.829	0.818	0.82	0.811	0.864	0.942	1.012	0.9	0.866	0.859	0.896
Twain	REM	55	0.316	0.343	0.263	0.213	0.221	0.246	0.242	0.22	0.245	0.277	0.39	0.638	1.006	1.228	1.651	1.698	1.606	1.512	1.216	1.076	1.086	0.852	0.654	0.621	0.676	0.651	0.592	0.603	0.718	0.768	0.675	0.752	0.72	0.704	0.72	0.888	0.874	0.822	0.876	0.875	0.96	0.99	1.076	0.923	0.879	0.894	1.011
Twain	REM	56	0.386	0.362	0.228	0.188	0.234	0.272	0.255	0.214	0.232	0.268	0.401	0.688	0.921	1.27	1.806	1.942	1.701	1.37	1.216	1.054	0.981	0.772	0.64	0.573	0.631	0.6	0.567	0.532	0.66	0.693	0.646	0.734	0.788	0.696	0.717	0.817	0.77	0.7	0.799	0.822	0.97	0.953	1	0.953	0.818	0.839	0.979
Twain	REM	57	0.425	0.405	0.223	0.174	0.26	0.35	0.266	0.196	0.225	0.279	0.396	0.616	0.896	1.215	1.663	1.716	1.664	1.398	1.295	1.044	0.814	0.809	0.763	0.662	0.674	0.619	0.603	0.597	0.695	0.744	0.697	0.713	0.796	0.815	0.81	0.8	0.806	0.799	0.83	0.843	0.918	0.945	0.95	0.901	0.782	0.85	0.956
Twain	REM	58	0.345	0.377	0.244	0.211	0.254	0.295	0.243	0.204	0.219	0.276	0.365	0.563	0.863	1.196	1.623	1.745	1.539	1.293	1.249	1.125	0.859	0.689	0.591	0.598	0.536	0.466	0.513	0.568	0.585	0.622	0.626	0.728	0.792	0.731	0.705	0.787	0.725	0.736	0.767	0.824	0.788	0.827	0.821	0.823	0.828	0.894	0.803
Twain	REM	59	0.407	0.384	0.283	0.283	0.271	0.281	0.26	0.223	0.243	0.326	0.421	0.603	0.857	1.177	1.369	1.638	1.589	1.501	1.284	0.899	0.689	0.616	0.598	0.583	0.526	0.462	0.469	0.498	0.536	0.556	0.593	0.689	0.744	0.717	0.806	0.759	0.751	0.722	0.733	0.825	0.742	0.794	0.697	0.724	0.764	0.794	0.729
Twain	REM	60	0.554	0.489	0.402	0.372	0.35	0.359	0.308	0.259	0.302	0.421	0.481	0.599	0.85	0.994	1.092	1.403	1.302	1.094	0.999	0.699	0.527	0.593	0.618	0.617	0.5	0.468	0.453	0.449	0.528	0.548	0.536	0.613	0.674	0.63	0.677	0.63	0.68	0.648	0.669	0.717	0.761	0.774	0.732	0.734	0.781	0.718	0.653
Twain	wake	61	0.72	0.701	0.509	0.512	0.426	0.43	0.456	0.435	0.432	0.466	0.536	0.525	0.491	0.431	0.494	0.43	0.297	0.281	0.316	0.296	0.281	0.347	0.355	0.312	0.306	0.308	0.339	0.327	0.395	0.389	0.377	0.425	0.489	0.496	0.506	0.504	0.489	0.506	0.553	0.595	0.67	0.694	0.688	0.648	0.615	0.649	0.615
Twain	wake	62	0.741	0.659	0.442	0.426	0.391	0.41	0.498	0.523	0.49	0.488	0.565	0.604	0.576	0.461	0.455	0.371	0.245	0.271	0.311	0.29	0.286	0.324	0.318	0.313	0.325	0.324	0.336	0.33	0.374	0.372	0.367	0.398	0.447	0.472	0.518	0.528	0.495	0.509	0.574	0.628	0.712	0.689	0.681	0.657	0.615	0.653	0.674
Twain	wake	63	0.761	0.628	0.408	0.4	0.382	0.401	0.475	0.49	0.504	0.561	0.608	0.7	0.617	0.428	0.385	0.358	0.276	0.275	0.325	0.298	0.263	0.285	0.304	0.297	0.294	0.307	0.321	0.375	0.404	0.362	0.352	0.39	0.433	0.413	0.45	0.498	0.509	0.504	0.558	0.618	0.578	0.634	0.712	0.694	0.693	0.659	0.652
Twain	wake	64	0.72	0.695	0.463	0.427	0.417	0.443	0.517	0.562	0.62	0.587	0.6	0.714	0.573	0.449	0.402	0.408	0.302	0.244	0.307	0.328	0.292	0.319	0.31	0.304	0.296	0.293	0.306	0.376	0.396	0.362	0.35	0.382	0.412	0.409	0.522	0.59	0.541	0.51	0.529	0.625	0.602	0.66	0.731	0.698	0.673	0.657	0.652
Twain	wake	65	0.626	0.622	0.448	0.408	0.367	0.388	0.511	0.575	0.74	0.66	0.598	0.679	0.657	0.524	0.456	0.482	0.356	0.267	0.308	0.342	0.318	0.338	0.387	0.367	0.323	0.326	0.377	0.414	0.433	0.375	0.393	0.431	0.49	0.423	0.494	0.581	0.529	0.524	0.549	0.634	0.64	0.677	0.712	0.654	0.654	0.715	0.724
Twain	wake	66	0.661	0.583	0.381	0.309	0.306	0.372	0.49	0.578	0.682	0.613	0.602	0.72	0.693	0.533	0.508	0.468	0.395	0.33	0.332	0.394	0.39	0.337	0.386	0.383	0.389	0.339	0.42	0.52	0.511	0.406	0.466	0.565	0.536	0.485	0.57	0.598	0.551	0.576	0.59	0.627	0.588	0.67	0.771	0.748	0.712	0.767	0.742
Twain	wake	67	0.718	0.631	0.397	0.307	0.324	0.405	0.511	0.559	0.622	0.618	0.638	0.763	0.752	0.595	0.548	0.488	0.443	0.398	0.341	0.372	0.354	0.387	0.405	0.42	0.404	0.357	0.441	0.562	0.518	0.438	0.491	0.581	0.6	0.528	0.633	0.658	0.614	0.582	0.597	0.649	0.601	0.655	0.787	0.808	0.764	0.815	0.857
Twain	wake	68	0.664	0.638	0.417	0.327	0.365	0.476	0.528	0.542	0.561	0.605	0.666	0.855	0.743	0.595	0.55	0.51	0.451	0.372	0.351	0.345	0.361	0.404	0.432	0.442	0.389	0.387	0.428	0.525	0.526	0.404	0.476	0.55	0.554	0.532	0.615	0.683	0.672	0.626	0.623	0.611	0.557	0.602	0.722	0.734	0.763	0.801	0.77
Twain	wake	69	0.687	0.654	0.437	0.346	0.37	0.474	0.483	0.544	0.585	0.612	0.707	0.911	0.832	0.684	0.625	0.529	0.468	0.406	0.42	0.418	0.426	0.484	0.516	0.522	0.512	0.474	0.504	0.62	0.598	0.513	0.558	0.619	0.672	0.679	0.676	0.754	0.78	0.773	0.788	0.775	0.651	0.713	0.754	0.752	0.805	0.882	0.775
Twain	wake	70	0.546	0.578	0.486	0.445	0.424	0.511	0.537	0.576	0.655	0.663	0.695	0.9	0.864	0.72	0.638	0.541	0.471	0.421	0.424	0.421	0.43	0.486	0.559	0.509	0.511	0.507	0.512	0.681	0.639	0.52	0.551	0.64	0.695	0.72	0.708	0.768	0.854	0.793	0.742	0.8	0.767	0.774	0.807	0.781	0.816	0.867	0.801
Twain	wake	71	0.572	0.586	0.477	0.442	0.451	0.57	0.677	0.621	0.645	0.707	0.782	0.888	0.877	0.78	0.607	0.539	0.533	0.492	0.476	0.475	0.466	0.514	0.532	0.586	0.574	0.597	0.589	0.637	0.601	0.563	0.537	0.494	0.611	0.686	0.68	0.721	0.794	0.684	0.645	0.714	0.761	0.944	0.843	0.79	0.828	0.914	0.746
Twain	wake	72	0.635	0.657	0.616	0.541	0.493	0.619	0.757	0.7	0.666	0.669	0.731	0.885	0.901	0.81	0.634	0.558	0.563	0.513	0.52	0.54	0.55	0.517	0.487	0.588	0.609	0.625	0.615	0.661	0.67	0.61	0.597	0.586	0.661	0.728	0.699	0.753	0.667	0.648	0.643	0.675	0.722	0.944	0.841	0.751	0.84	0.85	0.791
Twain	wake	73	0.705	0.684	0.626	0.537	0.513	0.689	0.802	0.715	0.698	0.678	0.714	0.867	0.956	0.783	0.63	0.598	0.604	0.508	0.518	0.477	0.516	0.516	0.476	0.578	0.644	0.699	0.734	0.688	0.69	0.645	0.67	0.668	0.717	0.698	0.74	0.785	0.724	0.686	0.645	0.707	0.819	0.909	0.85	0.755	0.703	0.791	0.911
Twain	wake	74	0.691	0.66	0.552	0.521	0.541	0.666	0.719	0.618	0.654	0.673	0.718	0.842	0.94	0.837	0.72	0.641	0.631	0.595	0.544	0.488	0.555	0.529	0.495	0.615	0.631	0.631	0.705	0.763	0.758	0.641	0.66	0.681	0.809	0.702	0.646	0.775	0.806	0.822	0.859	0.77	0.832	0.867	0.865	0.803	0.776	0.903	0.855
Twain	wake	75	0.636	0.661	0.507	0.487	0.481	0.531	0.632	0.574	0.596	0.686	0.749	0.841	0.818	0.802	0.657	0.583	0.562	0.57	0.518	0.576	0.634	0.573	0.51	0.574	0.61	0.616	0.609	0.667	0.766	0.683	0.674	0.715	0.806	0.7	0.67	0.761	0.79	0.8	0.851	0.787	0.846	0.923	0.89	0.816	0.802	0.947	0.916
Twain	wake	76	0.556	0.655	0.56	0.554	0.569	0.594	0.65	0.63	0.698	0.718	0.751	0.812	0.795	0.683	0.557	0.54	0.511	0.546	0.505	0.566	0.612	0.559	0.53	0.566	0.565	0.593	0.631	0.729	0.772	0.668	0.645	0.771	0.793	0.689	0.705	0.833	0.847	0.827	0.845	0.763	0.814	0.905	0.907	0.905	0.878	0.96	0.961
Twain	wake	77	0.641	0.673	0.553	0.498	0.492	0.617	0.657	0.663	0.767	0.743	0.885	0.955	0.846	0.678	0.604	0.6	0.556	0.478	0.478	0.522	0.586	0.536	0.571	0.626	0.668	0.648	0.68	0.751	0.787	0.706	0.722	0.734	0.71	0.74	0.746	0.717	0.837	0.851	0.859	0.785	0.853	0.902	0.86	0.89	0.897	0.933	0.918
Twain	wake	78	0.78	0.719	0.662	0.53	0.52	0.655	0.757	0.698	0.746	0.781	0.911	0.996	0.905	0.689	0.629	0.628	0.573	0.495	0.494	0.554	0.607	0.585	0.606	0.661	0.738	0.722	0.711	0.809	0.835	0.727	0.725	0.766	0.785	0.843	0.861	0.787	0.782	0.781	0.828	0.851	0.862	0.95	0.899	0.908	0.955	0.913	0.839
Twain	wake	79	0.826	0.674	0.564	0.477	0.486	0.584	0.78	0.723	0.749	0.801	0.905	0.99	0.921	0.681	0.57	0.62	0.558	0.522	0.54	0.556	0.655	0.694	0.7	0.679	0.703	0.705	0.763	0.824	0.764	0.692	0.768	0.885	0.831	0.785	0.845	0.845	0.794	0.774	0.801	0.898	0.926	0.995	0.887	0.923	1.059	0.974	0.91
Twain	wake	80	0.814	0.803	0.649	0.51	0.537	0.64	0.79	0.812	0.783	0.932	0.992	0.94	0.976	0.745	0.625	0.667	0.612	0.592	0.603	0.626	0.773	0.774	0.69	0.664	0.779	0.811	0.808	0.854	0.845	0.828	0.845	0.936	0.8	0.86	0.932	0.934	0.888	0.836	0.863	0.921	0.948	1.098	0.95	0.96	1.122	1.009	0.949
Bay	NREM	1	0.921	0.933	1.05	1.076	1.124	1.149	1.112	1.143	1.225	1.424	1.287	1.23	1.159	1.037	0.865	0.904	0.918	0.916	1.028	1.132	1.157	1.223	1.117	1	1.049	1.121	1.117	1.14	1.147	1.108	1.151	1.149	1.073	1.005	1.082	1.174	1.182	1.139	1.102	1.063	1.046	1.125	1.127	1.056	1.025	1.12	1.084
Bay	NREM	2	1.083	1.01	1.058	1.191	1.268	1.236	1.314	1.227	1.208	1.341	1.263	1.188	1.097	0.898	0.781	0.848	0.988	1.064	1.168	1.164	1.18	1.244	1.286	1.358	1.259	1.285	1.289	1.209	1.207	1.237	1.195	1.204	1.194	1.106	1.163	1.297	1.201	1.074	1.139	1.147	1.08	1.176	1.184	1.141	1.114	1.093	1.11
Bay	NREM	3	1.124	1.109	1.176	1.364	1.4	1.393	1.398	1.284	1.287	1.481	1.363	1.211	1.108	1.013	0.899	0.855	0.933	1.085	1.168	1.093	1.142	1.162	1.265	1.325	1.197	1.268	1.275	1.193	1.234	1.211	1.126	1.202	1.293	1.284	1.299	1.247	1.174	1.086	1.118	1.229	1.202	1.251	1.261	1.211	1.103	1.068	1.117
Bay	NREM	4	1.14	1.141	1.157	1.256	1.417	1.348	1.305	1.399	1.401	1.499	1.379	1.249	1.088	0.924	0.886	0.911	0.896	1.077	1.175	1.113	1.122	1.201	1.337	1.398	1.35	1.349	1.405	1.289	1.311	1.313	1.279	1.246	1.321	1.286	1.306	1.303	1.201	1.171	1.177	1.138	1.108	1.243	1.273	1.281	1.174	1.174	1.143
Bay	NREM	5	1.177	1.195	1.279	1.29	1.295	1.427	1.34	1.281	1.394	1.472	1.259	1.199	1.013	0.862	0.76	0.868	0.868	0.985	1.079	1.125	1.18	1.234	1.284	1.421	1.411	1.36	1.44	1.28	1.261	1.369	1.287	1.196	1.226	1.28	1.257	1.208	1.206	1.147	1.134	1.257	1.171	1.21	1.157	1.096	1.167	1.094	1.133
Bay	NREM	6	1.236	1.208	1.315	1.287	1.441	1.542	1.333	1.297	1.336	1.371	1.191	1.166	1.055	0.857	0.793	0.864	0.922	0.994	1.045	1.085	1.254	1.269	1.221	1.238	1.267	1.273	1.324	1.236	1.282	1.277	1.25	1.168	1.144	1.275	1.193	1.127	1.19	1.22	1.237	1.273	1.227	1.202	1.189	1.121	1.1	1.041	1.14
Bay	NREM	7	1.234	1.208	1.282	1.272	1.386	1.409	1.343	1.212	1.237	1.288	1.185	1.127	1.021	0.88	0.869	0.852	0.873	0.98	1.027	1.107	1.203	1.186	1.168	1.193	1.162	1.106	1.17	1.2	1.135	1.145	1.13	1.03	1.083	1.22	1.124	1.072	1.077	1.131	1.173	1.187	1.124	1.086	1.078	1.092	1.081	1.083	1.116
Bay	NREM	8	1.21	1.11	1.145	1.244	1.386	1.41	1.325	1.28	1.357	1.275	1.154	1.073	1.011	0.852	0.79	0.878	0.906	1.007	1.09	1.106	1.207	1.203	1.205	1.236	1.287	1.346	1.395	1.339	1.217	1.25	1.202	1.192	1.309	1.24	1.161	1.143	1.136	1.093	1.175	1.166	1.144	1.219	1.211	1.2	1.212	1.089	1.052
Bay	NREM	9	1.278	1.213	1.239	1.325	1.353	1.42	1.327	1.23	1.346	1.322	1.247	1.04	1.021	0.852	0.805	0.823	0.879	0.963	1.055	1.174	1.256	1.193	1.269	1.352	1.345	1.35	1.407	1.359	1.34	1.328	1.301	1.186	1.241	1.259	1.162	1.111	1.147	1.234	1.317	1.218	1.254	1.254	1.282	1.292	1.264	1.27	1.189
Bay	NREM	10	1.241	1.207	1.308	1.355	1.273	1.331	1.404	1.347	1.351	1.305	1.265	1.164	1.029	0.774	0.766	0.859	0.897	0.989	1.072	1.216	1.393	1.36	1.264	1.389	1.43	1.451	1.41	1.387	1.435	1.438	1.413	1.304	1.225	1.22	1.194	1.152	1.144	1.226	1.31	1.245	1.265	1.299	1.276	1.303	1.266	1.226	1.21
Bay	NREM	11	1.165	1.19	1.272	1.345	1.348	1.357	1.417	1.425	1.376	1.366	1.182	1.047	1.058	0.919	0.878	0.941	0.928	0.935	1.085	1.168	1.275	1.392	1.458	1.476	1.357	1.342	1.426	1.351	1.427	1.429	1.4	1.275	1.209	1.281	1.288	1.244	1.189	1.262	1.271	1.294	1.215	1.263	1.248	1.259	1.298	1.24	1.227
Bay	NREM	12	1.214	1.194	1.255	1.297	1.305	1.429	1.45	1.452	1.362	1.333	1.168	1.015	1.118	0.979	0.844	0.926	0.903	0.911	1.014	1.114	1.275	1.245	1.309	1.269	1.255	1.27	1.347	1.274	1.373	1.441	1.39	1.192	1.085	1.246	1.238	1.144	1.086	1.137	1.209	1.081	1.111	1.168	1.231	1.249	1.233	1.136	1.06
Bay	NREM	13	1.092	1.104	1.304	1.437	1.433	1.476	1.436	1.372	1.309	1.258	1.161	1.155	1.15	0.917	0.801	0.924	0.946	1.006	1.115	1.212	1.254	1.212	1.331	1.239	1.301	1.297	1.281	1.252	1.306	1.353	1.305	1.217	1.173	1.26	1.121	1.112	1.131	1.146	1.224	1.171	1.173	1.176	1.168	1.171	1.123	1.119	0.995
Bay	NREM	14	1.05	1.11	1.322	1.475	1.505	1.538	1.463	1.449	1.294	1.23	1.235	1.181	1.127	0.911	0.858	0.899	0.856	0.894	1.069	1.22	1.262	1.236	1.308	1.275	1.276	1.338	1.31	1.317	1.402	1.366	1.206	1.282	1.251	1.197	1.216	1.192	1.173	1.147	1.193	1.133	1.168	1.176	1.166	1.221	1.202	1.194	1.131
Bay	NREM	15	1.187	1.245	1.439	1.472	1.5	1.38	1.282	1.239	1.305	1.291	1.195	1.168	1.058	0.899	0.82	0.901	0.972	0.999	1.164	1.226	1.334	1.364	1.392	1.246	1.193	1.45	1.473	1.399	1.456	1.471	1.33	1.381	1.336	1.363	1.297	1.256	1.259	1.207	1.276	1.317	1.338	1.205	1.19	1.217	1.106	1.144	1.143
Bay	NREM	16	1.225	1.292	1.414	1.479	1.562	1.437	1.402	1.265	1.281	1.228	1.226	1.224	1.102	0.94	0.891	0.834	0.888	0.863	1.019	1.15	1.219	1.18	1.194	1.257	1.208	1.241	1.355	1.27	1.281	1.428	1.329	1.272	1.255	1.25	1.254	1.247	1.221	1.153	1.206	1.2	1.228	1.149	1.207	1.288	1.154	1.086	1.175
Bay	NREM	17	1.19	1.228	1.323	1.4	1.458	1.545	1.529	1.411	1.338	1.299	1.272	1.129	1.015	0.887	0.85	0.78	0.862	0.937	1.049	1.16	1.214	1.085	1.185	1.243	1.236	1.212	1.197	1.166	1.174	1.236	1.231	1.273	1.255	1.282	1.229	1.222	1.159	1.128	1.137	1.108	1.186	1.09	1.15	1.25	1.178	1.127	1.195
Bay	NREM	18	1.27	1.228	1.353	1.379	1.451	1.622	1.531	1.334	1.263	1.282	1.276	1.099	0.953	0.827	0.857	0.841	0.909	0.965	1.011	1.155	1.147	1.115	1.25	1.215	1.187	1.145	1.181	1.198	1.132	1.147	1.203	1.252	1.249	1.214	1.198	1.233	1.17	1.159	1.177	1.05	1.108	1.262	1.239	1.161	1.096	1.067	1.202
Bay	NREM	19	1.341	1.281	1.399	1.416	1.446	1.479	1.538	1.417	1.295	1.296	1.215	1.136	0.939	0.807	0.823	0.864	0.952	0.997	1.028	1.339	1.365	1.353	1.444	1.393	1.376	1.371	1.389	1.364	1.298	1.357	1.351	1.322	1.308	1.342	1.356	1.368	1.336	1.339	1.231	1.211	1.366	1.338	1.28	1.212	1.152	1.068	1.252
Bay	NREM	20	1.304	1.277	1.445	1.492	1.467	1.465	1.442	1.347	1.506	1.458	1.329	1.226	1.1	1.059	1.012	1.007	0.96	0.993	1.153	1.388	1.376	1.491	1.546	1.55	1.641	1.573	1.593	1.573	1.504	1.492	1.507	1.418	1.416	1.497	1.474	1.543	1.533	1.487	1.308	1.347	1.487	1.373	1.373	1.282	1.22	1.37	1.357
Bay	IS	21	1.117	1.1	1.144	1.183	1.156	1.128	1.168	1.099	1.251	1.205	1.021	1.142	1.277	1.478	1.481	1.318	1.21	1.272	1.404	1.422	1.376	1.444	1.556	1.648	1.641	1.692	1.776	1.696	1.733	1.58	1.639	1.561	1.46	1.489	1.372	1.349	1.35	1.403	1.472	1.414	1.405	1.328	1.498	1.532	1.461	1.449	1.368
Bay	IS	22	1.111	1.104	1.142	1.18	1.152	1.125	1.166	1.108	1.262	1.213	1.019	1.142	1.276	1.482	1.487	1.325	1.209	1.27	1.402	1.423	1.375	1.448	1.561	1.659	1.65	1.693	1.776	1.7	1.737	1.586	1.642	1.562	1.463	1.49	1.372	1.352	1.349	1.406	1.47	1.405	1.403	1.331	1.51	1.531	1.456	1.444	1.369
Bay	IS	23	1.126	1.12	1.124	1.147	1.134	1.114	1.219	1.136	1.278	1.212	1.015	1.17	1.324	1.501	1.554	1.395	1.223	1.276	1.442	1.476	1.433	1.497	1.589	1.734	1.715	1.711	1.786	1.747	1.762	1.636	1.678	1.664	1.515	1.502	1.36	1.355	1.348	1.452	1.494	1.376	1.412	1.391	1.564	1.588	1.461	1.444	1.32
Bay	IS	24	1.195	1.096	1.084	1.123	1.13	1.16	1.267	1.118	1.249	1.14	1.013	1.151	1.31	1.475	1.586	1.434	1.281	1.231	1.416	1.557	1.459	1.474	1.538	1.695	1.714	1.758	1.866	1.79	1.718	1.683	1.661	1.676	1.524	1.508	1.37	1.372	1.358	1.451	1.491	1.392	1.451	1.48	1.574	1.615	1.521	1.529	1.311
Bay	IS	25	1.101	1.033	1.078	1.122	1.139	1.143	1.198	1.09	1.156	1.063	0.989	1.118	1.327	1.488	1.548	1.383	1.304	1.213	1.312	1.544	1.512	1.495	1.531	1.717	1.747	1.719	1.828	1.779	1.656	1.65	1.574	1.545	1.488	1.436	1.353	1.374	1.334	1.46	1.519	1.357	1.432	1.48	1.513	1.576	1.538	1.567	1.366
Bay	IS	26	1.059	1.061	1.124	1.119	1.145	1.191	1.139	1.085	1.209	1.072	0.988	1.066	1.286	1.479	1.628	1.456	1.343	1.22	1.264	1.431	1.458	1.378	1.369	1.528	1.716	1.725	1.718	1.661	1.575	1.533	1.449	1.418	1.374	1.419	1.323	1.343	1.278	1.399	1.444	1.29	1.348	1.482	1.401	1.501	1.571	1.48	1.301
Bay	IS	27	1.006	1.061	1.106	1.089	1.121	1.157	1.123	1.067	1.205	1.063	0.957	1.049	1.301	1.516	1.643	1.515	1.341	1.214	1.244	1.381	1.376	1.324	1.357	1.54	1.669	1.663	1.682	1.612	1.52	1.464	1.43	1.405	1.309	1.355	1.312	1.318	1.26	1.375	1.414	1.267	1.314	1.496	1.409	1.415	1.52	1.41	1.278
Bay	IS	28	1.012	1.046	1.07	1.123	1.136	1.115	1.084	1.034	1.168	0.992	0.88	1.045	1.328	1.614	1.699	1.537	1.32	1.185	1.251	1.371	1.392	1.375	1.437	1.57	1.621	1.654	1.654	1.616	1.493	1.446	1.41	1.386	1.252	1.282	1.295	1.306	1.23	1.326	1.442	1.287	1.254	1.453	1.363	1.34	1.407	1.375	1.326
Bay	IS	29	1.004	1.016	0.99	1.09	1.103	1.1	1.085	1.035	1.179	0.966	0.861	1.001	1.305	1.695	1.79	1.524	1.298	1.163	1.292	1.341	1.379	1.387	1.43	1.548	1.607	1.645	1.594	1.532	1.512	1.524	1.442	1.435	1.261	1.309	1.313	1.354	1.277	1.421	1.544	1.331	1.253	1.419	1.349	1.372	1.447	1.422	1.308
Bay	IS	30	0.967	1.056	0.99	1.115	1.15	1.089	1.067	1.046	1.204	1.058	0.913	0.998	1.328	1.757	1.847	1.532	1.303	1.221	1.298	1.299	1.344	1.326	1.408	1.529	1.531	1.566	1.49	1.5	1.588	1.567	1.417	1.47	1.273	1.328	1.316	1.35	1.293	1.466	1.634	1.389	1.219	1.363	1.323	1.328	1.382	1.447	1.341
Bay	IS	31	0.94	0.984	0.969	1.025	1.008	0.961	0.962	1.025	1.208	1.106	0.982	1.125	1.477	1.893	2.006	1.607	1.296	1.244	1.293	1.277	1.354	1.284	1.349	1.45	1.53	1.438	1.328	1.422	1.555	1.533	1.407	1.384	1.324	1.314	1.353	1.339	1.317	1.311	1.441	1.252	1.208	1.34	1.333	1.206	1.312	1.432	1.451
Bay	IS	32	1.028	0.98	1.007	1.013	0.973	0.936	0.936	1.017	1.197	1.137	0.966	1.121	1.472	1.91	2.023	1.622	1.275	1.207	1.287	1.229	1.311	1.244	1.326	1.461	1.514	1.435	1.357	1.455	1.523	1.521	1.39	1.331	1.297	1.298	1.378	1.372	1.325	1.295	1.372	1.294	1.255	1.309	1.3	1.217	1.351	1.401	1.419
Bay	IS	33	0.961	0.936	0.966	0.968	0.899	0.836	0.862	0.99	1.169	1.107	0.915	1.058	1.5	2.069	2.144	1.674	1.218	1.115	1.203	1.136	1.179	1.129	1.284	1.42	1.458	1.384	1.286	1.382	1.465	1.46	1.369	1.317	1.288	1.25	1.331	1.319	1.253	1.203	1.258	1.244	1.262	1.238	1.205	1.162	1.255	1.297	1.339
Bay	IS	34	0.97	0.936	0.929	0.923	0.843	0.805	0.836	0.932	1.109	1.041	0.901	1.04	1.57	2.224	2.282	1.674	1.249	1.092	1.152	1.111	1.17	1.125	1.194	1.365	1.418	1.305	1.292	1.355	1.403	1.4	1.316	1.314	1.29	1.2	1.234	1.229	1.184	1.199	1.224	1.236	1.262	1.21	1.168	1.137	1.192	1.172	1.279
Bay	IS	35	0.942	0.938	0.924	0.898	0.798	0.784	0.842	0.892	1.092	1.012	0.874	1.052	1.582	2.297	2.389	1.741	1.287	1.076	1.133	1.093	1.176	1.1	1.146	1.33	1.447	1.282	1.292	1.311	1.357	1.361	1.272	1.27	1.271	1.183	1.156	1.195	1.135	1.161	1.213	1.234	1.22	1.178	1.186	1.165	1.192	1.146	1.25
Bay	IS	36	1.039	0.999	0.91	0.822	0.766	0.733	0.808	0.825	0.977	0.885	0.844	1.044	1.447	2.335	2.535	1.821	1.373	1.098	1.049	1.031	1.091	1.075	1.163	1.336	1.478	1.282	1.199	1.17	1.324	1.424	1.274	1.247	1.187	1.176	1.108	1.08	1.111	1.196	1.156	1.187	1.147	1.089	1.126	1.195	1.189	1.051	1.172
Bay	IS	37	1.158	1.054	0.908	0.776	0.729	0.717	0.747	0.738	0.894	0.857	0.861	1.147	1.526	2.332	2.712	1.928	1.333	1.102	1.02	1.001	1.099	1.112	1.123	1.295	1.505	1.326	1.189	1.164	1.274	1.347	1.211	1.215	1.134	1.131	1.064	1.037	1.13	1.207	1.065	1.148	1.145	1.088	1.093	1.199	1.179	0.977	1.064
Bay	IS	38	1.124	1.035	0.89	0.694	0.647	0.635	0.684	0.677	0.834	0.788	0.85	1.171	1.658	2.518	2.867	1.918	1.27	1.07	1.02	0.969	1.05	1.073	1.022	1.187	1.387	1.272	1.156	1.08	1.158	1.209	1.224	1.21	1.075	1.011	0.974	1.021	1.056	1.126	1.027	1.068	1.042	1.059	1.098	1.131	1.069	0.929	0.923
Bay	IS	39	1.043	0.97	0.828	0.643	0.587	0.576	0.654	0.632	0.814	0.783	0.878	1.142	1.732	2.648	2.898	1.911	1.242	1.053	0.984	0.903	1.006	1.038	0.973	1.135	1.306	1.181	1.094	1.039	1.083	1.122	1.247	1.239	1.047	0.977	0.963	1.018	1.023	1.053	0.98	1.043	1.006	0.994	1.043	1.093	1.01	0.912	0.915
Bay	IS	40	1.053	0.97	0.818	0.636	0.58	0.577	0.652	0.628	0.805	0.777	0.883	1.143	1.752	2.67	2.904	1.907	1.244	1.056	0.984	0.897	1.001	1.035	0.977	1.138	1.301	1.173	1.089	1.041	1.086	1.119	1.247	1.244	1.042	0.972	0.96	1.011	1.026	1.049	0.974	1.037	1.008	0.991	1.038	1.094	1.01	0.909	0.929
Bay	REM	41	0.615	0.665	0.564	0.426	0.336	0.339	0.38	0.468	0.623	0.613	0.605	0.818	1.844	3.226	3.235	1.843	1.06	0.726	0.618	0.583	0.558	0.553	0.595	0.586	0.647	0.63	0.611	0.671	0.709	0.676	0.723	0.775	0.772	0.668	0.708	0.764	0.747	0.796	0.82	0.824	0.872	0.894	0.854	0.862	0.756	0.711	0.658
Bay	REM	42	0.527	0.575	0.522	0.408	0.323	0.321	0.368	0.459	0.617	0.586	0.58	0.829	1.917	3.153	3.06	1.864	1.126	0.818	0.659	0.582	0.572	0.561	0.565	0.567	0.609	0.638	0.588	0.682	0.742	0.65	0.673	0.732	0.72	0.63	0.695	0.736	0.69	0.759	0.771	0.762	0.819	0.885	0.849	0.838	0.742	0.687	0.693
Bay	REM	43	0.489	0.483	0.44	0.39	0.334	0.318	0.371	0.482	0.626	0.567	0.534	0.772	1.766	2.991	3.075	2.093	1.313	0.904	0.72	0.61	0.574	0.601	0.587	0.545	0.564	0.557	0.562	0.634	0.689	0.639	0.678	0.717	0.672	0.625	0.676	0.707	0.661	0.648	0.685	0.727	0.769	0.836	0.81	0.86	0.834	0.785	0.829
Bay	REM	44	0.485	0.416	0.384	0.352	0.323	0.321	0.406	0.489	0.564	0.522	0.497	0.749	1.591	2.873	3.173	2.14	1.393	0.94	0.77	0.647	0.578	0.583	0.537	0.504	0.551	0.521	0.543	0.599	0.654	0.652	0.695	0.719	0.661	0.631	0.697	0.656	0.643	0.655	0.72	0.794	0.834	0.792	0.803	0.852	0.839	0.802	0.842
Bay	REM	45	0.484	0.386	0.352	0.341	0.331	0.34	0.372	0.464	0.523	0.516	0.509	0.751	1.493	2.856	3.033	2.107	1.508	1.155	0.93	0.704	0.64	0.678	0.625	0.602	0.579	0.548	0.546	0.547	0.633	0.68	0.728	0.743	0.672	0.659	0.703	0.683	0.689	0.722	0.745	0.839	0.832	0.764	0.793	0.907	0.844	0.774	0.772
Bay	REM	46	0.457	0.381	0.344	0.344	0.355	0.376	0.396	0.485	0.544	0.503	0.515	0.841	1.651	2.962	2.9	1.947	1.464	1.048	0.905	0.783	0.755	0.746	0.625	0.616	0.608	0.568	0.566	0.599	0.698	0.766	0.735	0.719	0.707	0.648	0.688	0.701	0.759	0.801	0.836	0.897	0.857	0.784	0.784	0.887	0.793	0.696	0.774
Bay	REM	47	0.438	0.348	0.308	0.309	0.323	0.308	0.382	0.492	0.513	0.485	0.523	0.881	1.542	2.879	2.974	2.157	1.668	1.165	0.98	0.856	0.889	0.815	0.746	0.728	0.732	0.687	0.626	0.627	0.743	0.803	0.803	0.739	0.737	0.666	0.766	0.798	0.827	0.859	0.889	0.87	0.869	0.831	0.783	0.873	0.812	0.795	0.839
Bay	REM	48	0.399	0.343	0.305	0.29	0.286	0.277	0.356	0.486	0.538	0.491	0.497	0.752	1.393	2.75	2.849	2.436	1.885	1.28	1.036	0.996	0.917	0.87	0.865	0.782	0.795	0.716	0.677	0.649	0.694	0.729	0.762	0.727	0.79	0.698	0.777	0.816	0.866	0.936	0.913	0.806	0.837	0.815	0.745	0.859	0.815	0.772	0.834
Bay	REM	49	0.428	0.387	0.339	0.3	0.276	0.264	0.357	0.459	0.477	0.467	0.488	0.665	1.346	2.642	2.566	2.188	1.956	1.588	1.363	1.224	0.975	0.837	0.798	0.761	0.707	0.667	0.661	0.664	0.675	0.664	0.723	0.713	0.827	0.809	0.808	0.834	0.861	0.896	0.841	0.75	0.81	0.844	0.804	0.891	0.87	0.858	0.85
Bay	REM	50	0.443	0.393	0.353	0.315	0.298	0.306	0.362	0.454	0.476	0.435	0.488	0.712	1.383	2.479	2.544	2.264	1.875	1.687	1.441	1.205	0.902	0.747	0.729	0.69	0.676	0.682	0.659	0.668	0.678	0.654	0.736	0.732	0.756	0.8	0.835	0.795	0.824	0.837	0.832	0.778	0.826	0.814	0.825	0.923	0.849	0.79	0.838
Bay	REM	51	0.46	0.423	0.361	0.311	0.306	0.306	0.364	0.442	0.431	0.423	0.503	0.728	1.566	2.639	2.709	2.323	1.852	1.573	1.349	0.986	0.967	0.816	0.808	0.765	0.752	0.71	0.679	0.699	0.649	0.671	0.75	0.742	0.754	0.753	0.776	0.76	0.756	0.803	0.824	0.796	0.772	0.837	0.855	0.861	0.821	0.781	0.864
Bay	REM	52	0.429	0.383	0.347	0.291	0.276	0.31	0.381	0.458	0.415	0.39	0.494	0.786	1.553	2.544	2.815	2.388	1.822	1.432	1.433	1.118	1.043	0.95	0.815	0.733	0.698	0.645	0.625	0.672	0.616	0.683	0.736	0.753	0.731	0.719	0.77	0.827	0.827	0.798	0.785	0.807	0.837	0.881	0.788	0.773	0.841	0.856	0.855
Bay	REM	53	0.452	0.394	0.379	0.318	0.282	0.325	0.391	0.48	0.458	0.432	0.474	0.758	1.496	2.276	2.53	2.374	1.828	1.306	1.248	1.112	1.044	1.038	0.811	0.715	0.67	0.668	0.626	0.639	0.647	0.681	0.75	0.774	0.739	0.801	0.836	0.774	0.838	0.813	0.731	0.803	0.899	0.939	0.812	0.818	0.905	0.873	0.807
Bay	REM	54	0.432	0.387	0.362	0.319	0.276	0.314	0.39	0.485	0.454	0.386	0.502	0.806	1.454	2.212	2.476	2.451	1.99	1.585	1.3	0.965	0.828	0.918	0.798	0.733	0.645	0.618	0.633	0.614	0.619	0.671	0.736	0.734	0.765	0.851	0.869	0.78	0.794	0.75	0.718	0.785	0.859	0.844	0.795	0.795	0.914	0.849	0.836
Bay	REM	55	0.465	0.434	0.363	0.296	0.249	0.315	0.406	0.502	0.452	0.379	0.555	0.837	1.412	2.201	2.472	2.551	2.079	1.587	1.267	0.929	0.816	0.824	0.787	0.773	0.69	0.667	0.662	0.682	0.672	0.658	0.753	0.729	0.73	0.789	0.855	0.827	0.77	0.736	0.68	0.776	0.806	0.759	0.797	0.857	0.949	0.947	0.94
Bay	REM	56	0.493	0.514	0.398	0.289	0.262	0.316	0.443	0.522	0.47	0.399	0.537	0.795	1.296	2.003	2.427	2.42	2.053	1.468	1.313	1.045	0.945	0.812	0.804	0.861	0.783	0.683	0.678	0.701	0.701	0.666	0.759	0.725	0.687	0.699	0.788	0.816	0.775	0.746	0.71	0.785	0.85	0.781	0.779	0.871	0.991	0.873	0.823
Bay	REM	57	0.435	0.449	0.385	0.287	0.268	0.307	0.422	0.507	0.435	0.428	0.529	0.685	1	1.722	2.432	2.406	1.92	1.338	1.239	0.994	0.852	0.739	0.63	0.782	0.7	0.602	0.594	0.609	0.633	0.639	0.735	0.674	0.66	0.677	0.72	0.76	0.741	0.672	0.748	0.789	0.739	0.707	0.709	0.752	0.821	0.786	0.79
Bay	REM	58	0.465	0.464	0.427	0.344	0.3	0.35	0.435	0.512	0.475	0.478	0.544	0.693	0.965	1.458	1.926	1.977	1.723	1.327	1.122	0.947	0.781	0.614	0.596	0.644	0.618	0.553	0.554	0.55	0.548	0.572	0.642	0.606	0.621	0.628	0.66	0.724	0.704	0.669	0.753	0.813	0.698	0.695	0.728	0.704	0.73	0.859	0.801
Bay	REM	59	0.568	0.567	0.462	0.383	0.337	0.376	0.43	0.483	0.521	0.539	0.579	0.693	0.863	1.009	1.272	1.591	1.64	1.217	1.075	0.831	0.644	0.59	0.552	0.542	0.523	0.461	0.427	0.485	0.53	0.541	0.544	0.591	0.565	0.558	0.614	0.654	0.631	0.632	0.626	0.672	0.643	0.665	0.686	0.652	0.679	0.791	0.75
Bay	REM	60	0.625	0.577	0.468	0.418	0.353	0.361	0.438	0.504	0.528	0.558	0.577	0.669	0.779	0.893	1.131	1.407	1.36	0.894	0.864	0.621	0.508	0.478	0.432	0.424	0.418	0.396	0.351	0.415	0.448	0.438	0.436	0.465	0.471	0.497	0.566	0.611	0.57	0.539	0.537	0.581	0.546	0.586	0.639	0.624	0.648	0.721	0.713
Bay	wake	61	0.691	0.704	0.577	0.481	0.428	0.426	0.409	0.459	0.55	0.725	0.863	0.874	0.702	0.606	0.483	0.54	0.515	0.393	0.376	0.343	0.308	0.305	0.308	0.305	0.345	0.396	0.373	0.377	0.38	0.357	0.36	0.391	0.402	0.407	0.481	0.495	0.446	0.487	0.489	0.487	0.467	0.502	0.522	0.505	0.536	0.578	0.604
Bay	wake	62	0.714	0.704	0.582	0.47	0.414	0.434	0.406	0.42	0.525	0.708	0.907	0.979	0.821	0.638	0.493	0.538	0.531	0.409	0.401	0.361	0.31	0.295	0.324	0.322	0.353	0.404	0.388	0.383	0.37	0.354	0.385	0.415	0.428	0.434	0.488	0.492	0.447	0.484	0.496	0.503	0.467	0.5	0.545	0.525	0.532	0.591	0.636
Bay	wake	63	0.615	0.648	0.551	0.457	0.408	0.426	0.428	0.464	0.516	0.723	1.012	1.087	0.864	0.695	0.541	0.536	0.441	0.364	0.393	0.378	0.334	0.317	0.353	0.36	0.373	0.401	0.388	0.37	0.369	0.386	0.412	0.423	0.436	0.449	0.48	0.514	0.495	0.513	0.567	0.536	0.491	0.515	0.585	0.587	0.566	0.62	0.681
Bay	wake	64	0.66	0.674	0.551	0.457	0.455	0.47	0.502	0.582	0.546	0.702	1.019	1.137	1.039	0.79	0.593	0.558	0.483	0.392	0.427	0.419	0.372	0.371	0.378	0.372	0.403	0.412	0.41	0.402	0.415	0.41	0.46	0.468	0.463	0.503	0.514	0.537	0.507	0.539	0.581	0.545	0.511	0.563	0.638	0.636	0.65	0.713	0.714
Bay	wake	65	0.653	0.696	0.559	0.464	0.457	0.42	0.481	0.615	0.598	0.765	1.059	1.144	1.027	0.807	0.629	0.525	0.506	0.453	0.457	0.447	0.43	0.443	0.451	0.465	0.457	0.438	0.463	0.439	0.435	0.414	0.524	0.505	0.514	0.578	0.576	0.563	0.581	0.564	0.609	0.577	0.545	0.57	0.636	0.673	0.663	0.717	0.68
Bay	wake	66	0.675	0.727	0.621	0.55	0.475	0.48	0.576	0.656	0.636	0.758	1.027	1.165	1.047	0.814	0.646	0.579	0.573	0.526	0.504	0.486	0.475	0.475	0.476	0.493	0.495	0.5	0.486	0.467	0.475	0.503	0.594	0.547	0.539	0.582	0.586	0.543	0.619	0.591	0.654	0.635	0.602	0.611	0.673	0.691	0.736	0.805	0.712
Bay	wake	67	0.727	0.747	0.651	0.544	0.489	0.527	0.619	0.716	0.715	0.868	1.071	1.184	1.012	0.794	0.637	0.571	0.57	0.524	0.494	0.505	0.504	0.53	0.514	0.493	0.508	0.516	0.555	0.532	0.534	0.522	0.562	0.562	0.607	0.62	0.636	0.572	0.648	0.643	0.718	0.648	0.62	0.671	0.721	0.74	0.718	0.773	0.697
Bay	wake	68	0.811	0.806	0.684	0.566	0.503	0.55	0.603	0.708	0.728	0.921	1.103	1.162	0.985	0.774	0.643	0.625	0.611	0.566	0.507	0.521	0.532	0.58	0.511	0.513	0.56	0.557	0.559	0.543	0.578	0.581	0.582	0.571	0.633	0.613	0.636	0.607	0.635	0.677	0.696	0.635	0.641	0.687	0.725	0.711	0.717	0.746	0.728
Bay	wake	69	0.817	0.782	0.685	0.594	0.565	0.563	0.604	0.721	0.733	0.877	1.08	1.156	0.972	0.818	0.702	0.708	0.633	0.593	0.511	0.528	0.561	0.628	0.539	0.571	0.598	0.589	0.579	0.562	0.56	0.6	0.609	0.616	0.701	0.694	0.692	0.677	0.685	0.719	0.756	0.736	0.721	0.762	0.808	0.78	0.764	0.806	0.743
Bay	wake	70	0.771	0.692	0.598	0.566	0.554	0.516	0.601	0.691	0.671	0.795	1.029	1.094	0.92	0.823	0.678	0.623	0.587	0.584	0.521	0.551	0.54	0.558	0.472	0.504	0.562	0.58	0.564	0.545	0.526	0.598	0.611	0.558	0.627	0.641	0.695	0.662	0.674	0.645	0.69	0.67	0.667	0.722	0.791	0.75	0.746	0.808	0.742
Bay	wake	71	0.671	0.705	0.62	0.646	0.658	0.583	0.621	0.722	0.693	0.862	0.994	1.052	0.977	0.882	0.748	0.651	0.588	0.602	0.577	0.588	0.581	0.683	0.626	0.589	0.617	0.652	0.635	0.676	0.669	0.703	0.788	0.682	0.665	0.712	0.764	0.727	0.748	0.791	0.774	0.721	0.727	0.817	0.899	0.826	0.762	0.815	0.851
Bay	wake	72	0.741	0.782	0.705	0.705	0.712	0.615	0.635	0.727	0.733	0.853	0.981	1.099	1.075	0.9	0.708	0.623	0.629	0.618	0.6	0.593	0.614	0.727	0.708	0.67	0.662	0.674	0.692	0.702	0.674	0.679	0.782	0.776	0.743	0.723	0.738	0.737	0.804	0.822	0.801	0.766	0.79	0.865	0.885	0.817	0.819	0.836	0.89
Bay	wake	73	0.78	0.779	0.68	0.707	0.719	0.641	0.724	0.74	0.755	0.841	0.916	1.022	1.052	0.895	0.673	0.614	0.7	0.701	0.696	0.669	0.664	0.717	0.729	0.673	0.66	0.646	0.626	0.613	0.634	0.666	0.762	0.809	0.761	0.748	0.745	0.758	0.793	0.804	0.755	0.747	0.797	0.858	0.866	0.801	0.875	0.871	0.925
Bay	wake	74	0.762	0.75	0.676	0.687	0.67	0.67	0.751	0.776	0.825	0.852	0.858	1.023	1.068	0.931	0.711	0.627	0.656	0.648	0.697	0.74	0.709	0.736	0.786	0.764	0.717	0.743	0.701	0.671	0.682	0.677	0.758	0.745	0.71	0.732	0.775	0.797	0.784	0.834	0.827	0.79	0.87	0.908	0.93	0.867	0.891	0.856	0.932
Bay	wake	75	0.823	0.747	0.681	0.682	0.622	0.633	0.679	0.724	0.788	0.828	0.842	0.965	1.021	0.928	0.72	0.606	0.635	0.623	0.65	0.659	0.631	0.712	0.738	0.696	0.622	0.677	0.684	0.631	0.658	0.685	0.704	0.742	0.719	0.754	0.802	0.803	0.727	0.793	0.816	0.766	0.847	0.942	0.93	0.885	0.851	0.827	0.895
Bay	wake	76	1.031	0.85	0.763	0.693	0.661	0.698	0.766	0.778	0.814	0.865	0.923	0.957	0.91	0.859	0.736	0.641	0.65	0.67	0.679	0.655	0.654	0.736	0.755	0.669	0.682	0.717	0.683	0.692	0.769	0.802	0.808	0.775	0.698	0.74	0.799	0.821	0.737	0.814	0.8	0.791	0.843	0.847	0.856	0.905	0.851	0.807	0.972
Bay	wake	77	0.913	0.784	0.705	0.724	0.736	0.811	0.86	0.833	0.869	0.949	0.992	1.055	0.96	0.847	0.699	0.63	0.646	0.66	0.703	0.73	0.77	0.909	0.865	0.715	0.735	0.788	0.747	0.767	0.842	0.893	0.878	0.794	0.751	0.771	0.907	0.846	0.768	0.828	0.834	0.879	0.872	0.867	0.942	0.973	0.903	0.843	0.983
Bay	wake	78	0.697	0.739	0.695	0.716	0.713	0.801	0.83	0.833	0.832	0.943	0.972	0.991	0.962	0.792	0.675	0.655	0.678	0.615	0.658	0.731	0.766	0.832	0.81	0.696	0.716	0.703	0.674	0.727	0.756	0.733	0.765	0.732	0.756	0.787	0.879	0.816	0.771	0.82	0.765	0.786	0.834	0.831	0.894	0.923	0.87	0.811	0.953
Bay	wake	79	0.729	0.821	0.793	0.809	0.768	0.854	0.854	0.888	0.902	1.037	1.034	0.985	1.005	0.872	0.718	0.678	0.692	0.669	0.724	0.767	0.788	0.851	0.816	0.74	0.774	0.777	0.726	0.755	0.775	0.762	0.833	0.767	0.769	0.82	0.965	0.845	0.819	0.845	0.769	0.804	0.891	0.896	0.896	0.922	0.951	0.925	1.018
Bay	wake	80	0.807	0.824	0.768	0.764	0.788	0.852	0.855	0.874	0.912	1.057	1.048	1.004	0.974	0.92	0.806	0.713	0.681	0.674	0.697	0.763	0.797	0.856	0.809	0.76	0.781	0.755	0.739	0.763	0.787	0.787	0.848	0.756	0.754	0.847	1.001	0.843	0.801	0.802	0.807	0.828	0.896	0.859	0.876	0.889	0.887	0.925	1.002
Fincher	NREM	1	1.59	1.417	1.219	1.157	1.242	1.338	1.096	1.042	1.038	1.152	1.297	1.236	1.16	1.006	0.938	0.945	0.92	0.944	1.066	1.151	1.324	1.253	1.233	1.375	1.398	1.336	1.226	1.247	1.124	1.051	1.111	1.057	1.037	1.078	1.109	1.182	1.124	1.08	1.157	1.132	1.037	1.117	1.2	1.048	1.038	1.07	1.097
Fincher	NREM	2	1.2	1.226	1.221	1.277	1.418	1.329	1.236	1.229	1.216	1.318	1.256	1.158	1.081	1.004	0.872	0.891	0.957	1.122	1.244	1.327	1.376	1.285	1.452	1.484	1.369	1.436	1.514	1.45	1.421	1.357	1.325	1.262	1.397	1.324	1.409	1.45	1.391	1.302	1.354	1.224	1.076	1.167	1.253	1.181	1.234	1.209	1.165
Fincher	NREM	3	1.254	1.235	1.237	1.372	1.346	1.309	1.287	1.445	1.399	1.366	1.316	1.195	1.138	1.029	0.996	1.065	1.109	1.315	1.508	1.583	1.556	1.472	1.425	1.344	1.388	1.463	1.598	1.489	1.464	1.489	1.609	1.589	1.632	1.464	1.421	1.469	1.497	1.524	1.627	1.595	1.477	1.504	1.337	1.299	1.454	1.437	1.421
Fincher	NREM	4	1.242	1.231	1.323	1.357	1.337	1.365	1.463	1.559	1.47	1.241	1.281	1.301	1.087	1.094	1.188	1.165	1.178	1.259	1.369	1.315	1.359	1.606	1.447	1.206	1.414	1.499	1.363	1.445	1.446	1.45	1.616	1.643	1.393	1.557	1.473	1.512	1.445	1.512	1.623	1.374	1.413	1.344	1.338	1.344	1.345	1.29	1.143
Fincher	NREM	5	1.176	1.132	1.234	1.309	1.407	1.446	1.554	1.485	1.383	1.161	1.319	1.393	1.144	1.167	1.133	0.998	1.017	1.152	1.292	1.254	1.26	1.427	1.426	1.286	1.457	1.545	1.44	1.563	1.629	1.584	1.558	1.447	1.304	1.556	1.42	1.269	1.257	1.417	1.561	1.357	1.381	1.428	1.374	1.339	1.329	1.22	1.184
Fincher	NREM	6	1.192	1.082	1.28	1.485	1.408	1.373	1.398	1.405	1.414	1.302	1.265	1.269	1.15	1.174	1.189	1.025	0.973	1.09	1.266	1.297	1.43	1.449	1.449	1.431	1.384	1.315	1.356	1.356	1.391	1.6	1.533	1.517	1.441	1.368	1.34	1.362	1.521	1.517	1.527	1.454	1.416	1.361	1.297	1.25	1.424	1.278	1.221
Fincher	NREM	7	1.051	1.059	1.132	1.225	1.315	1.262	1.272	1.086	1.19	1.211	1.09	1.259	1.19	1.095	1.097	0.931	0.869	1.003	1.206	1.189	1.344	1.377	1.563	1.542	1.338	1.346	1.262	1.356	1.352	1.373	1.395	1.338	1.296	1.341	1.413	1.333	1.416	1.265	1.125	1.26	1.359	1.301	1.331	1.3	1.289	1.23	1.191
Fincher	NREM	8	1.251	1.156	1.249	1.404	1.541	1.432	1.471	1.237	1.29	1.267	1.168	1.046	1.047	1.086	1.094	0.985	1.021	1.048	1.154	1.24	1.289	1.288	1.684	1.534	1.565	1.592	1.395	1.369	1.384	1.312	1.231	1.299	1.388	1.371	1.385	1.437	1.343	1.207	1.176	1.38	1.373	1.189	1.237	1.142	1.146	1.105	1.103
Fincher	NREM	9	1.305	1.267	1.416	1.61	1.654	1.577	1.437	1.403	1.337	1.224	1.268	1.163	1.064	1.064	1.075	1.15	1.121	1.278	1.412	1.579	1.63	1.595	1.98	1.662	1.514	1.56	1.342	1.442	1.541	1.529	1.497	1.457	1.38	1.316	1.516	1.53	1.486	1.333	1.246	1.378	1.345	1.297	1.355	1.299	1.17	1.12	1.214
Fincher	NREM	10	1.549	1.357	1.386	1.567	1.757	1.732	1.7	1.53	1.411	1.284	1.295	1.135	1.093	1.108	0.995	1.062	1.154	1.319	1.411	1.488	1.718	1.744	1.744	1.528	1.542	1.531	1.339	1.324	1.333	1.402	1.434	1.301	1.37	1.449	1.487	1.353	1.409	1.417	1.205	1.281	1.335	1.263	1.256	1.246	1.103	1.104	1.045
Fincher	NREM	11	1.261	1.31	1.277	1.552	1.874	1.892	1.742	1.487	1.624	1.51	1.305	1.221	1.111	1.214	1.166	1.075	1.075	1.196	1.334	1.435	1.4	1.365	1.44	1.391	1.457	1.4	1.286	1.283	1.327	1.272	1.219	1.333	1.386	1.234	1.306	1.18	1.332	1.234	1.167	1.165	1.235	1.098	1.14	1.316	1.261	1.135	1.153
Fincher	NREM	12	1.108	1.045	1.296	1.54	1.625	1.58	1.498	1.499	1.479	1.285	1.155	1.134	1.15	1.138	1.134	0.965	0.952	1.239	1.413	1.472	1.383	1.288	1.63	1.49	1.536	1.579	1.327	1.548	1.564	1.479	1.349	1.301	1.438	1.349	1.303	1.24	1.347	1.256	1.155	1.302	1.288	1.14	1.178	1.387	1.377	1.181	1.271
Fincher	NREM	13	1.083	1.122	1.487	1.567	1.603	1.54	1.482	1.595	1.498	1.529	1.361	1.307	1.295	1.15	1.097	1.175	1.213	1.35	1.298	1.364	1.338	1.35	1.46	1.616	1.661	1.613	1.54	1.566	1.452	1.415	1.548	1.425	1.399	1.216	1.257	1.358	1.473	1.474	1.325	1.288	1.189	1.093	1.059	1.127	1.26	1.331	1.215
Fincher	NREM	14	1.217	1.318	1.511	1.64	1.864	1.775	1.514	1.475	1.45	1.453	1.288	1.116	1.168	1.086	1.061	1.093	1.22	1.155	1.316	1.492	1.573	1.433	1.478	1.739	1.674	1.667	1.545	1.581	1.591	1.502	1.482	1.434	1.562	1.319	1.277	1.372	1.308	1.287	1.35	1.251	1.286	1.225	1.195	1.165	1.233	1.264	1.197
Fincher	NREM	15	1.174	1.11	1.192	1.721	2.005	1.799	1.549	1.326	1.441	1.487	1.322	1.208	1.258	1.13	1.045	0.962	1.158	1.268	1.391	1.497	1.499	1.337	1.428	1.653	1.616	1.485	1.331	1.333	1.399	1.369	1.371	1.354	1.446	1.297	1.132	1.248	1.205	1.191	1.177	1.179	1.16	1.162	1.189	1.125	1.219	1.266	1.201
Fincher	NREM	16	1.376	1.246	1.247	1.619	1.929	1.892	1.766	1.469	1.401	1.409	1.43	1.319	1.191	1.129	1.116	1.111	1.167	1.238	1.378	1.397	1.433	1.516	1.497	1.469	1.587	1.624	1.416	1.291	1.402	1.483	1.631	1.417	1.231	1.157	1.356	1.602	1.323	1.228	1.236	1.301	1.187	1.026	1.062	1.119	1.124	1.307	1.236
Fincher	NREM	17	1.309	1.326	1.521	1.592	1.639	1.965	2.041	1.617	1.451	1.395	1.381	1.293	1.113	1.081	1.052	1.098	1.222	1.223	1.356	1.417	1.474	1.481	1.412	1.372	1.574	1.431	1.219	1.36	1.501	1.457	1.554	1.438	1.21	1.238	1.379	1.63	1.371	1.234	1.235	1.376	1.349	1.151	1.237	1.114	1.123	1.13	1.243
Fincher	NREM	18	1.334	1.389	1.558	1.555	1.541	1.726	1.645	1.571	1.452	1.415	1.235	1.421	1.214	1.04	0.997	1.171	1.227	1.165	1.367	1.567	1.856	1.883	1.631	1.29	1.61	1.797	1.695	1.572	1.637	1.718	1.513	1.608	1.54	1.505	1.652	1.666	1.632	1.358	1.442	1.455	1.312	1.363	1.304	1.166	1.204	1.192	1.259
Fincher	NREM	19	1.299	1.215	1.526	1.501	1.554	1.575	1.615	1.69	1.358	1.4	1.389	1.298	1.183	1.185	1.22	1.349	1.336	1.382	1.51	1.493	1.603	1.753	1.718	1.485	1.563	1.638	1.66	1.642	1.626	1.662	1.491	1.435	1.589	1.582	1.56	1.588	1.672	1.435	1.515	1.522	1.388	1.208	1.211	1.328	1.367	1.36	1.264
Fincher	NREM	20	1.306	1.112	1.317	1.289	1.288	1.456	1.417	1.656	1.506	1.406	1.398	1.302	1.186	1.199	1.338	1.468	1.441	1.492	1.807	1.646	1.767	1.793	1.614	1.497	1.62	1.812	1.731	1.656	1.71	1.751	1.623	1.504	1.517	1.63	1.51	1.486	1.755	1.801	1.78	1.574	1.469	1.301	1.261	1.312	1.393	1.373	1.439
Fincher	IS	21	1.184	1.25	1.044	1	0.932	0.975	0.998	1.017	1.06	0.944	0.851	1.005	1.156	1.526	1.631	1.633	1.41	1.352	1.568	1.276	1.343	1.607	1.695	1.47	1.469	1.479	1.53	1.474	1.348	1.457	1.374	1.372	1.38	1.332	1.429	1.513	1.535	1.522	1.481	1.398	1.326	1.15	1.266	1.323	1.475	1.415	1.19
Fincher	IS	22	1.19	1.261	1.055	0.991	0.959	0.974	0.993	0.984	1.03	0.933	0.841	1.018	1.167	1.559	1.698	1.705	1.437	1.369	1.532	1.251	1.365	1.666	1.764	1.536	1.513	1.534	1.61	1.547	1.382	1.419	1.333	1.366	1.407	1.365	1.451	1.504	1.571	1.537	1.445	1.413	1.348	1.162	1.235	1.288	1.448	1.377	1.209
Fincher	IS	23	1.205	1.218	0.992	0.956	0.912	1.034	1.004	1.034	1.079	0.965	0.895	1.128	1.253	1.596	1.776	1.71	1.43	1.293	1.477	1.319	1.356	1.74	1.857	1.623	1.538	1.445	1.513	1.501	1.316	1.292	1.302	1.39	1.417	1.354	1.479	1.622	1.625	1.421	1.394	1.415	1.398	1.213	1.237	1.356	1.467	1.385	1.283
Fincher	IS	24	1.178	1.117	0.899	0.924	0.854	0.968	1.012	1.215	1.186	0.948	0.966	1.173	1.318	1.796	1.903	1.736	1.496	1.229	1.381	1.418	1.337	1.679	1.852	1.619	1.529	1.439	1.47	1.67	1.4	1.291	1.365	1.453	1.388	1.387	1.593	1.646	1.63	1.443	1.472	1.456	1.445	1.356	1.352	1.324	1.39	1.45	1.261
Fincher	IS	25	1.227	1.14	0.993	0.958	0.865	0.917	0.942	1.177	1.183	0.965	0.904	1.14	1.487	1.964	1.963	1.684	1.495	1.281	1.443	1.437	1.327	1.56	1.764	1.494	1.46	1.47	1.472	1.615	1.405	1.37	1.354	1.454	1.337	1.235	1.407	1.458	1.678	1.535	1.46	1.335	1.34	1.3	1.315	1.315	1.379	1.436	1.199
Fincher	IS	26	1.194	1.193	0.961	0.873	0.885	0.818	0.794	0.959	1.107	1.003	0.919	1.068	1.633	2.233	1.871	1.604	1.594	1.377	1.295	1.286	1.293	1.362	1.622	1.361	1.224	1.252	1.316	1.551	1.471	1.379	1.289	1.347	1.43	1.175	1.261	1.422	1.447	1.399	1.375	1.203	1.174	1.245	1.241	1.145	1.275	1.313	1.23
Fincher	IS	27	1.073	1.089	0.914	0.887	0.876	0.794	0.775	0.944	1.047	0.959	0.947	1.113	1.619	2.225	1.875	1.471	1.484	1.436	1.265	1.221	1.184	1.337	1.608	1.321	1.204	1.19	1.253	1.439	1.432	1.376	1.273	1.316	1.431	1.23	1.234	1.256	1.329	1.362	1.237	1.1	1.138	1.2	1.19	1.125	1.232	1.311	1.245
Fincher	IS	28	1.079	1.036	0.88	0.918	0.861	0.716	0.719	0.809	0.922	0.939	0.969	1.175	1.657	2.088	1.913	1.385	1.363	1.38	1.301	1.325	1.258	1.346	1.52	1.235	1.167	1.124	1.272	1.413	1.384	1.234	1.117	1.246	1.342	1.236	1.17	1.073	1.211	1.38	1.228	1.102	1.131	1.168	1.187	1.138	1.215	1.236	1.194
Fincher	IS	29	1.082	0.922	0.859	0.932	0.844	0.71	0.703	0.763	0.871	0.918	1.018	1.157	1.707	2.085	1.959	1.52	1.351	1.353	1.211	1.291	1.373	1.205	1.261	1.238	1.094	1.028	1.247	1.454	1.478	1.128	1.101	1.1	1.138	1.193	1.16	1.064	1.237	1.458	1.232	1.125	1.115	1.118	1.125	1.035	1.129	1.158	1.089
Fincher	IS	30	0.931	0.794	0.892	0.913	0.794	0.686	0.69	0.699	0.852	0.95	1.026	1.173	1.64	1.95	2.03	1.699	1.318	1.297	1.267	1.265	1.356	1.178	1.165	1.198	1.055	0.913	1.157	1.374	1.424	1.101	1.093	1.122	1.018	1.146	1.128	0.915	1.104	1.342	1.134	1.128	1.113	1.087	1.041	0.99	1.013	1.097	1.07
Fincher	IS	31	0.695	0.696	0.873	0.842	0.779	0.679	0.723	0.745	0.79	0.767	0.78	1.055	1.449	1.866	1.93	1.643	1.299	1.225	1.285	1.308	1.357	1.137	1.134	1.018	0.882	0.879	1.032	1.315	1.439	1.073	1.057	1.079	0.884	0.937	0.988	0.869	0.942	1.003	0.867	1.058	1.039	1.039	0.951	0.87	0.87	0.97	0.99
Fincher	IS	32	0.685	0.714	0.835	0.802	0.827	0.685	0.714	0.783	0.848	0.794	0.749	1.077	1.551	1.912	1.919	1.627	1.353	1.156	1.194	1.258	1.35	1.182	1.2	1.056	0.894	0.915	1.028	1.322	1.489	1.077	1.053	1.191	1.056	1.049	1.07	0.907	0.932	0.969	0.878	1.071	1.09	1.033	0.95	0.884	0.819	0.912	0.931
Fincher	IS	33	0.676	0.789	0.865	0.75	0.736	0.612	0.75	0.796	0.818	0.781	0.815	1.131	1.508	1.979	1.957	1.665	1.443	1.135	1.099	1.213	1.236	1.094	1.166	1.134	1.055	0.958	1.019	1.184	1.431	1.056	0.993	1.088	1.029	1.036	0.92	0.802	0.833	0.882	0.926	1.122	1.14	0.973	0.869	0.873	0.77	0.808	0.835
Fincher	IS	34	0.736	0.834	0.934	0.775	0.717	0.591	0.719	0.752	0.827	0.723	0.834	1.153	1.55	2.085	2.096	1.682	1.421	1.154	1.098	1.209	1.236	1.028	1.08	1.149	1.105	1.074	1.14	1.097	1.277	1.028	0.987	1.034	1.007	1.017	0.855	0.789	0.878	0.874	0.972	1.116	1.168	1.048	0.919	0.944	0.887	0.844	0.927
Fincher	IS	35	0.79	0.827	0.847	0.689	0.689	0.558	0.708	0.779	0.868	0.724	0.816	1.082	1.549	2.326	2.3	1.713	1.334	1.144	1.191	1.185	1.194	1.027	1.06	1.066	1.011	1.052	1.145	1.079	1.244	1.126	1.009	0.966	1.029	1.081	0.883	0.789	0.859	0.84	1.025	1.087	1.19	1.119	0.952	0.996	0.881	0.842	1.068
Fincher	IS	36	0.816	0.793	0.808	0.699	0.709	0.571	0.771	0.925	0.876	0.742	0.898	1.047	1.713	2.616	2.344	1.653	1.173	1.078	1.127	1.075	1.063	0.933	0.993	1.005	0.949	0.974	1.162	1.2	1.25	1.113	1.05	1.088	1.156	1.111	0.949	0.804	0.855	0.925	1.079	1.068	1.191	1.135	0.953	1.001	0.835	0.851	1.024
Fincher	IS	37	0.858	0.746	0.7	0.682	0.713	0.606	0.739	0.908	0.901	0.839	0.883	0.969	1.882	2.657	2.44	1.697	1.132	0.985	0.995	0.922	0.935	0.83	0.856	0.885	0.934	0.982	1.17	1.177	1.122	1.022	0.987	1.103	1.123	1.049	0.934	0.809	0.885	1.027	1.01	0.913	1.075	1.079	0.87	0.913	0.919	0.946	0.883
Fincher	IS	38	0.856	0.705	0.639	0.605	0.612	0.539	0.578	0.811	0.896	0.871	0.779	1.033	2.045	2.915	2.436	1.656	1.135	0.897	0.788	0.723	0.728	0.72	0.704	0.777	0.899	1.028	1.064	0.968	0.909	0.838	0.908	0.979	0.982	0.987	0.815	0.815	0.962	0.995	0.884	0.848	0.929	0.92	0.815	0.82	0.873	0.871	0.762
Fincher	IS	39	0.867	0.706	0.616	0.593	0.559	0.538	0.506	0.765	0.844	0.828	0.715	1.034	2.066	3.098	2.53	1.635	1.048	0.939	0.815	0.678	0.685	0.665	0.649	0.758	0.738	0.925	0.922	0.824	0.863	0.81	0.835	0.895	0.91	0.867	0.706	0.811	0.96	0.915	0.87	0.866	0.875	0.882	0.88	0.795	0.866	0.833	0.766
Fincher	IS	40	0.848	0.704	0.606	0.59	0.542	0.526	0.517	0.769	0.836	0.835	0.706	1.014	2.004	3.024	2.634	1.732	1.06	0.922	0.832	0.76	0.711	0.67	0.697	0.774	0.775	0.904	0.872	0.802	0.856	0.805	0.839	0.937	0.914	0.838	0.689	0.81	0.959	0.928	0.87	0.854	0.821	0.863	0.901	0.768	0.86	0.84	0.768
Fincher	REM	41	0.49	0.417	0.389	0.347	0.269	0.249	0.278	0.373	0.481	0.468	0.425	0.836	1.865	2.604	2.637	1.762	1.165	0.697	0.591	0.571	0.532	0.538	0.535	0.481	0.48	0.489	0.564	0.749	0.661	0.561	0.608	0.678	0.66	0.576	0.602	0.632	0.686	0.671	0.59	0.617	0.657	0.675	0.667	0.61	0.587	0.601	0.584
Fincher	REM	42	0.499	0.384	0.378	0.336	0.248	0.233	0.258	0.331	0.416	0.424	0.46	0.696	1.427	2.222	2.314	1.979	1.486	1.151	0.877	0.767	0.688	0.65	0.684	0.587	0.538	0.51	0.561	0.624	0.575	0.576	0.619	0.613	0.692	0.672	0.686	0.719	0.725	0.688	0.641	0.615	0.621	0.674	0.684	0.612	0.648	0.733	0.656
Fincher	REM	43	0.398	0.342	0.326	0.295	0.264	0.269	0.254	0.351	0.463	0.411	0.398	0.686	1.353	1.95	2.284	2.175	1.888	1.533	0.985	0.717	0.604	0.623	0.675	0.572	0.499	0.506	0.549	0.628	0.575	0.635	0.616	0.644	0.731	0.681	0.698	0.769	0.669	0.7	0.699	0.676	0.626	0.566	0.575	0.619	0.603	0.653	0.615
Fincher	REM	44	0.387	0.351	0.305	0.279	0.261	0.268	0.262	0.359	0.475	0.449	0.392	0.755	1.499	2.048	2.509	2.544	2.145	1.321	0.962	0.86	0.685	0.633	0.614	0.581	0.502	0.501	0.574	0.607	0.593	0.701	0.641	0.612	0.697	0.748	0.679	0.658	0.539	0.591	0.68	0.683	0.616	0.541	0.595	0.652	0.629	0.683	0.689
Fincher	REM	45	0.332	0.355	0.299	0.264	0.207	0.187	0.263	0.356	0.424	0.439	0.438	0.792	1.349	1.934	2.549	2.434	1.802	1.294	1.036	0.883	0.924	1.064	0.824	0.697	0.63	0.571	0.585	0.593	0.653	0.686	0.678	0.654	0.672	0.698	0.666	0.7	0.651	0.625	0.702	0.743	0.72	0.717	0.71	0.653	0.683	0.729	0.648
Fincher	REM	46	0.295	0.349	0.297	0.225	0.192	0.175	0.272	0.351	0.349	0.413	0.514	0.786	1.346	1.919	2.542	2.426	1.647	1.098	0.708	0.728	0.583	0.504	0.446	0.472	0.544	0.55	0.55	0.653	0.67	0.601	0.612	0.694	0.657	0.535	0.489	0.579	0.606	0.601	0.64	0.579	0.639	0.687	0.678	0.617	0.612	0.641	0.594
Fincher	REM	47	0.371	0.38	0.325	0.262	0.228	0.205	0.251	0.354	0.428	0.414	0.513	0.859	1.297	1.919	2.346	2.367	1.646	1.196	1.047	1.141	0.925	0.696	0.644	0.659	0.69	0.653	0.685	0.743	0.636	0.576	0.607	0.686	0.709	0.669	0.608	0.67	0.702	0.739	0.64	0.634	0.685	0.679	0.699	0.678	0.702	0.741	0.684
Fincher	REM	48	0.414	0.422	0.385	0.313	0.252	0.255	0.287	0.37	0.453	0.485	0.585	0.918	1.392	1.829	2.075	2.075	1.567	1.263	1.012	0.834	0.684	0.706	0.61	0.593	0.61	0.594	0.667	0.699	0.575	0.548	0.663	0.751	0.785	0.692	0.665	0.769	0.794	0.691	0.577	0.635	0.705	0.641	0.704	0.678	0.658	0.69	0.62
Fincher	REM	49	0.394	0.457	0.397	0.29	0.258	0.284	0.305	0.344	0.464	0.49	0.55	0.945	1.6	2.035	2.274	2.145	1.745	1.385	1.106	0.887	0.648	0.7	0.701	0.703	0.67	0.642	0.679	0.746	0.601	0.604	0.756	0.826	0.885	0.643	0.638	0.718	0.774	0.642	0.682	0.816	0.81	0.786	0.738	0.708	0.705	0.743	0.709
Fincher	REM	50	0.392	0.47	0.418	0.283	0.205	0.256	0.288	0.35	0.484	0.489	0.512	0.874	1.51	2.288	2.543	2.013	1.772	1.35	1.017	0.778	0.631	0.751	0.675	0.606	0.528	0.572	0.694	0.705	0.588	0.577	0.657	0.7	0.77	0.625	0.627	0.723	0.718	0.703	0.758	0.745	0.863	0.876	0.703	0.672	0.691	0.709	0.694
Fincher	REM	51	0.358	0.366	0.353	0.26	0.187	0.216	0.247	0.313	0.37	0.387	0.458	0.797	1.333	2.169	2.616	2.432	1.887	1.395	1.08	0.908	0.831	0.788	0.679	0.582	0.514	0.524	0.615	0.614	0.576	0.647	0.715	0.676	0.677	0.729	0.739	0.772	0.679	0.631	0.683	0.719	0.801	0.742	0.684	0.677	0.674	0.76	0.718
Fincher	REM	52	0.363	0.368	0.345	0.29	0.212	0.211	0.214	0.246	0.367	0.423	0.488	0.681	1.339	2.355	2.543	2.281	1.786	1.281	1.033	0.978	0.892	0.998	0.849	0.729	0.673	0.569	0.548	0.584	0.545	0.54	0.612	0.715	0.686	0.65	0.749	0.674	0.662	0.652	0.625	0.661	0.798	0.838	0.727	0.697	0.735	0.631	0.648
Fincher	REM	53	0.383	0.397	0.381	0.326	0.226	0.185	0.232	0.287	0.352	0.333	0.459	0.843	1.409	1.936	2.027	1.961	1.781	1.601	1.179	0.92	1.028	1.044	0.871	0.798	0.647	0.57	0.585	0.604	0.601	0.597	0.617	0.646	0.64	0.669	0.733	0.729	0.643	0.692	0.643	0.724	0.937	0.987	0.73	0.72	0.736	0.608	0.677
Fincher	REM	54	0.427	0.387	0.371	0.337	0.254	0.231	0.246	0.316	0.38	0.32	0.46	0.875	1.553	2.004	2.007	2.044	1.8	1.446	1.081	0.851	0.707	0.763	0.752	0.705	0.636	0.587	0.584	0.575	0.574	0.538	0.586	0.648	0.703	0.684	0.723	0.738	0.699	0.721	0.655	0.735	0.915	0.931	0.742	0.632	0.631	0.564	0.644
Fincher	REM	55	0.452	0.455	0.43	0.358	0.26	0.279	0.351	0.357	0.382	0.402	0.509	0.961	1.492	1.878	2.014	2.048	1.771	1.406	1.139	0.9	0.911	0.835	0.698	0.691	0.672	0.727	0.625	0.653	0.645	0.613	0.663	0.66	0.672	0.703	0.825	0.735	0.781	0.722	0.598	0.802	0.895	0.761	0.663	0.634	0.7	0.686	0.71
Fincher	REM	56	0.448	0.485	0.463	0.355	0.241	0.302	0.392	0.36	0.409	0.443	0.545	0.971	1.426	1.717	1.851	2.214	2.036	1.508	1.154	0.837	0.755	0.701	0.531	0.675	0.74	0.757	0.749	0.728	0.618	0.623	0.748	0.685	0.597	0.59	0.762	0.743	0.763	0.657	0.568	0.658	0.681	0.627	0.633	0.667	0.696	0.711	0.716
Fincher	REM	57	0.496	0.484	0.466	0.35	0.242	0.314	0.403	0.356	0.393	0.42	0.498	0.715	1.207	1.713	2.199	2.289	2.014	1.507	1.077	0.897	0.786	0.741	0.562	0.625	0.708	0.722	0.739	0.749	0.623	0.628	0.706	0.65	0.616	0.596	0.655	0.709	0.678	0.661	0.597	0.606	0.604	0.567	0.621	0.738	0.741	0.656	0.649
Fincher	REM	58	0.466	0.438	0.398	0.343	0.265	0.306	0.374	0.321	0.379	0.437	0.492	0.652	1.154	1.757	2.071	2.085	1.739	1.316	0.971	0.931	0.871	0.838	0.845	0.73	0.747	0.826	0.703	0.656	0.587	0.627	0.613	0.669	0.608	0.564	0.602	0.623	0.644	0.619	0.601	0.608	0.668	0.63	0.582	0.672	0.736	0.706	0.707
Fincher	REM	59	0.537	0.553	0.478	0.378	0.305	0.341	0.415	0.388	0.466	0.555	0.551	0.644	0.959	1.424	1.662	1.726	1.503	1.166	0.903	0.775	0.736	0.76	0.712	0.777	0.724	0.783	0.733	0.661	0.62	0.664	0.643	0.702	0.668	0.652	0.595	0.568	0.591	0.646	0.588	0.639	0.718	0.713	0.576	0.634	0.677	0.692	0.715
Fincher	REM	60	0.719	0.714	0.603	0.442	0.402	0.396	0.436	0.412	0.506	0.589	0.568	0.602	0.922	1.129	1.3	1.293	0.881	0.781	0.621	0.477	0.484	0.486	0.418	0.535	0.514	0.503	0.531	0.484	0.482	0.494	0.469	0.517	0.506	0.565	0.553	0.534	0.514	0.553	0.553	0.593	0.624	0.645	0.544	0.53	0.557	0.578	0.556
Fincher	wake	61	0.855	0.913	0.618	0.478	0.439	0.42	0.505	0.558	0.512	0.61	0.783	0.857	0.751	0.611	0.452	0.338	0.282	0.278	0.272	0.283	0.27	0.277	0.268	0.273	0.283	0.332	0.343	0.331	0.377	0.407	0.482	0.506	0.43	0.441	0.45	0.429	0.431	0.497	0.485	0.418	0.511	0.587	0.541	0.592	0.547	0.569	0.59
Fincher	wake	62	0.82	0.872	0.593	0.456	0.407	0.398	0.457	0.514	0.487	0.568	0.784	0.884	0.832	0.68	0.446	0.341	0.336	0.305	0.283	0.285	0.291	0.272	0.259	0.282	0.301	0.322	0.358	0.35	0.39	0.398	0.483	0.523	0.438	0.458	0.459	0.429	0.45	0.544	0.484	0.42	0.476	0.57	0.511	0.572	0.565	0.574	0.603
Fincher	wake	63	0.823	0.934	0.664	0.444	0.384	0.386	0.457	0.553	0.54	0.603	0.799	0.931	0.904	0.672	0.445	0.348	0.33	0.284	0.275	0.289	0.287	0.254	0.302	0.347	0.339	0.401	0.393	0.345	0.364	0.406	0.464	0.508	0.468	0.49	0.464	0.456	0.463	0.522	0.468	0.459	0.462	0.569	0.563	0.524	0.538	0.526	0.545
Fincher	wake	64	0.792	0.966	0.729	0.462	0.381	0.375	0.469	0.632	0.613	0.61	0.777	0.881	0.849	0.75	0.519	0.361	0.308	0.261	0.298	0.305	0.27	0.256	0.325	0.356	0.36	0.423	0.415	0.336	0.392	0.449	0.459	0.52	0.474	0.5	0.495	0.486	0.474	0.478	0.5	0.575	0.522	0.55	0.573	0.569	0.536	0.548	0.572
Fincher	wake	65	0.789	0.819	0.639	0.466	0.381	0.374	0.412	0.586	0.547	0.575	0.767	0.977	0.873	0.723	0.54	0.39	0.308	0.26	0.283	0.311	0.281	0.273	0.332	0.37	0.368	0.409	0.402	0.349	0.384	0.473	0.46	0.451	0.448	0.515	0.526	0.48	0.457	0.451	0.519	0.602	0.569	0.522	0.538	0.583	0.531	0.544	0.644
Fincher	wake	66	0.739	0.719	0.557	0.496	0.385	0.349	0.378	0.531	0.531	0.656	0.825	0.966	0.896	0.743	0.509	0.395	0.316	0.272	0.292	0.33	0.362	0.34	0.341	0.404	0.45	0.43	0.466	0.447	0.456	0.565	0.506	0.465	0.476	0.51	0.529	0.475	0.499	0.584	0.582	0.605	0.505	0.502	0.526	0.566	0.571	0.613	0.697
Fincher	wake	67	0.691	0.773	0.636	0.529	0.443	0.338	0.437	0.624	0.581	0.684	0.885	1.053	0.957	0.776	0.526	0.421	0.38	0.345	0.358	0.356	0.405	0.389	0.391	0.422	0.481	0.476	0.518	0.562	0.524	0.621	0.54	0.52	0.538	0.6	0.543	0.539	0.597	0.626	0.568	0.614	0.547	0.552	0.58	0.6	0.639	0.695	0.684
Fincher	wake	68	0.653	0.729	0.614	0.51	0.464	0.335	0.463	0.642	0.614	0.615	0.822	1.089	0.961	0.741	0.493	0.408	0.4	0.342	0.353	0.389	0.432	0.42	0.461	0.521	0.53	0.517	0.511	0.548	0.555	0.59	0.578	0.59	0.63	0.612	0.548	0.657	0.711	0.612	0.596	0.613	0.599	0.634	0.681	0.62	0.739	0.726	0.672
Fincher	wake	69	0.88	0.847	0.697	0.627	0.593	0.481	0.554	0.598	0.613	0.618	0.828	1.052	0.957	0.756	0.511	0.462	0.464	0.387	0.434	0.459	0.444	0.507	0.629	0.674	0.711	0.676	0.611	0.542	0.61	0.579	0.616	0.711	0.753	0.639	0.568	0.681	0.693	0.66	0.666	0.673	0.696	0.74	0.759	0.758	0.75	0.797	0.735
Fincher	wake	70	0.907	0.909	0.763	0.687	0.551	0.501	0.573	0.593	0.694	0.691	0.838	1.057	0.854	0.693	0.474	0.521	0.533	0.447	0.536	0.529	0.538	0.559	0.561	0.632	0.619	0.582	0.598	0.521	0.577	0.578	0.615	0.671	0.658	0.558	0.543	0.65	0.731	0.693	0.647	0.649	0.747	0.719	0.741	0.796	0.725	0.697	0.683
Fincher	wake	71	0.821	0.799	0.742	0.634	0.564	0.552	0.496	0.588	0.765	0.72	0.851	1.015	0.835	0.734	0.546	0.639	0.655	0.553	0.574	0.515	0.588	0.594	0.567	0.568	0.545	0.555	0.607	0.531	0.56	0.669	0.734	0.633	0.524	0.553	0.562	0.666	0.754	0.699	0.651	0.643	0.669	0.773	0.83	0.854	0.637	0.698	0.744
Fincher	wake	72	0.889	0.861	0.791	0.693	0.646	0.618	0.562	0.634	0.727	0.791	0.979	1.086	0.889	0.736	0.544	0.61	0.586	0.515	0.531	0.502	0.592	0.594	0.598	0.621	0.645	0.666	0.731	0.624	0.645	0.753	0.767	0.675	0.578	0.629	0.576	0.638	0.746	0.697	0.714	0.685	0.707	0.828	0.826	0.871	0.676	0.7	0.776
Fincher	wake	73	0.882	0.957	0.923	0.753	0.697	0.647	0.644	0.627	0.699	0.743	0.862	1	0.907	0.781	0.626	0.598	0.516	0.496	0.513	0.585	0.639	0.624	0.663	0.662	0.756	0.681	0.747	0.73	0.766	0.768	0.722	0.678	0.605	0.667	0.618	0.673	0.801	0.773	0.825	0.812	0.825	0.903	0.906	0.827	0.736	0.721	0.798
Fincher	wake	74	1.083	1.059	0.966	0.813	0.717	0.641	0.663	0.699	0.729	0.689	0.909	1.02	0.896	0.772	0.682	0.622	0.514	0.541	0.583	0.679	0.721	0.724	0.766	0.783	0.791	0.784	0.807	0.777	0.811	0.826	0.773	0.746	0.677	0.699	0.67	0.67	0.748	0.795	0.823	0.916	0.966	0.926	0.855	0.833	0.763	0.779	0.861
Fincher	wake	75	1.132	1.144	0.98	0.87	0.78	0.729	0.717	0.8	0.784	0.694	0.963	1.007	0.918	0.79	0.626	0.663	0.659	0.608	0.61	0.725	0.796	0.732	0.781	0.87	0.8	0.873	0.848	0.704	0.742	0.758	0.769	0.892	0.847	0.769	0.806	0.666	0.715	0.795	0.708	0.893	0.948	0.907	0.838	0.898	0.848	0.863	0.861
Fincher	wake	76	1.017	1.104	0.972	0.87	0.804	0.754	0.749	0.858	0.725	0.703	0.886	0.998	0.952	0.734	0.6	0.509	0.571	0.574	0.555	0.714	0.81	0.66	0.756	0.838	0.818	0.8	0.784	0.797	0.768	0.69	0.708	0.796	0.854	0.677	0.776	0.654	0.715	0.819	0.679	0.834	0.805	0.814	0.71	0.752	0.765	0.944	0.838
Fincher	wake	77	1.207	1.073	0.897	0.818	0.825	0.754	0.698	0.749	0.65	0.659	0.807	0.959	0.949	0.674	0.541	0.5	0.499	0.509	0.481	0.648	0.683	0.658	0.766	0.792	0.668	0.668	0.686	0.693	0.685	0.638	0.669	0.645	0.702	0.706	0.783	0.629	0.632	0.775	0.688	0.843	0.85	0.811	0.717	0.713	0.758	0.931	0.838
Fincher	wake	78	1.131	1.022	0.832	0.76	0.815	0.749	0.66	0.713	0.671	0.626	0.808	1.034	0.892	0.668	0.539	0.607	0.656	0.693	0.627	0.729	0.685	0.621	0.723	0.808	0.664	0.626	0.695	0.712	0.699	0.686	0.721	0.69	0.697	0.732	0.791	0.7	0.78	0.963	0.845	0.806	0.878	0.846	0.828	0.745	0.728	0.887	0.861
Fincher	wake	79	1.12	1.027	0.873	0.874	0.927	0.821	0.682	0.751	0.871	0.755	0.852	1.065	0.968	0.714	0.617	0.652	0.668	0.708	0.665	0.766	0.722	0.619	0.686	0.858	0.77	0.715	0.781	0.882	0.803	0.795	0.792	0.772	0.723	0.735	0.785	0.793	0.833	0.992	0.986	0.881	0.962	0.955	0.912	0.79	0.827	0.906	0.806
Fincher	wake	80	1.191	1.116	0.837	0.853	0.975	0.839	0.69	0.769	0.893	0.833	0.865	1.06	1.075	0.762	0.648	0.654	0.628	0.701	0.688	0.792	0.773	0.698	0.756	0.853	0.808	0.786	0.846	0.934	0.891	0.842	0.869	0.85	0.774	0.77	0.876	0.869	0.87	1.022	0.972	0.879	0.978	0.925	0.903	0.81	0.877	0.966	0.854
Shyamalan	NREM	1	0.98	0.904	0.97	1.138	1.137	1.106	1.165	1.232	1.165	1.166	1.214	1.227	1.152	1.023	1.016	0.97	0.929	0.863	0.928	1.135	1.268	1.252	1.324	1.196	1.093	1.122	1.356	1.368	1.239	1.181	1.347	1.332	1.287	1.23	1.238	1.228	1.082	1.291	1.371	1.175	1.178	1.198	1.233	1.164	1.102	1.187	1.107
Shyamalan	NREM	2	0.999	1.011	1.192	1.35	1.363	1.22	1.323	1.431	1.326	1.282	1.301	1.309	1.232	1.097	0.973	0.969	0.984	1.152	1.278	1.233	1.257	1.42	1.464	1.353	1.324	1.378	1.503	1.566	1.418	1.352	1.391	1.351	1.366	1.253	1.259	1.246	1.222	1.357	1.272	1.289	1.228	1.278	1.302	1.093	1.122	1.261	1.315
Shyamalan	NREM	3	1.093	1.003	1.232	1.407	1.418	1.428	1.585	1.487	1.397	1.304	1.177	1.309	1.239	1.133	1.046	0.922	1.059	1.227	1.191	1.202	1.284	1.337	1.39	1.474	1.507	1.469	1.504	1.391	1.201	1.316	1.372	1.321	1.361	1.203	1.12	1.148	1.303	1.384	1.427	1.457	1.339	1.307	1.342	1.226	1.216	1.147	1.217
Shyamalan	NREM	4	1.193	0.987	1.034	1.251	1.371	1.402	1.449	1.513	1.491	1.343	1.244	1.328	1.281	1.226	1.154	0.99	0.979	1.198	1.232	1.254	1.442	1.433	1.538	1.599	1.669	1.427	1.601	1.641	1.558	1.427	1.334	1.29	1.35	1.37	1.271	1.327	1.361	1.436	1.41	1.323	1.294	1.41	1.401	1.307	1.264	1.233	1.226
Shyamalan	NREM	5	1.02	1.016	1.177	1.381	1.478	1.496	1.47	1.58	1.467	1.342	1.199	1.416	1.402	1.275	1.168	1.063	1.072	1.377	1.596	1.715	1.671	1.643	1.706	1.76	1.473	1.385	1.413	1.625	1.595	1.49	1.343	1.314	1.386	1.412	1.45	1.417	1.392	1.247	1.308	1.332	1.332	1.511	1.36	1.183	1.337	1.293	1.15
Shyamalan	NREM	6	1.112	1.077	1.201	1.319	1.445	1.481	1.371	1.294	1.339	1.305	1.236	1.28	1.238	1.122	1.026	0.89	1.017	1.245	1.283	1.355	1.292	1.283	1.47	1.428	1.287	1.325	1.284	1.58	1.531	1.449	1.413	1.274	1.192	1.189	1.189	1.226	1.25	1.162	1.135	1.086	1.204	1.352	1.268	1.286	1.359	1.132	1.08
Shyamalan	NREM	7	1.045	1.164	1.332	1.376	1.525	1.491	1.42	1.42	1.441	1.434	1.253	1.222	1.194	1.067	0.964	0.954	0.998	1.047	1.06	1.235	1.297	1.527	1.519	1.35	1.315	1.299	1.361	1.335	1.225	1.157	1.274	1.317	1.238	1.261	1.248	1.225	1.172	1.123	1.138	1.053	1.121	1.154	1.165	1.127	1.201	1.237	1.175
Shyamalan	NREM	8	1.045	1.081	1.195	1.295	1.392	1.56	1.505	1.555	1.469	1.426	1.322	1.244	1.226	1.229	1.31	1.255	1.249	1.256	1.309	1.497	1.582	1.571	1.641	1.529	1.728	1.752	1.495	1.465	1.431	1.42	1.444	1.585	1.392	1.238	1.353	1.499	1.547	1.356	1.291	1.188	1.256	1.281	1.288	1.291	1.198	1.228	1.194
Shyamalan	NREM	9	1.051	1.079	1.142	1.278	1.419	1.441	1.459	1.505	1.624	1.585	1.355	1.364	1.305	1.141	1.126	1.017	1.125	1.304	1.438	1.517	1.569	1.707	1.794	1.575	1.668	1.79	1.613	1.632	1.683	1.511	1.443	1.46	1.499	1.372	1.269	1.348	1.236	1.236	1.253	1.185	1.174	1.21	1.287	1.294	1.375	1.341	1.467
Shyamalan	NREM	10	1.1	1.043	1.112	1.308	1.529	1.518	1.639	1.559	1.474	1.333	1.228	1.188	1.119	1.022	0.937	0.992	1.236	1.358	1.254	1.402	1.407	1.293	1.297	1.299	1.436	1.506	1.344	1.224	1.294	1.405	1.444	1.27	1.228	1.242	1.382	1.284	1.197	1.212	1.326	1.241	1.129	1.153	1.142	1.205	1.289	1.22	1.215
Shyamalan	NREM	11	0.986	0.95	1.042	1.306	1.438	1.591	1.599	1.469	1.384	1.217	1.274	1.269	1.206	1.036	1.045	1.012	1.146	1.274	1.326	1.474	1.524	1.453	1.375	1.394	1.275	1.24	1.309	1.304	1.242	1.276	1.336	1.301	1.259	1.282	1.38	1.331	1.184	1.13	1.191	1.354	1.189	1.047	1.162	1.166	1.284	1.395	1.218
Shyamalan	NREM	12	0.955	0.963	1.086	1.305	1.465	1.56	1.42	1.396	1.529	1.347	1.276	1.258	1.283	1.199	1.095	1.095	1.202	1.271	1.283	1.547	1.563	1.564	1.657	1.621	1.569	1.555	1.486	1.437	1.473	1.485	1.42	1.32	1.275	1.311	1.36	1.301	1.185	1.237	1.363	1.538	1.475	1.283	1.198	1.119	1.324	1.358	1.282
Shyamalan	NREM	13	1.098	1.064	1.186	1.329	1.464	1.547	1.479	1.411	1.399	1.433	1.435	1.269	1.222	1.14	1.013	1.065	1.319	1.591	1.605	1.617	1.687	1.715	1.549	1.53	1.529	1.49	1.455	1.524	1.447	1.345	1.303	1.298	1.252	1.288	1.363	1.332	1.33	1.341	1.379	1.477	1.44	1.284	1.231	1.189	1.279	1.32	1.371
Shyamalan	NREM	14	1.263	1.255	1.277	1.326	1.444	1.512	1.442	1.546	1.482	1.403	1.365	1.307	1.192	1.015	0.971	1.016	1.174	1.367	1.368	1.368	1.384	1.496	1.443	1.439	1.462	1.477	1.442	1.578	1.499	1.377	1.193	1.068	1.171	1.307	1.278	1.31	1.375	1.266	1.434	1.443	1.379	1.265	1.208	1.303	1.173	1.03	1.119
Shyamalan	NREM	15	1.171	1.107	1.214	1.401	1.566	1.612	1.592	1.657	1.533	1.352	1.43	1.451	1.316	1.146	1.102	1.089	1.209	1.243	1.406	1.475	1.473	1.434	1.585	1.535	1.573	1.584	1.482	1.486	1.377	1.42	1.407	1.197	1.278	1.455	1.44	1.369	1.232	1.274	1.403	1.396	1.374	1.419	1.317	1.31	1.244	1.142	1.243
Shyamalan	NREM	16	1.116	1.087	1.255	1.357	1.388	1.492	1.482	1.582	1.54	1.359	1.233	1.291	1.225	1.225	1.235	1.194	1.168	1.141	1.287	1.367	1.457	1.537	1.667	1.6	1.549	1.534	1.504	1.562	1.529	1.554	1.529	1.392	1.407	1.374	1.402	1.379	1.284	1.292	1.465	1.491	1.36	1.382	1.489	1.451	1.327	1.245	1.368
Shyamalan	NREM	17	1.188	1.11	1.184	1.255	1.304	1.449	1.469	1.555	1.53	1.396	1.249	1.151	1.147	1.152	1.143	1.017	1.03	1.328	1.472	1.49	1.654	1.815	1.777	1.661	1.479	1.546	1.435	1.392	1.433	1.573	1.472	1.424	1.459	1.377	1.255	1.23	1.266	1.318	1.502	1.275	1.217	1.168	1.262	1.313	1.37	1.311	1.269
Shyamalan	NREM	18	1.242	1.162	1.377	1.512	1.544	1.577	1.446	1.443	1.482	1.346	1.139	1.187	1.216	1.097	1.181	1.17	1.07	1.256	1.565	1.628	1.532	1.439	1.354	1.525	1.481	1.585	1.555	1.417	1.245	1.32	1.331	1.368	1.254	1.162	1.146	1.302	1.312	1.242	1.448	1.339	1.298	1.304	1.307	1.306	1.253	1.177	1.301
Shyamalan	NREM	19	1.092	1.063	1.311	1.523	1.546	1.531	1.492	1.505	1.66	1.435	1.4	1.314	1.272	1.252	1.287	1.257	1.225	1.38	1.417	1.494	1.67	1.718	1.619	1.618	1.6	1.627	1.725	1.702	1.684	1.648	1.522	1.425	1.496	1.437	1.359	1.389	1.508	1.37	1.395	1.339	1.371	1.31	1.363	1.445	1.278	1.175	1.384
Shyamalan	NREM	20	1.033	0.958	1.1	1.137	1.252	1.264	1.303	1.534	1.555	1.52	1.526	1.412	1.445	1.51	1.632	1.751	1.539	1.587	1.569	1.831	2.009	1.821	1.823	1.875	1.628	1.71	1.784	1.763	1.783	1.775	1.587	1.598	1.651	1.58	1.526	1.482	1.689	1.648	1.554	1.523	1.689	1.691	1.537	1.473	1.397	1.305	1.348
Shyamalan	IS	21	0.831	0.99	0.939	0.834	0.789	0.733	0.886	0.886	0.882	0.939	0.902	1.152	1.327	1.958	2.136	1.985	1.661	1.574	1.71	2.003	1.64	1.469	1.417	1.583	1.705	1.622	1.731	1.539	1.436	1.681	1.639	1.539	1.376	1.361	1.411	1.38	1.509	1.523	1.547	1.502	1.57	1.676	1.611	1.425	1.168	1.387	1.517
Shyamalan	IS	22	0.829	0.971	0.918	0.817	0.779	0.739	0.9	0.892	0.855	0.927	0.905	1.148	1.342	1.974	2.1	1.98	1.68	1.595	1.701	1.967	1.592	1.414	1.422	1.587	1.68	1.611	1.691	1.52	1.431	1.656	1.629	1.551	1.362	1.355	1.403	1.412	1.545	1.546	1.55	1.477	1.516	1.644	1.601	1.44	1.206	1.398	1.518
Shyamalan	IS	23	0.789	0.92	0.897	0.855	0.753	0.726	0.921	0.899	0.89	0.926	0.971	1.17	1.373	1.907	2.089	2.028	1.718	1.628	1.681	1.913	1.531	1.449	1.471	1.441	1.582	1.542	1.581	1.523	1.472	1.626	1.721	1.727	1.331	1.338	1.394	1.347	1.382	1.507	1.337	1.318	1.327	1.432	1.516	1.427	1.333	1.366	1.261
Shyamalan	IS	24	0.81	0.92	0.891	0.827	0.722	0.711	0.868	0.883	0.932	0.953	0.981	1.178	1.397	1.846	1.869	1.836	1.795	1.707	1.659	1.879	1.626	1.595	1.481	1.345	1.586	1.477	1.618	1.683	1.52	1.487	1.648	1.687	1.461	1.36	1.503	1.368	1.333	1.571	1.407	1.34	1.394	1.398	1.498	1.473	1.418	1.358	1.14
Shyamalan	IS	25	0.964	0.967	0.953	0.921	0.809	0.812	0.911	0.887	0.952	0.961	0.987	1.118	1.296	1.857	1.904	1.786	1.899	1.597	1.798	1.887	1.693	1.536	1.604	1.471	1.466	1.426	1.713	1.692	1.459	1.492	1.658	1.498	1.601	1.408	1.58	1.532	1.551	1.624	1.45	1.368	1.488	1.417	1.289	1.441	1.482	1.268	1.259
Shyamalan	IS	26	0.979	0.929	0.865	0.927	0.85	0.85	0.985	0.959	0.997	0.973	0.953	1.165	1.341	1.965	1.978	1.739	1.668	1.428	1.676	1.647	1.52	1.509	1.593	1.497	1.488	1.417	1.66	1.629	1.438	1.351	1.493	1.466	1.656	1.429	1.56	1.422	1.377	1.501	1.325	1.3	1.371	1.33	1.138	1.364	1.506	1.264	1.186
Shyamalan	IS	27	0.961	0.87	0.836	0.819	0.788	0.842	0.935	0.95	0.985	0.934	0.948	1.14	1.428	2.032	2.16	1.842	1.563	1.395	1.669	1.65	1.568	1.498	1.535	1.665	1.542	1.351	1.579	1.548	1.459	1.408	1.427	1.439	1.512	1.314	1.426	1.438	1.413	1.402	1.262	1.262	1.4	1.229	1.048	1.165	1.342	1.22	1.182
Shyamalan	IS	28	0.937	0.883	0.848	0.8	0.74	0.806	0.911	0.987	1.032	0.955	0.941	1.114	1.536	1.93	2.086	1.852	1.641	1.448	1.737	1.68	1.467	1.378	1.48	1.602	1.605	1.453	1.555	1.508	1.418	1.466	1.519	1.45	1.335	1.273	1.304	1.463	1.397	1.321	1.228	1.223	1.456	1.218	1.119	1.195	1.338	1.15	1.237
Shyamalan	IS	29	0.758	0.801	0.835	0.837	0.734	0.783	0.91	0.967	1.057	1.035	1.057	1.021	1.426	1.893	2.174	1.858	1.639	1.605	2.001	2.063	1.652	1.492	1.549	1.622	1.564	1.49	1.527	1.647	1.72	1.506	1.626	1.624	1.322	1.23	1.345	1.476	1.298	1.408	1.226	1.201	1.233	1.255	1.287	1.221	1.171	1.129	1.266
Shyamalan	IS	30	0.827	0.801	0.861	0.819	0.732	0.813	0.922	0.925	1.063	1.066	1.073	1.069	1.457	1.992	2.392	1.89	1.454	1.541	1.947	2.064	1.668	1.463	1.447	1.526	1.44	1.393	1.469	1.648	1.798	1.535	1.528	1.496	1.255	1.126	1.314	1.354	1.284	1.441	1.202	1.264	1.112	1.181	1.276	1.217	1.175	1.233	1.262
Shyamalan	IS	31	0.75	0.765	0.717	0.657	0.676	0.722	0.791	0.82	0.929	1.013	1.056	1.112	1.509	2.223	2.605	2.025	1.606	1.674	1.897	1.799	1.542	1.386	1.328	1.379	1.378	1.337	1.396	1.602	1.768	1.63	1.541	1.614	1.367	1.051	1.232	1.325	1.337	1.555	1.232	1.37	1.333	1.266	1.257	1.257	1.277	1.264	1.172
Shyamalan	IS	32	0.727	0.726	0.655	0.636	0.617	0.612	0.707	0.739	0.851	0.91	1.033	1.149	1.648	2.44	2.638	2.08	1.736	1.644	1.836	1.71	1.495	1.38	1.319	1.374	1.372	1.421	1.356	1.381	1.505	1.586	1.48	1.586	1.403	1.096	1.243	1.291	1.281	1.539	1.197	1.279	1.273	1.186	1.167	1.173	1.249	1.232	1.088
Shyamalan	IS	33	0.725	0.682	0.627	0.552	0.494	0.617	0.731	0.701	0.733	0.845	0.986	1.138	1.806	2.67	2.823	1.952	1.59	1.362	1.391	1.293	1.173	1.153	1.044	1.102	1.321	1.282	1.258	1.302	1.381	1.451	1.19	1.283	1.244	1.101	1.127	1.157	1.067	1.304	1.208	1.22	1.272	1.178	1.159	0.984	1.221	1.181	1.007
Shyamalan	IS	34	0.661	0.638	0.592	0.542	0.441	0.567	0.734	0.695	0.668	0.781	0.876	1.053	1.736	2.684	2.866	1.844	1.495	1.315	1.329	1.171	1.045	1.087	0.882	0.977	1.204	1.143	1.114	1.166	1.28	1.306	1.116	1.165	1.121	1.025	1.085	1.135	0.999	1.196	1.209	1.161	1.174	1.135	1.113	0.937	1.185	1.205	1.011
Shyamalan	IS	35	0.637	0.637	0.63	0.531	0.466	0.562	0.722	0.734	0.627	0.776	0.842	1.121	1.816	2.705	2.738	1.597	1.349	1.272	1.25	1.13	1.052	1.024	0.95	1.012	1.116	1.036	0.994	1.086	1.232	1.217	1.121	1.089	1.076	1.093	1.109	1.152	1.036	1.135	1.077	0.987	1.017	1.048	1.083	0.911	1.082	1.131	0.958
Shyamalan	IS	36	0.637	0.673	0.652	0.531	0.439	0.489	0.645	0.706	0.612	0.726	0.871	1.194	1.932	2.685	2.537	1.484	1.332	1.309	1.214	1.164	1.05	0.95	0.915	1.03	1.047	0.933	0.969	1.104	1.219	1.187	1.067	0.964	1.032	1.049	1.151	1.144	1.068	1.122	1.072	0.895	1.033	1.107	1.019	0.895	1	1.056	0.95
Shyamalan	IS	37	0.687	0.688	0.677	0.554	0.47	0.457	0.611	0.599	0.551	0.667	0.972	1.171	2.015	2.794	2.448	1.534	1.372	1.378	1.151	1.076	1.058	0.895	0.933	1.049	0.995	0.978	1.066	1.041	1.16	1.166	1.019	0.871	0.972	0.98	1.113	1.046	0.995	1.076	1.012	0.902	1.014	1.059	0.981	1.031	1.037	1.036	0.922
Shyamalan	IS	38	0.704	0.681	0.631	0.52	0.457	0.448	0.575	0.586	0.603	0.701	0.929	1.151	2.034	2.651	2.261	1.538	1.332	1.409	1.29	1.044	1.06	0.917	0.902	0.992	0.975	1	1.075	1.042	1.081	1.18	1.067	0.935	0.98	0.838	1.028	1.044	0.996	1.045	0.999	0.903	0.99	1.089	1.058	1.067	0.976	0.948	0.915
Shyamalan	IS	39	0.729	0.613	0.577	0.405	0.408	0.421	0.519	0.555	0.595	0.694	0.851	1.158	2.005	2.529	2.105	1.51	1.316	1.412	1.299	1.007	0.978	0.91	0.937	0.979	0.986	1.009	1.055	1.015	0.995	1.11	1.053	0.999	0.959	0.742	0.944	0.963	0.93	1.041	1.111	1.033	1.002	1.071	0.983	0.926	0.929	0.918	0.847
Shyamalan	IS	40	0.751	0.604	0.574	0.396	0.404	0.414	0.512	0.558	0.593	0.681	0.861	1.196	2.028	2.584	2.131	1.495	1.281	1.398	1.282	0.995	0.968	0.905	0.933	0.967	0.975	1	1.025	1.006	0.992	1.101	1.035	0.988	0.947	0.727	0.933	0.934	0.896	1.012	1.137	1.078	1.002	1.039	0.959	0.883	0.924	0.91	0.831
Shyamalan	REM	41	0.424	0.335	0.275	0.237	0.217	0.263	0.358	0.33	0.285	0.318	0.522	0.867	1.698	2.535	1.892	1.151	0.857	0.85	0.792	0.634	0.652	0.62	0.622	0.622	0.604	0.549	0.551	0.623	0.551	0.56	0.715	0.781	0.757	0.675	0.653	0.61	0.67	0.748	0.756	0.693	0.728	0.762	0.779	0.75	0.686	0.699	0.686
Shyamalan	REM	42	0.38	0.338	0.305	0.254	0.181	0.249	0.358	0.318	0.26	0.28	0.435	0.801	1.623	2.434	1.928	1.155	0.924	0.79	0.695	0.704	0.722	0.657	0.583	0.576	0.658	0.623	0.573	0.57	0.565	0.588	0.701	0.715	0.642	0.65	0.707	0.617	0.625	0.743	0.713	0.659	0.674	0.731	0.714	0.674	0.603	0.668	0.684
Shyamalan	REM	43	0.292	0.278	0.25	0.198	0.169	0.229	0.303	0.291	0.284	0.283	0.384	0.779	1.398	2.178	2.24	1.466	0.898	0.721	0.705	0.68	0.684	0.584	0.457	0.478	0.571	0.639	0.558	0.591	0.595	0.656	0.68	0.722	0.661	0.589	0.64	0.652	0.683	0.675	0.641	0.689	0.664	0.686	0.692	0.658	0.627	0.623	0.573
Shyamalan	REM	44	0.254	0.273	0.246	0.216	0.194	0.268	0.315	0.304	0.282	0.274	0.401	0.637	1.267	2.005	2.091	1.666	1.149	0.984	0.85	0.722	0.654	0.584	0.516	0.474	0.549	0.669	0.59	0.622	0.574	0.684	0.683	0.737	0.727	0.727	0.663	0.618	0.67	0.675	0.651	0.692	0.671	0.673	0.718	0.695	0.678	0.605	0.516
Shyamalan	REM	45	0.298	0.299	0.257	0.222	0.183	0.248	0.297	0.3	0.278	0.246	0.39	0.591	1.157	1.941	2.243	1.877	1.307	0.99	0.816	0.824	0.679	0.657	0.583	0.435	0.509	0.628	0.617	0.651	0.67	0.743	0.615	0.591	0.641	0.649	0.586	0.664	0.661	0.64	0.705	0.733	0.695	0.703	0.826	0.811	0.833	0.722	0.654
Shyamalan	REM	46	0.307	0.352	0.31	0.257	0.223	0.243	0.3	0.312	0.329	0.342	0.543	0.707	1.32	1.881	2.054	1.889	1.627	1.257	1.147	1.046	0.862	0.755	0.65	0.52	0.576	0.678	0.633	0.625	0.689	0.672	0.593	0.65	0.683	0.756	0.778	0.844	0.766	0.716	0.79	0.783	0.747	0.798	0.844	0.793	0.698	0.774	0.875
Shyamalan	REM	47	0.324	0.357	0.336	0.273	0.239	0.205	0.255	0.287	0.301	0.371	0.61	0.748	1.35	1.762	2.041	1.957	1.583	1.214	1.065	0.983	0.899	0.798	0.654	0.623	0.617	0.673	0.6	0.619	0.624	0.609	0.631	0.677	0.659	0.598	0.652	0.714	0.795	0.705	0.689	0.709	0.716	0.767	0.768	0.742	0.704	0.693	0.874
Shyamalan	REM	48	0.354	0.342	0.311	0.257	0.222	0.2	0.253	0.283	0.311	0.34	0.509	0.686	1.289	1.662	1.913	1.878	1.58	1.346	1.288	1.1	0.965	0.952	0.811	0.756	0.669	0.69	0.631	0.642	0.66	0.746	0.664	0.7	0.689	0.599	0.698	0.707	0.753	0.716	0.694	0.72	0.723	0.755	0.791	0.717	0.806	0.844	0.863
Shyamalan	REM	49	0.357	0.361	0.312	0.267	0.209	0.223	0.286	0.291	0.286	0.312	0.438	0.725	1.311	1.671	1.849	1.694	1.633	1.461	1.226	1.065	0.866	0.826	0.727	0.65	0.586	0.602	0.59	0.599	0.633	0.744	0.647	0.624	0.666	0.633	0.66	0.679	0.642	0.663	0.702	0.711	0.76	0.751	0.743	0.791	0.768	0.794	0.746
Shyamalan	REM	50	0.449	0.417	0.347	0.305	0.272	0.23	0.29	0.299	0.265	0.292	0.445	0.719	1.321	1.716	1.795	1.79	1.719	1.327	1.258	0.983	0.821	0.735	0.707	0.78	0.799	0.657	0.609	0.616	0.662	0.751	0.662	0.671	0.736	0.68	0.706	0.765	0.721	0.758	0.808	0.802	0.867	0.798	0.693	0.726	0.743	0.742	0.76
Shyamalan	REM	51	0.379	0.384	0.33	0.294	0.252	0.221	0.305	0.318	0.263	0.336	0.511	0.756	1.264	1.749	2.097	1.951	1.308	0.988	0.972	0.964	0.954	0.843	0.766	0.862	0.891	0.723	0.652	0.628	0.711	0.785	0.683	0.716	0.704	0.665	0.724	0.69	0.718	0.745	0.799	0.805	0.857	0.864	0.759	0.764	0.7	0.733	0.683
Shyamalan	REM	52	0.397	0.407	0.341	0.274	0.219	0.23	0.274	0.281	0.259	0.358	0.535	0.755	1.332	1.71	2.128	1.84	1.251	0.977	1.079	0.993	0.793	0.738	0.741	0.715	0.843	0.815	0.831	0.735	0.719	0.747	0.62	0.667	0.739	0.751	0.721	0.581	0.722	0.823	0.847	0.758	0.79	0.784	0.728	0.752	0.719	0.71	0.667
Shyamalan	REM	53	0.457	0.37	0.306	0.275	0.229	0.225	0.257	0.297	0.251	0.324	0.475	0.714	1.247	1.825	2.223	1.894	1.468	1.133	1.144	1.032	0.867	0.726	0.597	0.55	0.669	0.707	0.71	0.561	0.635	0.654	0.556	0.695	0.763	0.711	0.626	0.605	0.648	0.808	0.816	0.732	0.7	0.682	0.682	0.77	0.745	0.732	0.697
Shyamalan	REM	54	0.487	0.38	0.311	0.268	0.217	0.211	0.24	0.286	0.278	0.365	0.509	0.792	1.417	1.788	2.277	2.03	1.627	1.246	1.063	0.908	0.765	0.718	0.607	0.565	0.577	0.592	0.645	0.571	0.573	0.594	0.598	0.709	0.784	0.803	0.698	0.622	0.616	0.748	0.794	0.725	0.674	0.678	0.697	0.759	0.635	0.702	0.726
Shyamalan	REM	55	0.382	0.333	0.277	0.246	0.216	0.233	0.243	0.259	0.24	0.342	0.444	0.652	1.188	1.826	2.203	2.276	1.936	1.415	1.371	1.072	0.897	0.774	0.655	0.594	0.57	0.498	0.523	0.588	0.541	0.622	0.674	0.596	0.633	0.784	0.704	0.585	0.604	0.658	0.681	0.691	0.694	0.666	0.654	0.719	0.687	0.703	0.838
Shyamalan	REM	56	0.312	0.29	0.268	0.258	0.207	0.193	0.206	0.239	0.227	0.274	0.387	0.596	1.079	1.93	2.4	2.489	1.97	1.411	1.021	0.766	0.784	0.8	0.662	0.623	0.542	0.491	0.509	0.566	0.52	0.613	0.574	0.545	0.658	0.673	0.611	0.59	0.586	0.588	0.666	0.751	0.684	0.664	0.669	0.741	0.753	0.717	0.722
Shyamalan	REM	57	0.339	0.333	0.306	0.258	0.19	0.212	0.259	0.25	0.198	0.222	0.348	0.637	1.096	1.829	2.102	2.252	1.809	1.453	1.039	0.76	0.633	0.642	0.656	0.608	0.435	0.444	0.461	0.549	0.541	0.579	0.596	0.552	0.603	0.663	0.592	0.634	0.601	0.568	0.628	0.748	0.606	0.582	0.635	0.717	0.702	0.663	0.64
Shyamalan	REM	58	0.359	0.379	0.33	0.28	0.265	0.297	0.328	0.352	0.416	0.355	0.426	0.713	1.165	1.774	2.007	1.929	1.704	1.374	0.909	0.648	0.558	0.545	0.596	0.515	0.466	0.48	0.485	0.513	0.523	0.653	0.682	0.582	0.604	0.677	0.622	0.655	0.634	0.549	0.583	0.732	0.65	0.596	0.611	0.621	0.623	0.748	0.696
[truncated: 262 more rows]
[truncated: 4 more columns]

## Sheet: Supplementary_Figure_3e_bottom
mouse	event	state	bin	p-wave freq
King	single p-waves	NREM	1	0.0889983
King	single p-waves	NREM	2	0.0710144
King	single p-waves	NREM	3	0.0574562
King	single p-waves	NREM	4	0.0786535
King	single p-waves	NREM	5	0.0665086
King	single p-waves	NREM	6	0.0525753
[truncated: 1,434 more rows]

## Sheet: Supplementary_Figure_3f
mouse	state	event	p-wave freq
[truncated: 72 more rows]

[truncated: 11 more sheets: Supplementary_Figure_3g_leftTop, Supplementary_Figure_3g_leftBot, Supplementary_Figure_3g_midTop, Supplementary_Figure_3g_midBot, Supplementary_Figure_3g_right, Supplementary_Figure_3h_left, Supplementary_Figure_3h_right, Supplementary_Figure_3i_left, Supplementary_Figure_3i_right, Supplementary_Figure_3j_left, Supplementary_Figure_3j_right]
