# Supplementary material for: A medullary hub for controlling REM sleep and pontine waves
Source: Nat Commun. 2023 Jul 3;14:3922. doi: 10.1038/s41467-023-39496-0 (PMC10318054; doi:10.1038/s41467-023-39496-0)
Supplement: Supplementary file 4 — Source Data [file 41467_2023_39496_MOESM4_ESM.zip › SupplementaryFigure4_SourceData.xlsx]

## Sheet: Experimental_Subjects
Panel(s)	Species	Strain	Virus	# Mice	# Males	# Females	Age
a	—	—	—	—	—	—	—
b,c	Mus musculus	CRH-Cre	ChR2	3	3	0	12 wks
d - g	Mus musculus	CRH-Cre	ChR2	7	2	5	12 - 15 wks
h	—	—	—	—	—	—	—
i - k	Mus musculus	CRH-Cre	eYFP	7	4	3	12 - 15 wks
l	Mus musculus	CRH-Cre	ChR2 eYFP iC++ eYFP	8 7 6 6	3 4 3 3	5 3 3 3	12 - 15 wks 12 - 15 wks 12 - 16 wks 12 - 15 wks
m	Mus musculus	CRH-Cre	ChR2 eYFP	7 7	2 4	5 3	12 - 15 wks 12 - 15 wks

## Sheet: Supplementary_Figure_4b
mouse	section	hemisphere	virus	# crh cells	# cfos cells	# co-expressing cells	# crh+/cfos- cells	# crh-/cfos+ cells	% crh cells expressing cfos
Mufasa	1	ipsi	chr2	55	53	50	5	3	90.9091
Mufasa	2	contra	chr2	63	64	59	4	5	93.6508
Mufasa	3	ipsi	chr2	32	30	29	3	1	90.625
Mufasa	4	contra	chr2	51	48	44	7	4	86.2745
Timon	1	ipsi	chr2	38	40	35	3	5	92.1053
Timon	2	contra	chr2	43	46	42	1	4	97.6744
Timon	3	ipsi	chr2	54	51	48	6	3	88.8889
Timon	4	contra	chr2	37	37	33	4	4	89.1892
Pumbaa	1	ipsi	chr2	62	57	53	9	4	85.4839
Pumbaa	2	contra	chr2	65	61	58	7	3	89.2308
Pumbaa	3	ipsi	chr2	48	47	42	6	5	87.5
Pumbaa	4	contra	chr2	52	49	45	7	4	86.5385

## Sheet: Supplementary_Figure_4c
mouse	hemisphere	% crh cells expressing cfos
Mufasa	contra	89.9627
Mufasa	ipsi	90.767
Pumbaa	contra	87.8846
Pumbaa	ipsi	86.4919
Timon	contra	93.4318
Timon	ipsi	90.4971

## Sheet: Supplementary_Figure_4d
mouse	state	interval	%
Huey	REM	laser	26.2731
Dewey	REM	laser	19.3694
Louie	REM	laser	20.9491
Ariel	REM	laser	25.6194
Cinderella	REM	laser	20.7176
Tiana	REM	laser	20.544
Jasmine	REM	laser	17.4769
Huey	REM	baseline	5.61466
Dewey	REM	baseline	6.32547
Louie	REM	baseline	4.13712
Ariel	REM	baseline	2.18516
Cinderella	REM	baseline	4.55083
Tiana	REM	baseline	3.19149
Jasmine	REM	baseline	5.55556
Huey	wake	laser	45.9491
Dewey	wake	laser	45.4392
Louie	wake	laser	42.8819
Ariel	wake	laser	28.5473
Cinderella	wake	laser	38.831
Tiana	wake	laser	41.2616
Jasmine	wake	laser	35.4167
Huey	wake	baseline	34.6927
Dewey	wake	baseline	35.1351
Louie	wake	baseline	34.4563
Ariel	wake	baseline	32.8925
Cinderella	wake	baseline	39.6572
Tiana	wake	baseline	28.487
Jasmine	wake	baseline	33.6288
Huey	NREM	laser	16.8403
Dewey	NREM	laser	27.0833
Louie	NREM	laser	27.7199
Ariel	NREM	laser	33.7275
Cinderella	NREM	laser	34.4907
Tiana	NREM	laser	26.6204
Jasmine	NREM	laser	41.3773
Huey	NREM	baseline	53.7825
Dewey	NREM	baseline	53.019
Louie	NREM	baseline	56.4421
Ariel	NREM	baseline	59.9195
Cinderella	NREM	baseline	52.305
Tiana	NREM	baseline	63.357
Jasmine	NREM	baseline	55.7329
Huey	IS	laser	10.9375
Dewey	IS	laser	8.10811
Louie	IS	laser	8.44907
Ariel	IS	laser	12.1059
Cinderella	IS	laser	5.96065
Tiana	IS	laser	11.5741
Jasmine	IS	laser	5.72917
Huey	IS	baseline	5.91017
Dewey	IS	baseline	5.52041
Louie	IS	baseline	4.96454
Ariel	IS	baseline	5.00288
Cinderella	IS	baseline	3.487
Tiana	IS	baseline	4.96454
Jasmine	IS	baseline	5.08274

## Sheet: Supplementary_Figure_4e
mouse	band	interval	pwr
Huey	0.5 - 4 Hz	laser	0.663572
Dewey	0.5 - 4 Hz	laser	0.768032
Louie	0.5 - 4 Hz	laser	0.72782
Ariel	0.5 - 4 Hz	laser	0.767128
Cinderella	0.5 - 4 Hz	laser	0.812123
Tiana	0.5 - 4 Hz	laser	0.759326
Jasmine	0.5 - 4 Hz	laser	0.922023
Huey	0.5 - 4 Hz	baseline	1.06132
Dewey	0.5 - 4 Hz	baseline	1.04122
Louie	0.5 - 4 Hz	baseline	1.03188
Ariel	0.5 - 4 Hz	baseline	1.07972
Cinderella	0.5 - 4 Hz	baseline	1.00621
Tiana	0.5 - 4 Hz	baseline	1.11017
Jasmine	0.5 - 4 Hz	baseline	1.05087
Huey	6 - 10 Hz	laser	1.13149
Dewey	6 - 10 Hz	laser	0.995404
Louie	6 - 10 Hz	laser	1.12926
Ariel	6 - 10 Hz	laser	1.04917
Cinderella	6 - 10 Hz	laser	1.0778
Tiana	6 - 10 Hz	laser	1.06181
Jasmine	6 - 10 Hz	laser	0.985555
Huey	6 - 10 Hz	baseline	1.02746
Dewey	6 - 10 Hz	baseline	1.02018
Louie	6 - 10 Hz	baseline	0.978435
Ariel	6 - 10 Hz	baseline	1.00288
Cinderella	6 - 10 Hz	baseline	0.95744
Tiana	6 - 10 Hz	baseline	1.00344
Jasmine	6 - 10 Hz	baseline	0.983859
Huey	11 - 15 Hz	laser	0.890557
Dewey	11 - 15 Hz	laser	0.806228
Louie	11 - 15 Hz	laser	0.939804
Ariel	11 - 15 Hz	laser	0.894532
Cinderella	11 - 15 Hz	laser	0.82872
Tiana	11 - 15 Hz	laser	0.844686
Jasmine	11 - 15 Hz	laser	0.893753
Huey	11 - 15 Hz	baseline	1.02649
Dewey	11 - 15 Hz	baseline	1.03975
Louie	11 - 15 Hz	baseline	1.01844
Ariel	11 - 15 Hz	baseline	1.04112
Cinderella	11 - 15 Hz	baseline	1.00422
Tiana	11 - 15 Hz	baseline	1.09094
Jasmine	11 - 15 Hz	baseline	1.03161
Huey	55 - 99 Hz	laser	1.2824
Dewey	55 - 99 Hz	laser	1.15906
Louie	55 - 99 Hz	laser	1.2739
Ariel	55 - 99 Hz	laser	1.26905
Cinderella	55 - 99 Hz	laser	1.14
Tiana	55 - 99 Hz	laser	1.1255
Jasmine	55 - 99 Hz	laser	1.05639
Huey	55 - 99 Hz	baseline	0.943111
Dewey	55 - 99 Hz	baseline	0.988927
Louie	55 - 99 Hz	baseline	0.943051
Ariel	55 - 99 Hz	baseline	0.932354
Cinderella	55 - 99 Hz	baseline	0.94192
Tiana	55 - 99 Hz	baseline	0.925526
Jasmine	55 - 99 Hz	baseline	0.940934

## Sheet: Supplementary_Figure_4f
mouse	interval	IS->REM prob.
Huey	pre-laser	58.9286
Dewey	pre-laser	33.3333
Louie	pre-laser	29.1667
Ariel	pre-laser	37.5
Cinderella	pre-laser	63.3333
Tiana	pre-laser	26.7857
Jasmine	pre-laser	66.6667
Huey	laser	78.6765
Dewey	laser	65
Louie	laser	80.8081
Ariel	laser	84.1667
Cinderella	laser	76.1905
Tiana	laser	59.9359
Jasmine	laser	85.7143
Huey	post-laser	37.5
Dewey	post-laser	29.1667
Louie	post-laser	50
Ariel	post-laser	50
Cinderella	post-laser	25
Tiana	post-laser	50
Jasmine	post-laser	20

## Sheet: Supplementary_Figure_4g_left
mouse	transition	band	time	pwr
Huey	spontaneous	0.5 - 4 Hz	-40	1.47395
Huey	spontaneous	0.5 - 4 Hz	-37.5	1.42496
Huey	spontaneous	0.5 - 4 Hz	-35	1.24915
Huey	spontaneous	0.5 - 4 Hz	-32.5	1.39708
Huey	spontaneous	0.5 - 4 Hz	-30	1.53486
Huey	spontaneous	0.5 - 4 Hz	-27.5	1.21105
Huey	spontaneous	0.5 - 4 Hz	-25	1.22342
Huey	spontaneous	0.5 - 4 Hz	-22.5	1.16546
Huey	spontaneous	0.5 - 4 Hz	-20	1.15113
Huey	spontaneous	0.5 - 4 Hz	-17.5	1.00402
Huey	spontaneous	0.5 - 4 Hz	-15	0.967983
Huey	spontaneous	0.5 - 4 Hz	-12.5	1.00008
Huey	spontaneous	0.5 - 4 Hz	-10	1.10392
Huey	spontaneous	0.5 - 4 Hz	-7.5	0.923957
Huey	spontaneous	0.5 - 4 Hz	-5	0.666483
Huey	spontaneous	0.5 - 4 Hz	-2.5	0.621585
Huey	spontaneous	0.5 - 4 Hz	0	0.355584
Huey	spontaneous	0.5 - 4 Hz	2.5	0.37325
Huey	spontaneous	0.5 - 4 Hz	5	0.379249
Huey	spontaneous	0.5 - 4 Hz	7.5	0.408132
Huey	spontaneous	0.5 - 4 Hz	10	0.405947
Huey	spontaneous	0.5 - 4 Hz	12.5	0.364178
Huey	spontaneous	0.5 - 4 Hz	15	0.39673
Huey	spontaneous	0.5 - 4 Hz	17.5	0.360774
Huey	spontaneous	0.5 - 4 Hz	20	0.366254
Huey	spontaneous	0.5 - 4 Hz	22.5	0.323354
Huey	spontaneous	0.5 - 4 Hz	25	0.297108
Huey	spontaneous	0.5 - 4 Hz	27.5	0.472315
Huey	spontaneous	0.5 - 4 Hz	30	0.424956
Huey	spontaneous	0.5 - 4 Hz	32.5	0.437889
Huey	spontaneous	0.5 - 4 Hz	35	0.38975
Huey	spontaneous	0.5 - 4 Hz	37.5	0.317274
Huey	spontaneous	0.5 - 4 Hz	40	0.401453
Dewey	spontaneous	0.5 - 4 Hz	-40	1.36266
Dewey	spontaneous	0.5 - 4 Hz	-37.5	1.29455
Dewey	spontaneous	0.5 - 4 Hz	-35	1.0458
Dewey	spontaneous	0.5 - 4 Hz	-32.5	1.16268
Dewey	spontaneous	0.5 - 4 Hz	-30	1.20147
Dewey	spontaneous	0.5 - 4 Hz	-27.5	1.17515
Dewey	spontaneous	0.5 - 4 Hz	-25	1.42194
Dewey	spontaneous	0.5 - 4 Hz	-22.5	1.32263
Dewey	spontaneous	0.5 - 4 Hz	-20	1.20625
Dewey	spontaneous	0.5 - 4 Hz	-17.5	1.21623
Dewey	spontaneous	0.5 - 4 Hz	-15	1.03027
Dewey	spontaneous	0.5 - 4 Hz	-12.5	0.915951
Dewey	spontaneous	0.5 - 4 Hz	-10	1.02649
Dewey	spontaneous	0.5 - 4 Hz	-7.5	1.13403
Dewey	spontaneous	0.5 - 4 Hz	-5	0.950847
Dewey	spontaneous	0.5 - 4 Hz	-2.5	0.735647
Dewey	spontaneous	0.5 - 4 Hz	0	0.387807
Dewey	spontaneous	0.5 - 4 Hz	2.5	0.400708
Dewey	spontaneous	0.5 - 4 Hz	5	0.399329
Dewey	spontaneous	0.5 - 4 Hz	7.5	0.373007
Dewey	spontaneous	0.5 - 4 Hz	10	0.320715
Dewey	spontaneous	0.5 - 4 Hz	12.5	0.272478
Dewey	spontaneous	0.5 - 4 Hz	15	0.285713
Dewey	spontaneous	0.5 - 4 Hz	17.5	0.360589
Dewey	spontaneous	0.5 - 4 Hz	20	0.374656
Dewey	spontaneous	0.5 - 4 Hz	22.5	0.351463
Dewey	spontaneous	0.5 - 4 Hz	25	0.314744
Dewey	spontaneous	0.5 - 4 Hz	27.5	0.279908
Dewey	spontaneous	0.5 - 4 Hz	30	0.331967
Dewey	spontaneous	0.5 - 4 Hz	32.5	0.302062
Dewey	spontaneous	0.5 - 4 Hz	35	0.26636
Dewey	spontaneous	0.5 - 4 Hz	37.5	0.273151
Dewey	spontaneous	0.5 - 4 Hz	40	0.237196
Louie	spontaneous	0.5 - 4 Hz	-40	1.0407
Louie	spontaneous	0.5 - 4 Hz	-37.5	1.24117
Louie	spontaneous	0.5 - 4 Hz	-35	1.13506
Louie	spontaneous	0.5 - 4 Hz	-32.5	1.18911
Louie	spontaneous	0.5 - 4 Hz	-30	1.21661
Louie	spontaneous	0.5 - 4 Hz	-27.5	1.14644
Louie	spontaneous	0.5 - 4 Hz	-25	1.21952
Louie	spontaneous	0.5 - 4 Hz	-22.5	1.02941
Louie	spontaneous	0.5 - 4 Hz	-20	0.986214
Louie	spontaneous	0.5 - 4 Hz	-17.5	1.07664
Louie	spontaneous	0.5 - 4 Hz	-15	0.896595
Louie	spontaneous	0.5 - 4 Hz	-12.5	0.782361
Louie	spontaneous	0.5 - 4 Hz	-10	0.779868
Louie	spontaneous	0.5 - 4 Hz	-7.5	0.71526
Louie	spontaneous	0.5 - 4 Hz	-5	0.786434
Louie	spontaneous	0.5 - 4 Hz	-2.5	0.589273
Louie	spontaneous	0.5 - 4 Hz	0	0.393174
Louie	spontaneous	0.5 - 4 Hz	2.5	0.38258
Louie	spontaneous	0.5 - 4 Hz	5	0.48992
Louie	spontaneous	0.5 - 4 Hz	7.5	0.532303
Louie	spontaneous	0.5 - 4 Hz	10	0.461483
Louie	spontaneous	0.5 - 4 Hz	12.5	0.42495
Louie	spontaneous	0.5 - 4 Hz	15	0.436267
Louie	spontaneous	0.5 - 4 Hz	17.5	0.405845
Louie	spontaneous	0.5 - 4 Hz	20	0.379511
Louie	spontaneous	0.5 - 4 Hz	22.5	0.374437
Louie	spontaneous	0.5 - 4 Hz	25	0.38954
Louie	spontaneous	0.5 - 4 Hz	27.5	0.363132
Louie	spontaneous	0.5 - 4 Hz	30	0.418626
Louie	spontaneous	0.5 - 4 Hz	32.5	0.373494
Louie	spontaneous	0.5 - 4 Hz	35	0.326038
Louie	spontaneous	0.5 - 4 Hz	37.5	0.289729
Louie	spontaneous	0.5 - 4 Hz	40	0.344767
Ariel	spontaneous	0.5 - 4 Hz	-40	1.13858
Ariel	spontaneous	0.5 - 4 Hz	-37.5	1.12635
Ariel	spontaneous	0.5 - 4 Hz	-35	1.09283
Ariel	spontaneous	0.5 - 4 Hz	-32.5	1.00192
Ariel	spontaneous	0.5 - 4 Hz	-30	1.25405
Ariel	spontaneous	0.5 - 4 Hz	-27.5	1.11714
Ariel	spontaneous	0.5 - 4 Hz	-25	0.9397
Ariel	spontaneous	0.5 - 4 Hz	-22.5	1.01754
Ariel	spontaneous	0.5 - 4 Hz	-20	0.989198
Ariel	spontaneous	0.5 - 4 Hz	-17.5	1.0272
Ariel	spontaneous	0.5 - 4 Hz	-15	0.903668
Ariel	spontaneous	0.5 - 4 Hz	-12.5	0.750954
Ariel	spontaneous	0.5 - 4 Hz	-10	0.540904
Ariel	spontaneous	0.5 - 4 Hz	-7.5	0.622906
Ariel	spontaneous	0.5 - 4 Hz	-5	0.623914
Ariel	spontaneous	0.5 - 4 Hz	-2.5	0.518907
Ariel	spontaneous	0.5 - 4 Hz	0	0.306308
Ariel	spontaneous	0.5 - 4 Hz	2.5	0.276476
Ariel	spontaneous	0.5 - 4 Hz	5	0.427666
Ariel	spontaneous	0.5 - 4 Hz	7.5	0.350085
Ariel	spontaneous	0.5 - 4 Hz	10	0.486083
Ariel	spontaneous	0.5 - 4 Hz	12.5	0.404018
Ariel	spontaneous	0.5 - 4 Hz	15	0.266076
Ariel	spontaneous	0.5 - 4 Hz	17.5	0.218295
Ariel	spontaneous	0.5 - 4 Hz	20	0.249365
Ariel	spontaneous	0.5 - 4 Hz	22.5	0.293517
Ariel	spontaneous	0.5 - 4 Hz	25	0.27266
Ariel	spontaneous	0.5 - 4 Hz	27.5	0.288519
Ariel	spontaneous	0.5 - 4 Hz	30	0.355229
Ariel	spontaneous	0.5 - 4 Hz	32.5	0.372296
Ariel	spontaneous	0.5 - 4 Hz	35	0.340775
Ariel	spontaneous	0.5 - 4 Hz	37.5	0.369049
Ariel	spontaneous	0.5 - 4 Hz	40	0.343283
Cinderella	spontaneous	0.5 - 4 Hz	-40	1.23062
Cinderella	spontaneous	0.5 - 4 Hz	-37.5	1.15832
Cinderella	spontaneous	0.5 - 4 Hz	-35	1.25515
Cinderella	spontaneous	0.5 - 4 Hz	-32.5	1.45603
Cinderella	spontaneous	0.5 - 4 Hz	-30	1.41514
Cinderella	spontaneous	0.5 - 4 Hz	-27.5	1.10271
Cinderella	spontaneous	0.5 - 4 Hz	-25	1.2854
Cinderella	spontaneous	0.5 - 4 Hz	-22.5	1.27763
Cinderella	spontaneous	0.5 - 4 Hz	-20	1.14178
Cinderella	spontaneous	0.5 - 4 Hz	-17.5	1.07343
Cinderella	spontaneous	0.5 - 4 Hz	-15	0.969625
Cinderella	spontaneous	0.5 - 4 Hz	-12.5	0.897144
Cinderella	spontaneous	0.5 - 4 Hz	-10	0.852248
Cinderella	spontaneous	0.5 - 4 Hz	-7.5	0.802525
Cinderella	spontaneous	0.5 - 4 Hz	-5	0.785174
Cinderella	spontaneous	0.5 - 4 Hz	-2.5	0.602439
Cinderella	spontaneous	0.5 - 4 Hz	0	0.381732
Cinderella	spontaneous	0.5 - 4 Hz	2.5	0.377318
Cinderella	spontaneous	0.5 - 4 Hz	5	0.409481
Cinderella	spontaneous	0.5 - 4 Hz	7.5	0.394041
Cinderella	spontaneous	0.5 - 4 Hz	10	0.418514
Cinderella	spontaneous	0.5 - 4 Hz	12.5	0.440232
Cinderella	spontaneous	0.5 - 4 Hz	15	0.352513
Cinderella	spontaneous	0.5 - 4 Hz	17.5	0.313662
Cinderella	spontaneous	0.5 - 4 Hz	20	0.290573
Cinderella	spontaneous	0.5 - 4 Hz	22.5	0.318075
Cinderella	spontaneous	0.5 - 4 Hz	25	0.33946
Cinderella	spontaneous	0.5 - 4 Hz	27.5	0.371239
Cinderella	spontaneous	0.5 - 4 Hz	30	0.323831
Cinderella	spontaneous	0.5 - 4 Hz	32.5	0.31537
Cinderella	spontaneous	0.5 - 4 Hz	35	0.310872
Cinderella	spontaneous	0.5 - 4 Hz	37.5	0.303849
Cinderella	spontaneous	0.5 - 4 Hz	40	0.326717
Tiana	spontaneous	0.5 - 4 Hz	-40	1.41303
Tiana	spontaneous	0.5 - 4 Hz	-37.5	1.48068
Tiana	spontaneous	0.5 - 4 Hz	-35	1.41959
Tiana	spontaneous	0.5 - 4 Hz	-32.5	1.27525
Tiana	spontaneous	0.5 - 4 Hz	-30	1.17873
Tiana	spontaneous	0.5 - 4 Hz	-27.5	1.31977
Tiana	spontaneous	0.5 - 4 Hz	-25	1.55599
Tiana	spontaneous	0.5 - 4 Hz	-22.5	1.5115
Tiana	spontaneous	0.5 - 4 Hz	-20	1.40636
Tiana	spontaneous	0.5 - 4 Hz	-17.5	1.17166
Tiana	spontaneous	0.5 - 4 Hz	-15	1.10529
Tiana	spontaneous	0.5 - 4 Hz	-12.5	1.26152
Tiana	spontaneous	0.5 - 4 Hz	-10	1.65397
Tiana	spontaneous	0.5 - 4 Hz	-7.5	1.32696
Tiana	spontaneous	0.5 - 4 Hz	-5	0.946976
Tiana	spontaneous	0.5 - 4 Hz	-2.5	0.764634
Tiana	spontaneous	0.5 - 4 Hz	0	0.375953
Tiana	spontaneous	0.5 - 4 Hz	2.5	0.336047
Tiana	spontaneous	0.5 - 4 Hz	5	0.37511
Tiana	spontaneous	0.5 - 4 Hz	7.5	0.39281
Tiana	spontaneous	0.5 - 4 Hz	10	0.33089
Tiana	spontaneous	0.5 - 4 Hz	12.5	0.28781
Tiana	spontaneous	0.5 - 4 Hz	15	0.262756
Tiana	spontaneous	0.5 - 4 Hz	17.5	0.262522
Tiana	spontaneous	0.5 - 4 Hz	20	0.235938
Tiana	spontaneous	0.5 - 4 Hz	22.5	0.226111
Tiana	spontaneous	0.5 - 4 Hz	25	0.25778
Tiana	spontaneous	0.5 - 4 Hz	27.5	0.322578
Tiana	spontaneous	0.5 - 4 Hz	30	0.302863
Tiana	spontaneous	0.5 - 4 Hz	32.5	0.275624
Tiana	spontaneous	0.5 - 4 Hz	35	0.367561
Tiana	spontaneous	0.5 - 4 Hz	37.5	0.51218
Tiana	spontaneous	0.5 - 4 Hz	40	0.373121
Jasmine	spontaneous	0.5 - 4 Hz	-40	1.32468
Jasmine	spontaneous	0.5 - 4 Hz	-37.5	1.34681
Jasmine	spontaneous	0.5 - 4 Hz	-35	1.38055
Jasmine	spontaneous	0.5 - 4 Hz	-32.5	1.35703
Jasmine	spontaneous	0.5 - 4 Hz	-30	1.30269
Jasmine	spontaneous	0.5 - 4 Hz	-27.5	1.28667
Jasmine	spontaneous	0.5 - 4 Hz	-25	1.2203
Jasmine	spontaneous	0.5 - 4 Hz	-22.5	1.13654
Jasmine	spontaneous	0.5 - 4 Hz	-20	1.03368
Jasmine	spontaneous	0.5 - 4 Hz	-17.5	0.859658
Jasmine	spontaneous	0.5 - 4 Hz	-15	0.913498
Jasmine	spontaneous	0.5 - 4 Hz	-12.5	0.828241
Jasmine	spontaneous	0.5 - 4 Hz	-10	0.62751
Jasmine	spontaneous	0.5 - 4 Hz	-7.5	0.669419
Jasmine	spontaneous	0.5 - 4 Hz	-5	0.644118
Jasmine	spontaneous	0.5 - 4 Hz	-2.5	0.528765
Jasmine	spontaneous	0.5 - 4 Hz	0	0.332388
Jasmine	spontaneous	0.5 - 4 Hz	2.5	0.286819
Jasmine	spontaneous	0.5 - 4 Hz	5	0.306464
Jasmine	spontaneous	0.5 - 4 Hz	7.5	0.348742
Jasmine	spontaneous	0.5 - 4 Hz	10	0.330029
Jasmine	spontaneous	0.5 - 4 Hz	12.5	0.271614
Jasmine	spontaneous	0.5 - 4 Hz	15	0.301306
Jasmine	spontaneous	0.5 - 4 Hz	17.5	0.299557
Jasmine	spontaneous	0.5 - 4 Hz	20	0.27992
Jasmine	spontaneous	0.5 - 4 Hz	22.5	0.27256
Jasmine	spontaneous	0.5 - 4 Hz	25	0.243431
Jasmine	spontaneous	0.5 - 4 Hz	27.5	0.250766
Jasmine	spontaneous	0.5 - 4 Hz	30	0.256933
Jasmine	spontaneous	0.5 - 4 Hz	32.5	0.24957
Jasmine	spontaneous	0.5 - 4 Hz	35	0.274989
Jasmine	spontaneous	0.5 - 4 Hz	37.5	0.252432
Jasmine	spontaneous	0.5 - 4 Hz	40	0.258352
Huey	spontaneous	6 - 10 Hz	-40	1.1887
Huey	spontaneous	6 - 10 Hz	-37.5	1.25437
Huey	spontaneous	6 - 10 Hz	-35	1.13098
Huey	spontaneous	6 - 10 Hz	-32.5	1.425
Huey	spontaneous	6 - 10 Hz	-30	1.30063
Huey	spontaneous	6 - 10 Hz	-27.5	1.31287
Huey	spontaneous	6 - 10 Hz	-25	1.30147
Huey	spontaneous	6 - 10 Hz	-22.5	1.54728
Huey	spontaneous	6 - 10 Hz	-20	1.50853
Huey	spontaneous	6 - 10 Hz	-17.5	1.61789
Huey	spontaneous	6 - 10 Hz	-15	1.51532
Huey	spontaneous	6 - 10 Hz	-12.5	1.62067
Huey	spontaneous	6 - 10 Hz	-10	1.44091
Huey	spontaneous	6 - 10 Hz	-7.5	1.51983
Huey	spontaneous	6 - 10 Hz	-5	1.47004
Huey	spontaneous	6 - 10 Hz	-2.5	1.61367
Huey	spontaneous	6 - 10 Hz	0	1.41727
Huey	spontaneous	6 - 10 Hz	2.5	1.48105
Huey	spontaneous	6 - 10 Hz	5	1.71697
Huey	spontaneous	6 - 10 Hz	7.5	1.73979
Huey	spontaneous	6 - 10 Hz	10	1.75647
Huey	spontaneous	6 - 10 Hz	12.5	1.81566
Huey	spontaneous	6 - 10 Hz	15	2.05099
Huey	spontaneous	6 - 10 Hz	17.5	2.26259
Huey	spontaneous	6 - 10 Hz	20	2.2191
Huey	spontaneous	6 - 10 Hz	22.5	2.23081
Huey	spontaneous	6 - 10 Hz	25	1.90098
Huey	spontaneous	6 - 10 Hz	27.5	1.99294
Huey	spontaneous	6 - 10 Hz	30	1.82489
Huey	spontaneous	6 - 10 Hz	32.5	1.67883
Huey	spontaneous	6 - 10 Hz	35	1.70917
Huey	spontaneous	6 - 10 Hz	37.5	1.8496
Huey	spontaneous	6 - 10 Hz	40	2.02531
Dewey	spontaneous	6 - 10 Hz	-40	1.14685
Dewey	spontaneous	6 - 10 Hz	-37.5	1.04482
Dewey	spontaneous	6 - 10 Hz	-35	1.12607
Dewey	spontaneous	6 - 10 Hz	-32.5	1.30155
Dewey	spontaneous	6 - 10 Hz	-30	1.27211
Dewey	spontaneous	6 - 10 Hz	-27.5	1.46038
Dewey	spontaneous	6 - 10 Hz	-25	1.38668
Dewey	spontaneous	6 - 10 Hz	-22.5	1.42638
Dewey	spontaneous	6 - 10 Hz	-20	1.33004
Dewey	spontaneous	6 - 10 Hz	-17.5	1.41641
Dewey	spontaneous	6 - 10 Hz	-15	1.55032
Dewey	spontaneous	6 - 10 Hz	-12.5	1.61779
Dewey	spontaneous	6 - 10 Hz	-10	1.65629
Dewey	spontaneous	6 - 10 Hz	-7.5	1.49839
Dewey	spontaneous	6 - 10 Hz	-5	1.79852
Dewey	spontaneous	6 - 10 Hz	-2.5	1.5709
Dewey	spontaneous	6 - 10 Hz	0	1.40204
Dewey	spontaneous	6 - 10 Hz	2.5	1.45726
Dewey	spontaneous	6 - 10 Hz	5	1.33518
Dewey	spontaneous	6 - 10 Hz	7.5	1.42028
Dewey	spontaneous	6 - 10 Hz	10	1.40177
Dewey	spontaneous	6 - 10 Hz	12.5	1.44968
Dewey	spontaneous	6 - 10 Hz	15	1.4961
Dewey	spontaneous	6 - 10 Hz	17.5	1.50246
Dewey	spontaneous	6 - 10 Hz	20	1.39276
Dewey	spontaneous	6 - 10 Hz	22.5	1.40723
Dewey	spontaneous	6 - 10 Hz	25	1.34021
Dewey	spontaneous	6 - 10 Hz	27.5	1.57442
Dewey	spontaneous	6 - 10 Hz	30	1.53228
Dewey	spontaneous	6 - 10 Hz	32.5	1.40043
Dewey	spontaneous	6 - 10 Hz	35	1.36365
Dewey	spontaneous	6 - 10 Hz	37.5	1.50342
Dewey	spontaneous	6 - 10 Hz	40	1.62058
Louie	spontaneous	6 - 10 Hz	-40	1.28514
Louie	spontaneous	6 - 10 Hz	-37.5	1.16928
Louie	spontaneous	6 - 10 Hz	-35	1.15688
Louie	spontaneous	6 - 10 Hz	-32.5	1.35761
Louie	spontaneous	6 - 10 Hz	-30	1.39322
Louie	spontaneous	6 - 10 Hz	-27.5	1.32391
Louie	spontaneous	6 - 10 Hz	-25	1.36422
Louie	spontaneous	6 - 10 Hz	-22.5	1.51335
Louie	spontaneous	6 - 10 Hz	-20	1.47882
Louie	spontaneous	6 - 10 Hz	-17.5	1.32476
Louie	spontaneous	6 - 10 Hz	-15	1.43443
Louie	spontaneous	6 - 10 Hz	-12.5	1.53431
Louie	spontaneous	6 - 10 Hz	-10	1.85568
Louie	spontaneous	6 - 10 Hz	-7.5	1.85485
Louie	spontaneous	6 - 10 Hz	-5	1.78991
Louie	spontaneous	6 - 10 Hz	-2.5	1.64687
Louie	spontaneous	6 - 10 Hz	0	1.63692
Louie	spontaneous	6 - 10 Hz	2.5	1.62476
Louie	spontaneous	6 - 10 Hz	5	1.58972
Louie	spontaneous	6 - 10 Hz	7.5	1.74505
Louie	spontaneous	6 - 10 Hz	10	1.69609
Louie	spontaneous	6 - 10 Hz	12.5	1.75552
Louie	spontaneous	6 - 10 Hz	15	1.58716
Louie	spontaneous	6 - 10 Hz	17.5	1.74089
Louie	spontaneous	6 - 10 Hz	20	2.00774
Louie	spontaneous	6 - 10 Hz	22.5	2.03704
Louie	spontaneous	6 - 10 Hz	25	2.15699
Louie	spontaneous	6 - 10 Hz	27.5	2.06135
Louie	spontaneous	6 - 10 Hz	30	2.07101
Louie	spontaneous	6 - 10 Hz	32.5	2.05779
Louie	spontaneous	6 - 10 Hz	35	2.14631
Louie	spontaneous	6 - 10 Hz	37.5	2.01905
Louie	spontaneous	6 - 10 Hz	40	2.0182
Ariel	spontaneous	6 - 10 Hz	-40	1.42668
Ariel	spontaneous	6 - 10 Hz	-37.5	1.17766
Ariel	spontaneous	6 - 10 Hz	-35	1.47712
Ariel	spontaneous	6 - 10 Hz	-32.5	1.91698
Ariel	spontaneous	6 - 10 Hz	-30	1.64299
Ariel	spontaneous	6 - 10 Hz	-27.5	1.31812
Ariel	spontaneous	6 - 10 Hz	-25	1.32425
Ariel	spontaneous	6 - 10 Hz	-22.5	1.74155
Ariel	spontaneous	6 - 10 Hz	-20	2.05006
Ariel	spontaneous	6 - 10 Hz	-17.5	1.57054
Ariel	spontaneous	6 - 10 Hz	-15	1.74485
Ariel	spontaneous	6 - 10 Hz	-12.5	1.32943
Ariel	spontaneous	6 - 10 Hz	-10	1.52249
Ariel	spontaneous	6 - 10 Hz	-7.5	1.30597
Ariel	spontaneous	6 - 10 Hz	-5	1.05249
Ariel	spontaneous	6 - 10 Hz	-2.5	0.919968
Ariel	spontaneous	6 - 10 Hz	0	1.05362
Ariel	spontaneous	6 - 10 Hz	2.5	1.14688
Ariel	spontaneous	6 - 10 Hz	5	1.33685
Ariel	spontaneous	6 - 10 Hz	7.5	1.3926
Ariel	spontaneous	6 - 10 Hz	10	1.19139
Ariel	spontaneous	6 - 10 Hz	12.5	1.09025
Ariel	spontaneous	6 - 10 Hz	15	1.08033
Ariel	spontaneous	6 - 10 Hz	17.5	1.19102
Ariel	spontaneous	6 - 10 Hz	20	1.16312
Ariel	spontaneous	6 - 10 Hz	22.5	1.21444
Ariel	spontaneous	6 - 10 Hz	25	1.18081
Ariel	spontaneous	6 - 10 Hz	27.5	1.11223
Ariel	spontaneous	6 - 10 Hz	30	1.19144
Ariel	spontaneous	6 - 10 Hz	32.5	0.97623
Ariel	spontaneous	6 - 10 Hz	35	0.911465
Ariel	spontaneous	6 - 10 Hz	37.5	1.10856
Ariel	spontaneous	6 - 10 Hz	40	1.14193
Cinderella	spontaneous	6 - 10 Hz	-40	1.27564
Cinderella	spontaneous	6 - 10 Hz	-37.5	1.15188
Cinderella	spontaneous	6 - 10 Hz	-35	1.19817
Cinderella	spontaneous	6 - 10 Hz	-32.5	1.07217
Cinderella	spontaneous	6 - 10 Hz	-30	1.15839
Cinderella	spontaneous	6 - 10 Hz	-27.5	1.14398
Cinderella	spontaneous	6 - 10 Hz	-25	1.19503
Cinderella	spontaneous	6 - 10 Hz	-22.5	1.29389
Cinderella	spontaneous	6 - 10 Hz	-20	1.32552
Cinderella	spontaneous	6 - 10 Hz	-17.5	1.32335
Cinderella	spontaneous	6 - 10 Hz	-15	1.30729
Cinderella	spontaneous	6 - 10 Hz	-12.5	1.535
Cinderella	spontaneous	6 - 10 Hz	-10	1.55658
Cinderella	spontaneous	6 - 10 Hz	-7.5	1.47662
Cinderella	spontaneous	6 - 10 Hz	-5	1.5779
Cinderella	spontaneous	6 - 10 Hz	-2.5	1.51687
Cinderella	spontaneous	6 - 10 Hz	0	1.42155
Cinderella	spontaneous	6 - 10 Hz	2.5	1.4038
Cinderella	spontaneous	6 - 10 Hz	5	1.539
Cinderella	spontaneous	6 - 10 Hz	7.5	1.67845
Cinderella	spontaneous	6 - 10 Hz	10	1.56179
Cinderella	spontaneous	6 - 10 Hz	12.5	1.581
Cinderella	spontaneous	6 - 10 Hz	15	1.71228
Cinderella	spontaneous	6 - 10 Hz	17.5	1.59663
Cinderella	spontaneous	6 - 10 Hz	20	1.83446
Cinderella	spontaneous	6 - 10 Hz	22.5	1.85266
Cinderella	spontaneous	6 - 10 Hz	25	1.70789
Cinderella	spontaneous	6 - 10 Hz	27.5	1.50842
Cinderella	spontaneous	6 - 10 Hz	30	1.6445
Cinderella	spontaneous	6 - 10 Hz	32.5	1.76553
Cinderella	spontaneous	6 - 10 Hz	35	1.66965
Cinderella	spontaneous	6 - 10 Hz	37.5	1.54954
Cinderella	spontaneous	6 - 10 Hz	40	1.55819
Tiana	spontaneous	6 - 10 Hz	-40	0.990346
Tiana	spontaneous	6 - 10 Hz	-37.5	1.00218
Tiana	spontaneous	6 - 10 Hz	-35	1.01766
Tiana	spontaneous	6 - 10 Hz	-32.5	1.22628
Tiana	spontaneous	6 - 10 Hz	-30	1.1839
Tiana	spontaneous	6 - 10 Hz	-27.5	1.04965
Tiana	spontaneous	6 - 10 Hz	-25	1.22017
Tiana	spontaneous	6 - 10 Hz	-22.5	1.43941
Tiana	spontaneous	6 - 10 Hz	-20	1.41052
Tiana	spontaneous	6 - 10 Hz	-17.5	1.35458
Tiana	spontaneous	6 - 10 Hz	-15	1.41631
Tiana	spontaneous	6 - 10 Hz	-12.5	1.13006
Tiana	spontaneous	6 - 10 Hz	-10	1.28574
Tiana	spontaneous	6 - 10 Hz	-7.5	1.31276
Tiana	spontaneous	6 - 10 Hz	-5	1.48631
Tiana	spontaneous	6 - 10 Hz	-2.5	1.44236
Tiana	spontaneous	6 - 10 Hz	0	1.52481
Tiana	spontaneous	6 - 10 Hz	2.5	1.53573
Tiana	spontaneous	6 - 10 Hz	5	1.47988
Tiana	spontaneous	6 - 10 Hz	7.5	1.64727
Tiana	spontaneous	6 - 10 Hz	10	1.60466
Tiana	spontaneous	6 - 10 Hz	12.5	1.73939
Tiana	spontaneous	6 - 10 Hz	15	1.95817
Tiana	spontaneous	6 - 10 Hz	17.5	1.94269
Tiana	spontaneous	6 - 10 Hz	20	2.14853
Tiana	spontaneous	6 - 10 Hz	22.5	1.98629
Tiana	spontaneous	6 - 10 Hz	25	1.54562
Tiana	spontaneous	6 - 10 Hz	27.5	1.39606
Tiana	spontaneous	6 - 10 Hz	30	1.7891
Tiana	spontaneous	6 - 10 Hz	32.5	1.76565
Tiana	spontaneous	6 - 10 Hz	35	1.49858
Tiana	spontaneous	6 - 10 Hz	37.5	1.37767
Tiana	spontaneous	6 - 10 Hz	40	1.36545
Jasmine	spontaneous	6 - 10 Hz	-40	1.12929
Jasmine	spontaneous	6 - 10 Hz	-37.5	1.34059
Jasmine	spontaneous	6 - 10 Hz	-35	1.34289
Jasmine	spontaneous	6 - 10 Hz	-32.5	1.451
Jasmine	spontaneous	6 - 10 Hz	-30	1.44838
Jasmine	spontaneous	6 - 10 Hz	-27.5	1.42589
Jasmine	spontaneous	6 - 10 Hz	-25	1.39589
Jasmine	spontaneous	6 - 10 Hz	-22.5	1.47796
Jasmine	spontaneous	6 - 10 Hz	-20	1.51017
Jasmine	spontaneous	6 - 10 Hz	-17.5	1.41693
Jasmine	spontaneous	6 - 10 Hz	-15	1.29043
Jasmine	spontaneous	6 - 10 Hz	-12.5	1.50351
Jasmine	spontaneous	6 - 10 Hz	-10	1.40536
Jasmine	spontaneous	6 - 10 Hz	-7.5	1.3118
Jasmine	spontaneous	6 - 10 Hz	-5	1.29703
Jasmine	spontaneous	6 - 10 Hz	-2.5	1.37309
Jasmine	spontaneous	6 - 10 Hz	0	1.42427
Jasmine	spontaneous	6 - 10 Hz	2.5	1.58778
Jasmine	spontaneous	6 - 10 Hz	5	1.60756
Jasmine	spontaneous	6 - 10 Hz	7.5	1.48688
Jasmine	spontaneous	6 - 10 Hz	10	1.61092
Jasmine	spontaneous	6 - 10 Hz	12.5	1.78108
Jasmine	spontaneous	6 - 10 Hz	15	1.58339
Jasmine	spontaneous	6 - 10 Hz	17.5	1.36623
Jasmine	spontaneous	6 - 10 Hz	20	1.43924
Jasmine	spontaneous	6 - 10 Hz	22.5	1.59811
Jasmine	spontaneous	6 - 10 Hz	25	1.7494
Jasmine	spontaneous	6 - 10 Hz	27.5	1.77878
Jasmine	spontaneous	6 - 10 Hz	30	1.67637
Jasmine	spontaneous	6 - 10 Hz	32.5	1.59422
Jasmine	spontaneous	6 - 10 Hz	35	1.49917
Jasmine	spontaneous	6 - 10 Hz	37.5	1.50544
Jasmine	spontaneous	6 - 10 Hz	40	1.57395
Huey	spontaneous	11 - 15 Hz	-40	1.46335
Huey	spontaneous	11 - 15 Hz	-37.5	1.50966
Huey	spontaneous	11 - 15 Hz	-35	1.58953
Huey	spontaneous	11 - 15 Hz	-32.5	1.67457
Huey	spontaneous	11 - 15 Hz	-30	1.81075
Huey	spontaneous	11 - 15 Hz	-27.5	1.57807
Huey	spontaneous	11 - 15 Hz	-25	1.58451
Huey	spontaneous	11 - 15 Hz	-22.5	1.5122
Huey	spontaneous	11 - 15 Hz	-20	1.54441
Huey	spontaneous	11 - 15 Hz	-17.5	1.52114
Huey	spontaneous	11 - 15 Hz	-15	1.36391
Huey	spontaneous	11 - 15 Hz	-12.5	1.56085
Huey	spontaneous	11 - 15 Hz	-10	1.47312
Huey	spontaneous	11 - 15 Hz	-7.5	1.24786
Huey	spontaneous	11 - 15 Hz	-5	0.989055
Huey	spontaneous	11 - 15 Hz	-2.5	0.87218
Huey	spontaneous	11 - 15 Hz	0	0.587169
Huey	spontaneous	11 - 15 Hz	2.5	0.580506
Huey	spontaneous	11 - 15 Hz	5	0.701953
Huey	spontaneous	11 - 15 Hz	7.5	0.893296
Huey	spontaneous	11 - 15 Hz	10	0.735456
Huey	spontaneous	11 - 15 Hz	12.5	0.800301
Huey	spontaneous	11 - 15 Hz	15	0.681671
Huey	spontaneous	11 - 15 Hz	17.5	0.767979
Huey	spontaneous	11 - 15 Hz	20	0.776354
Huey	spontaneous	11 - 15 Hz	22.5	0.659903
Huey	spontaneous	11 - 15 Hz	25	0.79944
Huey	spontaneous	11 - 15 Hz	27.5	0.816766
Huey	spontaneous	11 - 15 Hz	30	0.821322
Huey	spontaneous	11 - 15 Hz	32.5	0.78103
Huey	spontaneous	11 - 15 Hz	35	0.939911
Huey	spontaneous	11 - 15 Hz	37.5	1.00747
Huey	spontaneous	11 - 15 Hz	40	1.19188
Dewey	spontaneous	11 - 15 Hz	-40	1.32546
Dewey	spontaneous	11 - 15 Hz	-37.5	1.32451
Dewey	spontaneous	11 - 15 Hz	-35	1.88483
Dewey	spontaneous	11 - 15 Hz	-32.5	1.82163
Dewey	spontaneous	11 - 15 Hz	-30	1.3235
Dewey	spontaneous	11 - 15 Hz	-27.5	1.46923
Dewey	spontaneous	11 - 15 Hz	-25	1.61678
Dewey	spontaneous	11 - 15 Hz	-22.5	1.81933
Dewey	spontaneous	11 - 15 Hz	-20	1.84968
Dewey	spontaneous	11 - 15 Hz	-17.5	1.82776
Dewey	spontaneous	11 - 15 Hz	-15	1.75295
Dewey	spontaneous	11 - 15 Hz	-12.5	1.84884
Dewey	spontaneous	11 - 15 Hz	-10	1.45312
Dewey	spontaneous	11 - 15 Hz	-7.5	1.36792
Dewey	spontaneous	11 - 15 Hz	-5	1.58385
Dewey	spontaneous	11 - 15 Hz	-2.5	1.10214
Dewey	spontaneous	11 - 15 Hz	0	0.747292
Dewey	spontaneous	11 - 15 Hz	2.5	0.759149
Dewey	spontaneous	11 - 15 Hz	5	0.734471
Dewey	spontaneous	11 - 15 Hz	7.5	0.609356
Dewey	spontaneous	11 - 15 Hz	10	0.698806
Dewey	spontaneous	11 - 15 Hz	12.5	0.487925
Dewey	spontaneous	11 - 15 Hz	15	0.566542
Dewey	spontaneous	11 - 15 Hz	17.5	0.705265
Dewey	spontaneous	11 - 15 Hz	20	0.661698
Dewey	spontaneous	11 - 15 Hz	22.5	0.882914
Dewey	spontaneous	11 - 15 Hz	25	1.05088
Dewey	spontaneous	11 - 15 Hz	27.5	0.887172
Dewey	spontaneous	11 - 15 Hz	30	0.839509
Dewey	spontaneous	11 - 15 Hz	32.5	0.880085
Dewey	spontaneous	11 - 15 Hz	35	0.673606
Dewey	spontaneous	11 - 15 Hz	37.5	0.718691
Dewey	spontaneous	11 - 15 Hz	40	0.666885
Louie	spontaneous	11 - 15 Hz	-40	1.85059
Louie	spontaneous	11 - 15 Hz	-37.5	1.59741
Louie	spontaneous	11 - 15 Hz	-35	1.7206
Louie	spontaneous	11 - 15 Hz	-32.5	1.58302
Louie	spontaneous	11 - 15 Hz	-30	1.57451
Louie	spontaneous	11 - 15 Hz	-27.5	1.5548
Louie	spontaneous	11 - 15 Hz	-25	1.56922
Louie	spontaneous	11 - 15 Hz	-22.5	2.01416
Louie	spontaneous	11 - 15 Hz	-20	1.90078
Louie	spontaneous	11 - 15 Hz	-17.5	1.36655
Louie	spontaneous	11 - 15 Hz	-15	1.51717
Louie	spontaneous	11 - 15 Hz	-12.5	1.68271
Louie	spontaneous	11 - 15 Hz	-10	1.55005
Louie	spontaneous	11 - 15 Hz	-7.5	1.41108
Louie	spontaneous	11 - 15 Hz	-5	1.44531
Louie	spontaneous	11 - 15 Hz	-2.5	1.03683
Louie	spontaneous	11 - 15 Hz	0	0.741247
Louie	spontaneous	11 - 15 Hz	2.5	0.755026
Louie	spontaneous	11 - 15 Hz	5	0.893181
Louie	spontaneous	11 - 15 Hz	7.5	0.913862
Louie	spontaneous	11 - 15 Hz	10	0.971825
Louie	spontaneous	11 - 15 Hz	12.5	1.18059
Louie	spontaneous	11 - 15 Hz	15	0.919821
Louie	spontaneous	11 - 15 Hz	17.5	0.947883
Louie	spontaneous	11 - 15 Hz	20	1.0484
Louie	spontaneous	11 - 15 Hz	22.5	1.07392
Louie	spontaneous	11 - 15 Hz	25	1.10947
Louie	spontaneous	11 - 15 Hz	27.5	1.01195
Louie	spontaneous	11 - 15 Hz	30	1.9394
Louie	spontaneous	11 - 15 Hz	32.5	1.99069
Louie	spontaneous	11 - 15 Hz	35	1.06225
Louie	spontaneous	11 - 15 Hz	37.5	1.10825
Louie	spontaneous	11 - 15 Hz	40	1.35174
Ariel	spontaneous	11 - 15 Hz	-40	1.84408
Ariel	spontaneous	11 - 15 Hz	-37.5	1.68318
Ariel	spontaneous	11 - 15 Hz	-35	1.83834
Ariel	spontaneous	11 - 15 Hz	-32.5	1.66587
Ariel	spontaneous	11 - 15 Hz	-30	1.92214
Ariel	spontaneous	11 - 15 Hz	-27.5	1.72353
Ariel	spontaneous	11 - 15 Hz	-25	2.06326
Ariel	spontaneous	11 - 15 Hz	-22.5	2.11563
Ariel	spontaneous	11 - 15 Hz	-20	1.48696
Ariel	spontaneous	11 - 15 Hz	-17.5	1.64357
Ariel	spontaneous	11 - 15 Hz	-15	1.68148
Ariel	spontaneous	11 - 15 Hz	-12.5	1.12796
Ariel	spontaneous	11 - 15 Hz	-10	1.23143
Ariel	spontaneous	11 - 15 Hz	-7.5	1.05186
Ariel	spontaneous	11 - 15 Hz	-5	0.948498
Ariel	spontaneous	11 - 15 Hz	-2.5	0.708415
Ariel	spontaneous	11 - 15 Hz	0	0.673656
Ariel	spontaneous	11 - 15 Hz	2.5	0.693319
Ariel	spontaneous	11 - 15 Hz	5	0.721578
Ariel	spontaneous	11 - 15 Hz	7.5	0.825902
Ariel	spontaneous	11 - 15 Hz	10	0.656313
Ariel	spontaneous	11 - 15 Hz	12.5	0.552978
Ariel	spontaneous	11 - 15 Hz	15	0.328213
Ariel	spontaneous	11 - 15 Hz	17.5	0.399785
Ariel	spontaneous	11 - 15 Hz	20	0.496565
Ariel	spontaneous	11 - 15 Hz	22.5	0.435044
Ariel	spontaneous	11 - 15 Hz	25	0.490928
Ariel	spontaneous	11 - 15 Hz	27.5	0.56051
Ariel	spontaneous	11 - 15 Hz	30	0.520166
Ariel	spontaneous	11 - 15 Hz	32.5	0.520427
Ariel	spontaneous	11 - 15 Hz	35	0.690848
Ariel	spontaneous	11 - 15 Hz	37.5	0.931329
Ariel	spontaneous	11 - 15 Hz	40	1.32964
Cinderella	spontaneous	11 - 15 Hz	-40	1.24167
Cinderella	spontaneous	11 - 15 Hz	-37.5	1.37035
Cinderella	spontaneous	11 - 15 Hz	-35	1.37781
Cinderella	spontaneous	11 - 15 Hz	-32.5	1.40245
Cinderella	spontaneous	11 - 15 Hz	-30	1.62001
Cinderella	spontaneous	11 - 15 Hz	-27.5	1.59211
Cinderella	spontaneous	11 - 15 Hz	-25	1.40427
Cinderella	spontaneous	11 - 15 Hz	-22.5	1.44189
Cinderella	spontaneous	11 - 15 Hz	-20	1.46185
Cinderella	spontaneous	11 - 15 Hz	-17.5	1.79297
Cinderella	spontaneous	11 - 15 Hz	-15	1.57098
Cinderella	spontaneous	11 - 15 Hz	-12.5	1.47711
Cinderella	spontaneous	11 - 15 Hz	-10	1.4777
Cinderella	spontaneous	11 - 15 Hz	-7.5	1.37464
Cinderella	spontaneous	11 - 15 Hz	-5	1.2804
Cinderella	spontaneous	11 - 15 Hz	-2.5	1.03814
Cinderella	spontaneous	11 - 15 Hz	0	0.767879
Cinderella	spontaneous	11 - 15 Hz	2.5	0.651738
Cinderella	spontaneous	11 - 15 Hz	5	0.702625
Cinderella	spontaneous	11 - 15 Hz	7.5	0.730179
Cinderella	spontaneous	11 - 15 Hz	10	0.732183
Cinderella	spontaneous	11 - 15 Hz	12.5	0.775848
Cinderella	spontaneous	11 - 15 Hz	15	0.661675
Cinderella	spontaneous	11 - 15 Hz	17.5	0.581926
Cinderella	spontaneous	11 - 15 Hz	20	0.902983
Cinderella	spontaneous	11 - 15 Hz	22.5	0.955695
Cinderella	spontaneous	11 - 15 Hz	25	0.853929
Cinderella	spontaneous	11 - 15 Hz	27.5	0.749031
Cinderella	spontaneous	11 - 15 Hz	30	0.739074
Cinderella	spontaneous	11 - 15 Hz	32.5	0.599624
Cinderella	spontaneous	11 - 15 Hz	35	0.66788
Cinderella	spontaneous	11 - 15 Hz	37.5	1.0271
Cinderella	spontaneous	11 - 15 Hz	40	0.62094
Tiana	spontaneous	11 - 15 Hz	-40	1.48002
Tiana	spontaneous	11 - 15 Hz	-37.5	1.428
Tiana	spontaneous	11 - 15 Hz	-35	1.66007
Tiana	spontaneous	11 - 15 Hz	-32.5	2.09776
Tiana	spontaneous	11 - 15 Hz	-30	2.2013
Tiana	spontaneous	11 - 15 Hz	-27.5	1.54069
Tiana	spontaneous	11 - 15 Hz	-25	1.64248
Tiana	spontaneous	11 - 15 Hz	-22.5	1.99666
Tiana	spontaneous	11 - 15 Hz	-20	1.79783
Tiana	spontaneous	11 - 15 Hz	-17.5	1.58416
Tiana	spontaneous	11 - 15 Hz	-15	1.83454
Tiana	spontaneous	11 - 15 Hz	-12.5	1.68675
Tiana	spontaneous	11 - 15 Hz	-10	1.83836
Tiana	spontaneous	11 - 15 Hz	-7.5	1.32003
Tiana	spontaneous	11 - 15 Hz	-5	1.28386
Tiana	spontaneous	11 - 15 Hz	-2.5	1.08015
Tiana	spontaneous	11 - 15 Hz	0	0.595993
Tiana	spontaneous	11 - 15 Hz	2.5	0.594506
Tiana	spontaneous	11 - 15 Hz	5	0.725256
Tiana	spontaneous	11 - 15 Hz	7.5	0.868063
Tiana	spontaneous	11 - 15 Hz	10	0.908999
Tiana	spontaneous	11 - 15 Hz	12.5	0.713631
Tiana	spontaneous	11 - 15 Hz	15	0.666866
Tiana	spontaneous	11 - 15 Hz	17.5	0.68957
Tiana	spontaneous	11 - 15 Hz	20	0.596874
Tiana	spontaneous	11 - 15 Hz	22.5	0.569716
Tiana	spontaneous	11 - 15 Hz	25	0.728182
Tiana	spontaneous	11 - 15 Hz	27.5	0.605502
Tiana	spontaneous	11 - 15 Hz	30	0.585466
Tiana	spontaneous	11 - 15 Hz	32.5	0.61031
Tiana	spontaneous	11 - 15 Hz	35	0.640433
Tiana	spontaneous	11 - 15 Hz	37.5	0.788157
Tiana	spontaneous	11 - 15 Hz	40	0.681563
Jasmine	spontaneous	11 - 15 Hz	-40	1.74258
Jasmine	spontaneous	11 - 15 Hz	-37.5	1.27734
Jasmine	spontaneous	11 - 15 Hz	-35	1.68501
Jasmine	spontaneous	11 - 15 Hz	-32.5	1.78831
Jasmine	spontaneous	11 - 15 Hz	-30	1.70081
Jasmine	spontaneous	11 - 15 Hz	-27.5	1.92131
Jasmine	spontaneous	11 - 15 Hz	-25	1.611
Jasmine	spontaneous	11 - 15 Hz	-22.5	1.48671
Jasmine	spontaneous	11 - 15 Hz	-20	1.70578
Jasmine	spontaneous	11 - 15 Hz	-17.5	1.50385
Jasmine	spontaneous	11 - 15 Hz	-15	1.35472
Jasmine	spontaneous	11 - 15 Hz	-12.5	1.40504
Jasmine	spontaneous	11 - 15 Hz	-10	1.35679
Jasmine	spontaneous	11 - 15 Hz	-7.5	1.11412
Jasmine	spontaneous	11 - 15 Hz	-5	1.12851
Jasmine	spontaneous	11 - 15 Hz	-2.5	1.1411
Jasmine	spontaneous	11 - 15 Hz	0	0.767976
Jasmine	spontaneous	11 - 15 Hz	2.5	0.744016
Jasmine	spontaneous	11 - 15 Hz	5	0.667332
Jasmine	spontaneous	11 - 15 Hz	7.5	0.633768
Jasmine	spontaneous	11 - 15 Hz	10	0.784937
Jasmine	spontaneous	11 - 15 Hz	12.5	0.749724
Jasmine	spontaneous	11 - 15 Hz	15	0.730536
Jasmine	spontaneous	11 - 15 Hz	17.5	0.645208
Jasmine	spontaneous	11 - 15 Hz	20	0.48919
Jasmine	spontaneous	11 - 15 Hz	22.5	0.584754
Jasmine	spontaneous	11 - 15 Hz	25	0.497586
Jasmine	spontaneous	11 - 15 Hz	27.5	0.56877
Jasmine	spontaneous	11 - 15 Hz	30	0.575449
Jasmine	spontaneous	11 - 15 Hz	32.5	0.544619
Jasmine	spontaneous	11 - 15 Hz	35	0.564537
Jasmine	spontaneous	11 - 15 Hz	37.5	0.536269
Jasmine	spontaneous	11 - 15 Hz	40	0.504608
Huey	spontaneous	55 - 99 Hz	-40	0.738941
Huey	spontaneous	55 - 99 Hz	-37.5	0.797917
Huey	spontaneous	55 - 99 Hz	-35	0.877373
Huey	spontaneous	55 - 99 Hz	-32.5	0.923508
Huey	spontaneous	55 - 99 Hz	-30	0.866445
Huey	spontaneous	55 - 99 Hz	-27.5	0.826188
Huey	spontaneous	55 - 99 Hz	-25	0.830949
Huey	spontaneous	55 - 99 Hz	-22.5	0.944895
Huey	spontaneous	55 - 99 Hz	-20	0.926695
Huey	spontaneous	55 - 99 Hz	-17.5	0.978563
Huey	spontaneous	55 - 99 Hz	-15	0.906221
Huey	spontaneous	55 - 99 Hz	-12.5	0.942731
Huey	spontaneous	55 - 99 Hz	-10	0.984519
Huey	spontaneous	55 - 99 Hz	-7.5	1.00853
Huey	spontaneous	55 - 99 Hz	-5	1.08161
Huey	spontaneous	55 - 99 Hz	-2.5	1.09757
Huey	spontaneous	55 - 99 Hz	0	1.22531
Huey	spontaneous	55 - 99 Hz	2.5	1.36336
Huey	spontaneous	55 - 99 Hz	5	1.45244
Huey	spontaneous	55 - 99 Hz	7.5	1.59373
Huey	spontaneous	55 - 99 Hz	10	1.7201
Huey	spontaneous	55 - 99 Hz	12.5	1.81802
Huey	spontaneous	55 - 99 Hz	15	1.83169
Huey	spontaneous	55 - 99 Hz	17.5	1.81982
Huey	spontaneous	55 - 99 Hz	20	1.81954
Huey	spontaneous	55 - 99 Hz	22.5	2.06837
Huey	spontaneous	55 - 99 Hz	25	2.05445
Huey	spontaneous	55 - 99 Hz	27.5	2.02218
Huey	spontaneous	55 - 99 Hz	30	1.74357
Huey	spontaneous	55 - 99 Hz	32.5	1.79593
Huey	spontaneous	55 - 99 Hz	35	1.92015
Huey	spontaneous	55 - 99 Hz	37.5	1.93902
Huey	spontaneous	55 - 99 Hz	40	2.11275
Dewey	spontaneous	55 - 99 Hz	-40	0.778936
Dewey	spontaneous	55 - 99 Hz	-37.5	0.728663
Dewey	spontaneous	55 - 99 Hz	-35	0.774436
Dewey	spontaneous	55 - 99 Hz	-32.5	0.802466
Dewey	spontaneous	55 - 99 Hz	-30	0.759102
Dewey	spontaneous	55 - 99 Hz	-27.5	0.741573
Dewey	spontaneous	55 - 99 Hz	-25	0.768463
Dewey	spontaneous	55 - 99 Hz	-22.5	0.815713
Dewey	spontaneous	55 - 99 Hz	-20	0.810207
Dewey	spontaneous	55 - 99 Hz	-17.5	0.785984
Dewey	spontaneous	55 - 99 Hz	-15	0.817143
Dewey	spontaneous	55 - 99 Hz	-12.5	0.852502
Dewey	spontaneous	55 - 99 Hz	-10	0.807362
Dewey	spontaneous	55 - 99 Hz	-7.5	0.825517
Dewey	spontaneous	55 - 99 Hz	-5	0.862522
Dewey	spontaneous	55 - 99 Hz	-2.5	0.913693
Dewey	spontaneous	55 - 99 Hz	0	1.1057
Dewey	spontaneous	55 - 99 Hz	2.5	1.19812
Dewey	spontaneous	55 - 99 Hz	5	1.22412
Dewey	spontaneous	55 - 99 Hz	7.5	1.26627
Dewey	spontaneous	55 - 99 Hz	10	1.35355
Dewey	spontaneous	55 - 99 Hz	12.5	1.42886
Dewey	spontaneous	55 - 99 Hz	15	1.54493
Dewey	spontaneous	55 - 99 Hz	17.5	1.63018
Dewey	spontaneous	55 - 99 Hz	20	1.60085
Dewey	spontaneous	55 - 99 Hz	22.5	1.63337
Dewey	spontaneous	55 - 99 Hz	25	1.70123
Dewey	spontaneous	55 - 99 Hz	27.5	1.86357
Dewey	spontaneous	55 - 99 Hz	30	1.89434
Dewey	spontaneous	55 - 99 Hz	32.5	1.84686
Dewey	spontaneous	55 - 99 Hz	35	1.92125
Dewey	spontaneous	55 - 99 Hz	37.5	1.88735
Dewey	spontaneous	55 - 99 Hz	40	1.86805
Louie	spontaneous	55 - 99 Hz	-40	0.88906
Louie	spontaneous	55 - 99 Hz	-37.5	0.834397
Louie	spontaneous	55 - 99 Hz	-35	0.849823
Louie	spontaneous	55 - 99 Hz	-32.5	0.895107
Louie	spontaneous	55 - 99 Hz	-30	0.810479
Louie	spontaneous	55 - 99 Hz	-27.5	0.782528
Louie	spontaneous	55 - 99 Hz	-25	0.804291
Louie	spontaneous	55 - 99 Hz	-22.5	0.975143
Louie	spontaneous	55 - 99 Hz	-20	0.98063
Louie	spontaneous	55 - 99 Hz	-17.5	0.954497
Louie	spontaneous	55 - 99 Hz	-15	0.890742
Louie	spontaneous	55 - 99 Hz	-12.5	0.994443
Louie	spontaneous	55 - 99 Hz	-10	1.06418
Louie	spontaneous	55 - 99 Hz	-7.5	1.02778
Louie	spontaneous	55 - 99 Hz	-5	1.02945
Louie	spontaneous	55 - 99 Hz	-2.5	1.18358
Louie	spontaneous	55 - 99 Hz	0	1.26986
Louie	spontaneous	55 - 99 Hz	2.5	1.38011
Louie	spontaneous	55 - 99 Hz	5	1.55244
Louie	spontaneous	55 - 99 Hz	7.5	1.52353
Louie	spontaneous	55 - 99 Hz	10	1.53913
Louie	spontaneous	55 - 99 Hz	12.5	1.53985
Louie	spontaneous	55 - 99 Hz	15	1.64649
Louie	spontaneous	55 - 99 Hz	17.5	1.92797
Louie	spontaneous	55 - 99 Hz	20	1.87885
Louie	spontaneous	55 - 99 Hz	22.5	1.95166
Louie	spontaneous	55 - 99 Hz	25	2.0322
Louie	spontaneous	55 - 99 Hz	27.5	1.98815
Louie	spontaneous	55 - 99 Hz	30	2.07905
Louie	spontaneous	55 - 99 Hz	32.5	2.25298
Louie	spontaneous	55 - 99 Hz	35	2.20749
Louie	spontaneous	55 - 99 Hz	37.5	1.95135
Louie	spontaneous	55 - 99 Hz	40	2.03603
Ariel	spontaneous	55 - 99 Hz	-40	0.835618
Ariel	spontaneous	55 - 99 Hz	-37.5	0.939219
Ariel	spontaneous	55 - 99 Hz	-35	1.13807
Ariel	spontaneous	55 - 99 Hz	-32.5	0.901632
Ariel	spontaneous	55 - 99 Hz	-30	1.10284
Ariel	spontaneous	55 - 99 Hz	-27.5	1.05924
Ariel	spontaneous	55 - 99 Hz	-25	0.883114
Ariel	spontaneous	55 - 99 Hz	-22.5	0.823729
Ariel	spontaneous	55 - 99 Hz	-20	1.04724
Ariel	spontaneous	55 - 99 Hz	-17.5	0.953852
Ariel	spontaneous	55 - 99 Hz	-15	0.835128
Ariel	spontaneous	55 - 99 Hz	-12.5	0.954889
Ariel	spontaneous	55 - 99 Hz	-10	1.02099
Ariel	spontaneous	55 - 99 Hz	-7.5	1.03553
Ariel	spontaneous	55 - 99 Hz	-5	1.20806
Ariel	spontaneous	55 - 99 Hz	-2.5	1.28314
Ariel	spontaneous	55 - 99 Hz	0	1.45454
Ariel	spontaneous	55 - 99 Hz	2.5	1.78733
Ariel	spontaneous	55 - 99 Hz	5	1.68613
Ariel	spontaneous	55 - 99 Hz	7.5	1.72928
Ariel	spontaneous	55 - 99 Hz	10	1.58385
Ariel	spontaneous	55 - 99 Hz	12.5	1.58541
Ariel	spontaneous	55 - 99 Hz	15	2.00092
Ariel	spontaneous	55 - 99 Hz	17.5	2.08764
Ariel	spontaneous	55 - 99 Hz	20	2.27312
Ariel	spontaneous	55 - 99 Hz	22.5	2.10503
Ariel	spontaneous	55 - 99 Hz	25	2.14549
Ariel	spontaneous	55 - 99 Hz	27.5	2.07611
Ariel	spontaneous	55 - 99 Hz	30	2.05463
Ariel	spontaneous	55 - 99 Hz	32.5	1.94978
Ariel	spontaneous	55 - 99 Hz	35	1.97375
Ariel	spontaneous	55 - 99 Hz	37.5	2.14335
Ariel	spontaneous	55 - 99 Hz	40	2.08554
Cinderella	spontaneous	55 - 99 Hz	-40	0.782141
Cinderella	spontaneous	55 - 99 Hz	-37.5	0.829589
Cinderella	spontaneous	55 - 99 Hz	-35	0.81359
Cinderella	spontaneous	55 - 99 Hz	-32.5	0.821173
Cinderella	spontaneous	55 - 99 Hz	-30	0.764231
Cinderella	spontaneous	55 - 99 Hz	-27.5	0.793482
Cinderella	spontaneous	55 - 99 Hz	-25	0.899371
Cinderella	spontaneous	55 - 99 Hz	-22.5	0.847693
Cinderella	spontaneous	55 - 99 Hz	-20	0.898647
Cinderella	spontaneous	55 - 99 Hz	-17.5	0.852023
Cinderella	spontaneous	55 - 99 Hz	-15	0.893967
Cinderella	spontaneous	55 - 99 Hz	-12.5	0.927203
Cinderella	spontaneous	55 - 99 Hz	-10	0.948758
Cinderella	spontaneous	55 - 99 Hz	-7.5	0.951332
Cinderella	spontaneous	55 - 99 Hz	-5	0.904065
Cinderella	spontaneous	55 - 99 Hz	-2.5	1.04092
Cinderella	spontaneous	55 - 99 Hz	0	1.15501
Cinderella	spontaneous	55 - 99 Hz	2.5	1.29007
Cinderella	spontaneous	55 - 99 Hz	5	1.31362
Cinderella	spontaneous	55 - 99 Hz	7.5	1.392
Cinderella	spontaneous	55 - 99 Hz	10	1.3669
Cinderella	spontaneous	55 - 99 Hz	12.5	1.40987
Cinderella	spontaneous	55 - 99 Hz	15	1.48888
Cinderella	spontaneous	55 - 99 Hz	17.5	1.63657
Cinderella	spontaneous	55 - 99 Hz	20	1.74156
Cinderella	spontaneous	55 - 99 Hz	22.5	1.75761
Cinderella	spontaneous	55 - 99 Hz	25	1.63813
Cinderella	spontaneous	55 - 99 Hz	27.5	1.65838
Cinderella	spontaneous	55 - 99 Hz	30	1.7137
Cinderella	spontaneous	55 - 99 Hz	32.5	1.72553
Cinderella	spontaneous	55 - 99 Hz	35	1.6977
Cinderella	spontaneous	55 - 99 Hz	37.5	1.88079
Cinderella	spontaneous	55 - 99 Hz	40	1.87358
Tiana	spontaneous	55 - 99 Hz	-40	0.722208
Tiana	spontaneous	55 - 99 Hz	-37.5	0.712157
Tiana	spontaneous	55 - 99 Hz	-35	0.648933
Tiana	spontaneous	55 - 99 Hz	-32.5	0.760084
Tiana	spontaneous	55 - 99 Hz	-30	0.80464
Tiana	spontaneous	55 - 99 Hz	-27.5	0.785824
Tiana	spontaneous	55 - 99 Hz	-25	0.834065
Tiana	spontaneous	55 - 99 Hz	-22.5	0.860065
Tiana	spontaneous	55 - 99 Hz	-20	0.710374
Tiana	spontaneous	55 - 99 Hz	-17.5	0.79656
Tiana	spontaneous	55 - 99 Hz	-15	0.911443
Tiana	spontaneous	55 - 99 Hz	-12.5	0.899428
Tiana	spontaneous	55 - 99 Hz	-10	0.832805
Tiana	spontaneous	55 - 99 Hz	-7.5	0.851511
Tiana	spontaneous	55 - 99 Hz	-5	0.85387
Tiana	spontaneous	55 - 99 Hz	-2.5	1.00144
Tiana	spontaneous	55 - 99 Hz	0	1.04091
Tiana	spontaneous	55 - 99 Hz	2.5	1.2026
Tiana	spontaneous	55 - 99 Hz	5	1.34479
Tiana	spontaneous	55 - 99 Hz	7.5	1.26974
Tiana	spontaneous	55 - 99 Hz	10	1.39191
Tiana	spontaneous	55 - 99 Hz	12.5	1.62089
Tiana	spontaneous	55 - 99 Hz	15	1.69645
Tiana	spontaneous	55 - 99 Hz	17.5	1.72416
Tiana	spontaneous	55 - 99 Hz	20	1.6873
Tiana	spontaneous	55 - 99 Hz	22.5	1.60162
Tiana	spontaneous	55 - 99 Hz	25	1.61795
Tiana	spontaneous	55 - 99 Hz	27.5	1.56866
Tiana	spontaneous	55 - 99 Hz	30	1.52818
Tiana	spontaneous	55 - 99 Hz	32.5	1.42724
Tiana	spontaneous	55 - 99 Hz	35	1.45079
Tiana	spontaneous	55 - 99 Hz	37.5	1.44346
Tiana	spontaneous	55 - 99 Hz	40	1.58614
Jasmine	spontaneous	55 - 99 Hz	-40	0.721664
Jasmine	spontaneous	55 - 99 Hz	-37.5	0.701706
Jasmine	spontaneous	55 - 99 Hz	-35	0.780742
Jasmine	spontaneous	55 - 99 Hz	-32.5	0.791036
Jasmine	spontaneous	55 - 99 Hz	-30	0.839604
Jasmine	spontaneous	55 - 99 Hz	-27.5	0.811931
Jasmine	spontaneous	55 - 99 Hz	-25	0.827745
Jasmine	spontaneous	55 - 99 Hz	-22.5	0.900788
Jasmine	spontaneous	55 - 99 Hz	-20	0.880998
Jasmine	spontaneous	55 - 99 Hz	-17.5	0.922211
Jasmine	spontaneous	55 - 99 Hz	-15	0.961402
Jasmine	spontaneous	55 - 99 Hz	-12.5	0.975784
Jasmine	spontaneous	55 - 99 Hz	-10	1.05043
Jasmine	spontaneous	55 - 99 Hz	-7.5	1.12358
Jasmine	spontaneous	55 - 99 Hz	-5	1.17414
Jasmine	spontaneous	55 - 99 Hz	-2.5	1.25191
Jasmine	spontaneous	55 - 99 Hz	0	1.49288
Jasmine	spontaneous	55 - 99 Hz	2.5	1.67583
Jasmine	spontaneous	55 - 99 Hz	5	1.73936
Jasmine	spontaneous	55 - 99 Hz	7.5	1.66724
Jasmine	spontaneous	55 - 99 Hz	10	1.72797
Jasmine	spontaneous	55 - 99 Hz	12.5	1.74341
Jasmine	spontaneous	55 - 99 Hz	15	1.68712
Jasmine	spontaneous	55 - 99 Hz	17.5	1.73635
Jasmine	spontaneous	55 - 99 Hz	20	1.80273
Jasmine	spontaneous	55 - 99 Hz	22.5	1.9248
Jasmine	spontaneous	55 - 99 Hz	25	1.93475
Jasmine	spontaneous	55 - 99 Hz	27.5	2.00507
Jasmine	spontaneous	55 - 99 Hz	30	1.96417
Jasmine	spontaneous	55 - 99 Hz	32.5	2.01493
Jasmine	spontaneous	55 - 99 Hz	35	1.97316
Jasmine	spontaneous	55 - 99 Hz	37.5	1.94085
Jasmine	spontaneous	55 - 99 Hz	40	1.94633
Huey	laser-triggered	0.5 - 4 Hz	-40	1.07823
Huey	laser-triggered	0.5 - 4 Hz	-37.5	1.17269
Huey	laser-triggered	0.5 - 4 Hz	-35	1.52861
Huey	laser-triggered	0.5 - 4 Hz	-32.5	1.35834
Huey	laser-triggered	0.5 - 4 Hz	-30	1.28377
Huey	laser-triggered	0.5 - 4 Hz	-27.5	1.58757
Huey	laser-triggered	0.5 - 4 Hz	-25	1.68084
Huey	laser-triggered	0.5 - 4 Hz	-22.5	1.48564
Huey	laser-triggered	0.5 - 4 Hz	-20	1.01617
Huey	laser-triggered	0.5 - 4 Hz	-17.5	1.22807
Huey	laser-triggered	0.5 - 4 Hz	-15	1.05329
Huey	laser-triggered	0.5 - 4 Hz	-12.5	1.0114
Huey	laser-triggered	0.5 - 4 Hz	-10	0.811608
Huey	laser-triggered	0.5 - 4 Hz	-7.5	0.891247
Huey	laser-triggered	0.5 - 4 Hz	-5	0.747888
Huey	laser-triggered	0.5 - 4 Hz	-2.5	0.51735
Huey	laser-triggered	0.5 - 4 Hz	0	0.302714
Huey	laser-triggered	0.5 - 4 Hz	2.5	0.240096
Huey	laser-triggered	0.5 - 4 Hz	5	0.265929
Huey	laser-triggered	0.5 - 4 Hz	7.5	0.385311
Huey	laser-triggered	0.5 - 4 Hz	10	0.371698
Huey	laser-triggered	0.5 - 4 Hz	12.5	0.437837
Huey	laser-triggered	0.5 - 4 Hz	15	0.398813
Huey	laser-triggered	0.5 - 4 Hz	17.5	0.360586
Huey	laser-triggered	0.5 - 4 Hz	20	0.436162
Huey	laser-triggered	0.5 - 4 Hz	22.5	0.395704
Huey	laser-triggered	0.5 - 4 Hz	25	0.443008
Huey	laser-triggered	0.5 - 4 Hz	27.5	0.438124
Huey	laser-triggered	0.5 - 4 Hz	30	0.350044
Huey	laser-triggered	0.5 - 4 Hz	32.5	0.315249
Huey	laser-triggered	0.5 - 4 Hz	35	0.324923
Huey	laser-triggered	0.5 - 4 Hz	37.5	0.326271
Huey	laser-triggered	0.5 - 4 Hz	40	0.354714
Dewey	laser-triggered	0.5 - 4 Hz	-40	1.84392
Dewey	laser-triggered	0.5 - 4 Hz	-37.5	1.57943
Dewey	laser-triggered	0.5 - 4 Hz	-35	1.39835
Dewey	laser-triggered	0.5 - 4 Hz	-32.5	1.69086
Dewey	laser-triggered	0.5 - 4 Hz	-30	1.71637
Dewey	laser-triggered	0.5 - 4 Hz	-27.5	1.49144
Dewey	laser-triggered	0.5 - 4 Hz	-25	1.76106
Dewey	laser-triggered	0.5 - 4 Hz	-22.5	1.39855
Dewey	laser-triggered	0.5 - 4 Hz	-20	1.72702
Dewey	laser-triggered	0.5 - 4 Hz	-17.5	1.65027
Dewey	laser-triggered	0.5 - 4 Hz	-15	1.17213
Dewey	laser-triggered	0.5 - 4 Hz	-12.5	0.948211
Dewey	laser-triggered	0.5 - 4 Hz	-10	1.04115
Dewey	laser-triggered	0.5 - 4 Hz	-7.5	0.990276
Dewey	laser-triggered	0.5 - 4 Hz	-5	0.656333
Dewey	laser-triggered	0.5 - 4 Hz	-2.5	0.591503
Dewey	laser-triggered	0.5 - 4 Hz	0	0.519881
Dewey	laser-triggered	0.5 - 4 Hz	2.5	0.371763
Dewey	laser-triggered	0.5 - 4 Hz	5	0.330811
Dewey	laser-triggered	0.5 - 4 Hz	7.5	0.304946
Dewey	laser-triggered	0.5 - 4 Hz	10	0.319628
Dewey	laser-triggered	0.5 - 4 Hz	12.5	0.250205
Dewey	laser-triggered	0.5 - 4 Hz	15	0.244401
Dewey	laser-triggered	0.5 - 4 Hz	17.5	0.241269
Dewey	laser-triggered	0.5 - 4 Hz	20	0.247345
Dewey	laser-triggered	0.5 - 4 Hz	22.5	0.233276
Dewey	laser-triggered	0.5 - 4 Hz	25	0.214241
Dewey	laser-triggered	0.5 - 4 Hz	27.5	0.203982
Dewey	laser-triggered	0.5 - 4 Hz	30	0.257772
Dewey	laser-triggered	0.5 - 4 Hz	32.5	0.251207
Dewey	laser-triggered	0.5 - 4 Hz	35	0.320896
Dewey	laser-triggered	0.5 - 4 Hz	37.5	0.326476
Dewey	laser-triggered	0.5 - 4 Hz	40	0.257985
Louie	laser-triggered	0.5 - 4 Hz	-40	1.08722
Louie	laser-triggered	0.5 - 4 Hz	-37.5	1.03541
Louie	laser-triggered	0.5 - 4 Hz	-35	1.12555
Louie	laser-triggered	0.5 - 4 Hz	-32.5	1.49095
Louie	laser-triggered	0.5 - 4 Hz	-30	1.2883
Louie	laser-triggered	0.5 - 4 Hz	-27.5	0.921567
Louie	laser-triggered	0.5 - 4 Hz	-25	1.10875
Louie	laser-triggered	0.5 - 4 Hz	-22.5	1.34562
Louie	laser-triggered	0.5 - 4 Hz	-20	1.19717
Louie	laser-triggered	0.5 - 4 Hz	-17.5	1.2111
Louie	laser-triggered	0.5 - 4 Hz	-15	1.07631
Louie	laser-triggered	0.5 - 4 Hz	-12.5	0.992392
Louie	laser-triggered	0.5 - 4 Hz	-10	0.922282
Louie	laser-triggered	0.5 - 4 Hz	-7.5	0.814398
Louie	laser-triggered	0.5 - 4 Hz	-5	0.530821
Louie	laser-triggered	0.5 - 4 Hz	-2.5	0.528832
Louie	laser-triggered	0.5 - 4 Hz	0	0.410158
Louie	laser-triggered	0.5 - 4 Hz	2.5	0.377013
Louie	laser-triggered	0.5 - 4 Hz	5	0.394119
Louie	laser-triggered	0.5 - 4 Hz	7.5	0.411081
Louie	laser-triggered	0.5 - 4 Hz	10	0.389007
Louie	laser-triggered	0.5 - 4 Hz	12.5	0.335779
Louie	laser-triggered	0.5 - 4 Hz	15	0.287521
Louie	laser-triggered	0.5 - 4 Hz	17.5	0.252845
Louie	laser-triggered	0.5 - 4 Hz	20	0.409395
Louie	laser-triggered	0.5 - 4 Hz	22.5	0.403127
Louie	laser-triggered	0.5 - 4 Hz	25	0.363163
Louie	laser-triggered	0.5 - 4 Hz	27.5	0.335449
Louie	laser-triggered	0.5 - 4 Hz	30	0.365364
Louie	laser-triggered	0.5 - 4 Hz	32.5	0.32784
Louie	laser-triggered	0.5 - 4 Hz	35	0.265655
Louie	laser-triggered	0.5 - 4 Hz	37.5	0.255821
Louie	laser-triggered	0.5 - 4 Hz	40	0.272763
Ariel	laser-triggered	0.5 - 4 Hz	-40	1.3553
Ariel	laser-triggered	0.5 - 4 Hz	-37.5	1.27587
Ariel	laser-triggered	0.5 - 4 Hz	-35	1.16445
Ariel	laser-triggered	0.5 - 4 Hz	-32.5	1.05669
Ariel	laser-triggered	0.5 - 4 Hz	-30	1.18944
Ariel	laser-triggered	0.5 - 4 Hz	-27.5	1.26133
Ariel	laser-triggered	0.5 - 4 Hz	-25	0.986157
Ariel	laser-triggered	0.5 - 4 Hz	-22.5	1.00928
Ariel	laser-triggered	0.5 - 4 Hz	-20	1.10156
Ariel	laser-triggered	0.5 - 4 Hz	-17.5	0.959112
Ariel	laser-triggered	0.5 - 4 Hz	-15	0.792308
Ariel	laser-triggered	0.5 - 4 Hz	-12.5	0.842329
Ariel	laser-triggered	0.5 - 4 Hz	-10	0.742077
Ariel	laser-triggered	0.5 - 4 Hz	-7.5	0.638145
Ariel	laser-triggered	0.5 - 4 Hz	-5	0.541151
Ariel	laser-triggered	0.5 - 4 Hz	-2.5	0.53235
Ariel	laser-triggered	0.5 - 4 Hz	0	0.318399
Ariel	laser-triggered	0.5 - 4 Hz	2.5	0.280031
Ariel	laser-triggered	0.5 - 4 Hz	5	0.272724
Ariel	laser-triggered	0.5 - 4 Hz	7.5	0.238868
Ariel	laser-triggered	0.5 - 4 Hz	10	0.304448
Ariel	laser-triggered	0.5 - 4 Hz	12.5	0.282059
Ariel	laser-triggered	0.5 - 4 Hz	15	0.260096
Ariel	laser-triggered	0.5 - 4 Hz	17.5	0.268982
Ariel	laser-triggered	0.5 - 4 Hz	20	0.278981
Ariel	laser-triggered	0.5 - 4 Hz	22.5	0.258662
Ariel	laser-triggered	0.5 - 4 Hz	25	0.26824
Ariel	laser-triggered	0.5 - 4 Hz	27.5	0.263515
Ariel	laser-triggered	0.5 - 4 Hz	30	0.262687
Ariel	laser-triggered	0.5 - 4 Hz	32.5	0.295782
Ariel	laser-triggered	0.5 - 4 Hz	35	0.281039
Ariel	laser-triggered	0.5 - 4 Hz	37.5	0.22295
Ariel	laser-triggered	0.5 - 4 Hz	40	0.227084
Cinderella	laser-triggered	0.5 - 4 Hz	-40	1.07197
Cinderella	laser-triggered	0.5 - 4 Hz	-37.5	1.17016
Cinderella	laser-triggered	0.5 - 4 Hz	-35	1.23947
Cinderella	laser-triggered	0.5 - 4 Hz	-32.5	1.18279
Cinderella	laser-triggered	0.5 - 4 Hz	-30	0.988341
Cinderella	laser-triggered	0.5 - 4 Hz	-27.5	1.07785
Cinderella	laser-triggered	0.5 - 4 Hz	-25	1.16146
Cinderella	laser-triggered	0.5 - 4 Hz	-22.5	1.08899
Cinderella	laser-triggered	0.5 - 4 Hz	-20	1.16658
Cinderella	laser-triggered	0.5 - 4 Hz	-17.5	1.34574
Cinderella	laser-triggered	0.5 - 4 Hz	-15	1.16767
Cinderella	laser-triggered	0.5 - 4 Hz	-12.5	0.926646
Cinderella	laser-triggered	0.5 - 4 Hz	-10	0.927743
Cinderella	laser-triggered	0.5 - 4 Hz	-7.5	0.852176
Cinderella	laser-triggered	0.5 - 4 Hz	-5	0.969655
Cinderella	laser-triggered	0.5 - 4 Hz	-2.5	0.709441
Cinderella	laser-triggered	0.5 - 4 Hz	0	0.361447
Cinderella	laser-triggered	0.5 - 4 Hz	2.5	0.234605
Cinderella	laser-triggered	0.5 - 4 Hz	5	0.237355
Cinderella	laser-triggered	0.5 - 4 Hz	7.5	0.323607
Cinderella	laser-triggered	0.5 - 4 Hz	10	0.349812
Cinderella	laser-triggered	0.5 - 4 Hz	12.5	0.325387
Cinderella	laser-triggered	0.5 - 4 Hz	15	0.320748
Cinderella	laser-triggered	0.5 - 4 Hz	17.5	0.35625
Cinderella	laser-triggered	0.5 - 4 Hz	20	0.299152
Cinderella	laser-triggered	0.5 - 4 Hz	22.5	0.323907
Cinderella	laser-triggered	0.5 - 4 Hz	25	0.312958
Cinderella	laser-triggered	0.5 - 4 Hz	27.5	0.313772
Cinderella	laser-triggered	0.5 - 4 Hz	30	0.222432
Cinderella	laser-triggered	0.5 - 4 Hz	32.5	0.230267
Cinderella	laser-triggered	0.5 - 4 Hz	35	0.274495
Cinderella	laser-triggered	0.5 - 4 Hz	37.5	0.247932
Cinderella	laser-triggered	0.5 - 4 Hz	40	0.259529
Tiana	laser-triggered	0.5 - 4 Hz	-40	1.34479
Tiana	laser-triggered	0.5 - 4 Hz	-37.5	1.34631
Tiana	laser-triggered	0.5 - 4 Hz	-35	1.24058
Tiana	laser-triggered	0.5 - 4 Hz	-32.5	1.29023
Tiana	laser-triggered	0.5 - 4 Hz	-30	1.08629
Tiana	laser-triggered	0.5 - 4 Hz	-27.5	1.25233
Tiana	laser-triggered	0.5 - 4 Hz	-25	0.966957
Tiana	laser-triggered	0.5 - 4 Hz	-22.5	0.934863
Tiana	laser-triggered	0.5 - 4 Hz	-20	1.01139
Tiana	laser-triggered	0.5 - 4 Hz	-17.5	0.964756
Tiana	laser-triggered	0.5 - 4 Hz	-15	0.792773
Tiana	laser-triggered	0.5 - 4 Hz	-12.5	0.689075
Tiana	laser-triggered	0.5 - 4 Hz	-10	0.84341
Tiana	laser-triggered	0.5 - 4 Hz	-7.5	0.77758
Tiana	laser-triggered	0.5 - 4 Hz	-5	0.747035
Tiana	laser-triggered	0.5 - 4 Hz	-2.5	0.618152
Tiana	laser-triggered	0.5 - 4 Hz	0	0.427965
Tiana	laser-triggered	0.5 - 4 Hz	2.5	0.364067
Tiana	laser-triggered	0.5 - 4 Hz	5	0.448238
Tiana	laser-triggered	0.5 - 4 Hz	7.5	0.472119
Tiana	laser-triggered	0.5 - 4 Hz	10	0.38121
Tiana	laser-triggered	0.5 - 4 Hz	12.5	0.303833
Tiana	laser-triggered	0.5 - 4 Hz	15	0.247736
Tiana	laser-triggered	0.5 - 4 Hz	17.5	0.299206
Tiana	laser-triggered	0.5 - 4 Hz	20	0.330061
Tiana	laser-triggered	0.5 - 4 Hz	22.5	0.269475
Tiana	laser-triggered	0.5 - 4 Hz	25	0.250221
Tiana	laser-triggered	0.5 - 4 Hz	27.5	0.31966
Tiana	laser-triggered	0.5 - 4 Hz	30	0.427006
Tiana	laser-triggered	0.5 - 4 Hz	32.5	0.320812
Tiana	laser-triggered	0.5 - 4 Hz	35	0.232234
Tiana	laser-triggered	0.5 - 4 Hz	37.5	0.223737
Tiana	laser-triggered	0.5 - 4 Hz	40	0.229386
Jasmine	laser-triggered	0.5 - 4 Hz	-40	1.4822
Jasmine	laser-triggered	0.5 - 4 Hz	-37.5	1.04404
Jasmine	laser-triggered	0.5 - 4 Hz	-35	0.894067
Jasmine	laser-triggered	0.5 - 4 Hz	-32.5	1.2162
Jasmine	laser-triggered	0.5 - 4 Hz	-30	1.12503
Jasmine	laser-triggered	0.5 - 4 Hz	-27.5	1.43141
Jasmine	laser-triggered	0.5 - 4 Hz	-25	1.63515
Jasmine	laser-triggered	0.5 - 4 Hz	-22.5	1.30957
Jasmine	laser-triggered	0.5 - 4 Hz	-20	1.09265
Jasmine	laser-triggered	0.5 - 4 Hz	-17.5	1.2537
Jasmine	laser-triggered	0.5 - 4 Hz	-15	1.02441
Jasmine	laser-triggered	0.5 - 4 Hz	-12.5	1.0686
Jasmine	laser-triggered	0.5 - 4 Hz	-10	0.956317
Jasmine	laser-triggered	0.5 - 4 Hz	-7.5	0.765832
Jasmine	laser-triggered	0.5 - 4 Hz	-5	0.61944
Jasmine	laser-triggered	0.5 - 4 Hz	-2.5	0.476856
Jasmine	laser-triggered	0.5 - 4 Hz	0	0.274136
Jasmine	laser-triggered	0.5 - 4 Hz	2.5	0.239108
Jasmine	laser-triggered	0.5 - 4 Hz	5	0.255517
Jasmine	laser-triggered	0.5 - 4 Hz	7.5	0.275801
Jasmine	laser-triggered	0.5 - 4 Hz	10	0.246821
Jasmine	laser-triggered	0.5 - 4 Hz	12.5	0.193917
Jasmine	laser-triggered	0.5 - 4 Hz	15	0.210236
Jasmine	laser-triggered	0.5 - 4 Hz	17.5	0.221841
Jasmine	laser-triggered	0.5 - 4 Hz	20	0.262442
Jasmine	laser-triggered	0.5 - 4 Hz	22.5	0.256955
Jasmine	laser-triggered	0.5 - 4 Hz	25	0.262574
Jasmine	laser-triggered	0.5 - 4 Hz	27.5	0.200694
Jasmine	laser-triggered	0.5 - 4 Hz	30	0.24922
Jasmine	laser-triggered	0.5 - 4 Hz	32.5	0.26286
Jasmine	laser-triggered	0.5 - 4 Hz	35	0.245549
Jasmine	laser-triggered	0.5 - 4 Hz	37.5	0.2124
Jasmine	laser-triggered	0.5 - 4 Hz	40	0.264397
Huey	laser-triggered	6 - 10 Hz	-40	0.965141
Huey	laser-triggered	6 - 10 Hz	-37.5	1.02874
Huey	laser-triggered	6 - 10 Hz	-35	1.12475
Huey	laser-triggered	6 - 10 Hz	-32.5	0.863146
Huey	laser-triggered	6 - 10 Hz	-30	0.98452
Huey	laser-triggered	6 - 10 Hz	-27.5	1.21182
Huey	laser-triggered	6 - 10 Hz	-25	1.14825
Huey	laser-triggered	6 - 10 Hz	-22.5	1.04913
Huey	laser-triggered	6 - 10 Hz	-20	1.23814
Huey	laser-triggered	6 - 10 Hz	-17.5	1.4502
Huey	laser-triggered	6 - 10 Hz	-15	1.43823
Huey	laser-triggered	6 - 10 Hz	-12.5	1.51326
Huey	laser-triggered	6 - 10 Hz	-10	1.47627
Huey	laser-triggered	6 - 10 Hz	-7.5	1.84919
Huey	laser-triggered	6 - 10 Hz	-5	1.76769
Huey	laser-triggered	6 - 10 Hz	-2.5	1.55501
Huey	laser-triggered	6 - 10 Hz	0	1.42907
Huey	laser-triggered	6 - 10 Hz	2.5	1.64508
Huey	laser-triggered	6 - 10 Hz	5	1.51888
Huey	laser-triggered	6 - 10 Hz	7.5	1.50256
Huey	laser-triggered	6 - 10 Hz	10	1.78472
Huey	laser-triggered	6 - 10 Hz	12.5	1.72479
Huey	laser-triggered	6 - 10 Hz	15	1.76947
Huey	laser-triggered	6 - 10 Hz	17.5	1.79848
Huey	laser-triggered	6 - 10 Hz	20	1.53427
Huey	laser-triggered	6 - 10 Hz	22.5	1.51046
Huey	laser-triggered	6 - 10 Hz	25	1.34028
Huey	laser-triggered	6 - 10 Hz	27.5	1.33183
Huey	laser-triggered	6 - 10 Hz	30	1.70919
Huey	laser-triggered	6 - 10 Hz	32.5	1.72087
Huey	laser-triggered	6 - 10 Hz	35	1.68353
Huey	laser-triggered	6 - 10 Hz	37.5	1.45843
Huey	laser-triggered	6 - 10 Hz	40	1.79888
Dewey	laser-triggered	6 - 10 Hz	-40	1.21632
Dewey	laser-triggered	6 - 10 Hz	-37.5	1.09259
Dewey	laser-triggered	6 - 10 Hz	-35	1.04352
Dewey	laser-triggered	6 - 10 Hz	-32.5	1.07653
Dewey	laser-triggered	6 - 10 Hz	-30	1.36031
Dewey	laser-triggered	6 - 10 Hz	-27.5	1.41084
Dewey	laser-triggered	6 - 10 Hz	-25	1.01657
Dewey	laser-triggered	6 - 10 Hz	-22.5	0.922613
Dewey	laser-triggered	6 - 10 Hz	-20	1.07954
Dewey	laser-triggered	6 - 10 Hz	-17.5	1.27458
Dewey	laser-triggered	6 - 10 Hz	-15	1.3898
Dewey	laser-triggered	6 - 10 Hz	-12.5	1.41488
Dewey	laser-triggered	6 - 10 Hz	-10	1.51273
Dewey	laser-triggered	6 - 10 Hz	-7.5	1.52821
Dewey	laser-triggered	6 - 10 Hz	-5	1.44525
Dewey	laser-triggered	6 - 10 Hz	-2.5	1.36519
Dewey	laser-triggered	6 - 10 Hz	0	1.41338
Dewey	laser-triggered	6 - 10 Hz	2.5	0.975753
Dewey	laser-triggered	6 - 10 Hz	5	1.14199
Dewey	laser-triggered	6 - 10 Hz	7.5	1.13485
Dewey	laser-triggered	6 - 10 Hz	10	1.09742
Dewey	laser-triggered	6 - 10 Hz	12.5	1.18821
Dewey	laser-triggered	6 - 10 Hz	15	1.17801
Dewey	laser-triggered	6 - 10 Hz	17.5	1.212
Dewey	laser-triggered	6 - 10 Hz	20	1.46883
Dewey	laser-triggered	6 - 10 Hz	22.5	1.2958
Dewey	laser-triggered	6 - 10 Hz	25	1.17675
Dewey	laser-triggered	6 - 10 Hz	27.5	1.34074
Dewey	laser-triggered	6 - 10 Hz	30	1.28913
Dewey	laser-triggered	6 - 10 Hz	32.5	1.11264
Dewey	laser-triggered	6 - 10 Hz	35	1.02849
Dewey	laser-triggered	6 - 10 Hz	37.5	1.0614
Dewey	laser-triggered	6 - 10 Hz	40	1.23763
Louie	laser-triggered	6 - 10 Hz	-40	0.864194
Louie	laser-triggered	6 - 10 Hz	-37.5	0.893935
Louie	laser-triggered	6 - 10 Hz	-35	0.972041
Louie	laser-triggered	6 - 10 Hz	-32.5	1.00523
Louie	laser-triggered	6 - 10 Hz	-30	1.14488
Louie	laser-triggered	6 - 10 Hz	-27.5	0.776981
Louie	laser-triggered	6 - 10 Hz	-25	1.06199
Louie	laser-triggered	6 - 10 Hz	-22.5	1.26156
Louie	laser-triggered	6 - 10 Hz	-20	1.22152
Louie	laser-triggered	6 - 10 Hz	-17.5	1.44697
Louie	laser-triggered	6 - 10 Hz	-15	1.46209
Louie	laser-triggered	6 - 10 Hz	-12.5	1.42022
Louie	laser-triggered	6 - 10 Hz	-10	1.67429
Louie	laser-triggered	6 - 10 Hz	-7.5	1.57658
Louie	laser-triggered	6 - 10 Hz	-5	1.68462
Louie	laser-triggered	6 - 10 Hz	-2.5	1.60683
Louie	laser-triggered	6 - 10 Hz	0	1.60343
Louie	laser-triggered	6 - 10 Hz	2.5	1.64831
Louie	laser-triggered	6 - 10 Hz	5	1.49597
Louie	laser-triggered	6 - 10 Hz	7.5	1.41513
Louie	laser-triggered	6 - 10 Hz	10	1.51048
Louie	laser-triggered	6 - 10 Hz	12.5	1.8083
Louie	laser-triggered	6 - 10 Hz	15	1.97132
Louie	laser-triggered	6 - 10 Hz	17.5	1.93327
Louie	laser-triggered	6 - 10 Hz	20	1.94721
Louie	laser-triggered	6 - 10 Hz	22.5	2.01534
Louie	laser-triggered	6 - 10 Hz	25	2.14604
Louie	laser-triggered	6 - 10 Hz	27.5	1.79853
Louie	laser-triggered	6 - 10 Hz	30	1.57503
Louie	laser-triggered	6 - 10 Hz	32.5	1.98442
Louie	laser-triggered	6 - 10 Hz	35	1.97732
Louie	laser-triggered	6 - 10 Hz	37.5	2.01694
Louie	laser-triggered	6 - 10 Hz	40	1.92469
Ariel	laser-triggered	6 - 10 Hz	-40	1.31535
Ariel	laser-triggered	6 - 10 Hz	-37.5	1.33244
Ariel	laser-triggered	6 - 10 Hz	-35	1.41768
Ariel	laser-triggered	6 - 10 Hz	-32.5	1.58825
Ariel	laser-triggered	6 - 10 Hz	-30	1.44281
Ariel	laser-triggered	6 - 10 Hz	-27.5	1.53461
Ariel	laser-triggered	6 - 10 Hz	-25	1.51099
Ariel	laser-triggered	6 - 10 Hz	-22.5	1.3435
Ariel	laser-triggered	6 - 10 Hz	-20	1.35558
Ariel	laser-triggered	6 - 10 Hz	-17.5	1.41348
Ariel	laser-triggered	6 - 10 Hz	-15	1.38506
Ariel	laser-triggered	6 - 10 Hz	-12.5	1.42043
Ariel	laser-triggered	6 - 10 Hz	-10	1.44108
Ariel	laser-triggered	6 - 10 Hz	-7.5	1.28827
Ariel	laser-triggered	6 - 10 Hz	-5	1.22377
Ariel	laser-triggered	6 - 10 Hz	-2.5	1.1899
Ariel	laser-triggered	6 - 10 Hz	0	0.952814
Ariel	laser-triggered	6 - 10 Hz	2.5	1.00032
Ariel	laser-triggered	6 - 10 Hz	5	1.1582
Ariel	laser-triggered	6 - 10 Hz	7.5	1.07825
Ariel	laser-triggered	6 - 10 Hz	10	1.15483
Ariel	laser-triggered	6 - 10 Hz	12.5	1.23176
Ariel	laser-triggered	6 - 10 Hz	15	1.16204
Ariel	laser-triggered	6 - 10 Hz	17.5	1.22542
Ariel	laser-triggered	6 - 10 Hz	20	1.17461
Ariel	laser-triggered	6 - 10 Hz	22.5	1.14831
Ariel	laser-triggered	6 - 10 Hz	25	1.06676
Ariel	laser-triggered	6 - 10 Hz	27.5	1.19897
Ariel	laser-triggered	6 - 10 Hz	30	1.25485
Ariel	laser-triggered	6 - 10 Hz	32.5	1.18821
Ariel	laser-triggered	6 - 10 Hz	35	1.32604
Ariel	laser-triggered	6 - 10 Hz	37.5	1.38162
Ariel	laser-triggered	6 - 10 Hz	40	1.19721
Cinderella	laser-triggered	6 - 10 Hz	-40	0.774491
Cinderella	laser-triggered	6 - 10 Hz	-37.5	0.887044
Cinderella	laser-triggered	6 - 10 Hz	-35	1.01958
Cinderella	laser-triggered	6 - 10 Hz	-32.5	1.17331
Cinderella	laser-triggered	6 - 10 Hz	-30	1.15168
Cinderella	laser-triggered	6 - 10 Hz	-27.5	1.02688
Cinderella	laser-triggered	6 - 10 Hz	-25	1.23096
Cinderella	laser-triggered	6 - 10 Hz	-22.5	1.26821
Cinderella	laser-triggered	6 - 10 Hz	-20	1.30832
Cinderella	laser-triggered	6 - 10 Hz	-17.5	1.27963
Cinderella	laser-triggered	6 - 10 Hz	-15	1.34174
Cinderella	laser-triggered	6 - 10 Hz	-12.5	1.40294
Cinderella	laser-triggered	6 - 10 Hz	-10	1.32651
Cinderella	laser-triggered	6 - 10 Hz	-7.5	1.44451
Cinderella	laser-triggered	6 - 10 Hz	-5	1.33488
Cinderella	laser-triggered	6 - 10 Hz	-2.5	1.27468
Cinderella	laser-triggered	6 - 10 Hz	0	1.39906
Cinderella	laser-triggered	6 - 10 Hz	2.5	1.5196
Cinderella	laser-triggered	6 - 10 Hz	5	1.49865
Cinderella	laser-triggered	6 - 10 Hz	7.5	1.52983
Cinderella	laser-triggered	6 - 10 Hz	10	1.68229
Cinderella	laser-triggered	6 - 10 Hz	12.5	1.72519
Cinderella	laser-triggered	6 - 10 Hz	15	1.66121
Cinderella	laser-triggered	6 - 10 Hz	17.5	2.39019
Cinderella	laser-triggered	6 - 10 Hz	20	2.41058
Cinderella	laser-triggered	6 - 10 Hz	22.5	2.09274
Cinderella	laser-triggered	6 - 10 Hz	25	2.00315
Cinderella	laser-triggered	6 - 10 Hz	27.5	2.52999
Cinderella	laser-triggered	6 - 10 Hz	30	2.37059
Cinderella	laser-triggered	6 - 10 Hz	32.5	2.28828
Cinderella	laser-triggered	6 - 10 Hz	35	2.46761
Cinderella	laser-triggered	6 - 10 Hz	37.5	2.73332
Cinderella	laser-triggered	6 - 10 Hz	40	2.74304
Tiana	laser-triggered	6 - 10 Hz	-40	1.04995
Tiana	laser-triggered	6 - 10 Hz	-37.5	1.17495
Tiana	laser-triggered	6 - 10 Hz	-35	1.25078
Tiana	laser-triggered	6 - 10 Hz	-32.5	0.990799
Tiana	laser-triggered	6 - 10 Hz	-30	1.11964
Tiana	laser-triggered	6 - 10 Hz	-27.5	1.16107
Tiana	laser-triggered	6 - 10 Hz	-25	1.31683
Tiana	laser-triggered	6 - 10 Hz	-22.5	1.3832
Tiana	laser-triggered	6 - 10 Hz	-20	1.44562
Tiana	laser-triggered	6 - 10 Hz	-17.5	1.19852
Tiana	laser-triggered	6 - 10 Hz	-15	1.24443
Tiana	laser-triggered	6 - 10 Hz	-12.5	1.16408
Tiana	laser-triggered	6 - 10 Hz	-10	1.08308
Tiana	laser-triggered	6 - 10 Hz	-7.5	1.18643
Tiana	laser-triggered	6 - 10 Hz	-5	1.43737
Tiana	laser-triggered	6 - 10 Hz	-2.5	1.49621
Tiana	laser-triggered	6 - 10 Hz	0	1.40923
Tiana	laser-triggered	6 - 10 Hz	2.5	1.54735
Tiana	laser-triggered	6 - 10 Hz	5	1.64038
Tiana	laser-triggered	6 - 10 Hz	7.5	1.76611
Tiana	laser-triggered	6 - 10 Hz	10	1.84635
Tiana	laser-triggered	6 - 10 Hz	12.5	1.79787
Tiana	laser-triggered	6 - 10 Hz	15	1.82373
Tiana	laser-triggered	6 - 10 Hz	17.5	1.94137
Tiana	laser-triggered	6 - 10 Hz	20	1.90644
Tiana	laser-triggered	6 - 10 Hz	22.5	1.60787
Tiana	laser-triggered	6 - 10 Hz	25	1.80894
Tiana	laser-triggered	6 - 10 Hz	27.5	1.65185
Tiana	laser-triggered	6 - 10 Hz	30	1.88439
Tiana	laser-triggered	6 - 10 Hz	32.5	2.07143
Tiana	laser-triggered	6 - 10 Hz	35	2.01112
Tiana	laser-triggered	6 - 10 Hz	37.5	2.07088
Tiana	laser-triggered	6 - 10 Hz	40	1.86751
Jasmine	laser-triggered	6 - 10 Hz	-40	1.0326
Jasmine	laser-triggered	6 - 10 Hz	-37.5	1.19835
Jasmine	laser-triggered	6 - 10 Hz	-35	1.10914
Jasmine	laser-triggered	6 - 10 Hz	-32.5	1.22346
Jasmine	laser-triggered	6 - 10 Hz	-30	1.04637
Jasmine	laser-triggered	6 - 10 Hz	-27.5	1.42465
Jasmine	laser-triggered	6 - 10 Hz	-25	1.18844
Jasmine	laser-triggered	6 - 10 Hz	-22.5	1.1543
Jasmine	laser-triggered	6 - 10 Hz	-20	1.54412
Jasmine	laser-triggered	6 - 10 Hz	-17.5	1.62211
Jasmine	laser-triggered	6 - 10 Hz	-15	1.50496
Jasmine	laser-triggered	6 - 10 Hz	-12.5	1.49774
Jasmine	laser-triggered	6 - 10 Hz	-10	1.36031
Jasmine	laser-triggered	6 - 10 Hz	-7.5	1.72958
Jasmine	laser-triggered	6 - 10 Hz	-5	2.04028
Jasmine	laser-triggered	6 - 10 Hz	-2.5	1.588
Jasmine	laser-triggered	6 - 10 Hz	0	1.22607
Jasmine	laser-triggered	6 - 10 Hz	2.5	0.98756
Jasmine	laser-triggered	6 - 10 Hz	5	1.15465
Jasmine	laser-triggered	6 - 10 Hz	7.5	1.20494
Jasmine	laser-triggered	6 - 10 Hz	10	1.02648
Jasmine	laser-triggered	6 - 10 Hz	12.5	1.39335
Jasmine	laser-triggered	6 - 10 Hz	15	1.66301
Jasmine	laser-triggered	6 - 10 Hz	17.5	1.37182
Jasmine	laser-triggered	6 - 10 Hz	20	1.73213
Jasmine	laser-triggered	6 - 10 Hz	22.5	1.5565
Jasmine	laser-triggered	6 - 10 Hz	25	1.57441
Jasmine	laser-triggered	6 - 10 Hz	27.5	1.56415
Jasmine	laser-triggered	6 - 10 Hz	30	1.58724
Jasmine	laser-triggered	6 - 10 Hz	32.5	1.8108
Jasmine	laser-triggered	6 - 10 Hz	35	1.88377
Jasmine	laser-triggered	6 - 10 Hz	37.5	1.40886
Jasmine	laser-triggered	6 - 10 Hz	40	1.34834
Huey	laser-triggered	11 - 15 Hz	-40	1.21321
Huey	laser-triggered	11 - 15 Hz	-37.5	1.32441
Huey	laser-triggered	11 - 15 Hz	-35	1.63769
Huey	laser-triggered	11 - 15 Hz	-32.5	1.34279
Huey	laser-triggered	11 - 15 Hz	-30	1.17897
Huey	laser-triggered	11 - 15 Hz	-27.5	1.33496
Huey	laser-triggered	11 - 15 Hz	-25	1.46046
Huey	laser-triggered	11 - 15 Hz	-22.5	1.15068
Huey	laser-triggered	11 - 15 Hz	-20	0.913088
Huey	laser-triggered	11 - 15 Hz	-17.5	1.38273
Huey	laser-triggered	11 - 15 Hz	-15	1.50319
Huey	laser-triggered	11 - 15 Hz	-12.5	1.50588
Huey	laser-triggered	11 - 15 Hz	-10	1.25438
Huey	laser-triggered	11 - 15 Hz	-7.5	1.12724
Huey	laser-triggered	11 - 15 Hz	-5	1.39123
Huey	laser-triggered	11 - 15 Hz	-2.5	1.27809
Huey	laser-triggered	11 - 15 Hz	0	0.675552
Huey	laser-triggered	11 - 15 Hz	2.5	0.433077
Huey	laser-triggered	11 - 15 Hz	5	0.557378
Huey	laser-triggered	11 - 15 Hz	7.5	0.718467
Huey	laser-triggered	11 - 15 Hz	10	1.48266
Huey	laser-triggered	11 - 15 Hz	12.5	2.19983
Huey	laser-triggered	11 - 15 Hz	15	1.16836
Huey	laser-triggered	11 - 15 Hz	17.5	1.09512
Huey	laser-triggered	11 - 15 Hz	20	1.39557
Huey	laser-triggered	11 - 15 Hz	22.5	1.0764
Huey	laser-triggered	11 - 15 Hz	25	0.633225
Huey	laser-triggered	11 - 15 Hz	27.5	0.762404
Huey	laser-triggered	11 - 15 Hz	30	0.780169
Huey	laser-triggered	11 - 15 Hz	32.5	0.69601
Huey	laser-triggered	11 - 15 Hz	35	0.764478
Huey	laser-triggered	11 - 15 Hz	37.5	0.690192
Huey	laser-triggered	11 - 15 Hz	40	0.747889
Dewey	laser-triggered	11 - 15 Hz	-40	1.60933
Dewey	laser-triggered	11 - 15 Hz	-37.5	1.73777
Dewey	laser-triggered	11 - 15 Hz	-35	1.21101
Dewey	laser-triggered	11 - 15 Hz	-32.5	1.42216
Dewey	laser-triggered	11 - 15 Hz	-30	2.02538
Dewey	laser-triggered	11 - 15 Hz	-27.5	1.83056
Dewey	laser-triggered	11 - 15 Hz	-25	1.51852
Dewey	laser-triggered	11 - 15 Hz	-22.5	1.22997
Dewey	laser-triggered	11 - 15 Hz	-20	1.15961
Dewey	laser-triggered	11 - 15 Hz	-17.5	1.55672
Dewey	laser-triggered	11 - 15 Hz	-15	2.04564
Dewey	laser-triggered	11 - 15 Hz	-12.5	1.72725
Dewey	laser-triggered	11 - 15 Hz	-10	1.36708
Dewey	laser-triggered	11 - 15 Hz	-7.5	1.59231
Dewey	laser-triggered	11 - 15 Hz	-5	1.1657
Dewey	laser-triggered	11 - 15 Hz	-2.5	0.944741
Dewey	laser-triggered	11 - 15 Hz	0	0.79124
Dewey	laser-triggered	11 - 15 Hz	2.5	0.563974
Dewey	laser-triggered	11 - 15 Hz	5	0.599729
Dewey	laser-triggered	11 - 15 Hz	7.5	0.518688
Dewey	laser-triggered	11 - 15 Hz	10	0.363625
Dewey	laser-triggered	11 - 15 Hz	12.5	0.285018
Dewey	laser-triggered	11 - 15 Hz	15	0.405889
Dewey	laser-triggered	11 - 15 Hz	17.5	0.34639
Dewey	laser-triggered	11 - 15 Hz	20	0.389384
Dewey	laser-triggered	11 - 15 Hz	22.5	0.351948
Dewey	laser-triggered	11 - 15 Hz	25	0.267822
Dewey	laser-triggered	11 - 15 Hz	27.5	0.283312
Dewey	laser-triggered	11 - 15 Hz	30	0.389056
Dewey	laser-triggered	11 - 15 Hz	32.5	0.44813
Dewey	laser-triggered	11 - 15 Hz	35	0.416626
Dewey	laser-triggered	11 - 15 Hz	37.5	0.536205
Dewey	laser-triggered	11 - 15 Hz	40	0.387418
Louie	laser-triggered	11 - 15 Hz	-40	1.17976
Louie	laser-triggered	11 - 15 Hz	-37.5	1.27236
Louie	laser-triggered	11 - 15 Hz	-35	0.960153
Louie	laser-triggered	11 - 15 Hz	-32.5	0.991836
Louie	laser-triggered	11 - 15 Hz	-30	1.41865
Louie	laser-triggered	11 - 15 Hz	-27.5	1.0828
Louie	laser-triggered	11 - 15 Hz	-25	1.09276
Louie	laser-triggered	11 - 15 Hz	-22.5	1.19969
Louie	laser-triggered	11 - 15 Hz	-20	1.76252
Louie	laser-triggered	11 - 15 Hz	-17.5	2.24521
Louie	laser-triggered	11 - 15 Hz	-15	1.98456
Louie	laser-triggered	11 - 15 Hz	-12.5	1.52759
Louie	laser-triggered	11 - 15 Hz	-10	1.18497
Louie	laser-triggered	11 - 15 Hz	-7.5	1.14433
Louie	laser-triggered	11 - 15 Hz	-5	1.166
Louie	laser-triggered	11 - 15 Hz	-2.5	1.02097
Louie	laser-triggered	11 - 15 Hz	0	1.14395
Louie	laser-triggered	11 - 15 Hz	2.5	1.03062
Louie	laser-triggered	11 - 15 Hz	5	0.952087
Louie	laser-triggered	11 - 15 Hz	7.5	1.08782
Louie	laser-triggered	11 - 15 Hz	10	1.02493
Louie	laser-triggered	11 - 15 Hz	12.5	1.09095
Louie	laser-triggered	11 - 15 Hz	15	1.16336
Louie	laser-triggered	11 - 15 Hz	17.5	1.37008
Louie	laser-triggered	11 - 15 Hz	20	1.63599
Louie	laser-triggered	11 - 15 Hz	22.5	1.26932
Louie	laser-triggered	11 - 15 Hz	25	1.00387
Louie	laser-triggered	11 - 15 Hz	27.5	1.21432
Louie	laser-triggered	11 - 15 Hz	30	1.4251
Louie	laser-triggered	11 - 15 Hz	32.5	1.2785
Louie	laser-triggered	11 - 15 Hz	35	1.52094
Louie	laser-triggered	11 - 15 Hz	37.5	1.02527
Louie	laser-triggered	11 - 15 Hz	40	1.23139
Ariel	laser-triggered	11 - 15 Hz	-40	1.59055
Ariel	laser-triggered	11 - 15 Hz	-37.5	1.54183
Ariel	laser-triggered	11 - 15 Hz	-35	1.47987
Ariel	laser-triggered	11 - 15 Hz	-32.5	1.62361
Ariel	laser-triggered	11 - 15 Hz	-30	1.78575
Ariel	laser-triggered	11 - 15 Hz	-27.5	1.68793
Ariel	laser-triggered	11 - 15 Hz	-25	1.46552
Ariel	laser-triggered	11 - 15 Hz	-22.5	1.48328
Ariel	laser-triggered	11 - 15 Hz	-20	1.49577
Ariel	laser-triggered	11 - 15 Hz	-17.5	1.55476
Ariel	laser-triggered	11 - 15 Hz	-15	1.44223
Ariel	laser-triggered	11 - 15 Hz	-12.5	1.27596
Ariel	laser-triggered	11 - 15 Hz	-10	1.04829
Ariel	laser-triggered	11 - 15 Hz	-7.5	1.00508
Ariel	laser-triggered	11 - 15 Hz	-5	1.11935
Ariel	laser-triggered	11 - 15 Hz	-2.5	0.952743
Ariel	laser-triggered	11 - 15 Hz	0	0.573802
Ariel	laser-triggered	11 - 15 Hz	2.5	0.571349
Ariel	laser-triggered	11 - 15 Hz	5	0.518659
Ariel	laser-triggered	11 - 15 Hz	7.5	0.475087
Ariel	laser-triggered	11 - 15 Hz	10	0.599907
Ariel	laser-triggered	11 - 15 Hz	12.5	0.589357
Ariel	laser-triggered	11 - 15 Hz	15	0.595022
Ariel	laser-triggered	11 - 15 Hz	17.5	0.606743
Ariel	laser-triggered	11 - 15 Hz	20	0.745142
Ariel	laser-triggered	11 - 15 Hz	22.5	0.653796
Ariel	laser-triggered	11 - 15 Hz	25	0.595723
Ariel	laser-triggered	11 - 15 Hz	27.5	0.530823
Ariel	laser-triggered	11 - 15 Hz	30	0.584672
Ariel	laser-triggered	11 - 15 Hz	32.5	0.767375
Ariel	laser-triggered	11 - 15 Hz	35	0.769102
Ariel	laser-triggered	11 - 15 Hz	37.5	0.731967
Ariel	laser-triggered	11 - 15 Hz	40	0.50139
Cinderella	laser-triggered	11 - 15 Hz	-40	1.03915
Cinderella	laser-triggered	11 - 15 Hz	-37.5	1.14514
Cinderella	laser-triggered	11 - 15 Hz	-35	1.16637
Cinderella	laser-triggered	11 - 15 Hz	-32.5	1.28793
Cinderella	laser-triggered	11 - 15 Hz	-30	1.4358
Cinderella	laser-triggered	11 - 15 Hz	-27.5	1.44944
Cinderella	laser-triggered	11 - 15 Hz	-25	1.83196
Cinderella	laser-triggered	11 - 15 Hz	-22.5	1.59764
Cinderella	laser-triggered	11 - 15 Hz	-20	1.52637
Cinderella	laser-triggered	11 - 15 Hz	-17.5	1.48139
Cinderella	laser-triggered	11 - 15 Hz	-15	1.40847
Cinderella	laser-triggered	11 - 15 Hz	-12.5	1.189
Cinderella	laser-triggered	11 - 15 Hz	-10	1.26115
Cinderella	laser-triggered	11 - 15 Hz	-7.5	1.03216
Cinderella	laser-triggered	11 - 15 Hz	-5	1.15767
Cinderella	laser-triggered	11 - 15 Hz	-2.5	1.11051
Cinderella	laser-triggered	11 - 15 Hz	0	0.777691
Cinderella	laser-triggered	11 - 15 Hz	2.5	0.644704
Cinderella	laser-triggered	11 - 15 Hz	5	0.730744
Cinderella	laser-triggered	11 - 15 Hz	7.5	0.599904
Cinderella	laser-triggered	11 - 15 Hz	10	0.673355
Cinderella	laser-triggered	11 - 15 Hz	12.5	0.528786
Cinderella	laser-triggered	11 - 15 Hz	15	0.584283
Cinderella	laser-triggered	11 - 15 Hz	17.5	0.828857
Cinderella	laser-triggered	11 - 15 Hz	20	0.571881
Cinderella	laser-triggered	11 - 15 Hz	22.5	0.666454
Cinderella	laser-triggered	11 - 15 Hz	25	0.814484
Cinderella	laser-triggered	11 - 15 Hz	27.5	0.688825
Cinderella	laser-triggered	11 - 15 Hz	30	0.808169
Cinderella	laser-triggered	11 - 15 Hz	32.5	0.546945
Cinderella	laser-triggered	11 - 15 Hz	35	0.650751
Cinderella	laser-triggered	11 - 15 Hz	37.5	0.636766
Cinderella	laser-triggered	11 - 15 Hz	40	0.549123
Tiana	laser-triggered	11 - 15 Hz	-40	1.26109
Tiana	laser-triggered	11 - 15 Hz	-37.5	1.18221
Tiana	laser-triggered	11 - 15 Hz	-35	1.83986
Tiana	laser-triggered	11 - 15 Hz	-32.5	1.91496
Tiana	laser-triggered	11 - 15 Hz	-30	1.49391
Tiana	laser-triggered	11 - 15 Hz	-27.5	1.32239
Tiana	laser-triggered	11 - 15 Hz	-25	1.48303
Tiana	laser-triggered	11 - 15 Hz	-22.5	1.49686
Tiana	laser-triggered	11 - 15 Hz	-20	1.55522
Tiana	laser-triggered	11 - 15 Hz	-17.5	1.43419
Tiana	laser-triggered	11 - 15 Hz	-15	0.869846
Tiana	laser-triggered	11 - 15 Hz	-12.5	1.24315
Tiana	laser-triggered	11 - 15 Hz	-10	1.1593
Tiana	laser-triggered	11 - 15 Hz	-7.5	1.2743
Tiana	laser-triggered	11 - 15 Hz	-5	1.0113
Tiana	laser-triggered	11 - 15 Hz	-2.5	0.622323
Tiana	laser-triggered	11 - 15 Hz	0	0.731717
Tiana	laser-triggered	11 - 15 Hz	2.5	0.681977
Tiana	laser-triggered	11 - 15 Hz	5	0.783534
Tiana	laser-triggered	11 - 15 Hz	7.5	0.741846
Tiana	laser-triggered	11 - 15 Hz	10	0.672237
Tiana	laser-triggered	11 - 15 Hz	12.5	0.572014
Tiana	laser-triggered	11 - 15 Hz	15	0.679921
Tiana	laser-triggered	11 - 15 Hz	17.5	0.646758
Tiana	laser-triggered	11 - 15 Hz	20	0.670981
Tiana	laser-triggered	11 - 15 Hz	22.5	0.629731
Tiana	laser-triggered	11 - 15 Hz	25	0.538368
Tiana	laser-triggered	11 - 15 Hz	27.5	0.66795
Tiana	laser-triggered	11 - 15 Hz	30	0.680317
Tiana	laser-triggered	11 - 15 Hz	32.5	1.03304
Tiana	laser-triggered	11 - 15 Hz	35	0.549139
Tiana	laser-triggered	11 - 15 Hz	37.5	0.62893
Tiana	laser-triggered	11 - 15 Hz	40	0.629851
Jasmine	laser-triggered	11 - 15 Hz	-40	1.25219
Jasmine	laser-triggered	11 - 15 Hz	-37.5	1.59909
Jasmine	laser-triggered	11 - 15 Hz	-35	1.44394
Jasmine	laser-triggered	11 - 15 Hz	-32.5	1.41919
Jasmine	laser-triggered	11 - 15 Hz	-30	1.23928
Jasmine	laser-triggered	11 - 15 Hz	-27.5	1.56315
Jasmine	laser-triggered	11 - 15 Hz	-25	1.00042
Jasmine	laser-triggered	11 - 15 Hz	-22.5	1.26003
Jasmine	laser-triggered	11 - 15 Hz	-20	1.85324
Jasmine	laser-triggered	11 - 15 Hz	-17.5	1.51252
Jasmine	laser-triggered	11 - 15 Hz	-15	1.48677
Jasmine	laser-triggered	11 - 15 Hz	-12.5	1.30623
Jasmine	laser-triggered	11 - 15 Hz	-10	1.00877
Jasmine	laser-triggered	11 - 15 Hz	-7.5	1.28531
Jasmine	laser-triggered	11 - 15 Hz	-5	1.96376
Jasmine	laser-triggered	11 - 15 Hz	-2.5	1.40992
Jasmine	laser-triggered	11 - 15 Hz	0	0.566794
Jasmine	laser-triggered	11 - 15 Hz	2.5	0.427113
Jasmine	laser-triggered	11 - 15 Hz	5	0.875926
Jasmine	laser-triggered	11 - 15 Hz	7.5	0.922163
Jasmine	laser-triggered	11 - 15 Hz	10	0.461071
Jasmine	laser-triggered	11 - 15 Hz	12.5	0.795798
Jasmine	laser-triggered	11 - 15 Hz	15	0.87521
Jasmine	laser-triggered	11 - 15 Hz	17.5	0.67877
Jasmine	laser-triggered	11 - 15 Hz	20	0.86713
Jasmine	laser-triggered	11 - 15 Hz	22.5	1.07355
Jasmine	laser-triggered	11 - 15 Hz	25	0.864534
Jasmine	laser-triggered	11 - 15 Hz	27.5	0.718745
Jasmine	laser-triggered	11 - 15 Hz	30	0.758918
Jasmine	laser-triggered	11 - 15 Hz	32.5	0.901753
Jasmine	laser-triggered	11 - 15 Hz	35	1.07082
Jasmine	laser-triggered	11 - 15 Hz	37.5	0.473908
Jasmine	laser-triggered	11 - 15 Hz	40	0.427613
Huey	laser-triggered	55 - 99 Hz	-40	0.746399
Huey	laser-triggered	55 - 99 Hz	-37.5	0.818397
Huey	laser-triggered	55 - 99 Hz	-35	0.777674
Huey	laser-triggered	55 - 99 Hz	-32.5	0.763626
Huey	laser-triggered	55 - 99 Hz	-30	0.800535
Huey	laser-triggered	55 - 99 Hz	-27.5	0.754521
Huey	laser-triggered	55 - 99 Hz	-25	0.787885
Huey	laser-triggered	55 - 99 Hz	-22.5	0.872686
Huey	laser-triggered	55 - 99 Hz	-20	1.00791
Huey	laser-triggered	55 - 99 Hz	-17.5	1.05325
Huey	laser-triggered	55 - 99 Hz	-15	1.14148
Huey	laser-triggered	55 - 99 Hz	-12.5	1.00215
Huey	laser-triggered	55 - 99 Hz	-10	0.99678
Huey	laser-triggered	55 - 99 Hz	-7.5	1.04607
Huey	laser-triggered	55 - 99 Hz	-5	1.00473
Huey	laser-triggered	55 - 99 Hz	-2.5	1.14989
Huey	laser-triggered	55 - 99 Hz	0	1.33279
Huey	laser-triggered	55 - 99 Hz	2.5	1.70257
Huey	laser-triggered	55 - 99 Hz	5	1.78132
Huey	laser-triggered	55 - 99 Hz	7.5	1.54201
Huey	laser-triggered	55 - 99 Hz	10	1.69587
Huey	laser-triggered	55 - 99 Hz	12.5	1.76587
Huey	laser-triggered	55 - 99 Hz	15	1.91077
Huey	laser-triggered	55 - 99 Hz	17.5	1.88336
Huey	laser-triggered	55 - 99 Hz	20	1.95558
Huey	laser-triggered	55 - 99 Hz	22.5	1.91037
Huey	laser-triggered	55 - 99 Hz	25	1.7442
Huey	laser-triggered	55 - 99 Hz	27.5	1.48456
Huey	laser-triggered	55 - 99 Hz	30	1.97435
Huey	laser-triggered	55 - 99 Hz	32.5	2.00066
Huey	laser-triggered	55 - 99 Hz	35	2.005
Huey	laser-triggered	55 - 99 Hz	37.5	1.86854
Huey	laser-triggered	55 - 99 Hz	40	1.89719
Dewey	laser-triggered	55 - 99 Hz	-40	0.73224
Dewey	laser-triggered	55 - 99 Hz	-37.5	0.890637
Dewey	laser-triggered	55 - 99 Hz	-35	0.762324
Dewey	laser-triggered	55 - 99 Hz	-32.5	0.784444
Dewey	laser-triggered	55 - 99 Hz	-30	0.64421
Dewey	laser-triggered	55 - 99 Hz	-27.5	0.890199
Dewey	laser-triggered	55 - 99 Hz	-25	0.665168
Dewey	laser-triggered	55 - 99 Hz	-22.5	0.542189
Dewey	laser-triggered	55 - 99 Hz	-20	0.583715
Dewey	laser-triggered	55 - 99 Hz	-17.5	0.683056
Dewey	laser-triggered	55 - 99 Hz	-15	0.738571
Dewey	laser-triggered	55 - 99 Hz	-12.5	0.678316
Dewey	laser-triggered	55 - 99 Hz	-10	0.714708
Dewey	laser-triggered	55 - 99 Hz	-7.5	0.795563
Dewey	laser-triggered	55 - 99 Hz	-5	0.97875
Dewey	laser-triggered	55 - 99 Hz	-2.5	0.927276
Dewey	laser-triggered	55 - 99 Hz	0	0.930766
Dewey	laser-triggered	55 - 99 Hz	2.5	1.30017
Dewey	laser-triggered	55 - 99 Hz	5	1.31525
Dewey	laser-triggered	55 - 99 Hz	7.5	1.42231
Dewey	laser-triggered	55 - 99 Hz	10	1.61642
Dewey	laser-triggered	55 - 99 Hz	12.5	1.53248
Dewey	laser-triggered	55 - 99 Hz	15	1.71606
Dewey	laser-triggered	55 - 99 Hz	17.5	1.69029
Dewey	laser-triggered	55 - 99 Hz	20	1.8158
Dewey	laser-triggered	55 - 99 Hz	22.5	1.7907
Dewey	laser-triggered	55 - 99 Hz	25	1.90508
Dewey	laser-triggered	55 - 99 Hz	27.5	1.77608
Dewey	laser-triggered	55 - 99 Hz	30	1.78453
Dewey	laser-triggered	55 - 99 Hz	32.5	1.99648
Dewey	laser-triggered	55 - 99 Hz	35	1.76381
Dewey	laser-triggered	55 - 99 Hz	37.5	1.96001
Dewey	laser-triggered	55 - 99 Hz	40	1.96676
Louie	laser-triggered	55 - 99 Hz	-40	0.750055
Louie	laser-triggered	55 - 99 Hz	-37.5	0.787693
Louie	laser-triggered	55 - 99 Hz	-35	0.772922
Louie	laser-triggered	55 - 99 Hz	-32.5	0.762022
Louie	laser-triggered	55 - 99 Hz	-30	0.832458
Louie	laser-triggered	55 - 99 Hz	-27.5	0.829915
Louie	laser-triggered	55 - 99 Hz	-25	0.732716
Louie	laser-triggered	55 - 99 Hz	-22.5	0.819435
Louie	laser-triggered	55 - 99 Hz	-20	0.861382
Louie	laser-triggered	55 - 99 Hz	-17.5	1.03126
Louie	laser-triggered	55 - 99 Hz	-15	0.9603
Louie	laser-triggered	55 - 99 Hz	-12.5	1.00173
Louie	laser-triggered	55 - 99 Hz	-10	1.07235
Louie	laser-triggered	55 - 99 Hz	-7.5	1.09804
Louie	laser-triggered	55 - 99 Hz	-5	1.22618
Louie	laser-triggered	55 - 99 Hz	-2.5	1.33029
Louie	laser-triggered	55 - 99 Hz	0	1.30051
Louie	laser-triggered	55 - 99 Hz	2.5	1.40795
Louie	laser-triggered	55 - 99 Hz	5	1.53628
Louie	laser-triggered	55 - 99 Hz	7.5	1.62029
Louie	laser-triggered	55 - 99 Hz	10	1.56423
Louie	laser-triggered	55 - 99 Hz	12.5	1.64084
Louie	laser-triggered	55 - 99 Hz	15	1.81387
Louie	laser-triggered	55 - 99 Hz	17.5	2.00927
Louie	laser-triggered	55 - 99 Hz	20	2.06706
Louie	laser-triggered	55 - 99 Hz	22.5	2.22867
Louie	laser-triggered	55 - 99 Hz	25	2.1277
Louie	laser-triggered	55 - 99 Hz	27.5	2.00478
Louie	laser-triggered	55 - 99 Hz	30	1.94822
Louie	laser-triggered	55 - 99 Hz	32.5	1.80252
Louie	laser-triggered	55 - 99 Hz	35	2.25216
Louie	laser-triggered	55 - 99 Hz	37.5	2.32076
Louie	laser-triggered	55 - 99 Hz	40	2.22687
Ariel	laser-triggered	55 - 99 Hz	-40	0.847122
Ariel	laser-triggered	55 - 99 Hz	-37.5	0.841202
Ariel	laser-triggered	55 - 99 Hz	-35	0.780216
Ariel	laser-triggered	55 - 99 Hz	-32.5	0.834993
Ariel	laser-triggered	55 - 99 Hz	-30	0.835188
Ariel	laser-triggered	55 - 99 Hz	-27.5	0.904506
Ariel	laser-triggered	55 - 99 Hz	-25	0.916868
Ariel	laser-triggered	55 - 99 Hz	-22.5	0.844952
Ariel	laser-triggered	55 - 99 Hz	-20	0.8604
Ariel	laser-triggered	55 - 99 Hz	-17.5	0.90554
Ariel	laser-triggered	55 - 99 Hz	-15	1.02037
Ariel	laser-triggered	55 - 99 Hz	-12.5	0.970005
Ariel	laser-triggered	55 - 99 Hz	-10	0.967241
Ariel	laser-triggered	55 - 99 Hz	-7.5	1.00708
Ariel	laser-triggered	55 - 99 Hz	-5	1.03839
Ariel	laser-triggered	55 - 99 Hz	-2.5	1.17587
Ariel	laser-triggered	55 - 99 Hz	0	1.45479
Ariel	laser-triggered	55 - 99 Hz	2.5	1.58516
Ariel	laser-triggered	55 - 99 Hz	5	1.64913
Ariel	laser-triggered	55 - 99 Hz	7.5	1.77611
Ariel	laser-triggered	55 - 99 Hz	10	1.79593
Ariel	laser-triggered	55 - 99 Hz	12.5	1.76147
Ariel	laser-triggered	55 - 99 Hz	15	1.82418
Ariel	laser-triggered	55 - 99 Hz	17.5	1.86133
Ariel	laser-triggered	55 - 99 Hz	20	1.81623
Ariel	laser-triggered	55 - 99 Hz	22.5	1.87254
Ariel	laser-triggered	55 - 99 Hz	25	1.9433
Ariel	laser-triggered	55 - 99 Hz	27.5	1.92751
Ariel	laser-triggered	55 - 99 Hz	30	1.95961
Ariel	laser-triggered	55 - 99 Hz	32.5	2.02425
Ariel	laser-triggered	55 - 99 Hz	35	2.10287
Ariel	laser-triggered	55 - 99 Hz	37.5	2.0962
Ariel	laser-triggered	55 - 99 Hz	40	1.90906
Cinderella	laser-triggered	55 - 99 Hz	-40	0.704367
Cinderella	laser-triggered	55 - 99 Hz	-37.5	0.746698
Cinderella	laser-triggered	55 - 99 Hz	-35	0.726856
Cinderella	laser-triggered	55 - 99 Hz	-32.5	0.786825
Cinderella	laser-triggered	55 - 99 Hz	-30	0.782693
Cinderella	laser-triggered	55 - 99 Hz	-27.5	0.799616
Cinderella	laser-triggered	55 - 99 Hz	-25	0.875272
Cinderella	laser-triggered	55 - 99 Hz	-22.5	0.799164
Cinderella	laser-triggered	55 - 99 Hz	-20	0.901615
Cinderella	laser-triggered	55 - 99 Hz	-17.5	0.870688
Cinderella	laser-triggered	55 - 99 Hz	-15	0.941281
Cinderella	laser-triggered	55 - 99 Hz	-12.5	0.937076
Cinderella	laser-triggered	55 - 99 Hz	-10	0.908565
Cinderella	laser-triggered	55 - 99 Hz	-7.5	0.897214
Cinderella	laser-triggered	55 - 99 Hz	-5	0.948906
Cinderella	laser-triggered	55 - 99 Hz	-2.5	1.10222
Cinderella	laser-triggered	55 - 99 Hz	0	1.36151
Cinderella	laser-triggered	55 - 99 Hz	2.5	1.5213
Cinderella	laser-triggered	55 - 99 Hz	5	1.54357
Cinderella	laser-triggered	55 - 99 Hz	7.5	1.47564
Cinderella	laser-triggered	55 - 99 Hz	10	1.58464
Cinderella	laser-triggered	55 - 99 Hz	12.5	1.69129
Cinderella	laser-triggered	55 - 99 Hz	15	1.72877
Cinderella	laser-triggered	55 - 99 Hz	17.5	1.85965
Cinderella	laser-triggered	55 - 99 Hz	20	1.82922
Cinderella	laser-triggered	55 - 99 Hz	22.5	1.69608
Cinderella	laser-triggered	55 - 99 Hz	25	1.82526
Cinderella	laser-triggered	55 - 99 Hz	27.5	1.97701
Cinderella	laser-triggered	55 - 99 Hz	30	1.96382
Cinderella	laser-triggered	55 - 99 Hz	32.5	1.82562
Cinderella	laser-triggered	55 - 99 Hz	35	1.75304
Cinderella	laser-triggered	55 - 99 Hz	37.5	1.86737
Cinderella	laser-triggered	55 - 99 Hz	40	1.8717
Tiana	laser-triggered	55 - 99 Hz	-40	0.796588
Tiana	laser-triggered	55 - 99 Hz	-37.5	0.832702
Tiana	laser-triggered	55 - 99 Hz	-35	0.882603
Tiana	laser-triggered	55 - 99 Hz	-32.5	0.838761
Tiana	laser-triggered	55 - 99 Hz	-30	0.86
Tiana	laser-triggered	55 - 99 Hz	-27.5	0.782436
Tiana	laser-triggered	55 - 99 Hz	-25	0.79964
Tiana	laser-triggered	55 - 99 Hz	-22.5	0.764474
Tiana	laser-triggered	55 - 99 Hz	-20	0.756949
Tiana	laser-triggered	55 - 99 Hz	-17.5	0.872876
Tiana	laser-triggered	55 - 99 Hz	-15	0.988886
Tiana	laser-triggered	55 - 99 Hz	-12.5	1.02283
Tiana	laser-triggered	55 - 99 Hz	-10	1.01003
Tiana	laser-triggered	55 - 99 Hz	-7.5	0.892879
Tiana	laser-triggered	55 - 99 Hz	-5	0.902945
Tiana	laser-triggered	55 - 99 Hz	-2.5	1.06772
Tiana	laser-triggered	55 - 99 Hz	0	1.46735
Tiana	laser-triggered	55 - 99 Hz	2.5	1.53643
Tiana	laser-triggered	55 - 99 Hz	5	1.45193
Tiana	laser-triggered	55 - 99 Hz	7.5	1.34421
Tiana	laser-triggered	55 - 99 Hz	10	1.56626
Tiana	laser-triggered	55 - 99 Hz	12.5	1.58219
Tiana	laser-triggered	55 - 99 Hz	15	1.75924
Tiana	laser-triggered	55 - 99 Hz	17.5	1.71297
Tiana	laser-triggered	55 - 99 Hz	20	1.67336
Tiana	laser-triggered	55 - 99 Hz	22.5	1.61705
Tiana	laser-triggered	55 - 99 Hz	25	1.77369
Tiana	laser-triggered	55 - 99 Hz	27.5	1.66014
Tiana	laser-triggered	55 - 99 Hz	30	1.79102
Tiana	laser-triggered	55 - 99 Hz	32.5	2.06924
Tiana	laser-triggered	55 - 99 Hz	35	1.93464
Tiana	laser-triggered	55 - 99 Hz	37.5	1.77494
Tiana	laser-triggered	55 - 99 Hz	40	1.57029
Jasmine	laser-triggered	55 - 99 Hz	-40	0.871534
Jasmine	laser-triggered	55 - 99 Hz	-37.5	1.03357
Jasmine	laser-triggered	55 - 99 Hz	-35	0.852707
Jasmine	laser-triggered	55 - 99 Hz	-32.5	0.742295
Jasmine	laser-triggered	55 - 99 Hz	-30	0.753211
Jasmine	laser-triggered	55 - 99 Hz	-27.5	0.761985
Jasmine	laser-triggered	55 - 99 Hz	-25	0.762542
Jasmine	laser-triggered	55 - 99 Hz	-22.5	0.723444
Jasmine	laser-triggered	55 - 99 Hz	-20	0.810914
Jasmine	laser-triggered	55 - 99 Hz	-17.5	0.79435
Jasmine	laser-triggered	55 - 99 Hz	-15	0.726731
Jasmine	laser-triggered	55 - 99 Hz	-12.5	0.732103
Jasmine	laser-triggered	55 - 99 Hz	-10	1.07267
Jasmine	laser-triggered	55 - 99 Hz	-7.5	0.932173
Jasmine	laser-triggered	55 - 99 Hz	-5	0.986848
Jasmine	laser-triggered	55 - 99 Hz	-2.5	1.12049
Jasmine	laser-triggered	55 - 99 Hz	0	1.31745
Jasmine	laser-triggered	55 - 99 Hz	2.5	1.26452
Jasmine	laser-triggered	55 - 99 Hz	5	1.42712
Jasmine	laser-triggered	55 - 99 Hz	7.5	1.43718
Jasmine	laser-triggered	55 - 99 Hz	10	1.34271
Jasmine	laser-triggered	55 - 99 Hz	12.5	1.72585
Jasmine	laser-triggered	55 - 99 Hz	15	2.11328
Jasmine	laser-triggered	55 - 99 Hz	17.5	1.76233
Jasmine	laser-triggered	55 - 99 Hz	20	1.93927
Jasmine	laser-triggered	55 - 99 Hz	22.5	2.25293
Jasmine	laser-triggered	55 - 99 Hz	25	2.25518
Jasmine	laser-triggered	55 - 99 Hz	27.5	2.1293
Jasmine	laser-triggered	55 - 99 Hz	30	2.0362
Jasmine	laser-triggered	55 - 99 Hz	32.5	2.23328
Jasmine	laser-triggered	55 - 99 Hz	35	2.15527
Jasmine	laser-triggered	55 - 99 Hz	37.5	1.82648
Jasmine	laser-triggered	55 - 99 Hz	40	1.63556

## Sheet: Supplementary_Figure_4g_right
mouse	band	lsr	pwr
Ariel	0.5 - 4 Hz	0	548.566
Ariel	0.5 - 4 Hz	1	491.274
Cinderella	0.5 - 4 Hz	0	509.98
Cinderella	0.5 - 4 Hz	1	437.995
Dewey	0.5 - 4 Hz	0	655.473
Dewey	0.5 - 4 Hz	1	568.072
Huey	0.5 - 4 Hz	0	895.502
Huey	0.5 - 4 Hz	1	871.079
Jasmine	0.5 - 4 Hz	0	468.322
Jasmine	0.5 - 4 Hz	1	413.347
Louie	0.5 - 4 Hz	0	560.355
Louie	0.5 - 4 Hz	1	600.136
Tiana	0.5 - 4 Hz	0	322.603
Tiana	0.5 - 4 Hz	1	302.245
Ariel	6 - 10 Hz	0	2711.1
Ariel	6 - 10 Hz	1	2782.72
Cinderella	6 - 10 Hz	0	4286.19
Cinderella	6 - 10 Hz	1	4660.79
Dewey	6 - 10 Hz	0	5133.25
Dewey	6 - 10 Hz	1	4735.73
Huey	6 - 10 Hz	0	6256.51
Huey	6 - 10 Hz	1	6189.09
Jasmine	6 - 10 Hz	0	3854.48
Jasmine	6 - 10 Hz	1	3563.54
Louie	6 - 10 Hz	0	5181.71
Louie	6 - 10 Hz	1	5075.44
Tiana	6 - 10 Hz	0	3311.77
Tiana	6 - 10 Hz	1	3344.78
Ariel	11 - 15 Hz	0	357.411
Ariel	11 - 15 Hz	1	357.094
Cinderella	11 - 15 Hz	0	508.249
Cinderella	11 - 15 Hz	1	487.092
Dewey	11 - 15 Hz	0	625.545
Dewey	11 - 15 Hz	1	442.596
Huey	11 - 15 Hz	0	779.187
Huey	11 - 15 Hz	1	912.079
Jasmine	11 - 15 Hz	0	460.394
Jasmine	11 - 15 Hz	1	456.014
Louie	11 - 15 Hz	0	823.256
Louie	11 - 15 Hz	1	924.656
Tiana	11 - 15 Hz	0	391.512
Tiana	11 - 15 Hz	1	371.378
Ariel	55 - 99 Hz	0	250.702
Ariel	55 - 99 Hz	1	245.128
Cinderella	55 - 99 Hz	0	280.485
Cinderella	55 - 99 Hz	1	294.45
Dewey	55 - 99 Hz	0	400.77
Dewey	55 - 99 Hz	1	394.897
Huey	55 - 99 Hz	0	545.519
Huey	55 - 99 Hz	1	556.921
Jasmine	55 - 99 Hz	0	343.733
Jasmine	55 - 99 Hz	1	339.408
Louie	55 - 99 Hz	0	468.135
Louie	55 - 99 Hz	1	520.466
Tiana	55 - 99 Hz	0	235.267
Tiana	55 - 99 Hz	1	241.365

## Sheet: Supplementary_Figure_4i
trial #	-400.0	-397.5	-395.0	-392.5	-390.0	-387.5	-385.0	-382.5	-380.0	-377.5	-375.0	-372.5	-370.0	-367.5	-365.0	-362.5	-360.0	-357.5	-355.0	-352.5	-350.0	-347.5	-345.0	-342.5	-340.0	-337.5	-335.0	-332.5	-330.0	-327.5	-325.0	-322.5	-320.0	-317.5	-315.0	-312.5	-310.0	-307.5	-305.0	-302.5	-300.0	-297.5	-295.0	-292.5	-290.0	-287.5	-285.0	-282.5	-280.0
1	NREM	NREM	NREM	NREM	NREM	NREM	NREM	NREM	NREM	NREM	NREM	NREM	NREM	NREM	NREM	NREM	NREM	NREM	NREM	NREM	NREM	NREM	NREM	NREM	NREM	NREM	NREM	NREM	NREM	NREM	NREM	NREM	NREM	NREM	NREM	NREM	NREM	NREM	NREM	NREM	NREM	NREM	NREM	NREM	NREM	NREM	NREM	NREM	NREM
2	wake	wake	wake	wake	wake	wake	wake	wake	wake	wake	wake	wake	wake	wake	wake	wake	wake	wake	wake	wake	wake	wake	wake	wake	wake	wake	wake	wake	wake	wake	wake	wake	wake	wake	wake	wake	wake	wake	wake	wake	wake	wake	wake	wake	wake	wake	wake	wake	wake
3	wake	wake	wake	wake	wake	wake	wake	wake	wake	wake	wake	wake	wake	wake	wake	wake	wake	wake	wake	wake	wake	wake	wake	wake	wake	wake	wake	wake	wake	wake	wake	wake	wake	wake	wake	wake	wake	wake	wake	wake	wake	wake	wake	wake	wake	wake	wake	wake	wake
4	wake	wake	wake	wake	wake	wake	wake	wake	wake	wake	wake	wake	wake	wake	wake	wake	wake	wake	wake	wake	wake	wake	NREM	NREM	NREM	NREM	NREM	NREM	NREM	NREM	NREM	NREM	NREM	NREM	NREM	NREM	NREM	NREM	NREM	NREM	NREM	NREM	NREM	NREM	NREM	NREM	NREM	NREM	NREM
5	NREM	NREM	NREM	NREM	NREM	NREM	NREM	NREM	NREM	NREM	NREM	wake	wake	wake	wake	wake	wake	wake	wake	wake	wake	wake	wake	wake	wake	wake	wake	wake	wake	wake	wake	NREM	NREM	NREM	NREM	NREM	NREM	NREM	NREM	NREM	NREM	NREM	NREM	NREM	NREM	NREM	NREM	NREM	NREM
6	NREM	NREM	NREM	NREM	NREM	NREM	NREM	NREM	NREM	NREM	NREM	NREM	NREM	NREM	NREM	NREM	NREM	NREM	NREM	NREM	NREM	NREM	NREM	NREM	NREM	NREM	NREM	NREM	NREM	NREM	NREM	NREM	NREM	NREM	NREM	NREM	NREM	NREM	NREM	NREM	NREM	NREM	NREM	NREM	NREM	NREM	NREM	NREM	NREM
7	NREM	NREM	NREM	NREM	NREM	NREM	NREM	NREM	NREM	NREM	NREM	NREM	NREM	NREM	NREM	NREM	NREM	NREM	NREM	NREM	NREM	NREM	NREM	NREM	NREM	NREM	NREM	NREM	NREM	NREM	NREM	NREM	NREM	NREM	NREM	NREM	NREM	NREM	NREM	NREM	NREM	NREM	NREM	NREM	NREM	NREM	NREM	NREM	NREM
8	wake	wake	wake	wake	wake	wake	wake	wake	wake	wake	wake	wake	wake	wake	wake	wake	wake	wake	wake	wake	wake	wake	wake	wake	wake	wake	wake	wake	wake	wake	wake	wake	wake	wake	wake	wake	wake	wake	wake	wake	wake	wake	wake	wake	wake	wake	wake	wake	wake
9	NREM	NREM	NREM	NREM	NREM	NREM	NREM	NREM	NREM	NREM	NREM	NREM	NREM	NREM	NREM	NREM	NREM	NREM	NREM	NREM	NREM	NREM	NREM	NREM	NREM	NREM	NREM	NREM	NREM	NREM	NREM	NREM	NREM	NREM	NREM	NREM	NREM	NREM	NREM	NREM	NREM	NREM	NREM	NREM	NREM	NREM	NREM	IS	IS
10	NREM	NREM	NREM	NREM	NREM	NREM	NREM	NREM	NREM	NREM	NREM	NREM	NREM	NREM	NREM	NREM	NREM	NREM	NREM	NREM	NREM	NREM	NREM	NREM	NREM	NREM	NREM	NREM	NREM	NREM	NREM	NREM	NREM	NREM	NREM	NREM	NREM	NREM	NREM	NREM	NREM	NREM	NREM	NREM	NREM	NREM	NREM	NREM	NREM
11	NREM	NREM	NREM	NREM	NREM	NREM	NREM	NREM	NREM	NREM	NREM	NREM	NREM	NREM	NREM	NREM	NREM	NREM	NREM	NREM	NREM	NREM	NREM	NREM	NREM	NREM	NREM	NREM	NREM	NREM	NREM	NREM	NREM	NREM	NREM	NREM	NREM	NREM	NREM	NREM	NREM	NREM	NREM	NREM	NREM	NREM	NREM	NREM	NREM
12	NREM	NREM	NREM	NREM	NREM	NREM	NREM	NREM	NREM	NREM	NREM	NREM	NREM	NREM	NREM	NREM	NREM	NREM	NREM	NREM	NREM	NREM	NREM	NREM	NREM	NREM	NREM	NREM	NREM	IS	IS	IS	IS	IS	IS	IS	REM	REM	REM	REM	REM	REM	REM	REM	REM	REM	REM	REM	REM
13	wake	wake	wake	wake	wake	wake	wake	wake	wake	wake	wake	wake	wake	wake	wake	wake	wake	wake	wake	wake	wake	wake	wake	wake	wake	wake	wake	wake	wake	wake	wake	wake	wake	wake	wake	wake	wake	wake	wake	wake	wake	wake	wake	wake	wake	wake	wake	wake	wake
14	wake	wake	wake	wake	wake	wake	wake	wake	wake	wake	wake	wake	wake	wake	wake	wake	wake	wake	wake	wake	wake	wake	wake	wake	wake	wake	wake	wake	wake	wake	wake	wake	wake	wake	wake	wake	wake	wake	wake	wake	wake	wake	wake	wake	wake	wake	wake	wake	wake
15	NREM	NREM	NREM	NREM	NREM	NREM	NREM	NREM	NREM	NREM	NREM	NREM	NREM	NREM	NREM	NREM	NREM	NREM	NREM	NREM	NREM	NREM	NREM	NREM	NREM	NREM	NREM	NREM	NREM	wake	wake	wake	wake	wake	wake	wake	wake	wake	wake	wake	wake	wake	wake	wake	wake	wake	wake	wake	wake
16	NREM	NREM	NREM	NREM	NREM	NREM	NREM	NREM	NREM	NREM	NREM	NREM	NREM	NREM	NREM	NREM	NREM	wake	wake	wake	wake	wake	wake	wake	wake	wake	wake	wake	wake	wake	wake	wake	wake	wake	wake	wake	wake	NREM	NREM	NREM	NREM	NREM	NREM	NREM	NREM	NREM	NREM	NREM	NREM
17	wake	NREM	NREM	NREM	NREM	NREM	NREM	NREM	NREM	NREM	NREM	NREM	NREM	NREM	NREM	NREM	NREM	NREM	NREM	NREM	NREM	NREM	NREM	NREM	NREM	NREM	NREM	NREM	NREM	NREM	NREM	NREM	NREM	NREM	NREM	NREM	NREM	NREM	NREM	NREM	NREM	NREM	NREM	NREM	NREM	NREM	NREM	NREM	NREM
18	NREM	NREM	NREM	NREM	NREM	NREM	NREM	NREM	NREM	NREM	NREM	NREM	NREM	NREM	NREM	NREM	NREM	NREM	wake	wake	wake	wake	wake	wake	wake	wake	wake	wake	wake	wake	wake	wake	wake	wake	NREM	NREM	NREM	NREM	NREM	NREM	NREM	NREM	NREM	NREM	NREM	NREM	NREM	NREM	NREM
19	wake	wake	wake	wake	wake	wake	wake	wake	wake	wake	wake	wake	wake	wake	wake	wake	wake	wake	wake	wake	wake	wake	wake	wake	wake	wake	wake	wake	wake	wake	wake	wake	wake	wake	wake	wake	wake	wake	wake	wake	wake	wake	wake	wake	wake	wake	wake	wake	wake
20	wake	wake	wake	wake	wake	wake	wake	wake	wake	wake	wake	wake	wake	wake	wake	wake	NREM	NREM	NREM	NREM	NREM	NREM	NREM	NREM	NREM	NREM	NREM	NREM	NREM	NREM	NREM	NREM	NREM	NREM	NREM	NREM	NREM	NREM	NREM	NREM	NREM	NREM	NREM	NREM	NREM	NREM	NREM	NREM	NREM
21	NREM	NREM	NREM	NREM	NREM	NREM	NREM	NREM	NREM	NREM	NREM	NREM	NREM	NREM	NREM	NREM	NREM	NREM	NREM	NREM	NREM	NREM	NREM	NREM	NREM	NREM	NREM	NREM	NREM	NREM	NREM	NREM	NREM	NREM	NREM	NREM	NREM	NREM	NREM	NREM	NREM	NREM	NREM	NREM	NREM	NREM	NREM	NREM	NREM
22	NREM	NREM	NREM	NREM	NREM	wake	wake	wake	wake	wake	wake	wake	wake	wake	wake	NREM	NREM	NREM	NREM	NREM	NREM	NREM	NREM	NREM	NREM	NREM	NREM	NREM	NREM	NREM	NREM	NREM	NREM	NREM	NREM	NREM	NREM	NREM	NREM	NREM	NREM	NREM	NREM	NREM	NREM	NREM	NREM	NREM	NREM
23	wake	wake	wake	wake	wake	wake	wake	wake	wake	wake	wake	wake	wake	wake	wake	wake	wake	wake	wake	wake	wake	wake	wake	wake	wake	wake	wake	wake	wake	wake	wake	wake	wake	wake	wake	wake	wake	wake	wake	wake	wake	wake	wake	wake	wake	wake	wake	wake	wake
24	NREM	NREM	NREM	NREM	NREM	NREM	NREM	NREM	NREM	NREM	NREM	NREM	NREM	NREM	NREM	NREM	NREM	NREM	NREM	NREM	NREM	NREM	NREM	NREM	NREM	NREM	NREM	NREM	NREM	NREM	NREM	NREM	NREM	NREM	NREM	NREM	NREM	NREM	NREM	NREM	NREM	NREM	NREM	NREM	NREM	NREM	NREM	NREM	NREM
25	NREM	NREM	NREM	NREM	NREM	NREM	NREM	NREM	NREM	NREM	NREM	NREM	NREM	NREM	NREM	NREM	NREM	NREM	NREM	NREM	NREM	NREM	NREM	NREM	NREM	NREM	NREM	NREM	NREM	NREM	NREM	NREM	NREM	NREM	NREM	NREM	NREM	NREM	NREM	NREM	NREM	NREM	NREM	NREM	NREM	NREM	NREM	NREM	NREM
26	NREM	NREM	NREM	NREM	NREM	NREM	NREM	NREM	NREM	NREM	NREM	NREM	NREM	NREM	NREM	NREM	NREM	NREM	wake	wake	wake	wake	wake	wake	wake	wake	wake	wake	wake	wake	NREM	NREM	NREM	NREM	NREM	NREM	NREM	NREM	NREM	NREM	NREM	NREM	NREM	NREM	NREM	NREM	NREM	NREM	NREM
27	NREM	NREM	NREM	NREM	NREM	NREM	NREM	NREM	NREM	NREM	NREM	NREM	NREM	NREM	NREM	NREM	NREM	NREM	NREM	NREM	NREM	NREM	NREM	NREM	NREM	NREM	NREM	NREM	NREM	NREM	NREM	NREM	NREM	NREM	NREM	NREM	NREM	NREM	NREM	NREM	NREM	NREM	NREM	NREM	NREM	NREM	NREM	NREM	NREM
28	NREM	NREM	NREM	NREM	NREM	NREM	NREM	NREM	NREM	NREM	NREM	NREM	NREM	NREM	NREM	NREM	NREM	NREM	NREM	NREM	NREM	NREM	NREM	wake	wake	wake	wake	wake	wake	wake	wake	wake	wake	wake	wake	wake	wake	wake	wake	wake	wake	NREM	NREM	NREM	NREM	NREM	NREM	NREM	NREM
29	NREM	NREM	NREM	NREM	NREM	NREM	NREM	NREM	NREM	NREM	NREM	NREM	NREM	NREM	NREM	NREM	NREM	NREM	NREM	NREM	NREM	NREM	NREM	NREM	NREM	NREM	NREM	NREM	NREM	NREM	NREM	NREM	NREM	NREM	NREM	NREM	NREM	NREM	NREM	NREM	NREM	NREM	NREM	NREM	NREM	NREM	NREM	NREM	NREM
30	wake	wake	wake	wake	wake	wake	wake	wake	wake	wake	wake	wake	wake	wake	wake	wake	wake	wake	wake	wake	wake	wake	wake	wake	wake	wake	wake	wake	wake	wake	wake	wake	wake	wake	wake	wake	wake	wake	wake	wake	wake	wake	wake	wake	wake	wake	wake	wake	wake
31	wake	wake	wake	wake	wake	wake	wake	wake	wake	wake	wake	wake	wake	wake	wake	wake	wake	wake	wake	wake	wake	wake	wake	wake	wake	wake	wake	wake	wake	wake	wake	wake	wake	wake	wake	wake	wake	wake	wake	wake	wake	wake	wake	wake	wake	wake	wake	wake	wake
32	wake	wake	wake	wake	wake	wake	wake	wake	wake	wake	wake	wake	wake	wake	wake	wake	wake	wake	wake	wake	wake	wake	wake	wake	wake	wake	wake	wake	wake	wake	wake	wake	wake	wake	wake	wake	wake	wake	wake	wake	wake	wake	wake	wake	wake	wake	wake	wake	wake
33	NREM	NREM	NREM	NREM	NREM	NREM	NREM	IS	IS	IS	IS	IS	IS	IS	IS	IS	wake	wake	wake	wake	wake	wake	wake	wake	wake	wake	wake	NREM	NREM	NREM	NREM	NREM	NREM	NREM	NREM	NREM	NREM	NREM	NREM	NREM	NREM	IS	IS	IS	IS	IS	IS	IS	IS
34	NREM	NREM	NREM	NREM	NREM	NREM	NREM	NREM	NREM	NREM	NREM	NREM	NREM	NREM	NREM	NREM	NREM	NREM	NREM	NREM	NREM	NREM	NREM	NREM	NREM	NREM	NREM	NREM	NREM	NREM	NREM	NREM	NREM	NREM	wake	wake	wake	wake	wake	wake	wake	wake	wake	wake	wake	wake	wake	wake	wake
35	NREM	NREM	NREM	NREM	NREM	NREM	NREM	NREM	NREM	NREM	NREM	NREM	NREM	NREM	NREM	NREM	NREM	NREM	NREM	NREM	NREM	NREM	wake	wake	wake	wake	wake	wake	wake	wake	wake	wake	wake	wake	wake	NREM	NREM	NREM	NREM	NREM	NREM	NREM	NREM	NREM	NREM	NREM	NREM	NREM	NREM
36	NREM	NREM	NREM	NREM	NREM	NREM	NREM	NREM	NREM	NREM	NREM	NREM	NREM	NREM	NREM	NREM	NREM	NREM	NREM	NREM	NREM	NREM	NREM	NREM	NREM	NREM	NREM	NREM	NREM	NREM	NREM	NREM	NREM	NREM	NREM	NREM	NREM	NREM	NREM	NREM	NREM	NREM	NREM	NREM	NREM	NREM	NREM	NREM	NREM
37	NREM	NREM	NREM	NREM	NREM	NREM	NREM	NREM	NREM	NREM	NREM	NREM	NREM	NREM	NREM	NREM	NREM	NREM	NREM	NREM	NREM	NREM	NREM	NREM	NREM	NREM	NREM	NREM	NREM	NREM	NREM	NREM	NREM	NREM	NREM	NREM	NREM	NREM	NREM	NREM	NREM	NREM	NREM	NREM	NREM	NREM	NREM	NREM	NREM
38	NREM	NREM	NREM	NREM	NREM	NREM	NREM	NREM	NREM	NREM	NREM	NREM	NREM	NREM	NREM	NREM	NREM	NREM	NREM	NREM	NREM	NREM	NREM	NREM	NREM	NREM	NREM	NREM	NREM	NREM	NREM	NREM	NREM	NREM	NREM	NREM	NREM	NREM	NREM	NREM	NREM	NREM	NREM	NREM	NREM	NREM	NREM	NREM	NREM
39	wake	wake	wake	wake	wake	wake	wake	wake	wake	wake	wake	wake	wake	wake	wake	wake	wake	wake	wake	wake	wake	wake	wake	wake	wake	wake	wake	wake	wake	wake	wake	wake	wake	wake	wake	wake	wake	wake	wake	wake	wake	wake	wake	wake	wake	wake	wake	wake	wake
40	wake	wake	wake	wake	wake	wake	wake	wake	wake	wake	wake	wake	wake	wake	wake	wake	wake	wake	wake	wake	wake	wake	wake	wake	wake	wake	wake	wake	wake	wake	wake	wake	wake	wake	wake	wake	wake	wake	wake	wake	wake	wake	wake	wake	wake	wake	wake	wake	wake
41	wake	wake	wake	wake	wake	wake	wake	wake	wake	wake	wake	wake	wake	wake	wake	wake	wake	wake	wake	wake	wake	wake	wake	wake	wake	wake	wake	wake	wake	wake	wake	wake	wake	wake	wake	wake	wake	wake	wake	wake	wake	wake	wake	wake	wake	wake	wake	wake	wake
42	NREM	NREM	NREM	NREM	NREM	NREM	NREM	NREM	NREM	NREM	NREM	NREM	NREM	NREM	NREM	NREM	NREM	NREM	NREM	IS	IS	IS	IS	IS	IS	IS	REM	REM	REM	REM	REM	REM	REM	REM	REM	REM	REM	REM	REM	REM	REM	REM	REM	REM	REM	REM	REM	REM	REM
43	NREM	NREM	NREM	NREM	NREM	NREM	NREM	NREM	NREM	NREM	NREM	NREM	NREM	NREM	NREM	NREM	NREM	NREM	NREM	NREM	NREM	NREM	NREM	NREM	NREM	NREM	NREM	NREM	NREM	NREM	NREM	NREM	NREM	NREM	NREM	NREM	NREM	NREM	NREM	NREM	NREM	NREM	NREM	NREM	NREM	NREM	NREM	NREM	NREM
44	wake	wake	wake	wake	wake	wake	wake	wake	wake	wake	wake	wake	wake	wake	wake	wake	wake	wake	wake	wake	wake	wake	wake	wake	wake	wake	wake	wake	wake	wake	wake	wake	wake	wake	wake	wake	wake	wake	wake	wake	wake	wake	wake	wake	wake	wake	wake	wake	wake
45	wake	wake	wake	wake	wake	wake	wake	wake	wake	wake	wake	wake	wake	wake	wake	wake	wake	wake	wake	wake	wake	wake	wake	wake	wake	wake	wake	wake	wake	wake	wake	wake	wake	wake	wake	wake	wake	wake	wake	wake	wake	wake	wake	wake	wake	wake	wake	wake	wake
46	wake	wake	wake	wake	wake	wake	wake	wake	wake	wake	wake	wake	wake	wake	wake	wake	wake	wake	wake	wake	wake	wake	wake	wake	wake	wake	wake	wake	wake	wake	wake	wake	wake	wake	wake	wake	wake	wake	wake	wake	wake	wake	wake	wake	wake	wake	wake	wake	wake
47	wake	wake	wake	wake	wake	wake	wake	wake	wake	wake	wake	wake	wake	wake	wake	wake	wake	wake	wake	wake	wake	wake	wake	wake	wake	wake	wake	wake	wake	wake	wake	wake	wake	wake	wake	wake	wake	wake	wake	wake	wake	wake	wake	wake	wake	wake	wake	wake	wake
48	wake	wake	wake	wake	wake	wake	wake	wake	wake	wake	wake	wake	wake	wake	wake	wake	wake	wake	wake	wake	wake	wake	wake	wake	wake	wake	wake	wake	wake	wake	wake	wake	wake	wake	wake	wake	wake	wake	wake	wake	wake	wake	wake	wake	wake	wake	wake	wake	wake
49	wake	wake	wake	wake	wake	wake	wake	wake	wake	wake	wake	wake	wake	wake	wake	wake	wake	wake	wake	wake	wake	wake	wake	wake	wake	wake	wake	wake	wake	wake	wake	wake	wake	wake	wake	wake	wake	wake	wake	wake	wake	wake	wake	wake	wake	wake	wake	wake	wake
50	NREM	NREM	NREM	NREM	NREM	NREM	NREM	NREM	NREM	NREM	NREM	NREM	NREM	NREM	NREM	NREM	NREM	NREM	NREM	NREM	NREM	NREM	NREM	NREM	NREM	NREM	NREM	NREM	NREM	NREM	NREM	NREM	NREM	NREM	NREM	NREM	NREM	NREM	NREM	NREM	NREM	IS	IS	IS	IS	IS	IS	IS	IS
51	NREM	NREM	NREM	NREM	NREM	NREM	NREM	NREM	NREM	NREM	NREM	NREM	NREM	NREM	NREM	NREM	NREM	NREM	NREM	NREM	NREM	NREM	NREM	NREM	NREM	NREM	NREM	NREM	NREM	NREM	NREM	NREM	NREM	NREM	NREM	NREM	NREM	NREM	NREM	NREM	NREM	NREM	NREM	NREM	NREM	NREM	NREM	NREM	NREM
52	wake	wake	wake	wake	wake	wake	wake	wake	wake	wake	wake	wake	wake	wake	wake	wake	wake	wake	wake	wake	wake	wake	wake	wake	wake	wake	wake	wake	wake	wake	wake	wake	wake	wake	wake	wake	wake	wake	wake	wake	wake	wake	wake	wake	wake	wake	wake	wake	wake
53	wake	wake	wake	wake	wake	wake	wake	wake	wake	wake	wake	wake	wake	wake	wake	wake	wake	wake	wake	wake	wake	wake	wake	wake	wake	wake	wake	wake	wake	wake	wake	wake	wake	wake	wake	wake	wake	wake	wake	wake	wake	wake	wake	wake	wake	wake	wake	wake	wake
54	IS	IS	REM	REM	REM	REM	REM	REM	REM	REM	REM	REM	REM	REM	wake	wake	wake	wake	wake	wake	wake	NREM	NREM	NREM	NREM	NREM	NREM	NREM	NREM	NREM	NREM	NREM	NREM	NREM	NREM	NREM	NREM	NREM	NREM	NREM	NREM	NREM	NREM	NREM	NREM	NREM	NREM	NREM	NREM
55	NREM	NREM	NREM	NREM	NREM	NREM	NREM	NREM	NREM	NREM	NREM	NREM	NREM	NREM	NREM	NREM	NREM	NREM	NREM	NREM	NREM	NREM	NREM	NREM	NREM	NREM	NREM	NREM	NREM	NREM	NREM	NREM	NREM	NREM	NREM	NREM	NREM	NREM	NREM	NREM	NREM	NREM	NREM	NREM	NREM	NREM	NREM	NREM	NREM
56	wake	wake	wake	wake	wake	wake	wake	wake	wake	wake	wake	wake	wake	wake	wake	wake	wake	wake	wake	wake	wake	wake	wake	wake	wake	wake	wake	wake	wake	wake	wake	wake	wake	wake	wake	wake	wake	wake	wake	wake	wake	wake	wake	wake	wake	wake	wake	wake	wake
57	wake	wake	wake	wake	wake	wake	wake	wake	wake	wake	wake	wake	wake	wake	wake	wake	wake	wake	wake	wake	wake	wake	wake	wake	wake	wake	wake	wake	wake	wake	wake	wake	wake	wake	wake	wake	wake	wake	wake	wake	wake	wake	wake	wake	wake	wake	wake	wake	wake
58	wake	wake	wake	wake	wake	wake	wake	wake	wake	wake	wake	wake	wake	wake	wake	wake	wake	wake	wake	wake	wake	wake	wake	NREM	NREM	NREM	NREM	NREM	NREM	NREM	NREM	NREM	NREM	NREM	NREM	NREM	NREM	NREM	NREM	NREM	NREM	NREM	NREM	NREM	NREM	NREM	NREM	NREM	NREM
59	NREM	IS	IS	IS	IS	IS	IS	IS	IS	IS	IS	IS	IS	REM	REM	REM	REM	REM	REM	REM	REM	REM	REM	REM	REM	REM	REM	REM	REM	REM	REM	REM	REM	REM	REM	REM	REM	REM	REM	REM	REM	REM	REM	REM	wake	wake	wake	wake	wake
60	NREM	NREM	NREM	NREM	NREM	NREM	NREM	NREM	NREM	NREM	NREM	NREM	NREM	NREM	NREM	NREM	NREM	NREM	NREM	NREM	NREM	NREM	NREM	NREM	NREM	NREM	NREM	NREM	NREM	NREM	NREM	NREM	NREM	NREM	NREM	NREM	NREM	NREM	NREM	NREM	NREM	NREM	NREM	NREM	NREM	NREM	NREM	NREM	NREM
61	wake	wake	wake	wake	wake	wake	wake	wake	wake	wake	wake	wake	wake	wake	wake	wake	wake	wake	wake	wake	wake	wake	wake	wake	wake	wake	wake	wake	wake	wake	wake	wake	wake	wake	wake	wake	wake	wake	wake	wake	wake	wake	wake	wake	wake	wake	wake	wake	wake
62	NREM	NREM	NREM	NREM	NREM	NREM	NREM	NREM	NREM	NREM	NREM	NREM	NREM	NREM	NREM	NREM	NREM	NREM	NREM	NREM	NREM	NREM	NREM	NREM	NREM	NREM	NREM	NREM	NREM	NREM	NREM	NREM	NREM	NREM	NREM	NREM	NREM	NREM	NREM	NREM	NREM	NREM	NREM	NREM	NREM	NREM	NREM	NREM	NREM
63	wake	wake	wake	wake	wake	wake	wake	wake	wake	wake	wake	wake	wake	wake	wake	wake	wake	wake	wake	wake	wake	wake	wake	wake	wake	wake	wake	wake	wake	wake	wake	wake	wake	wake	wake	wake	wake	wake	wake	wake	wake	wake	wake	wake	NREM	NREM	NREM	NREM	NREM
64	wake	wake	wake	wake	wake	NREM	NREM	NREM	NREM	NREM	NREM	NREM	NREM	NREM	NREM	NREM	NREM	NREM	NREM	NREM	NREM	NREM	NREM	NREM	NREM	NREM	NREM	NREM	NREM	NREM	NREM	NREM	NREM	NREM	NREM	NREM	NREM	NREM	NREM	NREM	NREM	NREM	wake	wake	wake	wake	wake	wake	wake
65	NREM	NREM	NREM	NREM	NREM	NREM	NREM	NREM	NREM	NREM	NREM	NREM	NREM	NREM	NREM	NREM	NREM	NREM	NREM	NREM	NREM	NREM	NREM	NREM	NREM	NREM	NREM	NREM	NREM	NREM	NREM	NREM	NREM	NREM	NREM	NREM	NREM	NREM	NREM	NREM	NREM	NREM	NREM	wake	wake	wake	wake	wake	wake
66	REM	REM	REM	wake	wake	wake	wake	wake	wake	wake	wake	wake	wake	wake	wake	wake	wake	wake	wake	wake	wake	wake	wake	wake	wake	wake	wake	wake	wake	wake	wake	wake	wake	wake	wake	wake	wake	wake	wake	wake	wake	wake	wake	wake	wake	wake	wake	wake	wake
67	NREM	NREM	NREM	NREM	NREM	NREM	NREM	NREM	NREM	NREM	NREM	NREM	NREM	NREM	NREM	NREM	NREM	NREM	NREM	NREM	NREM	NREM	NREM	NREM	NREM	NREM	NREM	NREM	NREM	NREM	NREM	NREM	NREM	NREM	NREM	NREM	NREM	NREM	NREM	NREM	NREM	NREM	NREM	NREM	NREM	NREM	NREM	NREM	NREM
68	wake	wake	wake	wake	wake	wake	wake	wake	wake	wake	wake	wake	wake	wake	wake	wake	wake	wake	wake	wake	wake	wake	wake	wake	wake	wake	wake	wake	wake	wake	wake	wake	wake	wake	wake	wake	wake	wake	wake	wake	wake	wake	wake	wake	wake	wake	wake	wake	wake
69	wake	wake	wake	wake	wake	wake	wake	wake	wake	wake	wake	wake	wake	wake	wake	wake	wake	wake	wake	wake	wake	wake	wake	wake	wake	wake	wake	wake	wake	wake	wake	wake	wake	wake	wake	wake	wake	wake	wake	wake	wake	wake	wake	wake	wake	wake	wake	wake	wake
70	wake	wake	wake	wake	wake	wake	wake	wake	wake	wake	wake	wake	wake	wake	wake	wake	wake	wake	wake	wake	wake	wake	wake	wake	wake	wake	NREM	NREM	NREM	NREM	NREM	NREM	NREM	NREM	NREM	NREM	NREM	NREM	NREM	NREM	NREM	NREM	NREM	NREM	NREM	NREM	NREM	NREM	NREM
71	wake	wake	wake	wake	wake	wake	wake	wake	wake	wake	wake	wake	wake	wake	wake	wake	wake	wake	wake	wake	wake	wake	wake	wake	wake	wake	wake	wake	wake	wake	wake	wake	wake	wake	wake	wake	wake	wake	wake	wake	wake	wake	wake	wake	wake	wake	wake	wake	wake
72	wake	wake	wake	wake	wake	wake	wake	wake	wake	NREM	NREM	NREM	NREM	NREM	NREM	NREM	NREM	NREM	NREM	NREM	NREM	NREM	NREM	NREM	NREM	NREM	NREM	NREM	NREM	NREM	NREM	NREM	NREM	NREM	NREM	NREM	NREM	NREM	NREM	NREM	NREM	NREM	NREM	wake	wake	wake	wake	wake	wake
73	wake	wake	wake	wake	wake	wake	wake	wake	wake	wake	wake	wake	wake	wake	wake	wake	wake	wake	wake	wake	wake	wake	wake	wake	wake	wake	wake	wake	wake	wake	wake	wake	wake	wake	wake	wake	wake	wake	wake	wake	wake	wake	wake	wake	wake	wake	wake	wake	wake
74	NREM	NREM	NREM	NREM	NREM	IS	IS	IS	IS	IS	IS	IS	REM	REM	REM	REM	REM	REM	REM	REM	REM	REM	REM	REM	REM	wake	wake	wake	wake	wake	wake	wake	wake	wake	wake	wake	NREM	NREM	NREM	NREM	NREM	NREM	NREM	NREM	NREM	NREM	NREM	NREM	NREM
75	wake	wake	wake	wake	wake	wake	wake	wake	wake	wake	wake	wake	wake	wake	wake	wake	wake	wake	wake	wake	wake	wake	wake	wake	wake	wake	wake	wake	wake	wake	wake	wake	wake	wake	wake	wake	wake	wake	wake	wake	wake	wake	wake	wake	wake	wake	wake	wake	wake
76	NREM	NREM	NREM	NREM	NREM	NREM	NREM	NREM	NREM	NREM	NREM	NREM	NREM	NREM	NREM	NREM	NREM	NREM	NREM	NREM	NREM	NREM	NREM	NREM	NREM	NREM	NREM	NREM	NREM	NREM	NREM	NREM	NREM	NREM	NREM	NREM	NREM	NREM	NREM	NREM	NREM	NREM	NREM	NREM	NREM	NREM	NREM	NREM	NREM
77	NREM	NREM	NREM	NREM	NREM	NREM	NREM	NREM	NREM	NREM	NREM	NREM	NREM	NREM	NREM	NREM	NREM	NREM	NREM	NREM	NREM	NREM	NREM	NREM	NREM	NREM	NREM	NREM	NREM	NREM	NREM	NREM	NREM	NREM	NREM	NREM	NREM	NREM	NREM	NREM	NREM	NREM	NREM	wake	wake	wake	wake	wake	wake
78	wake	wake	wake	wake	wake	wake	wake	wake	wake	wake	wake	wake	wake	wake	wake	wake	wake	wake	wake	wake	wake	wake	wake	wake	wake	wake	wake	wake	wake	wake	wake	wake	wake	wake	wake	wake	wake	wake	wake	wake	wake	wake	wake	wake	wake	wake	wake	wake	wake
79	wake	wake	wake	wake	wake	wake	wake	wake	wake	wake	wake	wake	wake	wake	wake	wake	wake	wake	wake	wake	wake	wake	wake	wake	wake	wake	wake	wake	wake	wake	wake	wake	wake	wake	wake	wake	wake	wake	wake	wake	wake	wake	wake	wake	wake	wake	wake	wake	wake
80	NREM	NREM	wake	wake	wake	wake	wake	wake	wake	wake	wake	wake	wake	wake	wake	wake	NREM	NREM	NREM	NREM	NREM	NREM	NREM	NREM	NREM	NREM	NREM	NREM	NREM	NREM	NREM	NREM	NREM	NREM	NREM	NREM	NREM	NREM	NREM	NREM	NREM	NREM	NREM	NREM	NREM	NREM	NREM	NREM	NREM
81	wake	wake	wake	wake	wake	wake	wake	wake	wake	wake	wake	wake	wake	wake	wake	wake	wake	wake	wake	wake	wake	wake	wake	wake	wake	wake	wake	wake	wake	wake	wake	wake	wake	wake	wake	wake	wake	wake	wake	wake	wake	wake	wake	wake	wake	wake	wake	wake	wake
82	NREM	NREM	NREM	NREM	NREM	IS	IS	IS	IS	IS	IS	IS	IS	REM	REM	REM	REM	REM	REM	REM	wake	wake	wake	wake	wake	wake	wake	wake	wake	wake	wake	wake	wake	wake	wake	wake	wake	wake	wake	wake	wake	wake	wake	wake	wake	wake	wake	wake	wake
83	NREM	NREM	NREM	NREM	NREM	NREM	NREM	NREM	NREM	NREM	NREM	NREM	NREM	NREM	NREM	NREM	NREM	NREM	NREM	wake	wake	wake	wake	wake	wake	wake	wake	wake	wake	wake	wake	wake	wake	wake	wake	wake	wake	wake	wake	wake	wake	wake	wake	wake	wake	wake	wake	NREM	NREM
84	wake	wake	wake	wake	wake	wake	wake	wake	wake	NREM	NREM	NREM	NREM	NREM	NREM	NREM	NREM	NREM	NREM	NREM	NREM	NREM	NREM	NREM	NREM	NREM	NREM	NREM	NREM	NREM	NREM	NREM	NREM	NREM	NREM	NREM	NREM	NREM	NREM	NREM	NREM	NREM	NREM	NREM	NREM	NREM	NREM	NREM	NREM
85	wake	wake	wake	wake	wake	wake	wake	wake	wake	wake	wake	wake	wake	wake	wake	wake	wake	wake	wake	wake	wake	wake	wake	wake	wake	wake	wake	wake	wake	wake	wake	wake	wake	wake	wake	wake	wake	wake	wake	wake	wake	wake	wake	wake	wake	wake	wake	wake	wake
86	wake	wake	wake	wake	wake	wake	wake	wake	wake	wake	wake	wake	wake	wake	wake	wake	wake	wake	wake	wake	wake	wake	wake	wake	wake	wake	wake	wake	wake	wake	wake	wake	wake	wake	wake	wake	wake	wake	wake	wake	wake	wake	wake	wake	wake	wake	wake	wake	wake
87	NREM	NREM	IS	IS	IS	REM	REM	REM	REM	REM	REM	wake	wake	wake	wake	wake	wake	wake	wake	wake	wake	wake	wake	wake	NREM	NREM	NREM	NREM	NREM	NREM	NREM	NREM	NREM	NREM	NREM	NREM	NREM	NREM	NREM	NREM	NREM	NREM	NREM	NREM	NREM	NREM	NREM	NREM	NREM
88	NREM	NREM	NREM	NREM	NREM	NREM	NREM	NREM	NREM	NREM	NREM	NREM	NREM	NREM	NREM	NREM	NREM	NREM	NREM	NREM	NREM	NREM	NREM	NREM	NREM	NREM	NREM	NREM	NREM	NREM	NREM	NREM	NREM	NREM	NREM	NREM	NREM	NREM	NREM	NREM	NREM	NREM	NREM	NREM	NREM	NREM	NREM	NREM	NREM
89	NREM	NREM	NREM	NREM	NREM	NREM	NREM	NREM	NREM	NREM	NREM	NREM	NREM	NREM	NREM	NREM	NREM	NREM	NREM	NREM	NREM	NREM	NREM	NREM	NREM	NREM	NREM	NREM	NREM	NREM	NREM	NREM	NREM	IS	IS	IS	IS	IS	IS	IS	IS	IS	IS	IS	IS	IS	wake	wake	wake
90	wake	wake	wake	wake	wake	wake	wake	wake	wake	wake	wake	wake	wake	wake	wake	wake	wake	wake	wake	wake	wake	wake	wake	wake	wake	wake	wake	wake	wake	wake	wake	wake	wake	wake	wake	wake	wake	wake	wake	wake	wake	wake	wake	wake	wake	wake	wake	wake	wake
91	NREM	NREM	NREM	NREM	NREM	NREM	NREM	NREM	NREM	NREM	NREM	NREM	NREM	NREM	NREM	NREM	NREM	NREM	NREM	NREM	NREM	NREM	NREM	NREM	NREM	NREM	NREM	NREM	wake	wake	wake	wake	wake	wake	wake	wake	wake	wake	wake	wake	NREM	NREM	NREM	NREM	NREM	NREM	NREM	NREM	NREM
92	NREM	NREM	NREM	NREM	NREM	NREM	NREM	NREM	NREM	NREM	NREM	NREM	NREM	NREM	NREM	NREM	NREM	NREM	IS	IS	IS	IS	IS	REM	REM	REM	REM	REM	REM	REM	REM	REM	REM	REM	REM	REM	REM	REM	REM	REM	REM	REM	REM	REM	REM	REM	REM	REM	REM
93	wake	wake	wake	wake	wake	wake	wake	wake	wake	NREM	NREM	NREM	NREM	NREM	NREM	NREM	NREM	NREM	NREM	NREM	NREM	NREM	NREM	NREM	NREM	NREM	NREM	NREM	NREM	NREM	NREM	NREM	NREM	NREM	NREM	NREM	NREM	NREM	NREM	NREM	NREM	NREM	NREM	NREM	NREM	NREM	NREM	NREM	NREM
94	NREM	NREM	NREM	NREM	NREM	NREM	NREM	NREM	NREM	NREM	NREM	NREM	NREM	NREM	NREM	NREM	NREM	NREM	NREM	NREM	NREM	wake	wake	wake	wake	wake	wake	wake	wake	wake	wake	wake	wake	wake	wake	wake	wake	wake	wake	wake	wake	wake	wake	wake	wake	wake	wake	wake	wake
95	NREM	NREM	NREM	NREM	NREM	NREM	NREM	NREM	NREM	NREM	NREM	NREM	NREM	NREM	NREM	NREM	NREM	NREM	NREM	NREM	NREM	NREM	NREM	NREM	NREM	NREM	NREM	NREM	NREM	NREM	NREM	NREM	NREM	NREM	NREM	NREM	NREM	NREM	NREM	NREM	NREM	NREM	NREM	NREM	NREM	NREM	NREM	NREM	NREM
96	wake	wake	wake	wake	wake	wake	wake	wake	wake	wake	wake	wake	wake	wake	wake	wake	wake	wake	wake	wake	wake	wake	wake	wake	wake	wake	wake	wake	wake	wake	wake	wake	wake	wake	wake	wake	wake	wake	wake	wake	wake	wake	wake	wake	wake	wake	wake	wake	wake
97	NREM	NREM	NREM	NREM	NREM	NREM	NREM	NREM	NREM	NREM	NREM	NREM	NREM	wake	wake	wake	wake	wake	wake	wake	wake	wake	NREM	NREM	NREM	NREM	NREM	NREM	NREM	NREM	NREM	NREM	NREM	NREM	NREM	NREM	NREM	NREM	NREM	NREM	NREM	NREM	NREM	NREM	NREM	NREM	NREM	NREM	NREM
98	wake	wake	NREM	NREM	NREM	NREM	NREM	NREM	NREM	NREM	NREM	NREM	NREM	NREM	NREM	NREM	NREM	NREM	NREM	NREM	NREM	NREM	NREM	NREM	NREM	NREM	NREM	NREM	NREM	NREM	NREM	IS	IS	IS	IS	IS	IS	IS	IS	IS	IS	REM	REM	REM	REM	REM	REM	REM	REM
99	wake	wake	wake	wake	wake	wake	wake	wake	wake	wake	wake	wake	wake	wake	wake	wake	wake	wake	wake	wake	wake	wake	wake	wake	wake	wake	wake	wake	wake	wake	wake	wake	wake	wake	wake	wake	wake	wake	wake	wake	wake	wake	wake	wake	wake	wake	wake	wake	wake
100	NREM	NREM	NREM	NREM	NREM	NREM	NREM	NREM	NREM	NREM	NREM	NREM	NREM	NREM	NREM	NREM	NREM	NREM	NREM	NREM	NREM	NREM	NREM	NREM	NREM	NREM	NREM	NREM	NREM	NREM	NREM	NREM	NREM	NREM	NREM	NREM	NREM	NREM	NREM	NREM	NREM	NREM	NREM	NREM	NREM	NREM	NREM	NREM	NREM
101	wake	wake	wake	wake	wake	NREM	NREM	NREM	NREM	NREM	NREM	NREM	NREM	NREM	NREM	NREM	NREM	NREM	NREM	NREM	NREM	NREM	NREM	NREM	NREM	NREM	wake	wake	wake	wake	wake	wake	wake	wake	wake	wake	wake	wake	wake	wake	wake	wake	wake	wake	wake	wake	NREM	NREM	NREM
102	wake	wake	wake	wake	wake	wake	wake	wake	wake	wake	wake	wake	wake	wake	wake	wake	wake	wake	wake	wake	wake	wake	wake	wake	wake	wake	wake	wake	wake	wake	wake	wake	wake	wake	wake	wake	wake	wake	wake	wake	wake	wake	wake	wake	wake	wake	wake	wake	wake
103	NREM	NREM	NREM	NREM	NREM	NREM	NREM	NREM	NREM	NREM	NREM	NREM	NREM	NREM	NREM	NREM	NREM	NREM	NREM	NREM	NREM	NREM	NREM	NREM	NREM	NREM	NREM	NREM	NREM	NREM	NREM	NREM	NREM	NREM	NREM	NREM	NREM	NREM	NREM	NREM	NREM	NREM	NREM	NREM	NREM	NREM	NREM	NREM	NREM
104	NREM	NREM	NREM	NREM	NREM	NREM	NREM	NREM	NREM	NREM	NREM	NREM	NREM	NREM	NREM	NREM	NREM	NREM	NREM	NREM	NREM	NREM	NREM	NREM	NREM	NREM	NREM	NREM	NREM	NREM	NREM	NREM	NREM	NREM	NREM	NREM	NREM	NREM	NREM	NREM	NREM	NREM	NREM	NREM	NREM	NREM	NREM	NREM	NREM
105	wake	wake	wake	wake	wake	wake	wake	wake	wake	wake	wake	wake	wake	wake	wake	wake	wake	wake	wake	wake	wake	wake	wake	wake	wake	wake	wake	wake	wake	wake	wake	wake	wake	wake	wake	wake	wake	wake	wake	wake	wake	wake	wake	wake	wake	wake	wake	wake	wake
106	wake	wake	wake	wake	wake	wake	wake	wake	wake	wake	wake	wake	wake	wake	wake	wake	wake	wake	wake	wake	wake	wake	wake	wake	wake	wake	wake	wake	wake	wake	wake	wake	wake	wake	wake	wake	wake	wake	wake	wake	wake	wake	wake	wake	wake	wake	wake	wake	wake
107	NREM	NREM	NREM	NREM	NREM	NREM	NREM	NREM	NREM	NREM	NREM	NREM	NREM	NREM	NREM	NREM	NREM	NREM	NREM	NREM	NREM	NREM	NREM	NREM	NREM	NREM	NREM	wake	wake	wake	wake	wake	wake	wake	wake	wake	NREM	NREM	NREM	NREM	NREM	NREM	NREM	NREM	NREM	NREM	NREM	NREM	NREM
108	NREM	NREM	NREM	NREM	NREM	NREM	NREM	NREM	NREM	NREM	NREM	NREM	NREM	NREM	NREM	NREM	NREM	NREM	NREM	NREM	NREM	NREM	NREM	NREM	NREM	NREM	NREM	NREM	NREM	NREM	NREM	NREM	NREM	NREM	NREM	NREM	NREM	NREM	NREM	IS	IS	IS	IS	IS	REM	REM	REM	REM	REM
109	NREM	NREM	NREM	NREM	NREM	NREM	NREM	NREM	NREM	NREM	NREM	NREM	NREM	NREM	NREM	NREM	NREM	NREM	NREM	NREM	NREM	NREM	NREM	NREM	NREM	NREM	NREM	NREM	NREM	NREM	NREM	NREM	wake	wake	wake	wake	wake	wake	wake	wake	wake	wake	NREM	NREM	NREM	NREM	NREM	NREM	NREM
110	wake	wake	wake	NREM	NREM	NREM	NREM	NREM	NREM	NREM	NREM	NREM	NREM	NREM	NREM	NREM	NREM	NREM	NREM	NREM	NREM	NREM	NREM	NREM	NREM	NREM	NREM	NREM	NREM	NREM	NREM	NREM	NREM	NREM	NREM	NREM	NREM	NREM	NREM	NREM	NREM	IS	IS	IS	IS	IS	IS	wake	wake
111	NREM	NREM	NREM	NREM	NREM	NREM	NREM	NREM	NREM	NREM	NREM	NREM	NREM	NREM	NREM	NREM	NREM	NREM	NREM	NREM	NREM	NREM	NREM	NREM	NREM	NREM	NREM	NREM	NREM	NREM	NREM	NREM	NREM	NREM	NREM	NREM	IS	IS	IS	IS	IS	IS	IS	IS	IS	IS	IS	IS	IS
112	wake	wake	wake	wake	wake	wake	wake	wake	wake	wake	wake	wake	wake	wake	wake	wake	wake	wake	wake	wake	wake	wake	wake	wake	wake	wake	wake	wake	wake	wake	wake	wake	wake	wake	wake	wake	wake	wake	wake	wake	wake	wake	wake	wake	wake	wake	wake	wake	wake
113	wake	wake	wake	wake	wake	wake	wake	wake	wake	wake	wake	wake	wake	wake	wake	wake	wake	wake	wake	wake	wake	wake	wake	wake	wake	wake	wake	wake	wake	wake	wake	wake	wake	wake	wake	wake	wake	wake	wake	wake	wake	wake	wake	wake	wake	wake	wake	wake	wake
114	wake	wake	wake	wake	wake	wake	wake	wake	wake	wake	wake	wake	wake	wake	wake	wake	NREM	NREM	NREM	NREM	NREM	NREM	NREM	NREM	NREM	NREM	NREM	NREM	NREM	NREM	NREM	NREM	NREM	NREM	NREM	NREM	NREM	NREM	NREM	NREM	NREM	NREM	NREM	NREM	NREM	NREM	NREM	NREM	NREM
115	NREM	NREM	NREM	NREM	NREM	NREM	NREM	NREM	NREM	NREM	NREM	NREM	NREM	NREM	NREM	NREM	NREM	NREM	NREM	NREM	NREM	NREM	NREM	NREM	NREM	NREM	NREM	NREM	NREM	NREM	NREM	NREM	NREM	NREM	NREM	NREM	NREM	NREM	NREM	NREM	NREM	NREM	NREM	NREM	NREM	wake	wake	wake	wake
116	NREM	NREM	NREM	NREM	NREM	NREM	NREM	NREM	NREM	NREM	NREM	NREM	NREM	NREM	NREM	NREM	NREM	NREM	NREM	NREM	NREM	NREM	NREM	NREM	NREM	NREM	NREM	NREM	NREM	NREM	IS	IS	IS	IS	IS	REM	REM	REM	REM	REM	wake	wake	wake	wake	wake	wake	wake	wake	wake
117	NREM	NREM	NREM	NREM	NREM	NREM	NREM	NREM	NREM	NREM	NREM	NREM	NREM	NREM	NREM	NREM	NREM	NREM	NREM	NREM	NREM	NREM	NREM	NREM	NREM	NREM	NREM	NREM	NREM	NREM	NREM	NREM	NREM	NREM	NREM	NREM	NREM	NREM	NREM	NREM	NREM	NREM	NREM	NREM	NREM	NREM	NREM	NREM	NREM
118	wake	wake	wake	wake	wake	wake	wake	wake	wake	wake	wake	wake	wake	wake	wake	wake	wake	wake	wake	wake	NREM	NREM	NREM	NREM	NREM	NREM	NREM	NREM	NREM	NREM	NREM	NREM	NREM	NREM	NREM	NREM	NREM	NREM	NREM	NREM	NREM	NREM	NREM	NREM	NREM	NREM	NREM	NREM	NREM
119	NREM	NREM	NREM	NREM	NREM	NREM	NREM	NREM	NREM	NREM	NREM	NREM	NREM	NREM	NREM	NREM	NREM	NREM	NREM	NREM	NREM	NREM	NREM	NREM	NREM	NREM	NREM	NREM	NREM	NREM	NREM	NREM	NREM	NREM	NREM	NREM	NREM	NREM	NREM	NREM	NREM	NREM	NREM	NREM	NREM	NREM	NREM	NREM	NREM
120	NREM	NREM	NREM	NREM	NREM	NREM	NREM	NREM	NREM	NREM	NREM	NREM	NREM	NREM	NREM	NREM	NREM	NREM	NREM	NREM	NREM	NREM	NREM	NREM	NREM	NREM	NREM	NREM	NREM	NREM	NREM	NREM	NREM	NREM	NREM	NREM	NREM	NREM	NREM	NREM	NREM	NREM	NREM	NREM	IS	IS	IS	IS	IS
121	wake	wake	wake	wake	wake	wake	wake	wake	wake	wake	wake	wake	wake	wake	wake	wake	wake	wake	wake	wake	wake	wake	wake	wake	wake	wake	wake	wake	wake	wake	wake	wake	wake	wake	wake	wake	wake	wake	wake	wake	wake	wake	wake	wake	wake	wake	wake	wake	wake
122	NREM	NREM	NREM	NREM	NREM	NREM	NREM	NREM	NREM	NREM	NREM	NREM	NREM	NREM	NREM	NREM	NREM	NREM	NREM	NREM	NREM	NREM	IS	IS	IS	IS	IS	IS	IS	IS	IS	IS	IS	wake	wake	wake	wake	wake	NREM	NREM	NREM	NREM	NREM	NREM	NREM	NREM	NREM	NREM	NREM
123	wake	wake	wake	wake	wake	wake	wake	wake	wake	wake	wake	wake	wake	wake	wake	wake	wake	wake	wake	wake	wake	wake	wake	wake	wake	wake	wake	wake	wake	wake	wake	wake	wake	wake	wake	wake	wake	wake	wake	wake	wake	wake	wake	wake	NREM	NREM	NREM	NREM	NREM
124	wake	wake	wake	wake	wake	wake	wake	wake	wake	wake	wake	wake	wake	wake	wake	wake	wake	wake	wake	wake	wake	wake	wake	wake	wake	wake	wake	wake	wake	wake	wake	wake	wake	wake	wake	wake	wake	wake	wake	wake	wake	wake	wake	wake	wake	wake	wake	wake	wake
125	wake	wake	wake	wake	wake	wake	wake	wake	wake	wake	wake	wake	wake	wake	wake	wake	wake	wake	wake	wake	wake	wake	wake	wake	wake	wake	wake	wake	wake	wake	wake	wake	wake	wake	wake	wake	wake	wake	wake	wake	wake	wake	wake	wake	wake	wake	wake	wake	wake
126	NREM	NREM	NREM	NREM	NREM	NREM	NREM	NREM	NREM	NREM	NREM	NREM	NREM	NREM	NREM	NREM	NREM	NREM	NREM	NREM	NREM	NREM	NREM	NREM	NREM	NREM	NREM	NREM	NREM	NREM	NREM	NREM	NREM	NREM	NREM	NREM	NREM	NREM	NREM	NREM	NREM	NREM	NREM	IS	IS	IS	IS	IS	IS
127	IS	IS	REM	REM	REM	REM	REM	REM	REM	REM	REM	REM	REM	REM	REM	REM	REM	REM	REM	REM	REM	wake	wake	wake	wake	wake	wake	wake	wake	wake	wake	wake	wake	wake	wake	wake	wake	wake	wake	wake	NREM	NREM	NREM	NREM	NREM	NREM	NREM	NREM	NREM
128	NREM	NREM	IS	IS	IS	IS	IS	IS	IS	IS	IS	IS	IS	wake	wake	wake	wake	wake	wake	wake	wake	NREM	NREM	NREM	NREM	NREM	NREM	NREM	NREM	NREM	NREM	NREM	NREM	NREM	NREM	NREM	NREM	NREM	NREM	NREM	NREM	NREM	NREM	NREM	NREM	NREM	NREM	NREM	NREM
129	NREM	NREM	NREM	NREM	NREM	wake	wake	wake	wake	wake	wake	wake	wake	wake	wake	wake	NREM	NREM	NREM	NREM	NREM	NREM	NREM	NREM	NREM	NREM	NREM	NREM	NREM	NREM	NREM	wake	wake	wake	wake	wake	wake	wake	wake	wake	wake	NREM	NREM	NREM	NREM	NREM	NREM	NREM	NREM
130	REM	REM	REM	REM	REM	REM	REM	REM	REM	REM	REM	REM	REM	REM	REM	REM	REM	REM	REM	REM	REM	REM	wake	wake	wake	wake	wake	wake	wake	wake	wake	wake	wake	wake	wake	wake	wake	wake	wake	wake	wake	wake	wake	wake	wake	wake	wake	wake	wake
131	wake	wake	wake	wake	wake	wake	wake	wake	wake	wake	wake	wake	wake	wake	wake	wake	wake	wake	wake	wake	wake	wake	wake	wake	wake	wake	wake	wake	wake	wake	wake	wake	wake	wake	wake	wake	wake	wake	wake	wake	wake	wake	wake	wake	wake	wake	wake	wake	wake
132	wake	wake	wake	wake	wake	wake	wake	wake	wake	wake	wake	wake	wake	wake	wake	wake	wake	wake	wake	wake	wake	wake	wake	wake	wake	wake	wake	wake	wake	wake	wake	wake	NREM	NREM	NREM	NREM	NREM	NREM	NREM	NREM	NREM	NREM	NREM	NREM	NREM	NREM	NREM	NREM	NREM
133	wake	wake	wake	wake	wake	wake	wake	wake	wake	wake	wake	wake	wake	wake	wake	wake	wake	wake	wake	wake	wake	wake	wake	wake	wake	wake	wake	wake	wake	wake	wake	wake	wake	wake	wake	wake	wake	wake	wake	wake	wake	wake	wake	wake	wake	wake	wake	wake	wake
134	NREM	NREM	NREM	NREM	NREM	NREM	NREM	NREM	NREM	NREM	NREM	NREM	NREM	NREM	NREM	NREM	NREM	NREM	NREM	NREM	NREM	NREM	NREM	NREM	NREM	NREM	NREM	NREM	NREM	NREM	NREM	NREM	NREM	NREM	NREM	NREM	NREM	NREM	NREM	NREM	NREM	NREM	NREM	NREM	NREM	NREM	NREM	NREM	NREM
135	wake	wake	wake	wake	wake	wake	wake	wake	wake	wake	wake	wake	wake	wake	wake	wake	wake	wake	wake	wake	wake	wake	wake	wake	wake	wake	wake	wake	wake	wake	wake	wake	wake	wake	wake	wake	wake	wake	wake	wake	wake	wake	wake	wake	wake	wake	wake	wake	wake
136	NREM	NREM	NREM	NREM	NREM	NREM	NREM	NREM	NREM	NREM	NREM	NREM	NREM	NREM	NREM	NREM	NREM	NREM	NREM	NREM	NREM	NREM	NREM	NREM	NREM	NREM	NREM	NREM	NREM	NREM	NREM	NREM	NREM	NREM	NREM	NREM	NREM	NREM	NREM	NREM	NREM	NREM	NREM	NREM	NREM	NREM	NREM	NREM	NREM
137	NREM	NREM	NREM	NREM	NREM	NREM	NREM	NREM	NREM	NREM	NREM	NREM	NREM	NREM	NREM	NREM	NREM	NREM	NREM	IS	IS	IS	IS	REM	REM	REM	REM	REM	REM	REM	REM	REM	REM	REM	REM	REM	REM	REM	REM	REM	REM	REM	REM	REM	REM	REM	REM	REM	REM
138	NREM	NREM	NREM	NREM	NREM	NREM	NREM	NREM	NREM	NREM	NREM	NREM	NREM	NREM	NREM	NREM	NREM	NREM	NREM	NREM	NREM	NREM	NREM	NREM	NREM	NREM	NREM	NREM	NREM	NREM	NREM	NREM	NREM	NREM	NREM	NREM	NREM	NREM	NREM	NREM	NREM	NREM	NREM	NREM	NREM	NREM	NREM	NREM	NREM
139	NREM	NREM	NREM	NREM	NREM	NREM	NREM	NREM	NREM	NREM	NREM	IS	IS	IS	IS	IS	IS	IS	IS	IS	REM	REM	REM	REM	REM	REM	REM	REM	REM	REM	REM	REM	REM	REM	wake	wake	wake	wake	wake	wake	wake	NREM	NREM	NREM	NREM	NREM	NREM	NREM	NREM
140	wake	wake	wake	wake	wake	wake	wake	wake	wake	wake	wake	wake	wake	wake	wake	wake	wake	wake	wake	wake	wake	wake	wake	wake	wake	wake	wake	wake	wake	wake	wake	wake	wake	wake	wake	wake	wake	wake	wake	wake	wake	wake	wake	wake	wake	wake	wake	wake	wake
141	NREM	NREM	NREM	NREM	NREM	NREM	NREM	NREM	NREM	NREM	NREM	NREM	NREM	NREM	NREM	NREM	NREM	NREM	NREM	NREM	NREM	IS	IS	IS	IS	IS	IS	IS	REM	REM	REM	REM	REM	REM	REM	REM	REM	REM	REM	REM	REM	REM	REM	REM	REM	REM	REM	REM	REM
142	NREM	NREM	NREM	NREM	NREM	NREM	NREM	NREM	NREM	NREM	NREM	NREM	NREM	NREM	NREM	NREM	NREM	NREM	NREM	NREM	NREM	NREM	NREM	NREM	NREM	NREM	NREM	NREM	NREM	NREM	wake	wake	wake	wake	wake	wake	wake	wake	wake	wake	wake	wake	wake	wake	wake	NREM	NREM	NREM	NREM
143	wake	wake	wake	wake	wake	wake	wake	wake	wake	wake	wake	wake	wake	wake	wake	wake	wake	wake	wake	wake	wake	wake	wake	wake	wake	wake	wake	wake	wake	wake	wake	wake	wake	wake	wake	wake	wake	wake	wake	wake	wake	wake	wake	wake	wake	wake	wake	wake	wake
144	wake	wake	wake	wake	wake	wake	wake	wake	wake	wake	wake	wake	wake	wake	wake	wake	wake	wake	wake	wake	wake	wake	wake	wake	wake	wake	wake	wake	wake	wake	wake	wake	wake	wake	wake	wake	wake	wake	wake	wake	wake	wake	wake	wake	wake	wake	wake	wake	wake
145	wake	wake	wake	wake	wake	wake	wake	wake	wake	wake	wake	wake	wake	wake	wake	wake	wake	wake	wake	wake	wake	wake	wake	wake	wake	wake	wake	wake	wake	wake	wake	wake	wake	wake	wake	wake	wake	wake	wake	wake	wake	wake	wake	wake	wake	wake	wake	wake	wake
146	wake	wake	wake	wake	wake	wake	wake	wake	wake	wake	wake	wake	wake	wake	wake	wake	wake	wake	wake	wake	wake	wake	wake	wake	wake	wake	wake	wake	wake	wake	wake	wake	wake	wake	wake	wake	wake	wake	wake	wake	wake	wake	wake	wake	wake	wake	wake	wake	wake
147	wake	wake	wake	wake	wake	wake	wake	wake	wake	wake	wake	wake	wake	wake	wake	wake	wake	wake	wake	wake	wake	wake	wake	wake	NREM	NREM	NREM	NREM	NREM	NREM	NREM	NREM	NREM	NREM	NREM	NREM	NREM	NREM	NREM	NREM	NREM	NREM	NREM	NREM	NREM	NREM	NREM	NREM	NREM
148	wake	wake	wake	wake	wake	wake	wake	wake	wake	wake	wake	wake	wake	wake	wake	wake	wake	wake	wake	wake	wake	wake	wake	wake	wake	wake	wake	wake	wake	wake	wake	wake	wake	wake	wake	wake	wake	wake	wake	wake	wake	wake	wake	wake	wake	wake	wake	wake	NREM
149	wake	wake	wake	wake	wake	wake	wake	wake	wake	wake	wake	wake	wake	wake	wake	wake	wake	wake	wake	wake	wake	wake	wake	wake	wake	wake	wake	wake	wake	wake	wake	wake	wake	wake	wake	wake	wake	wake	wake	wake	wake	wake	wake	wake	wake	wake	wake	wake	wake
150	wake	wake	wake	wake	wake	wake	wake	wake	wake	wake	wake	wake	wake	wake	wake	wake	wake	wake	wake	wake	wake	wake	wake	wake	wake	wake	wake	wake	wake	wake	wake	wake	wake	wake	wake	wake	wake	wake	wake	wake	wake	wake	wake	wake	wake	wake	wake	wake	wake
151	REM	REM	REM	REM	REM	REM	REM	REM	REM	REM	REM	REM	REM	REM	REM	REM	REM	REM	REM	REM	REM	wake	wake	wake	wake	wake	wake	wake	wake	wake	wake	NREM	NREM	NREM	NREM	NREM	NREM	NREM	NREM	NREM	NREM	NREM	NREM	NREM	NREM	NREM	NREM	NREM	NREM
152	NREM	NREM	NREM	NREM	NREM	wake	wake	wake	wake	wake	wake	wake	wake	wake	NREM	NREM	NREM	NREM	NREM	NREM	NREM	NREM	NREM	NREM	NREM	NREM	NREM	NREM	NREM	NREM	NREM	NREM	NREM	NREM	NREM	NREM	NREM	NREM	NREM	NREM	NREM	IS	IS	IS	IS	IS	wake	wake	wake
153	wake	wake	wake	wake	wake	wake	wake	wake	wake	wake	wake	wake	wake	wake	wake	wake	wake	wake	wake	wake	wake	wake	wake	wake	wake	wake	wake	wake	wake	wake	wake	wake	wake	wake	wake	wake	wake	wake	wake	wake	wake	wake	wake	wake	NREM	NREM	NREM	NREM	NREM
154	wake	wake	wake	wake	wake	wake	wake	wake	wake	wake	wake	wake	wake	wake	wake	wake	wake	wake	wake	wake	wake	wake	wake	wake	NREM	NREM	NREM	NREM	NREM	NREM	NREM	NREM	NREM	NREM	NREM	NREM	NREM	NREM	NREM	NREM	NREM	NREM	NREM	NREM	NREM	NREM	NREM	NREM	NREM
155	wake	wake	wake	wake	wake	wake	wake	wake	wake	wake	wake	wake	wake	wake	wake	wake	wake	wake	wake	wake	wake	wake	wake	wake	wake	wake	wake	wake	wake	wake	wake	wake	wake	wake	wake	wake	wake	wake	wake	wake	wake	wake	wake	wake	wake	wake	wake	wake	wake
156	wake	wake	wake	wake	wake	wake	wake	wake	wake	wake	wake	wake	wake	wake	wake	wake	wake	wake	wake	wake	wake	wake	wake	wake	wake	wake	wake	wake	wake	wake	wake	wake	wake	wake	wake	wake	wake	wake	wake	wake	wake	wake	wake	wake	wake	wake	wake	wake	wake
157	NREM	NREM	NREM	NREM	NREM	NREM	NREM	NREM	NREM	NREM	NREM	NREM	NREM	NREM	NREM	NREM	NREM	NREM	NREM	NREM	NREM	NREM	NREM	NREM	NREM	NREM	NREM	NREM	NREM	NREM	NREM	NREM	NREM	NREM	NREM	NREM	NREM	NREM	NREM	NREM	NREM	NREM	NREM	NREM	NREM	NREM	NREM	NREM	NREM
158	NREM	NREM	NREM	NREM	NREM	NREM	NREM	NREM	NREM	NREM	NREM	NREM	NREM	NREM	NREM	NREM	NREM	NREM	NREM	NREM	NREM	NREM	NREM	NREM	NREM	NREM	NREM	NREM	NREM	NREM	NREM	NREM	NREM	NREM	NREM	NREM	NREM	NREM	NREM	NREM	NREM	NREM	NREM	NREM	NREM	NREM	NREM	NREM	NREM
159	wake	wake	NREM	NREM	NREM	NREM	NREM	NREM	NREM	NREM	NREM	NREM	NREM	NREM	NREM	NREM	NREM	NREM	NREM	NREM	NREM	NREM	NREM	NREM	NREM	NREM	NREM	NREM	NREM	NREM	NREM	NREM	NREM	NREM	NREM	NREM	NREM	NREM	NREM	NREM	NREM	NREM	NREM	NREM	NREM	NREM	NREM	NREM	NREM
160	wake	wake	wake	wake	wake	wake	NREM	NREM	NREM	NREM	NREM	NREM	NREM	NREM	NREM	IS	IS	IS	IS	IS	IS	IS	IS	REM	REM	REM	REM	REM	REM	REM	REM	REM	REM	REM	REM	REM	REM	REM	REM	REM	REM	REM	REM	REM	REM	wake	wake	wake	wake
161	wake	wake	wake	wake	wake	wake	wake	wake	wake	NREM	NREM	NREM	NREM	NREM	NREM	NREM	NREM	NREM	NREM	NREM	NREM	NREM	NREM	NREM	NREM	NREM	NREM	NREM	NREM	NREM	NREM	NREM	NREM	NREM	NREM	NREM	NREM	NREM	NREM	NREM	NREM	NREM	NREM	NREM	NREM	NREM	NREM	NREM	NREM
162	wake	wake	wake	wake	wake	wake	wake	wake	wake	wake	wake	wake	wake	wake	wake	wake	wake	wake	wake	wake	wake	wake	wake	wake	wake	wake	wake	wake	wake	wake	wake	wake	wake	wake	wake	wake	wake	wake	wake	wake	wake	wake	wake	wake	wake	wake	wake	wake	wake
163	wake	wake	wake	wake	wake	wake	wake	wake	wake	wake	wake	wake	wake	wake	wake	wake	wake	wake	wake	wake	wake	wake	wake	wake	wake	wake	wake	wake	wake	wake	wake	wake	wake	wake	wake	wake	wake	wake	wake	wake	wake	wake	wake	wake	wake	wake	wake	wake	wake
164	wake	wake	wake	wake	wake	wake	wake	wake	wake	wake	wake	wake	wake	wake	wake	wake	wake	wake	wake	wake	wake	wake	wake	wake	wake	wake	wake	wake	wake	wake	wake	wake	wake	wake	wake	wake	wake	wake	wake	wake	wake	wake	wake	wake	wake	wake	wake	wake	wake
165	REM	REM	REM	REM	REM	REM	REM	REM	REM	REM	REM	REM	REM	wake	wake	wake	wake	wake	wake	wake	wake	wake	wake	wake	wake	wake	wake	wake	wake	wake	wake	wake	wake	wake	wake	wake	wake	wake	NREM	NREM	NREM	NREM	NREM	NREM	NREM	NREM	NREM	NREM	NREM
166	NREM	NREM	NREM	NREM	NREM	NREM	NREM	NREM	NREM	NREM	NREM	NREM	NREM	NREM	NREM	NREM	NREM	NREM	NREM	NREM	NREM	NREM	NREM	NREM	NREM	NREM	NREM	NREM	NREM	NREM	NREM	NREM	wake	wake	wake	wake	wake	wake	wake	wake	wake	wake	NREM	NREM	NREM	NREM	NREM	NREM	NREM
167	wake	wake	wake	wake	wake	wake	wake	wake	wake	wake	wake	wake	wake	wake	wake	wake	wake	wake	wake	wake	NREM	NREM	NREM	NREM	NREM	NREM	NREM	NREM	NREM	NREM	NREM	NREM	NREM	NREM	NREM	NREM	NREM	NREM	NREM	NREM	NREM	NREM	NREM	NREM	NREM	NREM	NREM	NREM	NREM
168	NREM	NREM	NREM	NREM	NREM	NREM	NREM	NREM	NREM	NREM	NREM	NREM	NREM	NREM	NREM	IS	IS	IS	IS	IS	REM	REM	REM	REM	REM	REM	REM	REM	REM	REM	REM	REM	REM	REM	REM	REM	wake	wake	wake	wake	wake	wake	wake	wake	wake	wake	wake	wake	wake
169	REM	REM	REM	REM	REM	REM	REM	REM	wake	wake	wake	wake	wake	wake	wake	wake	wake	wake	wake	wake	NREM	NREM	NREM	NREM	NREM	NREM	NREM	NREM	NREM	NREM	NREM	NREM	NREM	NREM	NREM	NREM	NREM	NREM	NREM	NREM	NREM	NREM	NREM	NREM	NREM	NREM	NREM	NREM	NREM
170	NREM	NREM	NREM	NREM	NREM	NREM	NREM	NREM	NREM	NREM	NREM	NREM	NREM	NREM	NREM	NREM	NREM	NREM	NREM	NREM	NREM	NREM	NREM	NREM	NREM	NREM	NREM	NREM	NREM	NREM	NREM	NREM	NREM	NREM	NREM	NREM	NREM	NREM	NREM	NREM	NREM	NREM	NREM	wake	wake	wake	wake	wake	wake
171	REM	REM	REM	REM	wake	wake	wake	wake	wake	wake	wake	wake	wake	wake	wake	wake	wake	wake	wake	NREM	NREM	NREM	NREM	NREM	NREM	NREM	NREM	NREM	NREM	NREM	NREM	NREM	wake	wake	wake	wake	wake	wake	wake	wake	wake	wake	NREM	NREM	NREM	NREM	NREM	NREM	NREM
172	wake	wake	wake	wake	wake	wake	wake	NREM	NREM	NREM	NREM	NREM	NREM	NREM	NREM	NREM	NREM	NREM	NREM	NREM	NREM	NREM	NREM	NREM	NREM	NREM	NREM	NREM	NREM	NREM	NREM	NREM	NREM	wake	wake	wake	wake	wake	wake	wake	wake	wake	wake	wake	wake	wake	NREM	NREM	NREM
173	wake	wake	wake	wake	wake	wake	wake	wake	wake	wake	wake	wake	wake	wake	wake	wake	wake	wake	wake	wake	wake	wake	wake	wake	wake	wake	wake	wake	wake	wake	wake	wake	wake	wake	wake	wake	wake	wake	wake	wake	wake	wake	wake	wake	wake	wake	wake	wake	wake
174	wake	wake	wake	wake	wake	wake	wake	wake	wake	wake	wake	wake	wake	wake	wake	wake	wake	wake	wake	wake	wake	NREM	NREM	NREM	NREM	NREM	NREM	NREM	NREM	NREM	NREM	NREM	NREM	NREM	NREM	NREM	NREM	NREM	NREM	NREM	NREM	NREM	NREM	NREM	NREM	NREM	NREM	NREM	NREM
175	NREM	NREM	NREM	NREM	NREM	NREM	NREM	NREM	NREM	NREM	NREM	NREM	NREM	NREM	NREM	NREM	NREM	NREM	wake	wake	wake	wake	wake	wake	wake	wake	wake	NREM	NREM	NREM	NREM	NREM	NREM	NREM	NREM	NREM	NREM	NREM	NREM	NREM	NREM	NREM	NREM	NREM	NREM	IS	IS	IS	IS
176	NREM	NREM	wake	wake	wake	wake	wake	wake	wake	wake	wake	wake	wake	wake	wake	wake	wake	wake	wake	wake	wake	wake	wake	wake	wake	wake	wake	wake	wake	wake	wake	wake	wake	wake	wake	wake	wake	wake	wake	wake	wake	wake	wake	wake	wake	wake	wake	wake	wake
177	wake	wake	wake	wake	wake	wake	wake	wake	wake	wake	wake	wake	wake	wake	wake	wake	wake	wake	wake	wake	wake	wake	wake	wake	wake	wake	wake	wake	wake	wake	wake	wake	wake	wake	wake	wake	wake	wake	wake	wake	wake	wake	wake	wake	wake	wake	wake	wake	wake
178	wake	wake	wake	wake	wake	wake	wake	wake	wake	wake	wake	wake	wake	NREM	NREM	NREM	NREM	NREM	NREM	NREM	NREM	NREM	NREM	NREM	NREM	NREM	NREM	NREM	NREM	NREM	NREM	NREM	NREM	NREM	NREM	NREM	NREM	NREM	NREM	NREM	NREM	NREM	NREM	NREM	NREM	NREM	NREM	NREM	NREM
179	NREM	NREM	NREM	NREM	NREM	NREM	NREM	NREM	NREM	NREM	NREM	NREM	NREM	NREM	NREM	NREM	NREM	NREM	NREM	NREM	NREM	NREM	NREM	NREM	NREM	NREM	NREM	NREM	NREM	NREM	NREM	NREM	NREM	NREM	NREM	NREM	NREM	NREM	NREM	NREM	NREM	NREM	NREM	NREM	NREM	NREM	NREM	NREM	NREM
180	NREM	NREM	NREM	NREM	NREM	NREM	NREM	NREM	wake	wake	wake	wake	wake	wake	wake	wake	NREM	NREM	NREM	NREM	NREM	NREM	NREM	NREM	NREM	NREM	NREM	NREM	NREM	NREM	NREM	NREM	NREM	NREM	NREM	NREM	NREM	NREM	NREM	NREM	NREM	NREM	wake	wake	wake	wake	wake	wake	wake
181	NREM	NREM	NREM	NREM	NREM	NREM	NREM	NREM	NREM	NREM	NREM	NREM	NREM	NREM	NREM	NREM	NREM	NREM	NREM	NREM	NREM	NREM	NREM	NREM	NREM	NREM	NREM	NREM	NREM	NREM	NREM	NREM	NREM	NREM	NREM	NREM	NREM	NREM	NREM	NREM	NREM	NREM	NREM	NREM	NREM	NREM	IS	IS	IS
182	REM	REM	REM	REM	REM	REM	REM	REM	REM	REM	REM	REM	REM	REM	REM	REM	REM	REM	REM	REM	REM	REM	REM	REM	wake	wake	wake	wake	wake	wake	wake	NREM	NREM	NREM	NREM	NREM	wake	wake	wake	wake	wake	wake	wake	wake	wake	wake	NREM	NREM	NREM
183	wake	wake	wake	wake	wake	wake	wake	wake	wake	wake	wake	wake	wake	wake	wake	wake	wake	wake	wake	wake	wake	wake	wake	wake	wake	wake	wake	wake	wake	wake	wake	wake	wake	wake	wake	wake	wake	wake	wake	wake	wake	wake	wake	wake	wake	wake	wake	wake	wake
184	NREM	NREM	NREM	NREM	NREM	NREM	NREM	NREM	NREM	NREM	NREM	NREM	NREM	NREM	NREM	NREM	NREM	NREM	NREM	NREM	IS	IS	IS	IS	IS	IS	IS	IS	IS	REM	REM	REM	REM	REM	REM	REM	REM	REM	REM	REM	REM	wake	wake	wake	wake	wake	wake	wake	wake
185	NREM	NREM	NREM	NREM	NREM	NREM	NREM	NREM	NREM	NREM	NREM	NREM	NREM	NREM	NREM	NREM	NREM	NREM	wake	wake	wake	wake	wake	wake	wake	wake	wake	wake	NREM	NREM	NREM	NREM	NREM	NREM	NREM	NREM	NREM	NREM	NREM	NREM	NREM	NREM	NREM	NREM	NREM	NREM	NREM	NREM	NREM
186	wake	wake	wake	wake	wake	wake	wake	wake	NREM	NREM	NREM	NREM	NREM	NREM	NREM	NREM	NREM	NREM	NREM	NREM	NREM	NREM	NREM	NREM	NREM	NREM	NREM	wake	wake	wake	wake	wake	wake	wake	wake	wake	wake	wake	wake	wake	wake	wake	wake	wake	wake	wake	wake	wake	wake
187	NREM	NREM	NREM	NREM	NREM	NREM	NREM	NREM	NREM	NREM	NREM	NREM	NREM	NREM	NREM	NREM	NREM	NREM	NREM	NREM	NREM	NREM	NREM	NREM	NREM	NREM	NREM	NREM	NREM	NREM	NREM	NREM	NREM	NREM	NREM	NREM	NREM	NREM	NREM	NREM	NREM	NREM	NREM	NREM	NREM	NREM	NREM	NREM	NREM
188	NREM	NREM	NREM	wake	wake	wake	wake	wake	wake	wake	wake	wake	wake	wake	wake	wake	wake	wake	wake	wake	wake	wake	wake	wake	wake	wake	wake	wake	wake	wake	wake	wake	wake	wake	wake	wake	wake	wake	wake	wake	wake	wake	wake	wake	wake	wake	wake	wake	wake
189	NREM	NREM	NREM	NREM	NREM	NREM	NREM	NREM	NREM	wake	wake	wake	wake	wake	wake	wake	wake	wake	wake	wake	wake	wake	wake	wake	wake	wake	wake	wake	wake	wake	wake	wake	wake	wake	wake	wake	wake	wake	wake	wake	wake	wake	wake	wake	wake	wake	wake	NREM	NREM
190	REM	REM	REM	REM	REM	wake	wake	wake	wake	wake	wake	wake	wake	NREM	NREM	NREM	NREM	NREM	NREM	NREM	NREM	NREM	NREM	NREM	NREM	NREM	NREM	NREM	NREM	NREM	NREM	NREM	NREM	NREM	NREM	NREM	NREM	NREM	NREM	NREM	NREM	NREM	NREM	NREM	NREM	NREM	NREM	NREM	NREM
191	wake	wake	wake	wake	wake	wake	wake	wake	wake	wake	wake	wake	wake	wake	wake	wake	wake	wake	wake	wake	wake	wake	wake	wake	wake	wake	wake	wake	wake	wake	wake	wake	wake	wake	NREM	NREM	NREM	NREM	NREM	NREM	NREM	NREM	NREM	NREM	NREM	NREM	NREM	NREM	NREM
192	NREM	NREM	NREM	NREM	NREM	NREM	NREM	NREM	NREM	NREM	NREM	NREM	NREM	NREM	NREM	NREM	NREM	NREM	NREM	NREM	NREM	wake	wake	wake	wake	wake	wake	wake	wake	wake	wake	wake	wake	wake	wake	wake	wake	wake	wake	wake	wake	wake	NREM	NREM	NREM	NREM	NREM	NREM	NREM
193	NREM	NREM	NREM	NREM	NREM	NREM	NREM	NREM	NREM	NREM	NREM	NREM	NREM	NREM	NREM	NREM	NREM	NREM	NREM	NREM	NREM	NREM	NREM	NREM	NREM	NREM	NREM	NREM	NREM	NREM	NREM	NREM	NREM	NREM	NREM	NREM	NREM	NREM	NREM	NREM	NREM	NREM	NREM	NREM	NREM	NREM	NREM	NREM	NREM
194	NREM	NREM	NREM	NREM	NREM	NREM	NREM	NREM	NREM	NREM	NREM	NREM	NREM	NREM	NREM	NREM	NREM	NREM	NREM	NREM	NREM	NREM	NREM	NREM	NREM	NREM	NREM	NREM	NREM	NREM	NREM	NREM	NREM	NREM	NREM	NREM	NREM	NREM	NREM	NREM	NREM	NREM	NREM	NREM	NREM	NREM	NREM	NREM	NREM
195	wake	wake	wake	wake	wake	wake	wake	wake	wake	wake	wake	wake	wake	wake	wake	wake	wake	wake	wake	wake	wake	wake	wake	wake	wake	wake	wake	wake	wake	wake	wake	wake	wake	wake	wake	wake	wake	wake	wake	wake	wake	wake	wake	wake	wake	wake	wake	wake	wake
196	NREM	NREM	NREM	NREM	NREM	NREM	NREM	NREM	NREM	NREM	NREM	NREM	NREM	NREM	NREM	NREM	NREM	NREM	NREM	IS	IS	IS	IS	IS	IS	IS	IS	IS	IS	IS	IS	IS	IS	REM	REM	REM	REM	REM	REM	REM	REM	REM	REM	REM	REM	REM	REM	REM	REM
197	NREM	NREM	NREM	NREM	NREM	NREM	NREM	NREM	NREM	NREM	NREM	NREM	NREM	NREM	NREM	NREM	NREM	NREM	NREM	NREM	NREM	NREM	NREM	NREM	NREM	NREM	NREM	NREM	NREM	NREM	NREM	NREM	NREM	NREM	NREM	NREM	NREM	IS	IS	IS	IS	wake	wake	wake	wake	NREM	NREM	NREM	NREM
198	NREM	NREM	NREM	NREM	NREM	NREM	NREM	NREM	NREM	NREM	NREM	NREM	NREM	NREM	NREM	NREM	NREM	NREM	NREM	NREM	NREM	NREM	NREM	NREM	NREM	NREM	NREM	NREM	NREM	NREM	NREM	NREM	NREM	NREM	NREM	NREM	NREM	NREM	NREM	NREM	NREM	NREM	NREM	NREM	NREM	wake	wake	wake	wake
199	wake	wake	wake	wake	wake	wake	wake	wake	wake	wake	wake	wake	wake	wake	wake	wake	wake	wake	wake	wake	wake	wake	wake	wake	wake	wake	wake	wake	wake	wake	wake	wake	wake	wake	wake	wake	wake	wake	wake	wake	wake	wake	wake	wake	wake	wake	wake	wake	wake
200	NREM	NREM	NREM	NREM	NREM	NREM	NREM	NREM	NREM	NREM	NREM	NREM	NREM	NREM	NREM	NREM	NREM	NREM	NREM	NREM	NREM	NREM	NREM	NREM	NREM	NREM	NREM	NREM	NREM	NREM	wake	wake	wake	wake	wake	wake	wake	wake	wake	wake	wake	wake	wake	wake	wake	wake	wake	wake	wake
201	REM	REM	REM	wake	wake	wake	wake	wake	wake	wake	wake	wake	wake	wake	wake	wake	wake	wake	wake	wake	wake	NREM	NREM	NREM	NREM	NREM	NREM	NREM	NREM	NREM	NREM	NREM	NREM	NREM	NREM	NREM	NREM	NREM	NREM	NREM	NREM	NREM	NREM	wake	wake	wake	wake	wake	wake
202	NREM	NREM	NREM	NREM	NREM	NREM	NREM	NREM	NREM	NREM	NREM	NREM	NREM	NREM	NREM	NREM	NREM	NREM	NREM	NREM	NREM	NREM	NREM	NREM	NREM	NREM	NREM	NREM	NREM	NREM	NREM	NREM	NREM	NREM	NREM	NREM	NREM	NREM	NREM	NREM	NREM	NREM	NREM	NREM	NREM	NREM	NREM	NREM	NREM
203	NREM	NREM	NREM	IS	IS	IS	IS	IS	IS	IS	IS	IS	IS	IS	IS	IS	IS	IS	IS	wake	wake	wake	wake	wake	NREM	NREM	NREM	NREM	NREM	NREM	NREM	NREM	NREM	NREM	NREM	NREM	NREM	NREM	NREM	NREM	NREM	NREM	wake	wake	wake	wake	wake	wake	wake
204	wake	wake	wake	wake	wake	wake	wake	wake	wake	wake	wake	wake	wake	wake	wake	wake	wake	wake	wake	wake	wake	wake	wake	wake	wake	wake	wake	wake	wake	wake	wake	wake	wake	wake	wake	wake	wake	wake	wake	wake	wake	wake	wake	wake	wake	wake	wake	wake	wake
205	NREM	NREM	NREM	NREM	NREM	NREM	NREM	NREM	NREM	NREM	NREM	wake	wake	wake	wake	wake	wake	wake	wake	wake	wake	wake	wake	wake	wake	wake	wake	wake	wake	wake	wake	wake	wake	wake	wake	wake	wake	wake	wake	wake	wake	wake	wake	wake	wake	wake	wake	wake	wake
206	NREM	NREM	NREM	NREM	NREM	NREM	NREM	NREM	NREM	NREM	NREM	NREM	NREM	NREM	NREM	NREM	NREM	NREM	NREM	NREM	NREM	NREM	NREM	NREM	NREM	NREM	NREM	NREM	NREM	NREM	NREM	NREM	NREM	NREM	NREM	NREM	NREM	IS	IS	IS	IS	IS	IS	IS	wake	wake	wake	wake	NREM
207	NREM	NREM	NREM	NREM	NREM	NREM	NREM	NREM	NREM	NREM	NREM	NREM	NREM	NREM	NREM	NREM	NREM	NREM	NREM	NREM	NREM	NREM	NREM	NREM	NREM	NREM	NREM	NREM	NREM	NREM	NREM	NREM	NREM	NREM	NREM	NREM	NREM	NREM	NREM	NREM	NREM	NREM	NREM	NREM	NREM	NREM	NREM	NREM	NREM
208	NREM	NREM	NREM	NREM	NREM	NREM	NREM	NREM	NREM	NREM	NREM	NREM	NREM	NREM	NREM	NREM	NREM	NREM	NREM	NREM	NREM	NREM	NREM	NREM	NREM	NREM	NREM	NREM	NREM	NREM	NREM	NREM	NREM	NREM	NREM	NREM	NREM	IS	IS	IS	IS	IS	IS	IS	wake	wake	wake	wake	NREM
209	wake	wake	wake	wake	wake	wake	wake	wake	wake	wake	wake	wake	wake	wake	wake	wake	wake	wake	wake	wake	wake	wake	wake	wake	wake	wake	wake	wake	wake	wake	wake	wake	wake	wake	wake	wake	wake	wake	wake	wake	wake	wake	wake	wake	wake	wake	wake	wake	wake
210	wake	wake	wake	wake	wake	wake	wake	wake	wake	wake	wake	wake	wake	wake	wake	wake	wake	wake	wake	wake	wake	wake	wake	wake	wake	wake	wake	wake	wake	wake	wake	wake	wake	wake	wake	wake	wake	wake	wake	wake	wake	wake	wake	wake	wake	wake	wake	wake	wake
211	wake	wake	wake	wake	wake	wake	wake	wake	wake	wake	wake	wake	wake	wake	wake	wake	wake	wake	wake	wake	wake	wake	wake	wake	wake	wake	wake	wake	wake	wake	wake	wake	wake	wake	wake	wake	wake	wake	wake	wake	wake	wake	wake	wake	wake	wake	wake	wake	wake
212	NREM	NREM	NREM	NREM	NREM	NREM	NREM	NREM	NREM	NREM	NREM	NREM	NREM	NREM	NREM	NREM	NREM	NREM	NREM	NREM	NREM	NREM	NREM	NREM	NREM	NREM	NREM	NREM	NREM	NREM	NREM	NREM	NREM	NREM	NREM	NREM	NREM	NREM	NREM	NREM	NREM	NREM	NREM	NREM	NREM	NREM	NREM	NREM	NREM
213	NREM	NREM	NREM	NREM	NREM	NREM	NREM	NREM	NREM	NREM	NREM	NREM	NREM	NREM	NREM	NREM	NREM	NREM	NREM	NREM	NREM	NREM	NREM	NREM	NREM	NREM	NREM	NREM	NREM	NREM	NREM	NREM	NREM	NREM	NREM	NREM	NREM	NREM	NREM	NREM	NREM	NREM	NREM	NREM	NREM	NREM	NREM	NREM	NREM
214	NREM	NREM	NREM	NREM	NREM	NREM	NREM	NREM	NREM	NREM	NREM	NREM	NREM	NREM	NREM	NREM	NREM	NREM	NREM	NREM	NREM	NREM	NREM	NREM	NREM	NREM	NREM	NREM	NREM	NREM	NREM	NREM	NREM	NREM	NREM	NREM	NREM	NREM	NREM	NREM	NREM	NREM	NREM	NREM	IS	IS	IS	IS	IS
215	wake	wake	wake	wake	wake	wake	wake	NREM	NREM	NREM	NREM	NREM	NREM	NREM	NREM	NREM	NREM	NREM	NREM	NREM	NREM	NREM	NREM	NREM	NREM	NREM	NREM	wake	wake	wake	wake	wake	wake	wake	wake	wake	wake	wake	wake	wake	wake	wake	wake	wake	wake	NREM	NREM	NREM	NREM
216	IS	IS	IS	IS	IS	IS	IS	IS	IS	IS	IS	IS	wake	wake	wake	wake	wake	wake	NREM	NREM	NREM	NREM	NREM	NREM	NREM	NREM	NREM	NREM	NREM	NREM	NREM	NREM	NREM	NREM	NREM	NREM	NREM	NREM	NREM	NREM	NREM	NREM	NREM	NREM	NREM	NREM	NREM	NREM	NREM
217	REM	REM	REM	REM	REM	REM	REM	REM	REM	REM	REM	REM	REM	REM	REM	REM	REM	REM	REM	REM	REM	REM	REM	REM	REM	REM	REM	REM	REM	REM	wake	wake	wake	wake	wake	wake	wake	wake	wake	wake	wake	NREM	NREM	NREM	NREM	NREM	NREM	NREM	NREM
218	NREM	NREM	NREM	NREM	NREM	NREM	NREM	NREM	NREM	NREM	NREM	NREM	NREM	NREM	NREM	NREM	NREM	NREM	NREM	NREM	NREM	NREM	NREM	NREM	NREM	NREM	NREM	NREM	NREM	NREM	NREM	NREM	NREM	NREM	NREM	NREM	NREM	NREM	NREM	NREM	NREM	NREM	NREM	NREM	NREM	NREM	NREM	NREM	NREM
219	REM	REM	REM	REM	REM	REM	REM	REM	REM	REM	REM	REM	REM	REM	REM	REM	REM	REM	REM	REM	REM	REM	REM	REM	REM	REM	REM	REM	REM	REM	REM	REM	REM	REM	REM	REM	REM	REM	REM	REM	REM	REM	REM	REM	REM	REM	wake	wake	wake
220	NREM	NREM	NREM	NREM	NREM	NREM	NREM	NREM	NREM	NREM	NREM	NREM	NREM	NREM	NREM	NREM	NREM	NREM	NREM	NREM	NREM	NREM	NREM	NREM	NREM	NREM	NREM	NREM	NREM	NREM	NREM	NREM	NREM	NREM	NREM	NREM	NREM	NREM	NREM	wake	wake	wake	wake	wake	wake	wake	wake	wake	wake
221	REM	wake	wake	wake	wake	wake	wake	wake	wake	wake	wake	wake	wake	wake	wake	wake	wake	wake	wake	wake	wake	wake	wake	wake	wake	wake	wake	wake	wake	wake	wake	wake	wake	wake	wake	wake	wake	wake	wake	wake	wake	wake	wake	wake	wake	wake	wake	wake	wake
222	NREM	NREM	NREM	NREM	NREM	NREM	NREM	NREM	NREM	NREM	NREM	NREM	NREM	NREM	NREM	NREM	wake	wake	wake	wake	wake	wake	wake	wake	wake	NREM	NREM	NREM	NREM	NREM	NREM	NREM	NREM	NREM	NREM	NREM	NREM	NREM	NREM	NREM	NREM	NREM	NREM	NREM	NREM	NREM	NREM	NREM	NREM
223	NREM	NREM	NREM	NREM	NREM	NREM	NREM	NREM	NREM	NREM	NREM	NREM	NREM	NREM	NREM	NREM	NREM	NREM	NREM	NREM	NREM	NREM	NREM	NREM	NREM	NREM	NREM	NREM	NREM	NREM	NREM	NREM	NREM	NREM	NREM	NREM	NREM	NREM	NREM	NREM	NREM	NREM	NREM	NREM	NREM	NREM	NREM	NREM	NREM
224	wake	wake	wake	wake	wake	wake	wake	wake	wake	wake	wake	wake	wake	wake	wake	wake	wake	wake	wake	wake	wake	wake	wake	wake	wake	wake	wake	wake	wake	wake	wake	wake	wake	wake	wake	wake	wake	wake	wake	wake	wake	wake	wake	wake	wake	wake	wake	wake	wake
225	wake	wake	wake	wake	wake	wake	wake	wake	wake	wake	wake	wake	wake	wake	wake	wake	wake	wake	wake	wake	wake	wake	wake	wake	wake	wake	wake	wake	wake	wake	wake	wake	wake	wake	wake	wake	wake	wake	wake	wake	wake	wake	wake	wake	wake	wake	wake	wake	wake
226	wake	wake	wake	wake	wake	wake	wake	wake	wake	wake	wake	wake	wake	wake	wake	wake	wake	wake	wake	wake	wake	wake	wake	wake	wake	wake	wake	wake	wake	wake	wake	wake	wake	wake	wake	wake	wake	wake	wake	wake	wake	wake	wake	wake	wake	wake	wake	wake	wake
227	wake	wake	wake	wake	wake	wake	wake	wake	wake	wake	wake	wake	wake	wake	wake	wake	wake	wake	wake	wake	wake	wake	wake	wake	wake	wake	wake	wake	wake	wake	wake	wake	wake	wake	wake	wake	wake	wake	wake	wake	wake	wake	wake	wake	wake	wake	wake	wake	wake
228	NREM	NREM	NREM	NREM	NREM	NREM	NREM	NREM	NREM	NREM	NREM	NREM	NREM	NREM	NREM	NREM	NREM	NREM	NREM	NREM	NREM	NREM	NREM	NREM	NREM	NREM	NREM	NREM	NREM	NREM	NREM	NREM	NREM	NREM	NREM	NREM	NREM	NREM	NREM	NREM	NREM	NREM	NREM	NREM	NREM	NREM	NREM	NREM	NREM
229	REM	REM	REM	REM	REM	REM	REM	REM	REM	REM	REM	REM	wake	wake	wake	wake	wake	wake	wake	wake	wake	wake	wake	wake	wake	NREM	NREM	NREM	NREM	NREM	NREM	NREM	NREM	NREM	NREM	NREM	NREM	NREM	NREM	NREM	wake	wake	wake	wake	wake	wake	wake	wake	wake
230	wake	wake	wake	wake	wake	wake	wake	wake	wake	wake	wake	wake	wake	wake	wake	wake	NREM	NREM	NREM	NREM	NREM	NREM	NREM	NREM	NREM	NREM	NREM	NREM	NREM	NREM	NREM	NREM	NREM	wake	wake	wake	wake	wake	wake	wake	wake	wake	NREM	NREM	NREM	NREM	NREM	NREM	NREM
231	NREM	NREM	NREM	NREM	NREM	NREM	NREM	NREM	NREM	NREM	NREM	NREM	NREM	NREM	NREM	NREM	NREM	NREM	NREM	NREM	NREM	NREM	NREM	NREM	NREM	NREM	NREM	NREM	NREM	NREM	NREM	NREM	NREM	NREM	NREM	NREM	NREM	NREM	NREM	NREM	NREM	NREM	NREM	NREM	NREM	NREM	NREM	NREM	NREM
232	wake	wake	wake	wake	wake	wake	wake	wake	wake	wake	wake	wake	wake	wake	wake	wake	wake	wake	wake	wake	wake	wake	wake	wake	wake	wake	wake	wake	wake	wake	wake	wake	wake	wake	wake	wake	wake	wake	wake	wake	wake	wake	wake	wake	wake	wake	wake	wake	wake
233	wake	wake	wake	wake	wake	wake	wake	wake	wake	wake	wake	wake	wake	wake	wake	wake	wake	wake	wake	wake	wake	wake	wake	wake	wake	wake	wake	wake	wake	wake	wake	wake	wake	wake	wake	wake	wake	wake	wake	wake	wake	wake	wake	wake	wake	wake	wake	wake	wake
234	NREM	NREM	NREM	NREM	NREM	NREM	NREM	NREM	NREM	NREM	NREM	NREM	NREM	NREM	NREM	NREM	wake	wake	wake	wake	wake	wake	wake	wake	NREM	NREM	NREM	NREM	NREM	NREM	NREM	NREM	NREM	NREM	NREM	NREM	NREM	NREM	NREM	NREM	NREM	NREM	NREM	NREM	NREM	NREM	NREM	NREM	NREM
235	NREM	NREM	NREM	NREM	NREM	NREM	NREM	NREM	NREM	NREM	NREM	NREM	NREM	NREM	NREM	NREM	NREM	NREM	NREM	NREM	NREM	NREM	NREM	NREM	NREM	NREM	NREM	NREM	NREM	NREM	NREM	NREM	NREM	NREM	NREM	NREM	NREM	NREM	NREM	NREM	NREM	NREM	NREM	NREM	IS	IS	IS	IS	IS
236	IS	IS	REM	REM	REM	REM	REM	REM	REM	REM	REM	REM	REM	REM	REM	REM	REM	REM	REM	REM	REM	REM	REM	REM	REM	wake	wake	wake	NREM	NREM	NREM	IS	IS	IS	IS	IS	IS	IS	IS	REM	REM	REM	REM	REM	REM	REM	REM	REM	REM
237	wake	wake	wake	wake	wake	wake	wake	NREM	NREM	NREM	NREM	NREM	NREM	NREM	NREM	NREM	NREM	NREM	NREM	NREM	NREM	NREM	NREM	NREM	NREM	NREM	NREM	NREM	NREM	NREM	NREM	NREM	NREM	NREM	NREM	NREM	NREM	NREM	NREM	NREM	NREM	NREM	NREM	NREM	NREM	NREM	NREM	NREM	NREM
238	IS	wake	wake	wake	wake	wake	NREM	NREM	NREM	NREM	NREM	NREM	NREM	NREM	NREM	NREM	NREM	NREM	NREM	NREM	NREM	NREM	NREM	NREM	NREM	NREM	NREM	NREM	NREM	NREM	NREM	NREM	NREM	NREM	NREM	NREM	NREM	NREM	NREM	NREM	NREM	NREM	NREM	NREM	NREM	NREM	NREM	NREM	NREM
239	REM	REM	REM	REM	REM	REM	REM	REM	REM	REM	REM	REM	REM	REM	wake	wake	wake	wake	wake	wake	wake	wake	wake	NREM	NREM	NREM	NREM	NREM	NREM	NREM	NREM	NREM	NREM	NREM	NREM	NREM	NREM	NREM	NREM	NREM	NREM	NREM	NREM	NREM	NREM	NREM	NREM	NREM	NREM
240	wake	wake	wake	wake	wake	wake	wake	wake	wake	wake	wake	wake	wake	wake	wake	wake	wake	wake	wake	wake	wake	wake	wake	wake	wake	wake	wake	wake	wake	wake	wake	wake	wake	wake	wake	wake	wake	wake	wake	wake	wake	wake	wake	wake	wake	wake	wake	wake	wake
241	wake	wake	wake	wake	wake	wake	wake	wake	wake	wake	wake	wake	wake	wake	wake	wake	wake	wake	wake	wake	wake	wake	wake	wake	wake	wake	wake	wake	wake	wake	wake	wake	wake	wake	wake	wake	wake	wake	wake	wake	wake	wake	wake	wake	wake	wake	wake	wake	wake
[truncated: 320 more columns]

## Sheet: Supplementary_Figure_4j
mouse	state	-400.0	-397.5	-395.0	-392.5	-390.0	-387.5	-385.0	-382.5	-380.0	-377.5	-375.0	-372.5	-370.0	-367.5	-365.0	-362.5	-360.0	-357.5	-355.0	-352.5	-350.0	-347.5	-345.0	-342.5	-340.0	-337.5	-335.0	-332.5	-330.0	-327.5	-325.0	-322.5	-320.0	-317.5	-315.0	-312.5	-310.0	-307.5	-305.0	-302.5	-300.0	-297.5	-295.0	-292.5	-290.0	-287.5	-285.0	-282.5
Dumbledore	REM	0.138889	0.111111	0.138889	0.138889	0.138889	0.138889	0.138889	0.138889	0.138889	0.138889	0.138889	0.138889	0.111111	0.111111	0.0833333	0.0833333	0.0833333	0.0833333	0.0833333	0.0833333	0.0833333	0.0833333	0.0833333	0.0833333	0.0833333	0.0555556	0.0555556	0.0555556	0.0555556	0.0555556	0.0277778	0.0277778	0.0277778	0.0277778	0.0277778	0.0277778	0.0277778	0.0277778	0.0277778	0.0555556	0.0555556	0.0555556	0.0555556	0.0555556	0.0555556	0.0555556	0.0277778	0.0277778
Harry	REM	0.135135	0.135135	0.135135	0.108108	0.0810811	0.0540541	0.0540541	0.0540541	0.027027	0.027027	0.027027	0.027027	0.027027	0.027027	0.027027	0.027027	0.027027	0.027027	0.027027	0.027027	0.027027	0.027027	0.027027	0.027027	0	0	0	0	0	0.027027	0.027027	0.027027	0.027027	0.0540541	0.0540541	0.0540541	0.0540541	0.0540541	0.0540541	0.0540541	0.0540541	0.027027	0.027027	0.027027	0.027027	0.027027	0.027027	0.027027
Ron	REM	0.0540541	0.0540541	0.0540541	0.0540541	0.0540541	0.0540541	0.0540541	0.0540541	0.0540541	0.0540541	0.0540541	0.0540541	0.0540541	0.027027	0.027027	0.027027	0.027027	0.027027	0.027027	0.027027	0.0810811	0.0540541	0.0540541	0.108108	0.108108	0.108108	0.108108	0.108108	0.135135	0.135135	0.135135	0.135135	0.135135	0.135135	0.108108	0.108108	0.0810811	0.0810811	0.0810811	0.0810811	0.0810811	0.0810811	0.0810811	0.0810811	0.0810811	0.0540541	0.0540541	0.0540541
Hermione	REM	0.0285714	0.0285714	0.0571429	0.0571429	0.0571429	0.0571429	0.0571429	0.0571429	0.0571429	0.0571429	0.0571429	0.0571429	0.0571429	0.0571429	0.0571429	0.0571429	0.0571429	0.0571429	0.0571429	0.0571429	0.0571429	0.0285714	0	0	0	0	0	0	0	0	0	0	0	0	0	0.0285714	0.0285714	0.0285714	0.0285714	0.0285714	0	0.0285714	0.0285714	0.0285714	0.0571429	0.0571429	0.0571429	0.0571429
Sirius	REM	0.0263158	0.0263158	0.0263158	0	0	0.0263158	0.0263158	0.0263158	0.0263158	0.0263158	0.0263158	0	0.0263158	0.0789474	0.0789474	0.0789474	0.0789474	0.0789474	0.0789474	0.0789474	0.0526316	0.0526316	0.0526316	0.0789474	0.0789474	0.0526316	0.0526316	0.0526316	0.0526316	0.0526316	0.0526316	0.0526316	0.0526316	0.0526316	0.0526316	0.0526316	0.0526316	0.0526316	0.0526316	0.0526316	0.0526316	0.0526316	0.0526316	0.0526316	0.0263158	0.0263158	0.0263158	0.0263158
Snape	REM	0	0	0.0263158	0.0263158	0.0263158	0.0263158	0.0263158	0.0263158	0.0263158	0.0263158	0.0263158	0.0263158	0.0263158	0.0263158	0	0	0	0	0	0	0	0	0	0	0	0	0.0263158	0.0263158	0.0263158	0.0263158	0.0263158	0.0263158	0.0263158	0.0263158	0.0263158	0.0263158	0.0263158	0.0263158	0.0263158	0.0263158	0.0263158	0.0263158	0.0263158	0.0263158	0.0263158	0.0263158	0.0263158	0.0263158
Dobby	REM	0	0	0	0	0	0	0	0	0	0	0	0	0	0	0	0	0	0	0	0	0	0	0	0	0	0	0	0	0	0	0	0	0	0	0	0	0.05	0.05	0.05	0.05	0.05	0.05	0.05	0.05	0.05	0.05	0.05	0.05
Dumbledore	wake	0.388889	0.444444	0.444444	0.444444	0.444444	0.444444	0.416667	0.361111	0.361111	0.361111	0.361111	0.361111	0.416667	0.416667	0.444444	0.444444	0.472222	0.472222	0.444444	0.444444	0.444444	0.444444	0.444444	0.416667	0.388889	0.361111	0.361111	0.388889	0.361111	0.361111	0.388889	0.388889	0.388889	0.416667	0.416667	0.416667	0.416667	0.416667	0.416667	0.444444	0.472222	0.444444	0.416667	0.416667	0.472222	0.444444	0.472222	0.472222
Harry	wake	0.297297	0.297297	0.324324	0.378378	0.405405	0.432432	0.432432	0.405405	0.432432	0.459459	0.459459	0.486486	0.486486	0.432432	0.432432	0.432432	0.405405	0.405405	0.459459	0.459459	0.432432	0.405405	0.405405	0.405405	0.405405	0.405405	0.405405	0.405405	0.378378	0.378378	0.405405	0.378378	0.405405	0.432432	0.405405	0.405405	0.432432	0.432432	0.432432	0.432432	0.432432	0.486486	0.486486	0.540541	0.540541	0.540541	0.486486	0.459459
Ron	wake	0.621622	0.621622	0.594595	0.594595	0.594595	0.621622	0.594595	0.594595	0.594595	0.567568	0.567568	0.567568	0.567568	0.594595	0.567568	0.567568	0.567568	0.567568	0.567568	0.567568	0.540541	0.567568	0.567568	0.567568	0.513514	0.513514	0.513514	0.513514	0.513514	0.513514	0.540541	0.513514	0.513514	0.513514	0.540541	0.540541	0.567568	0.567568	0.540541	0.540541	0.540541	0.513514	0.486486	0.486486	0.459459	0.459459	0.486486	0.486486
Hermione	wake	0.457143	0.457143	0.428571	0.4	0.4	0.4	0.4	0.4	0.4	0.4	0.4	0.4	0.4	0.457143	0.457143	0.457143	0.4	0.4	0.4	0.4	0.371429	0.371429	0.371429	0.371429	0.371429	0.371429	0.4	0.428571	0.428571	0.428571	0.428571	0.457143	0.485714	0.514286	0.514286	0.514286	0.485714	0.485714	0.457143	0.457143	0.457143	0.428571	0.4	0.4	0.371429	0.4	0.371429	0.4
Sirius	wake	0.5	0.5	0.526316	0.552632	0.552632	0.526316	0.526316	0.526316	0.526316	0.447368	0.447368	0.473684	0.473684	0.473684	0.473684	0.473684	0.447368	0.447368	0.447368	0.473684	0.5	0.526316	0.526316	0.526316	0.5	0.526316	0.5	0.5	0.526316	0.526316	0.526316	0.526316	0.526316	0.526316	0.526316	0.526316	0.5	0.5	0.5	0.5	0.473684	0.473684	0.5	0.578947	0.578947	0.578947	0.605263	0.578947
Snape	wake	0.473684	0.473684	0.473684	0.473684	0.473684	0.5	0.5	0.5	0.5	0.5	0.5	0.5	0.5	0.5	0.526316	0.5	0.526316	0.526316	0.552632	0.552632	0.552632	0.526316	0.552632	0.552632	0.552632	0.552632	0.552632	0.526316	0.526316	0.526316	0.5	0.5	0.5	0.5	0.526316	0.5	0.5	0.5	0.5	0.5	0.5	0.473684	0.473684	0.473684	0.473684	0.473684	0.473684	0.473684
Dobby	wake	0.45	0.4	0.4	0.4	0.4	0.4	0.4	0.4	0.4	0.4	0.4	0.45	0.45	0.45	0.45	0.45	0.4	0.45	0.5	0.5	0.5	0.5	0.45	0.45	0.45	0.45	0.45	0.45	0.45	0.5	0.5	0.45	0.45	0.45	0.4	0.4	0.4	0.35	0.35	0.35	0.35	0.35	0.35	0.35	0.35	0.35	0.35	0.35
Dumbledore	NREM	0.388889	0.388889	0.388889	0.388889	0.388889	0.388889	0.416667	0.472222	0.472222	0.472222	0.472222	0.472222	0.472222	0.472222	0.472222	0.472222	0.444444	0.444444	0.472222	0.472222	0.472222	0.472222	0.472222	0.5	0.527778	0.583333	0.583333	0.555556	0.583333	0.583333	0.583333	0.555556	0.555556	0.527778	0.527778	0.527778	0.527778	0.472222	0.472222	0.444444	0.416667	0.444444	0.472222	0.472222	0.416667	0.444444	0.444444	0.444444
Harry	NREM	0.567568	0.567568	0.540541	0.486486	0.486486	0.486486	0.486486	0.513514	0.513514	0.486486	0.486486	0.459459	0.459459	0.513514	0.513514	0.513514	0.540541	0.540541	0.486486	0.486486	0.486486	0.513514	0.513514	0.513514	0.540541	0.540541	0.540541	0.540541	0.567568	0.567568	0.540541	0.567568	0.540541	0.513514	0.540541	0.540541	0.513514	0.486486	0.486486	0.486486	0.486486	0.486486	0.486486	0.432432	0.432432	0.405405	0.432432	0.459459
Ron	NREM	0.324324	0.324324	0.351351	0.351351	0.351351	0.324324	0.351351	0.351351	0.351351	0.378378	0.378378	0.351351	0.351351	0.351351	0.378378	0.324324	0.324324	0.324324	0.324324	0.297297	0.324324	0.297297	0.297297	0.297297	0.351351	0.351351	0.351351	0.351351	0.351351	0.351351	0.324324	0.351351	0.351351	0.351351	0.351351	0.351351	0.351351	0.351351	0.378378	0.378378	0.378378	0.378378	0.405405	0.405405	0.432432	0.459459	0.459459	0.459459
Hermione	NREM	0.485714	0.485714	0.485714	0.514286	0.514286	0.514286	0.514286	0.514286	0.514286	0.514286	0.514286	0.514286	0.514286	0.485714	0.485714	0.485714	0.542857	0.542857	0.542857	0.542857	0.571429	0.6	0.6	0.6	0.6	0.6	0.571429	0.542857	0.542857	0.542857	0.514286	0.457143	0.428571	0.428571	0.428571	0.428571	0.428571	0.428571	0.457143	0.428571	0.457143	0.457143	0.485714	0.457143	0.457143	0.428571	0.457143	0.457143
Sirius	NREM	0.473684	0.447368	0.394737	0.394737	0.394737	0.368421	0.368421	0.368421	0.368421	0.447368	0.447368	0.447368	0.447368	0.447368	0.447368	0.447368	0.473684	0.473684	0.447368	0.421053	0.421053	0.394737	0.394737	0.394737	0.421053	0.421053	0.447368	0.447368	0.421053	0.421053	0.421053	0.421053	0.421053	0.394737	0.394737	0.394737	0.421053	0.421053	0.421053	0.421053	0.447368	0.447368	0.421053	0.342105	0.368421	0.368421	0.368421	0.394737
Snape	NREM	0.5	0.5	0.5	0.5	0.5	0.473684	0.473684	0.447368	0.447368	0.447368	0.447368	0.447368	0.447368	0.447368	0.447368	0.473684	0.473684	0.473684	0.447368	0.421053	0.421053	0.447368	0.421053	0.421053	0.421053	0.421053	0.421053	0.447368	0.447368	0.447368	0.473684	0.473684	0.473684	0.473684	0.447368	0.473684	0.473684	0.473684	0.473684	0.473684	0.473684	0.447368	0.447368	0.447368	0.447368	0.447368	0.447368	0.447368
Dobby	NREM	0.55	0.6	0.6	0.6	0.6	0.6	0.6	0.6	0.6	0.6	0.6	0.55	0.55	0.55	0.55	0.55	0.6	0.55	0.5	0.5	0.5	0.5	0.55	0.55	0.55	0.55	0.55	0.55	0.55	0.45	0.45	0.5	0.5	0.5	0.55	0.55	0.55	0.6	0.6	0.6	0.6	0.6	0.6	0.6	0.6	0.6	0.6	0.55
Dumbledore	IS	0.0833333	0.0555556	0.0277778	0.0277778	0.0277778	0.0277778	0.0277778	0.0277778	0.0277778	0.0277778	0.0277778	0.0277778	0	0	0	0	0	0	0	0	0	0	0	0	0	0	0	0	0	0	0	0.0277778	0.0277778	0.0277778	0.0277778	0.0277778	0.0277778	0.0833333	0.0833333	0.0555556	0.0555556	0.0555556	0.0555556	0.0555556	0.0555556	0.0555556	0.0555556	0.0555556
Harry	IS	0	0	0	0.027027	0.027027	0.027027	0.027027	0.027027	0.027027	0.027027	0.027027	0.027027	0.027027	0.027027	0.027027	0.027027	0.027027	0.027027	0.027027	0.027027	0.0540541	0.0540541	0.0540541	0.0540541	0.0540541	0.0540541	0.0540541	0.0540541	0.0540541	0.027027	0.027027	0.027027	0.027027	0	0	0	0	0.027027	0.027027	0.027027	0.027027	0	0	0	0	0.027027	0.0540541	0.0540541
Ron	IS	0	0	0	0	0	0	0	0	0	0	0	0.027027	0.027027	0.027027	0.027027	0.0810811	0.0810811	0.0810811	0.0810811	0.108108	0.0540541	0.0810811	0.0810811	0.027027	0.027027	0.027027	0.027027	0.027027	0	0	0	0	0	0	0	0	0	0	0	0	0	0.027027	0.027027	0.027027	0.027027	0.027027	0	0
Hermione	IS	0.0285714	0.0285714	0.0285714	0.0285714	0.0285714	0.0285714	0.0285714	0.0285714	0.0285714	0.0285714	0.0285714	0.0285714	0.0285714	0	0	0	0	0	0	0	0	0	0.0285714	0.0285714	0.0285714	0.0285714	0.0285714	0.0285714	0.0285714	0.0285714	0.0571429	0.0857143	0.0857143	0.0571429	0.0571429	0.0285714	0.0571429	0.0571429	0.0571429	0.0857143	0.0857143	0.0857143	0.0857143	0.114286	0.114286	0.114286	0.114286	0.0857143
Sirius	IS	0	0.0263158	0.0526316	0.0526316	0.0526316	0.0789474	0.0789474	0.0789474	0.0789474	0.0789474	0.0789474	0.0789474	0.0526316	0	0	0	0	0	0.0263158	0.0263158	0.0263158	0.0263158	0.0263158	0	0	0	0	0	0	0	0	0	0	0.0263158	0.0263158	0.0263158	0.0263158	0.0263158	0.0263158	0.0263158	0.0263158	0.0263158	0.0263158	0.0263158	0.0263158	0.0263158	0	0
Snape	IS	0.0263158	0.0263158	0	0	0	0	0	0.0263158	0.0263158	0.0263158	0.0263158	0.0263158	0.0263158	0.0263158	0.0263158	0.0263158	0	0	0	0.0263158	0.0263158	0.0263158	0.0263158	0.0263158	0.0263158	0.0263158	0	0	0	0	0	0	0	0	0	0	0	0	0	0	0	0.0526316	0.0526316	0.0526316	0.0526316	0.0526316	0.0526316	0.0526316
Dobby	IS	0	0	0	0	0	0	0	0	0	0	0	0	0	0	0	0	0	0	0	0	0	0	0	0	0	0	0	0	0	0.05	0.05	0.05	0.05	0.05	0.05	0.05	0	0	0	0	0	0	0	0	0	0	0	0.05
[truncated: 321 more columns]

[truncated: 5 more sheets: Supplementary_Figure_4k_top, Supplementary_Figure_4k_bottom, Supplementary_Figure_4l, Supplementary_Figure_4m_top, Supplementary_Figure_4m_bottom]
