# Supplementary material for: A medullary hub for controlling REM sleep and pontine waves
Source: Nat Commun. 2023 Jul 3;14:3922. doi: 10.1038/s41467-023-39496-0 (PMC10318054; doi:10.1038/s41467-023-39496-0)
Supplement: Supplementary file 4 — Source Data [file 41467_2023_39496_MOESM4_ESM.zip › SupplementaryFigure5_SourceData.xlsx]

## Sheet: Experimental_Subjects
Panel(s)	Species	Strain	Virus	# Mice	# Males	# Females	Age
a	—	—	—	—	—	—	—
b - f	Mus musculus	CRH-Cre	ChR2	6	3	3	12 - 16 wks
g	Mus musculus	CRH-Cre	eYFP	4	2	2	13 - 14 wks
h,i	Mus musculus	CRH-Cre	ChR2 eYFP	6 4	3 2	3 2	12 - 16 wks 13 - 14 wks
j	—	—	—	—	—	—	—
k	Mus musculus	CRH-Cre	ChR2	5	4	1	12 - 14 wks

## Sheet: Supplementary_Figure_5b
mouse	event	amp.	half-width
Daisy	laser-triggered p-wave	0.193352	27.6471
Daisy	spontaneous p-wave	0.144049	30.9417
Donald	laser-triggered p-wave	0.207145	32.6429
Donald	spontaneous p-wave	0.198454	31.0993
Huey	laser-triggered p-wave	0.191715	31.0325
Huey	spontaneous p-wave	0.158408	34.2844
Louie	laser-triggered p-wave	0.174208	32.766
Louie	spontaneous p-wave	0.189752	32.1073
Mushroom	laser-triggered p-wave	0.127114	24.963
Mushroom	spontaneous p-wave	0.116918	28.7241
Olaf	laser-triggered p-wave	0.27895	30.6765
Olaf	spontaneous p-wave	0.221748	30.9189

## Sheet: Supplementary_Figure_5c_leftTop
mouse	time	0.0 Hz	0.5 Hz	1.0 Hz	1.5 Hz	2.0 Hz	2.5 Hz	3.0 Hz	3.5 Hz	4.0 Hz	4.5 Hz	5.0 Hz	5.5 Hz	6.0 Hz	6.5 Hz	7.0 Hz	7.5 Hz	8.0 Hz	8.5 Hz	9.0 Hz	9.5 Hz	10.0 Hz	10.5 Hz	11.0 Hz	11.5 Hz	12.0 Hz	12.5 Hz	13.0 Hz	13.5 Hz	14.0 Hz	14.5 Hz	15.0 Hz	15.5 Hz	16.0 Hz	16.5 Hz	17.0 Hz	17.5 Hz	18.0 Hz	18.5 Hz	19.0 Hz	19.5 Hz	20.0 Hz	20.5 Hz	21.0 Hz	21.5 Hz	22.0 Hz	22.5 Hz	23.0 Hz	23.5 Hz
Donald	-3	2.091	1.693	1.118	2.33	2.408	2.92	0.904	1.297	1.112	0.548	0.657	1.075	1.19	0.452	0.61	0.64	0.933	1.468	2.762	4.606	3.23	1.893	1.889	0.427	0.879	1.331	0.135	0.831	2.173	2.426	1.305	0.928	1.36	1.112	0.894	0.882	1.522	2.189	1.862	1.929	1.422	1.242	1.524	1.419	0.85	0.582	1.131	1.234
Donald	-2.898	1.16	1.433	0.768	2.356	2.634	2.631	1.196	1.546	1.569	0.609	0.574	1.194	1.093	0.477	0.581	0.642	1.022	1.818	2.64	4.426	2.421	1.3	1.305	0.342	0.941	1.472	0.302	0.635	1.956	2.114	1.327	1.025	1.34	1.069	1.041	0.964	1.677	2.107	1.501	1.744	1.22	1.147	1.587	1.55	0.752	0.465	0.975	1.143
Donald	-2.797	0.508	1.104	0.598	2.366	2.546	2.323	1.552	1.838	1.991	0.725	0.564	1.203	0.964	0.578	0.61	0.613	1.029	2.089	2.526	4.23	1.906	0.996	0.91	0.415	1.087	1.554	0.541	0.47	1.78	1.672	1.299	1.153	1.308	1.003	1.165	0.998	1.724	1.934	1.118	1.549	0.973	1.067	1.52	1.658	0.648	0.421	0.788	1.082
Donald	-2.695	2.392	1.424	0.596	2.349	2.215	2.051	1.844	2.081	2.326	0.868	0.584	1.154	0.814	0.721	0.672	0.581	0.943	2.282	2.456	4.015	1.767	0.954	0.726	0.606	1.302	1.55	0.775	0.377	1.707	1.223	1.217	1.279	1.3	0.929	1.252	0.978	1.663	1.717	0.803	1.362	0.737	1.007	1.304	1.731	0.573	0.447	0.62	1.038
Donald	-2.593	3.92	1.592	0.754	2.252	1.857	1.793	2.016	2.181	2.53	1.026	0.579	1.112	0.649	0.871	0.74	0.57	0.792	2.403	2.475	3.672	1.969	1.118	0.69	0.862	1.553	1.427	0.951	0.39	1.739	0.91	1.082	1.373	1.326	0.893	1.299	0.922	1.502	1.512	0.624	1.189	0.567	0.936	0.993	1.737	0.582	0.53	0.507	0.998
Donald	-2.492	1.962	1.15	1.021	2.071	1.606	1.599	2.038	2.089	2.566	1.169	0.55	1.112	0.492	1.002	0.805	0.584	0.626	2.469	2.569	3.144	2.38	1.348	0.726	1.106	1.803	1.209	1.033	0.542	1.819	0.795	0.919	1.424	1.376	0.905	1.339	0.853	1.279	1.334	0.605	1.052	0.486	0.822	0.671	1.666	0.707	0.637	0.473	0.964
Donald	-2.39	1.448	1.04	1.314	1.848	1.495	1.502	1.901	1.856	2.415	1.271	0.502	1.154	0.382	1.103	0.868	0.611	0.498	2.51	2.631	2.528	2.744	1.578	0.78	1.268	2.015	0.948	1.03	0.849	1.895	0.816	0.772	1.445	1.396	0.98	1.407	0.808	1.027	1.2	0.711	0.964	0.474	0.694	0.416	1.525	0.921	0.756	0.534	0.925
Donald	-2.288	0.988	0.908	1.565	1.607	1.473	1.499	1.65	1.55	2.122	1.29	0.46	1.226	0.368	1.182	0.935	0.633	0.442	2.546	2.574	1.898	2.89	1.782	0.804	1.334	2.152	0.711	0.986	1.293	1.924	0.882	0.7	1.411	1.356	1.129	1.506	0.797	0.806	1.089	0.889	0.925	0.496	0.587	0.294	1.324	1.168	0.888	0.697	0.894
Donald	-2.186	1.372	0.856	1.737	1.367	1.432	1.586	1.346	1.231	1.778	1.192	0.464	1.31	0.489	1.258	1.008	0.641	0.471	2.559	2.385	1.315	2.78	1.913	0.792	1.316	2.172	0.582	0.962	1.799	1.904	0.918	0.71	1.358	1.225	1.32	1.645	0.825	0.639	0.989	1.094	0.92	0.51	0.536	0.32	1.086	1.402	1.038	0.95	0.89
Donald	-2.085	0.499	0.859	1.825	1.137	1.323	1.656	1.101	0.976	1.395	1.021	0.545	1.379	0.757	1.345	1.087	0.633	0.577	2.518	2.093	0.841	2.436	1.971	0.733	1.237	2.066	0.606	0.984	2.278	1.841	0.894	0.79	1.297	1.019	1.518	1.771	0.881	0.543	0.909	1.275	0.941	0.491	0.544	0.451	0.869	1.555	1.226	1.285	0.933
Donald	-1.983	0.283	0.945	1.812	0.928	1.167	1.609	0.989	0.811	1	0.861	0.698	1.407	1.149	1.462	1.144	0.627	0.718	2.417	1.741	0.514	1.966	1.931	0.657	1.108	1.891	0.726	1.065	2.666	1.754	0.804	0.914	1.239	0.774	1.692	1.835	0.936	0.508	0.877	1.39	0.978	0.438	0.606	0.624	0.709	1.59	1.485	1.653	1.034
Donald	-1.881	0.216	0.844	1.702	0.771	0.981	1.431	0.993	0.722	0.672	0.739	0.905	1.401	1.598	1.617	1.156	0.641	0.836	2.278	1.384	0.33	1.501	1.782	0.603	0.974	1.675	0.856	1.226	2.879	1.671	0.678	1.064	1.182	0.552	1.804	1.806	0.953	0.506	0.916	1.438	1.016	0.377	0.682	0.792	0.623	1.537	1.789	1.992	1.203
Donald	-1.78	0.492	0.838	1.559	0.677	0.808	1.163	1.055	0.682	0.452	0.665	1.123	1.401	2.01	1.795	1.132	0.675	0.887	2.123	1.087	0.25	1.133	1.563	0.588	0.88	1.433	0.93	1.399	2.958	1.55	0.584	1.218	1.116	0.428	1.824	1.678	0.91	0.532	0.997	1.434	1.042	0.348	0.705	0.949	0.597	1.45	2.052	2.277	1.399
Donald	-1.678	0.648	1.033	1.436	0.638	0.674	0.902	1.098	0.672	0.334	0.66	1.309	1.403	2.311	1.96	1.101	0.718	0.852	1.966	0.908	0.236	0.891	1.343	0.613	0.808	1.193	0.92	1.527	2.906	1.402	0.571	1.348	1.039	0.442	1.753	1.477	0.835	0.566	1.052	1.419	1.055	0.354	0.684	1.056	0.632	1.363	2.195	2.471	1.582
Donald	-1.576	0.149	0.831	1.334	0.653	0.608	0.711	1.053	0.678	0.294	0.745	1.406	1.368	2.468	2.095	1.081	0.754	0.742	1.815	0.865	0.263	0.78	1.165	0.655	0.75	0.968	0.832	1.538	2.757	1.26	0.634	1.426	0.98	0.563	1.619	1.246	0.768	0.581	1.053	1.397	1.06	0.394	0.625	1.102	0.698	1.285	2.177	2.534	1.706
Donald	-1.475	0.685	1.161	1.256	0.709	0.606	0.594	0.931	0.663	0.33	0.914	1.394	1.259	2.479	2.191	1.083	0.774	0.587	1.68	0.934	0.323	0.786	1.037	0.665	0.73	0.749	0.707	1.394	2.548	1.157	0.745	1.415	0.966	0.729	1.453	1.06	0.724	0.565	0.992	1.365	1.041	0.472	0.538	1.099	0.756	1.198	2.03	2.403	1.775
Donald	-1.373	0.254	1.058	1.171	0.771	0.656	0.534	0.744	0.628	0.424	1.113	1.328	1.066	2.368	2.239	1.125	0.768	0.424	1.563	1.066	0.409	0.88	0.951	0.6	0.741	0.559	0.573	1.147	2.275	1.121	0.834	1.323	0.987	0.866	1.299	0.961	0.704	0.525	0.874	1.316	0.986	0.563	0.468	1.045	0.763	1.124	1.764	2.09	1.784
Donald	-1.271	0.345	1.337	1.094	0.783	0.732	0.502	0.534	0.586	0.551	1.288	1.259	0.829	2.178	2.247	1.216	0.731	0.293	1.455	1.21	0.52	1.007	0.899	0.469	0.749	0.437	0.453	0.859	1.979	1.122	0.841	1.183	1.021	0.92	1.19	0.945	0.726	0.457	0.745	1.217	0.902	0.625	0.453	0.94	0.707	1.054	1.42	1.661	1.718
Donald	-1.169	1.74	1.53	1.019	0.733	0.792	0.488	0.359	0.527	0.703	1.382	1.211	0.599	1.968	2.235	1.333	0.677	0.225	1.329	1.325	0.672	1.084	0.885	0.33	0.732	0.389	0.37	0.62	1.673	1.133	0.735	1.031	1.035	0.907	1.131	0.965	0.787	0.384	0.633	1.058	0.801	0.634	0.486	0.807	0.598	0.994	1.042	1.215	1.572
Donald	-1.068	2.221	1.701	0.955	0.653	0.812	0.49	0.239	0.464	0.842	1.402	1.156	0.428	1.798	2.22	1.437	0.631	0.234	1.174	1.363	0.852	1.061	0.901	0.237	0.708	0.4	0.311	0.486	1.398	1.117	0.546	0.892	1.008	0.846	1.122	0.983	0.869	0.33	0.543	0.867	0.683	0.605	0.533	0.674	0.463	0.972	0.684	0.837	1.343
Donald	-0.966	1.883	1.823	0.92	0.595	0.808	0.5	0.19	0.411	0.938	1.341	1.107	0.332	1.73	2.183	1.513	0.614	0.316	0.993	1.3	1.005	0.965	0.902	0.238	0.673	0.458	0.274	0.441	1.187	1.063	0.359	0.767	0.951	0.771	1.138	0.977	0.937	0.311	0.484	0.659	0.554	0.582	0.552	0.576	0.371	0.973	0.42	0.56	1.05
Donald	-0.864	1.151	1.723	0.943	0.61	0.802	0.509	0.208	0.387	0.992	1.197	1.05	0.332	1.788	2.084	1.563	0.635	0.447	0.802	1.148	1.06	0.861	0.853	0.344	0.643	0.507	0.277	0.46	1.027	1.022	0.245	0.658	0.876	0.741	1.163	0.906	0.981	0.335	0.433	0.466	0.43	0.614	0.533	0.548	0.398	0.964	0.272	0.39	0.764
Donald	-0.763	0.244	1.449	1.061	0.718	0.827	0.526	0.278	0.399	1.011	1.015	0.953	0.464	1.915	1.913	1.592	0.697	0.6	0.621	0.96	0.991	0.791	0.764	0.52	0.639	0.495	0.344	0.523	0.913	1.021	0.242	0.593	0.773	0.823	1.178	0.772	1.014	0.385	0.376	0.318	0.348	0.694	0.536	0.622	0.562	0.953	0.23	0.302	0.576
Donald	-0.661	1.135	1.841	1.276	0.914	0.901	0.549	0.375	0.47	1.009	0.826	0.855	0.716	2.015	1.69	1.6	0.788	0.752	0.472	0.797	0.854	0.739	0.681	0.755	0.641	0.437	0.486	0.595	0.85	1.06	0.345	0.584	0.673	1.042	1.168	0.616	1.05	0.433	0.327	0.232	0.326	0.798	0.63	0.808	0.84	0.943	0.263	0.283	0.522
Donald	-0.559	1.687	1.883	1.538	1.164	1.041	0.601	0.473	0.605	0.998	0.654	0.806	1.028	2.007	1.451	1.586	0.893	0.888	0.372	0.695	0.732	0.708	0.637	1.007	0.661	0.367	0.686	0.665	0.834	1.13	0.524	0.625	0.62	1.367	1.152	0.483	1.101	0.465	0.308	0.212	0.367	0.913	0.837	1.086	1.167	0.943	0.322	0.324	0.599
Donald	-0.458	1.501	1.749	1.786	1.42	1.235	0.669	0.582	0.774	1.016	0.534	0.791	1.332	1.857	1.227	1.543	1.002	1.004	0.333	0.659	0.687	0.711	0.657	1.218	0.71	0.325	0.916	0.732	0.844	1.204	0.746	0.689	0.648	1.733	1.158	0.416	1.16	0.482	0.338	0.252	0.458	1.015	1.12	1.408	1.469	0.954	0.368	0.414	0.782
Donald	-0.356	0.316	1.531	1.97	1.627	1.43	0.761	0.707	0.945	1.064	0.486	0.794	1.57	1.575	1.027	1.474	1.112	1.103	0.355	0.661	0.739	0.755	0.729	1.391	0.765	0.355	1.114	0.812	0.851	1.247	0.97	0.756	0.763	2.081	1.187	0.423	1.225	0.503	0.42	0.329	0.578	1.09	1.407	1.705	1.685	0.965	0.381	0.541	1.018
Donald	-0.254	2.031	1.677	2.05	1.747	1.567	0.881	0.853	1.091	1.125	0.501	0.815	1.681	1.214	0.844	1.388	1.223	1.191	0.429	0.67	0.86	0.835	0.828	1.518	0.834	0.436	1.244	0.905	0.826	1.244	1.14	0.803	0.967	2.326	1.226	0.504	1.272	0.556	0.518	0.443	0.708	1.122	1.609	1.922	1.762	0.964	0.37	0.689	1.245
Donald	-0.153	1.601	1.566	2.027	1.768	1.599	0.998	1.029	1.195	1.163	0.558	0.85	1.638	0.846	0.677	1.299	1.327	1.276	0.52	0.689	0.977	0.921	0.948	1.574	0.915	0.55	1.285	0.985	0.771	1.17	1.214	0.821	1.236	2.371	1.263	0.638	1.283	0.651	0.596	0.587	0.829	1.089	1.662	2.01	1.69	0.943	0.356	0.822	1.436
Donald	-0.051	1.546	1.319	1.919	1.705	1.523	1.069	1.242	1.244	1.147	0.635	0.873	1.469	0.539	0.532	1.214	1.414	1.362	0.591	0.72	1.012	1.013	1.04	1.586	0.984	0.657	1.253	1.026	0.691	1.039	1.159	0.826	1.503	2.216	1.245	0.796	1.262	0.765	0.648	0.729	0.924	0.998	1.534	1.96	1.487	0.892	0.358	0.915	1.577
Donald	0.051	2.781	1.449	1.772	1.595	1.331	1.089	1.46	1.248	1.061	0.71	0.838	1.252	0.332	0.422	1.139	1.48	1.437	0.62	0.742	0.97	1.072	1.083	1.552	1.016	0.731	1.168	1.009	0.594	0.889	0.981	0.836	1.681	1.921	1.144	0.951	1.215	0.864	0.681	0.833	0.98	0.879	1.253	1.788	1.199	0.817	0.381	0.963	1.644
Donald	0.153	1.334	1.183	1.619	1.486	1.06	1.063	1.606	1.248	0.894	0.765	0.734	1.069	0.223	0.354	1.081	1.524	1.482	0.609	0.736	0.893	1.04	1.086	1.464	1.001	0.745	1.054	0.934	0.496	0.742	0.748	0.85	1.725	1.559	0.975	1.067	1.151	0.919	0.693	0.872	0.993	0.758	0.904	1.529	0.888	0.721	0.42	0.967	1.63
Donald	0.254	0.232	0.986	1.476	1.402	0.77	1.022	1.623	1.25	0.679	0.782	0.606	0.972	0.193	0.319	1.042	1.553	1.485	0.568	0.714	0.795	0.922	1.048	1.321	0.953	0.693	0.934	0.815	0.415	0.613	0.544	0.859	1.625	1.22	0.776	1.131	1.075	0.927	0.67	0.845	0.974	0.666	0.565	1.257	0.602	0.625	0.458	0.928	1.566
Donald	0.356	0.861	1.089	1.343	1.342	0.562	0.949	1.52	1.23	0.485	0.749	0.555	0.927	0.224	0.311	1.008	1.58	1.441	0.514	0.698	0.673	0.757	1.014	1.112	0.9	0.592	0.801	0.709	0.352	0.513	0.424	0.861	1.418	0.962	0.61	1.135	1.002	0.905	0.598	0.778	0.922	0.629	0.322	1.014	0.401	0.528	0.491	0.854	1.477
Donald	0.458	0.598	1.052	1.232	1.277	0.48	0.868	1.321	1.191	0.345	0.688	0.656	0.876	0.301	0.311	0.976	1.605	1.364	0.467	0.688	0.554	0.592	0.98	0.916	0.855	0.487	0.667	0.656	0.312	0.438	0.423	0.847	1.164	0.804	0.52	1.096	0.947	0.877	0.489	0.696	0.866	0.621	0.247	0.849	0.305	0.449	0.504	0.776	1.361
Donald	0.559	1.562	1.081	1.125	1.203	0.513	0.787	1.1	1.116	0.281	0.648	0.896	0.799	0.397	0.302	0.951	1.619	1.274	0.441	0.671	0.462	0.463	0.972	0.787	0.843	0.405	0.568	0.656	0.315	0.382	0.521	0.825	0.92	0.737	0.519	1.061	0.908	0.872	0.365	0.633	0.838	0.611	0.331	0.797	0.34	0.418	0.487	0.736	1.207
Donald	0.661	1.047	0.929	1.019	1.103	0.617	0.73	0.903	1.004	0.326	0.669	1.153	0.716	0.479	0.283	0.943	1.606	1.192	0.431	0.642	0.403	0.391	1.015	0.758	0.88	0.372	0.524	0.696	0.369	0.346	0.663	0.812	0.72	0.738	0.586	1.045	0.906	0.895	0.254	0.616	0.855	0.58	0.514	0.865	0.514	0.481	0.44	0.744	1.045
Donald	0.763	1.759	1.101	0.896	0.996	0.728	0.693	0.784	0.871	0.471	0.743	1.325	0.639	0.531	0.269	0.96	1.551	1.133	0.425	0.598	0.379	0.378	1.081	0.851	0.982	0.385	0.53	0.76	0.461	0.34	0.794	0.811	0.59	0.774	0.678	1.045	0.953	0.943	0.179	0.657	0.907	0.539	0.734	1.011	0.811	0.647	0.405	0.776	0.92
Donald	0.864	1.215	0.897	0.74	0.903	0.787	0.655	0.775	0.746	0.657	0.839	1.379	0.568	0.555	0.289	0.992	1.456	1.096	0.413	0.541	0.372	0.426	1.129	1.041	1.128	0.441	0.565	0.83	0.563	0.37	0.874	0.815	0.537	0.795	0.759	1.046	1.025	1.011	0.17	0.745	0.958	0.506	0.952	1.194	1.166	0.896	0.425	0.815	0.833
Donald	0.966	0.642	0.61	0.594	0.812	0.773	0.607	0.855	0.686	0.793	0.935	1.326	0.494	0.574	0.366	1.027	1.331	1.075	0.388	0.471	0.382	0.488	1.149	1.252	1.302	0.531	0.592	0.88	0.653	0.433	0.88	0.837	0.527	0.783	0.799	1.027	1.105	1.072	0.247	0.872	0.971	0.508	1.124	1.389	1.482	1.19	0.531	0.833	0.78
Donald	1.068	1.003	0.549	0.482	0.727	0.681	0.572	0.963	0.692	0.849	1.018	1.177	0.438	0.602	0.498	1.057	1.187	1.073	0.347	0.4	0.418	0.506	1.145	1.421	1.476	0.631	0.582	0.908	0.7	0.515	0.83	0.866	0.535	0.736	0.784	0.98	1.154	1.127	0.41	1.009	0.931	0.566	1.221	1.56	1.665	1.486	0.731	0.81	0.755
Donald	1.169	0.092	0.337	0.406	0.643	0.551	0.561	1.028	0.775	0.811	1.084	0.968	0.433	0.644	0.653	1.08	1.033	1.094	0.292	0.358	0.485	0.471	1.096	1.552	1.598	0.719	0.546	0.878	0.729	0.558	0.759	0.883	0.545	0.664	0.724	0.913	1.155	1.174	0.652	1.115	0.85	0.661	1.312	1.614	1.704	1.722	0.984	0.769	0.72
Donald	1.271	0.322	0.294	0.364	0.545	0.469	0.559	1.012	0.89	0.739	1.106	0.773	0.481	0.698	0.802	1.081	0.89	1.131	0.241	0.377	0.569	0.404	0.994	1.61	1.684	0.755	0.502	0.789	0.744	0.538	0.691	0.866	0.558	0.582	0.629	0.859	1.092	1.213	0.948	1.16	0.746	0.776	1.403	1.544	1.583	1.852	1.241	0.724	0.65
Donald	1.373	0.552	0.429	0.339	0.45	0.457	0.543	0.92	0.987	0.682	1.096	0.65	0.542	0.78	0.912	1.037	0.775	1.172	0.235	0.453	0.647	0.334	0.869	1.611	1.715	0.729	0.457	0.673	0.729	0.47	0.628	0.808	0.575	0.509	0.527	0.838	0.978	1.244	1.251	1.136	0.63	0.898	1.503	1.369	1.33	1.839	1.453	0.681	0.537
Donald	1.475	1.661	0.645	0.318	0.37	0.502	0.525	0.762	1.043	0.637	1.107	0.643	0.561	0.902	0.961	0.945	0.695	1.21	0.304	0.557	0.7	0.298	0.77	1.547	1.689	0.662	0.41	0.57	0.676	0.377	0.582	0.71	0.602	0.449	0.45	0.853	0.839	1.27	1.498	1.053	0.523	1.002	1.627	1.124	1.026	1.671	1.592	0.627	0.408
Donald	1.576	1.007	0.512	0.297	0.308	0.585	0.503	0.577	1.02	0.651	1.15	0.759	0.537	1.037	0.951	0.815	0.639	1.257	0.449	0.646	0.74	0.316	0.704	1.451	1.608	0.575	0.37	0.51	0.594	0.295	0.552	0.599	0.638	0.417	0.417	0.89	0.724	1.272	1.649	0.939	0.441	1.076	1.76	0.874	0.748	1.371	1.661	0.564	0.304
Donald	1.678	0.491	0.412	0.28	0.266	0.681	0.488	0.409	0.919	0.743	1.249	0.956	0.51	1.13	0.91	0.671	0.597	1.322	0.63	0.695	0.776	0.386	0.674	1.384	1.429	0.533	0.347	0.504	0.501	0.245	0.527	0.527	0.677	0.419	0.432	0.911	0.668	1.266	1.661	0.841	0.376	1.134	1.863	0.672	0.546	1.015	1.672	0.518	0.252
Donald	1.78	0.352	0.475	0.273	0.244	0.758	0.493	0.291	0.805	0.862	1.428	1.194	0.517	1.138	0.866	0.543	0.573	1.402	0.79	0.701	0.793	0.486	0.706	1.332	1.173	0.568	0.36	0.567	0.399	0.239	0.533	0.531	0.716	0.454	0.477	0.899	0.684	1.27	1.51	0.807	0.32	1.208	1.889	0.537	0.449	0.73	1.635	0.517	0.263
Donald	1.881	0.735	0.516	0.275	0.237	0.807	0.512	0.258	0.733	0.994	1.627	1.463	0.569	1.049	0.838	0.456	0.58	1.474	0.88	0.667	0.781	0.587	0.773	1.285	0.894	0.682	0.44	0.71	0.294	0.269	0.64	0.622	0.746	0.528	0.514	0.842	0.755	1.298	1.242	0.841	0.277	1.336	1.817	0.476	0.432	0.631	1.564	0.581	0.336
Donald	1.983	0.468	0.506	0.291	0.248	0.798	0.561	0.329	0.715	1.138	1.781	1.74	0.669	0.877	0.828	0.434	0.634	1.506	0.878	0.594	0.743	0.667	0.807	1.238	0.678	0.831	0.634	0.943	0.221	0.334	0.873	0.804	0.782	0.596	0.54	0.728	0.848	1.346	0.987	0.91	0.307	1.503	1.673	0.49	0.456	0.709	1.521	0.703	0.47
Donald	2.085	0.428	0.572	0.326	0.267	0.743	0.63	0.502	0.78	1.242	1.857	1.967	0.81	0.66	0.827	0.477	0.743	1.481	0.788	0.489	0.679	0.705	0.779	1.217	0.544	1.013	0.975	1.236	0.211	0.428	1.214	1.07	0.833	0.625	0.564	0.573	0.922	1.433	0.86	0.989	0.469	1.704	1.487	0.555	0.509	0.887	1.535	0.857	0.646
Donald	2.186	0.641	0.626	0.377	0.291	0.651	0.737	0.745	0.901	1.301	1.816	2.107	0.975	0.441	0.82	0.574	0.904	1.398	0.636	0.37	0.604	0.686	0.715	1.19	0.516	1.225	1.468	1.545	0.285	0.546	1.609	1.384	0.895	0.616	0.587	0.428	0.95	1.589	0.923	1.065	0.787	1.918	1.33	0.626	0.597	1.072	1.593	1.032	0.812
Donald	2.288	0.129	0.572	0.435	0.316	0.57	0.873	1.027	1.035	1.291	1.679	2.129	1.124	0.267	0.797	0.692	1.104	1.273	0.465	0.26	0.534	0.622	0.626	1.152	0.597	1.483	2.047	1.815	0.452	0.701	1.949	1.703	0.965	0.609	0.616	0.338	0.952	1.8	1.156	1.161	1.228	2.137	1.235	0.667	0.716	1.179	1.663	1.219	0.914
Donald	2.39	0.385	0.685	0.495	0.343	0.543	1.018	1.297	1.138	1.212	1.494	1.978	1.248	0.171	0.751	0.795	1.323	1.136	0.316	0.188	0.461	0.544	0.528	1.123	0.776	1.761	2.582	2.052	0.667	0.854	2.193	1.96	1.025	0.633	0.684	0.329	0.988	1.992	1.483	1.328	1.702	2.325	1.223	0.675	0.844	1.196	1.701	1.392	0.942
Donald	2.492	0.561	0.648	0.544	0.381	0.581	1.164	1.498	1.185	1.086	1.294	1.644	1.359	0.175	0.673	0.857	1.529	1.029	0.218	0.169	0.371	0.481	0.462	1.072	1.02	2.022	2.957	2.221	0.88	0.964	2.345	2.071	1.08	0.717	0.808	0.416	1.083	2.103	1.793	1.554	2.115	2.457	1.26	0.669	0.972	1.116	1.682	1.52	0.89
Donald	2.593	0.72	0.631	0.568	0.434	0.672	1.302	1.592	1.183	0.923	1.107	1.223	1.442	0.278	0.568	0.871	1.687	0.991	0.185	0.193	0.28	0.423	0.458	0.97	1.295	2.207	3.078	2.305	1.026	1.024	2.383	2.01	1.121	0.865	0.985	0.595	1.235	2.065	2.013	1.787	2.376	2.53	1.274	0.685	1.081	0.985	1.581	1.582	0.789
Donald	2.695	0.49	0.468	0.557	0.505	0.804	1.396	1.572	1.128	0.788	0.949	0.852	1.469	0.435	0.463	0.838	1.775	1.038	0.215	0.236	0.212	0.371	0.489	0.835	1.55	2.263	2.927	2.269	1.088	1.008	2.327	1.786	1.145	1.035	1.185	0.857	1.412	1.844	2.099	1.934	2.455	2.533	1.232	0.735	1.16	0.826	1.432	1.544	0.704
Donald	2.797	0.926	0.424	0.52	0.591	0.935	1.425	1.455	1.041	0.716	0.838	0.644	1.459	0.583	0.376	0.775	1.787	1.161	0.301	0.275	0.158	0.356	0.503	0.706	1.733	2.181	2.53	2.113	1.061	0.926	2.19	1.454	1.153	1.181	1.34	1.173	1.566	1.479	2.029	1.931	2.371	2.461	1.148	0.803	1.227	0.675	1.254	1.419	0.685
Donald	2.898	0.126	0.241	0.477	0.677	1.019	1.375	1.274	0.955	0.706	0.781	0.653	1.449	0.663	0.315	0.712	1.74	1.325	0.426	0.295	0.114	0.401	0.493	0.635	1.812	1.947	1.998	1.834	0.994	0.787	1.989	1.109	1.133	1.276	1.398	1.48	1.65	1.053	1.825	1.774	2.19	2.303	1.051	0.872	1.311	0.556	1.074	1.224	0.755
Donald	3	0.41	0.18	0.435	0.768	1.011	1.25	1.064	0.886	0.766	0.773	0.85	1.454	0.649	0.287	0.674	1.649	1.479	0.578	0.283	0.094	0.515	0.505	0.687	1.794	1.582	1.437	1.507	0.922	0.629	1.766	0.827	1.092	1.295	1.351	1.691	1.653	0.657	1.551	1.511	1.979	2.07	0.964	0.95	1.394	0.487	0.92	0.99	0.916
Daisy	-3	1.156	0.952	1.263	0.744	0.679	0.731	0.549	0.382	0.417	0.682	0.872	0.665	0.767	1.319	1.414	1.343	1.207	0.823	0.496	0.51	1.099	1.504	0.973	0.728	0.939	0.904	1.048	0.978	1.098	0.977	1.064	1.697	1.34	0.998	1.103	1.201	0.673	0.732	0.83	0.983	0.811	1.005	1.295	1.051	1.401	1.636	0.83	0.59
Daisy	-2.898	0.627	0.753	1.117	0.75	0.723	0.785	0.585	0.399	0.489	0.636	0.831	0.664	0.788	1.259	1.426	1.338	1.269	0.745	0.475	0.463	0.926	1.348	0.935	0.748	0.849	0.795	0.811	1.034	1.118	0.863	1.083	1.606	1.304	0.874	1.069	1.18	0.767	0.736	0.805	0.991	0.813	1.016	1.27	1.035	1.436	1.554	0.841	0.549
Daisy	-2.797	0.889	0.587	0.997	0.769	0.756	0.864	0.633	0.436	0.597	0.577	0.821	0.71	0.82	1.19	1.394	1.353	1.323	0.7	0.471	0.417	0.757	1.23	0.865	0.803	0.821	0.754	0.666	1.094	1.176	0.775	1.134	1.549	1.234	0.754	1.022	1.102	0.84	0.738	0.75	1.011	0.825	1.032	1.25	1.037	1.46	1.457	0.862	0.529
Daisy	-2.695	1.474	0.596	0.93	0.791	0.78	0.963	0.676	0.502	0.722	0.531	0.857	0.809	0.863	1.105	1.322	1.387	1.349	0.712	0.48	0.375	0.615	1.192	0.768	0.879	0.83	0.738	0.588	1.118	1.25	0.707	1.199	1.54	1.111	0.644	0.978	0.983	0.869	0.738	0.678	1.037	0.847	1.028	1.224	1.039	1.447	1.356	0.88	0.535
Daisy	-2.593	1.411	0.574	0.94	0.814	0.803	1.066	0.719	0.596	0.829	0.553	0.926	0.948	0.92	1.003	1.218	1.421	1.354	0.781	0.493	0.347	0.536	1.205	0.685	0.95	0.863	0.733	0.544	1.117	1.316	0.67	1.28	1.566	0.945	0.544	0.955	0.842	0.844	0.742	0.605	1.051	0.885	0.991	1.189	1.027	1.39	1.259	0.906	0.56
Daisy	-2.492	0.996	0.689	1.013	0.854	0.821	1.159	0.766	0.715	0.897	0.652	1.025	1.106	0.98	0.895	1.097	1.432	1.352	0.891	0.509	0.345	0.532	1.21	0.669	0.996	0.909	0.74	0.534	1.103	1.35	0.689	1.378	1.592	0.769	0.452	0.97	0.706	0.768	0.74	0.556	1.035	0.954	0.917	1.148	1.004	1.298	1.182	0.948	0.61
Daisy	-2.39	0.751	0.639	1.111	0.929	0.835	1.225	0.823	0.834	0.94	0.79	1.147	1.268	1.023	0.807	0.97	1.405	1.358	1.017	0.534	0.375	0.581	1.191	0.734	1.022	0.962	0.744	0.568	1.093	1.334	0.782	1.467	1.586	0.621	0.391	1	0.619	0.658	0.725	0.531	1.003	1.048	0.826	1.102	0.982	1.184	1.145	1.004	0.687
Daisy	-2.288	0.711	0.843	1.218	1.03	0.839	1.256	0.898	0.914	0.988	0.917	1.287	1.415	1.029	0.761	0.854	1.343	1.375	1.125	0.585	0.432	0.653	1.161	0.858	1.023	1.013	0.763	0.662	1.058	1.278	0.949	1.52	1.511	0.538	0.375	1.021	0.604	0.553	0.688	0.524	0.978	1.139	0.746	1.062	0.963	1.06	1.157	1.078	0.782
Daisy	-2.186	0.653	0.918	1.298	1.141	0.83	1.242	0.994	0.929	1.031	1.013	1.426	1.529	0.995	0.762	0.769	1.261	1.399	1.187	0.663	0.502	0.72	1.135	0.99	1.01	1.046	0.823	0.786	1.004	1.197	1.167	1.515	1.356	0.539	0.421	1.013	0.665	0.487	0.629	0.527	0.967	1.199	0.7	1.026	0.96	0.941	1.203	1.179	0.891
Daisy	-2.085	0.601	0.982	1.328	1.24	0.797	1.197	1.083	0.896	1.038	1.074	1.552	1.583	0.939	0.798	0.73	1.18	1.422	1.199	0.762	0.569	0.759	1.11	1.089	0.996	1.049	0.931	0.916	0.945	1.11	1.388	1.445	1.138	0.618	0.529	0.984	0.784	0.477	0.558	0.532	0.963	1.192	0.713	0.982	0.968	0.838	1.27	1.299	1.012
Daisy	-1.983	0.629	1.001	1.279	1.318	0.74	1.139	1.136	0.839	0.996	1.096	1.656	1.567	0.885	0.846	0.744	1.118	1.426	1.18	0.87	0.616	0.765	1.076	1.14	0.97	1.043	1.062	1.025	0.876	1.055	1.548	1.319	0.904	0.745	0.68	0.966	0.922	0.525	0.493	0.535	0.935	1.127	0.78	0.93	0.968	0.765	1.329	1.428	1.143
Daisy	-1.881	0.65	0.922	1.156	1.368	0.663	1.093	1.144	0.762	0.919	1.089	1.72	1.495	0.85	0.892	0.805	1.071	1.401	1.159	0.974	0.639	0.754	1.017	1.145	0.935	1.042	1.196	1.078	0.818	1.032	1.616	1.151	0.707	0.869	0.85	0.991	1.05	0.611	0.452	0.529	0.875	1.022	0.877	0.878	0.94	0.722	1.368	1.56	1.27
Daisy	-1.78	0.762	0.825	0.995	1.369	0.6	1.064	1.126	0.673	0.826	1.061	1.723	1.395	0.844	0.932	0.895	1.026	1.346	1.158	1.065	0.646	0.744	0.932	1.108	0.903	1.043	1.306	1.062	0.786	1.032	1.587	0.975	0.569	0.95	1.014	1.068	1.147	0.72	0.439	0.516	0.796	0.914	0.972	0.832	0.879	0.708	1.385	1.679	1.387
Daisy	-1.678	1.321	0.913	0.828	1.334	0.575	1.049	1.082	0.605	0.729	1.029	1.646	1.296	0.863	0.972	0.993	0.962	1.273	1.181	1.148	0.644	0.754	0.836	1.045	0.889	1.033	1.373	0.983	0.775	1.053	1.47	0.833	0.495	0.956	1.17	1.179	1.209	0.835	0.448	0.499	0.726	0.832	1.045	0.794	0.796	0.726	1.391	1.753	1.496
Daisy	-1.576	1.205	0.743	0.688	1.283	0.603	1.046	1.03	0.559	0.648	1.004	1.484	1.208	0.904	1.024	1.074	0.871	1.193	1.209	1.228	0.646	0.777	0.768	0.966	0.895	1.016	1.384	0.855	0.787	1.083	1.305	0.745	0.467	0.899	1.307	1.308	1.235	0.946	0.469	0.487	0.688	0.799	1.09	0.769	0.717	0.767	1.407	1.753	1.591
Daisy	-1.475	1.501	0.779	0.623	1.216	0.69	1.059	0.964	0.539	0.612	0.975	1.257	1.125	0.965	1.096	1.12	0.758	1.111	1.225	1.301	0.671	0.793	0.744	0.92	0.902	0.989	1.34	0.723	0.808	1.115	1.141	0.712	0.465	0.824	1.398	1.436	1.237	1.043	0.496	0.487	0.697	0.829	1.113	0.749	0.675	0.817	1.45	1.667	1.668
Daisy	-1.373	2.865	1.088	0.649	1.136	0.826	1.09	0.865	0.559	0.626	0.939	1.016	1.032	1.045	1.186	1.125	0.639	1.021	1.236	1.345	0.724	0.81	0.759	0.919	0.912	0.944	1.257	0.615	0.846	1.133	1.026	0.717	0.475	0.768	1.428	1.547	1.218	1.12	0.525	0.503	0.754	0.935	1.107	0.73	0.686	0.869	1.517	1.523	1.698
Daisy	-1.271	1.307	0.857	0.75	1.043	0.973	1.149	0.755	0.594	0.674	0.916	0.803	0.924	1.145	1.278	1.094	0.533	0.92	1.255	1.331	0.804	0.834	0.791	0.977	0.909	0.885	1.148	0.549	0.891	1.156	0.979	0.736	0.493	0.747	1.41	1.608	1.183	1.18	0.552	0.532	0.861	1.09	1.083	0.711	0.744	0.928	1.579	1.374	1.657
Daisy	-1.169	1.332	0.876	0.887	0.946	1.107	1.214	0.67	0.629	0.742	0.912	0.648	0.816	1.269	1.349	1.042	0.456	0.813	1.264	1.269	0.892	0.859	0.836	1.06	0.888	0.837	1.012	0.539	0.941	1.188	0.997	0.752	0.516	0.76	1.36	1.586	1.138	1.229	0.576	0.567	0.995	1.251	1.045	0.707	0.823	1.006	1.616	1.253	1.541
Daisy	-1.068	0.55	0.98	1.036	0.839	1.206	1.267	0.634	0.664	0.822	0.919	0.559	0.735	1.404	1.389	0.984	0.424	0.716	1.238	1.183	0.963	0.882	0.889	1.139	0.855	0.803	0.868	0.582	0.992	1.208	1.07	0.758	0.536	0.801	1.285	1.47	1.093	1.257	0.606	0.598	1.129	1.374	0.996	0.731	0.886	1.099	1.621	1.174	1.371
Daisy	-0.966	1.194	1.011	1.178	0.728	1.263	1.295	0.668	0.698	0.898	0.923	0.53	0.699	1.535	1.396	0.939	0.438	0.646	1.161	1.084	1.008	0.899	0.928	1.184	0.832	0.777	0.749	0.663	1.023	1.199	1.183	0.745	0.545	0.851	1.193	1.278	1.042	1.259	0.644	0.623	1.232	1.424	0.946	0.784	0.91	1.182	1.59	1.138	1.182
Daisy	-0.864	1.449	1.281	1.318	0.631	1.276	1.298	0.764	0.739	0.963	0.911	0.546	0.713	1.64	1.383	0.921	0.494	0.623	1.025	0.98	1.036	0.897	0.942	1.192	0.844	0.745	0.671	0.759	1.034	1.151	1.283	0.736	0.544	0.884	1.093	1.047	0.983	1.229	0.687	0.643	1.277	1.395	0.892	0.863	0.89	1.231	1.519	1.112	1.02
Daisy	-0.763	1.435	1.476	1.442	0.59	1.259	1.257	0.904	0.791	1.027	0.884	0.577	0.77	1.702	1.361	0.929	0.591	0.654	0.844	0.875	1.062	0.864	0.942	1.191	0.883	0.738	0.642	0.854	1.005	1.083	1.324	0.752	0.539	0.901	1.001	0.822	0.906	1.178	0.728	0.66	1.251	1.293	0.839	0.947	0.859	1.221	1.399	1.079	0.906
Daisy	-0.661	0.68	1.275	1.537	0.631	1.233	1.187	1.034	0.866	1.098	0.859	0.605	0.854	1.704	1.334	0.961	0.734	0.733	0.663	0.78	1.088	0.827	0.935	1.211	0.95	0.783	0.673	0.944	0.953	1.002	1.298	0.805	0.555	0.911	0.95	0.647	0.826	1.115	0.756	0.685	1.166	1.138	0.793	1.034	0.831	1.164	1.23	1.032	0.841
Daisy	-0.559	0.665	1.295	1.61	0.757	1.212	1.105	1.124	0.967	1.181	0.856	0.626	0.944	1.634	1.295	1.015	0.919	0.855	0.535	0.712	1.112	0.812	0.94	1.258	1.07	0.887	0.771	1.038	0.898	0.937	1.233	0.887	0.626	0.938	0.971	0.557	0.777	1.056	0.768	0.72	1.071	0.941	0.773	1.127	0.828	1.078	1.029	0.967	0.813
Daisy	-0.458	0.403	1.204	1.647	0.955	1.215	1.019	1.155	1.092	1.268	0.891	0.646	1.024	1.492	1.231	1.089	1.128	1.02	0.503	0.684	1.13	0.828	0.983	1.338	1.24	1.072	0.907	1.144	0.876	0.909	1.174	0.985	0.78	1.023	1.07	0.577	0.786	1.022	0.775	0.757	1.012	0.728	0.786	1.228	0.856	0.991	0.819	0.892	0.808
Daisy	-0.356	0.587	1.233	1.653	1.185	1.235	0.953	1.136	1.213	1.367	0.956	0.682	1.077	1.291	1.137	1.18	1.332	1.233	0.587	0.704	1.122	0.885	1.071	1.451	1.436	1.303	1.076	1.254	0.91	0.927	1.158	1.088	1.021	1.188	1.24	0.702	0.877	1.024	0.785	0.789	1.003	0.547	0.825	1.337	0.912	0.914	0.643	0.809	0.825
Daisy	-0.254	0.803	1.358	1.632	1.387	1.262	0.92	1.089	1.298	1.483	1.023	0.747	1.092	1.054	1.02	1.275	1.504	1.486	0.788	0.752	1.087	0.966	1.194	1.573	1.619	1.547	1.247	1.341	0.998	1.002	1.202	1.183	1.315	1.43	1.455	0.918	1.04	1.055	0.803	0.823	1.026	0.43	0.885	1.441	0.982	0.851	0.528	0.731	0.849
Daisy	-0.153	1.077	1.377	1.57	1.523	1.279	0.921	1.02	1.351	1.564	1.084	0.836	1.072	0.81	0.903	1.356	1.623	1.748	1.1	0.812	1.022	1.046	1.343	1.635	1.764	1.761	1.358	1.395	1.114	1.112	1.304	1.262	1.607	1.707	1.682	1.192	1.233	1.096	0.827	0.862	1.049	0.394	0.952	1.521	1.047	0.798	0.475	0.673	0.871
Daisy	-0.051	1.552	1.395	1.468	1.562	1.275	0.938	0.967	1.363	1.562	1.132	0.933	1.015	0.594	0.817	1.405	1.682	1.966	1.49	0.885	0.919	1.124	1.478	1.602	1.838	1.892	1.378	1.411	1.217	1.24	1.422	1.337	1.813	1.984	1.869	1.455	1.434	1.11	0.851	0.909	1.052	0.447	1.011	1.549	1.088	0.746	0.476	0.64	0.888
Daisy	0.051	1.499	1.446	1.331	1.498	1.256	0.945	0.941	1.34	1.465	1.15	1.007	0.934	0.432	0.785	1.416	1.684	2.084	1.896	0.972	0.794	1.195	1.55	1.475	1.835	1.889	1.315	1.378	1.283	1.352	1.522	1.405	1.891	2.192	1.972	1.654	1.599	1.075	0.877	0.946	1.033	0.584	1.042	1.518	1.087	0.687	0.509	0.632	0.883
Daisy	0.153	0.752	1.105	1.169	1.352	1.233	0.929	0.934	1.309	1.279	1.142	1.009	0.853	0.341	0.811	1.394	1.628	2.083	2.23	1.081	0.673	1.254	1.522	1.293	1.742	1.77	1.164	1.328	1.288	1.433	1.566	1.46	1.838	2.263	1.988	1.748	1.687	0.988	0.89	0.977	1.004	0.778	1.048	1.434	1.044	0.62	0.543	0.639	0.865
Daisy	0.254	0.589	1	1.008	1.17	1.205	0.892	0.949	1.27	1.074	1.106	0.915	0.788	0.332	0.877	1.353	1.516	1.983	2.397	1.219	0.587	1.3	1.375	1.102	1.574	1.578	0.965	1.269	1.247	1.445	1.552	1.499	1.69	2.165	1.923	1.721	1.673	0.874	0.879	1.021	0.977	0.979	1.04	1.32	0.966	0.559	0.553	0.659	0.835
Daisy	0.356	0.794	0.962	0.86	0.999	1.182	0.846	0.982	1.222	0.913	1.044	0.761	0.735	0.402	0.958	1.296	1.368	1.816	2.34	1.378	0.581	1.326	1.144	0.943	1.365	1.378	0.775	1.203	1.18	1.384	1.486	1.51	1.507	1.919	1.795	1.582	1.552	0.777	0.847	1.09	0.979	1.134	1.035	1.194	0.893	0.514	0.54	0.687	0.801
Daisy	0.458	0.909	1.041	0.745	0.873	1.148	0.823	1.025	1.19	0.813	0.958	0.608	0.693	0.533	1.023	1.225	1.214	1.604	2.065	1.538	0.684	1.331	0.883	0.869	1.16	1.217	0.633	1.154	1.106	1.26	1.388	1.491	1.333	1.611	1.604	1.376	1.344	0.729	0.823	1.189	1.018	1.212	1.035	1.083	0.85	0.497	0.528	0.707	0.773
Daisy	0.559	0.938	0.943	0.664	0.802	1.112	0.829	1.065	1.199	0.788	0.847	0.506	0.668	0.697	1.053	1.137	1.08	1.374	1.643	1.675	0.899	1.317	0.674	0.894	0.99	1.116	0.588	1.127	1.033	1.116	1.267	1.442	1.21	1.316	1.377	1.141	1.105	0.739	0.843	1.314	1.081	1.213	1.026	1.011	0.851	0.528	0.541	0.713	0.748
Daisy	0.661	1.28	1.039	0.628	0.774	1.075	0.852	1.099	1.241	0.85	0.73	0.476	0.667	0.857	1.051	1.024	0.979	1.151	1.181	1.759	1.212	1.286	0.586	0.961	0.885	1.086	0.642	1.126	0.973	0.98	1.148	1.355	1.157	1.092	1.142	0.913	0.886	0.795	0.945	1.454	1.123	1.168	0.987	0.983	0.901	0.609	0.592	0.72	0.725
Daisy	0.763	1.138	0.975	0.627	0.767	1.034	0.875	1.13	1.302	0.954	0.655	0.514	0.684	0.986	1.032	0.893	0.906	0.962	0.787	1.781	1.581	1.251	0.634	0.999	0.858	1.118	0.765	1.166	0.92	0.883	1.023	1.252	1.158	0.949	0.929	0.724	0.719	0.879	1.131	1.605	1.109	1.103	0.919	0.978	0.997	0.741	0.672	0.731	0.712
Daisy	0.864	1.801	1.034	0.643	0.762	0.983	0.881	1.148	1.37	1.053	0.649	0.603	0.712	1.075	1.007	0.773	0.833	0.821	0.542	1.731	1.972	1.227	0.764	0.98	0.91	1.161	0.924	1.219	0.893	0.825	0.911	1.132	1.176	0.872	0.767	0.582	0.616	0.969	1.379	1.759	1.03	1.039	0.836	0.977	1.118	0.913	0.756	0.751	0.713
Daisy	0.966	1.067	0.956	0.655	0.746	0.918	0.857	1.143	1.436	1.109	0.721	0.721	0.751	1.128	0.983	0.685	0.75	0.718	0.457	1.633	2.35	1.236	0.892	0.904	1.015	1.176	1.093	1.261	0.903	0.783	0.817	1.005	1.187	0.83	0.654	0.484	0.573	1.048	1.653	1.9	0.92	0.971	0.762	0.97	1.231	1.117	0.824	0.773	0.726
Daisy	1.068	0.392	0.875	0.656	0.707	0.85	0.806	1.087	1.496	1.122	0.846	0.86	0.807	1.15	0.967	0.638	0.659	0.631	0.486	1.557	2.652	1.312	0.94	0.818	1.128	1.151	1.23	1.3	0.929	0.746	0.74	0.888	1.156	0.805	0.578	0.418	0.564	1.124	1.896	2.021	0.817	0.896	0.717	0.95	1.332	1.321	0.87	0.785	0.752
Daisy	1.169	0.641	0.926	0.656	0.653	0.78	0.746	0.992	1.549	1.103	1.001	1.012	0.88	1.149	0.959	0.621	0.572	0.544	0.575	1.558	2.823	1.451	0.908	0.759	1.211	1.089	1.33	1.327	0.949	0.723	0.674	0.792	1.077	0.786	0.53	0.376	0.57	1.205	2.068	2.112	0.78	0.817	0.717	0.921	1.426	1.483	0.901	0.784	0.772
Daisy	1.271	1.133	1.042	0.674	0.591	0.72	0.702	0.901	1.576	1.085	1.174	1.162	0.967	1.128	0.962	0.615	0.506	0.451	0.686	1.643	2.838	1.624	0.838	0.737	1.235	1.019	1.394	1.329	0.947	0.728	0.61	0.726	0.965	0.762	0.499	0.352	0.587	1.269	2.172	2.152	0.841	0.752	0.767	0.902	1.499	1.593	0.922	0.766	0.779
Daisy	1.373	0.827	1.002	0.709	0.536	0.694	0.684	0.857	1.566	1.103	1.322	1.314	1.063	1.092	0.969	0.604	0.472	0.362	0.797	1.753	2.712	1.78	0.765	0.748	1.209	0.948	1.423	1.298	0.922	0.743	0.555	0.694	0.832	0.744	0.476	0.348	0.61	1.297	2.211	2.148	0.993	0.727	0.866	0.904	1.536	1.65	0.927	0.737	0.772
Daisy	1.475	1.607	1.169	0.756	0.51	0.716	0.696	0.878	1.54	1.148	1.415	1.463	1.159	1.047	0.973	0.582	0.473	0.293	0.899	1.805	2.482	1.862	0.721	0.782	1.138	0.886	1.43	1.209	0.892	0.739	0.527	0.677	0.705	0.737	0.453	0.371	0.627	1.284	2.197	2.109	1.197	0.762	0.997	0.924	1.539	1.65	0.912	0.714	0.743
Daisy	1.576	1.271	1.023	0.806	0.533	0.78	0.742	0.962	1.503	1.198	1.459	1.586	1.24	1.009	0.961	0.564	0.502	0.265	0.976	1.749	2.175	1.836	0.738	0.798	1.046	0.838	1.411	1.073	0.858	0.702	0.527	0.66	0.61	0.735	0.438	0.433	0.626	1.238	2.148	2.024	1.401	0.884	1.129	0.944	1.501	1.61	0.877	0.691	0.7
Daisy	1.678	0.97	0.916	0.868	0.606	0.873	0.82	1.071	1.459	1.255	1.444	1.682	1.285	0.988	0.929	0.568	0.544	0.291	1.011	1.584	1.82	1.703	0.803	0.776	0.956	0.813	1.354	0.919	0.826	0.639	0.547	0.635	0.562	0.734	0.443	0.527	0.624	1.164	2.08	1.896	1.551	1.081	1.246	0.932	1.434	1.524	0.841	0.661	0.655
Daisy	1.78	1.139	1.054	0.934	0.727	0.975	0.913	1.163	1.403	1.309	1.392	1.729	1.287	0.985	0.881	0.611	0.594	0.364	0.992	1.343	1.454	1.485	0.885	0.739	0.863	0.805	1.271	0.784	0.803	0.562	0.578	0.613	0.558	0.725	0.481	0.637	0.641	1.082	1.996	1.731	1.617	1.317	1.332	0.863	1.354	1.381	0.83	0.632	0.617
Daisy	1.881	0.918	0.988	0.988	0.889	1.061	0.992	1.231	1.325	1.329	1.349	1.694	1.252	0.996	0.829	0.696	0.654	0.462	0.926	1.069	1.125	1.225	0.933	0.729	0.775	0.803	1.163	0.721	0.79	0.484	0.616	0.606	0.585	0.713	0.55	0.748	0.688	1.019	1.886	1.549	1.584	1.539	1.39	0.745	1.253	1.21	0.833	0.628	0.602
Daisy	1.983	0.799	1.045	1.029	1.064	1.123	1.031	1.27	1.224	1.306	1.325	1.572	1.196	1.011	0.786	0.813	0.727	0.551	0.841	0.808	0.864	0.983	0.905	0.754	0.717	0.792	1.045	0.746	0.792	0.427	0.651	0.625	0.629	0.712	0.629	0.849	0.763	1	1.74	1.369	1.46	1.691	1.436	0.605	1.126	1.043	0.834	0.656	0.631
Daisy	2.085	0.774	1.111	1.047	1.226	1.162	1.025	1.283	1.094	1.255	1.305	1.387	1.138	1.021	0.762	0.941	0.825	0.599	0.758	0.612	0.672	0.792	0.824	0.794	0.691	0.772	0.947	0.835	0.805	0.409	0.677	0.665	0.694	0.723	0.699	0.943	0.847	1.026	1.573	1.209	1.263	1.739	1.466	0.496	0.991	0.897	0.824	0.718	0.712
Daisy	2.186	0.674	1.122	1.042	1.35	1.187	0.984	1.267	0.962	1.174	1.271	1.184	1.075	1.025	0.757	1.056	0.954	0.59	0.694	0.505	0.543	0.661	0.742	0.821	0.695	0.742	0.899	0.948	0.824	0.445	0.682	0.725	0.773	0.743	0.758	1.016	0.93	1.097	1.392	1.081	1.03	1.676	1.468	0.457	0.863	0.799	0.795	0.806	0.849
Daisy	2.288	0.877	1.199	1.012	1.42	1.211	0.936	1.22	0.869	1.059	1.213	0.996	1.009	1.025	0.768	1.14	1.097	0.538	0.656	0.466	0.471	0.578	0.696	0.848	0.701	0.72	0.893	1.05	0.866	0.522	0.676	0.795	0.847	0.773	0.816	1.056	1.015	1.192	1.212	0.98	0.803	1.521	1.432	0.509	0.762	0.759	0.749	0.914	1.033
Daisy	2.39	0.851	1.139	0.95	1.448	1.216	0.927	1.161	0.831	0.929	1.151	0.837	0.943	1.02	0.79	1.19	1.211	0.487	0.636	0.465	0.439	0.534	0.709	0.89	0.691	0.709	0.909	1.132	0.934	0.628	0.671	0.859	0.893	0.817	0.877	1.064	1.113	1.273	1.05	0.9	0.619	1.308	1.355	0.641	0.711	0.759	0.708	1.024	1.246
Daisy	2.492	1.225	1.137	0.865	1.439	1.209	0.966	1.123	0.826	0.844	1.102	0.717	0.885	1.011	0.818	1.205	1.26	0.478	0.621	0.477	0.429	0.526	0.77	0.957	0.662	0.705	0.925	1.192	1.022	0.75	0.678	0.902	0.903	0.859	0.947	1.057	1.231	1.302	0.916	0.832	0.509	1.051	1.266	0.81	0.709	0.791	0.68	1.132	1.461
Daisy	2.593	0.842	0.916	0.774	1.388	1.198	1.046	1.116	0.854	0.817	1.071	0.647	0.851	0.996	0.852	1.176	1.24	0.512	0.61	0.484	0.442	0.554	0.877	1.027	0.631	0.698	0.927	1.22	1.138	0.873	0.691	0.911	0.883	0.883	1.029	1.05	1.358	1.277	0.807	0.769	0.482	0.808	1.166	0.982	0.746	0.816	0.696	1.224	1.663
Daisy	2.695	1.036	1.01	0.71	1.287	1.193	1.133	1.155	0.894	0.838	1.06	0.636	0.857	0.978	0.89	1.097	1.17	0.562	0.603	0.481	0.485	0.64	1.026	1.071	0.616	0.688	0.895	1.222	1.271	0.982	0.708	0.882	0.841	0.876	1.135	1.058	1.436	1.234	0.722	0.71	0.541	0.633	1.06	1.119	0.83	0.796	0.752	1.317	1.819
Daisy	2.797	0.507	0.836	0.68	1.144	1.2	1.185	1.235	0.916	0.898	1.06	0.692	0.912	0.957	0.926	0.98	1.067	0.602	0.595	0.477	0.56	0.823	1.203	1.058	0.632	0.667	0.838	1.201	1.406	1.082	0.724	0.818	0.79	0.845	1.262	1.078	1.431	1.199	0.665	0.674	0.672	0.565	0.958	1.199	0.942	0.744	0.802	1.436	1.912
Daisy	2.898	0.873	0.834	0.675	0.997	1.193	1.2	1.304	0.921	0.967	1.068	0.8	1.013	0.941	0.95	0.847	0.941	0.62	0.576	0.476	0.677	1.112	1.401	0.984	0.667	0.639	0.779	1.175	1.517	1.186	0.742	0.739	0.738	0.827	1.378	1.106	1.35	1.169	0.642	0.68	0.858	0.622	0.881	1.218	1.041	0.691	0.815	1.577	1.959
Daisy	3	0.641	0.733	0.679	0.879	1.159	1.188	1.316	0.911	1.012	1.087	0.926	1.147	0.938	0.952	0.722	0.805	0.611	0.543	0.476	0.839	1.494	1.6	0.87	0.71	0.605	0.729	1.154	1.591	1.324	0.76	0.673	0.699	0.838	1.464	1.121	1.214	1.134	0.653	0.732	1.097	0.807	0.836	1.204	1.088	0.657	0.785	1.726	1.971
Olaf	-3	0.817	1.141	1.538	1.228	1.095	0.982	0.385	0.812	0.82	1.035	1.267	1.331	1.398	1.241	1.023	0.758	0.844	1.353	1.649	1.423	1.296	0.984	0.749	0.986	0.771	0.757	0.843	1.108	1.421	1.437	1.356	0.642	0.712	0.624	0.52	1.006	1.035	0.975	1.345	1.435	0.733	0.606	0.771	1.036	1.091	0.963	1.349	1.366
Olaf	-2.898	0.381	1.099	1.597	1.243	1.157	1.005	0.466	0.876	0.956	1.205	1.321	1.367	1.35	1.103	1.185	0.871	0.844	1.178	1.341	1.234	1.163	0.865	0.68	0.848	0.613	0.729	0.782	0.938	1.346	1.417	1.353	0.648	0.716	0.592	0.435	1.006	1.083	0.927	1.339	1.512	0.682	0.601	0.855	1.066	1.112	0.923	1.319	1.213
Olaf	-2.797	1.086	1.219	1.616	1.219	1.183	1.054	0.609	0.95	1.132	1.425	1.351	1.36	1.311	0.958	1.318	1.005	0.809	0.965	1.042	1.039	1.021	0.776	0.61	0.723	0.516	0.714	0.76	0.773	1.26	1.373	1.364	0.636	0.712	0.574	0.351	0.981	1.095	0.847	1.315	1.553	0.667	0.634	0.921	1.093	1.188	0.961	1.294	1.066
Olaf	-2.695	0.965	1.244	1.576	1.15	1.163	1.122	0.789	1.039	1.325	1.654	1.349	1.313	1.268	0.842	1.408	1.145	0.751	0.742	0.806	0.86	0.898	0.706	0.538	0.607	0.477	0.701	0.767	0.643	1.159	1.313	1.373	0.608	0.703	0.568	0.283	0.954	1.062	0.765	1.269	1.538	0.69	0.71	0.966	1.1	1.299	1.06	1.268	0.943
Olaf	-2.593	1.113	1.251	1.471	1.04	1.096	1.205	0.952	1.148	1.506	1.82	1.326	1.223	1.221	0.779	1.452	1.271	0.695	0.545	0.659	0.731	0.796	0.63	0.471	0.514	0.48	0.682	0.784	0.565	1.044	1.259	1.358	0.573	0.704	0.564	0.248	0.94	0.991	0.703	1.198	1.459	0.749	0.827	0.991	1.11	1.422	1.178	1.224	0.864
Olaf	-2.492	0.963	1.182	1.31	0.902	1.001	1.276	1.071	1.257	1.638	1.886	1.281	1.103	1.169	0.776	1.455	1.364	0.67	0.406	0.605	0.674	0.701	0.54	0.412	0.453	0.503	0.65	0.806	0.533	0.946	1.203	1.313	0.541	0.734	0.552	0.246	0.944	0.907	0.672	1.113	1.314	0.839	0.975	1.008	1.145	1.539	1.269	1.153	0.829
Olaf	-2.39	0.794	1.089	1.125	0.753	0.907	1.3	1.145	1.336	1.686	1.84	1.215	0.968	1.116	0.824	1.427	1.413	0.697	0.347	0.629	0.684	0.61	0.444	0.379	0.425	0.52	0.613	0.825	0.547	0.888	1.126	1.242	0.528	0.798	0.54	0.268	0.954	0.845	0.673	1.029	1.126	0.948	1.133	1.038	1.205	1.636	1.311	1.06	0.825
Olaf	-2.288	0.612	0.941	0.94	0.622	0.838	1.251	1.18	1.37	1.637	1.671	1.155	0.84	1.056	0.9	1.384	1.42	0.766	0.382	0.698	0.734	0.542	0.357	0.38	0.422	0.522	0.578	0.849	0.602	0.862	1.027	1.153	0.555	0.889	0.547	0.302	0.957	0.83	0.7	0.956	0.949	1.044	1.285	1.099	1.273	1.685	1.312	0.954	0.839
Olaf	-2.186	0.753	0.87	0.785	0.522	0.804	1.138	1.179	1.332	1.521	1.399	1.116	0.742	0.987	0.974	1.336	1.406	0.847	0.493	0.789	0.8	0.498	0.308	0.4	0.44	0.521	0.544	0.887	0.691	0.851	0.917	1.052	0.624	1.006	0.588	0.34	0.947	0.859	0.754	0.906	0.813	1.112	1.396	1.197	1.337	1.665	1.293	0.85	0.856
Olaf	-2.085	1.144	0.915	0.67	0.476	0.791	0.99	1.143	1.234	1.338	1.094	1.1	0.687	0.917	1.015	1.294	1.392	0.908	0.643	0.886	0.861	0.473	0.315	0.428	0.475	0.511	0.523	0.945	0.802	0.842	0.803	0.938	0.736	1.153	0.666	0.389	0.91	0.914	0.83	0.887	0.735	1.139	1.444	1.32	1.377	1.571	1.269	0.77	0.867
Olaf	-1.983	1.33	0.744	0.589	0.489	0.784	0.845	1.076	1.088	1.122	0.826	1.088	0.685	0.855	1.012	1.263	1.391	0.943	0.781	0.97	0.906	0.463	0.371	0.46	0.513	0.495	0.516	1.019	0.925	0.818	0.703	0.821	0.875	1.318	0.784	0.451	0.852	0.967	0.917	0.885	0.716	1.128	1.415	1.44	1.383	1.418	1.248	0.717	0.866
Olaf	-1.881	1.458	0.7	0.539	0.556	0.765	0.74	0.973	0.93	0.895	0.633	1.069	0.743	0.796	0.976	1.236	1.409	0.964	0.862	1.023	0.934	0.47	0.449	0.499	0.536	0.477	0.528	1.095	1.034	0.779	0.627	0.723	1.017	1.472	0.936	0.527	0.785	0.989	1.004	0.891	0.729	1.093	1.31	1.53	1.33	1.248	1.224	0.688	0.844
Olaf	-1.78	0.781	0.552	0.513	0.665	0.731	0.684	0.854	0.779	0.697	0.519	1.043	0.846	0.745	0.928	1.206	1.445	0.995	0.867	1.04	0.94	0.495	0.516	0.537	0.556	0.454	0.562	1.148	1.128	0.732	0.585	0.662	1.144	1.571	1.106	0.616	0.713	0.974	1.063	0.906	0.742	1.042	1.163	1.569	1.21	1.092	1.201	0.671	0.795
Olaf	-1.678	0.554	0.502	0.503	0.792	0.691	0.669	0.733	0.656	0.547	0.479	1.006	0.961	0.721	0.891	1.166	1.488	1.054	0.804	1.029	0.919	0.524	0.553	0.567	0.573	0.432	0.615	1.163	1.19	0.698	0.578	0.644	1.238	1.592	1.262	0.71	0.645	0.921	1.08	0.923	0.742	0.97	1.019	1.537	1.046	0.963	1.181	0.647	0.731
Olaf	-1.576	0.839	0.551	0.499	0.921	0.658	0.676	0.635	0.558	0.441	0.488	0.978	1.043	0.748	0.874	1.119	1.521	1.15	0.706	0.999	0.87	0.544	0.551	0.581	0.591	0.417	0.68	1.143	1.209	0.694	0.607	0.675	1.272	1.535	1.357	0.804	0.586	0.841	1.049	0.931	0.726	0.878	0.9	1.451	0.866	0.875	1.157	0.608	0.663
Olaf	-1.475	0.406	0.431	0.503	1.03	0.65	0.68	0.56	0.488	0.38	0.515	0.979	1.063	0.831	0.881	1.072	1.528	1.279	0.618	0.949	0.801	0.54	0.51	0.567	0.61	0.419	0.742	1.098	1.185	0.718	0.662	0.744	1.254	1.383	1.382	0.878	0.548	0.744	0.988	0.909	0.701	0.772	0.826	1.327	0.706	0.822	1.12	0.56	0.596
Olaf	-1.373	0.875	0.496	0.525	1.106	0.664	0.682	0.489	0.459	0.348	0.539	0.997	1.034	0.951	0.911	1.027	1.501	1.421	0.578	0.881	0.716	0.515	0.439	0.523	0.628	0.441	0.799	1.04	1.133	0.762	0.732	0.819	1.201	1.146	1.344	0.916	0.54	0.646	0.917	0.848	0.671	0.664	0.787	1.193	0.593	0.789	1.059	0.529	0.529
Olaf	-1.271	0.527	0.408	0.566	1.135	0.698	0.673	0.432	0.454	0.338	0.558	1.005	0.994	1.079	0.964	0.984	1.451	1.545	0.601	0.8	0.62	0.469	0.36	0.457	0.633	0.481	0.855	0.986	1.059	0.819	0.802	0.875	1.111	0.889	1.24	0.927	0.552	0.573	0.849	0.759	0.634	0.57	0.761	1.071	0.538	0.765	0.958	0.536	0.486
Olaf	-1.169	0.768	0.423	0.615	1.122	0.737	0.66	0.397	0.46	0.341	0.568	0.992	0.969	1.187	1.036	0.947	1.394	1.616	0.673	0.716	0.518	0.414	0.286	0.388	0.616	0.526	0.917	0.952	0.967	0.885	0.856	0.898	0.994	0.66	1.093	0.921	0.575	0.55	0.791	0.666	0.584	0.496	0.727	0.971	0.528	0.737	0.836	0.583	0.481
Olaf	-1.068	0.94	0.46	0.653	1.079	0.773	0.657	0.391	0.462	0.354	0.56	0.957	0.972	1.26	1.118	0.921	1.344	1.618	0.754	0.641	0.415	0.365	0.231	0.32	0.579	0.572	0.982	0.935	0.885	0.929	0.89	0.887	0.861	0.5	0.937	0.907	0.608	0.581	0.744	0.588	0.518	0.446	0.669	0.89	0.553	0.686	0.729	0.661	0.512
Olaf	-0.966	0.581	0.44	0.672	1.013	0.803	0.675	0.423	0.451	0.38	0.531	0.909	1.003	1.294	1.196	0.911	1.314	1.556	0.804	0.579	0.326	0.327	0.198	0.275	0.509	0.618	1.039	0.928	0.834	0.933	0.901	0.856	0.733	0.424	0.803	0.906	0.647	0.647	0.715	0.534	0.44	0.413	0.592	0.824	0.604	0.616	0.656	0.754	0.576
Olaf	-0.864	0.597	0.488	0.678	0.926	0.839	0.718	0.497	0.433	0.416	0.499	0.862	1.041	1.301	1.255	0.92	1.295	1.456	0.802	0.535	0.271	0.304	0.188	0.263	0.413	0.663	1.079	0.934	0.801	0.913	0.888	0.815	0.639	0.413	0.729	0.936	0.682	0.729	0.704	0.505	0.36	0.401	0.511	0.775	0.672	0.549	0.618	0.845	0.667
Olaf	-0.763	0.897	0.545	0.679	0.834	0.888	0.792	0.594	0.42	0.462	0.495	0.821	1.068	1.293	1.284	0.942	1.274	1.345	0.759	0.521	0.267	0.304	0.202	0.292	0.323	0.706	1.104	0.952	0.773	0.891	0.865	0.751	0.616	0.456	0.707	1.029	0.708	0.809	0.724	0.501	0.291	0.416	0.461	0.751	0.751	0.502	0.613	0.952	0.75
Olaf	-0.661	0.645	0.642	0.688	0.764	0.945	0.901	0.703	0.424	0.534	0.538	0.796	1.079	1.273	1.286	0.955	1.239	1.242	0.71	0.55	0.326	0.336	0.244	0.371	0.289	0.746	1.145	0.988	0.747	0.891	0.852	0.658	0.67	0.555	0.759	1.176	0.749	0.874	0.784	0.544	0.267	0.467	0.484	0.784	0.816	0.49	0.655	1.081	0.813
Olaf	-0.559	0.553	0.661	0.717	0.735	1.011	1.033	0.816	0.448	0.634	0.645	0.793	1.08	1.229	1.272	0.94	1.181	1.163	0.693	0.626	0.446	0.416	0.338	0.509	0.345	0.803	1.217	1.048	0.748	0.929	0.877	0.561	0.789	0.702	0.9	1.364	0.827	0.92	0.896	0.66	0.32	0.568	0.601	0.893	0.87	0.52	0.764	1.218	0.867
Olaf	-0.458	0.675	0.739	0.78	0.752	1.074	1.183	0.917	0.5	0.757	0.81	0.826	1.067	1.163	1.244	0.887	1.102	1.115	0.731	0.74	0.618	0.568	0.504	0.706	0.504	0.898	1.334	1.135	0.792	1.02	0.948	0.505	0.947	0.892	1.12	1.585	0.947	0.955	1.061	0.867	0.471	0.729	0.829	1.066	0.939	0.595	0.921	1.366	0.91
Olaf	-0.356	0.934	0.802	0.88	0.816	1.122	1.334	0.995	0.593	0.889	0.992	0.906	1.032	1.085	1.198	0.802	1.009	1.098	0.828	0.866	0.822	0.808	0.741	0.944	0.756	1.034	1.481	1.238	0.902	1.169	1.052	0.525	1.113	1.119	1.391	1.809	1.1	0.991	1.26	1.15	0.712	0.954	1.154	1.259	1.045	0.72	1.093	1.505	0.961
Olaf	-0.254	1.075	0.877	1.015	0.903	1.146	1.474	1.036	0.724	1.015	1.143	1.023	0.979	1.005	1.135	0.706	0.917	1.106	0.984	0.969	1.032	1.133	1.038	1.203	1.045	1.197	1.642	1.331	1.072	1.364	1.186	0.622	1.264	1.364	1.667	2.004	1.26	1.035	1.465	1.459	1.016	1.227	1.528	1.436	1.19	0.886	1.241	1.606	1.037
Olaf	-0.153	1.032	0.987	1.167	0.983	1.147	1.579	1.052	0.874	1.104	1.239	1.139	0.919	0.929	1.059	0.623	0.842	1.131	1.185	1.014	1.223	1.52	1.37	1.421	1.316	1.368	1.76	1.405	1.283	1.556	1.345	0.787	1.376	1.59	1.892	2.128	1.394	1.088	1.63	1.733	1.339	1.511	1.875	1.572	1.355	1.071	1.326	1.644	1.136
Olaf	-0.051	0.754	1.026	1.307	1.044	1.118	1.641	1.063	1.009	1.136	1.271	1.224	0.858	0.859	0.985	0.57	0.789	1.173	1.403	0.986	1.378	1.923	1.674	1.561	1.516	1.505	1.792	1.439	1.51	1.708	1.498	0.991	1.444	1.748	2.019	2.16	1.46	1.15	1.708	1.923	1.63	1.756	2.118	1.645	1.516	1.238	1.326	1.62	1.236
Olaf	0.051	0.675	1.014	1.405	1.076	1.074	1.652	1.08	1.105	1.101	1.258	1.264	0.793	0.803	0.923	0.555	0.76	1.232	1.603	0.9	1.485	2.282	1.892	1.593	1.602	1.579	1.721	1.424	1.714	1.799	1.606	1.2	1.479	1.801	2.021	2.103	1.424	1.206	1.687	1.996	1.826	1.925	2.201	1.651	1.636	1.35	1.243	1.537	1.318
Olaf	0.153	0.667	1	1.441	1.081	1.027	1.607	1.114	1.144	1.032	1.211	1.271	0.722	0.772	0.879	0.581	0.746	1.301	1.757	0.799	1.536	2.534	1.991	1.499	1.561	1.568	1.567	1.359	1.861	1.81	1.647	1.375	1.501	1.73	1.918	1.965	1.294	1.236	1.581	1.946	1.89	1.982	2.116	1.59	1.685	1.38	1.109	1.406	1.367
Olaf	0.254	0.445	0.995	1.413	1.068	0.995	1.517	1.151	1.14	0.958	1.163	1.254	0.656	0.772	0.847	0.64	0.735	1.372	1.845	0.735	1.527	2.641	1.954	1.302	1.415	1.471	1.367	1.26	1.917	1.751	1.612	1.488	1.529	1.553	1.749	1.769	1.107	1.23	1.426	1.779	1.818	1.92	1.892	1.469	1.647	1.325	0.951	1.261	1.367
Olaf	0.356	0.437	0.96	1.331	1.046	0.992	1.381	1.187	1.131	0.913	1.145	1.208	0.616	0.79	0.828	0.716	0.715	1.443	1.864	0.734	1.479	2.579	1.795	1.052	1.2	1.313	1.181	1.137	1.872	1.639	1.514	1.529	1.575	1.318	1.545	1.563	0.913	1.195	1.264	1.528	1.637	1.754	1.594	1.305	1.521	1.206	0.804	1.124	1.322
Olaf	0.458	0.891	0.986	1.206	1.025	1.021	1.215	1.215	1.14	0.943	1.155	1.143	0.615	0.818	0.824	0.789	0.685	1.504	1.834	0.787	1.426	2.359	1.553	0.803	0.975	1.146	1.027	1.017	1.746	1.489	1.385	1.513	1.609	1.101	1.339	1.379	0.76	1.152	1.133	1.253	1.384	1.527	1.293	1.112	1.333	1.051	0.694	1.009	1.242
Olaf	0.559	1.152	0.984	1.044	1.014	1.079	1.034	1.237	1.196	1.057	1.19	1.058	0.647	0.845	0.83	0.847	0.657	1.534	1.783	0.871	1.387	2.02	1.282	0.609	0.782	1.022	0.917	0.915	1.573	1.316	1.258	1.476	1.598	0.959	1.161	1.225	0.678	1.137	1.052	1.008	1.116	1.284	1.056	0.907	1.119	0.894	0.631	0.925	1.133
Olaf	0.661	1.15	0.884	0.863	1.01	1.144	0.864	1.246	1.334	1.223	1.231	0.964	0.692	0.856	0.848	0.881	0.645	1.509	1.734	0.967	1.36	1.624	1.029	0.505	0.658	0.964	0.846	0.837	1.386	1.136	1.165	1.43	1.531	0.903	1.022	1.099	0.673	1.177	1.022	0.831	0.882	1.074	0.907	0.709	0.922	0.769	0.607	0.877	1.007
Olaf	0.763	0.435	0.72	0.699	1.004	1.189	0.729	1.268	1.514	1.394	1.273	0.874	0.721	0.846	0.876	0.893	0.664	1.423	1.695	1.06	1.33	1.234	0.837	0.494	0.612	0.977	0.796	0.796	1.191	0.975	1.109	1.382	1.405	0.92	0.907	0.999	0.729	1.264	1.035	0.727	0.719	0.93	0.834	0.545	0.774	0.696	0.602	0.856	0.891
Olaf	0.864	1.029	0.828	0.575	0.996	1.194	0.643	1.326	1.68	1.518	1.313	0.799	0.708	0.821	0.91	0.887	0.707	1.298	1.647	1.149	1.28	0.899	0.723	0.545	0.639	1.041	0.753	0.773	1.002	0.848	1.074	1.332	1.224	0.978	0.804	0.918	0.82	1.368	1.074	0.68	0.646	0.849	0.81	0.436	0.687	0.674	0.602	0.85	0.811
Olaf	0.966	0.661	0.768	0.505	0.971	1.167	0.605	1.413	1.815	1.547	1.341	0.737	0.665	0.787	0.944	0.875	0.754	1.171	1.568	1.244	1.207	0.648	0.673	0.624	0.717	1.13	0.714	0.743	0.851	0.744	1.043	1.261	1.022	1.034	0.717	0.848	0.917	1.454	1.112	0.674	0.65	0.82	0.802	0.399	0.647	0.693	0.595	0.846	0.78
Olaf	1.068	1.025	0.852	0.481	0.95	1.113	0.621	1.498	1.88	1.485	1.344	0.694	0.631	0.755	0.967	0.871	0.782	1.07	1.457	1.355	1.12	0.48	0.676	0.698	0.813	1.22	0.684	0.7	0.751	0.652	1	1.16	0.839	1.055	0.659	0.8	1.005	1.488	1.136	0.685	0.701	0.827	0.783	0.426	0.655	0.714	0.588	0.838	0.795
Olaf	1.169	1.121	1.003	0.499	0.929	1.059	0.674	1.549	1.858	1.371	1.307	0.694	0.63	0.742	0.976	0.877	0.786	0.991	1.342	1.476	1.038	0.39	0.701	0.744	0.928	1.266	0.688	0.656	0.704	0.57	0.937	1.028	0.718	1.034	0.65	0.798	1.091	1.44	1.148	0.706	0.769	0.855	0.743	0.498	0.722	0.705	0.594	0.837	0.821
Olaf	1.271	1.325	1.127	0.544	0.914	1.008	0.751	1.542	1.762	1.235	1.235	0.74	0.689	0.758	0.972	0.889	0.771	0.92	1.257	1.583	0.984	0.371	0.73	0.753	1.049	1.254	0.717	0.649	0.705	0.506	0.864	0.901	0.661	1.005	0.699	0.855	1.185	1.294	1.17	0.729	0.84	0.881	0.697	0.577	0.819	0.678	0.614	0.837	0.838
Olaf	1.373	0.855	1.064	0.61	0.902	0.956	0.83	1.479	1.609	1.115	1.142	0.836	0.814	0.794	0.955	0.907	0.746	0.844	1.222	1.655	0.962	0.424	0.764	0.733	1.145	1.197	0.757	0.688	0.74	0.485	0.786	0.804	0.668	0.984	0.814	0.964	1.272	1.093	1.188	0.755	0.905	0.897	0.659	0.64	0.915	0.649	0.645	0.831	0.829
Olaf	1.475	0.819	1.106	0.704	0.888	0.893	0.903	1.356	1.452	1.02	1.053	0.965	0.998	0.836	0.93	0.928	0.725	0.757	1.228	1.687	0.958	0.539	0.81	0.717	1.19	1.117	0.792	0.775	0.789	0.507	0.738	0.752	0.716	0.993	0.967	1.089	1.347	0.899	1.173	0.791	0.957	0.91	0.626	0.678	0.977	0.628	0.687	0.805	0.798
Olaf	1.576	1.454	1.267	0.82	0.857	0.833	0.955	1.201	1.318	0.947	0.989	1.089	1.219	0.867	0.902	0.949	0.718	0.657	1.253	1.683	0.962	0.674	0.895	0.739	1.206	1.016	0.832	0.894	0.842	0.561	0.721	0.772	0.774	1.02	1.115	1.204	1.392	0.757	1.109	0.834	0.994	0.927	0.601	0.691	0.98	0.632	0.728	0.764	0.757
Olaf	1.678	1.861	1.437	0.957	0.808	0.79	0.976	1.07	1.183	0.918	0.983	1.143	1.448	0.884	0.878	0.973	0.722	0.559	1.261	1.651	0.954	0.788	1.047	0.846	1.22	0.915	0.879	1.029	0.892	0.626	0.758	0.849	0.818	1.061	1.195	1.296	1.374	0.685	1.006	0.877	1.022	0.957	0.592	0.678	0.933	0.673	0.763	0.726	0.714
Olaf	1.78	1.527	1.525	1.115	0.756	0.777	0.971	1.002	1.037	0.944	1.018	1.112	1.644	0.892	0.858	1.002	0.725	0.482	1.222	1.598	0.921	0.874	1.258	1.066	1.258	0.851	0.936	1.152	0.938	0.701	0.839	0.944	0.844	1.085	1.192	1.326	1.307	0.67	0.886	0.916	1.048	0.998	0.608	0.651	0.869	0.749	0.796	0.705	0.685
Olaf	1.881	1.323	1.569	1.285	0.734	0.793	0.958	0.997	0.914	0.997	1.038	1.034	1.767	0.905	0.845	1.034	0.724	0.436	1.122	1.527	0.876	0.934	1.494	1.384	1.347	0.873	1.003	1.236	0.983	0.791	0.939	1.025	0.86	1.071	1.112	1.281	1.208	0.68	0.784	0.931	1.087	1.049	0.661	0.629	0.814	0.841	0.843	0.704	0.696
Olaf	1.983	1.026	1.517	1.465	0.756	0.84	0.955	1.028	0.852	1.05	1.022	0.943	1.793	0.942	0.843	1.06	0.719	0.418	0.982	1.426	0.849	0.963	1.726	1.767	1.502	0.999	1.077	1.284	1.021	0.89	1.036	1.068	0.872	1.007	0.992	1.171	1.1	0.698	0.716	0.92	1.135	1.114	0.747	0.625	0.79	0.936	0.916	0.726	0.761
Olaf	2.085	1.126	1.622	1.634	0.835	0.916	0.965	1.065	0.854	1.108	0.955	0.877	1.709	1.02	0.859	1.069	0.717	0.419	0.844	1.283	0.867	0.983	1.93	2.148	1.721	1.228	1.153	1.297	1.058	0.981	1.107	1.065	0.885	0.904	0.871	1.019	1.012	0.729	0.691	0.887	1.179	1.202	0.854	0.647	0.801	1.033	1.021	0.765	0.894
Olaf	2.186	1.608	1.707	1.747	0.981	1.002	0.99	1.085	0.925	1.142	0.856	0.844	1.546	1.127	0.903	1.057	0.723	0.43	0.739	1.111	0.934	1.028	2.061	2.472	1.981	1.508	1.244	1.261	1.101	1.049	1.132	1.023	0.913	0.781	0.775	0.873	0.964	0.789	0.707	0.848	1.214	1.298	0.969	0.691	0.851	1.12	1.157	0.823	1.089
Olaf	2.288	0.986	1.605	1.775	1.181	1.085	1.009	1.104	1.013	1.176	0.741	0.836	1.359	1.229	0.98	1.03	0.736	0.45	0.68	0.945	1.038	1.118	2.096	2.716	2.224	1.79	1.325	1.203	1.136	1.087	1.104	0.967	0.941	0.677	0.714	0.769	0.98	0.886	0.76	0.824	1.236	1.374	1.072	0.758	0.919	1.19	1.314	0.902	1.317
Olaf	2.39	0.955	1.469	1.71	1.406	1.152	1.026	1.121	1.076	1.228	0.631	0.847	1.184	1.292	1.086	1.004	0.748	0.484	0.654	0.822	1.16	1.243	2.068	2.841	2.389	2.014	1.381	1.146	1.133	1.104	1.017	0.931	0.973	0.616	0.686	0.726	1.067	1.016	0.841	0.831	1.256	1.395	1.147	0.847	0.977	1.246	1.458	1.008	1.543
Olaf	2.492	1.18	1.445	1.583	1.597	1.219	1.028	1.151	1.086	1.257	0.58	0.857	1.042	1.297	1.198	0.988	0.761	0.54	0.638	0.768	1.281	1.387	2.019	2.836	2.416	2.145	1.408	1.093	1.077	1.107	0.897	0.921	1.015	0.61	0.697	0.734	1.211	1.168	0.93	0.877	1.27	1.345	1.178	0.953	1.003	1.285	1.561	1.13	1.734
Olaf	2.593	2.388	1.63	1.424	1.721	1.295	1.033	1.176	1.048	1.234	0.607	0.855	0.946	1.247	1.284	0.991	0.783	0.616	0.625	0.789	1.384	1.528	1.977	2.716	2.295	2.147	1.409	1.039	0.976	1.089	0.784	0.93	1.077	0.655	0.737	0.79	1.372	1.312	1.013	0.956	1.261	1.24	1.161	1.06	0.993	1.304	1.596	1.258	1.874
Olaf	2.695	2.934	1.617	1.262	1.768	1.381	1.045	1.208	0.976	1.141	0.695	0.833	0.885	1.162	1.315	1.015	0.814	0.706	0.627	0.864	1.463	1.65	1.951	2.487	2.07	2.006	1.412	0.976	0.843	1.05	0.701	0.936	1.169	0.737	0.8	0.885	1.503	1.407	1.07	1.052	1.227	1.094	1.117	1.141	0.965	1.291	1.557	1.373	1.947
Olaf	2.797	1.752	1.316	1.133	1.727	1.492	1.076	1.216	0.889	1.003	0.809	0.798	0.845	1.051	1.286	1.05	0.856	0.798	0.669	0.951	1.533	1.74	1.911	2.21	1.763	1.775	1.412	0.896	0.703	1.01	0.648	0.92	1.282	0.846	0.875	1.012	1.559	1.423	1.084	1.146	1.169	0.941	1.051	1.188	0.934	1.246	1.452	1.442	1.946
Olaf	2.898	1.19	1.292	1.051	1.641	1.59	1.142	1.195	0.798	0.858	0.901	0.772	0.823	0.918	1.214	1.077	0.914	0.881	0.764	1.01	1.611	1.798	1.816	1.936	1.433	1.51	1.39	0.815	0.588	0.97	0.625	0.877	1.39	0.979	0.961	1.146	1.532	1.349	1.043	1.224	1.092	0.812	0.979	1.191	0.921	1.175	1.293	1.442	1.871
Olaf	3	1.156	1.266	1.003	1.542	1.646	1.226	1.166	0.71	0.734	0.937	0.767	0.824	0.775	1.121	1.085	0.984	0.956	0.888	1.028	1.7	1.835	1.653	1.679	1.143	1.273	1.33	0.728	0.531	0.929	0.627	0.817	1.458	1.127	1.065	1.259	1.428	1.191	0.96	1.249	1.026	0.716	0.908	1.16	0.94	1.078	1.112	1.36	1.73
Huey	-3	1.328	0.862	1.278	1.495	1.244	1.619	1.394	1.307	1.281	1.056	0.731	0.862	0.893	0.828	1.133	0.85	0.688	1.287	1.519	1.161	1.26	1.742	1.917	1.869	1.437	0.982	1.179	0.989	0.866	0.945	0.869	0.885	0.991	0.847	0.95	1.054	1.335	1.316	1.107	0.987	0.967	1.183	1.125	1.219	1.107	0.972	1.082	1.103
Huey	-2.898	0.869	0.8	1.316	1.49	1.077	1.627	1.507	1.325	1.227	1.062	0.712	0.842	0.861	0.803	1.125	0.836	0.764	1.341	1.518	1.101	1.137	1.415	1.587	1.76	1.368	0.915	1.128	0.976	0.865	0.922	0.813	0.9	1.008	0.866	0.894	1.066	1.294	1.349	1.114	0.966	0.953	1.183	1.143	1.092	1.108	0.967	1.069	1.052
Huey	-2.797	1.122	0.899	1.336	1.468	0.978	1.605	1.595	1.349	1.154	1.058	0.696	0.833	0.83	0.786	1.107	0.837	0.863	1.381	1.483	1.067	1.031	1.141	1.305	1.588	1.286	0.86	1.08	0.944	0.855	0.896	0.77	0.901	1.009	0.877	0.837	1.06	1.209	1.372	1.07	0.962	0.94	1.167	1.147	0.995	1.096	0.981	1.063	1.018
Huey	-2.695	0.909	0.955	1.337	1.453	0.97	1.549	1.65	1.359	1.077	1.059	0.686	0.838	0.812	0.778	1.083	0.855	0.967	1.397	1.428	1.064	0.935	0.934	1.103	1.389	1.198	0.83	1.042	0.905	0.841	0.871	0.746	0.886	0.994	0.87	0.802	1.035	1.112	1.374	0.987	0.972	0.935	1.131	1.13	0.933	1.074	1.001	1.063	1.015
Huey	-2.593	0.947	1.035	1.319	1.447	1.056	1.482	1.64	1.352	1.012	1.069	0.69	0.861	0.814	0.785	1.055	0.881	1.058	1.383	1.368	1.08	0.857	0.793	0.984	1.21	1.111	0.824	1.021	0.869	0.834	0.851	0.742	0.862	0.964	0.853	0.796	0.999	1.032	1.342	0.892	0.988	0.94	1.077	1.1	0.903	1.044	1.015	1.074	1.042
Huey	-2.492	0.802	1.03	1.28	1.452	1.194	1.428	1.558	1.325	0.965	1.094	0.716	0.907	0.83	0.813	1.024	0.902	1.121	1.345	1.315	1.09	0.812	0.709	0.933	1.083	1.034	0.833	1.016	0.852	0.849	0.824	0.756	0.847	0.915	0.829	0.818	0.965	0.987	1.274	0.818	1.006	0.948	1.014	1.064	0.894	1.015	1.018	1.097	1.086
Huey	-2.39	0.961	1.042	1.227	1.462	1.341	1.389	1.425	1.271	0.943	1.123	0.771	0.976	0.849	0.864	0.996	0.905	1.155	1.299	1.265	1.088	0.794	0.679	0.929	1.02	0.975	0.852	1.016	0.865	0.89	0.795	0.779	0.846	0.862	0.798	0.862	0.95	0.978	1.171	0.785	1.026	0.957	0.948	1.034	0.895	0.984	1.016	1.119	1.141
Huey	-2.288	1.057	1.031	1.172	1.467	1.458	1.367	1.274	1.188	0.946	1.146	0.852	1.062	0.856	0.931	0.977	0.887	1.166	1.251	1.221	1.073	0.796	0.697	0.958	1	0.934	0.884	1.012	0.908	0.937	0.772	0.814	0.853	0.82	0.768	0.916	0.955	0.991	1.06	0.794	1.043	0.975	0.886	1.009	0.901	0.954	1.006	1.129	1.198
Huey	-2.186	1.014	0.972	1.118	1.458	1.518	1.355	1.14	1.094	0.953	1.164	0.956	1.147	0.85	0.999	0.966	0.859	1.165	1.207	1.187	1.044	0.81	0.758	1.005	1.004	0.901	0.918	1.013	0.968	0.981	0.757	0.863	0.864	0.798	0.748	0.962	0.977	1.014	0.954	0.83	1.06	1.001	0.831	0.987	0.905	0.926	0.983	1.126	1.239
Huey	-2.085	1.218	1.026	1.067	1.432	1.513	1.348	1.042	1.007	0.956	1.167	1.081	1.216	0.83	1.052	0.96	0.838	1.16	1.175	1.162	1.001	0.819	0.866	1.06	1.022	0.867	0.945	1.015	1.033	1.009	0.763	0.92	0.874	0.804	0.746	0.982	1.009	1.033	0.865	0.868	1.087	1.033	0.785	0.968	0.904	0.895	0.954	1.106	1.25
Huey	-1.983	1.212	1.016	1.024	1.384	1.457	1.337	0.988	0.949	0.952	1.147	1.227	1.256	0.796	1.081	0.959	0.838	1.157	1.158	1.137	0.948	0.822	1.009	1.115	1.04	0.838	0.975	1.013	1.089	1.024	0.793	0.981	0.89	0.836	0.766	0.969	1.038	1.037	0.803	0.89	1.127	1.063	0.758	0.949	0.9	0.86	0.923	1.074	1.226
Huey	-1.881	1.131	0.984	0.984	1.325	1.357	1.321	0.974	0.922	0.947	1.101	1.373	1.268	0.758	1.075	0.962	0.869	1.162	1.154	1.105	0.897	0.833	1.163	1.166	1.053	0.822	1.012	1.01	1.118	1.03	0.845	1.049	0.921	0.885	0.796	0.94	1.05	1.024	0.759	0.901	1.166	1.091	0.749	0.94	0.893	0.825	0.895	1.034	1.173
Huey	-1.78	1.14	0.992	0.95	1.26	1.235	1.295	0.991	0.917	0.941	1.047	1.485	1.26	0.725	1.036	0.969	0.93	1.175	1.15	1.068	0.864	0.86	1.293	1.216	1.052	0.822	1.066	1.013	1.111	1.032	0.912	1.128	0.97	0.94	0.835	0.904	1.035	0.996	0.73	0.902	1.196	1.117	0.754	0.944	0.887	0.797	0.868	0.994	1.109
Huey	-1.678	1.247	1.033	0.928	1.197	1.112	1.258	1.018	0.926	0.94	1.001	1.533	1.241	0.707	0.974	0.976	1.013	1.193	1.137	1.029	0.862	0.905	1.378	1.255	1.038	0.846	1.125	1.041	1.074	1.025	0.987	1.215	1.037	0.986	0.879	0.863	1.004	0.956	0.704	0.904	1.21	1.135	0.773	0.962	0.891	0.779	0.84	0.959	1.05
Huey	-1.576	1.006	0.987	0.925	1.135	1.016	1.218	1.034	0.941	0.946	0.969	1.505	1.219	0.709	0.914	0.978	1.1	1.212	1.114	0.99	0.894	0.96	1.406	1.275	1.01	0.885	1.19	1.089	1.021	1.014	1.058	1.308	1.117	1.013	0.923	0.828	0.963	0.912	0.677	0.912	1.205	1.137	0.805	0.986	0.905	0.775	0.814	0.934	1.004
Huey	-1.475	1.139	1.012	0.948	1.08	0.978	1.171	1.038	0.955	0.953	0.952	1.417	1.195	0.733	0.874	0.973	1.171	1.227	1.085	0.953	0.951	1.012	1.382	1.266	0.974	0.921	1.263	1.15	0.973	0.996	1.116	1.394	1.203	1.01	0.967	0.804	0.926	0.867	0.653	0.919	1.187	1.125	0.843	1.005	0.929	0.783	0.795	0.92	0.969
Huey	-1.373	0.969	1.073	1.003	1.043	1.007	1.126	1.028	0.969	0.959	0.95	1.284	1.178	0.775	0.861	0.965	1.215	1.227	1.053	0.924	1.014	1.047	1.323	1.23	0.933	0.94	1.334	1.211	0.943	0.98	1.148	1.466	1.273	0.985	1.005	0.796	0.897	0.83	0.633	0.918	1.167	1.099	0.881	1.008	0.956	0.803	0.784	0.914	0.947
Huey	-1.271	0.994	1.13	1.074	1.04	1.094	1.085	1.012	0.985	0.966	0.959	1.134	1.171	0.832	0.872	0.961	1.228	1.205	1.022	0.908	1.055	1.059	1.246	1.172	0.894	0.932	1.392	1.259	0.934	0.967	1.142	1.522	1.305	0.949	1.026	0.806	0.88	0.801	0.62	0.904	1.155	1.061	0.912	0.984	0.979	0.831	0.779	0.916	0.927
Huey	-1.169	0.805	1.115	1.144	1.084	1.208	1.049	0.992	1.014	0.966	0.969	1.01	1.173	0.895	0.897	0.967	1.215	1.16	0.994	0.902	1.062	1.047	1.168	1.108	0.863	0.901	1.415	1.288	0.944	0.952	1.108	1.547	1.295	0.91	1.025	0.827	0.873	0.782	0.614	0.888	1.151	1.015	0.929	0.937	0.991	0.864	0.781	0.922	0.905
Huey	-1.068	0.835	1.191	1.21	1.159	1.311	1.011	0.975	1.059	0.963	0.965	0.933	1.186	0.959	0.929	0.984	1.187	1.102	0.968	0.904	1.036	1.008	1.102	1.062	0.837	0.86	1.391	1.287	0.968	0.931	1.058	1.531	1.248	0.875	1.004	0.853	0.87	0.777	0.612	0.881	1.157	0.966	0.928	0.879	0.981	0.9	0.792	0.93	0.879
Huey	-0.966	0.712	1.106	1.25	1.252	1.37	0.964	0.957	1.115	0.967	0.944	0.903	1.214	1.019	0.961	1.007	1.162	1.038	0.942	0.908	0.989	0.951	1.051	1.043	0.82	0.818	1.327	1.244	0.998	0.9	1.014	1.462	1.18	0.853	0.96	0.874	0.867	0.787	0.62	0.89	1.162	0.929	0.909	0.82	0.952	0.931	0.811	0.935	0.858
Huey	-0.864	1.105	1.162	1.267	1.328	1.362	0.907	0.941	1.163	0.986	0.91	0.911	1.255	1.078	0.985	1.031	1.152	0.981	0.919	0.911	0.92	0.9	1.012	1.041	0.813	0.781	1.238	1.156	1.031	0.865	0.995	1.33	1.12	0.846	0.906	0.88	0.863	0.808	0.645	0.921	1.159	0.905	0.887	0.774	0.906	0.953	0.833	0.941	0.845
Huey	-0.763	1.463	1.253	1.257	1.35	1.293	0.849	0.923	1.188	1.024	0.869	0.942	1.303	1.137	0.999	1.05	1.156	0.94	0.908	0.912	0.838	0.877	0.985	1.039	0.822	0.748	1.145	1.042	1.064	0.841	1.005	1.159	1.085	0.859	0.86	0.873	0.86	0.843	0.685	0.98	1.138	0.894	0.88	0.755	0.854	0.969	0.858	0.947	0.846
Huey	-0.661	1.205	1.075	1.214	1.308	1.179	0.8	0.901	1.177	1.08	0.841	0.984	1.357	1.182	1.01	1.06	1.169	0.928	0.911	0.912	0.765	0.89	0.964	1.024	0.848	0.727	1.064	0.943	1.094	0.844	1.042	0.995	1.083	0.899	0.846	0.863	0.876	0.889	0.748	1.061	1.105	0.9	0.902	0.773	0.818	0.991	0.883	0.955	0.866
Huey	-0.559	1.089	1.073	1.158	1.199	1.055	0.766	0.879	1.136	1.144	0.85	1.033	1.408	1.191	1.021	1.06	1.178	0.948	0.93	0.917	0.726	0.934	0.955	0.996	0.879	0.73	1.004	0.904	1.111	0.894	1.102	0.884	1.113	0.972	0.884	0.866	0.92	0.955	0.842	1.145	1.076	0.929	0.958	0.831	0.82	1.027	0.915	0.964	0.907
Huey	-0.458	1.028	1.022	1.095	1.058	0.944	0.758	0.862	1.085	1.205	0.909	1.088	1.439	1.153	1.031	1.049	1.175	0.998	0.965	0.938	0.736	0.996	0.962	0.959	0.918	0.757	0.983	0.937	1.12	1.002	1.173	0.853	1.17	1.079	0.98	0.903	0.988	1.049	0.966	1.22	1.058	0.987	1.043	0.926	0.875	1.082	0.96	0.976	0.966
Huey	-0.356	1.002	1.038	1.035	0.917	0.873	0.774	0.854	1.037	1.258	1.01	1.15	1.431	1.073	1.039	1.032	1.158	1.064	1.016	0.973	0.801	1.059	0.987	0.923	0.961	0.814	0.994	1.03	1.138	1.151	1.252	0.897	1.246	1.207	1.116	0.983	1.079	1.156	1.106	1.284	1.054	1.067	1.148	1.047	0.977	1.158	1.016	0.994	1.038
Huey	-0.254	1.037	1.046	0.98	0.811	0.846	0.806	0.862	1.003	1.304	1.124	1.219	1.373	0.962	1.043	1.012	1.137	1.125	1.075	1.018	0.908	1.115	1.024	0.894	1.013	0.894	1.025	1.147	1.181	1.296	1.338	0.997	1.318	1.326	1.267	1.098	1.182	1.258	1.242	1.325	1.071	1.155	1.257	1.174	1.104	1.247	1.077	1.019	1.106
Huey	-0.153	1.044	1.011	0.938	0.752	0.853	0.845	0.886	0.992	1.336	1.221	1.289	1.266	0.838	1.046	1	1.121	1.164	1.135	1.062	1.028	1.164	1.062	0.88	1.065	0.983	1.056	1.249	1.241	1.389	1.425	1.12	1.354	1.41	1.406	1.218	1.27	1.341	1.345	1.338	1.104	1.231	1.353	1.282	1.224	1.331	1.131	1.053	1.16
Huey	-0.051	0.907	0.982	0.918	0.727	0.872	0.877	0.92	1.004	1.34	1.292	1.33	1.126	0.722	1.05	1.002	1.116	1.176	1.182	1.09	1.135	1.202	1.095	0.882	1.099	1.069	1.069	1.295	1.307	1.4	1.499	1.226	1.342	1.434	1.504	1.312	1.321	1.382	1.395	1.322	1.142	1.277	1.425	1.34	1.312	1.388	1.162	1.093	1.187
Huey	0.051	1.079	1.056	0.909	0.724	0.883	0.893	0.962	1.017	1.31	1.338	1.308	0.981	0.635	1.062	1.024	1.124	1.159	1.204	1.092	1.206	1.229	1.113	0.895	1.106	1.133	1.042	1.28	1.338	1.338	1.537	1.279	1.276	1.384	1.539	1.351	1.321	1.361	1.384	1.282	1.172	1.277	1.465	1.335	1.343	1.405	1.157	1.134	1.182
Huey	0.153	0.839	1.006	0.898	0.727	0.866	0.89	0.996	1.021	1.246	1.362	1.219	0.852	0.589	1.087	1.06	1.143	1.118	1.191	1.067	1.226	1.245	1.11	0.909	1.077	1.157	0.977	1.21	1.302	1.237	1.515	1.27	1.156	1.281	1.491	1.331	1.264	1.281	1.32	1.225	1.18	1.228	1.461	1.275	1.311	1.365	1.12	1.161	1.149
Huey	0.254	1.076	1.006	0.88	0.729	0.811	0.872	1.014	1.005	1.163	1.337	1.086	0.75	0.591	1.129	1.103	1.17	1.059	1.143	1.023	1.196	1.254	1.085	0.908	1.013	1.132	0.892	1.097	1.206	1.119	1.432	1.203	1	1.148	1.369	1.26	1.157	1.16	1.222	1.153	1.164	1.14	1.41	1.18	1.233	1.267	1.068	1.164	1.096
Huey	0.356	1.066	1.034	0.863	0.719	0.731	0.834	1.025	0.96	1.089	1.246	0.951	0.675	0.645	1.18	1.139	1.194	0.993	1.065	0.97	1.134	1.251	1.041	0.885	0.93	1.063	0.806	0.963	1.084	1.004	1.302	1.097	0.835	1.017	1.198	1.155	1.02	1.024	1.117	1.07	1.125	1.041	1.31	1.075	1.134	1.124	1.017	1.143	1.033
Huey	0.458	0.958	1.026	0.846	0.697	0.642	0.794	1.014	0.898	1.022	1.119	0.84	0.621	0.749	1.221	1.165	1.204	0.935	0.967	0.922	1.066	1.231	0.985	0.841	0.846	0.972	0.73	0.845	0.963	0.907	1.154	0.971	0.694	0.915	1.012	1.04	0.885	0.897	1.023	0.991	1.065	0.958	1.176	0.982	1.037	0.975	0.979	1.108	0.972
Huey	0.559	0.917	0.984	0.826	0.668	0.57	0.755	0.984	0.841	0.954	1.004	0.754	0.594	0.892	1.235	1.179	1.193	0.89	0.869	0.891	1.01	1.199	0.918	0.792	0.778	0.877	0.675	0.763	0.871	0.837	1.014	0.848	0.605	0.851	0.849	0.934	0.78	0.798	0.957	0.927	0.998	0.897	1.037	0.914	0.955	0.863	0.958	1.071	0.925
Huey	0.661	0.889	0.961	0.808	0.643	0.529	0.727	0.932	0.799	0.893	0.924	0.689	0.599	1.049	1.216	1.179	1.164	0.861	0.792	0.878	0.972	1.154	0.85	0.746	0.742	0.798	0.643	0.72	0.82	0.802	0.895	0.755	0.575	0.822	0.731	0.855	0.719	0.732	0.928	0.884	0.939	0.854	0.914	0.871	0.902	0.81	0.953	1.043	0.898
Huey	0.763	0.708	0.88	0.794	0.631	0.524	0.711	0.87	0.778	0.848	0.875	0.648	0.626	1.196	1.175	1.164	1.125	0.844	0.75	0.882	0.95	1.101	0.786	0.714	0.74	0.75	0.626	0.709	0.806	0.798	0.81	0.701	0.598	0.816	0.668	0.811	0.7	0.705	0.936	0.86	0.898	0.823	0.822	0.85	0.882	0.814	0.964	1.026	0.885
Huey	0.864	0.872	0.902	0.784	0.638	0.554	0.708	0.804	0.773	0.821	0.855	0.629	0.659	1.313	1.134	1.128	1.088	0.836	0.746	0.897	0.932	1.044	0.733	0.696	0.762	0.732	0.617	0.718	0.805	0.82	0.765	0.681	0.652	0.826	0.654	0.802	0.71	0.708	0.976	0.85	0.871	0.805	0.768	0.832	0.884	0.862	0.983	1.012	0.88
Huey	0.966	1.367	1.055	0.777	0.657	0.613	0.712	0.753	0.772	0.81	0.862	0.63	0.682	1.39	1.113	1.073	1.06	0.832	0.771	0.915	0.907	0.986	0.695	0.696	0.788	0.735	0.61	0.731	0.804	0.859	0.75	0.685	0.715	0.84	0.671	0.826	0.731	0.73	1.037	0.849	0.843	0.805	0.75	0.806	0.895	0.92	1.004	0.986	0.876
Huey	1.068	1.15	0.993	0.767	0.685	0.688	0.722	0.731	0.764	0.808	0.877	0.653	0.683	1.427	1.12	1.009	1.036	0.833	0.813	0.92	0.873	0.935	0.671	0.712	0.794	0.75	0.607	0.738	0.799	0.893	0.762	0.701	0.772	0.857	0.706	0.87	0.755	0.758	1.1	0.857	0.805	0.819	0.765	0.771	0.905	0.958	1.021	0.936	0.869
Huey	1.169	0.961	0.918	0.765	0.706	0.764	0.742	0.743	0.752	0.803	0.878	0.696	0.668	1.429	1.148	0.951	1.008	0.843	0.857	0.904	0.84	0.891	0.673	0.735	0.775	0.765	0.622	0.733	0.788	0.914	0.792	0.72	0.826	0.876	0.756	0.916	0.784	0.788	1.152	0.871	0.754	0.85	0.799	0.747	0.901	0.963	1.033	0.861	0.863
Huey	1.271	0.919	0.953	0.781	0.709	0.835	0.779	0.779	0.755	0.782	0.866	0.744	0.656	1.401	1.181	0.911	0.972	0.859	0.885	0.872	0.809	0.859	0.705	0.758	0.737	0.771	0.664	0.718	0.777	0.924	0.829	0.743	0.878	0.897	0.82	0.958	0.813	0.829	1.177	0.887	0.699	0.902	0.834	0.751	0.879	0.937	1.038	0.778	0.852
Huey	1.373	0.822	0.951	0.807	0.7	0.893	0.838	0.837	0.772	0.752	0.839	0.791	0.673	1.351	1.196	0.899	0.929	0.878	0.885	0.838	0.789	0.84	0.763	0.772	0.693	0.768	0.729	0.708	0.769	0.922	0.869	0.768	0.924	0.92	0.895	0.994	0.841	0.883	1.175	0.893	0.652	0.964	0.869	0.78	0.844	0.895	1.04	0.712	0.839
Huey	1.475	0.875	0.969	0.833	0.685	0.938	0.91	0.906	0.808	0.728	0.806	0.834	0.731	1.29	1.178	0.917	0.888	0.896	0.858	0.806	0.79	0.834	0.832	0.77	0.655	0.77	0.8	0.711	0.765	0.92	0.903	0.795	0.965	0.943	0.974	1.019	0.876	0.943	1.151	0.882	0.623	1.017	0.912	0.82	0.808	0.856	1.041	0.682	0.834
Huey	1.576	0.773	0.977	0.858	0.669	0.975	0.977	0.974	0.864	0.723	0.782	0.874	0.822	1.23	1.124	0.957	0.857	0.909	0.816	0.781	0.812	0.847	0.897	0.756	0.631	0.785	0.866	0.729	0.772	0.923	0.927	0.819	0.993	0.969	1.04	1.037	0.925	1.001	1.108	0.857	0.618	1.046	0.965	0.86	0.787	0.838	1.042	0.697	0.838
Huey	1.678	0.766	0.936	0.882	0.659	1.006	1.027	1.026	0.937	0.749	0.78	0.91	0.926	1.176	1.048	1.007	0.841	0.915	0.774	0.763	0.855	0.878	0.949	0.74	0.621	0.819	0.911	0.759	0.795	0.93	0.94	0.837	1.005	0.997	1.084	1.053	0.993	1.042	1.056	0.824	0.638	1.042	1.023	0.891	0.793	0.851	1.042	0.753	0.849
Huey	1.78	0.875	0.987	0.908	0.66	1.032	1.046	1.059	1.015	0.815	0.802	0.942	1.022	1.13	0.966	1.051	0.841	0.915	0.743	0.758	0.914	0.922	0.989	0.731	0.628	0.872	0.932	0.787	0.835	0.934	0.946	0.845	1.005	1.023	1.105	1.075	1.073	1.063	1	0.794	0.683	1.005	1.08	0.912	0.833	0.885	1.04	0.841	0.858
Huey	1.881	0.944	0.993	0.932	0.682	1.051	1.034	1.068	1.084	0.907	0.851	0.969	1.082	1.096	0.896	1.079	0.852	0.911	0.726	0.77	0.982	0.974	1.022	0.736	0.663	0.928	0.934	0.813	0.88	0.937	0.946	0.844	0.994	1.047	1.107	1.105	1.153	1.066	0.946	0.777	0.745	0.946	1.127	0.932	0.901	0.926	1.038	0.928	0.868
Huey	1.983	0.971	0.958	0.948	0.732	1.058	0.997	1.051	1.141	0.995	0.92	0.992	1.088	1.076	0.851	1.084	0.866	0.908	0.726	0.799	1.056	1.025	1.051	0.763	0.731	0.986	0.928	0.83	0.925	0.942	0.935	0.848	0.976	1.07	1.104	1.139	1.223	1.062	0.888	0.788	0.813	0.886	1.154	0.964	0.98	0.959	1.04	0.985	0.878
Huey	2.085	0.997	0.99	0.956	0.804	1.047	0.946	1.011	1.175	1.058	0.991	1.008	1.042	1.074	0.84	1.061	0.874	0.909	0.742	0.841	1.128	1.071	1.075	0.812	0.835	1.046	0.924	0.84	0.967	0.957	0.908	0.871	0.958	1.089	1.116	1.17	1.273	1.058	0.824	0.833	0.876	0.849	1.153	1.009	1.057	0.975	1.048	0.997	0.888
Huey	2.186	0.876	0.932	0.956	0.887	1.022	0.897	0.95	1.175	1.094	1.036	1.022	0.959	1.089	0.86	1.016	0.874	0.913	0.768	0.892	1.182	1.113	1.086	0.88	0.967	1.114	0.942	0.848	1.008	0.986	0.87	0.913	0.952	1.103	1.15	1.198	1.292	1.059	0.764	0.913	0.924	0.851	1.128	1.057	1.126	0.972	1.064	0.973	0.903
Huey	2.288	0.835	0.952	0.951	0.957	0.99	0.851	0.884	1.137	1.093	1.04	1.042	0.873	1.118	0.896	0.957	0.864	0.92	0.799	0.946	1.207	1.144	1.081	0.963	1.115	1.192	0.991	0.873	1.05	1.027	0.841	0.97	0.964	1.111	1.202	1.225	1.275	1.062	0.729	1.013	0.953	0.891	1.083	1.1	1.187	0.96	1.086	0.944	0.926
Huey	2.39	0.713	0.893	0.941	1.004	0.955	0.811	0.828	1.06	1.062	1.005	1.073	0.819	1.156	0.934	0.898	0.849	0.927	0.83	0.988	1.207	1.153	1.051	1.058	1.258	1.28	1.081	0.931	1.092	1.078	0.839	1.028	1	1.117	1.253	1.249	1.229	1.067	0.741	1.116	0.968	0.956	1.027	1.141	1.232	0.962	1.114	0.935	0.961
Huey	2.492	0.846	0.907	0.936	1.009	0.93	0.779	0.788	0.949	1.021	0.949	1.114	0.816	1.195	0.963	0.844	0.833	0.933	0.856	1.007	1.189	1.132	1.006	1.151	1.369	1.385	1.202	1.019	1.131	1.133	0.873	1.08	1.054	1.12	1.287	1.263	1.171	1.072	0.812	1.207	0.981	1.02	0.974	1.178	1.253	0.995	1.152	0.962	1.006
Huey	2.593	1.211	0.953	0.933	0.983	0.908	0.757	0.761	0.839	0.981	0.9	1.159	0.864	1.223	0.981	0.8	0.826	0.935	0.877	0.998	1.162	1.082	0.954	1.229	1.426	1.507	1.336	1.117	1.167	1.193	0.935	1.118	1.108	1.12	1.294	1.262	1.118	1.071	0.933	1.281	0.995	1.065	0.939	1.206	1.256	1.061	1.197	1.023	1.059
Huey	2.695	0.975	0.914	0.927	0.942	0.888	0.746	0.747	0.744	0.951	0.883	1.196	0.948	1.234	0.988	0.764	0.83	0.934	0.892	0.965	1.134	1.012	0.907	1.276	1.431	1.623	1.452	1.205	1.194	1.248	1.01	1.137	1.146	1.116	1.271	1.245	1.074	1.073	1.084	1.334	1.014	1.084	0.927	1.217	1.246	1.152	1.233	1.105	1.116
Huey	2.797	1.135	0.961	0.923	0.905	0.864	0.744	0.745	0.684	0.935	0.905	1.213	1.05	1.225	0.986	0.736	0.842	0.935	0.906	0.915	1.11	0.939	0.882	1.282	1.397	1.702	1.527	1.262	1.201	1.295	1.073	1.138	1.153	1.113	1.221	1.219	1.037	1.08	1.234	1.36	1.03	1.086	0.932	1.205	1.233	1.251	1.248	1.183	1.167
Huey	2.898	0.99	0.953	0.923	0.881	0.84	0.75	0.745	0.673	0.94	0.947	1.204	1.147	1.2	0.98	0.716	0.854	0.945	0.923	0.859	1.091	0.889	0.884	1.253	1.339	1.719	1.541	1.275	1.183	1.325	1.109	1.119	1.134	1.101	1.164	1.19	1.005	1.091	1.35	1.35	1.041	1.082	0.943	1.179	1.214	1.332	1.239	1.229	1.2
Huey	3	1.298	1.041	0.936	0.877	0.819	0.762	0.752	0.698	0.958	0.991	1.172	1.227	1.165	0.973	0.705	0.857	0.964	0.944	0.812	1.074	0.876	0.908	1.215	1.273	1.671	1.485	1.241	1.137	1.339	1.113	1.083	1.097	1.075	1.118	1.169	0.972	1.102	1.403	1.302	1.044	1.075	0.956	1.137	1.198	1.373	1.209	1.225	1.22
Louie	-3	1.102	1.017	0.899	0.877	0.822	0.977	0.996	1.005	0.96	0.928	0.876	0.946	1.032	0.971	1.072	0.895	1	1.101	0.843	0.961	0.86	0.668	0.849	0.954	0.978	1	0.895	0.843	1.07	0.98	0.92	0.918	1.05	0.978	0.925	0.95	1.024	1.093	1.019	0.862	0.671	0.876	0.747	1.018	1.27	0.947	1.041	1.264
Louie	-2.898	1.57	1.1	0.901	0.913	0.882	0.979	0.959	0.997	0.964	0.98	0.903	0.967	1.008	0.916	1.082	0.945	0.992	1.065	0.861	0.928	0.873	0.653	0.858	0.961	0.956	0.997	0.87	0.849	1.026	0.946	0.956	0.933	1.007	0.932	0.897	0.952	1.04	1.069	0.958	0.855	0.702	0.875	0.75	0.989	1.246	0.925	1.053	1.246
Louie	-2.797	0.756	0.917	0.912	0.945	0.951	0.986	0.909	0.996	0.962	1.011	0.95	0.979	0.985	0.888	1.1	0.998	0.968	1.038	0.874	0.88	0.858	0.665	0.867	0.951	0.919	0.971	0.83	0.866	0.999	0.9	0.97	0.931	0.982	0.893	0.875	0.958	1.046	1.054	0.888	0.843	0.742	0.872	0.775	0.983	1.218	0.92	1.076	1.197
Louie	-2.695	0.949	0.941	0.925	0.972	1.009	0.993	0.855	0.993	0.97	1.01	1.009	0.985	0.961	0.892	1.128	1.046	0.938	1.014	0.868	0.831	0.816	0.697	0.884	0.915	0.882	0.931	0.796	0.888	0.987	0.858	0.96	0.919	0.972	0.864	0.858	0.967	1.033	1.055	0.828	0.826	0.789	0.87	0.808	0.998	1.196	0.933	1.094	1.127
Louie	-2.593	1.174	1.069	0.941	0.984	1.045	0.997	0.807	0.988	0.987	0.987	1.07	0.988	0.936	0.924	1.166	1.078	0.914	0.99	0.838	0.79	0.76	0.736	0.905	0.867	0.85	0.91	0.777	0.904	0.983	0.832	0.93	0.906	0.98	0.842	0.845	0.975	1.005	1.068	0.793	0.812	0.839	0.872	0.837	1.027	1.182	0.961	1.092	1.05
Louie	-2.492	0.85	0.984	0.952	0.979	1.059	0.991	0.773	0.984	1.008	0.959	1.119	0.99	0.911	0.971	1.209	1.095	0.906	0.961	0.79	0.761	0.698	0.77	0.929	0.821	0.834	0.919	0.782	0.908	0.976	0.833	0.886	0.902	0.997	0.834	0.835	0.977	0.972	1.08	0.786	0.811	0.888	0.883	0.855	1.059	1.168	0.997	1.066	0.973
Louie	-2.39	1.216	1.061	0.964	0.961	1.057	0.969	0.756	0.991	1.017	0.938	1.146	0.987	0.892	1.017	1.246	1.101	0.914	0.93	0.738	0.745	0.635	0.795	0.954	0.787	0.847	0.96	0.813	0.898	0.966	0.856	0.845	0.915	1.019	0.83	0.836	0.968	0.948	1.071	0.815	0.829	0.933	0.903	0.866	1.088	1.146	1.03	1.024	0.9
Louie	-2.288	0.835	1.018	0.973	0.942	1.037	0.941	0.749	1.015	1.011	0.928	1.147	0.979	0.884	1.051	1.265	1.106	0.937	0.902	0.694	0.738	0.579	0.815	0.975	0.778	0.884	1.026	0.863	0.876	0.954	0.891	0.823	0.946	1.036	0.821	0.852	0.952	0.938	1.035	0.881	0.861	0.977	0.922	0.88	1.109	1.114	1.047	0.983	0.835
Louie	-2.186	0.964	1.048	0.978	0.931	1.006	0.907	0.748	1.054	0.986	0.925	1.129	0.969	0.886	1.066	1.256	1.115	0.968	0.88	0.666	0.736	0.547	0.836	0.993	0.798	0.947	1.104	0.914	0.857	0.943	0.932	0.828	0.996	1.038	0.804	0.878	0.935	0.939	0.986	0.976	0.897	1.013	0.942	0.907	1.124	1.076	1.058	0.955	0.782
Louie	-2.085	1.046	1.087	0.987	0.931	0.971	0.871	0.753	1.096	0.944	0.916	1.113	0.962	0.897	1.064	1.217	1.128	1.002	0.865	0.658	0.736	0.547	0.864	1.011	0.849	1.027	1.179	0.951	0.853	0.941	0.97	0.863	1.054	1.025	0.778	0.907	0.934	0.946	0.947	1.084	0.927	1.04	0.962	0.951	1.134	1.051	1.072	0.95	0.742
Louie	-1.983	0.758	1.04	1.009	0.945	0.931	0.84	0.762	1.124	0.91	0.889	1.109	0.966	0.92	1.048	1.155	1.136	1.031	0.857	0.668	0.738	0.584	0.903	1.038	0.923	1.114	1.239	0.974	0.866	0.956	1.003	0.921	1.103	1.005	0.746	0.927	0.962	0.953	0.942	1.181	0.945	1.054	0.982	1.004	1.146	1.055	1.102	0.966	0.719
Louie	-1.881	0.919	1.039	1.037	0.979	0.891	0.817	0.773	1.135	0.884	0.854	1.119	0.982	0.957	1.021	1.085	1.132	1.052	0.853	0.697	0.741	0.651	0.957	1.073	1.005	1.196	1.284	0.985	0.9	0.99	1.032	0.989	1.13	0.98	0.716	0.94	1.018	0.965	0.982	1.245	0.957	1.049	1.004	1.057	1.164	1.095	1.152	0.996	0.719
Louie	-1.78	1.256	1.027	1.067	1.022	0.857	0.809	0.788	1.134	0.863	0.834	1.134	1.011	1.007	0.987	1.027	1.108	1.065	0.851	0.74	0.742	0.736	1.029	1.109	1.079	1.258	1.315	0.999	0.949	1.035	1.056	1.052	1.132	0.949	0.702	0.951	1.087	0.992	1.06	1.258	0.963	1.027	1.025	1.099	1.186	1.171	1.214	1.027	0.743
Louie	-1.678	0.927	0.944	1.105	1.055	0.84	0.815	0.816	1.119	0.856	0.839	1.144	1.055	1.052	0.957	0.989	1.068	1.071	0.855	0.784	0.741	0.823	1.107	1.141	1.131	1.288	1.341	1.026	1.008	1.082	1.076	1.092	1.112	0.91	0.715	0.957	1.159	1.036	1.151	1.221	0.953	0.996	1.041	1.121	1.205	1.272	1.273	1.053	0.793
Louie	-1.576	0.993	0.956	1.145	1.077	0.845	0.834	0.861	1.092	0.866	0.876	1.137	1.11	1.077	0.943	0.971	1.02	1.076	0.867	0.813	0.739	0.9	1.172	1.157	1.152	1.28	1.365	1.077	1.066	1.127	1.085	1.103	1.076	0.868	0.762	0.957	1.217	1.097	1.222	1.146	0.924	0.963	1.047	1.116	1.216	1.38	1.32	1.061	0.868
Louie	-1.475	1.169	1.004	1.178	1.091	0.878	0.858	0.921	1.065	0.883	0.942	1.104	1.168	1.077	0.947	0.968	0.983	1.08	0.886	0.822	0.732	0.955	1.205	1.155	1.132	1.245	1.377	1.157	1.113	1.161	1.081	1.09	1.028	0.832	0.835	0.954	1.245	1.162	1.245	1.051	0.884	0.929	1.042	1.083	1.215	1.47	1.348	1.054	0.961
Louie	-1.373	1.013	0.979	1.193	1.104	0.929	0.886	0.984	1.053	0.9	1.02	1.061	1.212	1.058	0.968	0.971	0.967	1.086	0.907	0.817	0.718	0.98	1.195	1.132	1.081	1.188	1.373	1.264	1.144	1.175	1.068	1.061	0.983	0.811	0.917	0.945	1.237	1.209	1.221	0.952	0.841	0.892	1.023	1.032	1.202	1.519	1.353	1.044	1.052
Louie	-1.271	0.736	0.896	1.189	1.112	0.996	0.913	1.036	1.067	0.9	1.095	1.039	1.221	1.028	0.999	0.979	0.976	1.094	0.921	0.811	0.696	0.967	1.145	1.083	1.013	1.105	1.366	1.366	1.166	1.162	1.051	1.026	0.95	0.809	0.988	0.933	1.188	1.222	1.159	0.875	0.807	0.853	0.988	0.977	1.175	1.514	1.337	1.041	1.122
Louie	-1.169	0.941	0.956	1.171	1.109	1.072	0.932	1.072	1.097	0.894	1.151	1.051	1.196	0.999	1.029	0.995	1.002	1.097	0.927	0.818	0.672	0.916	1.071	1.009	0.946	1.012	1.347	1.445	1.179	1.129	1.031	1.003	0.931	0.83	1.035	0.917	1.106	1.197	1.075	0.838	0.793	0.809	0.941	0.93	1.139	1.451	1.306	1.049	1.157
Louie	-1.068	0.586	0.838	1.128	1.104	1.142	0.941	1.09	1.138	0.894	1.175	1.088	1.145	0.987	1.053	1.018	1.035	1.087	0.927	0.846	0.653	0.84	0.988	0.921	0.89	0.924	1.308	1.488	1.19	1.075	1.01	1.002	0.932	0.864	1.053	0.896	1.01	1.143	0.997	0.842	0.8	0.769	0.888	0.896	1.091	1.353	1.264	1.057	1.159
Louie	-0.966	0.807	0.882	1.071	1.098	1.194	0.942	1.093	1.183	0.906	1.173	1.136	1.087	0.997	1.073	1.045	1.062	1.061	0.927	0.889	0.646	0.759	0.91	0.837	0.852	0.851	1.244	1.489	1.193	1.015	0.988	1.028	0.955	0.903	1.044	0.878	0.91	1.077	0.945	0.879	0.823	0.743	0.837	0.875	1.033	1.238	1.224	1.049	1.138
Louie	-0.864	0.874	0.846	1.012	1.089	1.219	0.939	1.091	1.219	0.936	1.155	1.184	1.04	1.021	1.092	1.067	1.074	1.021	0.936	0.934	0.662	0.694	0.851	0.768	0.838	0.796	1.164	1.449	1.186	0.957	0.981	1.073	0.991	0.944	1.008	0.877	0.825	1.019	0.929	0.932	0.86	0.741	0.792	0.87	0.967	1.131	1.189	1.02	1.096
Louie	-0.763	0.917	0.81	0.959	1.076	1.219	0.931	1.092	1.243	0.989	1.137	1.217	1.02	1.048	1.106	1.081	1.064	0.974	0.955	0.973	0.707	0.668	0.829	0.722	0.85	0.767	1.072	1.384	1.166	0.911	0.995	1.128	1.038	0.978	0.959	0.897	0.768	0.986	0.942	0.984	0.918	0.768	0.761	0.885	0.913	1.036	1.169	0.977	1.032
Louie	-0.661	1.382	0.907	0.915	1.061	1.201	0.924	1.096	1.252	1.065	1.136	1.219	1.037	1.062	1.109	1.081	1.032	0.934	0.981	1.009	0.781	0.708	0.843	0.708	0.889	0.768	0.988	1.305	1.135	0.897	1.028	1.18	1.092	1.006	0.92	0.938	0.752	0.989	0.978	1.023	0.999	0.827	0.754	0.92	0.892	0.963	1.173	0.935	0.963
Louie	-0.559	1.091	0.847	0.882	1.039	1.183	0.915	1.099	1.253	1.158	1.154	1.194	1.082	1.057	1.093	1.064	0.98	0.909	1.012	1.049	0.878	0.828	0.899	0.725	0.953	0.794	0.936	1.222	1.11	0.922	1.079	1.22	1.15	1.027	0.91	0.994	0.783	1.024	1.028	1.052	1.093	0.917	0.787	0.978	0.92	0.926	1.196	0.915	0.903
Louie	-0.458	0.844	0.787	0.865	1.008	1.168	0.904	1.094	1.257	1.254	1.181	1.161	1.132	1.037	1.053	1.03	0.917	0.899	1.051	1.099	1.002	1.017	1	0.777	1.04	0.842	0.927	1.158	1.091	0.982	1.147	1.239	1.207	1.05	0.937	1.064	0.853	1.083	1.081	1.074	1.189	1.027	0.868	1.061	0.997	0.939	1.225	0.939	0.875
Louie	-0.356	0.724	0.818	0.871	0.967	1.152	0.892	1.077	1.265	1.332	1.217	1.127	1.164	1.01	0.994	0.978	0.856	0.895	1.1	1.157	1.153	1.247	1.128	0.868	1.146	0.914	0.949	1.124	1.087	1.064	1.215	1.24	1.252	1.083	0.995	1.15	0.943	1.153	1.126	1.098	1.276	1.143	0.984	1.174	1.108	0.996	1.256	1.009	0.893
Louie	-0.254	0.864	0.906	0.891	0.928	1.134	0.874	1.045	1.278	1.38	1.253	1.086	1.17	0.981	0.935	0.912	0.807	0.894	1.157	1.224	1.317	1.481	1.264	0.994	1.259	1.012	0.98	1.117	1.104	1.15	1.265	1.226	1.281	1.119	1.084	1.244	1.033	1.214	1.159	1.124	1.342	1.252	1.109	1.31	1.232	1.078	1.281	1.106	0.961
Louie	-0.153	0.736	0.859	0.914	0.9	1.108	0.852	0.999	1.279	1.405	1.274	1.034	1.148	0.95	0.892	0.848	0.774	0.891	1.211	1.296	1.474	1.675	1.388	1.142	1.366	1.12	1.009	1.126	1.13	1.216	1.282	1.202	1.285	1.152	1.191	1.33	1.112	1.244	1.184	1.148	1.38	1.335	1.222	1.445	1.337	1.162	1.292	1.206	1.062
Louie	-0.051	1.126	0.996	0.942	0.892	1.072	0.825	0.946	1.264	1.399	1.279	0.97	1.1	0.919	0.879	0.8	0.756	0.892	1.251	1.366	1.593	1.796	1.481	1.289	1.45	1.218	1.027	1.133	1.148	1.244	1.259	1.17	1.257	1.176	1.295	1.399	1.167	1.231	1.198	1.167	1.389	1.378	1.312	1.536	1.405	1.22	1.282	1.279	1.166
Louie	0.051	0.916	0.956	0.977	0.902	1.033	0.797	0.895	1.223	1.366	1.273	0.893	1.027	0.9	0.895	0.785	0.758	0.897	1.264	1.417	1.651	1.834	1.525	1.396	1.496	1.29	1.022	1.126	1.136	1.226	1.192	1.135	1.198	1.181	1.37	1.442	1.183	1.18	1.194	1.176	1.371	1.375	1.362	1.553	1.419	1.23	1.246	1.303	1.244
Louie	0.153	1.034	1.025	1.025	0.93	0.997	0.765	0.852	1.157	1.321	1.239	0.823	0.932	0.901	0.926	0.809	0.78	0.905	1.248	1.426	1.638	1.788	1.519	1.432	1.503	1.32	0.989	1.095	1.087	1.161	1.091	1.094	1.118	1.154	1.403	1.457	1.154	1.101	1.173	1.168	1.334	1.33	1.363	1.488	1.377	1.188	1.179	1.279	1.275
Louie	0.254	1.253	1.101	1.084	0.979	0.97	0.729	0.819	1.082	1.263	1.177	0.769	0.833	0.924	0.956	0.869	0.824	0.91	1.211	1.376	1.565	1.675	1.465	1.395	1.473	1.298	0.935	1.03	1.01	1.064	0.975	1.046	1.031	1.087	1.395	1.444	1.086	1.013	1.138	1.149	1.285	1.257	1.317	1.353	1.285	1.107	1.089	1.214	1.254
Louie	0.356	0.93	1.14	1.142	1.039	0.958	0.693	0.797	1.015	1.19	1.106	0.73	0.746	0.958	0.974	0.956	0.883	0.909	1.164	1.272	1.443	1.538	1.363	1.306	1.405	1.234	0.872	0.929	0.924	0.947	0.87	0.994	0.947	0.993	1.35	1.403	1.003	0.944	1.091	1.123	1.224	1.182	1.227	1.184	1.153	1.009	0.997	1.118	1.197
Louie	0.458	1.22	1.173	1.178	1.102	0.961	0.662	0.79	0.954	1.119	1.035	0.706	0.688	0.992	0.978	1.047	0.946	0.906	1.115	1.138	1.297	1.412	1.235	1.192	1.305	1.142	0.812	0.814	0.841	0.838	0.796	0.939	0.87	0.893	1.277	1.348	0.928	0.907	1.053	1.092	1.166	1.117	1.11	1.019	1	0.915	0.914	1.012	1.125
Louie	0.559	0.822	1.149	1.193	1.148	0.972	0.645	0.799	0.897	1.066	0.972	0.695	0.665	1.015	0.977	1.119	1.001	0.903	1.072	1.004	1.162	1.316	1.11	1.079	1.183	1.049	0.761	0.707	0.772	0.759	0.76	0.887	0.807	0.803	1.198	1.29	0.886	0.908	1.035	1.07	1.11	1.068	0.991	0.889	0.851	0.838	0.85	0.924	1.057
Louie	0.661	0.56	1.059	1.186	1.166	0.979	0.648	0.824	0.845	1.036	0.926	0.691	0.673	1.029	0.976	1.155	1.039	0.906	1.039	0.903	1.062	1.255	1.014	0.983	1.063	0.975	0.72	0.621	0.728	0.717	0.764	0.839	0.757	0.743	1.128	1.236	0.892	0.94	1.04	1.064	1.054	1.038	0.888	0.81	0.729	0.782	0.803	0.871	1.009
Louie	0.763	0.801	1.06	1.16	1.149	0.977	0.674	0.865	0.803	1.024	0.898	0.698	0.698	1.039	0.981	1.151	1.051	0.92	1.014	0.857	1.014	1.225	0.958	0.911	0.97	0.921	0.692	0.565	0.704	0.719	0.791	0.799	0.723	0.727	1.071	1.196	0.937	0.987	1.069	1.069	1.001	1.015	0.82	0.785	0.651	0.736	0.77	0.859	0.989
Louie	0.864	1.264	1.176	1.115	1.098	0.966	0.722	0.915	0.776	1.024	0.879	0.722	0.726	1.05	0.992	1.111	1.038	0.946	0.995	0.87	1.022	1.211	0.942	0.868	0.918	0.892	0.671	0.545	0.692	0.762	0.824	0.775	0.705	0.75	1.033	1.168	1.006	1.034	1.106	1.081	0.962	0.983	0.795	0.806	0.619	0.697	0.745	0.878	0.996
Louie	0.966	1.337	1.103	1.052	1.026	0.939	0.801	0.964	0.766	1.029	0.872	0.769	0.743	1.062	1.01	1.043	1.008	0.974	0.983	0.932	1.078	1.192	0.949	0.861	0.907	0.88	0.656	0.559	0.688	0.824	0.858	0.767	0.704	0.793	1.014	1.148	1.068	1.073	1.132	1.092	0.947	0.94	0.809	0.86	0.621	0.665	0.722	0.913	1.016
Louie	1.068	1.186	1.046	0.982	0.944	0.908	0.911	1.008	0.768	1.021	0.894	0.83	0.751	1.069	1.029	0.965	0.975	0.993	0.978	1.031	1.159	1.156	0.965	0.889	0.924	0.885	0.647	0.593	0.695	0.889	0.893	0.766	0.727	0.836	1.009	1.125	1.103	1.095	1.138	1.094	0.96	0.894	0.849	0.932	0.651	0.643	0.698	0.95	1.04
Louie	1.169	1.142	1.04	0.915	0.869	0.884	1.039	1.044	0.78	1.002	0.94	0.893	0.771	1.056	1.042	0.896	0.944	1.001	0.978	1.15	1.237	1.109	0.976	0.938	0.956	0.904	0.643	0.634	0.724	0.946	0.923	0.77	0.77	0.867	1.007	1.094	1.111	1.096	1.114	1.093	0.994	0.859	0.908	1.006	0.699	0.631	0.675	0.983	1.062
Louie	1.271	1.048	0.934	0.856	0.811	0.883	1.168	1.081	0.792	0.979	0.994	0.945	0.816	1.014	1.041	0.854	0.916	1.002	0.982	1.263	1.296	1.061	0.985	0.987	0.987	0.932	0.646	0.675	0.777	0.994	0.942	0.784	0.822	0.884	1.003	1.057	1.101	1.071	1.067	1.086	1.037	0.85	0.973	1.065	0.762	0.629	0.656	1.013	1.07
Louie	1.373	0.818	0.89	0.816	0.773	0.91	1.284	1.119	0.803	0.95	1.036	0.979	0.89	0.945	1.026	0.843	0.895	0.998	0.989	1.342	1.334	1.019	0.995	1.019	1.008	0.959	0.663	0.709	0.853	1.039	0.943	0.808	0.874	0.893	0.988	1.014	1.089	1.027	0.998	1.066	1.077	0.869	1.027	1.103	0.825	0.637	0.651	1.035	1.059
Louie	1.475	0.848	0.881	0.791	0.755	0.96	1.374	1.159	0.815	0.908	1.057	0.998	0.974	0.865	1.001	0.857	0.89	0.991	0.996	1.37	1.357	0.988	1.005	1.038	1.009	0.968	0.692	0.744	0.937	1.082	0.932	0.834	0.913	0.905	0.964	0.966	1.087	0.977	0.911	1.035	1.102	0.906	1.071	1.114	0.877	0.657	0.662	1.039	1.033
Louie	1.576	1.106	0.91	0.778	0.76	1.023	1.432	1.203	0.828	0.857	1.045	1.008	1.043	0.799	0.97	0.885	0.904	0.985	0.999	1.349	1.362	0.976	1.013	1.047	0.986	0.956	0.736	0.788	1.006	1.122	0.917	0.854	0.938	0.926	0.939	0.921	1.093	0.933	0.816	0.995	1.104	0.949	1.099	1.099	0.91	0.685	0.69	1.021	0.997
Louie	1.678	0.916	0.889	0.775	0.778	1.085	1.466	1.245	0.835	0.811	0.997	1.014	1.083	0.767	0.938	0.913	0.939	0.981	0.992	1.3	1.332	0.987	1.021	1.042	0.942	0.922	0.793	0.834	1.056	1.147	0.905	0.863	0.953	0.96	0.916	0.888	1.101	0.902	0.727	0.949	1.087	0.994	1.109	1.062	0.926	0.715	0.729	0.982	0.957
Louie	1.78	1.016	0.911	0.778	0.812	1.135	1.48	1.282	0.841	0.773	0.93	1.017	1.092	0.776	0.915	0.932	0.993	0.979	0.975	1.243	1.264	1.012	1.027	1.013	0.896	0.875	0.853	0.885	1.083	1.144	0.903	0.864	0.961	1.012	0.9	0.865	1.101	0.881	0.661	0.898	1.057	1.033	1.103	1.019	0.928	0.743	0.772	0.93	0.919
Louie	1.881	0.975	0.869	0.785	0.861	1.162	1.483	1.305	0.846	0.746	0.87	1.016	1.078	0.826	0.906	0.937	1.053	0.984	0.953	1.189	1.173	1.025	1.031	0.97	0.85	0.834	0.899	0.939	1.096	1.104	0.911	0.866	0.965	1.075	0.896	0.85	1.085	0.866	0.624	0.852	1.025	1.066	1.09	0.982	0.922	0.769	0.809	0.877	0.89
Louie	1.983	1.016	0.958	0.807	0.923	1.165	1.476	1.307	0.852	0.736	0.83	1.018	1.054	0.899	0.917	0.931	1.108	1.002	0.934	1.142	1.073	1.009	1.024	0.922	0.819	0.807	0.937	0.991	1.096	1.032	0.928	0.875	0.971	1.141	0.909	0.839	1.051	0.854	0.617	0.811	0.999	1.089	1.082	0.961	0.908	0.795	0.835	0.833	0.875
Louie	2.085	1.203	1.071	0.85	0.987	1.15	1.461	1.286	0.857	0.747	0.812	1.033	1.031	0.978	0.95	0.92	1.143	1.034	0.928	1.105	0.973	0.966	0.994	0.882	0.817	0.799	0.966	1.039	1.087	0.945	0.949	0.899	0.981	1.196	0.937	0.83	1.005	0.838	0.637	0.784	0.984	1.108	1.086	0.955	0.894	0.818	0.848	0.808	0.879
Louie	2.186	0.987	1.07	0.912	1.048	1.122	1.432	1.247	0.86	0.781	0.811	1.059	1.018	1.051	0.995	0.912	1.154	1.074	0.943	1.077	0.884	0.904	0.941	0.871	0.827	0.826	0.983	1.081	1.078	0.859	0.972	0.937	0.999	1.223	0.981	0.824	0.955	0.818	0.674	0.777	0.972	1.131	1.099	0.956	0.888	0.835	0.853	0.805	0.896
Louie	2.288	0.876	1.104	0.989	1.101	1.081	1.386	1.199	0.862	0.826	0.829	1.08	1.021	1.116	1.044	0.912	1.14	1.119	0.974	1.054	0.819	0.838	0.877	0.887	0.84	0.886	0.999	1.116	1.071	0.796	0.999	0.984	1.022	1.216	1.034	0.823	0.91	0.795	0.719	0.791	0.961	1.16	1.112	0.957	0.886	0.846	0.852	0.821	0.922
Louie	2.39	0.816	1.128	1.075	1.14	1.026	1.327	1.15	0.869	0.876	0.854	1.086	1.045	1.17	1.087	0.92	1.106	1.162	1.009	1.03	0.787	0.786	0.816	0.924	0.854	0.969	1.016	1.142	1.074	0.774	1.029	1.035	1.046	1.188	1.083	0.83	0.874	0.777	0.763	0.823	0.955	1.178	1.121	0.948	0.884	0.849	0.853	0.849	0.944
Louie	2.492	0.768	1.092	1.149	1.169	0.957	1.26	1.117	0.87	0.932	0.877	1.071	1.084	1.21	1.117	0.929	1.068	1.191	1.038	1	0.788	0.77	0.772	0.977	0.871	1.051	1.044	1.159	1.094	0.797	1.067	1.092	1.069	1.157	1.123	0.844	0.851	0.771	0.801	0.867	0.953	1.178	1.121	0.928	0.881	0.85	0.858	0.881	0.959
Louie	2.593	0.854	1.11	1.194	1.184	0.88	1.196	1.107	0.87	0.983	0.897	1.033	1.129	1.23	1.131	0.933	1.038	1.198	1.052	0.964	0.82	0.793	0.767	1.025	0.892	1.116	1.083	1.174	1.124	0.862	1.118	1.157	1.092	1.142	1.151	0.856	0.842	0.782	0.836	0.916	0.95	1.157	1.101	0.903	0.878	0.844	0.863	0.912	0.964
Louie	2.695	1.321	1.209	1.195	1.184	0.807	1.141	1.12	0.867	1.024	0.915	0.978	1.167	1.225	1.128	0.927	1.024	1.18	1.045	0.926	0.878	0.845	0.814	1.056	0.91	1.152	1.12	1.191	1.161	0.953	1.181	1.23	1.115	1.158	1.158	0.861	0.85	0.809	0.877	0.96	0.944	1.121	1.061	0.881	0.874	0.834	0.869	0.934	0.962
Louie	2.797	1.264	1.167	1.156	1.159	0.753	1.107	1.139	0.873	1.042	0.935	0.923	1.178	1.2	1.105	0.911	1.028	1.143	1.018	0.892	0.951	0.911	0.902	1.065	0.927	1.145	1.158	1.2	1.202	1.05	1.248	1.301	1.151	1.197	1.148	0.855	0.873	0.851	0.923	0.992	0.931	1.079	1.009	0.87	0.873	0.82	0.876	0.946	0.962
Louie	2.898	1.351	1.14	1.091	1.1	0.733	1.094	1.155	0.879	1.043	0.946	0.884	1.152	1.167	1.059	0.893	1.041	1.1	0.983	0.87	1.021	0.976	1.01	1.069	0.919	1.113	1.186	1.189	1.246	1.139	1.293	1.365	1.202	1.237	1.129	0.843	0.902	0.907	0.971	1.008	0.91	1.031	0.966	0.874	0.876	0.805	0.888	0.948	0.967
Louie	3	1.226	1.065	1.02	1.012	0.753	1.093	1.168	0.879	1.037	0.939	0.862	1.095	1.129	0.996	0.88	1.055	1.06	0.954	0.866	1.07	1.027	1.12	1.08	0.871	1.083	1.198	1.149	1.285	1.214	1.294	1.414	1.265	1.264	1.102	0.827	0.931	0.975	1.012	0.998	0.887	0.979	0.945	0.893	0.885	0.793	0.903	0.948	0.981
Mushroom	-3	1.232	1.224	0.907	1.003	1.293	1.019	0.735	1.091	0.98	1.277	1.548	1.47	0.989	0.884	0.956	0.857	0.876	1.13	1.203	1.564	1.311	1.355	1.245	1.001	1.032	0.965	1.214	1.036	0.897	0.963	0.931	0.91	0.951	0.973	1.17	1.24	1.111	0.863	1	1.176	1.461	1.395	1.255	1.214	1.031	1.084	1.146	0.918
Mushroom	-2.898	1.235	1.279	0.895	1.003	1.233	0.933	0.702	1.025	0.992	1.22	1.467	1.438	1.033	0.897	0.913	0.893	0.899	1.033	1.157	1.556	1.303	1.335	1.149	0.927	0.99	0.952	1.132	0.987	0.847	0.969	0.891	0.869	0.938	0.974	1.101	1.139	1.055	0.814	0.958	1.15	1.373	1.319	1.184	1.209	1.122	1.128	1.136	0.926
Mushroom	-2.797	1.154	1.245	0.909	0.996	1.156	0.841	0.69	0.956	0.996	1.141	1.335	1.371	1.073	0.912	0.882	0.92	0.922	0.932	1.111	1.55	1.314	1.304	1.045	0.866	0.975	0.956	1.068	0.97	0.809	0.975	0.866	0.837	0.922	0.968	1.019	1.027	1	0.799	0.954	1.144	1.261	1.246	1.116	1.203	1.206	1.18	1.106	0.925
Mushroom	-2.695	1.184	1.246	0.947	0.987	1.08	0.762	0.683	0.891	0.981	1.062	1.162	1.284	1.1	0.933	0.87	0.936	0.944	0.85	1.081	1.529	1.331	1.264	0.943	0.821	0.977	0.969	1.018	0.975	0.798	0.978	0.853	0.819	0.91	0.946	0.942	0.917	0.94	0.82	0.996	1.151	1.13	1.187	1.065	1.191	1.257	1.219	1.071	0.914
Mushroom	-2.593	1.274	1.285	1	0.987	1.015	0.711	0.67	0.834	0.948	0.994	0.983	1.188	1.114	0.963	0.878	0.939	0.966	0.811	1.071	1.477	1.338	1.207	0.857	0.79	0.991	0.975	0.971	0.993	0.825	0.975	0.849	0.81	0.906	0.908	0.874	0.822	0.876	0.871	1.069	1.155	1.001	1.146	1.036	1.164	1.256	1.23	1.045	0.899
Mushroom	-2.492	1.26	1.282	1.054	0.992	0.971	0.694	0.645	0.793	0.901	0.931	0.836	1.095	1.119	1.001	0.903	0.928	0.996	0.831	1.073	1.395	1.311	1.136	0.797	0.768	1.01	0.969	0.919	1.023	0.884	0.965	0.858	0.803	0.914	0.863	0.827	0.748	0.816	0.934	1.159	1.14	0.898	1.118	1.03	1.121	1.196	1.211	1.029	0.892
Mushroom	-2.39	1.355	1.266	1.101	0.992	0.954	0.702	0.614	0.768	0.849	0.874	0.74	1.021	1.119	1.046	0.936	0.905	1.042	0.902	1.077	1.283	1.238	1.058	0.765	0.759	1.022	0.954	0.865	1.058	0.954	0.951	0.879	0.791	0.93	0.825	0.8	0.699	0.767	0.993	1.245	1.11	0.827	1.096	1.041	1.069	1.086	1.165	1.019	0.901
Mushroom	-2.288	0.99	1.195	1.136	0.983	0.961	0.722	0.592	0.76	0.798	0.833	0.699	0.967	1.118	1.094	0.972	0.878	1.106	1	1.081	1.143	1.134	0.977	0.757	0.758	1.028	0.929	0.818	1.094	1.015	0.938	0.908	0.772	0.947	0.804	0.792	0.677	0.73	1.037	1.3	1.075	0.781	1.083	1.064	1.006	0.956	1.093	1.018	0.928
Mushroom	-2.186	0.911	1.142	1.155	0.963	0.98	0.751	0.595	0.765	0.753	0.816	0.703	0.931	1.12	1.143	0.999	0.857	1.176	1.099	1.073	0.991	1.023	0.895	0.768	0.771	1.022	0.907	0.787	1.119	1.051	0.926	0.931	0.748	0.959	0.805	0.799	0.68	0.703	1.065	1.31	1.04	0.759	1.082	1.09	0.934	0.834	1.002	1.026	0.956
Mushroom	-2.085	1.098	1.132	1.142	0.946	1	0.787	0.632	0.789	0.714	0.824	0.733	0.902	1.119	1.185	1.02	0.852	1.232	1.186	1.043	0.858	0.921	0.817	0.784	0.805	1.004	0.895	0.783	1.118	1.053	0.921	0.938	0.726	0.96	0.828	0.817	0.699	0.691	1.064	1.272	1.012	0.766	1.087	1.118	0.857	0.738	0.904	1.03	0.984
Mushroom	-1.983	0.826	1.034	1.095	0.938	1.023	0.825	0.706	0.824	0.687	0.851	0.779	0.869	1.111	1.211	1.041	0.863	1.258	1.246	0.992	0.765	0.835	0.749	0.807	0.85	0.973	0.901	0.807	1.093	1.023	0.921	0.924	0.716	0.942	0.866	0.844	0.723	0.693	1.031	1.196	0.987	0.8	1.09	1.148	0.782	0.676	0.818	1.018	1.008
Mushroom	-1.881	0.843	0.97	1.026	0.948	1.033	0.874	0.804	0.86	0.676	0.896	0.827	0.83	1.088	1.214	1.071	0.886	1.249	1.266	0.94	0.709	0.773	0.697	0.84	0.889	0.943	0.923	0.858	1.052	0.972	0.924	0.896	0.722	0.906	0.911	0.873	0.746	0.705	0.965	1.103	0.958	0.85	1.088	1.174	0.722	0.647	0.755	0.982	1.027
Mushroom	-1.78	1.049	0.947	0.953	0.977	1.031	0.925	0.917	0.889	0.678	0.958	0.866	0.788	1.051	1.193	1.109	0.919	1.211	1.234	0.911	0.683	0.732	0.663	0.874	0.924	0.92	0.954	0.93	1.007	0.914	0.924	0.872	0.741	0.866	0.945	0.907	0.76	0.722	0.874	1.016	0.927	0.897	1.081	1.187	0.688	0.645	0.714	0.925	1.04
Mushroom	-1.678	0.869	0.855	0.89	1.017	1.021	0.969	1.029	0.907	0.692	1.025	0.896	0.747	1.008	1.152	1.15	0.96	1.148	1.161	0.909	0.679	0.702	0.648	0.905	0.96	0.902	0.986	1.01	0.967	0.869	0.919	0.868	0.769	0.829	0.956	0.944	0.77	0.736	0.777	0.942	0.902	0.921	1.075	1.181	0.683	0.662	0.696	0.86	1.036
Mushroom	-1.576	0.949	0.771	0.843	1.066	1.007	0.995	1.125	0.918	0.724	1.075	0.925	0.722	0.964	1.1	1.187	1.001	1.072	1.07	0.916	0.691	0.676	0.65	0.926	0.987	0.904	1.002	1.081	0.943	0.845	0.903	0.894	0.8	0.801	0.944	0.979	0.785	0.739	0.695	0.888	0.88	0.917	1.075	1.151	0.706	0.684	0.7	0.8	1.011
Mushroom	-1.475	1.398	0.838	0.825	1.111	0.992	0.998	1.197	0.928	0.775	1.101	0.957	0.728	0.928	1.048	1.214	1.032	0.998	0.982	0.909	0.707	0.657	0.668	0.942	0.999	0.928	0.996	1.127	0.94	0.836	0.879	0.952	0.836	0.777	0.915	1	0.816	0.735	0.637	0.852	0.861	0.891	1.077	1.101	0.742	0.708	0.722	0.752	0.97
Mushroom	-1.373	1.321	0.826	0.838	1.134	0.988	0.977	1.243	0.942	0.845	1.109	0.987	0.775	0.908	1.004	1.225	1.045	0.937	0.908	0.881	0.711	0.65	0.705	0.958	1.007	0.965	0.976	1.133	0.953	0.831	0.853	1.033	0.877	0.752	0.881	1.003	0.863	0.732	0.605	0.83	0.847	0.857	1.085	1.04	0.768	0.733	0.756	0.722	0.925
Mushroom	-1.271	1.084	0.81	0.883	1.122	0.996	0.943	1.259	0.978	0.927	1.106	1.022	0.857	0.907	0.974	1.221	1.039	0.895	0.847	0.835	0.697	0.656	0.769	0.979	1.03	0.998	0.954	1.099	0.969	0.825	0.831	1.123	0.919	0.732	0.856	0.982	0.918	0.74	0.597	0.824	0.828	0.842	1.094	0.98	0.774	0.756	0.798	0.712	0.889
Mushroom	-1.169	0.786	0.769	0.951	1.078	1.018	0.913	1.254	1.04	1.009	1.104	1.068	0.957	0.927	0.959	1.203	1.015	0.87	0.793	0.784	0.67	0.685	0.852	1.011	1.069	1.042	0.933	1.033	0.973	0.819	0.821	1.202	0.959	0.727	0.842	0.941	0.965	0.767	0.61	0.83	0.804	0.863	1.104	0.939	0.758	0.773	0.841	0.72	0.873
Mushroom	-1.068	0.903	0.859	1.028	1.017	1.053	0.905	1.251	1.117	1.084	1.115	1.116	1.058	0.964	0.955	1.175	0.978	0.855	0.745	0.742	0.644	0.739	0.939	1.063	1.121	1.094	0.919	0.96	0.948	0.821	0.834	1.249	0.991	0.744	0.833	0.891	0.995	0.812	0.636	0.843	0.788	0.913	1.119	0.925	0.733	0.78	0.878	0.74	0.892
Mushroom	-0.966	0.823	0.925	1.101	0.961	1.103	0.935	1.257	1.192	1.147	1.136	1.169	1.142	1.015	0.958	1.138	0.93	0.841	0.707	0.719	0.641	0.811	1.017	1.131	1.189	1.132	0.924	0.891	0.901	0.834	0.88	1.253	1.011	0.781	0.827	0.844	1.001	0.864	0.676	0.862	0.786	0.979	1.143	0.941	0.715	0.78	0.899	0.771	0.945
Mushroom	-0.864	0.805	0.945	1.159	0.932	1.157	1.014	1.281	1.241	1.188	1.162	1.219	1.203	1.067	0.962	1.095	0.883	0.816	0.688	0.725	0.679	0.88	1.091	1.189	1.266	1.148	0.949	0.839	0.843	0.872	0.962	1.207	1.015	0.831	0.824	0.799	1.001	0.902	0.729	0.876	0.804	1.047	1.174	0.98	0.717	0.788	0.894	0.805	1.027
Mushroom	-0.763	0.967	1.028	1.197	0.943	1.214	1.135	1.317	1.253	1.193	1.189	1.257	1.239	1.11	0.965	1.048	0.846	0.774	0.689	0.766	0.763	0.946	1.156	1.218	1.338	1.143	0.991	0.818	0.795	0.941	1.068	1.133	0.999	0.881	0.838	0.773	1.006	0.919	0.789	0.889	0.844	1.113	1.21	1.016	0.759	0.811	0.873	0.836	1.119
Mushroom	-0.661	0.893	1.037	1.209	0.987	1.275	1.278	1.356	1.23	1.165	1.195	1.281	1.256	1.128	0.966	0.996	0.828	0.722	0.711	0.841	0.891	1.022	1.196	1.227	1.385	1.134	1.036	0.843	0.778	1.049	1.187	1.054	0.976	0.923	0.882	0.776	1.034	0.925	0.856	0.913	0.894	1.179	1.246	1.035	0.845	0.857	0.855	0.853	1.21
Mushroom	-0.559	0.773	1.014	1.194	1.058	1.323	1.422	1.387	1.17	1.126	1.17	1.282	1.262	1.119	0.962	0.943	0.83	0.674	0.752	0.947	1.058	1.108	1.223	1.221	1.397	1.139	1.084	0.904	0.81	1.186	1.309	0.986	0.966	0.955	0.971	0.819	1.096	0.941	0.927	0.95	0.951	1.245	1.273	1.037	0.963	0.934	0.857	0.859	1.286
Mushroom	-0.458	0.773	0.983	1.161	1.134	1.345	1.546	1.401	1.087	1.098	1.115	1.25	1.256	1.088	0.944	0.894	0.853	0.645	0.813	1.075	1.248	1.206	1.249	1.202	1.389	1.157	1.128	0.99	0.896	1.337	1.423	0.952	0.974	0.993	1.096	0.91	1.194	0.986	0.998	0.993	1.022	1.307	1.283	1.03	1.093	1.044	0.888	0.865	1.322
Mushroom	-0.356	0.974	1.052	1.123	1.202	1.327	1.623	1.403	0.999	1.084	1.04	1.186	1.237	1.043	0.908	0.855	0.891	0.65	0.894	1.216	1.435	1.317	1.266	1.192	1.361	1.194	1.169	1.075	1.026	1.472	1.522	0.964	0.998	1.05	1.244	1.043	1.314	1.07	1.065	1.039	1.103	1.358	1.276	1.028	1.215	1.178	0.942	0.886	1.314
Mushroom	-0.254	0.974	0.982	1.086	1.256	1.271	1.64	1.388	0.932	1.079	0.964	1.099	1.2	0.995	0.855	0.827	0.935	0.699	0.993	1.357	1.596	1.427	1.271	1.194	1.328	1.232	1.202	1.144	1.161	1.573	1.591	1.019	1.032	1.124	1.396	1.198	1.433	1.185	1.122	1.083	1.189	1.392	1.251	1.04	1.313	1.319	1.008	0.924	1.272
Mushroom	-0.153	1.219	1.011	1.068	1.288	1.187	1.602	1.35	0.9	1.081	0.9	0.997	1.142	0.951	0.794	0.814	0.978	0.794	1.1	1.482	1.71	1.508	1.262	1.2	1.294	1.256	1.229	1.186	1.264	1.628	1.621	1.094	1.07	1.204	1.516	1.349	1.528	1.302	1.17	1.116	1.266	1.402	1.209	1.071	1.384	1.436	1.077	0.977	1.211
Mushroom	-0.051	1.123	1.008	1.084	1.292	1.098	1.514	1.292	0.898	1.084	0.861	0.89	1.066	0.924	0.734	0.815	1.015	0.921	1.202	1.569	1.766	1.535	1.23	1.206	1.252	1.257	1.24	1.204	1.308	1.621	1.614	1.155	1.104	1.267	1.578	1.469	1.574	1.391	1.201	1.131	1.322	1.382	1.156	1.121	1.43	1.501	1.143	1.034	1.139
Mushroom	0.051	1.361	1.049	1.127	1.277	1.023	1.391	1.219	0.919	1.076	0.848	0.795	0.977	0.918	0.693	0.829	1.044	1.055	1.29	1.594	1.759	1.501	1.162	1.201	1.198	1.221	1.23	1.197	1.285	1.55	1.576	1.178	1.129	1.285	1.571	1.54	1.554	1.433	1.208	1.125	1.339	1.329	1.094	1.18	1.452	1.5	1.2	1.083	1.068
Mushroom	0.153	1.218	1.091	1.189	1.25	0.978	1.256	1.135	0.939	1.055	0.849	0.728	0.888	0.937	0.684	0.85	1.067	1.169	1.36	1.537	1.693	1.405	1.069	1.162	1.123	1.153	1.197	1.165	1.2	1.426	1.511	1.153	1.143	1.251	1.495	1.561	1.463	1.421	1.187	1.098	1.309	1.24	1.028	1.237	1.447	1.441	1.234	1.125	0.999
Mushroom	0.254	0.92	1.046	1.243	1.22	0.967	1.128	1.046	0.942	1.026	0.856	0.695	0.815	0.974	0.715	0.877	1.083	1.241	1.403	1.402	1.572	1.268	0.959	1.086	1.019	1.075	1.13	1.116	1.073	1.276	1.414	1.096	1.148	1.173	1.376	1.531	1.327	1.363	1.139	1.049	1.238	1.117	0.966	1.276	1.401	1.346	1.238	1.159	0.932
Mushroom	0.356	0.838	1.022	1.273	1.192	0.977	1.028	0.955	0.931	0.98	0.872	0.696	0.77	1.016	0.789	0.905	1.096	1.26	1.414	1.219	1.399	1.126	0.841	0.988	0.9	0.989	1.043	1.048	0.935	1.123	1.295	1.027	1.146	1.081	1.247	1.457	1.175	1.288	1.074	0.973	1.146	0.969	0.913	1.28	1.312	1.243	1.214	1.183	0.868
Mushroom	0.458	1.185	1.102	1.264	1.171	0.977	0.963	0.874	0.909	0.932	0.889	0.738	0.753	1.048	0.892	0.936	1.106	1.234	1.387	1.027	1.199	0.993	0.747	0.881	0.792	0.902	0.95	0.961	0.825	0.987	1.163	0.975	1.141	1.013	1.139	1.365	1.038	1.221	1.011	0.877	1.059	0.82	0.864	1.243	1.189	1.147	1.178	1.189	0.819
Mushroom	0.559	0.81	1.078	1.216	1.152	0.948	0.931	0.814	0.882	0.91	0.906	0.812	0.759	1.059	1.001	0.975	1.111	1.181	1.325	0.859	1.006	0.888	0.687	0.791	0.715	0.827	0.861	0.866	0.756	0.885	1.027	0.955	1.145	0.992	1.072	1.286	0.945	1.168	0.971	0.784	0.996	0.7	0.812	1.174	1.053	1.065	1.143	1.174	0.804
Mushroom	0.661	0.713	1.004	1.139	1.13	0.881	0.925	0.776	0.866	0.928	0.927	0.905	0.778	1.044	1.099	1.023	1.113	1.115	1.24	0.742	0.846	0.815	0.669	0.734	0.673	0.773	0.784	0.778	0.735	0.825	0.906	0.967	1.174	1.02	1.057	1.236	0.919	1.132	0.961	0.723	0.963	0.634	0.759	1.081	0.929	0.998	1.114	1.143	0.828
Mushroom	0.763	0.993	0.996	1.054	1.098	0.79	0.924	0.765	0.869	0.977	0.956	1.005	0.802	1.009	1.17	1.073	1.116	1.051	1.148	0.689	0.73	0.778	0.681	0.722	0.659	0.744	0.714	0.716	0.746	0.806	0.817	0.992	1.234	1.089	1.087	1.215	0.955	1.119	0.978	0.713	0.963	0.628	0.714	0.98	0.836	0.948	1.089	1.115	0.884
Mushroom	0.864	1.268	1.061	0.98	1.048	0.7	0.915	0.777	0.887	1.041	0.992	1.102	0.825	0.965	1.211	1.119	1.119	0.999	1.065	0.691	0.662	0.774	0.708	0.748	0.668	0.727	0.661	0.674	0.78	0.816	0.774	1.017	1.316	1.175	1.148	1.214	1.031	1.127	1.009	0.763	0.989	0.674	0.683	0.892	0.779	0.913	1.073	1.095	0.954
Mushroom	0.966	1.175	0.993	0.921	0.98	0.637	0.896	0.797	0.913	1.098	1.037	1.182	0.845	0.922	1.227	1.151	1.122	0.968	0.994	0.733	0.64	0.786	0.743	0.795	0.692	0.71	0.622	0.653	0.823	0.839	0.778	1.032	1.4	1.251	1.213	1.225	1.109	1.149	1.048	0.86	1.03	0.759	0.662	0.834	0.755	0.896	1.076	1.081	1.025
Mushroom	1.068	1.137	0.97	0.872	0.908	0.62	0.873	0.812	0.936	1.135	1.086	1.231	0.864	0.896	1.226	1.162	1.123	0.961	0.93	0.792	0.655	0.804	0.785	0.844	0.728	0.691	0.593	0.651	0.868	0.858	0.821	1.038	1.469	1.3	1.248	1.236	1.166	1.172	1.09	0.978	1.074	0.86	0.652	0.815	0.759	0.897	1.096	1.071	1.087
Mushroom	1.169	0.709	0.941	0.833	0.84	0.655	0.853	0.823	0.952	1.143	1.126	1.248	0.887	0.889	1.217	1.154	1.119	0.978	0.866	0.86	0.685	0.822	0.839	0.885	0.776	0.684	0.584	0.662	0.908	0.872	0.883	1.04	1.507	1.316	1.234	1.234	1.188	1.192	1.135	1.093	1.105	0.952	0.662	0.826	0.779	0.92	1.129	1.06	1.128
Mushroom	1.271	0.9	0.935	0.795	0.786	0.732	0.857	0.824	0.971	1.114	1.149	1.245	0.916	0.9	1.204	1.127	1.109	1.01	0.808	0.924	0.715	0.839	0.913	0.918	0.83	0.714	0.596	0.681	0.942	0.88	0.939	1.042	1.502	1.299	1.171	1.207	1.175	1.203	1.19	1.185	1.11	1.019	0.698	0.852	0.809	0.962	1.161	1.053	1.138
Mushroom	1.373	0.935	0.922	0.762	0.759	0.834	0.88	0.828	0.996	1.066	1.143	1.241	0.95	0.922	1.189	1.081	1.095	1.04	0.772	0.979	0.733	0.862	1.001	0.95	0.895	0.785	0.636	0.704	0.963	0.886	0.973	1.045	1.453	1.26	1.07	1.148	1.135	1.197	1.259	1.236	1.086	1.056	0.758	0.87	0.846	1.008	1.178	1.051	1.111
Mushroom	1.475	1.008	0.879	0.736	0.764	0.934	0.924	0.846	1.025	1.024	1.114	1.24	0.989	0.945	1.174	1.017	1.078	1.059	0.767	1.023	0.751	0.888	1.092	0.997	0.97	0.899	0.696	0.729	0.965	0.891	0.973	1.047	1.357	1.215	0.956	1.062	1.082	1.181	1.33	1.245	1.045	1.063	0.831	0.868	0.887	1.037	1.169	1.052	1.046
Mushroom	1.576	0.815	0.801	0.716	0.806	1.013	0.971	0.894	1.056	0.998	1.086	1.229	1.043	0.954	1.163	0.941	1.057	1.065	0.795	1.056	0.778	0.916	1.182	1.064	1.038	1.04	0.778	0.751	0.957	0.893	0.943	1.035	1.236	1.17	0.857	0.959	1.035	1.154	1.389	1.223	0.993	1.056	0.894	0.85	0.926	1.032	1.135	1.051	0.963
Mushroom	1.678	1.156	0.831	0.708	0.871	1.06	1.01	0.972	1.075	1.003	1.075	1.2	1.111	0.948	1.147	0.865	1.031	1.058	0.854	1.074	0.821	0.955	1.268	1.139	1.094	1.177	0.87	0.777	0.947	0.895	0.892	1.004	1.112	1.124	0.793	0.867	1	1.12	1.421	1.189	0.945	1.049	0.936	0.821	0.961	0.995	1.081	1.053	0.88
Mushroom	1.78	1.261	0.845	0.719	0.94	1.071	1.035	1.062	1.081	1.04	1.076	1.158	1.182	0.935	1.122	0.804	0.996	1.04	0.934	1.073	0.878	1.009	1.333	1.21	1.131	1.275	0.968	0.812	0.95	0.898	0.836	0.955	1.003	1.079	0.773	0.806	0.974	1.088	1.423	1.154	0.906	1.053	0.953	0.787	0.998	0.935	1.017	1.064	0.812
Mushroom	1.881	1.034	0.837	0.753	0.991	1.051	1.047	1.139	1.082	1.089	1.086	1.107	1.234	0.933	1.085	0.77	0.95	1.021	1.019	1.055	0.935	1.079	1.366	1.255	1.144	1.301	1.071	0.862	0.975	0.901	0.793	0.902	0.919	1.041	0.793	0.786	0.953	1.063	1.397	1.121	0.88	1.071	0.945	0.759	1.039	0.881	0.954	1.078	0.777
Mushroom	1.983	0.816	0.839	0.807	1.009	1.01	1.044	1.184	1.082	1.128	1.098	1.055	1.253	0.95	1.036	0.77	0.897	1.009	1.091	1.03	0.982	1.152	1.359	1.25	1.14	1.242	1.172	0.932	1.021	0.908	0.771	0.86	0.863	1.02	0.837	0.796	0.937	1.04	1.357	1.091	0.868	1.093	0.92	0.749	1.079	0.856	0.906	1.087	0.788
Mushroom	2.085	0.74	0.868	0.869	0.992	0.96	1.028	1.195	1.078	1.146	1.099	1.001	1.238	0.977	0.988	0.8	0.849	1.008	1.134	1.015	1.006	1.208	1.308	1.193	1.107	1.135	1.244	1.027	1.08	0.925	0.764	0.85	0.832	1.01	0.884	0.825	0.928	1.014	1.312	1.072	0.863	1.102	0.89	0.753	1.118	0.873	0.882	1.08	0.838
Mushroom	2.186	0.602	0.855	0.925	0.954	0.905	1.004	1.175	1.073	1.144	1.072	0.942	1.191	1	0.951	0.85	0.826	1.015	1.15	1.015	0.999	1.231	1.219	1.098	1.047	1.014	1.275	1.14	1.139	0.958	0.762	0.872	0.83	1.002	0.913	0.863	0.921	0.986	1.265	1.057	0.87	1.083	0.86	0.77	1.152	0.926	0.884	1.057	0.908
Mushroom	2.288	0.869	0.909	0.974	0.899	0.861	0.974	1.135	1.071	1.134	1.011	0.875	1.118	1.008	0.93	0.907	0.843	1.028	1.147	1.022	0.97	1.203	1.115	0.987	0.97	0.909	1.268	1.257	1.185	1	0.762	0.917	0.851	0.984	0.92	0.892	0.913	0.966	1.215	1.036	0.886	1.031	0.83	0.793	1.179	0.999	0.897	1.023	0.976
Mushroom	2.39	0.906	0.95	1.017	0.837	0.833	0.945	1.085	1.088	1.12	0.926	0.806	1.023	0.996	0.923	0.964	0.907	1.042	1.126	1.026	0.926	1.123	1.014	0.889	0.899	0.835	1.244	1.356	1.206	1.045	0.769	0.976	0.879	0.957	0.906	0.902	0.896	0.96	1.161	1.003	0.906	0.958	0.809	0.81	1.196	1.069	0.909	0.997	1.018
Mushroom	2.492	0.955	0.983	1.05	0.787	0.824	0.916	1.043	1.125	1.105	0.839	0.746	0.92	0.971	0.918	1.015	1.009	1.057	1.088	1.017	0.876	1.004	0.936	0.824	0.876	0.8	1.221	1.424	1.205	1.076	0.794	1.032	0.899	0.925	0.887	0.882	0.878	0.966	1.099	0.958	0.923	0.89	0.796	0.823	1.192	1.12	0.912	0.988	1.031
Mushroom	2.593	1.141	1.053	1.066	0.759	0.837	0.89	1.022	1.17	1.093	0.772	0.708	0.825	0.945	0.907	1.061	1.128	1.069	1.031	0.983	0.826	0.869	0.887	0.823	0.911	0.808	1.218	1.467	1.178	1.088	0.837	1.069	0.908	0.898	0.877	0.826	0.863	0.977	1.019	0.909	0.922	0.851	0.786	0.842	1.162	1.147	0.914	0.99	1.037
Mushroom	2.695	1.045	1.077	1.059	0.763	0.869	0.871	1.013	1.223	1.082	0.739	0.698	0.755	0.93	0.885	1.104	1.241	1.07	0.956	0.919	0.776	0.743	0.864	0.891	0.997	0.854	1.246	1.492	1.139	1.078	0.885	1.083	0.914	0.882	0.878	0.747	0.851	0.974	0.93	0.852	0.911	0.84	0.789	0.875	1.107	1.148	0.925	1	1.061
Mushroom	2.797	0.89	1.014	1.032	0.792	0.918	0.86	1.009	1.27	1.073	0.739	0.719	0.728	0.928	0.858	1.144	1.328	1.051	0.867	0.827	0.731	0.648	0.861	1.001	1.119	0.931	1.312	1.508	1.098	1.048	0.925	1.069	0.932	0.888	0.877	0.67	0.834	0.956	0.832	0.79	0.887	0.856	0.817	0.912	1.041	1.127	0.952	1.026	1.104
Mushroom	2.898	0.908	1.056	0.994	0.833	0.981	0.854	1.005	1.301	1.059	0.767	0.773	0.748	0.936	0.839	1.177	1.374	1.009	0.775	0.718	0.693	0.606	0.866	1.108	1.248	1.051	1.389	1.53	1.064	1.006	0.941	1.036	0.971	0.915	0.867	0.608	0.808	0.926	0.731	0.728	0.854	0.892	0.871	0.947	0.966	1.101	0.988	1.071	1.156
Mushroom	3	0.643	1.033	0.948	0.88	1.052	0.852	1	1.311	1.027	0.817	0.843	0.81	0.948	0.839	1.196	1.371	0.947	0.691	0.614	0.67	0.617	0.874	1.172	1.341	1.226	1.463	1.56	1.051	0.956	0.928	1.002	1.026	0.961	0.843	0.572	0.774	0.892	0.64	0.676	0.817	0.94	0.94	0.976	0.89	1.077	1.022	1.134	1.203
[truncated: 3 more columns]

## Sheet: Supplementary_Figure_5c_leftBot
mouse	time	pwr
Donald	-3	1.75254
Donald	-2.89831	1.60142
Donald	-2.79661	1.50028
Donald	-2.69492	1.46014
Donald	-2.59322	1.46891
Donald	-2.49153	1.49918
Donald	-2.38983	1.52416
Donald	-2.28814	1.5281
Donald	-2.18644	1.50515
Donald	-2.08475	1.45763
Donald	-1.98305	1.39157
Donald	-1.88136	1.31589
Donald	-1.77966	1.23894
Donald	-1.67797	1.16557
Donald	-1.57627	1.09678
Donald	-1.47458	1.03046
Donald	-1.37288	0.964364
Donald	-1.27119	0.898401
Donald	-1.16949	0.835533
Donald	-1.0678	0.778781
Donald	-0.966102	0.729398
Donald	-0.864407	0.690229
Donald	-0.762712	0.667786
Donald	-0.661017	0.669834
Donald	-0.559322	0.702022
Donald	-0.457627	0.762424
Donald	-0.355932	0.84029
Donald	-0.254237	0.917448
Donald	-0.152542	0.97451
Donald	-0.0508475	0.997315
Donald	0.0508475	0.979918
Donald	0.152542	0.925447
Donald	0.254237	0.84526
Donald	0.355932	0.757456
Donald	0.457627	0.682979
Donald	0.559322	0.638882
Donald	0.661017	0.632864
Donald	0.762712	0.660482
Donald	0.864407	0.706944
Donald	0.966102	0.75419
Donald	1.0678	0.787833
Donald	1.16949	0.801197
Donald	1.27119	0.793042
Donald	1.37288	0.768679
Donald	1.47458	0.737433
Donald	1.57627	0.710984
Donald	1.67797	0.698688
Donald	1.77966	0.705263
Donald	1.88136	0.733273
Donald	1.98305	0.783351
Donald	2.08475	0.855181
Donald	2.18644	0.94516
Donald	2.28814	1.04524
Donald	2.38983	1.14271
Donald	2.49153	1.21879
Donald	2.59322	1.25529
Donald	2.69492	1.24097
Donald	2.79661	1.17647
Donald	2.89831	1.07732
Donald	3	0.973656
Daisy	-3	0.956536
Daisy	-2.89831	0.897556
Daisy	-2.79661	0.865745
Daisy	-2.69492	0.853426
Daisy	-2.59322	0.858261
Daisy	-2.49153	0.880361
Daisy	-2.38983	0.917412
Daisy	-2.28814	0.963535
Daisy	-2.18644	1.0096
Daisy	-2.08475	1.04586
Daisy	-1.98305	1.06477
Daisy	-1.88136	1.06378
Daisy	-1.77966	1.0463
Daisy	-1.67797	1.01932
Daisy	-1.57627	0.990464
Daisy	-1.47458	0.966384
Daisy	-1.37288	0.950812
Daisy	-1.27119	0.944243
Daisy	-1.16949	0.943211
Daisy	-1.0678	0.943033
Daisy	-0.966102	0.938752
Daisy	-0.864407	0.927874
Daisy	-0.762712	0.914156
Daisy	-0.661017	0.909606
Daisy	-0.559322	0.929666
Daisy	-0.457627	0.98615
Daisy	-0.355932	1.0803
Daisy	-0.254237	1.19899
Daisy	-0.152542	1.31846
Daisy	-0.0508475	1.41322
Daisy	0.0508475	1.46301
Daisy	0.152542	1.4591
Daisy	0.254237	1.4062
Daisy	0.355932	1.3206
Daisy	0.457627	1.22557
Daisy	0.559322	1.14371
Daisy	0.661017	1.08894
Daisy	0.762712	1.06538
Daisy	0.864407	1.06746
Daisy	0.966102	1.08295
Daisy	1.0678	1.10051
Daisy	1.16949	1.11418
Daisy	1.27119	1.12031
Daisy	1.37288	1.11396
Daisy	1.47458	1.08939
Daisy	1.57627	1.04346
Daisy	1.67797	0.978391
Daisy	1.77966	0.90272
Daisy	1.88136	0.828588
Daisy	1.98305	0.766721
Daisy	2.08475	0.723528
Daisy	2.18644	0.701047
Daisy	2.28814	0.698355
Daisy	2.38983	0.712863
Daisy	2.49153	0.739778
Daisy	2.59322	0.773147
Daisy	2.69492	0.808817
Daisy	2.79661	0.845641
Daisy	2.89831	0.88591
Daisy	3	0.931986
Olaf	-3	1.13178
Olaf	-2.89831	1.02205
Olaf	-2.79661	0.916365
Olaf	-2.69492	0.822774
Olaf	-2.59322	0.74754
Olaf	-2.49153	0.694428
Olaf	-2.38983	0.665077
Olaf	-2.28814	0.658177
Olaf	-2.18644	0.669217
Olaf	-2.08475	0.690269
Olaf	-1.98305	0.713443
Olaf	-1.88136	0.733343
Olaf	-1.77966	0.747651
Olaf	-1.67797	0.756357
Olaf	-1.57627	0.761028
Olaf	-1.47458	0.762816
Olaf	-1.37288	0.761728
Olaf	-1.27119	0.757421
Olaf	-1.16949	0.748524
Olaf	-1.0678	0.733489
Olaf	-0.966102	0.71212
Olaf	-0.864407	0.6883
Olaf	-0.762712	0.670243
Olaf	-0.661017	0.673045
Olaf	-0.559322	0.714689
Olaf	-0.457627	0.807628
Olaf	-0.355932	0.950902
Olaf	-0.254237	1.12823
Olaf	-0.152542	1.31218
Olaf	-0.0508475	1.47059
Olaf	0.0508475	1.57554
Olaf	0.152542	1.61107
Olaf	0.254237	1.57713
Olaf	0.355932	1.48886
Olaf	0.457627	1.371
Olaf	0.559322	1.24962
Olaf	0.661017	1.14344
Olaf	0.762712	1.06066
Olaf	0.864407	1.00025
Olaf	0.966102	0.95596
Olaf	1.0678	0.922369
Olaf	1.16949	0.897261
Olaf	1.27119	0.882826
Olaf	1.37288	0.88034
Olaf	1.47458	0.890335
Olaf	1.57627	0.913834
Olaf	1.67797	0.951573
Olaf	1.77966	1.00267
Olaf	1.88136	1.06465
Olaf	1.98305	1.13398
Olaf	2.08475	1.20542
Olaf	2.18644	1.27159
Olaf	2.28814	1.32519
Olaf	2.38983	1.35915
Olaf	2.49153	1.36891
Olaf	2.59322	1.3536
Olaf	2.69492	1.31603
Olaf	2.79661	1.26262
Olaf	2.89831	1.2016
Olaf	3	1.14114
Huey	-3	1.24739
Huey	-2.89831	1.17391
Huey	-2.79661	1.10332
Huey	-2.69492	1.04339
Huey	-2.59322	0.998883
Huey	-2.49153	0.971354
Huey	-2.38983	0.959965
Huey	-2.28814	0.961571
Huey	-2.18644	0.97205
Huey	-2.08475	0.987787
Huey	-1.98305	1.00664
Huey	-1.88136	1.02786
Huey	-1.77966	1.05074
Huey	-1.67797	1.07392
Huey	-1.57627	1.09507
Huey	-1.47458	1.1109
Huey	-1.37288	1.11801
Huey	-1.27119	1.11381
Huey	-1.16949	1.09725
Huey	-1.0678	1.06963
Huey	-0.966102	1.03362
Huey	-0.864407	0.99296
Huey	-0.762712	0.954955
Huey	-0.661017	0.929884
Huey	-0.559322	0.927564
Huey	-0.457627	0.953176
Huey	-0.355932	1.00403
Huey	-0.254237	1.06996
Huey	-0.152542	1.13501
Huey	-0.0508475	1.18177
Huey	0.0508475	1.19668
Huey	0.152542	1.17402
Huey	0.254237	1.11748
Huey	0.355932	1.03927
Huey	0.457627	0.955689
Huey	0.559322	0.882051
Huey	0.661017	0.82855
Huey	0.762712	0.797842
Huey	0.864407	0.785616
Huey	0.966102	0.784178
Huey	1.0678	0.786751
Huey	1.16949	0.790086
Huey	1.27119	0.793959
Huey	1.37288	0.799234
Huey	1.47458	0.807038
Huey	1.57627	0.818036
Huey	1.67797	0.832385
Huey	1.77966	0.849936
Huey	1.88136	0.871086
Huey	1.98305	0.896928
Huey	2.08475	0.928347
Huey	2.18644	0.965484
Huey	2.28814	1.00786
Huey	2.38983	1.05335
Huey	2.49153	1.09782
Huey	2.59322	1.13572
Huey	2.69492	1.16139
Huey	2.79661	1.1709
Huey	2.89831	1.16354
Huey	3	1.14237
Louie	-3	0.928235
Louie	-2.89831	0.919438
Louie	-2.79661	0.903711
Louie	-2.69492	0.884368
Louie	-2.59322	0.865659
Louie	-2.49153	0.851639
Louie	-2.38983	0.845437
Louie	-2.28814	0.849023
Louie	-2.18644	0.86323
Louie	-2.08475	0.887725
Louie	-1.98305	0.921077
Louie	-1.88136	0.960296
Louie	-1.77966	1.001
Louie	-1.67797	1.03772
Louie	-1.57627	1.06522
Louie	-1.47458	1.0796
Louie	-1.37288	1.07915
Louie	-1.27119	1.06482
Louie	-1.16949	1.04008
Louie	-1.0678	1.00973
Louie	-0.966102	0.979256
Louie	-0.864407	0.954062
Louie	-0.762712	0.940038
Louie	-0.661017	0.943532
Louie	-0.559322	0.969248
Louie	-0.457627	1.01802
Louie	-0.355932	1.0858
Louie	-0.254237	1.16284
Louie	-0.152542	1.23531
Louie	-0.0508475	1.28774
Louie	0.0508475	1.30708
Louie	0.152542	1.28651
Louie	0.254237	1.22853
Louie	0.355932	1.14474
Louie	0.457627	1.05221
Louie	0.559322	0.968273
Louie	0.661017	0.905785
Louie	0.762712	0.870706
Louie	0.864407	0.862161
Louie	0.966102	0.873896
Louie	1.0678	0.897458
Louie	1.16949	0.9259
Louie	1.27119	0.954223
Louie	1.37288	0.978516
Louie	1.47458	0.996365
Louie	1.57627	1.00638
Louie	1.67797	1.0078
Louie	1.77966	1.00114
Louie	1.88136	0.988298
Louie	1.98305	0.97272
Louie	2.08475	0.958828
Louie	2.18644	0.950476
Louie	2.28814	0.950399
Louie	2.38983	0.960413
Louie	2.49153	0.980787
Louie	2.59322	1.00956
Louie	2.69492	1.04268
Louie	2.79661	1.07417
Louie	2.89831	1.0986
Louie	3	1.11241
Mushroom	-3	1.11489
Mushroom	-2.89831	1.07517
Mushroom	-2.79661	1.04422
Mushroom	-2.69492	1.02196
Mushroom	-2.59322	1.00656
Mushroom	-2.49153	0.995679
Mushroom	-2.38983	0.987106
Mushroom	-2.28814	0.978913
Mushroom	-2.18644	0.969281
Mushroom	-2.08475	0.957229
Mushroom	-1.98305	0.943026
Mushroom	-1.88136	0.928772
Mushroom	-1.77966	0.916925
Mushroom	-1.67797	0.908751
Mushroom	-1.57627	0.903926
Mushroom	-1.47458	0.901324
Mushroom	-1.37288	0.900119
Mushroom	-1.27119	0.900467
Mushroom	-1.16949	0.903713
Mushroom	-1.0678	0.911477
Mushroom	-0.966102	0.924771
Mushroom	-0.864407	0.943476
Mushroom	-0.762712	0.969288
Mushroom	-0.661017	1.00505
Mushroom	-0.559322	1.05323
Mushroom	-0.457627	1.11402
Mushroom	-0.355932	1.18345
Mushroom	-0.254237	1.25242
Mushroom	-0.152542	1.30842
Mushroom	-0.0508475	1.33865
Mushroom	0.0508475	1.3332
Mushroom	0.152542	1.28824
Mushroom	0.254237	1.20864
Mushroom	0.355932	1.10714
Mushroom	0.457627	1.00145
Mushroom	0.559322	0.908613
Mushroom	0.661017	0.84008
Mushroom	0.762712	0.79959
Mushroom	0.864407	0.784228
Mushroom	0.966102	0.787172
Mushroom	1.0678	0.801398
Mushroom	1.16949	0.822912
Mushroom	1.27119	0.850023
Mushroom	1.37288	0.881527
Mushroom	1.47458	0.916453
Mushroom	1.57627	0.952839
Mushroom	1.67797	0.988347
Mushroom	1.77966	1.02015
Mushroom	1.88136	1.04526
Mushroom	1.98305	1.06121
Mushroom	2.08475	1.06688
Mushroom	2.18644	1.06228
Mushroom	2.28814	1.04919
Mushroom	2.38983	1.0318
Mushroom	2.49153	1.01551
Mushroom	2.59322	1.00433
Mushroom	2.69492	0.999535
Mushroom	2.79661	0.999607
Mushroom	2.89831	1.00261
Mushroom	3	1.0075

## Sheet: Supplementary_Figure_5c_midTop
mouse	time	0.0 Hz	0.5 Hz	1.0 Hz	1.5 Hz	2.0 Hz	2.5 Hz	3.0 Hz	3.5 Hz	4.0 Hz	4.5 Hz	5.0 Hz	5.5 Hz	6.0 Hz	6.5 Hz	7.0 Hz	7.5 Hz	8.0 Hz	8.5 Hz	9.0 Hz	9.5 Hz	10.0 Hz	10.5 Hz	11.0 Hz	11.5 Hz	12.0 Hz	12.5 Hz	13.0 Hz	13.5 Hz	14.0 Hz	14.5 Hz	15.0 Hz	15.5 Hz	16.0 Hz	16.5 Hz	17.0 Hz	17.5 Hz	18.0 Hz	18.5 Hz	19.0 Hz	19.5 Hz	20.0 Hz	20.5 Hz	21.0 Hz	21.5 Hz	22.0 Hz	22.5 Hz	23.0 Hz	23.5 Hz
Donald	-3	1.028	0.3	0.443	0.583	0.298	0.5	0.414	0.949	1.094	0.814	0.622	1.253	1.573	1.177	0.705	0.557	0.183	0.367	0.478	0.406	0.232	0.239	0.123	0.183	0.128	0.616	1.06	0.91	0.366	0.076	0.161	0.035	0.203	0.39	0.399	0.206	0.41	0.378	0.27	0.483	0.691	0.717	0.767	1.024	0.336	1.179	0.78	1.292
Donald	-2.898	1.216	0.478	0.456	0.665	0.49	0.706	0.569	1.054	1.24	0.716	0.733	1.109	1.256	1.336	0.921	0.469	0.247	0.307	0.405	0.328	0.179	0.267	0.174	0.268	0.181	0.649	0.971	0.856	0.36	0.135	0.191	0.083	0.154	0.538	0.499	0.283	0.538	0.278	0.4	0.574	0.815	0.643	0.656	0.947	0.208	1.159	0.924	1.327
Donald	-2.797	0.258	0.209	0.451	0.733	0.712	0.928	0.739	1.144	1.387	0.555	0.837	0.886	0.967	1.52	1.155	0.397	0.303	0.239	0.314	0.268	0.127	0.282	0.249	0.361	0.23	0.684	0.775	0.781	0.385	0.211	0.249	0.18	0.128	0.73	0.688	0.481	0.682	0.207	0.568	0.747	0.845	0.52	0.577	0.961	0.248	1.163	1.086	1.317
Donald	-2.695	0.267	0.353	0.444	0.756	0.933	1.15	0.879	1.228	1.438	0.374	0.939	0.665	0.725	1.693	1.339	0.364	0.327	0.183	0.227	0.227	0.088	0.284	0.338	0.456	0.259	0.704	0.56	0.698	0.458	0.271	0.335	0.332	0.169	1.003	0.955	0.746	0.815	0.219	0.741	1.006	0.771	0.374	0.517	1.034	0.467	1.186	1.209	1.275
Donald	-2.593	0.872	0.288	0.426	0.738	1.105	1.351	0.957	1.269	1.362	0.232	1.04	0.53	0.548	1.814	1.443	0.367	0.318	0.145	0.164	0.204	0.067	0.268	0.443	0.529	0.268	0.69	0.415	0.644	0.567	0.297	0.43	0.54	0.314	1.389	1.275	0.997	0.931	0.321	0.905	1.311	0.632	0.235	0.462	1.125	0.799	1.238	1.235	1.211
Donald	-2.492	0.853	0.408	0.411	0.661	1.238	1.46	1.003	1.179	1.244	0.149	1.152	0.531	0.453	1.85	1.477	0.384	0.287	0.132	0.131	0.194	0.063	0.239	0.554	0.561	0.262	0.632	0.385	0.663	0.694	0.289	0.514	0.792	0.592	1.868	1.604	1.174	1.02	0.492	1.053	1.588	0.485	0.128	0.401	1.188	1.17	1.29	1.138	1.107
Donald	-2.39	0.432	0.404	0.388	0.553	1.314	1.446	1.017	0.975	1.101	0.155	1.278	0.671	0.434	1.796	1.448	0.402	0.245	0.149	0.129	0.189	0.064	0.221	0.633	0.559	0.234	0.545	0.463	0.771	0.829	0.255	0.56	1.068	0.997	2.351	1.896	1.255	1.048	0.704	1.187	1.737	0.388	0.065	0.321	1.204	1.52	1.285	0.95	0.935
Donald	-2.288	0.171	0.262	0.37	0.416	1.382	1.266	1.023	0.733	0.939	0.243	1.385	0.948	0.477	1.658	1.37	0.416	0.196	0.194	0.155	0.19	0.061	0.228	0.658	0.522	0.203	0.425	0.606	0.98	0.952	0.205	0.568	1.323	1.466	2.751	2.112	1.234	1.007	0.92	1.28	1.739	0.342	0.049	0.236	1.145	1.806	1.207	0.718	0.677
Donald	-2.186	0.787	0.159	0.354	0.295	1.451	0.961	1.023	0.576	0.774	0.371	1.416	1.332	0.58	1.421	1.279	0.422	0.146	0.25	0.196	0.204	0.052	0.266	0.622	0.453	0.182	0.29	0.763	1.238	1.039	0.167	0.547	1.497	1.931	2.972	2.242	1.131	0.913	1.101	1.289	1.614	0.343	0.07	0.176	0.992	2.026	1.062	0.519	0.383
Donald	-2.085	0.751	0.242	0.344	0.252	1.487	0.639	1.012	0.568	0.706	0.494	1.333	1.754	0.737	1.101	1.209	0.425	0.104	0.299	0.247	0.235	0.052	0.313	0.554	0.356	0.176	0.166	0.895	1.468	1.078	0.172	0.515	1.551	2.334	2.954	2.288	1.012	0.782	1.225	1.199	1.393	0.391	0.12	0.157	0.793	2.146	0.926	0.377	0.185
Donald	-1.983	0.238	0.357	0.344	0.313	1.478	0.387	1.016	0.755	0.754	0.566	1.147	2.143	0.93	0.75	1.175	0.448	0.083	0.331	0.308	0.273	0.069	0.354	0.472	0.261	0.186	0.079	0.974	1.59	1.089	0.243	0.482	1.496	2.618	2.688	2.285	0.93	0.641	1.28	1.021	1.111	0.497	0.195	0.179	0.607	2.127	0.873	0.318	0.183
Donald	-1.881	0.045	0.541	0.369	0.462	1.412	0.272	1.051	1.131	0.904	0.568	0.891	2.453	1.134	0.438	1.164	0.526	0.102	0.35	0.378	0.3	0.102	0.394	0.4	0.194	0.196	0.055	0.972	1.62	1.067	0.4	0.469	1.383	2.727	2.254	2.246	0.922	0.535	1.237	0.804	0.819	0.675	0.295	0.228	0.491	1.961	0.928	0.384	0.417
Donald	-1.78	0.495	0.631	0.43	0.642	1.309	0.298	1.119	1.638	1.116	0.501	0.627	2.645	1.328	0.226	1.165	0.692	0.18	0.373	0.457	0.3	0.143	0.438	0.361	0.17	0.195	0.089	0.913	1.584	1.021	0.636	0.501	1.279	2.623	1.779	2.168	1.004	0.489	1.099	0.592	0.583	0.925	0.423	0.282	0.466	1.668	1.077	0.568	0.833
Donald	-1.678	0.301	0.952	0.552	0.781	1.187	0.434	1.209	2.131	1.388	0.39	0.418	2.683	1.501	0.148	1.164	0.951	0.327	0.423	0.532	0.27	0.18	0.485	0.367	0.2	0.182	0.163	0.851	1.506	0.972	0.919	0.596	1.229	2.327	1.361	2.061	1.132	0.503	0.896	0.417	0.452	1.228	0.599	0.331	0.501	1.328	1.27	0.801	1.314
Donald	-1.576	0.362	1.232	0.733	0.827	1.048	0.636	1.314	2.439	1.698	0.29	0.285	2.567	1.651	0.202	1.147	1.288	0.542	0.518	0.581	0.224	0.198	0.534	0.422	0.274	0.163	0.249	0.827	1.407	0.934	1.216	0.744	1.219	1.934	1.042	1.909	1.271	0.543	0.682	0.291	0.44	1.527	0.855	0.402	0.516	1.053	1.401	1.013	1.783
Donald	-1.475	1.485	1.588	0.933	0.775	0.9	0.845	1.387	2.526	1.953	0.264	0.214	2.34	1.789	0.343	1.111	1.665	0.793	0.662	0.587	0.171	0.193	0.572	0.52	0.375	0.141	0.331	0.837	1.311	0.909	1.488	0.902	1.211	1.55	0.809	1.715	1.387	0.552	0.496	0.227	0.499	1.779	1.194	0.536	0.491	0.861	1.441	1.113	2.174
Donald	-1.373	1.454	1.784	1.103	0.649	0.743	1.019	1.402	2.378	2.119	0.31	0.178	2.071	1.924	0.515	1.061	2.034	1.039	0.817	0.561	0.115	0.174	0.575	0.643	0.477	0.128	0.388	0.861	1.215	0.899	1.682	1.049	1.149	1.238	0.629	1.489	1.456	0.5	0.357	0.217	0.56	1.974	1.58	0.752	0.452	0.755	1.394	1.046	2.446
Donald	-1.271	1.342	1.883	1.191	0.493	0.577	1.128	1.353	2.065	2.186	0.387	0.149	1.801	2.062	0.671	1.024	2.328	1.25	0.921	0.516	0.065	0.145	0.542	0.766	0.553	0.128	0.419	0.886	1.087	0.91	1.734	1.176	1.009	1.017	0.451	1.259	1.447	0.403	0.258	0.243	0.572	2.097	1.969	1.01	0.454	0.73	1.274	0.827	2.579
Donald	-1.169	0.977	1.899	1.19	0.333	0.425	1.153	1.24	1.742	2.131	0.468	0.118	1.539	2.212	0.784	1.024	2.477	1.411	0.929	0.462	0.035	0.109	0.486	0.848	0.598	0.133	0.425	0.899	0.921	0.909	1.651	1.238	0.805	0.862	0.269	1.065	1.331	0.305	0.192	0.278	0.517	2.134	2.295	1.271	0.535	0.771	1.107	0.527	2.558
Donald	-1.068	0.526	1.779	1.109	0.2	0.304	1.108	1.101	1.492	1.962	0.557	0.096	1.279	2.372	0.862	1.07	2.437	1.502	0.842	0.399	0.031	0.076	0.421	0.863	0.617	0.136	0.413	0.876	0.734	0.864	1.488	1.188	0.577	0.74	0.124	0.926	1.112	0.249	0.152	0.309	0.394	2.097	2.481	1.506	0.699	0.824	0.938	0.255	2.329
Donald	-0.966	0.877	1.839	0.959	0.119	0.22	1.025	0.989	1.351	1.744	0.635	0.108	1.026	2.525	0.955	1.144	2.204	1.508	0.692	0.331	0.052	0.048	0.357	0.815	0.603	0.142	0.386	0.809	0.538	0.79	1.268	1.041	0.365	0.65	0.097	0.801	0.865	0.236	0.132	0.337	0.252	1.962	2.493	1.678	0.897	0.872	0.788	0.091	1.925
Donald	-0.864	1.737	1.405	0.768	0.099	0.158	0.958	0.942	1.289	1.562	0.679	0.178	0.819	2.637	1.118	1.219	1.807	1.437	0.517	0.264	0.084	0.029	0.315	0.702	0.571	0.146	0.351	0.676	0.392	0.698	1.033	0.837	0.217	0.609	0.208	0.68	0.66	0.256	0.153	0.354	0.174	1.683	2.361	1.734	1.077	0.869	0.701	0.059	1.384
Donald	-0.763	0.444	1.045	0.588	0.125	0.112	0.907	1.021	1.229	1.441	0.748	0.279	0.699	2.684	1.37	1.271	1.304	1.332	0.349	0.215	0.1	0.022	0.325	0.531	0.551	0.134	0.34	0.447	0.348	0.641	0.797	0.633	0.194	0.592	0.436	0.585	0.562	0.279	0.235	0.382	0.185	1.31	2.108	1.655	1.2	0.784	0.69	0.138	0.85
Donald	-0.661	0.197	0.826	0.439	0.19	0.076	0.891	1.165	1.156	1.405	0.879	0.39	0.675	2.645	1.687	1.272	0.795	1.222	0.228	0.198	0.087	0.033	0.431	0.347	0.559	0.117	0.336	0.225	0.397	0.645	0.621	0.471	0.273	0.593	0.74	0.537	0.578	0.313	0.398	0.451	0.27	0.96	1.75	1.478	1.215	0.655	0.725	0.275	0.461
Donald	-0.559	1.677	0.875	0.345	0.276	0.061	0.905	1.314	1.071	1.43	1.015	0.517	0.758	2.496	2.007	1.205	0.394	1.119	0.213	0.219	0.068	0.093	0.625	0.241	0.582	0.11	0.344	0.079	0.528	0.721	0.551	0.368	0.397	0.613	1.039	0.534	0.69	0.399	0.662	0.582	0.381	0.738	1.346	1.264	1.093	0.533	0.779	0.431	0.278
Donald	-0.458	1.82	0.595	0.317	0.368	0.086	0.944	1.417	0.951	1.495	1.138	0.609	0.919	2.249	2.231	1.094	0.173	1.033	0.358	0.289	0.091	0.231	0.856	0.266	0.632	0.136	0.374	0.071	0.695	0.832	0.603	0.334	0.505	0.648	1.254	0.571	0.88	0.593	1.015	0.771	0.484	0.651	1.009	1.061	0.861	0.462	0.807	0.603	0.306
Donald	-0.356	2.68	0.67	0.37	0.469	0.167	1.005	1.454	0.783	1.552	1.243	0.619	1.082	1.955	2.25	1.008	0.144	0.986	0.664	0.429	0.208	0.461	1.083	0.387	0.745	0.216	0.438	0.184	0.845	0.977	0.708	0.354	0.575	0.667	1.361	0.646	1.116	0.939	1.408	1.007	0.559	0.649	0.819	0.925	0.593	0.449	0.812	0.781	0.51
Donald	-0.254	1.007	0.382	0.495	0.598	0.303	1.097	1.378	0.64	1.548	1.275	0.591	1.178	1.64	2.052	0.99	0.29	1.007	1.042	0.668	0.479	0.77	1.259	0.567	0.929	0.372	0.538	0.355	0.921	1.133	0.792	0.419	0.616	0.625	1.421	0.738	1.35	1.411	1.822	1.237	0.599	0.668	0.792	0.91	0.377	0.484	0.801	0.958	0.824
Donald	-0.153	0.145	0.339	0.666	0.774	0.465	1.203	1.202	0.562	1.444	1.21	0.581	1.153	1.326	1.702	1.051	0.582	1.086	1.364	1.039	0.956	1.098	1.351	0.793	1.131	0.588	0.7	0.548	0.855	1.306	0.81	0.482	0.658	0.526	1.512	0.83	1.523	1.89	2.275	1.394	0.577	0.749	0.889	0.968	0.32	0.56	0.752	1.165	1.151
Donald	-0.051	1.048	0.406	0.862	0.971	0.644	1.272	0.993	0.513	1.25	1.08	0.591	1.005	1.054	1.281	1.183	0.963	1.2	1.509	1.537	1.668	1.373	1.377	1.011	1.268	0.85	0.924	0.694	0.711	1.443	0.783	0.502	0.681	0.463	1.656	0.918	1.592	2.294	2.678	1.495	0.459	0.906	1.07	1.04	0.459	0.634	0.693	1.391	1.327
Donald	0.051	0.389	0.364	1.08	1.152	0.816	1.274	0.784	0.465	1.025	0.907	0.614	0.781	0.845	0.908	1.321	1.367	1.322	1.437	2.083	2.617	1.588	1.361	1.179	1.236	1.179	1.212	0.741	0.613	1.452	0.794	0.414	0.773	0.525	1.769	1.004	1.56	2.521	2.971	1.554	0.272	1.132	1.283	1.085	0.785	0.682	0.668	1.575	1.304
Donald	0.153	0.11	0.4	1.296	1.299	0.938	1.207	0.6	0.399	0.799	0.712	0.67	0.541	0.724	0.65	1.395	1.727	1.424	1.203	2.567	3.668	1.839	1.337	1.321	0.994	1.628	1.57	0.731	0.593	1.398	0.853	0.322	0.915	0.701	1.862	1.085	1.405	2.571	3.07	1.599	0.09	1.395	1.492	1.113	1.216	0.72	0.698	1.695	1.085
Donald	0.254	0.348	0.503	1.471	1.41	0.992	1.077	0.451	0.329	0.58	0.534	0.749	0.368	0.685	0.537	1.357	1.979	1.514	0.877	2.921	4.6	2.207	1.414	1.497	0.649	2.234	2.006	0.806	0.664	1.365	1.001	0.29	1.108	0.93	1.915	1.151	1.158	2.473	2.928	1.649	0.001	1.648	1.658	1.168	1.654	0.791	0.794	1.772	0.749
Donald	0.356	0.414	0.596	1.584	1.501	0.958	0.947	0.316	0.275	0.393	0.393	0.827	0.344	0.699	0.546	1.203	2.076	1.617	0.552	3.121	5.179	2.692	1.751	1.783	0.421	2.956	2.541	1.072	0.869	1.401	1.266	0.393	1.34	1.118	1.897	1.2	0.879	2.256	2.573	1.702	0.086	1.799	1.796	1.27	2.042	0.923	0.947	1.817	0.438
Donald	0.458	0.998	0.747	1.637	1.568	0.884	0.826	0.204	0.262	0.252	0.318	0.871	0.459	0.736	0.63	0.955	2.021	1.743	0.334	3.18	5.199	3.273	2.474	2.204	0.502	3.704	3.193	1.567	1.204	1.526	1.643	0.679	1.535	1.221	1.745	1.259	0.636	1.947	2.082	1.758	0.367	1.794	1.909	1.435	2.329	1.125	1.166	1.791	0.302
Donald	0.559	0.251	0.449	1.643	1.596	0.805	0.75	0.146	0.242	0.173	0.307	0.909	0.603	0.764	0.75	0.66	1.851	1.883	0.335	3.091	4.637	3.911	3.475	2.74	0.98	4.436	3.85	2.213	1.659	1.726	2.074	1.126	1.621	1.214	1.459	1.311	0.494	1.587	1.569	1.81	0.761	1.672	1.934	1.663	2.489	1.398	1.401	1.685	0.402
Donald	0.661	0.277	0.97	1.617	1.558	0.778	0.741	0.143	0.192	0.161	0.375	0.937	0.687	0.757	0.867	0.373	1.62	1.998	0.619	2.87	3.652	4.496	4.516	3.324	1.857	5.023	4.384	2.896	2.143	1.958	2.455	1.666	1.567	1.084	1.105	1.308	0.513	1.225	1.142	1.865	1.127	1.494	1.822	1.918	2.538	1.693	1.571	1.538	0.702
Donald	0.763	0.612	0.959	1.547	1.45	0.827	0.782	0.204	0.132	0.18	0.496	0.977	0.649	0.719	0.943	0.152	1.393	2.028	1.132	2.592	2.488	4.948	5.237	3.871	3.015	5.291	4.718	3.442	2.544	2.134	2.708	2.18	1.375	0.862	0.753	1.227	0.699	0.932	0.86	1.943	1.351	1.282	1.602	2.136	2.484	1.935	1.635	1.365	1.053
Donald	0.864	1.64	1.078	1.484	1.232	0.947	0.907	0.301	0.073	0.222	0.62	1.023	0.494	0.663	0.957	0.045	1.217	1.915	1.749	2.324	1.5	5.14	5.392	4.291	4.126	5.215	4.731	3.678	2.809	2.157	2.782	2.551	1.086	0.613	0.438	1.113	0.984	0.751	0.752	2.054	1.403	1.048	1.357	2.245	2.321	2.086	1.554	1.203	1.298
Donald	0.966	2.189	1.34	1.433	0.928	1.107	1.098	0.401	0.038	0.291	0.757	0.997	0.315	0.576	0.929	0.074	1.085	1.657	2.321	2.128	0.985	4.934	5.005	4.398	4.909	4.814	4.366	3.566	2.865	1.997	2.664	2.68	0.766	0.407	0.209	0.963	1.282	0.715	0.843	2.126	1.384	0.802	1.181	2.2	2.104	2.078	1.373	1.029	1.361
Donald	1.068	0.896	1.361	1.381	0.611	1.212	1.342	0.503	0.037	0.355	0.901	0.897	0.172	0.46	0.891	0.222	0.978	1.295	2.751	2.06	0.974	4.388	4.125	4.189	5.119	4.178	3.629	3.202	2.659	1.7	2.384	2.541	0.476	0.288	0.113	0.748	1.54	0.847	1.057	2.129	1.419	0.604	1.131	2.006	1.856	1.917	1.154	0.85	1.228
Donald	1.169	0.315	1.22	1.325	0.334	1.22	1.594	0.611	0.07	0.402	0.996	0.785	0.079	0.335	0.864	0.441	0.886	0.894	2.992	2.143	1.312	3.636	2.968	3.676	4.728	3.394	2.71	2.621	2.27	1.307	2.039	2.165	0.292	0.273	0.138	0.506	1.7	1.143	1.305	2.039	1.63	0.519	1.15	1.778	1.571	1.677	0.953	0.676	0.991
Donald	1.271	0.631	1.405	1.274	0.127	1.144	1.77	0.753	0.126	0.419	1.056	0.654	0.032	0.23	0.851	0.67	0.811	0.535	3.086	2.314	1.789	2.836	1.823	2.869	3.974	2.522	1.825	1.937	1.757	0.969	1.648	1.721	0.279	0.326	0.216	0.294	1.745	1.562	1.498	1.883	2.041	0.57	1.158	1.605	1.321	1.393	0.821	0.542	0.726
Donald	1.373	1.19	2.108	1.226	0.023	0.993	1.841	0.91	0.203	0.42	1.068	0.52	0.027	0.161	0.834	0.866	0.76	0.316	3.098	2.46	2.202	2.097	0.931	1.907	3.062	1.731	1.068	1.299	1.222	0.742	1.335	1.354	0.434	0.422	0.291	0.147	1.713	2.021	1.567	1.731	2.511	0.743	1.159	1.479	1.184	1.117	0.781	0.493	0.491
Donald	1.475	0.762	2.079	1.168	0.026	0.82	1.754	1.111	0.279	0.395	1.009	0.427	0.042	0.118	0.807	1.001	0.747	0.316	3.053	2.487	2.399	1.488	0.375	1.042	2.139	1.129	0.536	0.78	0.773	0.633	1.188	1.196	0.707	0.534	0.335	0.065	1.664	2.396	1.533	1.609	2.902	0.956	1.137	1.41	1.152	0.917	0.835	0.516	0.357
Donald	1.576	0.7	2.225	1.113	0.11	0.645	1.537	1.325	0.361	0.363	0.884	0.396	0.053	0.092	0.778	1.057	0.787	0.562	2.931	2.34	2.302	1.046	0.11	0.463	1.373	0.711	0.264	0.432	0.459	0.633	1.232	1.295	1.035	0.651	0.324	0.045	1.646	2.563	1.444	1.522	3.151	1.11	1.059	1.39	1.189	0.819	0.977	0.577	0.366
Donald	1.678	0.421	1.559	1.066	0.232	0.472	1.279	1.468	0.473	0.349	0.739	0.42	0.069	0.082	0.749	1.043	0.881	0.975	2.74	2.001	1.963	0.746	0.04	0.203	0.877	0.436	0.197	0.241	0.3	0.751	1.383	1.566	1.404	0.755	0.258	0.09	1.648	2.477	1.337	1.479	3.19	1.16	0.915	1.379	1.243	0.828	1.152	0.677	0.5
Donald	1.78	2.591	2.49	1.031	0.356	0.303	1.069	1.472	0.631	0.36	0.659	0.482	0.135	0.104	0.713	0.991	1.019	1.397	2.498	1.517	1.492	0.563	0.055	0.148	0.625	0.269	0.267	0.175	0.265	0.941	1.533	1.893	1.813	0.809	0.179	0.212	1.597	2.208	1.239	1.438	3.026	1.103	0.732	1.33	1.254	0.907	1.29	0.83	0.715
Donald	1.881	2.929	2.183	0.968	0.471	0.164	0.947	1.326	0.86	0.403	0.685	0.592	0.294	0.173	0.671	0.934	1.162	1.682	2.217	0.994	1.004	0.462	0.08	0.167	0.521	0.184	0.375	0.205	0.313	1.145	1.574	2.17	2.226	0.821	0.108	0.385	1.475	1.817	1.179	1.356	2.688	0.985	0.549	1.236	1.175	0.991	1.381	0.998	0.96
Donald	1.983	2.726	1.929	0.887	0.562	0.113	0.886	1.078	1.169	0.504	0.818	0.764	0.553	0.3	0.634	0.899	1.228	1.789	1.86	0.565	0.601	0.379	0.099	0.191	0.481	0.148	0.452	0.32	0.437	1.279	1.462	2.337	2.518	0.855	0.068	0.571	1.266	1.402	1.127	1.228	2.215	0.874	0.4	1.095	1.023	1.015	1.418	1.159	1.193
Donald	2.085	3.842	1.529	0.779	0.667	0.21	0.809	0.859	1.445	0.663	1.114	1.054	0.831	0.457	0.643	0.892	1.168	1.73	1.446	0.305	0.317	0.282	0.13	0.214	0.458	0.138	0.496	0.492	0.622	1.287	1.258	2.237	2.704	0.917	0.067	0.726	1.003	1.017	1.067	1.039	1.707	0.797	0.311	0.925	0.833	0.963	1.375	1.328	1.351
Donald	2.186	2.117	1.185	0.693	0.836	0.475	0.683	0.719	1.657	0.911	1.521	1.456	1.085	0.604	0.709	0.907	0.994	1.534	1.068	0.182	0.142	0.183	0.175	0.236	0.425	0.152	0.513	0.69	0.799	1.205	0.964	1.955	2.679	1.045	0.122	0.808	0.737	0.682	0.973	0.811	1.236	0.763	0.286	0.745	0.653	0.853	1.231	1.504	1.397
Donald	2.288	0.541	0.905	0.689	1.117	0.89	0.512	0.691	1.741	1.284	1.93	1.904	1.313	0.693	0.811	0.963	0.73	1.294	0.776	0.14	0.059	0.107	0.215	0.268	0.366	0.179	0.527	0.839	0.924	1.06	0.64	1.562	2.445	1.215	0.247	0.789	0.512	0.421	0.823	0.58	0.843	0.757	0.306	0.59	0.507	0.712	1	1.655	1.328
Donald	2.39	0.078	0.783	0.764	1.593	1.416	0.325	0.778	1.701	1.609	2.323	2.336	1.462	0.727	0.893	1.053	0.458	1.082	0.584	0.133	0.037	0.063	0.223	0.316	0.282	0.223	0.5	0.942	0.948	0.881	0.347	1.182	2.019	1.388	0.429	0.699	0.339	0.247	0.625	0.381	0.549	0.748	0.358	0.47	0.402	0.586	0.706	1.77	1.15
Donald	2.492	2.457	1.276	0.965	2.252	2.016	0.208	0.991	1.567	1.712	2.693	2.722	1.481	0.71	0.925	1.133	0.287	0.935	0.477	0.137	0.049	0.039	0.202	0.353	0.212	0.26	0.434	0.996	0.835	0.709	0.146	0.885	1.49	1.512	0.634	0.602	0.224	0.154	0.417	0.237	0.35	0.712	0.432	0.398	0.321	0.494	0.416	1.831	0.91
Donald	2.593	2.03	1.042	1.314	3.036	2.624	0.27	1.266	1.463	1.484	3.029	3.041	1.41	0.629	0.907	1.149	0.277	0.874	0.427	0.146	0.077	0.02	0.182	0.352	0.183	0.274	0.35	0.979	0.628	0.559	0.069	0.721	0.951	1.58	0.815	0.564	0.165	0.115	0.248	0.169	0.239	0.641	0.518	0.385	0.23	0.451	0.218	1.809	0.673
Donald	2.695	1.055	0.999	1.802	3.841	3.167	0.573	1.553	1.452	1.001	3.345	3.268	1.306	0.496	0.842	1.083	0.406	0.901	0.421	0.16	0.114	0.009	0.183	0.325	0.186	0.276	0.243	0.937	0.365	0.462	0.103	0.673	0.513	1.589	0.944	0.615	0.162	0.107	0.145	0.168	0.218	0.551	0.621	0.418	0.136	0.431	0.181	1.694	0.484
Donald	2.797	1.204	0.312	2.365	4.533	3.612	1.069	1.816	1.564	0.495	3.634	3.373	1.242	0.334	0.739	0.943	0.611	0.99	0.461	0.182	0.155	0.009	0.209	0.284	0.217	0.273	0.144	0.866	0.148	0.404	0.204	0.712	0.259	1.539	1.046	0.733	0.215	0.114	0.105	0.211	0.273	0.488	0.719	0.48	0.068	0.429	0.285	1.524	0.363
Donald	2.898	0.2	0.837	2.979	5.055	3.791	1.695	2.082	1.661	0.232	3.841	3.429	1.279	0.177	0.605	0.761	0.815	1.099	0.542	0.206	0.206	0.026	0.245	0.26	0.261	0.262	0.082	0.779	0.044	0.375	0.319	0.797	0.184	1.472	1.153	0.874	0.305	0.123	0.113	0.274	0.379	0.474	0.782	0.55	0.065	0.458	0.454	1.32	0.35
Donald	3	0.596	1.035	3.57	5.41	3.575	2.333	2.436	1.617	0.197	4.03	3.588	1.383	0.088	0.458	0.573	0.956	1.184	0.646	0.231	0.262	0.061	0.283	0.258	0.286	0.26	0.074	0.681	0.05	0.359	0.43	0.883	0.249	1.425	1.29	0.986	0.409	0.131	0.132	0.353	0.51	0.47	0.798	0.618	0.136	0.504	0.618	1.095	0.436
Daisy	-3	0.805	0.231	1.862	2.199	0.471	0.495	0.61	0.317	0.213	0.592	0.101	0.895	2.511	1.412	0.325	0.02	1.316	0.785	0.682	0.81	0.176	0.03	0.246	0.617	0.229	0.044	0.96	1.066	0.228	0.193	0.077	0.215	0.777	0.619	1.727	2.669	0.267	0.304	0.134	0.757	0.428	0.095	0.672	0.214	0.218	1.495	1.481	1.639
Daisy	-2.898	0.828	0.099	2.022	2.682	0.268	0.63	0.679	0.194	0.103	0.314	0.023	0.877	2.846	1.681	0.467	0.13	1.294	0.88	0.876	0.633	0.154	0.03	0.257	0.576	0.14	0.036	0.922	1.269	0.121	0.125	0.048	0.247	0.771	0.295	0.988	2.915	0.746	0.437	0.149	0.909	0.69	0.036	0.683	0.377	0.389	1.272	1.592	1.415
Daisy	-2.797	2.131	0.039	2.145	3.242	0.118	0.844	0.627	0.11	0.043	0.185	0.04	0.901	2.975	1.753	0.637	0.384	1.277	0.834	1.097	0.444	0.143	0.017	0.306	0.492	0.124	0.045	0.899	1.405	0.092	0.075	0.034	0.262	0.758	0.084	0.453	3.105	1.512	0.657	0.254	1.072	0.905	0.043	0.694	0.561	0.578	1.013	1.531	1.114
Daisy	-2.695	0.016	0.001	2.351	3.78	0.16	1.105	0.516	0.061	0.016	0.161	0.127	1.003	2.866	1.627	0.783	0.749	1.297	0.638	1.337	0.289	0.144	0.005	0.382	0.408	0.114	0.043	0.882	1.523	0.114	0.034	0.041	0.292	0.74	0.006	0.21	3.157	2.494	1.015	0.455	1.188	1.079	0.105	0.692	0.725	0.781	0.719	1.377	0.855
Daisy	-2.593	0.472	0.257	2.637	4.292	0.435	1.341	0.424	0.035	0.012	0.191	0.274	1.177	2.542	1.324	0.866	1.194	1.319	0.407	1.516	0.235	0.166	0.02	0.456	0.329	0.083	0.036	0.854	1.688	0.168	0.019	0.065	0.365	0.749	0.015	0.209	3.117	3.476	1.518	0.731	1.218	1.187	0.218	0.664	0.81	1.005	0.432	1.215	0.742
Daisy	-2.492	0.309	0.653	2.975	4.669	0.953	1.522	0.367	0.023	0.026	0.24	0.489	1.388	2.035	0.936	0.877	1.69	1.327	0.25	1.565	0.318	0.235	0.108	0.468	0.274	0.037	0.024	0.901	1.862	0.239	0.029	0.1	0.499	0.811	0.063	0.34	3.024	4.241	2.088	1.025	1.174	1.156	0.375	0.615	0.777	1.24	0.232	1.064	0.824
Daisy	-2.39	0.652	0.73	3.257	4.805	1.658	1.608	0.342	0.027	0.052	0.324	0.775	1.589	1.451	0.595	0.815	2.184	1.369	0.214	1.464	0.531	0.377	0.308	0.413	0.238	0.046	0.042	1.061	2.01	0.318	0.052	0.145	0.686	0.933	0.12	0.482	2.876	4.657	2.602	1.259	1.087	0.952	0.576	0.535	0.661	1.412	0.202	0.975	1.003
Daisy	-2.288	1.797	1.212	3.435	4.574	2.433	1.618	0.309	0.047	0.085	0.457	1.105	1.755	0.903	0.385	0.726	2.601	1.493	0.286	1.246	0.819	0.611	0.635	0.338	0.222	0.193	0.149	1.329	2.124	0.371	0.074	0.209	0.89	1.072	0.195	0.563	2.654	4.691	2.911	1.372	0.993	0.624	0.801	0.436	0.515	1.471	0.349	0.952	1.163
Daisy	-2.186	3.383	1.868	3.424	3.998	3.11	1.561	0.25	0.081	0.117	0.628	1.441	1.869	0.504	0.323	0.681	2.834	1.727	0.431	0.945	1.11	0.949	1.056	0.3	0.234	0.52	0.399	1.678	2.161	0.397	0.093	0.284	1.06	1.193	0.285	0.547	2.353	4.38	2.911	1.346	0.909	0.304	0.979	0.358	0.376	1.427	0.593	0.968	1.228
Daisy	-2.085	2.866	2.385	3.177	3.188	3.536	1.461	0.171	0.122	0.143	0.821	1.73	1.926	0.326	0.386	0.734	2.796	2.055	0.597	0.622	1.336	1.348	1.517	0.357	0.306	0.956	0.768	2.075	2.099	0.391	0.119	0.342	1.17	1.264	0.371	0.474	1.952	3.838	2.567	1.204	0.841	0.091	1.089	0.303	0.292	1.308	0.829	0.971	1.194
Daisy	-1.983	0.001	1.506	2.761	2.267	3.66	1.33	0.091	0.157	0.161	0.963	1.94	1.917	0.37	0.518	0.902	2.469	2.406	0.732	0.341	1.443	1.734	1.945	0.553	0.447	1.377	1.184	2.452	1.973	0.329	0.157	0.354	1.224	1.249	0.433	0.356	1.545	3.097	2.022	0.958	0.805	0.088	1.081	0.295	0.291	1.11	1	0.898	1.113
Daisy	-1.881	1.376	2.713	2.374	1.35	3.591	1.118	0.03	0.189	0.172	0.973	2.092	1.813	0.572	0.73	1.125	1.954	2.642	0.806	0.143	1.437	2.003	2.27	0.897	0.63	1.651	1.643	2.649	1.86	0.194	0.222	0.303	1.238	1.15	0.446	0.2	1.238	2.221	1.446	0.667	0.794	0.271	0.966	0.342	0.332	0.872	1.06	0.745	1.007
Daisy	-1.78	1.409	2.859	1.978	0.675	3.422	0.825	0.006	0.228	0.187	0.889	2.171	1.616	0.839	1.028	1.277	1.4	2.64	0.833	0.047	1.338	2.074	2.439	1.358	0.806	1.72	2.081	2.567	1.774	0.062	0.303	0.212	1.198	1.034	0.379	0.063	1.056	1.353	0.952	0.411	0.778	0.545	0.789	0.426	0.376	0.625	0.997	0.541	0.879
Daisy	-1.678	0.508	2.613	1.602	0.358	3.197	0.561	0.022	0.292	0.234	0.858	2.143	1.349	1.071	1.366	1.298	0.886	2.439	0.817	0.039	1.188	1.918	2.417	1.906	0.885	1.654	2.332	2.259	1.67	0.019	0.367	0.115	1.13	0.939	0.28	0.032	0.94	0.662	0.619	0.235	0.736	0.796	0.599	0.503	0.42	0.383	0.855	0.337	0.701
Daisy	-1.576	0.752	2.333	1.301	0.379	2.945	0.445	0.084	0.4	0.336	1.022	2.003	1.038	1.201	1.7	1.16	0.484	2.117	0.799	0.062	1.047	1.577	2.208	2.477	0.842	1.501	2.289	1.83	1.532	0.071	0.404	0.039	1.095	0.882	0.211	0.178	0.834	0.222	0.46	0.167	0.646	0.954	0.409	0.548	0.444	0.204	0.673	0.162	0.52
Daisy	-1.475	0.828	2.478	1.107	0.603	2.658	0.573	0.202	0.58	0.501	1.432	1.766	0.717	1.208	1.938	0.913	0.213	1.814	0.815	0.075	0.928	1.174	1.83	3.025	0.697	1.352	1.928	1.395	1.352	0.184	0.42	0.014	1.092	0.911	0.221	0.512	0.704	0.03	0.432	0.203	0.504	1.008	0.235	0.559	0.44	0.109	0.501	0.045	0.351
Daisy	-1.373	1.108	2.096	0.969	0.828	2.428	0.859	0.35	0.852	0.756	1.988	1.458	0.431	1.124	1.924	0.66	0.087	1.557	0.898	0.062	0.855	0.8	1.412	3.423	0.539	1.241	1.412	1.003	1.161	0.293	0.43	0.058	1.095	1.032	0.355	0.986	0.54	0.009	0.489	0.31	0.34	0.91	0.114	0.543	0.437	0.092	0.352	0.002	0.218
Daisy	-1.271	6.056	2.792	0.888	0.903	2.298	1.13	0.506	1.215	1.129	2.459	1.127	0.22	0.987	1.621	0.459	0.096	1.355	1.039	0.025	0.855	0.516	1.043	3.615	0.458	1.278	0.856	0.657	1.027	0.301	0.462	0.19	1.04	1.2	0.688	1.491	0.363	0.085	0.623	0.423	0.203	0.658	0.056	0.556	0.455	0.102	0.249	0.036	0.131
Daisy	-1.169	3.819	1.958	0.78	0.826	2.184	1.331	0.655	1.595	1.664	2.615	0.83	0.098	0.828	1.181	0.29	0.202	1.245	1.153	0.011	0.938	0.348	0.766	3.593	0.54	1.44	0.451	0.387	0.921	0.214	0.539	0.417	0.898	1.336	1.26	1.896	0.212	0.202	0.843	0.506	0.104	0.353	0.079	0.626	0.529	0.106	0.181	0.111	0.091
Daisy	-1.068	0.459	1.142	0.645	0.639	2.038	1.437	0.792	1.864	2.384	2.361	0.615	0.069	0.654	0.805	0.153	0.374	1.127	1.202	0.099	1.069	0.292	0.601	3.369	0.816	1.639	0.314	0.219	0.791	0.13	0.689	0.74	0.654	1.445	2.023	2.07	0.123	0.301	1.204	0.55	0.046	0.114	0.2	0.751	0.66	0.098	0.135	0.193	0.088
Daisy	-0.966	0.317	1.067	0.537	0.465	1.772	1.468	0.833	1.995	3.209	1.853	0.482	0.135	0.502	0.521	0.072	0.592	0.906	1.206	0.365	1.152	0.325	0.537	2.958	1.286	1.761	0.409	0.144	0.606	0.203	0.965	1.155	0.36	1.582	2.782	2.039	0.098	0.398	1.692	0.592	0.018	0.054	0.44	0.925	0.786	0.09	0.103	0.267	0.102
Daisy	-0.864	0.073	1.034	0.507	0.415	1.344	1.489	0.683	2.077	3.957	1.404	0.403	0.277	0.417	0.303	0.095	0.839	0.581	1.199	0.788	1.18	0.388	0.477	2.514	1.798	1.846	0.571	0.105	0.432	0.515	1.393	1.667	0.135	1.808	3.282	1.895	0.131	0.506	2.228	0.696	0.031	0.269	0.805	1.101	0.846	0.095	0.1	0.318	0.119
Daisy	-0.763	1.1	1.444	0.577	0.498	0.863	1.485	0.395	2.161	4.463	1.264	0.38	0.444	0.401	0.161	0.261	1.092	0.253	1.215	1.251	1.164	0.429	0.388	2.073	2.198	1.939	0.642	0.1	0.334	1.043	1.979	2.227	0.143	2.142	3.374	1.682	0.209	0.615	2.733	0.901	0.111	0.791	1.231	1.243	0.815	0.122	0.129	0.357	0.12
Daisy	-0.661	0.223	1.115	0.727	0.663	0.467	1.412	0.126	2.293	4.614	1.507	0.407	0.586	0.449	0.156	0.533	1.342	0.057	1.31	1.563	1.143	0.407	0.296	1.605	2.436	1.957	0.594	0.122	0.358	1.607	2.717	2.777	0.463	2.522	3.12	1.391	0.318	0.711	3.11	1.221	0.286	1.514	1.639	1.331	0.689	0.174	0.19	0.377	0.11
Daisy	-0.559	0.918	1.473	0.933	0.85	0.212	1.296	0.06	2.466	4.418	1.976	0.476	0.664	0.559	0.335	0.867	1.539	0.144	1.474	1.64	1.087	0.349	0.227	1.091	2.567	1.8	0.529	0.159	0.405	2.148	3.575	3.167	1.082	2.93	2.6	1.054	0.437	0.785	3.249	1.651	0.578	2.171	1.938	1.393	0.473	0.273	0.256	0.364	0.106
Daisy	-0.458	0.995	1.489	1.125	0.993	0.117	1.23	0.298	2.61	3.989	2.383	0.56	0.68	0.675	0.673	1.241	1.665	0.464	1.663	1.547	0.947	0.331	0.225	0.564	2.694	1.44	0.495	0.195	0.456	2.645	4.24	3.392	1.869	3.235	2.017	0.713	0.531	0.809	3.122	2.131	1.001	2.516	2.088	1.454	0.236	0.425	0.293	0.325	0.13
Daisy	-0.356	0.112	1.269	1.252	1.04	0.163	1.254	0.84	2.688	3.388	2.55	0.634	0.632	0.775	1.061	1.597	1.745	0.806	1.874	1.382	0.767	0.421	0.292	0.229	2.755	1.099	0.468	0.219	0.504	3.028	4.499	3.445	2.589	3.364	1.531	0.464	0.535	0.801	2.703	2.604	1.539	2.392	2.131	1.518	0.066	0.632	0.296	0.273	0.203
Daisy	-0.254	1.099	1.487	1.288	0.963	0.308	1.38	1.548	2.662	2.705	2.375	0.674	0.529	0.843	1.37	1.871	1.812	0.966	2.127	1.264	0.64	0.667	0.416	0.205	2.731	0.937	0.449	0.225	0.518	3.29	4.222	3.333	3.036	3.243	1.301	0.352	0.414	0.787	2.046	3.031	2.133	1.849	2.102	1.574	0.031	0.899	0.291	0.251	0.351
Daisy	-0.153	1.333	1.475	1.207	0.799	0.502	1.514	2.254	2.501	2.042	1.845	0.676	0.387	0.879	1.474	2.025	1.904	0.847	2.441	1.297	0.647	1.074	0.595	0.477	2.637	1.018	0.431	0.211	0.483	3.408	3.463	3.075	3.087	2.886	1.374	0.381	0.22	0.757	1.343	3.339	2.719	1.129	2.005	1.622	0.166	1.178	0.343	0.3	0.61
Daisy	-0.051	3.508	1.953	1.017	0.594	0.689	1.594	2.768	2.195	1.456	1.113	0.648	0.232	0.894	1.278	2.098	2.009	0.538	2.75	1.553	0.847	1.58	0.826	0.92	2.489	1.32	0.421	0.17	0.411	3.345	2.438	2.715	2.738	2.38	1.678	0.531	0.056	0.694	0.757	3.501	3.23	0.522	1.826	1.664	0.447	1.397	0.507	0.457	1.012
Daisy	0.051	0.626	1.216	0.753	0.404	0.791	1.612	2.931	1.798	0.957	0.457	0.595	0.096	0.917	0.8	2.164	2.082	0.218	2.962	2.033	1.252	2.046	1.11	1.384	2.276	1.727	0.439	0.105	0.312	3.123	1.419	2.321	2.123	1.834	2.076	0.774	0.002	0.613	0.393	3.534	3.571	0.28	1.617	1.639	0.802	1.533	0.777	0.731	1.551
Daisy	0.153	2.629	1.69	0.521	0.251	0.772	1.545	2.735	1.374	0.556	0.078	0.531	0.013	0.971	0.273	2.195	2.12	0.043	3.059	2.605	1.791	2.36	1.411	1.714	2.01	2.065	0.497	0.039	0.185	2.859	0.641	1.935	1.485	1.322	2.443	1.051	0.075	0.539	0.311	3.445	3.692	0.5	1.402	1.52	1.137	1.566	1.092	1.092	2.201
Daisy	0.254	1.37	1.374	0.343	0.136	0.674	1.345	2.297	0.977	0.269	0.016	0.481	0.013	1.04	0.01	2.131	2.124	0.157	2.973	3.125	2.345	2.439	1.683	1.789	1.733	2.137	0.62	0.001	0.067	2.609	0.244	1.603	1.015	0.926	2.65	1.299	0.242	0.494	0.481	3.233	3.611	1.062	1.183	1.303	1.359	1.495	1.362	1.499	2.842
Daisy	0.356	0.05	1.123	0.227	0.072	0.531	1.039	1.741	0.657	0.099	0.166	0.458	0.107	1.104	0.159	1.965	2.076	0.56	2.707	3.451	2.751	2.294	1.841	1.619	1.44	1.911	0.791	0.022	0.02	2.371	0.239	1.365	0.788	0.688	2.619	1.477	0.431	0.486	0.768	2.917	3.392	1.667	0.972	1.012	1.418	1.328	1.493	1.945	3.244
Daisy	0.458	0.038	0.885	0.166	0.051	0.39	0.676	1.175	0.453	0.023	0.377	0.456	0.274	1.185	0.66	1.692	1.991	1.094	2.319	3.474	2.907	1.963	1.837	1.266	1.162	1.419	1.011	0.115	0.077	2.142	0.511	1.22	0.772	0.607	2.325	1.573	0.574	0.501	1.014	2.537	3.074	2.036	0.774	0.698	1.318	1.082	1.464	2.341	3.283
Daisy	0.559	2.6	1.248	0.149	0.053	0.269	0.336	0.704	0.343	0.009	0.53	0.464	0.47	1.3	1.262	1.377	1.84	1.553	1.87	3.181	2.779	1.519	1.662	0.837	0.921	0.809	1.262	0.276	0.253	1.912	0.854	1.158	0.848	0.627	1.861	1.549	0.643	0.519	1.113	2.116	2.686	1.999	0.62	0.407	1.106	0.811	1.303	2.592	2.957
Daisy	0.661	1.92	0.885	0.129	0.065	0.157	0.116	0.399	0.264	0.04	0.598	0.453	0.657	1.451	1.609	1.114	1.582	1.823	1.374	2.676	2.391	1.051	1.363	0.436	0.739	0.282	1.516	0.476	0.517	1.692	1.075	1.126	0.923	0.658	1.379	1.348	0.651	0.507	1.063	1.653	2.269	1.586	0.495	0.198	0.832	0.576	1.108	2.61	2.378
Daisy	0.763	1.901	0.692	0.115	0.071	0.07	0.028	0.249	0.175	0.113	0.6	0.404	0.819	1.587	1.573	0.87	1.278	1.785	0.913	2.078	1.837	0.639	1.02	0.153	0.608	0.026	1.658	0.741	0.821	1.417	1.138	1.043	0.969	0.593	1.029	0.942	0.633	0.432	0.9	1.198	1.822	1.059	0.362	0.081	0.601	0.418	0.946	2.405	1.677
Daisy	0.864	0.609	0.344	0.104	0.058	0.021	0.017	0.205	0.079	0.228	0.587	0.322	0.958	1.608	1.317	0.6	0.99	1.465	0.502	1.577	1.213	0.328	0.721	0.062	0.514	0.026	1.644	1.087	1.058	1.127	1.017	0.921	0.927	0.449	0.777	0.495	0.596	0.303	0.683	0.789	1.385	0.642	0.228	0.035	0.451	0.365	0.861	2.054	1.021
Daisy	0.966	0.323	0.254	0.092	0.043	0.006	0.039	0.219	0.018	0.347	0.633	0.233	1.087	1.437	1.022	0.346	0.712	1.054	0.189	1.186	0.704	0.13	0.466	0.18	0.487	0.173	1.434	1.509	1.185	0.816	0.776	0.77	0.786	0.291	0.572	0.179	0.56	0.141	0.485	0.467	0.977	0.454	0.134	0.041	0.347	0.399	0.936	1.612	0.513
Daisy	1.068	0.038	0.187	0.086	0.042	0.028	0.094	0.275	0	0.44	0.749	0.198	1.204	1.106	0.792	0.167	0.46	0.693	0.044	0.877	0.381	0.045	0.287	0.439	0.498	0.352	1.173	1.896	1.213	0.502	0.504	0.606	0.582	0.168	0.413	0.058	0.543	0.019	0.315	0.263	0.632	0.431	0.084	0.078	0.275	0.468	1.152	1.185	0.192
Daisy	1.169	1.069	0.181	0.088	0.058	0.079	0.185	0.366	0.026	0.503	0.902	0.255	1.306	0.733	0.673	0.105	0.266	0.436	0.067	0.653	0.23	0.022	0.208	0.722	0.541	0.487	0.921	2.194	1.141	0.254	0.262	0.446	0.366	0.106	0.313	0.122	0.549	0.018	0.194	0.161	0.37	0.476	0.064	0.12	0.213	0.53	1.45	0.838	0.041
Daisy	1.271	0.507	0.232	0.092	0.098	0.149	0.304	0.475	0.092	0.539	1.026	0.4	1.407	0.451	0.63	0.146	0.171	0.297	0.19	0.492	0.201	0.021	0.227	0.906	0.623	0.528	0.759	2.323	1.034	0.105	0.091	0.306	0.196	0.092	0.255	0.337	0.592	0.147	0.144	0.126	0.182	0.557	0.045	0.155	0.144	0.587	1.772	0.556	0.027
Daisy	1.373	0.019	0.053	0.079	0.15	0.254	0.45	0.538	0.196	0.571	1.01	0.622	1.527	0.345	0.589	0.234	0.185	0.277	0.298	0.404	0.208	0.024	0.323	0.949	0.704	0.539	0.686	2.295	0.918	0.034	0.011	0.22	0.086	0.097	0.209	0.687	0.699	0.309	0.156	0.143	0.059	0.669	0.015	0.214	0.08	0.704	1.964	0.369	0.101
Daisy	1.475	0.312	0.108	0.062	0.194	0.387	0.632	0.508	0.321	0.618	0.804	0.922	1.654	0.425	0.546	0.34	0.28	0.326	0.323	0.356	0.204	0.042	0.457	0.888	0.72	0.627	0.751	2.121	0.807	0.053	0.035	0.188	0.045	0.098	0.201	1.082	0.866	0.425	0.19	0.189	0.02	0.845	0.01	0.344	0.078	0.907	1.969	0.272	0.171
Daisy	1.576	0.312	0.071	0.044	0.223	0.525	0.83	0.403	0.439	0.695	0.464	1.288	1.799	0.578	0.483	0.445	0.389	0.421	0.267	0.326	0.177	0.08	0.6	0.767	0.655	0.847	1.036	1.803	0.694	0.174	0.176	0.219	0.066	0.079	0.236	1.418	1.08	0.46	0.227	0.242	0.062	1.112	0.126	0.585	0.204	1.146	1.831	0.238	0.219
Daisy	1.678	0.003	0.007	0.028	0.23	0.65	1.007	0.265	0.534	0.807	0.162	1.668	1.974	0.7	0.383	0.545	0.457	0.537	0.173	0.306	0.129	0.127	0.777	0.578	0.586	1.107	1.407	1.501	0.532	0.412	0.424	0.311	0.145	0.062	0.296	1.648	1.285	0.436	0.242	0.299	0.16	1.431	0.435	0.956	0.545	1.387	1.53	0.282	0.3
Daisy	1.78	0.734	0.104	0.014	0.228	0.735	1.112	0.149	0.602	0.981	0.07	2.004	2.149	0.789	0.288	0.632	0.465	0.623	0.097	0.307	0.081	0.193	1.005	0.373	0.521	1.336	1.839	1.24	0.356	0.732	0.73	0.469	0.279	0.07	0.358	1.779	1.394	0.4	0.218	0.363	0.29	1.717	0.909	1.466	1.19	1.566	1.112	0.43	0.471
Daisy	1.881	0.126	0.007	0.004	0.245	0.728	1.16	0.09	0.679	1.179	0.294	2.251	2.286	0.858	0.243	0.695	0.418	0.651	0.082	0.355	0.073	0.3	1.245	0.244	0.46	1.462	2.236	1.068	0.212	1.054	1.04	0.697	0.453	0.105	0.404	1.819	1.353	0.384	0.171	0.434	0.409	1.924	1.477	2.071	2.116	1.679	0.665	0.694	0.753
Daisy	1.983	0.345	0.191	0.007	0.283	0.64	1.12	0.148	0.806	1.338	0.797	2.408	2.335	0.924	0.228	0.765	0.314	0.659	0.151	0.448	0.149	0.465	1.467	0.235	0.405	1.432	2.457	1.039	0.167	1.253	1.297	0.998	0.635	0.149	0.446	1.728	1.189	0.389	0.143	0.496	0.489	1.97	2.039	2.711	3.147	1.775	0.295	1.079	1.144
Daisy	2.085	0.041	0.187	0.026	0.321	0.528	0.954	0.376	1.014	1.407	1.385	2.492	2.258	0.983	0.255	0.866	0.183	0.662	0.289	0.577	0.337	0.713	1.611	0.328	0.382	1.186	2.52	1.131	0.239	1.286	1.458	1.327	0.828	0.172	0.483	1.535	0.939	0.418	0.159	0.528	0.528	1.779	2.532	3.261	4.036	1.919	0.138	1.516	1.588
Daisy	2.186	0.773	0.206	0.068	0.346	0.412	0.702	0.766	1.307	1.365	1.852	2.498	2.06	1.006	0.379	0.975	0.096	0.661	0.46	0.723	0.625	1.05	1.654	0.441	0.413	0.763	2.472	1.29	0.413	1.168	1.483	1.633	1.036	0.161	0.522	1.309	0.659	0.482	0.209	0.521	0.529	1.386	2.909	3.56	4.596	2.151	0.257	1.884	2.036
Daisy	2.288	1.351	0.38	0.153	0.337	0.317	0.418	1.306	1.655	1.219	2.092	2.379	1.791	0.943	0.633	1.08	0.089	0.64	0.633	0.843	0.95	1.474	1.604	0.49	0.511	0.311	2.272	1.449	0.688	0.896	1.412	1.839	1.244	0.134	0.571	1.128	0.426	0.587	0.254	0.484	0.498	0.956	3.073	3.56	4.67	2.485	0.631	2.091	2.372
Daisy	2.39	0.255	0.357	0.299	0.282	0.251	0.211	1.963	1.982	1.005	2.049	2.133	1.494	0.776	1.03	1.18	0.152	0.594	0.786	0.884	1.243	1.955	1.492	0.452	0.651	0.037	1.959	1.511	1.027	0.57	1.29	1.887	1.43	0.122	0.669	1.034	0.315	0.711	0.277	0.414	0.469	0.61	3.015	3.227	4.29	2.806	1.213	2.116	2.45
Daisy	2.492	0.243	0.443	0.498	0.213	0.211	0.183	2.715	2.198	0.777	1.713	1.811	1.178	0.556	1.489	1.305	0.239	0.517	0.911	0.804	1.463	2.421	1.373	0.348	0.811	0.058	1.624	1.395	1.392	0.305	1.196	1.726	1.588	0.158	0.831	1.058	0.336	0.839	0.251	0.343	0.436	0.455	2.797	2.583	3.622	2.937	1.916	1.991	2.206
Daisy	2.593	0.481	0.633	0.734	0.169	0.211	0.395	3.463	2.279	0.55	1.217	1.461	0.861	0.371	1.884	1.498	0.295	0.448	0.985	0.626	1.582	2.752	1.329	0.244	0.977	0.34	1.306	1.11	1.723	0.233	1.172	1.371	1.711	0.272	0.993	1.21	0.493	0.933	0.186	0.28	0.409	0.552	2.44	1.793	2.805	2.802	2.587	1.775	1.715
Daisy	2.695	1.189	0.919	0.948	0.21	0.272	0.845	4.061	2.236	0.342	0.757	1.12	0.567	0.278	2.119	1.8	0.296	0.447	0.976	0.414	1.561	2.902	1.368	0.231	1.114	0.762	1.036	0.762	1.926	0.437	1.22	0.907	1.788	0.475	1.077	1.454	0.746	0.962	0.111	0.23	0.385	0.86	1.981	1.045	1.991	2.388	3.079	1.532	1.179
Daisy	2.797	0.032	0.636	1.072	0.354	0.414	1.495	4.367	2.092	0.182	0.432	0.848	0.31	0.296	2.339	2.129	0.299	0.508	0.933	0.21	1.4	2.86	1.487	0.342	1.192	1.24	0.764	0.474	1.921	0.943	1.306	0.471	1.776	0.758	1.046	1.711	1.037	0.898	0.064	0.198	0.348	1.261	1.487	0.488	1.274	1.781	3.285	1.334	0.807
Daisy	2.898	0.399	0.764	1.129	0.548	0.625	2.254	4.339	1.84	0.115	0.25	0.673	0.114	0.428	2.67	2.374	0.362	0.63	0.901	0.073	1.098	2.684	1.639	0.516	1.223	1.656	0.513	0.262	1.774	1.656	1.354	0.162	1.687	1.072	0.887	1.915	1.298	0.746	0.072	0.184	0.288	1.606	1.034	0.174	0.724	1.1	3.221	1.223	0.678
Daisy	3	0.447	0.853	1.109	0.727	0.903	2.982	3.936	1.526	0.152	0.189	0.583	0.014	0.647	3.099	2.461	0.503	0.841	0.89	0.032	0.739	2.39	1.799	0.69	1.176	1.944	0.314	0.136	1.553	2.399	1.329	0.016	1.571	1.321	0.652	2	1.468	0.552	0.126	0.184	0.212	1.797	0.688	0.047	0.385	0.496	2.941	1.228	0.745
Olaf	-3	1.148	1.385	1.064	1.148	0.749	1.465	1.112	0.855	0.955	0.49	0.715	1.355	1.88	1.363	0.724	0.715	0.801	0.778	0.754	0.719	0.864	0.607	0.717	0.876	0.172	0.56	1.187	1.24	1.691	2.155	1.256	0.988	0.738	1.054	0.623	0.633	1.162	0.851	0.868	1.14	1.276	1.423	0.446	0.626	1.184	0.848	0.868	1.187
Olaf	-2.898	1.267	1.214	1.055	1.118	0.642	1.515	1.2	0.888	0.963	0.461	0.774	1.362	1.831	1.341	0.764	0.658	0.712	0.712	0.856	0.756	0.824	0.672	0.721	0.906	0.216	0.539	1.184	1.215	1.308	1.981	1.382	0.96	0.927	1.147	0.604	0.72	1.319	0.869	0.799	1.126	1.397	1.407	0.312	0.619	1.182	0.773	0.883	1.31
Olaf	-2.797	1.785	1.142	1.022	1.064	0.618	1.51	1.331	0.94	1.025	0.555	0.827	1.459	1.782	1.258	0.785	0.608	0.64	0.659	0.939	0.77	0.786	0.774	0.75	0.912	0.298	0.529	1.201	1.231	0.974	1.769	1.44	0.936	1.101	1.243	0.612	0.826	1.466	0.93	0.769	1.167	1.49	1.356	0.249	0.615	1.137	0.736	0.912	1.415
Olaf	-2.695	0.523	0.753	0.983	1.015	0.673	1.46	1.432	1.025	1.156	0.74	0.865	1.565	1.75	1.113	0.796	0.569	0.607	0.638	1.006	0.77	0.773	0.888	0.792	0.886	0.397	0.529	1.211	1.273	0.742	1.536	1.409	0.924	1.22	1.327	0.665	0.953	1.569	1.032	0.8	1.227	1.528	1.292	0.263	0.603	1.06	0.713	0.966	1.467
Olaf	-2.593	0.537	0.603	0.968	0.981	0.8	1.372	1.439	1.162	1.329	0.947	0.898	1.61	1.724	0.947	0.809	0.543	0.623	0.662	1.061	0.758	0.795	0.992	0.821	0.834	0.489	0.523	1.209	1.319	0.633	1.288	1.308	0.911	1.258	1.397	0.767	1.072	1.612	1.173	0.877	1.27	1.51	1.223	0.334	0.585	0.971	0.684	1.03	1.455
Olaf	-2.492	0.703	0.481	0.973	1.005	0.963	1.261	1.332	1.322	1.508	1.122	0.922	1.555	1.685	0.826	0.829	0.532	0.682	0.752	1.086	0.74	0.846	1.045	0.831	0.752	0.563	0.507	1.167	1.356	0.636	1.059	1.159	0.888	1.225	1.443	0.9	1.169	1.584	1.33	0.984	1.263	1.444	1.153	0.439	0.571	0.871	0.658	1.07	1.398
Olaf	-2.39	0.349	0.436	0.995	1.09	1.14	1.112	1.166	1.459	1.634	1.246	0.931	1.401	1.612	0.8	0.852	0.54	0.775	0.899	1.069	0.72	0.9	1.037	0.806	0.668	0.6	0.498	1.061	1.383	0.709	0.892	1.004	0.842	1.15	1.464	1.03	1.23	1.486	1.475	1.101	1.192	1.346	1.09	0.569	0.544	0.779	0.628	1.081	1.312
Olaf	-2.288	0.125	0.4	1.012	1.234	1.294	0.955	0.984	1.518	1.667	1.303	0.922	1.19	1.5	0.866	0.87	0.574	0.898	1.063	1.016	0.683	0.946	0.964	0.753	0.596	0.592	0.505	0.918	1.382	0.804	0.806	0.887	0.798	1.076	1.459	1.112	1.249	1.342	1.586	1.212	1.07	1.233	1.036	0.71	0.508	0.71	0.592	1.046	1.235
Olaf	-2.186	0.573	0.424	1.017	1.42	1.391	0.808	0.823	1.492	1.594	1.286	0.893	0.983	1.36	0.969	0.883	0.637	1.041	1.198	0.941	0.616	0.981	0.847	0.701	0.536	0.561	0.514	0.783	1.347	0.88	0.808	0.831	0.815	1.046	1.411	1.135	1.221	1.199	1.629	1.298	0.941	1.14	0.991	0.839	0.485	0.67	0.567	0.978	1.176
Olaf	-2.085	0.883	0.388	1.014	1.614	1.419	0.681	0.721	1.401	1.414	1.219	0.837	0.85	1.196	1.052	0.898	0.725	1.191	1.268	0.861	0.536	0.991	0.733	0.649	0.498	0.53	0.529	0.674	1.288	0.903	0.885	0.872	0.928	1.078	1.325	1.094	1.168	1.084	1.595	1.338	0.866	1.1	0.947	0.948	0.488	0.659	0.565	0.903	1.134
Olaf	-1.983	0.905	0.534	1.03	1.767	1.368	0.604	0.697	1.249	1.189	1.11	0.782	0.823	1.011	1.084	0.918	0.831	1.326	1.267	0.792	0.476	0.957	0.662	0.615	0.473	0.523	0.55	0.601	1.211	0.861	1.014	1.013	1.123	1.171	1.222	1.018	1.111	1.009	1.482	1.338	0.864	1.115	0.924	1.022	0.525	0.671	0.59	0.836	1.107
Olaf	-1.881	0.647	0.537	1.088	1.831	1.245	0.601	0.723	1.079	0.981	0.962	0.791	0.883	0.818	1.057	0.948	0.949	1.416	1.216	0.753	0.453	0.895	0.64	0.606	0.463	0.542	0.569	0.573	1.107	0.783	1.162	1.209	1.345	1.322	1.126	0.954	1.067	0.955	1.322	1.301	0.923	1.183	0.928	1.051	0.604	0.689	0.636	0.775	1.094
Olaf	-1.78	0.331	0.627	1.197	1.808	1.062	0.663	0.786	0.946	0.801	0.827	0.893	0.999	0.634	0.991	0.988	1.073	1.434	1.147	0.76	0.469	0.837	0.656	0.614	0.465	0.578	0.594	0.561	0.998	0.695	1.301	1.389	1.528	1.51	1.075	0.93	1.058	0.895	1.155	1.233	1.008	1.291	0.956	1.034	0.699	0.706	0.684	0.713	1.094
Olaf	-1.678	0.346	0.773	1.336	1.721	0.842	0.788	0.847	0.878	0.665	0.736	1.058	1.145	0.479	0.918	1.032	1.198	1.369	1.085	0.819	0.511	0.795	0.69	0.632	0.477	0.614	0.624	0.549	0.883	0.637	1.398	1.509	1.613	1.692	1.087	0.966	1.089	0.806	1.019	1.138	1.082	1.396	1.005	0.968	0.797	0.701	0.725	0.647	1.09
Olaf	-1.576	0.482	0.909	1.457	1.607	0.638	0.933	0.896	0.864	0.615	0.686	1.221	1.286	0.391	0.871	1.069	1.319	1.229	1.053	0.907	0.562	0.774	0.715	0.643	0.494	0.65	0.64	0.525	0.781	0.62	1.443	1.543	1.583	1.829	1.148	1.073	1.134	0.698	0.929	1.019	1.115	1.467	1.048	0.866	0.896	0.659	0.74	0.598	1.052
Olaf	-1.475	1.927	1.093	1.53	1.484	0.495	1.079	0.918	0.888	0.629	0.675	1.327	1.373	0.399	0.868	1.092	1.419	1.047	1.054	0.982	0.6	0.769	0.706	0.643	0.511	0.695	0.62	0.49	0.698	0.665	1.432	1.493	1.476	1.872	1.241	1.228	1.164	0.583	0.89	0.881	1.104	1.468	1.061	0.766	0.979	0.602	0.715	0.571	0.979
Olaf	-1.373	1.275	1.024	1.55	1.356	0.444	1.22	0.916	0.945	0.644	0.709	1.348	1.373	0.512	0.91	1.107	1.471	0.876	1.063	1.017	0.601	0.768	0.65	0.626	0.537	0.749	0.565	0.449	0.632	0.784	1.379	1.383	1.329	1.802	1.355	1.379	1.155	0.48	0.901	0.738	1.051	1.391	1.033	0.711	1.041	0.548	0.659	0.565	0.881
Olaf	-1.271	1.679	1.321	1.5	1.247	0.498	1.339	0.94	1.007	0.635	0.771	1.293	1.272	0.715	0.99	1.122	1.457	0.758	1.047	0.992	0.56	0.761	0.553	0.592	0.584	0.797	0.5	0.413	0.587	0.95	1.306	1.259	1.184	1.63	1.468	1.473	1.1	0.415	0.947	0.614	0.977	1.253	0.969	0.727	1.092	0.506	0.592	0.564	0.795
Olaf	-1.169	0.594	1.061	1.379	1.159	0.653	1.436	1.014	1.054	0.617	0.842	1.188	1.094	0.975	1.104	1.122	1.388	0.694	0.997	0.9	0.492	0.73	0.436	0.557	0.659	0.827	0.456	0.402	0.545	1.116	1.233	1.175	1.076	1.404	1.521	1.499	1.01	0.421	0.991	0.54	0.912	1.074	0.91	0.812	1.142	0.485	0.54	0.564	0.731
Olaf	-1.068	0.734	1.198	1.239	1.074	0.888	1.526	1.121	1.055	0.635	0.918	1.068	0.902	1.229	1.246	1.097	1.283	0.666	0.915	0.749	0.421	0.672	0.328	0.53	0.763	0.833	0.445	0.441	0.521	1.213	1.172	1.162	1.021	1.168	1.476	1.463	0.914	0.513	1.006	0.524	0.876	0.897	0.882	0.962	1.197	0.481	0.525	0.557	0.691
Olaf	-0.966	0.614	1.238	1.109	1.012	1.143	1.614	1.226	1.023	0.693	1	0.995	0.756	1.424	1.399	1.056	1.16	0.654	0.809	0.576	0.369	0.6	0.258	0.513	0.866	0.823	0.49	0.54	0.524	1.198	1.145	1.204	1.023	0.944	1.343	1.363	0.863	0.682	0.99	0.548	0.889	0.772	0.887	1.147	1.254	0.5	0.55	0.542	0.683
Olaf	-0.864	1.841	1.658	1.032	0.972	1.367	1.689	1.303	0.977	0.771	1.078	1.024	0.71	1.523	1.55	1.006	1.034	0.639	0.688	0.428	0.351	0.545	0.242	0.508	0.93	0.811	0.603	0.692	0.561	1.085	1.148	1.25	1.071	0.75	1.141	1.233	0.887	0.891	0.965	0.582	0.968	0.726	0.927	1.316	1.31	0.543	0.596	0.539	0.701
Olaf	-0.763	1.764	1.606	1.017	0.942	1.532	1.725	1.363	0.937	0.843	1.152	1.169	0.793	1.515	1.667	0.964	0.919	0.608	0.568	0.343	0.376	0.542	0.279	0.513	0.932	0.826	0.774	0.875	0.629	0.939	1.171	1.262	1.116	0.6	0.915	1.119	0.976	1.096	0.961	0.62	1.108	0.75	1.003	1.425	1.355	0.618	0.664	0.561	0.733
Olaf	-0.661	0.899	1.449	1.047	0.926	1.635	1.699	1.435	0.911	0.893	1.257	1.372	1.001	1.441	1.707	0.936	0.826	0.562	0.47	0.339	0.46	0.611	0.37	0.519	0.9	0.866	0.976	1.062	0.704	0.85	1.183	1.245	1.099	0.503	0.719	1.044	1.111	1.281	0.969	0.685	1.282	0.831	1.098	1.472	1.374	0.737	0.753	0.622	0.768
Olaf	-0.559	2.033	1.828	1.092	0.945	1.664	1.638	1.524	0.926	0.915	1.379	1.587	1.271	1.36	1.632	0.917	0.757	0.528	0.412	0.408	0.604	0.762	0.514	0.523	0.861	0.928	1.174	1.225	0.792	0.843	1.186	1.193	1.01	0.466	0.586	1.015	1.28	1.419	0.995	0.789	1.456	0.944	1.188	1.467	1.388	0.897	0.877	0.735	0.795
Olaf	-0.458	2.624	1.897	1.108	1.006	1.645	1.55	1.65	0.996	0.898	1.488	1.798	1.507	1.31	1.44	0.893	0.711	0.534	0.413	0.51	0.795	1.003	0.69	0.535	0.829	1.008	1.337	1.322	0.906	0.945	1.168	1.111	0.871	0.476	0.534	1.036	1.449	1.501	1.044	0.941	1.579	1.068	1.25	1.446	1.403	1.096	1.071	0.89	0.819
Olaf	-0.356	1.305	1.633	1.088	1.111	1.591	1.46	1.81	1.109	0.847	1.578	1.944	1.653	1.292	1.186	0.842	0.693	0.594	0.474	0.601	1.027	1.306	0.877	0.565	0.811	1.092	1.449	1.321	1.056	1.138	1.118	1.021	0.716	0.51	0.569	1.102	1.581	1.529	1.115	1.138	1.603	1.173	1.281	1.441	1.422	1.337	1.339	1.075	0.856
Olaf	-0.254	1.169	1.589	1.037	1.23	1.533	1.381	1.945	1.264	0.783	1.641	1.94	1.704	1.287	0.937	0.756	0.705	0.706	0.574	0.66	1.28	1.609	1.061	0.62	0.8	1.153	1.506	1.228	1.241	1.374	1.029	0.942	0.575	0.548	0.672	1.202	1.661	1.494	1.204	1.359	1.515	1.24	1.29	1.465	1.454	1.602	1.656	1.259	0.93
Olaf	-0.153	1.386	1.538	0.972	1.335	1.465	1.332	2.047	1.374	0.758	1.662	1.757	1.67	1.285	0.738	0.646	0.748	0.856	0.676	0.692	1.513	1.865	1.218	0.693	0.798	1.174	1.504	1.092	1.415	1.604	0.925	0.878	0.474	0.565	0.818	1.322	1.692	1.384	1.307	1.553	1.353	1.243	1.284	1.525	1.481	1.867	1.97	1.412	1.042
Olaf	-0.051	0.78	1.351	0.916	1.388	1.396	1.302	2.078	1.399	0.784	1.631	1.458	1.547	1.29	0.612	0.544	0.812	1.018	0.75	0.712	1.689	2.034	1.323	0.765	0.801	1.129	1.462	0.965	1.541	1.765	0.834	0.812	0.437	0.546	0.98	1.448	1.663	1.23	1.393	1.674	1.169	1.186	1.26	1.602	1.503	2.064	2.218	1.521	1.175
Olaf	0.051	0.721	1.149	0.872	1.381	1.307	1.281	1.986	1.353	0.852	1.528	1.137	1.346	1.296	0.57	0.482	0.875	1.172	0.789	0.726	1.796	2.071	1.382	0.815	0.784	1.047	1.373	0.909	1.59	1.819	0.771	0.742	0.458	0.499	1.121	1.564	1.581	1.059	1.42	1.712	0.994	1.091	1.218	1.652	1.52	2.134	2.342	1.586	1.31
Olaf	0.153	0.829	0.953	0.851	1.292	1.203	1.247	1.763	1.25	0.943	1.38	0.838	1.131	1.283	0.605	0.478	0.919	1.296	0.805	0.736	1.836	1.971	1.397	0.833	0.723	0.96	1.234	0.954	1.545	1.779	0.739	0.669	0.507	0.459	1.203	1.66	1.461	0.898	1.361	1.665	0.866	0.966	1.159	1.654	1.51	2.06	2.303	1.61	1.401
Olaf	0.254	1.566	0.935	0.842	1.127	1.082	1.172	1.457	1.112	1.021	1.211	0.618	0.953	1.237	0.682	0.538	0.936	1.374	0.815	0.76	1.801	1.776	1.367	0.822	0.636	0.876	1.073	1.076	1.43	1.672	0.735	0.606	0.553	0.447	1.222	1.713	1.314	0.766	1.208	1.552	0.788	0.833	1.079	1.608	1.446	1.881	2.078	1.616	1.405
Olaf	0.356	1.238	0.785	0.808	0.916	0.952	1.048	1.127	0.956	1.074	1.047	0.504	0.826	1.166	0.757	0.65	0.929	1.398	0.84	0.816	1.683	1.55	1.298	0.801	0.549	0.795	0.928	1.215	1.294	1.526	0.761	0.555	0.578	0.478	1.197	1.701	1.161	0.659	1.001	1.39	0.739	0.729	0.971	1.534	1.34	1.622	1.731	1.579	1.331
Olaf	0.458	0.912	0.604	0.751	0.692	0.814	0.91	0.81	0.808	1.094	0.94	0.487	0.738	1.074	0.799	0.796	0.907	1.385	0.89	0.894	1.515	1.331	1.221	0.78	0.5	0.732	0.818	1.341	1.155	1.381	0.816	0.507	0.599	0.542	1.16	1.616	1.024	0.571	0.794	1.203	0.702	0.667	0.861	1.457	1.225	1.321	1.366	1.464	1.221
Olaf	0.559	1.104	0.6	0.683	0.503	0.679	0.766	0.563	0.697	1.072	0.909	0.558	0.666	0.966	0.801	0.95	0.882	1.367	0.957	0.963	1.357	1.143	1.15	0.758	0.522	0.715	0.764	1.407	1.031	1.247	0.909	0.465	0.623	0.628	1.126	1.478	0.91	0.515	0.625	1.023	0.665	0.646	0.799	1.393	1.136	1.04	1.046	1.294	1.104
Olaf	0.661	0.702	0.518	0.631	0.382	0.563	0.638	0.421	0.635	1.021	0.939	0.703	0.588	0.852	0.777	1.09	0.873	1.371	1.016	1.004	1.246	1.011	1.073	0.76	0.63	0.743	0.791	1.383	0.93	1.145	1.014	0.43	0.667	0.724	1.092	1.305	0.832	0.508	0.519	0.86	0.643	0.665	0.825	1.346	1.088	0.845	0.813	1.104	0.997
Olaf	0.763	0.425	0.474	0.62	0.349	0.486	0.537	0.373	0.631	0.962	1.02	0.878	0.504	0.753	0.752	1.198	0.897	1.401	1.046	1.017	1.194	0.938	0.995	0.8	0.815	0.816	0.879	1.285	0.848	1.081	1.097	0.426	0.725	0.809	1.061	1.114	0.789	0.562	0.487	0.73	0.655	0.707	0.942	1.333	1.072	0.76	0.689	0.932	0.914
Olaf	0.864	0.663	0.639	0.661	0.414	0.453	0.468	0.405	0.684	0.907	1.117	1.031	0.455	0.681	0.753	1.269	0.967	1.435	1.045	1.006	1.207	0.915	0.934	0.864	1.029	0.927	1.001	1.133	0.809	1.02	1.158	0.468	0.782	0.877	1.029	0.93	0.771	0.665	0.524	0.652	0.707	0.759	1.101	1.363	1.071	0.766	0.67	0.814	0.851
Olaf	0.966	1.145	0.812	0.748	0.556	0.467	0.422	0.482	0.786	0.866	1.175	1.147	0.46	0.645	0.811	1.299	1.082	1.445	1.019	0.978	1.269	0.939	0.909	0.944	1.222	1.045	1.118	0.972	0.815	0.976	1.174	0.578	0.832	0.938	0.962	0.787	0.748	0.787	0.63	0.636	0.796	0.807	1.23	1.427	1.071	0.829	0.727	0.77	0.8
Olaf	1.068	1.617	0.934	0.87	0.733	0.523	0.398	0.58	0.891	0.87	1.151	1.247	0.51	0.642	0.924	1.296	1.223	1.416	0.977	0.959	1.353	0.989	0.953	1.045	1.377	1.121	1.218	0.851	0.865	0.953	1.16	0.75	0.894	0.991	0.871	0.681	0.697	0.902	0.781	0.684	0.897	0.833	1.299	1.498	1.046	0.909	0.825	0.797	0.752
Olaf	1.169	0.412	0.835	0.991	0.898	0.608	0.396	0.66	0.981	0.928	1.062	1.306	0.605	0.67	1.05	1.271	1.356	1.361	0.932	0.973	1.437	1.031	1.086	1.206	1.486	1.136	1.306	0.819	0.966	0.953	1.144	0.943	0.975	1.056	0.775	0.602	0.606	1.009	0.945	0.784	0.983	0.825	1.302	1.533	1.008	0.959	0.936	0.877	0.707
Olaf	1.271	0.548	0.873	1.071	1.019	0.704	0.416	0.706	1.042	1.047	0.954	1.287	0.727	0.729	1.132	1.226	1.458	1.294	0.897	1.043	1.505	1.049	1.281	1.452	1.602	1.095	1.417	0.9	1.102	0.99	1.136	1.112	1.1	1.111	0.707	0.545	0.495	1.104	1.106	0.899	1.038	0.781	1.241	1.522	0.972	0.94	1.042	0.988	0.674
Olaf	1.373	0.772	0.906	1.096	1.061	0.798	0.456	0.684	1.098	1.199	0.866	1.205	0.835	0.804	1.135	1.154	1.519	1.237	0.882	1.184	1.533	1.049	1.476	1.792	1.8	1.05	1.566	1.072	1.268	1.077	1.114	1.238	1.246	1.159	0.679	0.521	0.401	1.183	1.245	1.004	1.045	0.694	1.141	1.473	0.945	0.862	1.105	1.12	0.658
Olaf	1.475	0.982	1.055	1.073	1.01	0.876	0.505	0.613	1.148	1.352	0.833	1.071	0.889	0.876	1.055	1.058	1.531	1.221	0.894	1.375	1.525	1.019	1.612	2.232	2.073	1.08	1.751	1.311	1.421	1.193	1.079	1.303	1.368	1.203	0.688	0.54	0.372	1.228	1.346	1.09	0.991	0.583	1.032	1.39	0.933	0.763	1.094	1.269	0.661
Olaf	1.576	0.615	0.912	1.019	0.872	0.929	0.554	0.536	1.178	1.485	0.858	0.896	0.883	0.915	0.923	0.95	1.495	1.258	0.931	1.576	1.499	0.951	1.66	2.712	2.376	1.231	1.977	1.562	1.488	1.331	1.029	1.299	1.441	1.221	0.734	0.611	0.429	1.25	1.376	1.165	0.878	0.479	0.938	1.275	0.936	0.686	1.002	1.432	0.689
Olaf	1.678	0.689	0.867	0.969	0.669	0.96	0.599	0.49	1.172	1.573	0.912	0.711	0.827	0.895	0.783	0.852	1.428	1.326	1.004	1.748	1.465	0.853	1.636	3.116	2.638	1.521	2.22	1.74	1.477	1.411	0.972	1.244	1.44	1.211	0.796	0.72	0.566	1.266	1.308	1.235	0.739	0.404	0.865	1.141	0.941	0.65	0.872	1.587	0.748
Olaf	1.78	0.838	0.884	0.923	0.46	0.975	0.635	0.512	1.127	1.578	0.974	0.556	0.732	0.808	0.681	0.783	1.35	1.38	1.13	1.855	1.436	0.756	1.587	3.304	2.795	1.926	2.409	1.805	1.369	1.408	0.904	1.167	1.359	1.186	0.849	0.843	0.757	1.276	1.158	1.3	0.614	0.376	0.81	0.992	0.944	0.652	0.762	1.704	0.838
Olaf	1.881	0.715	0.754	0.88	0.309	0.978	0.678	0.587	1.055	1.48	1.02	0.454	0.619	0.67	0.637	0.767	1.272	1.379	1.305	1.876	1.428	0.702	1.544	3.216	2.772	2.362	2.483	1.757	1.166	1.329	0.809	1.089	1.217	1.162	0.872	0.955	0.953	1.266	0.979	1.331	0.553	0.41	0.758	0.833	0.935	0.695	0.717	1.736	0.958
Olaf	1.983	0.983	0.942	0.861	0.236	0.977	0.741	0.69	0.958	1.302	1.02	0.423	0.514	0.508	0.656	0.814	1.202	1.291	1.504	1.833	1.43	0.726	1.529	2.874	2.538	2.724	2.386	1.627	0.91	1.185	0.699	1.013	1.068	1.14	0.871	1.016	1.115	1.225	0.813	1.311	0.592	0.487	0.71	0.676	0.895	0.779	0.741	1.67	1.089
Olaf	2.085	1.129	1.094	0.851	0.253	0.988	0.805	0.796	0.846	1.089	0.95	0.478	0.427	0.352	0.724	0.92	1.141	1.114	1.693	1.761	1.423	0.822	1.572	2.346	2.145	2.875	2.154	1.436	0.66	0.996	0.586	0.955	0.947	1.114	0.857	1.003	1.218	1.143	0.681	1.244	0.735	0.582	0.677	0.523	0.831	0.893	0.806	1.512	1.206
Olaf	2.186	1.472	1.188	0.84	0.348	1.017	0.856	0.859	0.739	0.89	0.804	0.617	0.374	0.229	0.817	1.06	1.088	0.881	1.839	1.684	1.387	0.971	1.654	1.762	1.646	2.804	1.811	1.231	0.467	0.793	0.492	0.91	0.873	1.095	0.829	0.93	1.238	1.04	0.583	1.147	0.943	0.68	0.669	0.383	0.771	1.013	0.886	1.295	1.278
Olaf	2.288	0.707	1.029	0.822	0.493	1.048	0.893	0.864	0.653	0.719	0.646	0.796	0.376	0.16	0.91	1.203	1.043	0.656	1.905	1.614	1.321	1.137	1.702	1.257	1.146	2.531	1.423	1.036	0.371	0.6	0.431	0.868	0.851	1.082	0.799	0.816	1.179	0.934	0.521	1.044	1.151	0.782	0.68	0.287	0.727	1.128	0.958	1.062	1.29
Olaf	2.39	1.147	1.175	0.801	0.65	1.079	0.914	0.812	0.6	0.599	0.529	0.967	0.447	0.156	0.983	1.325	1.007	0.508	1.867	1.545	1.231	1.268	1.657	0.894	0.788	2.084	1.06	0.886	0.379	0.44	0.391	0.823	0.892	1.065	0.756	0.705	1.06	0.838	0.505	0.942	1.296	0.912	0.686	0.247	0.728	1.211	1.036	0.842	1.239
Olaf	2.492	1.723	1.257	0.792	0.789	1.11	0.903	0.743	0.58	0.566	0.493	1.065	0.589	0.225	1.034	1.415	0.982	0.474	1.745	1.45	1.129	1.3	1.528	0.673	0.615	1.579	0.766	0.778	0.476	0.343	0.35	0.77	0.985	1.039	0.704	0.624	0.92	0.759	0.528	0.85	1.333	1.07	0.679	0.264	0.784	1.253	1.134	0.676	1.119
Olaf	2.593	1.496	1.256	0.809	0.893	1.14	0.868	0.685	0.601	0.631	0.555	1.064	0.796	0.365	1.062	1.479	0.968	0.548	1.572	1.323	1.001	1.219	1.329	0.571	0.603	1.116	0.557	0.712	0.615	0.318	0.312	0.698	1.121	0.994	0.648	0.577	0.795	0.701	0.581	0.771	1.258	1.218	0.665	0.336	0.884	1.276	1.247	0.578	0.969
Olaf	2.695	0.789	1.157	0.854	0.968	1.152	0.829	0.663	0.677	0.756	0.691	0.997	1.032	0.57	1.082	1.531	0.963	0.687	1.377	1.182	0.833	1.054	1.079	0.548	0.661	0.774	0.43	0.669	0.753	0.347	0.276	0.634	1.256	0.945	0.595	0.55	0.7	0.672	0.649	0.702	1.099	1.315	0.648	0.448	1.012	1.301	1.376	0.556	0.823
Olaf	2.797	0.818	1.096	0.931	1.022	1.144	0.791	0.697	0.788	0.926	0.855	0.901	1.238	0.824	1.117	1.581	0.961	0.846	1.179	1.027	0.652	0.838	0.836	0.538	0.715	0.548	0.364	0.67	0.833	0.397	0.267	0.619	1.339	0.909	0.545	0.526	0.627	0.676	0.709	0.649	0.899	1.334	0.638	0.578	1.141	1.347	1.507	0.615	0.697
Olaf	2.898	0.788	1.077	1.052	1.048	1.117	0.776	0.772	0.921	1.109	1	0.789	1.376	1.097	1.197	1.63	0.954	0.97	0.999	0.859	0.482	0.623	0.637	0.502	0.72	0.412	0.33	0.725	0.828	0.449	0.316	0.685	1.339	0.895	0.505	0.494	0.568	0.702	0.76	0.604	0.72	1.268	0.638	0.704	1.238	1.417	1.623	0.738	0.605
Olaf	3	1.227	1.15	1.199	1.047	1.074	0.78	0.881	1.09	1.246	1.091	0.672	1.445	1.344	1.348	1.67	0.937	1.023	0.837	0.702	0.346	0.457	0.494	0.431	0.673	0.339	0.322	0.816	0.773	0.495	0.432	0.832	1.302	0.894	0.479	0.467	0.513	0.732	0.801	0.56	0.583	1.168	0.639	0.797	1.29	1.48	1.703	0.895	0.561
Huey	-3	0.728	0.864	1.093	1.084	0.851	1.044	1.038	0.833	0.853	1.071	0.767	0.795	0.909	1.501	1.209	1.151	0.775	0.698	0.542	0.451	0.603	0.653	0.66	0.459	0.503	0.544	0.599	0.665	0.783	0.728	1.171	0.948	0.592	0.628	0.599	0.701	0.571	0.788	0.776	0.918	0.804	0.602	0.744	0.779	0.882	0.842	0.902	1.115
Huey	-2.898	0.718	0.867	1.072	1.038	0.76	1.058	1.11	0.951	0.839	0.962	0.844	0.869	0.958	1.539	1.259	0.996	0.765	0.694	0.502	0.426	0.715	0.579	0.628	0.514	0.479	0.501	0.588	0.642	0.764	0.681	1.022	0.98	0.611	0.593	0.626	0.752	0.626	0.802	0.724	0.811	0.76	0.625	0.753	0.781	0.871	0.804	1.052	1.121
Huey	-2.797	0.771	0.847	1.014	0.986	0.713	1.053	1.166	1.057	0.843	0.87	0.905	0.947	1.044	1.535	1.278	0.847	0.771	0.711	0.489	0.419	0.829	0.552	0.61	0.562	0.457	0.483	0.572	0.632	0.741	0.661	0.86	1.014	0.687	0.607	0.639	0.794	0.717	0.827	0.717	0.765	0.754	0.636	0.771	0.806	0.842	0.745	1.156	1.133
Huey	-2.695	0.585	0.788	0.925	0.942	0.718	1.045	1.213	1.124	0.864	0.817	0.913	1.02	1.157	1.489	1.26	0.724	0.779	0.752	0.512	0.438	0.911	0.595	0.62	0.6	0.456	0.495	0.57	0.643	0.716	0.676	0.714	1.026	0.802	0.662	0.642	0.822	0.822	0.864	0.748	0.768	0.788	0.644	0.803	0.835	0.812	0.677	1.199	1.143
Huey	-2.593	0.524	0.728	0.817	0.912	0.772	1.044	1.24	1.16	0.88	0.817	0.868	1.078	1.281	1.409	1.207	0.646	0.779	0.814	0.573	0.481	0.944	0.703	0.664	0.64	0.481	0.555	0.605	0.663	0.713	0.714	0.61	1.022	0.92	0.749	0.649	0.833	0.923	0.904	0.801	0.804	0.844	0.666	0.855	0.849	0.789	0.625	1.179	1.147
Huey	-2.492	0.641	0.711	0.71	0.9	0.848	1.046	1.253	1.16	0.893	0.849	0.812	1.112	1.399	1.31	1.128	0.618	0.767	0.889	0.664	0.543	0.92	0.844	0.748	0.696	0.541	0.661	0.679	0.693	0.739	0.766	0.568	1.003	1.014	0.855	0.667	0.827	1.012	0.928	0.859	0.845	0.908	0.717	0.92	0.844	0.781	0.604	1.113	1.136
Huey	-2.39	0.866	0.767	0.618	0.913	0.912	1.045	1.243	1.14	0.91	0.897	0.793	1.119	1.496	1.213	1.04	0.629	0.753	0.963	0.774	0.616	0.845	0.985	0.853	0.776	0.647	0.799	0.783	0.735	0.793	0.818	0.59	0.97	1.079	0.964	0.699	0.812	1.074	0.937	0.9	0.875	0.963	0.798	0.993	0.824	0.805	0.631	1.021	1.105
Huey	-2.288	0.987	0.731	0.56	0.938	0.947	1.027	1.209	1.112	0.923	0.991	0.836	1.116	1.544	1.133	0.958	0.665	0.745	1.022	0.893	0.688	0.753	1.075	0.957	0.889	0.8	0.93	0.901	0.778	0.87	0.859	0.659	0.935	1.118	1.058	0.74	0.802	1.106	0.926	0.915	0.882	1	0.904	1.071	0.806	0.869	0.709	0.929	1.069
Huey	-2.186	1.115	0.761	0.55	0.959	0.955	0.984	1.157	1.083	0.933	1.115	0.962	1.135	1.521	1.071	0.894	0.708	0.751	1.061	1.012	0.765	0.676	1.079	1.063	1.018	0.975	1.051	0.995	0.832	0.942	0.884	0.747	0.904	1.14	1.119	0.784	0.811	1.112	0.895	0.909	0.869	1.016	1.032	1.142	0.824	0.983	0.821	0.881	1.025
Huey	-2.085	1.504	0.883	0.581	0.987	0.932	0.937	1.074	1.068	0.971	1.221	1.168	1.201	1.43	1.026	0.849	0.744	0.769	1.083	1.117	0.86	0.631	1.02	1.151	1.152	1.145	1.143	1.045	0.897	0.991	0.887	0.831	0.885	1.149	1.139	0.823	0.843	1.098	0.858	0.893	0.855	1.018	1.178	1.201	0.898	1.151	0.955	0.878	0.988
Huey	-1.983	1.25	0.877	0.647	1.009	0.899	0.896	0.975	1.049	1.037	1.329	1.406	1.295	1.304	0.996	0.816	0.768	0.793	1.094	1.199	0.976	0.629	0.948	1.202	1.274	1.281	1.195	1.048	0.967	1.003	0.874	0.888	0.89	1.15	1.112	0.856	0.885	1.08	0.84	0.879	0.866	1.011	1.329	1.261	1.029	1.342	1.104	0.904	0.973
Huey	-1.881	0.843	0.85	0.748	1.014	0.865	0.881	0.874	1.035	1.096	1.437	1.642	1.381	1.183	0.977	0.786	0.779	0.814	1.104	1.25	1.104	0.683	0.903	1.208	1.366	1.363	1.202	1.012	1.032	0.983	0.849	0.913	0.919	1.146	1.051	0.88	0.927	1.075	0.858	0.884	0.92	1.001	1.466	1.343	1.195	1.497	1.257	0.954	0.975
Huey	-1.78	0.881	0.969	0.885	1.003	0.842	0.885	0.797	1.032	1.132	1.499	1.834	1.443	1.091	0.96	0.755	0.788	0.831	1.116	1.267	1.229	0.781	0.905	1.174	1.418	1.369	1.167	0.967	1.069	0.949	0.805	0.922	0.96	1.137	0.979	0.887	0.975	1.081	0.916	0.925	1.01	0.997	1.575	1.451	1.361	1.573	1.387	1.016	0.978
Huey	-1.678	0.572	1.004	1.046	0.99	0.836	0.898	0.76	1.03	1.145	1.5	1.922	1.479	1.038	0.932	0.73	0.8	0.848	1.13	1.254	1.326	0.896	0.943	1.128	1.405	1.305	1.1	0.927	1.08	0.912	0.751	0.923	0.999	1.12	0.91	0.885	1.026	1.094	1.006	1.01	1.105	1.017	1.645	1.564	1.504	1.549	1.465	1.067	0.973
Huey	-1.576	1.288	1.101	1.21	0.992	0.852	0.909	0.766	1.02	1.125	1.46	1.864	1.495	1.014	0.897	0.716	0.823	0.88	1.135	1.215	1.361	1.011	0.998	1.081	1.33	1.173	1.021	0.905	1.07	0.88	0.698	0.919	1.024	1.091	0.855	0.884	1.075	1.107	1.106	1.133	1.18	1.053	1.686	1.642	1.593	1.432	1.474	1.094	0.95
Huey	-1.475	1.407	1.178	1.367	1.015	0.887	0.912	0.804	0.997	1.075	1.392	1.677	1.486	1.005	0.867	0.719	0.855	0.933	1.126	1.16	1.321	1.098	1.05	1.03	1.219	0.984	0.956	0.916	1.038	0.857	0.661	0.913	1.02	1.053	0.819	0.895	1.113	1.111	1.199	1.264	1.215	1.096	1.686	1.677	1.591	1.252	1.406	1.091	0.904
Huey	-1.373	1.183	1.206	1.506	1.067	0.934	0.9	0.858	0.967	1.016	1.307	1.424	1.446	1.001	0.855	0.745	0.89	1.003	1.1	1.096	1.221	1.123	1.099	0.958	1.109	0.774	0.919	0.947	1.012	0.84	0.645	0.911	0.982	1.002	0.812	0.916	1.136	1.089	1.277	1.36	1.203	1.134	1.641	1.664	1.482	1.051	1.279	1.06	0.844
Huey	-1.271	1.525	1.368	1.621	1.148	0.982	0.885	0.905	0.948	0.959	1.231	1.184	1.373	0.999	0.866	0.791	0.92	1.062	1.057	1.037	1.088	1.09	1.129	0.865	1.007	0.618	0.91	0.99	0.995	0.833	0.652	0.914	0.924	0.943	0.824	0.944	1.13	1.043	1.33	1.379	1.154	1.162	1.555	1.594	1.292	0.874	1.132	1.011	0.786
Huey	-1.169	0.983	1.296	1.701	1.259	1.026	0.88	0.94	0.946	0.928	1.198	1.019	1.271	1.005	0.898	0.849	0.944	1.081	1.009	0.995	0.959	1.015	1.129	0.765	0.934	0.549	0.928	1.044	0.977	0.839	0.677	0.922	0.864	0.89	0.843	0.969	1.089	0.996	1.333	1.309	1.083	1.186	1.435	1.472	1.089	0.738	1.009	0.965	0.743
Huey	-1.068	0.576	1.154	1.747	1.384	1.079	0.898	0.964	0.962	0.948	1.227	0.963	1.161	1.021	0.948	0.9	0.957	1.047	0.963	0.982	0.87	0.918	1.107	0.688	0.909	0.592	0.963	1.091	0.961	0.875	0.703	0.943	0.815	0.87	0.855	0.978	1.033	0.973	1.266	1.163	1.007	1.198	1.33	1.31	0.933	0.66	0.939	0.952	0.723
Huey	-0.966	0.772	1.302	1.78	1.484	1.164	0.942	0.991	1.002	1.031	1.307	1.011	1.066	1.038	1.01	0.925	0.956	0.972	0.928	0.999	0.847	0.826	1.066	0.668	0.93	0.737	1.011	1.122	0.946	0.951	0.726	0.974	0.797	0.893	0.856	0.978	0.999	0.983	1.146	0.975	0.946	1.201	1.259	1.15	0.842	0.651	0.946	0.97	0.739
Huey	-0.864	0.755	1.32	1.801	1.524	1.295	1.019	1.021	1.074	1.157	1.425	1.114	1.008	1.044	1.079	0.911	0.942	0.88	0.915	1.044	0.887	0.772	1.014	0.724	0.993	0.937	1.068	1.143	0.943	1.07	0.752	1.013	0.827	0.948	0.86	0.993	1.005	1.044	1.012	0.794	0.921	1.194	1.23	1.023	0.833	0.708	1.016	1.003	0.81
Huey	-0.763	1.24	1.503	1.804	1.498	1.458	1.136	1.054	1.161	1.301	1.549	1.209	0.995	1.035	1.144	0.854	0.914	0.805	0.934	1.106	0.963	0.772	0.97	0.846	1.072	1.141	1.124	1.153	0.984	1.234	0.782	1.068	0.906	1.03	0.893	1.03	1.065	1.169	0.901	0.679	0.939	1.178	1.227	0.95	0.893	0.819	1.114	1.036	0.93
Huey	-0.661	1.62	1.679	1.775	1.432	1.616	1.284	1.086	1.242	1.444	1.601	1.259	1.017	1.019	1.183	0.77	0.88	0.773	0.982	1.173	1.051	0.818	0.95	1.003	1.158	1.293	1.17	1.155	1.104	1.423	0.836	1.129	1.033	1.133	0.973	1.092	1.176	1.343	0.854	0.655	1.004	1.165	1.235	0.925	0.99	0.958	1.204	1.068	1.076
Huey	-0.559	1.476	1.656	1.708	1.353	1.733	1.444	1.117	1.285	1.544	1.563	1.24	1.049	1.001	1.172	0.683	0.846	0.795	1.045	1.233	1.132	0.896	0.959	1.164	1.236	1.358	1.218	1.15	1.288	1.616	0.927	1.189	1.201	1.242	1.099	1.174	1.326	1.515	0.905	0.733	1.101	1.162	1.235	0.936	1.083	1.107	1.253	1.106	1.209
Huey	-0.458	1.539	1.682	1.617	1.275	1.767	1.595	1.14	1.28	1.558	1.437	1.16	1.063	0.988	1.095	0.615	0.823	0.866	1.097	1.272	1.201	0.988	1.009	1.313	1.278	1.356	1.24	1.182	1.499	1.765	1.054	1.255	1.398	1.338	1.255	1.276	1.478	1.637	1.042	0.895	1.211	1.174	1.22	0.954	1.141	1.246	1.253	1.145	1.313
Huey	-0.356	1.112	1.529	1.519	1.225	1.689	1.696	1.167	1.221	1.476	1.243	1.035	1.047	0.968	0.968	0.573	0.815	0.974	1.127	1.278	1.263	1.08	1.117	1.433	1.285	1.312	1.243	1.262	1.665	1.848	1.204	1.337	1.576	1.421	1.406	1.386	1.589	1.686	1.217	1.098	1.326	1.203	1.184	0.962	1.145	1.359	1.215	1.176	1.375
Huey	-0.254	1.061	1.611	1.445	1.191	1.52	1.709	1.208	1.124	1.329	1.011	0.896	1.004	0.923	0.826	0.556	0.82	1.085	1.14	1.237	1.328	1.177	1.277	1.51	1.26	1.265	1.247	1.366	1.748	1.843	1.361	1.434	1.698	1.496	1.521	1.491	1.62	1.645	1.388	1.292	1.422	1.238	1.135	0.951	1.094	1.424	1.161	1.196	1.387
Huey	-0.153	1.507	1.739	1.388	1.171	1.293	1.622	1.259	1.025	1.164	0.776	0.781	0.933	0.853	0.699	0.561	0.837	1.165	1.14	1.165	1.391	1.28	1.456	1.547	1.226	1.227	1.263	1.474	1.722	1.745	1.506	1.524	1.744	1.565	1.582	1.563	1.559	1.519	1.514	1.436	1.461	1.28	1.087	0.918	1.01	1.414	1.119	1.209	1.343
Huey	-0.051	1.56	1.69	1.336	1.149	1.061	1.439	1.335	0.952	1.02	0.594	0.698	0.842	0.771	0.616	0.579	0.865	1.188	1.127	1.087	1.446	1.374	1.606	1.56	1.184	1.206	1.277	1.563	1.586	1.572	1.612	1.581	1.718	1.626	1.581	1.583	1.428	1.336	1.561	1.496	1.432	1.32	1.048	0.873	0.92	1.335	1.103	1.21	1.262
Huey	0.051	1.463	1.52	1.281	1.119	0.863	1.199	1.419	0.943	0.942	0.487	0.638	0.748	0.702	0.581	0.605	0.896	1.151	1.106	1.024	1.481	1.445	1.684	1.55	1.145	1.184	1.288	1.591	1.393	1.349	1.663	1.579	1.637	1.662	1.532	1.536	1.261	1.14	1.512	1.47	1.343	1.34	1.028	0.825	0.862	1.211	1.112	1.202	1.162
Huey	0.153	1.34	1.387	1.216	1.064	0.721	0.962	1.508	1.004	0.938	0.456	0.605	0.663	0.666	0.583	0.639	0.922	1.073	1.075	0.991	1.476	1.479	1.668	1.511	1.105	1.15	1.276	1.542	1.194	1.114	1.658	1.499	1.534	1.653	1.449	1.429	1.097	0.965	1.384	1.377	1.217	1.327	1.02	0.79	0.854	1.078	1.13	1.189	1.065
Huey	0.254	1.541	1.323	1.14	0.98	0.641	0.788	1.574	1.133	0.983	0.483	0.604	0.598	0.663	0.608	0.679	0.942	0.979	1.039	0.993	1.407	1.468	1.557	1.443	1.05	1.093	1.221	1.427	1.027	0.902	1.608	1.345	1.437	1.588	1.345	1.287	0.962	0.833	1.234	1.236	1.092	1.27	1.013	0.783	0.894	0.973	1.134	1.18	0.985
Huey	0.356	1.25	1.197	1.045	0.877	0.611	0.715	1.61	1.29	1.054	0.546	0.625	0.553	0.68	0.654	0.719	0.957	0.892	1.009	1.02	1.268	1.412	1.377	1.349	0.969	1.01	1.117	1.277	0.909	0.74	1.528	1.158	1.346	1.486	1.232	1.118	0.884	0.752	1.104	1.093	0.991	1.169	0.997	0.806	0.966	0.92	1.106	1.175	0.941
Huey	0.458	1.316	1.172	0.935	0.781	0.603	0.746	1.628	1.413	1.123	0.629	0.653	0.531	0.699	0.717	0.751	0.971	0.834	0.991	1.049	1.09	1.318	1.17	1.228	0.872	0.9	0.986	1.114	0.834	0.652	1.42	0.986	1.264	1.359	1.107	0.951	0.864	0.713	1.03	0.995	0.921	1.047	0.945	0.853	1.054	0.919	1.041	1.18	0.941
Huey	0.559	1.527	1.113	0.814	0.724	0.599	0.877	1.606	1.475	1.171	0.697	0.692	0.542	0.704	0.792	0.766	0.989	0.817	0.984	1.058	0.921	1.205	0.974	1.103	0.763	0.79	0.859	0.953	0.79	0.63	1.307	0.851	1.196	1.214	0.99	0.806	0.88	0.705	1.03	0.974	0.874	0.925	0.858	0.901	1.144	0.959	0.944	1.185	0.99
Huey	0.661	1.576	1.017	0.711	0.707	0.609	1.063	1.547	1.459	1.184	0.734	0.732	0.587	0.7	0.875	0.765	1.009	0.849	0.987	1.041	0.789	1.098	0.836	0.994	0.674	0.7	0.756	0.817	0.76	0.642	1.212	0.78	1.128	1.066	0.891	0.7	0.902	0.721	1.095	1.014	0.856	0.825	0.745	0.94	1.218	1.009	0.832	1.187	1.08
Huey	0.763	1.354	0.956	0.657	0.718	0.65	1.254	1.453	1.365	1.165	0.738	0.768	0.657	0.696	0.963	0.759	1.026	0.928	0.992	1.004	0.715	1.03	0.783	0.906	0.632	0.652	0.688	0.717	0.741	0.654	1.15	0.782	1.048	0.937	0.819	0.644	0.907	0.765	1.171	1.081	0.876	0.773	0.614	0.965	1.272	1.033	0.723	1.188	1.175
Huey	0.864	1.175	0.865	0.651	0.757	0.737	1.399	1.331	1.217	1.115	0.713	0.798	0.741	0.704	1.053	0.763	1.035	1.043	0.991	0.96	0.712	1.01	0.799	0.853	0.643	0.655	0.654	0.67	0.728	0.658	1.122	0.828	0.956	0.848	0.778	0.64	0.886	0.831	1.216	1.151	0.924	0.778	0.493	0.975	1.311	1.004	0.642	1.18	1.245
Huey	0.966	0.817	0.794	0.684	0.812	0.871	1.461	1.199	1.045	1.047	0.676	0.812	0.834	0.734	1.136	0.793	1.042	1.171	0.979	0.926	0.778	1.029	0.849	0.845	0.698	0.702	0.655	0.667	0.735	0.663	1.129	0.884	0.866	0.802	0.773	0.681	0.849	0.891	1.22	1.196	0.989	0.823	0.414	0.984	1.32	0.929	0.597	1.151	1.263
Huey	1.068	0.745	0.747	0.728	0.889	1.036	1.422	1.075	0.886	0.97	0.644	0.811	0.927	0.791	1.196	0.852	1.06	1.282	0.957	0.914	0.891	1.057	0.892	0.875	0.778	0.775	0.687	0.699	0.77	0.692	1.149	0.936	0.8	0.781	0.798	0.755	0.811	0.925	1.186	1.188	1.064	0.887	0.404	0.995	1.302	0.825	0.586	1.09	1.229
Huey	1.169	0.643	0.701	0.757	0.981	1.2	1.305	0.969	0.76	0.894	0.634	0.803	1.01	0.87	1.218	0.937	1.102	1.347	0.928	0.926	1.016	1.079	0.895	0.925	0.87	0.849	0.757	0.748	0.839	0.766	1.164	0.978	0.762	0.776	0.842	0.843	0.782	0.93	1.114	1.128	1.13	0.954	0.464	1.013	1.259	0.718	0.609	0.992	1.159
Huey	1.271	0.736	0.669	0.762	1.071	1.32	1.144	0.89	0.685	0.834	0.635	0.808	1.065	0.967	1.187	1.036	1.18	1.349	0.905	0.954	1.119	1.09	0.856	0.966	0.952	0.919	0.843	0.815	0.938	0.865	1.173	1.016	0.746	0.775	0.892	0.928	0.773	0.905	1.02	1.032	1.162	1.016	0.576	1.034	1.199	0.64	0.655	0.873	1.063
Huey	1.373	0.835	0.672	0.74	1.135	1.38	0.974	0.825	0.674	0.807	0.632	0.833	1.089	1.056	1.108	1.13	1.288	1.296	0.895	0.982	1.179	1.081	0.795	0.983	1.01	0.975	0.93	0.888	1.045	0.964	1.194	1.042	0.749	0.764	0.943	0.997	0.78	0.87	0.915	0.928	1.141	1.067	0.706	1.047	1.132	0.621	0.71	0.755	0.966
Huey	1.475	0.791	0.655	0.692	1.161	1.376	0.826	0.764	0.722	0.809	0.623	0.871	1.09	1.11	0.996	1.205	1.409	1.215	0.901	1.002	1.193	1.048	0.747	0.978	1.026	1.009	1.013	0.954	1.135	1.037	1.241	1.059	0.752	0.745	0.982	1.049	0.797	0.844	0.816	0.841	1.076	1.091	0.826	1.04	1.075	0.66	0.77	0.665	0.878
Huey	1.576	0.728	0.611	0.63	1.143	1.324	0.712	0.702	0.808	0.828	0.629	0.922	1.069	1.113	0.87	1.258	1.519	1.138	0.919	1.007	1.162	0.996	0.744	0.957	0.988	1.043	1.075	1.003	1.192	1.076	1.318	1.059	0.752	0.724	1.005	1.082	0.815	0.837	0.749	0.782	0.985	1.077	0.906	1.013	1.035	0.752	0.832	0.624	0.818
Huey	1.678	0.96	0.663	0.575	1.086	1.251	0.636	0.643	0.901	0.854	0.669	0.972	1.043	1.056	0.754	1.292	1.593	1.088	0.945	0.996	1.092	0.954	0.782	0.925	0.922	1.083	1.112	1.034	1.206	1.098	1.385	1.053	0.751	0.705	1.009	1.099	0.838	0.841	0.723	0.754	0.898	1.032	0.93	0.976	1.012	0.872	0.899	0.643	0.789
Huey	1.78	0.903	0.643	0.533	1.003	1.171	0.594	0.594	0.975	0.887	0.744	1.002	1.018	0.955	0.668	1.31	1.621	1.069	0.974	0.974	1	0.942	0.847	0.888	0.87	1.133	1.128	1.05	1.178	1.119	1.415	1.037	0.749	0.696	0.995	1.111	0.867	0.849	0.734	0.758	0.842	0.971	0.906	0.934	1.008	0.993	0.979	0.703	0.784
Huey	1.881	0.548	0.577	0.513	0.9	1.105	0.576	0.555	1.026	0.912	0.844	1	0.997	0.841	0.617	1.324	1.603	1.078	1.003	0.949	0.915	0.958	0.925	0.859	0.861	1.194	1.144	1.041	1.133	1.141	1.384	1.015	0.749	0.689	0.979	1.124	0.905	0.846	0.77	0.801	0.823	0.904	0.866	0.895	1.016	1.085	1.071	0.783	0.789
Huey	1.983	0.384	0.547	0.517	0.801	1.035	0.581	0.534	1.04	0.921	0.944	0.984	0.956	0.753	0.597	1.351	1.539	1.105	1.034	0.926	0.867	0.991	1.004	0.84	0.906	1.271	1.163	1.016	1.083	1.158	1.293	0.986	0.747	0.684	0.965	1.139	0.954	0.831	0.818	0.875	0.833	0.844	0.841	0.869	1.017	1.132	1.162	0.855	0.796
Huey	2.085	0.572	0.598	0.547	0.705	0.962	0.608	0.536	1.009	0.913	1.02	0.974	0.879	0.726	0.606	1.398	1.439	1.136	1.072	0.913	0.869	1.033	1.057	0.836	0.993	1.369	1.177	0.982	1.045	1.159	1.148	0.96	0.743	0.678	0.958	1.164	0.997	0.817	0.858	0.962	0.857	0.802	0.849	0.858	0.989	1.144	1.228	0.894	0.798
Huey	2.186	0.995	0.638	0.597	0.621	0.903	0.653	0.553	0.938	0.895	1.053	0.967	0.784	0.77	0.654	1.462	1.318	1.159	1.115	0.921	0.915	1.08	1.06	0.858	1.093	1.465	1.189	0.953	1.008	1.15	0.967	0.94	0.74	0.67	0.967	1.192	1.023	0.813	0.879	1.034	0.888	0.781	0.886	0.858	0.92	1.127	1.251	0.894	0.792
Huey	2.288	1.378	0.708	0.663	0.56	0.866	0.709	0.571	0.852	0.865	1.056	0.956	0.703	0.87	0.754	1.527	1.193	1.169	1.154	0.957	0.989	1.113	1.036	0.894	1.173	1.532	1.203	0.935	0.978	1.125	0.786	0.928	0.744	0.665	0.988	1.208	1.033	0.824	0.876	1.069	0.921	0.768	0.944	0.858	0.826	1.081	1.224	0.865	0.775
Huey	2.39	0.783	0.617	0.738	0.535	0.849	0.771	0.58	0.771	0.816	1.044	0.941	0.679	0.996	0.901	1.58	1.084	1.169	1.169	1.019	1.066	1.117	1.021	0.918	1.227	1.524	1.232	0.929	0.948	1.086	0.653	0.913	0.761	0.672	1.012	1.202	1.031	0.85	0.845	1.065	0.95	0.765	0.993	0.849	0.725	1.015	1.159	0.817	0.758
Huey	2.492	0.793	0.674	0.815	0.559	0.845	0.824	0.585	0.693	0.763	1.033	0.943	0.724	1.11	1.074	1.609	1.012	1.168	1.146	1.084	1.125	1.092	1.015	0.93	1.235	1.459	1.24	0.944	0.915	1.043	0.583	0.905	0.794	0.697	1.033	1.168	1.025	0.88	0.791	1.035	0.967	0.768	1.015	0.822	0.633	0.942	1.077	0.76	0.764
Huey	2.593	0.644	0.808	0.883	0.638	0.836	0.859	0.579	0.625	0.729	1.03	0.973	0.827	1.193	1.244	1.608	0.988	1.17	1.087	1.124	1.154	1.046	1.009	0.934	1.197	1.34	1.214	0.98	0.888	1.003	0.577	0.911	0.841	0.744	1.039	1.123	1.013	0.914	0.728	0.999	0.953	0.774	1.016	0.767	0.555	0.884	1.005	0.723	0.79
Huey	2.695	0.616	0.848	0.917	0.771	0.821	0.864	0.569	0.576	0.722	1.065	1.008	0.96	1.241	1.363	1.58	1.007	1.178	1.008	1.122	1.142	0.997	0.995	0.937	1.132	1.183	1.148	1.033	0.873	0.957	0.622	0.94	0.883	0.806	1.03	1.087	1.01	0.961	0.677	0.958	0.916	0.801	0.982	0.697	0.503	0.853	0.976	0.735	0.833
Huey	2.797	0.572	0.885	0.917	0.918	0.824	0.828	0.577	0.549	0.741	1.152	1.033	1.088	1.251	1.4	1.532	1.056	1.195	0.933	1.08	1.089	0.958	0.975	0.95	1.073	1.018	1.049	1.096	0.889	0.896	0.702	0.991	0.893	0.88	1.025	1.081	1.042	1.025	0.659	0.913	0.882	0.835	0.932	0.631	0.49	0.868	1.003	0.82	0.902
Huey	2.898	0.931	0.944	0.893	1.038	0.854	0.779	0.614	0.548	0.81	1.273	1.042	1.178	1.213	1.356	1.468	1.108	1.228	0.882	1.013	1.006	0.928	0.963	0.963	1.075	0.884	0.942	1.164	0.94	0.822	0.798	1.058	0.859	0.966	1.047	1.121	1.125	1.112	0.685	0.865	0.867	0.865	0.903	0.582	0.526	0.933	1.088	0.976	1.011
Huey	3	0.495	0.789	0.859	1.1	0.928	0.759	0.682	0.58	0.914	1.418	1.026	1.212	1.127	1.259	1.384	1.144	1.276	0.864	0.946	0.921	0.892	0.966	0.979	1.167	0.814	0.877	1.209	1.021	0.748	0.902	1.139	0.792	1.062	1.113	1.208	1.252	1.223	0.759	0.822	0.865	0.893	0.922	0.57	0.617	1.046	1.205	1.174	1.183
Louie	-3	1.33	1.135	1.321	0.775	0.805	1.048	0.928	0.841	0.805	0.76	1.356	1.327	1.41	1.039	0.511	1.048	1.135	1.513	0.729	0.274	0.581	0.428	0.413	0.573	0.89	0.987	0.878	1.18	1.012	0.751	0.777	0.921	0.856	0.6	0.694	0.893	0.977	0.673	0.667	0.566	0.609	0.482	0.691	0.836	0.859	0.546	0.947	1.222
Louie	-2.898	0.273	0.706	1.247	0.71	0.729	0.969	0.91	0.927	0.833	0.861	1.28	1.385	1.524	1.004	0.579	1.115	1.094	1.398	0.785	0.325	0.616	0.424	0.439	0.659	0.968	0.896	0.762	1.203	1.018	0.73	0.715	0.865	0.87	0.54	0.639	0.899	0.915	0.723	0.7	0.575	0.58	0.527	0.66	0.869	0.778	0.526	0.911	1.227
Louie	-2.797	0.953	0.832	1.144	0.713	0.701	0.941	0.91	0.991	0.888	0.929	1.26	1.382	1.571	0.977	0.688	1.17	1.032	1.25	0.905	0.407	0.637	0.4	0.468	0.739	0.986	0.805	0.612	1.198	1.039	0.709	0.674	0.789	0.88	0.488	0.64	0.963	0.866	0.836	0.729	0.572	0.552	0.606	0.646	0.877	0.715	0.521	0.907	1.235
Louie	-2.695	0.74	0.701	1.024	0.781	0.73	0.961	0.918	1.04	0.965	0.946	1.28	1.354	1.554	0.947	0.819	1.197	0.973	1.078	1.062	0.531	0.64	0.368	0.492	0.793	0.95	0.723	0.46	1.168	1.087	0.684	0.665	0.721	0.902	0.456	0.694	1.039	0.868	0.998	0.767	0.551	0.544	0.708	0.653	0.867	0.668	0.535	0.939	1.237
Louie	-2.593	1.184	0.805	0.909	0.891	0.807	1.018	0.93	1.075	1.037	0.945	1.294	1.334	1.495	0.911	0.95	1.188	0.93	0.909	1.222	0.688	0.639	0.331	0.506	0.822	0.858	0.677	0.336	1.122	1.156	0.666	0.685	0.695	0.946	0.456	0.772	1.1	0.945	1.186	0.825	0.519	0.566	0.819	0.678	0.843	0.634	0.57	0.996	1.226
Louie	-2.492	1.713	0.742	0.808	1.011	0.912	1.081	0.952	1.091	1.085	0.959	1.264	1.331	1.42	0.885	1.052	1.152	0.897	0.77	1.361	0.855	0.636	0.293	0.521	0.826	0.737	0.665	0.267	1.065	1.235	0.676	0.722	0.729	1.011	0.497	0.838	1.134	1.088	1.357	0.911	0.503	0.618	0.914	0.711	0.809	0.613	0.615	1.065	1.194
Louie	-2.39	1.14	0.654	0.739	1.093	1.045	1.122	0.966	1.113	1.1	0.994	1.184	1.326	1.366	0.877	1.109	1.108	0.862	0.681	1.465	0.996	0.635	0.266	0.555	0.797	0.643	0.675	0.262	1.002	1.308	0.729	0.756	0.83	1.082	0.572	0.871	1.14	1.249	1.486	1.025	0.525	0.679	0.99	0.73	0.776	0.597	0.67	1.116	1.14
Louie	-2.288	0.549	0.622	0.696	1.129	1.174	1.139	0.962	1.137	1.103	1.017	1.077	1.292	1.354	0.899	1.12	1.071	0.815	0.652	1.525	1.073	0.645	0.275	0.594	0.762	0.593	0.704	0.302	0.945	1.356	0.82	0.773	0.971	1.145	0.673	0.858	1.123	1.376	1.54	1.163	0.591	0.737	1.052	0.717	0.747	0.586	0.73	1.135	1.069
Louie	-2.186	0.665	0.754	0.676	1.114	1.285	1.135	0.937	1.149	1.108	1.017	0.962	1.221	1.38	0.958	1.103	1.045	0.755	0.678	1.549	1.062	0.673	0.346	0.62	0.76	0.599	0.739	0.364	0.898	1.367	0.93	0.778	1.1	1.194	0.779	0.803	1.095	1.412	1.517	1.294	0.698	0.798	1.101	0.677	0.722	0.59	0.794	1.123	0.981
Louie	-2.085	1.421	0.911	0.674	1.068	1.359	1.119	0.894	1.141	1.115	0.992	0.851	1.116	1.436	1.046	1.078	1.022	0.692	0.747	1.529	0.993	0.714	0.498	0.633	0.798	0.672	0.77	0.423	0.862	1.341	1.037	0.773	1.164	1.242	0.865	0.737	1.061	1.336	1.436	1.381	0.841	0.88	1.137	0.64	0.698	0.628	0.85	1.098	0.89
Louie	-1.983	1.084	0.904	0.689	0.996	1.396	1.091	0.851	1.108	1.114	0.959	0.749	0.996	1.51	1.144	1.057	0.995	0.647	0.831	1.462	0.926	0.756	0.735	0.649	0.881	0.804	0.787	0.465	0.825	1.3	1.112	0.756	1.157	1.278	0.929	0.693	1.017	1.183	1.313	1.42	0.995	1	1.168	0.635	0.675	0.719	0.887	1.074	0.814
Louie	-1.881	0.899	0.933	0.715	0.923	1.4	1.049	0.826	1.057	1.097	0.931	0.656	0.893	1.57	1.237	1.042	0.961	0.639	0.905	1.359	0.901	0.804	1.036	0.684	1.007	0.981	0.793	0.483	0.795	1.258	1.144	0.726	1.104	1.288	0.986	0.686	0.966	1.016	1.158	1.423	1.131	1.172	1.214	0.671	0.667	0.855	0.901	1.058	0.769
Louie	-1.78	0.86	1.016	0.752	0.867	1.38	1.009	0.814	1.011	1.055	0.91	0.59	0.83	1.581	1.314	1.034	0.919	0.68	0.958	1.224	0.936	0.876	1.364	0.77	1.158	1.16	0.796	0.488	0.791	1.214	1.14	0.687	1.035	1.267	1.044	0.719	0.924	0.886	1	1.405	1.23	1.388	1.29	0.74	0.687	1.002	0.897	1.046	0.768
Louie	-1.678	1.058	1.134	0.801	0.85	1.338	0.978	0.825	0.972	0.991	0.897	0.571	0.803	1.533	1.367	1.034	0.877	0.761	0.993	1.059	1.031	0.991	1.651	0.925	1.311	1.317	0.797	0.495	0.827	1.17	1.107	0.65	0.972	1.222	1.104	0.787	0.908	0.818	0.885	1.369	1.302	1.604	1.403	0.834	0.738	1.121	0.881	1.045	0.809
Louie	-1.576	0.336	0.98	0.861	0.879	1.288	0.961	0.861	0.93	0.925	0.877	0.609	0.804	1.424	1.404	1.038	0.849	0.855	1.003	0.893	1.163	1.133	1.843	1.128	1.467	1.414	0.793	0.527	0.909	1.121	1.056	0.625	0.921	1.17	1.149	0.885	0.927	0.817	0.845	1.315	1.346	1.784	1.529	0.933	0.821	1.183	0.859	1.038	0.888
Louie	-1.475	0.522	1.084	0.931	0.953	1.242	0.96	0.909	0.883	0.869	0.842	0.694	0.812	1.293	1.425	1.044	0.847	0.938	0.984	0.76	1.296	1.268	1.902	1.359	1.606	1.416	0.797	0.603	0.998	1.07	1.005	0.612	0.879	1.115	1.172	0.996	0.998	0.872	0.881	1.255	1.35	1.904	1.633	1.024	0.922	1.181	0.838	1.01	0.985
Louie	-1.373	1.482	1.208	0.995	1.062	1.202	0.981	0.958	0.844	0.81	0.807	0.81	0.81	1.187	1.424	1.051	0.866	0.997	0.94	0.68	1.4	1.348	1.833	1.581	1.702	1.333	0.805	0.731	1.07	1.019	0.957	0.614	0.853	1.046	1.19	1.097	1.125	0.973	0.966	1.189	1.321	1.93	1.702	1.097	1.012	1.134	0.813	0.967	1.068
Louie	-1.271	0.83	1.097	1.041	1.179	1.181	1.021	0.998	0.816	0.761	0.769	0.934	0.812	1.131	1.399	1.06	0.897	1.027	0.887	0.657	1.45	1.345	1.672	1.73	1.754	1.189	0.821	0.902	1.095	0.979	0.913	0.635	0.842	0.982	1.215	1.183	1.285	1.084	1.087	1.116	1.257	1.853	1.731	1.142	1.078	1.05	0.79	0.911	1.119
Louie	-1.169	1.327	1.203	1.078	1.272	1.175	1.089	1.023	0.8	0.734	0.729	1.053	0.846	1.128	1.348	1.068	0.926	1.028	0.845	0.678	1.437	1.259	1.465	1.746	1.791	1.012	0.868	1.077	1.072	0.953	0.878	0.667	0.847	0.938	1.268	1.265	1.444	1.174	1.224	1.042	1.157	1.699	1.721	1.155	1.121	0.946	0.756	0.855	1.139
Louie	-1.068	1.396	1.233	1.103	1.315	1.198	1.173	1.036	0.797	0.731	0.694	1.162	0.93	1.161	1.279	1.067	0.948	1.006	0.826	0.719	1.377	1.117	1.254	1.63	1.829	0.866	0.942	1.212	1.042	0.932	0.851	0.712	0.872	0.923	1.358	1.38	1.557	1.227	1.356	0.98	1.027	1.521	1.665	1.147	1.151	0.831	0.716	0.817	1.136
Louie	-0.966	1.064	1.01	1.103	1.319	1.237	1.259	1.04	0.805	0.744	0.671	1.257	1.071	1.194	1.21	1.05	0.961	0.969	0.824	0.757	1.295	0.968	1.063	1.448	1.858	0.807	1.021	1.304	1.03	0.912	0.828	0.771	0.928	0.931	1.484	1.544	1.606	1.23	1.479	0.952	0.894	1.356	1.578	1.116	1.199	0.706	0.681	0.804	1.123
Louie	-0.864	0.65	0.981	1.095	1.305	1.277	1.318	1.047	0.822	0.766	0.672	1.331	1.255	1.194	1.148	1.02	0.966	0.928	0.82	0.78	1.211	0.859	0.93	1.281	1.86	0.845	1.111	1.356	1.06	0.886	0.818	0.841	1.002	0.96	1.635	1.738	1.592	1.214	1.564	0.975	0.803	1.223	1.468	1.078	1.278	0.599	0.661	0.82	1.106
Louie	-0.763	0.653	0.962	1.099	1.293	1.296	1.329	1.052	0.85	0.784	0.715	1.379	1.436	1.154	1.096	0.986	0.965	0.893	0.805	0.78	1.134	0.818	0.884	1.183	1.842	0.97	1.207	1.383	1.141	0.856	0.823	0.931	1.085	0.987	1.789	1.936	1.534	1.216	1.592	1.052	0.777	1.131	1.336	1.057	1.388	0.54	0.668	0.861	1.093
Louie	-0.661	0.919	0.901	1.124	1.309	1.268	1.292	1.046	0.889	0.802	0.804	1.397	1.559	1.087	1.042	0.96	0.958	0.872	0.785	0.76	1.054	0.863	0.934	1.178	1.81	1.164	1.297	1.407	1.25	0.825	0.855	1.058	1.151	1	1.928	2.117	1.463	1.257	1.57	1.167	0.818	1.071	1.201	1.069	1.506	0.567	0.711	0.922	1.093
Louie	-0.559	1.053	0.868	1.165	1.368	1.187	1.205	1.028	0.927	0.823	0.921	1.392	1.586	1.011	0.982	0.94	0.942	0.878	0.762	0.735	0.958	0.984	1.065	1.286	1.751	1.394	1.373	1.433	1.361	0.794	0.935	1.219	1.188	1.001	2.026	2.261	1.425	1.331	1.518	1.279	0.914	1.035	1.075	1.118	1.606	0.7	0.801	0.985	1.106
Louie	-0.458	1.148	0.837	1.221	1.441	1.068	1.097	0.991	0.951	0.861	1.039	1.364	1.504	0.949	0.912	0.913	0.918	0.924	0.751	0.713	0.855	1.142	1.264	1.456	1.68	1.611	1.431	1.454	1.434	0.789	1.058	1.406	1.2	1.001	2.064	2.35	1.452	1.421	1.458	1.349	1.038	1.004	0.985	1.181	1.67	0.929	0.935	1.035	1.14
Louie	-0.356	1.52	0.818	1.285	1.495	0.945	0.989	0.925	0.951	0.919	1.14	1.315	1.326	0.923	0.835	0.86	0.891	1.008	0.772	0.69	0.771	1.299	1.49	1.625	1.614	1.775	1.487	1.459	1.436	0.822	1.204	1.627	1.176	1.013	2.044	2.371	1.539	1.521	1.397	1.36	1.146	0.978	0.952	1.234	1.698	1.205	1.09	1.077	1.196
Louie	-0.254	1.316	0.745	1.35	1.49	0.865	0.893	0.835	0.934	0.973	1.216	1.243	1.103	0.933	0.755	0.774	0.864	1.128	0.836	0.666	0.72	1.428	1.681	1.756	1.549	1.891	1.539	1.435	1.359	0.889	1.368	1.849	1.136	1.033	1.977	2.331	1.63	1.628	1.342	1.316	1.195	0.965	0.974	1.274	1.683	1.462	1.242	1.125	1.259
Louie	-0.153	1.071	0.757	1.402	1.435	0.835	0.819	0.734	0.907	1.01	1.248	1.147	0.899	0.958	0.688	0.657	0.848	1.268	0.936	0.649	0.706	1.511	1.792	1.812	1.504	1.971	1.564	1.403	1.211	0.98	1.529	2.031	1.107	1.057	1.873	2.236	1.682	1.716	1.311	1.225	1.172	0.967	1.035	1.308	1.617	1.635	1.371	1.181	1.305
Louie	-0.051	1.012	0.88	1.438	1.351	0.846	0.768	0.643	0.875	1.014	1.231	1.045	0.758	0.965	0.645	0.531	0.855	1.412	1.042	0.64	0.723	1.54	1.796	1.782	1.481	2.019	1.554	1.363	1.057	1.056	1.66	2.143	1.108	1.054	1.76	2.084	1.666	1.758	1.291	1.112	1.087	0.968	1.12	1.326	1.506	1.684	1.459	1.233	1.32
Louie	0.051	0.859	0.968	1.437	1.284	0.882	0.734	0.58	0.843	0.983	1.153	0.978	0.694	0.931	0.634	0.432	0.895	1.539	1.116	0.637	0.77	1.505	1.685	1.691	1.465	2.033	1.52	1.31	0.95	1.09	1.75	2.153	1.13	1.021	1.641	1.881	1.573	1.734	1.26	1.008	0.957	0.965	1.19	1.313	1.375	1.602	1.492	1.269	1.296
Louie	0.153	0.451	0.859	1.41	1.249	0.914	0.717	0.555	0.805	0.933	1.021	0.969	0.686	0.852	0.653	0.396	0.965	1.629	1.135	0.634	0.843	1.405	1.467	1.57	1.455	1.971	1.469	1.257	0.906	1.082	1.779	2.067	1.137	0.964	1.519	1.629	1.421	1.645	1.196	0.926	0.822	0.95	1.198	1.27	1.258	1.406	1.473	1.286	1.228
Louie	0.254	0.23	0.867	1.387	1.237	0.92	0.709	0.57	0.768	0.853	0.892	0.998	0.705	0.753	0.681	0.445	1.059	1.661	1.101	0.625	0.918	1.265	1.178	1.434	1.436	1.825	1.408	1.199	0.926	1.05	1.729	1.914	1.082	0.909	1.393	1.346	1.237	1.513	1.088	0.867	0.711	0.917	1.13	1.191	1.174	1.163	1.412	1.272	1.128
Louie	0.356	0.54	1.035	1.375	1.225	0.889	0.711	0.618	0.737	0.756	0.809	1.031	0.729	0.661	0.702	0.57	1.169	1.631	1.03	0.609	0.971	1.108	0.895	1.277	1.396	1.609	1.323	1.142	0.975	1.014	1.623	1.719	0.954	0.886	1.252	1.073	1.042	1.354	0.955	0.818	0.647	0.858	0.998	1.092	1.107	0.966	1.324	1.225	1.015
Louie	0.458	0.822	1.097	1.361	1.191	0.829	0.713	0.697	0.704	0.681	0.785	1.038	0.744	0.586	0.708	0.739	1.278	1.549	0.952	0.588	0.993	0.96	0.679	1.108	1.314	1.359	1.206	1.087	1.019	0.976	1.5	1.509	0.795	0.912	1.103	0.841	0.856	1.198	0.818	0.773	0.641	0.774	0.832	0.985	1.05	0.872	1.221	1.169	0.906
Louie	0.559	0.928	1.103	1.321	1.122	0.747	0.719	0.8	0.668	0.667	0.819	1.005	0.742	0.533	0.702	0.914	1.36	1.441	0.886	0.577	0.984	0.851	0.552	0.942	1.187	1.123	1.051	1.035	1.026	0.943	1.399	1.313	0.675	0.975	0.97	0.668	0.69	1.067	0.708	0.73	0.683	0.682	0.663	0.889	0.991	0.884	1.13	1.123	0.82
Louie	0.661	1.043	1.149	1.235	1.018	0.659	0.73	0.912	0.641	0.714	0.891	0.943	0.722	0.497	0.691	1.051	1.397	1.336	0.85	0.588	0.954	0.788	0.514	0.807	1.02	0.926	0.883	0.986	0.973	0.924	1.335	1.156	0.635	1.059	0.88	0.55	0.569	0.96	0.651	0.694	0.763	0.601	0.531	0.798	0.935	0.959	1.069	1.11	0.772
Louie	0.763	0.814	0.849	1.108	0.883	0.583	0.757	1.004	0.647	0.807	0.968	0.866	0.695	0.479	0.68	1.127	1.387	1.256	0.849	0.637	0.909	0.759	0.548	0.717	0.845	0.767	0.724	0.948	0.856	0.922	1.296	1.056	0.681	1.141	0.838	0.482	0.509	0.871	0.661	0.673	0.858	0.545	0.454	0.718	0.884	1.027	1.059	1.133	0.77
Louie	0.864	0.883	0.999	0.984	0.72	0.547	0.786	1.065	0.685	0.932	1.024	0.795	0.67	0.475	0.673	1.134	1.338	1.213	0.875	0.73	0.857	0.74	0.627	0.678	0.697	0.638	0.6	0.915	0.721	0.925	1.258	1.009	0.789	1.196	0.834	0.456	0.507	0.795	0.731	0.675	0.942	0.523	0.432	0.659	0.826	1.045	1.093	1.192	0.809
Louie	0.966	0.477	0.801	0.858	0.572	0.555	0.808	1.089	0.754	1.073	1.058	0.742	0.65	0.492	0.675	1.087	1.271	1.208	0.918	0.848	0.81	0.711	0.718	0.692	0.593	0.531	0.519	0.907	0.594	0.943	1.205	0.982	0.918	1.212	0.837	0.47	0.544	0.736	0.831	0.696	0.993	0.531	0.455	0.625	0.751	1.008	1.158	1.263	0.875
Louie	1.068	1.559	0.861	0.752	0.469	0.599	0.823	1.067	0.855	1.217	1.085	0.71	0.635	0.537	0.684	1.022	1.205	1.215	0.985	0.96	0.771	0.668	0.802	0.745	0.54	0.446	0.482	0.934	0.523	0.961	1.119	0.958	1.018	1.182	0.825	0.517	0.589	0.706	0.912	0.72	1.016	0.562	0.495	0.621	0.66	0.927	1.234	1.327	0.941
Louie	1.169	1.152	0.74	0.68	0.425	0.664	0.834	1.014	0.968	1.363	1.106	0.71	0.643	0.597	0.704	0.97	1.162	1.2	1.084	1.028	0.741	0.632	0.868	0.826	0.522	0.397	0.489	0.98	0.543	0.968	1.004	0.921	1.052	1.121	0.8	0.58	0.621	0.7	0.947	0.742	1.005	0.618	0.532	0.639	0.562	0.833	1.302	1.382	0.993
Louie	1.271	0.773	0.625	0.627	0.454	0.735	0.849	0.946	1.09	1.484	1.14	0.751	0.689	0.654	0.74	0.954	1.147	1.142	1.2	1.042	0.729	0.621	0.915	0.917	0.529	0.374	0.554	1.023	0.644	0.963	0.875	0.86	1.02	1.04	0.772	0.643	0.636	0.7	0.931	0.748	0.977	0.695	0.567	0.659	0.483	0.751	1.349	1.414	1.028
Louie	1.373	0.869	0.553	0.593	0.54	0.8	0.88	0.88	1.218	1.561	1.191	0.835	0.769	0.703	0.784	0.99	1.151	1.047	1.305	1.019	0.748	0.649	0.942	1.003	0.542	0.389	0.657	1.058	0.773	0.953	0.758	0.786	0.95	0.952	0.75	0.691	0.636	0.694	0.876	0.72	0.955	0.778	0.616	0.683	0.437	0.708	1.379	1.401	1.055
Louie	1.475	0.928	0.57	0.587	0.656	0.858	0.926	0.851	1.335	1.584	1.243	0.962	0.873	0.744	0.829	1.072	1.154	0.943	1.363	0.989	0.803	0.708	0.97	1.057	0.554	0.439	0.775	1.094	0.869	0.943	0.676	0.719	0.874	0.876	0.738	0.71	0.62	0.68	0.798	0.666	0.943	0.852	0.694	0.72	0.441	0.734	1.384	1.338	1.069
Louie	1.576	1.195	0.69	0.617	0.779	0.916	0.978	0.878	1.427	1.546	1.293	1.101	0.993	0.784	0.869	1.175	1.144	0.861	1.358	0.978	0.901	0.78	1.015	1.07	0.553	0.504	0.902	1.129	0.884	0.931	0.643	0.695	0.822	0.819	0.734	0.694	0.598	0.655	0.712	0.607	0.937	0.913	0.806	0.779	0.506	0.846	1.368	1.213	1.077
Louie	1.678	0.956	0.822	0.686	0.883	0.981	1.032	0.96	1.491	1.449	1.343	1.213	1.1	0.832	0.898	1.274	1.113	0.814	1.293	1.012	1.03	0.858	1.073	1.043	0.538	0.557	1.023	1.173	0.807	0.913	0.669	0.727	0.822	0.791	0.72	0.656	0.578	0.621	0.637	0.56	0.938	0.962	0.935	0.871	0.638	1.027	1.334	1.042	1.08
Louie	1.78	1.227	0.912	0.78	0.973	1.039	1.083	1.089	1.514	1.312	1.386	1.276	1.157	0.899	0.918	1.34	1.066	0.799	1.191	1.102	1.163	0.943	1.137	0.975	0.516	0.578	1.13	1.227	0.664	0.903	0.748	0.798	0.895	0.793	0.681	0.612	0.564	0.579	0.586	0.54	0.954	1.009	1.049	0.997	0.817	1.247	1.285	0.859	1.075
Louie	1.881	1.555	1.148	0.895	1.027	1.087	1.121	1.243	1.496	1.167	1.403	1.28	1.157	0.975	0.938	1.353	1.008	0.809	1.086	1.232	1.285	1.035	1.184	0.897	0.475	0.575	1.213	1.286	0.522	0.894	0.866	0.885	1.031	0.816	0.611	0.579	0.556	0.539	0.557	0.567	0.993	1.068	1.113	1.144	1.018	1.464	1.222	0.697	1.062
Louie	1.983	0.607	1.041	1.006	1.042	1.123	1.136	1.398	1.448	1.039	1.386	1.212	1.116	1.042	0.97	1.314	0.946	0.835	1.008	1.364	1.384	1.132	1.205	0.817	0.427	0.554	1.28	1.344	0.434	0.89	0.986	0.959	1.207	0.845	0.524	0.552	0.559	0.511	0.55	0.644	1.058	1.145	1.111	1.296	1.211	1.614	1.157	0.578	1.053
Louie	2.085	0.951	1.324	1.088	1.028	1.128	1.14	1.521	1.382	0.946	1.334	1.079	1.054	1.076	1.022	1.239	0.884	0.866	0.975	1.461	1.449	1.23	1.197	0.759	0.377	0.54	1.324	1.399	0.453	0.898	1.058	1.011	1.374	0.875	0.434	0.535	0.571	0.501	0.552	0.766	1.164	1.22	1.063	1.434	1.347	1.671	1.095	0.521	1.041
Louie	2.186	0.405	1.273	1.117	0.998	1.103	1.131	1.604	1.3	0.896	1.249	0.913	0.995	1.055	1.097	1.16	0.827	0.889	0.987	1.508	1.472	1.317	1.173	0.731	0.341	0.547	1.356	1.441	0.583	0.921	1.052	1.045	1.485	0.902	0.363	0.522	0.599	0.51	0.548	0.924	1.305	1.278	0.989	1.538	1.404	1.618	1.048	0.524	1.004
Louie	2.288	0.34	1.283	1.103	0.953	1.065	1.111	1.641	1.216	0.881	1.14	0.749	0.957	0.976	1.186	1.112	0.776	0.896	1.028	1.498	1.46	1.384	1.148	0.723	0.329	0.596	1.379	1.446	0.809	0.949	0.98	1.051	1.521	0.915	0.331	0.51	0.652	0.538	0.536	1.095	1.457	1.303	0.917	1.597	1.373	1.471	1.015	0.58	0.934
Louie	2.39	0.941	1.415	1.06	0.904	1.023	1.09	1.625	1.145	0.885	1.023	0.638	0.94	0.855	1.27	1.112	0.738	0.875	1.087	1.44	1.427	1.43	1.12	0.733	0.341	0.69	1.382	1.404	1.094	0.963	0.876	1.022	1.48	0.915	0.35	0.503	0.725	0.582	0.53	1.249	1.589	1.287	0.865	1.613	1.264	1.272	1	0.653	0.854
Louie	2.492	1.235	1.475	0.999	0.864	0.985	1.081	1.558	1.092	0.909	0.927	0.603	0.941	0.717	1.337	1.159	0.718	0.822	1.15	1.364	1.379	1.448	1.082	0.756	0.374	0.814	1.341	1.333	1.367	0.96	0.764	0.965	1.383	0.9	0.422	0.511	0.808	0.626	0.551	1.36	1.667	1.225	0.855	1.575	1.115	1.078	1.007	0.705	0.775
Louie	2.593	2.312	1.699	0.948	0.84	0.959	1.088	1.457	1.046	0.95	0.885	0.633	0.963	0.598	1.374	1.232	0.713	0.754	1.197	1.31	1.312	1.435	1.023	0.78	0.425	0.943	1.241	1.243	1.571	0.939	0.668	0.902	1.242	0.882	0.533	0.55	0.877	0.662	0.61	1.407	1.671	1.126	0.883	1.486	0.97	0.952	1.016	0.726	0.698
Louie	2.695	2.279	1.723	0.909	0.826	0.965	1.107	1.331	1.017	1.013	0.897	0.717	0.986	0.528	1.383	1.303	0.713	0.692	1.218	1.299	1.227	1.388	0.935	0.793	0.478	1.06	1.089	1.141	1.664	0.906	0.606	0.835	1.089	0.878	0.661	0.616	0.92	0.693	0.698	1.389	1.596	1.01	0.911	1.373	0.865	0.911	1.023	0.716	0.624
Louie	2.797	1.805	1.666	0.877	0.819	1.01	1.127	1.201	1.008	1.097	0.948	0.833	0.989	0.525	1.369	1.355	0.705	0.661	1.213	1.329	1.136	1.302	0.822	0.782	0.53	1.133	0.911	1.045	1.634	0.871	0.588	0.763	0.95	0.904	0.776	0.706	0.933	0.722	0.793	1.322	1.458	0.901	0.909	1.261	0.817	0.952	1.022	0.707	0.538
Louie	2.898	0.779	1.511	0.856	0.821	1.084	1.135	1.09	1.017	1.195	1.018	0.935	0.969	0.58	1.336	1.383	0.683	0.667	1.195	1.381	1.05	1.18	0.69	0.745	0.583	1.141	0.744	0.962	1.501	0.842	0.601	0.695	0.848	0.947	0.863	0.808	0.923	0.752	0.87	1.227	1.285	0.816	0.873	1.161	0.814	1.061	1.014	0.716	0.45
Louie	3	0.919	1.524	0.854	0.814	1.18	1.129	1.005	1.051	1.285	1.093	0.98	0.935	0.666	1.295	1.389	0.66	0.703	1.183	1.418	0.975	1.042	0.553	0.682	0.636	1.106	0.604	0.906	1.309	0.819	0.614	0.646	0.789	0.976	0.924	0.905	0.899	0.781	0.918	1.122	1.114	0.769	0.817	1.072	0.839	1.213	0.999	0.757	0.371
Mushroom	-3	0.345	0.303	0.505	1.255	2.821	1.411	1.08	2.372	2.175	0.207	0.659	1.363	1.032	1.107	1.253	1.204	1.188	0.976	1.446	1.528	0.255	0.78	0.496	2.186	0.775	0.895	0.492	0.176	0.118	0.473	0.198	0.249	0.727	1.492	1.427	1.182	0.855	0.909	1.403	1.202	0.613	0.613	0.874	0.814	0.427	0.87	0.875	0.605
Mushroom	-2.898	0.695	0.312	0.457	1.357	2.394	1.025	1.382	2.826	2.319	0.239	0.817	1.241	1.346	1.414	1.474	1.008	0.936	0.657	1.173	1.513	0.239	0.821	0.743	2.066	0.684	0.743	0.552	0.214	0.15	0.575	0.153	0.258	0.73	1.159	1.032	0.795	0.832	0.87	1.164	0.921	1.01	1.018	1.152	0.794	0.266	0.887	0.834	0.326
Mushroom	-2.797	0.491	0.357	0.466	1.458	1.95	0.753	1.55	3.273	2.542	0.392	0.993	1.076	1.531	1.676	1.696	0.761	0.704	0.408	0.868	1.471	0.375	0.865	1.008	1.891	0.748	0.668	0.65	0.302	0.239	0.699	0.175	0.266	0.673	0.865	0.718	0.478	0.821	0.929	0.975	0.686	1.453	1.531	1.509	0.783	0.166	0.915	0.801	0.176
Mushroom	-2.695	0.183	0.382	0.549	1.506	1.547	0.602	1.552	3.612	2.809	0.713	1.112	0.914	1.55	1.847	1.881	0.528	0.54	0.247	0.584	1.421	0.618	0.89	1.194	1.722	0.889	0.682	0.758	0.405	0.394	0.845	0.261	0.28	0.548	0.629	0.526	0.265	0.788	1.079	0.841	0.562	1.876	2.111	1.882	0.805	0.151	0.977	0.764	0.155
Mushroom	-2.593	0.264	0.425	0.695	1.474	1.209	0.541	1.441	3.749	3.042	1.191	1.132	0.781	1.426	1.898	1.992	0.385	0.457	0.175	0.365	1.361	0.886	0.894	1.24	1.569	1.009	0.796	0.849	0.486	0.596	1.011	0.397	0.305	0.39	0.442	0.46	0.159	0.716	1.262	0.769	0.581	2.199	2.693	2.182	0.864	0.244	1.074	0.708	0.21
Mushroom	-2.492	0.485	0.589	0.875	1.351	0.94	0.535	1.286	3.656	3.147	1.72	1.074	0.681	1.232	1.82	2.012	0.381	0.449	0.174	0.245	1.276	1.1	0.866	1.148	1.427	1.051	0.963	0.903	0.527	0.784	1.209	0.565	0.329	0.262	0.31	0.466	0.14	0.643	1.377	0.759	0.729	2.348	3.213	2.326	0.942	0.446	1.198	0.624	0.28
Mushroom	-2.39	0.303	0.679	1.029	1.157	0.734	0.546	1.177	3.32	3.109	2.107	0.986	0.616	1.027	1.631	1.948	0.525	0.496	0.219	0.216	1.149	1.213	0.788	0.965	1.285	0.996	1.097	0.925	0.514	0.935	1.413	0.753	0.359	0.198	0.226	0.501	0.187	0.599	1.371	0.785	0.917	2.337	3.555	2.307	0.995	0.723	1.33	0.538	0.319
Mushroom	-2.288	0.768	0.842	1.11	0.912	0.603	0.551	1.147	2.814	2.897	2.253	0.87	0.597	0.869	1.372	1.812	0.783	0.59	0.274	0.225	0.995	1.208	0.662	0.732	1.159	0.856	1.149	0.911	0.457	1.042	1.573	0.955	0.411	0.206	0.178	0.535	0.268	0.6	1.262	0.816	1.036	2.233	3.609	2.155	0.983	1.052	1.439	0.479	0.315
Mushroom	-2.186	1.702	1.133	1.097	0.657	0.552	0.543	1.16	2.277	2.48	2.158	0.734	0.619	0.775	1.092	1.633	1.079	0.731	0.317	0.218	0.855	1.092	0.509	0.504	1.036	0.688	1.096	0.866	0.38	1.109	1.671	1.124	0.51	0.279	0.159	0.553	0.348	0.645	1.088	0.828	1.029	2.075	3.359	1.898	0.916	1.367	1.522	0.447	0.285
Mushroom	-2.085	2.316	1.463	0.979	0.44	0.563	0.534	1.18	1.774	1.945	1.844	0.604	0.671	0.728	0.844	1.433	1.332	0.914	0.347	0.171	0.755	0.905	0.354	0.323	0.909	0.55	0.942	0.81	0.314	1.157	1.67	1.232	0.671	0.407	0.166	0.556	0.399	0.721	0.909	0.792	0.902	1.884	2.865	1.577	0.817	1.598	1.581	0.438	0.256
Mushroom	-1.983	1.762	1.285	0.777	0.296	0.611	0.532	1.19	1.349	1.37	1.441	0.497	0.74	0.683	0.665	1.223	1.489	1.121	0.37	0.113	0.694	0.702	0.23	0.2	0.791	0.495	0.751	0.75	0.307	1.171	1.575	1.265	0.882	0.586	0.205	0.533	0.426	0.802	0.757	0.714	0.704	1.663	2.245	1.235	0.719	1.7	1.608	0.445	0.253
Mushroom	-1.881	0.076	0.957	0.583	0.227	0.644	0.55	1.196	0.99	0.887	1.054	0.406	0.846	0.615	0.571	1.001	1.545	1.317	0.401	0.1	0.652	0.568	0.159	0.163	0.652	0.592	0.612	0.651	0.397	1.182	1.361	1.267	1.104	0.789	0.291	0.473	0.435	0.873	0.657	0.605	0.519	1.396	1.63	0.918	0.634	1.684	1.574	0.456	0.309
Mushroom	-1.78	0.17	1.037	0.457	0.227	0.658	0.567	1.191	0.722	0.56	0.7	0.352	0.978	0.534	0.551	0.775	1.509	1.476	0.433	0.17	0.663	0.569	0.153	0.212	0.556	0.855	0.542	0.549	0.556	1.206	1.08	1.259	1.278	0.999	0.433	0.392	0.437	0.9	0.627	0.484	0.409	1.097	1.117	0.656	0.577	1.585	1.468	0.446	0.448
Mushroom	-1.678	0.335	1.103	0.427	0.284	0.654	0.586	1.154	0.563	0.363	0.443	0.34	1.104	0.475	0.583	0.557	1.409	1.59	0.47	0.326	0.761	0.744	0.238	0.358	0.605	1.248	0.538	0.489	0.752	1.202	0.819	1.255	1.408	1.164	0.624	0.327	0.449	0.861	0.643	0.4	0.384	0.797	0.742	0.478	0.547	1.446	1.307	0.402	0.661
Mushroom	-1.576	0.272	0.829	0.492	0.382	0.67	0.6	1.105	0.485	0.263	0.305	0.374	1.173	0.478	0.644	0.361	1.29	1.651	0.523	0.535	0.929	1.091	0.468	0.652	0.87	1.687	0.615	0.476	0.925	1.169	0.643	1.261	1.526	1.268	0.829	0.318	0.49	0.768	0.669	0.393	0.406	0.529	0.509	0.388	0.514	1.336	1.108	0.344	0.891
Mushroom	-1.475	0.753	1.135	0.629	0.523	0.737	0.621	1.065	0.47	0.217	0.261	0.436	1.182	0.565	0.691	0.213	1.188	1.679	0.599	0.712	1.139	1.593	0.89	1.109	1.349	2.123	0.756	0.491	1.024	1.094	0.597	1.286	1.65	1.328	0.99	0.381	0.583	0.662	0.666	0.472	0.417	0.315	0.397	0.37	0.456	1.273	0.92	0.292	1.096
Mushroom	-1.373	1.166	1.047	0.778	0.69	0.89	0.685	1.045	0.508	0.189	0.285	0.48	1.169	0.71	0.689	0.129	1.137	1.7	0.674	0.799	1.366	2.172	1.504	1.73	1.966	2.522	0.907	0.508	1.043	0.981	0.649	1.37	1.797	1.33	1.085	0.507	0.724	0.61	0.627	0.609	0.394	0.163	0.362	0.394	0.383	1.22	0.797	0.265	1.268
Mushroom	-1.271	0.69	0.712	0.885	0.869	1.135	0.817	1.067	0.576	0.181	0.331	0.491	1.142	0.863	0.63	0.121	1.147	1.735	0.73	0.777	1.573	2.716	2.24	2.469	2.589	2.855	0.998	0.524	0.994	0.837	0.765	1.548	1.922	1.256	1.119	0.668	0.881	0.648	0.614	0.75	0.338	0.075	0.361	0.43	0.318	1.124	0.741	0.314	1.404
Mushroom	-1.169	1.071	0.682	0.931	1.032	1.434	1.018	1.127	0.648	0.201	0.38	0.463	1.121	0.962	0.525	0.18	1.218	1.811	0.746	0.661	1.714	3.115	2.976	3.205	3.124	3.041	1.031	0.521	0.914	0.676	0.913	1.788	2.009	1.123	1.111	0.807	1.054	0.771	0.683	0.856	0.288	0.042	0.355	0.463	0.289	0.951	0.755	0.472	1.474
Mushroom	-1.068	1.113	0.598	0.9	1.16	1.718	1.254	1.215	0.686	0.261	0.417	0.418	1.106	0.967	0.403	0.281	1.335	1.949	0.707	0.483	1.762	3.289	3.565	3.827	3.456	3.042	1.017	0.526	0.82	0.533	1.049	2.036	2.06	0.954	1.117	0.875	1.208	1.001	0.852	0.902	0.271	0.049	0.329	0.481	0.31	0.732	0.83	0.705	1.475
Mushroom	-0.966	0.337	0.455	0.801	1.236	1.918	1.477	1.282	0.685	0.357	0.431	0.39	1.07	0.885	0.296	0.396	1.471	2.143	0.627	0.292	1.719	3.209	3.896	4.225	3.516	2.87	0.987	0.555	0.755	0.427	1.117	2.261	2.049	0.822	1.166	0.859	1.341	1.345	1.079	0.889	0.294	0.094	0.283	0.484	0.381	0.542	0.943	0.956	1.42
Mushroom	-0.864	0.193	0.368	0.654	1.262	1.96	1.643	1.311	0.62	0.495	0.417	0.411	0.995	0.745	0.223	0.494	1.611	2.327	0.544	0.161	1.61	2.904	3.951	4.27	3.337	2.518	1.012	0.643	0.774	0.346	1.104	2.433	1.918	0.816	1.271	0.798	1.483	1.773	1.245	0.854	0.37	0.184	0.209	0.487	0.488	0.472	1.055	1.213	1.293
Mushroom	-0.763	0.385	0.369	0.495	1.246	1.812	1.715	1.29	0.505	0.668	0.414	0.486	0.887	0.577	0.19	0.569	1.721	2.435	0.509	0.157	1.466	2.482	3.766	3.956	2.931	2.071	1.13	0.831	0.951	0.291	1.015	2.504	1.715	0.94	1.439	0.787	1.67	2.197	1.299	0.82	0.509	0.316	0.126	0.504	0.619	0.556	1.171	1.451	1.142
Mushroom	-0.661	0.481	0.302	0.375	1.188	1.494	1.69	1.222	0.392	0.837	0.46	0.593	0.787	0.397	0.197	0.635	1.752	2.435	0.567	0.288	1.344	2.059	3.436	3.348	2.396	1.591	1.346	1.174	1.298	0.292	0.906	2.455	1.509	1.167	1.67	0.926	1.896	2.542	1.226	0.819	0.711	0.474	0.067	0.547	0.766	0.789	1.309	1.661	1.017
Mushroom	-0.559	0.776	0.338	0.321	1.09	1.076	1.589	1.127	0.32	0.976	0.577	0.722	0.697	0.237	0.237	0.711	1.683	2.299	0.749	0.52	1.29	1.741	3.049	2.599	1.831	1.16	1.63	1.661	1.78	0.392	0.841	2.3	1.377	1.458	1.922	1.268	2.15	2.731	1.085	0.861	0.969	0.624	0.063	0.633	0.923	1.108	1.483	1.868	0.961
Mushroom	-0.458	2.703	0.564	0.338	0.949	0.671	1.456	1.035	0.322	1.048	0.755	0.865	0.613	0.12	0.3	0.804	1.531	2.018	1.067	0.799	1.307	1.594	2.672	1.905	1.302	0.845	1.922	2.222	2.317	0.624	0.878	2.084	1.383	1.74	2.142	1.784	2.445	2.677	0.984	0.941	1.261	0.75	0.124	0.759	1.076	1.439	1.712	2.038	1.03
Mushroom	-0.356	4.596	1.028	0.429	0.784	0.36	1.357	0.981	0.385	1.047	0.971	0.963	0.556	0.062	0.376	0.905	1.34	1.613	1.516	1.099	1.351	1.611	2.375	1.385	0.83	0.687	2.168	2.747	2.799	1.013	1.004	1.909	1.511	1.949	2.29	2.37	2.757	2.382	0.998	1.047	1.568	0.841	0.238	0.91	1.233	1.692	1.989	2.139	1.223
Mushroom	-0.254	1.82	0.903	0.573	0.658	0.209	1.334	0.973	0.471	0.995	1.15	1.029	0.499	0.068	0.456	1	1.144	1.15	2.061	1.424	1.385	1.745	2.157	1.077	0.458	0.668	2.339	3.072	3.184	1.513	1.198	1.802	1.765	2.031	2.33	2.881	3.03	1.942	1.153	1.185	1.828	0.908	0.372	1.077	1.404	1.817	2.237	2.18	1.483
Mushroom	-0.153	0.878	1.076	0.743	0.628	0.301	1.403	0.969	0.566	0.909	1.194	1.089	0.426	0.126	0.543	1.058	0.971	0.728	2.64	1.81	1.395	1.9	1.977	0.935	0.22	0.764	2.365	3.172	3.333	2.057	1.441	1.762	2.079	2.007	2.227	3.181	3.227	1.46	1.444	1.369	1.94	0.976	0.498	1.244	1.61	1.851	2.316	2.2	1.719
Mushroom	-0.051	0.333	1.019	0.946	0.73	0.673	1.525	0.96	0.65	0.798	1.093	1.121	0.364	0.215	0.634	1.054	0.838	0.45	3.185	2.261	1.425	1.958	1.799	0.859	0.141	0.921	2.26	3.044	3.17	2.547	1.715	1.743	2.374	1.912	1.998	3.185	3.295	1.101	1.753	1.594	1.866	1.044	0.604	1.394	1.867	1.893	2.134	2.226	1.83
Mushroom	0.051	1.72	1.513	1.243	0.986	1.274	1.653	0.929	0.714	0.668	0.88	1.12	0.334	0.31	0.721	0.984	0.745	0.392	3.622	2.768	1.489	1.868	1.579	0.804	0.219	1.076	2.07	2.739	2.693	2.897	2.024	1.667	2.568	1.826	1.669	2.924	3.201	0.957	1.963	1.832	1.614	1.103	0.688	1.548	2.177	1.997	1.737	2.25	1.777
Mushroom	0.153	0.947	1.991	1.684	1.352	1.961	1.776	0.858	0.743	0.548	0.645	1.079	0.34	0.394	0.791	0.869	0.686	0.579	3.874	3.29	1.57	1.659	1.297	0.765	0.402	1.23	1.821	2.352	1.998	3.081	2.289	1.531	2.578	1.816	1.304	2.488	2.968	1.027	2.005	2.02	1.277	1.132	0.77	1.731	2.533	2.144	1.271	2.237	1.614
Mushroom	0.254	1.012	2.218	2.245	1.765	2.569	1.861	0.771	0.732	0.458	0.475	1.012	0.37	0.463	0.83	0.737	0.667	0.956	3.897	3.733	1.65	1.377	0.99	0.745	0.619	1.396	1.573	1.94	1.304	3.03	2.475	1.354	2.374	1.899	0.988	1.999	2.631	1.248	1.889	2.09	0.975	1.124	0.88	1.934	2.915	2.283	0.86	2.18	1.436
Mushroom	0.356	0.729	2.255	2.845	2.16	2.941	1.884	0.703	0.701	0.394	0.406	0.946	0.409	0.51	0.826	0.632	0.696	1.395	3.697	3.992	1.727	1.071	0.709	0.737	0.823	1.557	1.384	1.547	0.763	2.801	2.551	1.138	2.004	2.054	0.778	1.58	2.219	1.532	1.682	2.005	0.804	1.082	1.052	2.13	3.239	2.388	0.599	2.07	1.317
Mushroom	0.458	2.466	3.035	3.376	2.461	2.97	1.849	0.666	0.678	0.357	0.433	0.894	0.445	0.527	0.79	0.589	0.776	1.741	3.345	3.959	1.802	0.788	0.489	0.731	0.987	1.67	1.262	1.228	0.463	2.509	2.488	0.92	1.566	2.196	0.726	1.277	1.785	1.763	1.479	1.775	0.796	1.032	1.292	2.271	3.431	2.395	0.529	1.937	1.251
Mushroom	0.559	1.878	2.838	3.698	2.611	2.658	1.762	0.664	0.667	0.366	0.538	0.819	0.495	0.491	0.753	0.62	0.909	1.873	2.909	3.602	1.864	0.57	0.331	0.733	1.1	1.682	1.204	0.994	0.445	2.234	2.313	0.736	1.156	2.228	0.837	1.093	1.374	1.858	1.339	1.463	0.927	1.015	1.547	2.322	3.423	2.269	0.619	1.801	1.214
Mushroom	0.661	1.031	2.595	3.752	2.571	2.095	1.627	0.705	0.663	0.414	0.7	0.696	0.566	0.405	0.74	0.727	1.085	1.753	2.425	3.017	1.854	0.445	0.231	0.753	1.122	1.62	1.151	0.842	0.658	2.042	2.062	0.622	0.843	2.104	1.065	0.972	1.028	1.788	1.283	1.137	1.131	1.07	1.735	2.268	3.17	2.039	0.773	1.659	1.192
Mushroom	0.763	0.526	2.432	3.535	2.345	1.423	1.475	0.753	0.679	0.484	0.844	0.554	0.627	0.294	0.767	0.9	1.27	1.434	1.914	2.373	1.707	0.417	0.202	0.759	1.074	1.467	1.104	0.739	1.005	1.948	1.762	0.607	0.639	1.859	1.309	0.872	0.759	1.591	1.286	0.861	1.32	1.197	1.792	2.098	2.711	1.734	0.897	1.496	1.174
Mushroom	0.864	0.397	2.193	3.102	1.977	0.811	1.31	0.8	0.708	0.576	0.896	0.433	0.643	0.2	0.828	1.119	1.417	1.032	1.414	1.79	1.442	0.469	0.224	0.756	0.954	1.27	1.032	0.679	1.356	1.89	1.463	0.672	0.554	1.519	1.498	0.765	0.564	1.341	1.294	0.672	1.42	1.367	1.701	1.804	2.146	1.394	0.918	1.326	1.107
Mushroom	0.966	1.029	2.293	2.518	1.552	0.384	1.136	0.846	0.749	0.662	0.847	0.329	0.622	0.162	0.902	1.362	1.487	0.671	0.976	1.337	1.137	0.561	0.262	0.75	0.776	1.055	0.93	0.666	1.611	1.794	1.198	0.763	0.555	1.177	1.564	0.658	0.429	1.115	1.254	0.55	1.423	1.519	1.488	1.404	1.617	1.025	0.83	1.163	0.97
Mushroom	1.068	1.74	2.142	1.84	1.181	0.18	0.935	0.932	0.794	0.703	0.746	0.233	0.584	0.205	0.965	1.594	1.473	0.435	0.658	1.031	0.847	0.65	0.307	0.723	0.583	0.832	0.807	0.701	1.73	1.604	0.994	0.818	0.588	0.923	1.5	0.563	0.351	0.934	1.174	0.46	1.37	1.563	1.216	0.966	1.189	0.688	0.664	1.025	0.778
Mushroom	1.169	1.961	1.726	1.193	0.901	0.149	0.753	1.038	0.83	0.695	0.616	0.151	0.552	0.318	1.011	1.782	1.399	0.356	0.485	0.871	0.6	0.696	0.353	0.673	0.421	0.606	0.709	0.766	1.707	1.339	0.824	0.839	0.611	0.77	1.38	0.484	0.329	0.795	1.085	0.387	1.281	1.474	0.927	0.612	0.861	0.424	0.51	0.874	0.599
Mushroom	1.271	2.577	1.377	0.679	0.715	0.203	0.626	1.13	0.859	0.624	0.489	0.093	0.535	0.481	1.053	1.899	1.312	0.413	0.432	0.808	0.416	0.672	0.401	0.589	0.312	0.412	0.64	0.836	1.573	1.029	0.685	0.826	0.619	0.695	1.246	0.473	0.328	0.696	0.981	0.355	1.183	1.257	0.684	0.389	0.637	0.251	0.412	0.713	0.492
Mushroom	1.373	3.217	1.205	0.344	0.605	0.261	0.559	1.185	0.873	0.496	0.379	0.073	0.523	0.674	1.114	1.927	1.254	0.541	0.459	0.778	0.296	0.588	0.431	0.489	0.251	0.268	0.576	0.894	1.388	0.707	0.577	0.775	0.618	0.655	1.132	0.564	0.326	0.618	0.865	0.381	1.076	0.988	0.532	0.287	0.512	0.171	0.36	0.578	0.492
Mushroom	1.475	2.204	0.946	0.171	0.545	0.277	0.542	1.187	0.854	0.357	0.279	0.084	0.497	0.896	1.205	1.88	1.23	0.665	0.524	0.738	0.224	0.478	0.419	0.403	0.203	0.191	0.469	0.959	1.182	0.437	0.486	0.687	0.607	0.628	1.063	0.734	0.325	0.544	0.76	0.471	0.967	0.752	0.479	0.265	0.475	0.161	0.324	0.504	0.588
Mushroom	1.576	1.227	0.76	0.116	0.526	0.257	0.536	1.142	0.799	0.231	0.197	0.107	0.454	1.15	1.328	1.793	1.203	0.737	0.592	0.668	0.184	0.373	0.369	0.335	0.155	0.152	0.362	0.994	1.013	0.255	0.405	0.573	0.568	0.629	1.022	0.936	0.33	0.491	0.668	0.617	0.897	0.598	0.502	0.295	0.488	0.189	0.288	0.496	0.727
Mushroom	1.678	1.576	0.711	0.154	0.518	0.241	0.516	1.076	0.704	0.13	0.145	0.132	0.407	1.437	1.476	1.689	1.137	0.74	0.625	0.58	0.171	0.283	0.306	0.274	0.116	0.129	0.269	1.004	0.874	0.177	0.341	0.432	0.516	0.624	1.006	1.104	0.361	0.469	0.594	0.804	0.906	0.524	0.557	0.358	0.512	0.236	0.26	0.5	0.878
Mushroom	1.78	1.49	0.547	0.256	0.519	0.252	0.478	0.994	0.594	0.068	0.129	0.166	0.364	1.773	1.645	1.559	1.029	0.675	0.601	0.496	0.174	0.209	0.25	0.22	0.086	0.118	0.209	0.972	0.78	0.177	0.277	0.305	0.456	0.595	0.994	1.211	0.414	0.472	0.558	0.992	1.022	0.5	0.606	0.438	0.515	0.295	0.244	0.495	1.006
Mushroom	1.881	0.676	0.453	0.383	0.54	0.286	0.433	0.893	0.501	0.064	0.137	0.236	0.339	2.176	1.821	1.386	0.897	0.549	0.527	0.421	0.194	0.154	0.202	0.187	0.066	0.108	0.208	0.899	0.718	0.219	0.214	0.216	0.39	0.537	0.979	1.245	0.479	0.488	0.586	1.143	1.204	0.523	0.615	0.525	0.495	0.349	0.242	0.48	1.104
Mushroom	1.983	0.33	0.359	0.499	0.569	0.326	0.408	0.77	0.441	0.102	0.17	0.385	0.373	2.624	1.978	1.169	0.76	0.392	0.43	0.348	0.219	0.12	0.172	0.169	0.062	0.102	0.271	0.797	0.674	0.258	0.162	0.161	0.325	0.49	0.925	1.222	0.531	0.51	0.664	1.256	1.39	0.572	0.598	0.594	0.472	0.38	0.254	0.471	1.139
Mushroom	2.085	0.393	0.371	0.589	0.594	0.349	0.412	0.658	0.388	0.177	0.274	0.654	0.522	3.036	2.082	0.932	0.623	0.241	0.34	0.281	0.239	0.1	0.166	0.164	0.07	0.1	0.379	0.7	0.626	0.265	0.124	0.137	0.27	0.468	0.827	1.165	0.537	0.532	0.772	1.35	1.514	0.643	0.571	0.625	0.447	0.391	0.288	0.467	1.118
Mushroom	2.186	0.295	0.396	0.634	0.621	0.332	0.456	0.565	0.327	0.305	0.491	1.04	0.844	3.32	2.105	0.697	0.497	0.131	0.272	0.223	0.254	0.087	0.169	0.172	0.084	0.107	0.505	0.619	0.556	0.24	0.103	0.143	0.234	0.463	0.711	1.075	0.494	0.545	0.866	1.451	1.523	0.74	0.542	0.615	0.415	0.393	0.362	0.459	1.064
Mushroom	2.288	0.386	0.238	0.637	0.641	0.288	0.546	0.508	0.256	0.517	0.85	1.498	1.353	3.411	2.03	0.498	0.385	0.083	0.229	0.184	0.262	0.078	0.179	0.176	0.099	0.133	0.614	0.557	0.464	0.2	0.104	0.17	0.215	0.471	0.607	0.937	0.43	0.528	0.933	1.528	1.432	0.851	0.523	0.56	0.372	0.408	0.478	0.455	1.009
Mushroom	2.39	0.771	0.407	0.637	0.633	0.267	0.67	0.488	0.209	0.812	1.373	1.986	1.999	3.257	1.871	0.356	0.291	0.094	0.205	0.186	0.255	0.078	0.183	0.166	0.117	0.18	0.694	0.502	0.367	0.172	0.125	0.214	0.227	0.465	0.532	0.755	0.368	0.492	0.945	1.542	1.302	0.953	0.514	0.481	0.315	0.454	0.623	0.469	1.002
Mushroom	2.492	0.159	0.334	0.626	0.624	0.296	0.809	0.509	0.233	1.147	2.005	2.528	2.646	2.88	1.66	0.282	0.224	0.137	0.197	0.253	0.239	0.085	0.175	0.155	0.137	0.225	0.773	0.442	0.29	0.169	0.169	0.263	0.271	0.43	0.478	0.568	0.334	0.431	0.899	1.481	1.186	1.033	0.514	0.394	0.247	0.526	0.79	0.514	1.059
Mushroom	2.593	0.352	0.407	0.607	0.631	0.401	0.945	0.561	0.337	1.491	2.672	3.138	3.147	2.372	1.412	0.282	0.189	0.181	0.217	0.389	0.222	0.088	0.16	0.144	0.16	0.26	0.876	0.379	0.248	0.198	0.233	0.311	0.32	0.393	0.422	0.425	0.347	0.372	0.772	1.365	1.121	1.082	0.512	0.319	0.183	0.605	0.953	0.592	1.206
Mushroom	2.695	0.281	0.381	0.592	0.652	0.576	1.069	0.642	0.477	1.777	3.389	3.766	3.434	1.811	1.151	0.348	0.187	0.218	0.293	0.549	0.223	0.086	0.145	0.139	0.179	0.291	0.979	0.353	0.241	0.274	0.314	0.355	0.347	0.387	0.364	0.361	0.424	0.335	0.581	1.233	1.121	1.091	0.508	0.269	0.14	0.661	1.092	0.707	1.44
Mushroom	2.797	0.312	0.539	0.592	0.685	0.796	1.158	0.745	0.6	1.982	4.053	4.391	3.532	1.269	0.895	0.464	0.214	0.256	0.44	0.689	0.245	0.088	0.129	0.14	0.202	0.31	1.056	0.395	0.288	0.415	0.398	0.4	0.343	0.431	0.339	0.385	0.557	0.341	0.373	1.104	1.192	1.048	0.501	0.25	0.131	0.688	1.178	0.888	1.717
Mushroom	2.898	0.634	0.577	0.591	0.725	1.023	1.194	0.855	0.659	2.123	4.47	5.003	3.526	0.82	0.665	0.599	0.274	0.311	0.64	0.79	0.284	0.097	0.122	0.148	0.219	0.32	1.086	0.504	0.421	0.637	0.478	0.452	0.331	0.529	0.377	0.475	0.714	0.404	0.201	1.012	1.288	0.955	0.489	0.256	0.166	0.701	1.204	1.146	1.992
Mushroom	3	0.221	0.466	0.568	0.765	1.213	1.164	0.969	0.645	2.185	4.573	5.547	3.503	0.537	0.481	0.724	0.368	0.387	0.847	0.854	0.342	0.112	0.118	0.162	0.231	0.33	1.03	0.679	0.693	0.923	0.553	0.51	0.356	0.684	0.476	0.593	0.863	0.517	0.131	0.964	1.326	0.848	0.465	0.278	0.24	0.71	1.19	1.466	2.212
[truncated: 3 more columns]

## Sheet: Supplementary_Figure_5c_midBot
mouse	time	pwr
Donald	-3	0.368426
Donald	-2.89831	0.367919
Donald	-2.79661	0.36387
Donald	-2.69492	0.360975
Donald	-2.59322	0.363315
Donald	-2.49153	0.373328
Donald	-2.38983	0.38978
Donald	-2.28814	0.409446
Donald	-2.18644	0.427624
Donald	-2.08475	0.442004
Donald	-1.98305	0.453069
Donald	-1.88136	0.466624
Donald	-1.77966	0.490751
Donald	-1.67797	0.531627
Donald	-1.57627	0.588859
Donald	-1.47458	0.652747
Donald	-1.37288	0.708186
Donald	-1.27119	0.739866
Donald	-1.16949	0.737007
Donald	-1.0678	0.696604
Donald	-0.966102	0.625193
Donald	-0.864407	0.536745
Donald	-0.762712	0.451012
Donald	-0.661017	0.39449
Donald	-0.559322	0.39072
Donald	-0.457627	0.45335
Donald	-0.355932	0.578932
Donald	-0.254237	0.750186
Donald	-0.152542	0.940525
Donald	-0.0508475	1.12329
Donald	0.0508475	1.28173
Donald	0.152542	1.42998
Donald	0.254237	1.60304
Donald	0.355932	1.84091
Donald	0.457627	2.16164
Donald	0.559322	2.54234
Donald	0.661017	2.92371
Donald	0.762712	3.22187
Donald	0.864407	3.35734
Donald	0.966102	3.28597
Donald	1.0678	3.01293
Donald	1.16949	2.59039
Donald	1.27119	2.10701
Donald	1.37288	1.65493
Donald	1.47458	1.30232
Donald	1.57627	1.07686
Donald	1.67797	0.961266
Donald	1.77966	0.909211
Donald	1.88136	0.872649
Donald	1.98305	0.826799
Donald	2.08475	0.760788
Donald	2.18644	0.681627
Donald	2.28814	0.597132
Donald	2.38983	0.516164
Donald	2.49153	0.444528
Donald	2.59322	0.389431
Donald	2.69492	0.357192
Donald	2.79661	0.350453
Donald	2.89831	0.366793
Donald	3	0.396549
Daisy	-3	0.497192
Daisy	-2.89831	0.490739
Daisy	-2.79661	0.485605
Daisy	-2.69492	0.483472
Daisy	-2.59322	0.490825
Daisy	-2.49153	0.515668
Daisy	-2.38983	0.57254
Daisy	-2.28814	0.673207
Daisy	-2.18644	0.818999
Daisy	-2.08475	0.992496
Daisy	-1.98305	1.16174
Daisy	-1.88136	1.28994
Daisy	-1.77966	1.35025
Daisy	-1.67797	1.33503
Daisy	-1.57627	1.25299
Daisy	-1.47458	1.13363
Daisy	-1.37288	1.00963
Daisy	-1.27119	0.911887
Daisy	-1.16949	0.864312
Daisy	-1.0678	0.873072
Daisy	-0.966102	0.931907
Daisy	-0.864407	1.03026
Daisy	-0.762712	1.14908
Daisy	-0.661017	1.26327
Daisy	-0.559322	1.35746
Daisy	-0.457627	1.41992
Daisy	-0.355932	1.45257
Daisy	-0.254237	1.46603
Daisy	-0.152542	1.47356
Daisy	-0.0508475	1.4881
Daisy	0.0508475	1.51511
Daisy	0.152542	1.54752
Daisy	0.254237	1.5683
Daisy	0.355932	1.55874
Daisy	0.457627	1.50116
Daisy	0.559322	1.38971
Daisy	0.661017	1.23585
Daisy	0.762712	1.05854
Daisy	0.864407	0.884209
Daisy	0.966102	0.737331
Daisy	1.0678	0.633994
Daisy	1.16949	0.572308
Daisy	1.27119	0.540136
Daisy	1.37288	0.525937
Daisy	1.47458	0.526576
Daisy	1.57627	0.549432
Daisy	1.67797	0.593851
Daisy	1.77966	0.66026
Daisy	1.88136	0.745294
Daisy	1.98305	0.841369
Daisy	2.08475	0.936512
Daisy	2.18644	1.01646
Daisy	2.28814	1.06742
Daisy	2.38983	1.08924
Daisy	2.49153	1.08958
Daisy	2.59322	1.07974
Daisy	2.69492	1.07088
Daisy	2.79661	1.06993
Daisy	2.89831	1.07606
Daisy	3	1.08316
Olaf	-3	0.958495
Olaf	-2.89831	0.93235
Olaf	-2.79661	0.911465
Olaf	-2.69492	0.897237
Olaf	-2.59322	0.88765
Olaf	-2.49153	0.878794
Olaf	-2.38983	0.868102
Olaf	-2.28814	0.854225
Olaf	-2.18644	0.83894
Olaf	-2.08475	0.827152
Olaf	-1.98305	0.822746
Olaf	-1.88136	0.825884
Olaf	-1.77966	0.833228
Olaf	-1.67797	0.839511
Olaf	-1.57627	0.838622
Olaf	-1.47458	0.826945
Olaf	-1.37288	0.805301
Olaf	-1.27119	0.777284
Olaf	-1.16949	0.74781
Olaf	-1.0678	0.722138
Olaf	-0.966102	0.704683
Olaf	-0.864407	0.71434
Olaf	-0.762712	0.74065
Olaf	-0.661017	0.790588
Olaf	-0.559322	0.867661
Olaf	-0.457627	0.970784
Olaf	-0.355932	1.09171
Olaf	-0.254237	1.21605
Olaf	-0.152542	1.32707
Olaf	-0.0508475	1.4081
Olaf	0.0508475	1.42286
Olaf	0.152542	1.37232
Olaf	0.254237	1.29552
Olaf	0.355932	1.20961
Olaf	0.457627	1.13085
Olaf	0.559322	1.07106
Olaf	0.661017	1.03445
Olaf	0.762712	1.01926
Olaf	0.864407	1.01884
Olaf	0.966102	1.02695
Olaf	1.0678	1.06589
Olaf	1.16949	1.11854
Olaf	1.27119	1.19159
Olaf	1.37288	1.2892
Olaf	1.47458	1.40594
Olaf	1.57627	1.5254
Olaf	1.67797	1.62475
Olaf	1.77966	1.68201
Olaf	1.88136	1.68112
Olaf	1.98305	1.61787
Olaf	2.08475	1.50255
Olaf	2.18644	1.35559
Olaf	2.28814	1.20004
Olaf	2.38983	1.05477
Olaf	2.49153	0.931652
Olaf	2.59322	0.832738
Olaf	2.69492	0.753694
Olaf	2.79661	0.688536
Olaf	2.89831	0.635918
Olaf	3	0.598157
Huey	-3	0.655502
Huey	-2.89831	0.633284
Huey	-2.79661	0.623118
Huey	-2.69492	0.631806
Huey	-2.59322	0.662616
Huey	-2.49153	0.714597
Huey	-2.38983	0.781855
Huey	-2.28814	0.854689
Huey	-2.18644	0.923489
Huey	-2.08475	0.981387
Huey	-1.98305	1.02468
Huey	-1.88136	1.05235
Huey	-1.77966	1.0646
Huey	-1.67797	1.06182
Huey	-1.57627	1.04516
Huey	-1.47458	1.01755
Huey	-1.37288	0.983822
Huey	-1.27119	0.94958
Huey	-1.16949	0.921613
Huey	-1.0678	0.907501
Huey	-0.966102	0.913553
Huey	-0.864407	0.943455
Huey	-0.762712	0.996907
Huey	-0.661017	1.06791
Huey	-0.559322	1.14704
Huey	-0.457627	1.22495
Huey	-0.355932	1.29509
Huey	-0.254237	1.35194
Huey	-0.152542	1.38858
Huey	-0.0508475	1.39793
Huey	0.0508475	1.3756
Huey	0.152542	1.3207
Huey	0.254237	1.2373
Huey	0.355932	1.13559
Huey	0.457627	1.02956
Huey	0.559322	0.933668
Huey	0.661017	0.862248
Huey	0.762712	0.824739
Huey	0.864407	0.821894
Huey	0.966102	0.847291
Huey	1.0678	0.890305
Huey	1.16949	0.939207
Huey	1.27119	0.983921
Huey	1.37288	1.01734
Huey	1.47458	1.03729
Huey	1.57627	1.04518
Huey	1.67797	1.04503
Huey	1.77966	1.04168
Huey	1.88136	1.03999
Huey	1.98305	1.04293
Huey	2.08475	1.04994
Huey	2.18644	1.05826
Huey	2.28814	1.06485
Huey	2.38983	1.06615
Huey	2.49153	1.05908
Huey	2.59322	1.04218
Huey	2.69492	1.01781
Huey	2.79661	0.99292
Huey	2.89831	0.977655
Huey	3	0.981333
Louie	-3	0.808101
Louie	-2.89831	0.802078
Louie	-2.79661	0.790683
Louie	-2.69492	0.778377
Louie	-2.59322	0.769761
Louie	-2.49153	0.768444
Louie	-2.38983	0.775351
Louie	-2.28814	0.788966
Louie	-2.18644	0.808006
Louie	-2.08475	0.832167
Louie	-1.98305	0.862352
Louie	-1.88136	0.900913
Louie	-1.77966	0.94949
Louie	-1.67797	1.00569
Louie	-1.57627	1.06196
Louie	-1.47458	1.10771
Louie	-1.37288	1.13402
Louie	-1.27119	1.13691
Louie	-1.16949	1.11847
Louie	-1.0678	1.08768
Louie	-0.966102	1.05696
Louie	-0.864407	1.03901
Louie	-0.762712	1.04345
Louie	-0.661017	1.07422
Louie	-0.559322	1.12859
Louie	-0.457627	1.19795
Louie	-0.355932	1.27186
Louie	-0.254237	1.33973
Louie	-0.152542	1.39115
Louie	-0.0508475	1.41794
Louie	0.0508475	1.4143
Louie	0.152542	1.37789
Louie	0.254237	1.31129
Louie	0.355932	1.2215
Louie	0.457627	1.11995
Louie	0.559322	1.02059
Louie	0.661017	0.935812
Louie	0.762712	0.872541
Louie	0.864407	0.832308
Louie	0.966102	0.811959
Louie	1.0678	0.80721
Louie	1.16949	0.813365
Louie	1.27119	0.825855
Louie	1.37288	0.841988
Louie	1.47458	0.860275
Louie	1.57627	0.880287
Louie	1.67797	0.902054
Louie	1.77966	0.925124
Louie	1.88136	0.949558
Louie	1.98305	0.974575
Louie	2.08475	0.99983
Louie	2.18644	1.02412
Louie	2.28814	1.04508
Louie	2.38983	1.05893
Louie	2.49153	1.06133
Louie	2.59322	1.04946
Louie	2.69492	1.0222
Louie	2.79661	0.981375
Louie	2.89831	0.931649
Louie	3	0.879595
Mushroom	-3	0.798969
Mushroom	-2.89831	0.748021
Mushroom	-2.79661	0.738124
Mushroom	-2.69492	0.763308
Mushroom	-2.59322	0.806268
Mushroom	-2.49153	0.845887
Mushroom	-2.38983	0.864186
Mushroom	-2.28814	0.852631
Mushroom	-2.18644	0.81298
Mushroom	-2.08475	0.756907
Mushroom	-1.98305	0.702299
Mushroom	-1.88136	0.671451
Mushroom	-1.77966	0.685305
Mushroom	-1.67797	0.75976
Mushroom	-1.57627	0.899706
Mushroom	-1.47458	1.09614
Mushroom	-1.37288	1.3262
Mushroom	-1.27119	1.55664
Mushroom	-1.16949	1.74891
Mushroom	-1.0678	1.87069
Mushroom	-0.966102	1.90658
Mushroom	-0.864407	1.86226
Mushroom	-0.762712	1.76638
Mushroom	-0.661017	1.66228
Mushroom	-0.559322	1.58954
Mushroom	-0.457627	1.57046
Mushroom	-0.355932	1.60706
Mushroom	-0.254237	1.68223
Mushroom	-0.152542	1.76667
Mushroom	-0.0508475	1.83189
Mushroom	0.0508475	1.86046
Mushroom	0.152542	1.84925
Mushroom	0.254237	1.80264
Mushroom	0.355932	1.72616
Mushroom	0.457627	1.62543
Mushroom	0.559322	1.50604
Mushroom	0.661017	1.37315
Mushroom	0.762712	1.23418
Mushroom	0.864407	1.09618
Mushroom	0.966102	0.965702
Mushroom	1.0678	0.848037
Mushroom	1.16949	0.749756
Mushroom	1.27119	0.669734
Mushroom	1.37288	0.601241
Mushroom	1.47458	0.537662
Mushroom	1.57627	0.477805
Mushroom	1.67797	0.421376
Mushroom	1.77966	0.369886
Mushroom	1.88136	0.325388
Mushroom	1.98305	0.289254
Mushroom	2.08475	0.26214
Mushroom	2.18644	0.244267
Mushroom	2.28814	0.235447
Mushroom	2.38983	0.236013
Mushroom	2.49153	0.2472
Mushroom	2.59322	0.2711
Mushroom	2.69492	0.30933
Mushroom	2.79661	0.363423
Mushroom	2.89831	0.433913
Mushroom	3	0.518098

## Sheet: Supplementary_Figure_5c_right
mouse	event	mean pwr
Donald	single p-waves	0.868305
Daisy	single p-waves	1.28716
Olaf	single p-waves	1.32931
Huey	single p-waves	1.08271
Louie	single p-waves	1.18088
Mushroom	single p-waves	1.21356
Donald	clustered p-waves	1.21636
Daisy	clustered p-waves	1.4991
Olaf	clustered p-waves	1.24449
Huey	clustered p-waves	1.27572
Louie	clustered p-waves	1.30636
Mushroom	clustered p-waves	1.73222

## Sheet: Supplementary_Figure_5d
#	event	freq	pwr
0	successful laser	0	0.546128
0	successful laser	0.5	0.514911
0	successful laser	1	0.443794
0	successful laser	1.5	0.412548
0	successful laser	2	0.375336
0	successful laser	2.5	0.377429
0	successful laser	3	0.406554
0	successful laser	3.5	0.412351
0	successful laser	4	0.342108
0	successful laser	4.5	0.212681
0	successful laser	5	0.26778
0	successful laser	5.5	0.931937
0	successful laser	6	2.03399
0	successful laser	6.5	3.27563
0	successful laser	7	3.66552
0	successful laser	7.5	3.26216
0	successful laser	8	2.2911
0	successful laser	8.5	1.73559
0	successful laser	9	1.35308
0	successful laser	9.5	1.20426
0	successful laser	10	1.06047
0	successful laser	10.5	0.996308
0	successful laser	11	1.00526
0	successful laser	11.5	0.73575
0	successful laser	12	0.704503
0	successful laser	12.5	0.647696
0	successful laser	13	0.850541
0	successful laser	13.5	0.916289
0	successful laser	14	0.922687
0	successful laser	14.5	0.722027
0	successful laser	15	0.621246
0	successful laser	15.5	0.681575
0	successful laser	16	0.851107
0	successful laser	16.5	1.07468
0	successful laser	17	1.17915
0	successful laser	17.5	1.23011
0	successful laser	18	1.30984
0	successful laser	18.5	1.25698
0	successful laser	19	1.14026
0	successful laser	19.5	0.897885
0	successful laser	20	0.90523
0	successful laser	20.5	1.01093
0	successful laser	21	0.988638
0	successful laser	21.5	1.07044
0	successful laser	22	1.33723
0	successful laser	22.5	1.41492
0	successful laser	23	1.36796
0	successful laser	23.5	1.46741
0	successful laser	24	1.38179
0	successful laser	24.5	1.12897
0	successful laser	25	0.587017
0	successful laser	25.5	0.617504
0	successful laser	26	0.642677
0	successful laser	26.5	0.780865
0	successful laser	27	0.996923
0	successful laser	27.5	1.70323
0	successful laser	28	2.11601
0	successful laser	28.5	2.40492
0	successful laser	29	2.14574
0	successful laser	29.5	1.71731
0	successful laser	30	1.3501
1	successful laser	0	0.144284
1	successful laser	0.5	0.129937
1	successful laser	1	0.123603
1	successful laser	1.5	0.129288
1	successful laser	2	0.124949
1	successful laser	2.5	0.146913
1	successful laser	3	0.233288
1	successful laser	3.5	0.270564
1	successful laser	4	0.238892
1	successful laser	4.5	0.204823
1	successful laser	5	0.199313
1	successful laser	5.5	0.485693
1	successful laser	6	2.25766
1	successful laser	6.5	3.70321
1	successful laser	7	4.74708
1	successful laser	7.5	3.9179
1	successful laser	8	2.57158
1	successful laser	8.5	1.27489
1	successful laser	9	0.370071
1	successful laser	9.5	0.25564
1	successful laser	10	0.269237
1	successful laser	10.5	0.281591
1	successful laser	11	0.533493
1	successful laser	11.5	0.733629
1	successful laser	12	0.718531
1	successful laser	12.5	0.601023
1	successful laser	13	0.630437
1	successful laser	13.5	0.702925
1	successful laser	14	0.695725
1	successful laser	14.5	0.637429
1	successful laser	15	1.01649
1	successful laser	15.5	1.32299
1	successful laser	16	1.24408
1	successful laser	16.5	0.987664
1	successful laser	17	0.930749
1	successful laser	17.5	1.01158
1	successful laser	18	0.825199
1	successful laser	18.5	0.622022
1	successful laser	19	1.17475
1	successful laser	19.5	1.98172
1	successful laser	20	2.12001
1	successful laser	20.5	1.45683
1	successful laser	21	0.814797
1	successful laser	21.5	0.731138
1	successful laser	22	0.784811
1	successful laser	22.5	0.827999
1	successful laser	23	0.903603
1	successful laser	23.5	0.848466
1	successful laser	24	0.684014
1	successful laser	24.5	0.627768
1	successful laser	25	0.734586
1	successful laser	25.5	0.776913
1	successful laser	26	0.594476
1	successful laser	26.5	0.570434
1	successful laser	27	0.797385
1	successful laser	27.5	1.08851
1	successful laser	28	1.01774
1	successful laser	28.5	0.823629
1	successful laser	29	0.784504
1	successful laser	29.5	0.830134
1	successful laser	30	0.815191
2	successful laser	0	0.413103
2	successful laser	0.5	0.32316
2	successful laser	1	0.258973
2	successful laser	1.5	0.259631
2	successful laser	2	0.262236
2	successful laser	2.5	0.238792
2	successful laser	3	0.183911
2	successful laser	3.5	0.282121
2	successful laser	4	0.342646
2	successful laser	4.5	0.335825
2	successful laser	5	0.312864
2	successful laser	5.5	0.306399
2	successful laser	6	0.728266
2	successful laser	6.5	2.39736
2	successful laser	7	3.92648
2	successful laser	7.5	4.03037
2	successful laser	8	2.73766
2	successful laser	8.5	1.37112
2	successful laser	9	1.02892
2	successful laser	9.5	0.755438
2	successful laser	10	0.638409
2	successful laser	10.5	0.478047
2	successful laser	11	0.293036
2	successful laser	11.5	0.230059
2	successful laser	12	0.200344
2	successful laser	12.5	0.19923
2	successful laser	13	0.433845
2	successful laser	13.5	1.07584
2	successful laser	14	1.41624
2	successful laser	14.5	1.42932
2	successful laser	15	1.05934
2	successful laser	15.5	1.06502
2	successful laser	16	1.11361
2	successful laser	16.5	1.0113
2	successful laser	17	0.991323
2	successful laser	17.5	0.83836
2	successful laser	18	0.799691
2	successful laser	18.5	0.588952
2	successful laser	19	0.579698
2	successful laser	19.5	0.654557
2	successful laser	20	0.659737
2	successful laser	20.5	0.57294
2	successful laser	21	0.521872
2	successful laser	21.5	0.503746
2	successful laser	22	0.658921
2	successful laser	22.5	0.716804
2	successful laser	23	0.745981
2	successful laser	23.5	0.701569
2	successful laser	24	0.794937
2	successful laser	24.5	0.893636
2	successful laser	25	0.771634
2	successful laser	25.5	0.556712
2	successful laser	26	0.47468
2	successful laser	26.5	0.653098
2	successful laser	27	0.686168
2	successful laser	27.5	0.575028
2	successful laser	28	0.342785
2	successful laser	28.5	0.369798
2	successful laser	29	0.543191
2	successful laser	29.5	0.610208
2	successful laser	30	0.617553
3	successful laser	0	0.429699
3	successful laser	0.5	0.337539
3	successful laser	1	0.216394
3	successful laser	1.5	0.1345
3	successful laser	2	0.0881646
3	successful laser	2.5	0.149115
3	successful laser	3	0.250712
3	successful laser	3.5	0.267999
3	successful laser	4	0.191563
3	successful laser	4.5	0.0881861
3	successful laser	5	0.107261
3	successful laser	5.5	0.186745
3	successful laser	6	0.297905
3	successful laser	6.5	0.64285
3	successful laser	7	1.45776
3	successful laser	7.5	3.90416
3	successful laser	8	8.90247
3	successful laser	8.5	10.0686
3	successful laser	9	8.39196
3	successful laser	9.5	3.85181
3	successful laser	10	2.02319
3	successful laser	10.5	1.23979
3	successful laser	11	0.503585
3	successful laser	11.5	0.378998
3	successful laser	12	0.405766
3	successful laser	12.5	0.416423
3	successful laser	13	0.325529
3	successful laser	13.5	0.20652
3	successful laser	14	0.105946
3	successful laser	14.5	0.128686
3	successful laser	15	0.282919
3	successful laser	15.5	0.520836
3	successful laser	16	1.03103
3	successful laser	16.5	1.63757
3	successful laser	17	1.71464
3	successful laser	17.5	1.31805
3	successful laser	18	0.581111
3	successful laser	18.5	0.370343
3	successful laser	19	0.505569
3	successful laser	19.5	0.617615
3	successful laser	20	0.527628
3	successful laser	20.5	0.324249
3	successful laser	21	0.238003
3	successful laser	21.5	0.274832
3	successful laser	22	0.240081
3	successful laser	22.5	0.287926
3	successful laser	23	0.46519
3	successful laser	23.5	0.662413
3	successful laser	24	1.22106
3	successful laser	24.5	1.70341
3	successful laser	25	1.99576
3	successful laser	25.5	1.5984
3	successful laser	26	0.965033
3	successful laser	26.5	0.492094
3	successful laser	27	0.500333
3	successful laser	27.5	1.06248
3	successful laser	28	1.39402
3	successful laser	28.5	1.37767
3	successful laser	29	0.979216
3	successful laser	29.5	1.1432
3	successful laser	30	1.31502
4	successful laser	0	0.171059
4	successful laser	0.5	0.14868
4	successful laser	1	0.117801
4	successful laser	1.5	0.101712
4	successful laser	2	0.126047
4	successful laser	2.5	0.209804
4	successful laser	3	0.257442
4	successful laser	3.5	0.286656
4	successful laser	4	0.25877
4	successful laser	4.5	0.362901
4	successful laser	5	0.725508
4	successful laser	5.5	1.7728
4	successful laser	6	2.38676
4	successful laser	6.5	2.42982
4	successful laser	7	1.67892
4	successful laser	7.5	1.14674
4	successful laser	8	0.863883
4	successful laser	8.5	0.664703
4	successful laser	9	0.484882
4	successful laser	9.5	0.339201
4	successful laser	10	0.342966
4	successful laser	10.5	0.549366
4	successful laser	11	0.738744
4	successful laser	11.5	0.69666
4	successful laser	12	0.580894
4	successful laser	12.5	0.440416
4	successful laser	13	0.515725
4	successful laser	13.5	0.63813
4	successful laser	14	0.690455
4	successful laser	14.5	0.589215
4	successful laser	15	0.469475
4	successful laser	15.5	0.530819
4	successful laser	16	0.704636
4	successful laser	16.5	0.828785
4	successful laser	17	0.826476
4	successful laser	17.5	0.700487
4	successful laser	18	0.636133
4	successful laser	18.5	0.724311
4	successful laser	19	0.730649
4	successful laser	19.5	0.795599
4	successful laser	20	0.760028
4	successful laser	20.5	0.832818
4	successful laser	21	0.823413
4	successful laser	21.5	0.744006
4	successful laser	22	0.606357
4	successful laser	22.5	0.397974
4	successful laser	23	0.372872
4	successful laser	23.5	0.46056
4	successful laser	24	0.51653
4	successful laser	24.5	0.487079
4	successful laser	25	0.450031
4	successful laser	25.5	0.401306
4	successful laser	26	0.417627
4	successful laser	26.5	0.561326
4	successful laser	27	0.60816
4	successful laser	27.5	0.53375
4	successful laser	28	0.430018
4	successful laser	28.5	0.747323
4	successful laser	29	0.980253
4	successful laser	29.5	0.912516
4	successful laser	30	0.579928
5	successful laser	0	1.02082
5	successful laser	0.5	1.33169
5	successful laser	1	1.48154
5	successful laser	1.5	1.17506
5	successful laser	2	0.751243
5	successful laser	2.5	0.491848
5	successful laser	3	0.509505
5	successful laser	3.5	0.650421
5	successful laser	4	0.747484
5	successful laser	4.5	0.77262
5	successful laser	5	0.962612
5	successful laser	5.5	1.60716
5	successful laser	6	3.10164
5	successful laser	6.5	3.73192
5	successful laser	7	3.17369
5	successful laser	7.5	1.67914
5	successful laser	8	1.08832
5	successful laser	8.5	1.74946
5	successful laser	9	2.58569
5	successful laser	9.5	2.62891
5	successful laser	10	2.15639
5	successful laser	10.5	1.39758
5	successful laser	11	1.35058
5	successful laser	11.5	1.86562
5	successful laser	12	2.42668
5	successful laser	12.5	2.71
5	successful laser	13	2.81859
5	successful laser	13.5	2.54604
5	successful laser	14	2.06357
5	successful laser	14.5	1.76184
5	successful laser	15	1.85818
5	successful laser	15.5	1.92378
5	successful laser	16	1.5328
5	successful laser	16.5	1.32569
5	successful laser	17	1.51411
5	successful laser	17.5	1.6016
5	successful laser	18	1.85563
5	successful laser	18.5	1.82693
5	successful laser	19	1.58474
5	successful laser	19.5	0.996463
5	successful laser	20	0.720091
5	successful laser	20.5	0.840958
5	successful laser	21	1.22395
5	successful laser	21.5	1.39249
5	successful laser	22	1.43133
5	successful laser	22.5	1.4321
5	successful laser	23	1.53852
5	successful laser	23.5	1.54883
5	successful laser	24	2.06583
5	successful laser	24.5	1.85752
5	successful laser	25	1.51375
5	successful laser	25.5	0.810442
5	successful laser	26	0.721796
5	successful laser	26.5	0.801208
5	successful laser	27	0.660225
5	successful laser	27.5	0.785336
5	successful laser	28	1.17383
5	successful laser	28.5	1.33169
5	successful laser	29	1.24236
5	successful laser	29.5	1.11075
5	successful laser	30	1.04304
6	successful laser	0	0.468466
6	successful laser	0.5	0.444363
6	successful laser	1	0.481277
6	successful laser	1.5	0.426951
6	successful laser	2	0.451546
6	successful laser	2.5	0.364098
6	successful laser	3	0.419628
6	successful laser	3.5	0.489092
6	successful laser	4	0.584138
6	successful laser	4.5	0.608295
6	successful laser	5	0.654134
6	successful laser	5.5	1.49144
6	successful laser	6	2.82779
6	successful laser	6.5	3.44032
6	successful laser	7	3.01846
6	successful laser	7.5	1.82174
6	successful laser	8	1.2204
6	successful laser	8.5	0.810287
6	successful laser	9	0.62142
6	successful laser	9.5	0.497226
6	successful laser	10	0.412555
6	successful laser	10.5	0.423757
6	successful laser	11	0.440649
6	successful laser	11.5	0.376674
6	successful laser	12	0.287258
6	successful laser	12.5	0.285496
6	successful laser	13	0.555062
6	successful laser	13.5	0.742613
6	successful laser	14	0.810045
6	successful laser	14.5	0.834238
6	successful laser	15	1.00095
6	successful laser	15.5	1.10225
6	successful laser	16	1.13229
6	successful laser	16.5	0.857882
6	successful laser	17	0.664265
6	successful laser	17.5	0.53459
6	successful laser	18	0.618363
6	successful laser	18.5	0.696936
6	successful laser	19	0.873466
6	successful laser	19.5	0.934325
6	successful laser	20	0.916238
6	successful laser	20.5	0.815189
6	successful laser	21	0.847234
6	successful laser	21.5	0.94899
6	successful laser	22	0.915255
6	successful laser	22.5	1.22465
6	successful laser	23	1.28829
6	successful laser	23.5	1.10358
6	successful laser	24	0.630141
6	successful laser	24.5	0.579743
6	successful laser	25	0.672061
6	successful laser	25.5	0.886744
6	successful laser	26	1.3576
6	successful laser	26.5	1.48532
6	successful laser	27	1.56196
6	successful laser	27.5	1.14422
6	successful laser	28	1.08878
6	successful laser	28.5	1.02123
6	successful laser	29	0.879406
6	successful laser	29.5	0.825986
6	successful laser	30	0.692362
7	successful laser	0	0.229649
7	successful laser	0.5	0.200699
7	successful laser	1	0.147217
7	successful laser	1.5	0.106472
7	successful laser	2	0.111509
7	successful laser	2.5	0.167106
7	successful laser	3	0.176005
7	successful laser	3.5	0.128856
7	successful laser	4	0.0632619
7	successful laser	4.5	0.0948643
7	successful laser	5	0.149545
7	successful laser	5.5	0.387143
7	successful laser	6	0.898033
7	successful laser	6.5	2.11485
7	successful laser	7	3.04943
7	successful laser	7.5	3.25698
7	successful laser	8	2.35334
7	successful laser	8.5	1.25179
7	successful laser	9	0.525168
7	successful laser	9.5	0.244252
7	successful laser	10	0.261992
7	successful laser	10.5	0.284825
7	successful laser	11	0.330138
7	successful laser	11.5	0.433317
7	successful laser	12	0.697224
7	successful laser	12.5	0.823687
7	successful laser	13	0.930166
7	successful laser	13.5	1.01864
7	successful laser	14	1.00006
7	successful laser	14.5	0.862216
7	successful laser	15	0.667782
7	successful laser	15.5	0.625962
7	successful laser	16	0.688971
7	successful laser	16.5	0.644271
7	successful laser	17	0.675578
7	successful laser	17.5	0.865461
7	successful laser	18	0.975403
7	successful laser	18.5	0.920036
7	successful laser	19	0.603281
7	successful laser	19.5	0.413909
7	successful laser	20	0.499043
7	successful laser	20.5	0.790919
7	successful laser	21	1.12358
7	successful laser	21.5	1.3204
7	successful laser	22	1.09021
7	successful laser	22.5	0.713556
7	successful laser	23	0.313484
7	successful laser	23.5	0.272235
7	successful laser	24	0.723415
7	successful laser	24.5	1.04158
7	successful laser	25	0.964649
7	successful laser	25.5	0.60805
7	successful laser	26	0.554078
7	successful laser	26.5	0.766252
7	successful laser	27	0.668261
7	successful laser	27.5	0.445445
7	successful laser	28	0.434983
7	successful laser	28.5	0.576353
7	successful laser	29	0.636554
7	successful laser	29.5	0.528264
7	successful laser	30	0.546346
8	successful laser	0	1.43461
8	successful laser	0.5	1.62984
8	successful laser	1	1.74068
8	successful laser	1.5	1.5407
8	successful laser	2	1.13385
8	successful laser	2.5	0.724521
8	successful laser	3	0.814287
8	successful laser	3.5	1.27889
8	successful laser	4	1.48841
8	successful laser	4.5	1.72933
8	successful laser	5	1.82314
8	successful laser	5.5	1.79681
8	successful laser	6	1.17054
8	successful laser	6.5	0.570241
8	successful laser	7	0.524694
8	successful laser	7.5	0.64618
8	successful laser	8	0.75143
8	successful laser	8.5	0.761071
8	successful laser	9	0.893449
8	successful laser	9.5	0.9517
8	successful laser	10	0.978224
8	successful laser	10.5	0.991567
8	successful laser	11	0.957802
8	successful laser	11.5	0.780871
8	successful laser	12	0.495084
8	successful laser	12.5	0.34806
8	successful laser	13	0.424424
8	successful laser	13.5	0.462566
8	successful laser	14	0.560364
8	successful laser	14.5	0.763417
8	successful laser	15	1.00578
8	successful laser	15.5	1.21037
8	successful laser	16	1.04544
8	successful laser	16.5	0.83867
8	successful laser	17	0.741285
8	successful laser	17.5	0.984106
8	successful laser	18	1.39882
8	successful laser	18.5	1.67613
8	successful laser	19	1.60044
8	successful laser	19.5	1.1555
8	successful laser	20	0.729204
8	successful laser	20.5	0.601596
8	successful laser	21	0.619091
8	successful laser	21.5	0.578145
8	successful laser	22	0.417848
8	successful laser	22.5	0.420732
8	successful laser	23	0.365236
8	successful laser	23.5	0.316126
8	successful laser	24	0.412376
8	successful laser	24.5	0.488861
8	successful laser	25	0.532277
8	successful laser	25.5	0.47919
8	successful laser	26	0.744236
8	successful laser	26.5	0.981257
8	successful laser	27	1.09004
8	successful laser	27.5	0.889395
8	successful laser	28	0.686361
8	successful laser	28.5	0.681238
8	successful laser	29	0.913711
8	successful laser	29.5	1.33019
8	successful laser	30	1.26114
9	successful laser	0	0.2102
9	successful laser	0.5	0.170294
9	successful laser	1	0.14974
9	successful laser	1.5	0.22919
9	successful laser	2	0.292729
9	successful laser	2.5	0.288547
9	successful laser	3	0.229004
9	successful laser	3.5	0.215797
9	successful laser	4	0.425209
9	successful laser	4.5	0.539202
9	successful laser	5	0.784204
9	successful laser	5.5	1.68423
9	successful laser	6	2.94643
9	successful laser	6.5	3.21778
9	successful laser	7	2.59605
9	successful laser	7.5	1.25707
9	successful laser	8	0.683201
9	successful laser	8.5	0.215886
9	successful laser	9	0.219347
9	successful laser	9.5	0.23937
9	successful laser	10	0.174756
9	successful laser	10.5	0.116473
9	successful laser	11	0.133656
9	successful laser	11.5	0.226828
9	successful laser	12	0.288278
9	successful laser	12.5	0.272549
9	successful laser	13	0.200572
9	successful laser	13.5	0.353424
9	successful laser	14	0.644211
9	successful laser	14.5	0.748064
9	successful laser	15	0.634713
9	successful laser	15.5	0.433488
9	successful laser	16	0.425991
9	successful laser	16.5	0.400525
9	successful laser	17	0.432933
9	successful laser	17.5	0.563488
9	successful laser	18	0.642062
9	successful laser	18.5	0.58373
9	successful laser	19	0.532584
9	successful laser	19.5	0.478989
9	successful laser	20	0.573182
9	successful laser	20.5	0.506098
9	successful laser	21	0.527273
9	successful laser	21.5	0.597762
9	successful laser	22	0.643482
9	successful laser	22.5	0.790718
9	successful laser	23	0.752135
9	successful laser	23.5	0.691542
9	successful laser	24	0.60521
9	successful laser	24.5	0.597998
9	successful laser	25	0.60575
9	successful laser	25.5	0.487344
9	successful laser	26	0.423456
9	successful laser	26.5	0.647006
9	successful laser	27	0.841035
9	successful laser	27.5	0.864276
9	successful laser	28	0.699995
9	successful laser	28.5	0.517638
9	successful laser	29	0.455707
9	successful laser	29.5	0.409715
9	successful laser	30	0.598656
10	successful laser	0	0.162181
10	successful laser	0.5	0.123349
10	successful laser	1	0.084259
10	successful laser	1.5	0.104662
10	successful laser	2	0.123375
10	successful laser	2.5	0.141955
10	successful laser	3	0.147124
10	successful laser	3.5	0.251153
10	successful laser	4	0.323612
10	successful laser	4.5	0.378555
10	successful laser	5	0.621355
10	successful laser	5.5	1.71127
10	successful laser	6	2.70751
10	successful laser	6.5	3.25883
10	successful laser	7	2.49054
10	successful laser	7.5	1.55517
10	successful laser	8	0.796145
10	successful laser	8.5	0.446242
10	successful laser	9	0.349956
10	successful laser	9.5	0.238449
10	successful laser	10	0.225054
10	successful laser	10.5	0.288951
10	successful laser	11	0.331285
10	successful laser	11.5	0.382761
10	successful laser	12	0.51701
10	successful laser	12.5	0.615802
10	successful laser	13	0.606758
10	successful laser	13.5	0.505122
10	successful laser	14	0.441483
10	successful laser	14.5	0.401015
10	successful laser	15	0.416216
10	successful laser	15.5	0.464388
10	successful laser	16	0.667674
10	successful laser	16.5	0.88658
10	successful laser	17	0.874382
10	successful laser	17.5	0.721468
10	successful laser	18	0.501534
10	successful laser	18.5	0.493635
10	successful laser	19	0.556901
10	successful laser	19.5	0.590733
10	successful laser	20	0.669454
10	successful laser	20.5	0.703615
10	successful laser	21	0.603519
10	successful laser	21.5	0.447348
10	successful laser	22	0.516833
10	successful laser	22.5	0.601743
10	successful laser	23	0.736174
10	successful laser	23.5	0.640359
10	successful laser	24	0.677419
10	successful laser	24.5	0.706798
10	successful laser	25	0.590861
10	successful laser	25.5	0.50762
10	successful laser	26	0.542519
10	successful laser	26.5	0.599094
10	successful laser	27	0.500793
10	successful laser	27.5	0.287287
10	successful laser	28	0.350609
10	successful laser	28.5	0.540925
10	successful laser	29	0.695924
10	successful laser	29.5	0.726407
10	successful laser	30	0.543782
11	successful laser	0	0.258505
11	successful laser	0.5	0.256169
11	successful laser	1	0.313291
11	successful laser	1.5	0.347161
11	successful laser	2	0.31306
11	successful laser	2.5	0.236831
11	successful laser	3	0.232446
11	successful laser	3.5	0.264698
11	successful laser	4	0.256898
11	successful laser	4.5	0.249677
11	successful laser	5	0.297295
11	successful laser	5.5	0.338016
11	successful laser	6	0.391512
11	successful laser	6.5	0.566222
11	successful laser	7	1.34772
11	successful laser	7.5	2.25462
11	successful laser	8	3.17827
11	successful laser	8.5	5.48734
11	successful laser	9	5.81569
11	successful laser	9.5	5.50393
11	successful laser	10	3.04851
11	successful laser	10.5	2.06103
11	successful laser	11	1.63224
11	successful laser	11.5	1.08974
11	successful laser	12	0.88679
11	successful laser	12.5	0.526819
11	successful laser	13	0.42758
11	successful laser	13.5	0.362994
11	successful laser	14	0.494096
11	successful laser	14.5	0.777626
11	successful laser	15	0.989964
11	successful laser	15.5	1.16653
11	successful laser	16	1.29659
11	successful laser	16.5	1.31517
11	successful laser	17	1.36935
11	successful laser	17.5	1.34086
11	successful laser	18	1.33488
11	successful laser	18.5	1.15604
11	successful laser	19	0.830344
11	successful laser	19.5	0.740929
11	successful laser	20	1.11465
11	successful laser	20.5	1.45928
11	successful laser	21	1.4666
11	successful laser	21.5	0.986347
11	successful laser	22	1.07658
11	successful laser	22.5	1.19748
11	successful laser	23	1.12624
11	successful laser	23.5	0.742893
11	successful laser	24	0.689918
11	successful laser	24.5	0.887749
11	successful laser	25	1.05311
11	successful laser	25.5	0.791795
11	successful laser	26	0.557015
11	successful laser	26.5	0.314125
11	successful laser	27	0.393953
11	successful laser	27.5	0.743017
11	successful laser	28	1.25937
11	successful laser	28.5	1.31294
11	successful laser	29	1.07437
11	successful laser	29.5	0.869799
11	successful laser	30	0.95036
12	successful laser	0	0.275911
12	successful laser	0.5	0.244437
12	successful laser	1	0.207667
12	successful laser	1.5	0.248369
12	successful laser	2	0.234117
12	successful laser	2.5	0.193585
12	successful laser	3	0.101846
12	successful laser	3.5	0.0640367
12	successful laser	4	0.107837
12	successful laser	4.5	0.170899
12	successful laser	5	0.587856
12	successful laser	5.5	2.86152
12	successful laser	6	3.89993
12	successful laser	6.5	3.59611
12	successful laser	7	1.43448
12	successful laser	7.5	0.660276
12	successful laser	8	0.742417
12	successful laser	8.5	0.846433
12	successful laser	9	0.8649
12	successful laser	9.5	0.796932
12	successful laser	10	0.637956
12	successful laser	10.5	0.661344
12	successful laser	11	0.821383
12	successful laser	11.5	1.25251
12	successful laser	12	1.44537
12	successful laser	12.5	1.498
12	successful laser	13	1.14115
12	successful laser	13.5	0.759649
12	successful laser	14	0.717149
12	successful laser	14.5	0.765417
12	successful laser	15	0.795093
12	successful laser	15.5	0.775274
12	successful laser	16	0.67988
12	successful laser	16.5	0.751822
12	successful laser	17	0.817449
12	successful laser	17.5	0.870747
12	successful laser	18	0.749422
12	successful laser	18.5	0.618734
12	successful laser	19	0.804354
12	successful laser	19.5	0.987625
12	successful laser	20	0.864067
12	successful laser	20.5	0.659681
12	successful laser	21	0.544777
12	successful laser	21.5	0.669293
12	successful laser	22	0.826119
12	successful laser	22.5	0.948476
12	successful laser	23	0.893295
12	successful laser	23.5	0.606255
12	successful laser	24	0.282858
12	successful laser	24.5	0.206633
12	successful laser	25	0.218343
12	successful laser	25.5	0.301503
12	successful laser	26	0.446336
12	successful laser	26.5	0.748877
12	successful laser	27	0.811265
12	successful laser	27.5	0.78718
12	successful laser	28	0.589471
12	successful laser	28.5	0.648729
12	successful laser	29	0.699618
12	successful laser	29.5	0.778802
12	successful laser	30	0.765128
13	successful laser	0	0.47293
13	successful laser	0.5	0.439607
13	successful laser	1	0.33974
13	successful laser	1.5	0.309016
13	successful laser	2	0.391132
13	successful laser	2.5	0.399114
13	successful laser	3	0.303735
13	successful laser	3.5	0.170108
13	successful laser	4	0.135114
13	successful laser	4.5	0.11644
13	successful laser	5	0.131603
13	successful laser	5.5	0.354171
13	successful laser	6	0.591258
13	successful laser	6.5	0.964284
13	successful laser	7	1.93109
13	successful laser	7.5	5.32537
13	successful laser	8	6.53805
13	successful laser	8.5	5.75283
13	successful laser	9	2.33988
13	successful laser	9.5	0.781408
13	successful laser	10	0.452632
13	successful laser	10.5	0.350773
13	successful laser	11	0.433451
13	successful laser	11.5	0.508006
13	successful laser	12	0.510349
13	successful laser	12.5	0.435513
13	successful laser	13	0.357905
13	successful laser	13.5	0.310085
13	successful laser	14	0.346479
13	successful laser	14.5	0.467316
13	successful laser	15	0.674346
13	successful laser	15.5	0.733902
13	successful laser	16	0.760803
13	successful laser	16.5	0.627184
13	successful laser	17	0.596188
13	successful laser	17.5	0.455671
13	successful laser	18	0.402567
13	successful laser	18.5	0.341916
13	successful laser	19	0.402655
13	successful laser	19.5	0.432853
13	successful laser	20	0.549206
13	successful laser	20.5	0.593625
13	successful laser	21	0.776187
13	successful laser	21.5	0.93347
13	successful laser	22	1.00069
13	successful laser	22.5	0.924292
13	successful laser	23	0.878002
13	successful laser	23.5	0.938059
13	successful laser	24	1.38517
13	successful laser	24.5	1.57554
13	successful laser	25	1.4234
13	successful laser	25.5	0.915913
13	successful laser	26	0.501455
13	successful laser	26.5	0.420768
13	successful laser	27	0.390271
13	successful laser	27.5	0.379895
13	successful laser	28	0.427665
13	successful laser	28.5	0.568935
13	successful laser	29	0.772602
13	successful laser	29.5	0.883566
13	successful laser	30	0.830559
14	successful laser	0	0.675416
14	successful laser	0.5	0.82709
14	successful laser	1	0.871803
14	successful laser	1.5	0.71802
14	successful laser	2	0.415837
14	successful laser	2.5	0.217253
14	successful laser	3	0.343346
14	successful laser	3.5	0.425372
14	successful laser	4	0.547741
14	successful laser	4.5	0.689562
14	successful laser	5	1.2045
14	successful laser	5.5	1.84396
14	successful laser	6	1.75661
14	successful laser	6.5	1.46127
14	successful laser	7	1.02821
14	successful laser	7.5	0.847778
14	successful laser	8	0.561519
14	successful laser	8.5	0.308565
14	successful laser	9	0.368639
14	successful laser	9.5	0.431223
14	successful laser	10	0.634504
14	successful laser	10.5	0.853096
14	successful laser	11	1.01783
14	successful laser	11.5	0.996396
14	successful laser	12	0.878858
14	successful laser	12.5	0.994043
14	successful laser	13	1.09933
14	successful laser	13.5	0.981711
14	successful laser	14	0.626831
14	successful laser	14.5	0.399669
14	successful laser	15	0.582302
14	successful laser	15.5	0.896645
14	successful laser	16	0.92984
14	successful laser	16.5	0.713372
14	successful laser	17	0.476604
14	successful laser	17.5	0.551701
14	successful laser	18	0.733159
14	successful laser	18.5	0.791529
14	successful laser	19	0.684383
14	successful laser	19.5	0.528326
14	successful laser	20	0.425958
14	successful laser	20.5	0.328471
14	successful laser	21	0.256076
14	successful laser	21.5	0.178462
14	successful laser	22	0.112904
14	successful laser	22.5	0.134963
14	successful laser	23	0.313285
14	successful laser	23.5	0.482039
14	successful laser	24	0.725877
14	successful laser	24.5	0.86829
14	successful laser	25	0.984332
14	successful laser	25.5	1.03534
14	successful laser	26	1.00569
14	successful laser	26.5	0.908688
14	successful laser	27	0.702925
14	successful laser	27.5	0.56876
14	successful laser	28	0.458196
14	successful laser	28.5	0.567136
14	successful laser	29	1.00724
14	successful laser	29.5	1.23644
14	successful laser	30	1.15726
15	successful laser	0	0.129055
15	successful laser	0.5	0.129175
15	successful laser	1	0.111764
15	successful laser	1.5	0.137711
15	successful laser	2	0.132458
15	successful laser	2.5	0.133917
15	successful laser	3	0.110972
15	successful laser	3.5	0.13569
15	successful laser	4	0.277265
15	successful laser	4.5	0.698873
15	successful laser	5	1.04288
15	successful laser	5.5	1.35199
15	successful laser	6	1.46264
15	successful laser	6.5	1.67934
15	successful laser	7	1.35431
15	successful laser	7.5	0.97183
15	successful laser	8	0.679523
15	successful laser	8.5	1.09325
15	successful laser	9	1.19305
15	successful laser	9.5	1.23229
15	successful laser	10	0.989099
15	successful laser	10.5	0.984776
15	successful laser	11	1.06934
15	successful laser	11.5	0.833239
15	successful laser	12	0.587933
15	successful laser	12.5	0.17577
15	successful laser	13	0.27588
15	successful laser	13.5	0.745866
15	successful laser	14	1.30071
15	successful laser	14.5	1.33246
15	successful laser	15	1.2419
15	successful laser	15.5	1.15698
15	successful laser	16	1.95975
15	successful laser	16.5	2.20911
15	successful laser	17	2.01629
15	successful laser	17.5	1.30278
15	successful laser	18	0.714301
15	successful laser	18.5	0.552466
15	successful laser	19	0.546905
15	successful laser	19.5	0.683648
15	successful laser	20	0.900308
15	successful laser	20.5	1.11575
15	successful laser	21	1.31851
15	successful laser	21.5	1.4759
15	successful laser	22	1.79365
15	successful laser	22.5	1.83153
15	successful laser	23	1.63205
15	successful laser	23.5	1.30436
15	successful laser	24	1.5152
15	successful laser	24.5	1.56823
15	successful laser	25	1.13946
15	successful laser	25.5	0.592326
15	successful laser	26	0.330791
15	successful laser	26.5	0.486972
15	successful laser	27	0.627124
15	successful laser	27.5	0.752231
15	successful laser	28	0.719882
15	successful laser	28.5	0.934783
15	successful laser	29	1.10826
15	successful laser	29.5	1.33852
15	successful laser	30	1.36659
16	successful laser	0	0.277084
16	successful laser	0.5	0.243503
16	successful laser	1	0.173269
16	successful laser	1.5	0.0924004
16	successful laser	2	0.0687189
16	successful laser	2.5	0.0969775
16	successful laser	3	0.119334
16	successful laser	3.5	0.141937
16	successful laser	4	0.147144
16	successful laser	4.5	0.159059
16	successful laser	5	0.156353
16	successful laser	5.5	0.200094
16	successful laser	6	0.530733
16	successful laser	6.5	1.79297
16	successful laser	7	3.51789
16	successful laser	7.5	3.91678
16	successful laser	8	2.72184
16	successful laser	8.5	0.970552
16	successful laser	9	0.354769
16	successful laser	9.5	0.335583
16	successful laser	10	0.363787
16	successful laser	10.5	0.295533
16	successful laser	11	0.329989
16	successful laser	11.5	0.361715
16	successful laser	12	0.414132
16	successful laser	12.5	0.52404
16	successful laser	13	0.496694
16	successful laser	13.5	0.500514
16	successful laser	14	0.354547
16	successful laser	14.5	0.406323
16	successful laser	15	0.476987
16	successful laser	15.5	0.50116
16	successful laser	16	0.456889
16	successful laser	16.5	0.439514
16	successful laser	17	0.411905
16	successful laser	17.5	0.456769
16	successful laser	18	0.411803
16	successful laser	18.5	0.572581
16	successful laser	19	0.570095
16	successful laser	19.5	0.475734
16	successful laser	20	0.297092
16	successful laser	20.5	0.216384
16	successful laser	21	0.397348
16	successful laser	21.5	0.678703
16	successful laser	22	0.825016
16	successful laser	22.5	0.866062
16	successful laser	23	0.75313
16	successful laser	23.5	0.7664
16	successful laser	24	0.604164
16	successful laser	24.5	0.493104
16	successful laser	25	0.402814
16	successful laser	25.5	0.567815
16	successful laser	26	0.624598
16	successful laser	26.5	0.528584
16	successful laser	27	0.283007
16	successful laser	27.5	0.252349
16	successful laser	28	0.356314
16	successful laser	28.5	0.373461
16	successful laser	29	0.2624
16	successful laser	29.5	0.211628
16	successful laser	30	0.334187
17	successful laser	0	1.19749
17	successful laser	0.5	1.16245
17	successful laser	1	0.981215
17	successful laser	1.5	0.846766
17	successful laser	2	0.704058
17	successful laser	2.5	0.572428
17	successful laser	3	0.42546
17	successful laser	3.5	0.275567
17	successful laser	4	0.283764
17	successful laser	4.5	0.407154
17	successful laser	5	0.915093
17	successful laser	5.5	1.54311
17	successful laser	6	2.08734
17	successful laser	6.5	2.58771
17	successful laser	7	2.59778
17	successful laser	7.5	2.08155
17	successful laser	8	1.09613
17	successful laser	8.5	0.961654
17	successful laser	9	2.11859
17	successful laser	9.5	2.5889
17	successful laser	10	2.30074
17	successful laser	10.5	1.27485
17	successful laser	11	1.26207
17	successful laser	11.5	1.43575
17	successful laser	12	1.17591
17	successful laser	12.5	0.621213
17	successful laser	13	0.219707
17	successful laser	13.5	0.428455
17	successful laser	14	0.734641
17	successful laser	14.5	1.03072
17	successful laser	15	0.858509
17	successful laser	15.5	0.712402
17	successful laser	16	0.601501
17	successful laser	16.5	0.688163
17	successful laser	17	0.620978
17	successful laser	17.5	0.418392
17	successful laser	18	0.313077
17	successful laser	18.5	0.309132
17	successful laser	19	0.284869
17	successful laser	19.5	0.279964
17	successful laser	20	0.404719
17	successful laser	20.5	0.561161
17	successful laser	21	0.501825
17	successful laser	21.5	0.401802
17	successful laser	22	0.352588
17	successful laser	22.5	0.571771
17	successful laser	23	0.562606
17	successful laser	23.5	0.541617
17	successful laser	24	0.539378
17	successful laser	24.5	0.760219
17	successful laser	25	0.971219
17	successful laser	25.5	0.998226
17	successful laser	26	0.886215
17	successful laser	26.5	0.727354
17	successful laser	27	0.706372
17	successful laser	27.5	0.774505
17	successful laser	28	0.840983
17	successful laser	28.5	0.881597
17	successful laser	29	0.975196
17	successful laser	29.5	1.03074
17	successful laser	30	0.864795
18	successful laser	0	0.307719
18	successful laser	0.5	0.219374
18	successful laser	1	0.135754
18	successful laser	1.5	0.0966768
18	successful laser	2	0.0942842
18	successful laser	2.5	0.0990508
18	successful laser	3	0.0981859
18	successful laser	3.5	0.100695
18	successful laser	4	0.162372
18	successful laser	4.5	0.620174
18	successful laser	5	1.7453
18	successful laser	5.5	2.90454
18	successful laser	6	3.09832
18	successful laser	6.5	2.18191
18	successful laser	7	1.18485
18	successful laser	7.5	0.704982
18	successful laser	8	0.569264
18	successful laser	8.5	0.393966
18	successful laser	9	0.244381
18	successful laser	9.5	0.310867
18	successful laser	10	0.429206
18	successful laser	10.5	0.476652
18	successful laser	11	0.392938
18	successful laser	11.5	0.407582
18	successful laser	12	0.488093
18	successful laser	12.5	0.51571
18	successful laser	13	0.461034
18	successful laser	13.5	0.455829
18	successful laser	14	0.483662
18	successful laser	14.5	0.479583
18	successful laser	15	0.525054
18	successful laser	15.5	0.625595
18	successful laser	16	0.586135
18	successful laser	16.5	0.512337
18	successful laser	17	0.483665
18	successful laser	17.5	0.656961
18	successful laser	18	0.662742
18	successful laser	18.5	0.562248
18	successful laser	19	0.353926
18	successful laser	19.5	0.324627
18	successful laser	20	0.347682
18	successful laser	20.5	0.34649
18	successful laser	21	0.401334
18	successful laser	21.5	0.47648
18	successful laser	22	0.508297
18	successful laser	22.5	0.657712
18	successful laser	23	0.708261
18	successful laser	23.5	0.669996
18	successful laser	24	0.564342
18	successful laser	24.5	0.510608
18	successful laser	25	0.588786
18	successful laser	25.5	0.519177
18	successful laser	26	0.532575
18	successful laser	26.5	0.681544
18	successful laser	27	0.667258
18	successful laser	27.5	0.567038
18	successful laser	28	0.396871
18	successful laser	28.5	0.501288
18	successful laser	29	0.707676
18	successful laser	29.5	0.861695
18	successful laser	30	0.972979
19	successful laser	0	0.167561
19	successful laser	0.5	0.145316
19	successful laser	1	0.151596
19	successful laser	1.5	0.278515
19	successful laser	2	0.312872
19	successful laser	2.5	0.281571
19	successful laser	3	0.214788
19	successful laser	3.5	0.268659
19	successful laser	4	0.295352
19	successful laser	4.5	0.285455
19	successful laser	5	0.343032
19	successful laser	5.5	1.25231
19	successful laser	6	2.56728
19	successful laser	6.5	3.28927
19	successful laser	7	2.55679
19	successful laser	7.5	1.39017
19	successful laser	8	0.696547
19	successful laser	8.5	0.589975
19	successful laser	9	0.400636
19	successful laser	9.5	0.26218
19	successful laser	10	0.275111
19	successful laser	10.5	0.338036
19	successful laser	11	0.402182
19	successful laser	11.5	0.41467
19	successful laser	12	0.429919
19	successful laser	12.5	0.331568
19	successful laser	13	0.262463
19	successful laser	13.5	0.247382
19	successful laser	14	0.379603
19	successful laser	14.5	0.401917
19	successful laser	15	0.556112
19	successful laser	15.5	0.53096
19	successful laser	16	0.504861
19	successful laser	16.5	0.347512
19	successful laser	17	0.357178
19	successful laser	17.5	0.434247
19	successful laser	18	0.544915
19	successful laser	18.5	0.584918
19	successful laser	19	0.647007
19	successful laser	19.5	0.616604
19	successful laser	20	0.486911
19	successful laser	20.5	0.389817
19	successful laser	21	0.331501
19	successful laser	21.5	0.453496
19	successful laser	22	0.512786
19	successful laser	22.5	0.50992
19	successful laser	23	0.438667
19	successful laser	23.5	0.338221
19	successful laser	24	0.281277
19	successful laser	24.5	0.254155
19	successful laser	25	0.251849
19	successful laser	25.5	0.349387
19	successful laser	26	0.46104
19	successful laser	26.5	0.459979
19	successful laser	27	0.489074
19	successful laser	27.5	0.550831
19	successful laser	28	0.798003
19	successful laser	28.5	0.957299
19	successful laser	29	0.809467
19	successful laser	29.5	0.643934
19	successful laser	30	0.378441
20	successful laser	0	0.174745
20	successful laser	0.5	0.202135
20	successful laser	1	0.223736
20	successful laser	1.5	0.228544
20	successful laser	2	0.214207
20	successful laser	2.5	0.179762
20	successful laser	3	0.165446
20	successful laser	3.5	0.151267
20	successful laser	4	0.200777
20	successful laser	4.5	0.260824
20	successful laser	5	0.356569
20	successful laser	5.5	0.448758
20	successful laser	6	0.708489
20	successful laser	6.5	1.04098
20	successful laser	7	1.61335
20	successful laser	7.5	1.67835
20	successful laser	8	1.2548
20	successful laser	8.5	0.508454
20	successful laser	9	0.207308
20	successful laser	9.5	0.346323
20	successful laser	10	0.398403
20	successful laser	10.5	0.408462
20	successful laser	11	0.325732
20	successful laser	11.5	0.34313
20	successful laser	12	0.281389
20	successful laser	12.5	0.315383
20	successful laser	13	0.519533
20	successful laser	13.5	0.583663
20	successful laser	14	0.486247
20	successful laser	14.5	0.393409
20	successful laser	15	0.504896
20	successful laser	15.5	0.532103
20	successful laser	16	0.461556
20	successful laser	16.5	0.320913
20	successful laser	17	0.303446
20	successful laser	17.5	0.283893
20	successful laser	18	0.277136
20	successful laser	18.5	0.435748
20	successful laser	19	0.504264
20	successful laser	19.5	0.688352
20	successful laser	20	0.731698
20	successful laser	20.5	0.841563
20	successful laser	21	0.761437
20	successful laser	21.5	0.687784
20	successful laser	22	0.709005
20	successful laser	22.5	0.646318
20	successful laser	23	0.515978
20	successful laser	23.5	0.368161
20	successful laser	24	0.383818
20	successful laser	24.5	0.362551
20	successful laser	25	0.270397
20	successful laser	25.5	0.350758
20	successful laser	26	0.489642
20	successful laser	26.5	0.613728
20	successful laser	27	0.671989
20	successful laser	27.5	0.63722
20	successful laser	28	0.481461
20	successful laser	28.5	0.347007
20	successful laser	29	0.396876
20	successful laser	29.5	0.559468
20	successful laser	30	0.635689
21	successful laser	0	0.211727
21	successful laser	0.5	0.164997
21	successful laser	1	0.122035
21	successful laser	1.5	0.122182
21	successful laser	2	0.151827
21	successful laser	2.5	0.196826
21	successful laser	3	0.216012
21	successful laser	3.5	0.200473
21	successful laser	4	0.171615
21	successful laser	4.5	0.208343
21	successful laser	5	0.51274
21	successful laser	5.5	1.0398
21	successful laser	6	2.22811
21	successful laser	6.5	2.58353
21	successful laser	7	2.23799
21	successful laser	7.5	1.68642
21	successful laser	8	1.50912
21	successful laser	8.5	1.54794
21	successful laser	9	1.28051
21	successful laser	9.5	1.25571
21	successful laser	10	1.11471
21	successful laser	10.5	0.781971
21	successful laser	11	0.395774
21	successful laser	11.5	0.328103
21	successful laser	12	0.224695
21	successful laser	12.5	0.188662
21	successful laser	13	0.215757
21	successful laser	13.5	0.293199
21	successful laser	14	0.508241
21	successful laser	14.5	0.971404
21	successful laser	15	1.16471
21	successful laser	15.5	1.09259
21	successful laser	16	0.742497
21	successful laser	16.5	0.85031
21	successful laser	17	0.917273
21	successful laser	17.5	0.867632
21	successful laser	18	0.618462
21	successful laser	18.5	0.415596
21	successful laser	19	0.553237
21	successful laser	19.5	0.632331
21	successful laser	20	0.776643
21	successful laser	20.5	0.776043
21	successful laser	21	0.659209
21	successful laser	21.5	0.575617
21	successful laser	22	0.418129
21	successful laser	22.5	0.500055
21	successful laser	23	0.620118
21	successful laser	23.5	0.656601
21	successful laser	24	0.646107
21	successful laser	24.5	0.604793
21	successful laser	25	0.621419
21	successful laser	25.5	0.590766
21	successful laser	26	0.63502
21	successful laser	26.5	0.78197
21	successful laser	27	0.750682
21	successful laser	27.5	0.649796
21	successful laser	28	0.591982
21	successful laser	28.5	0.770781
21	successful laser	29	0.73718
21	successful laser	29.5	0.565564
21	successful laser	30	0.46763
22	successful laser	0	0.579158
22	successful laser	0.5	0.540504
22	successful laser	1	0.412422
22	successful laser	1.5	0.260088
22	successful laser	2	0.275113
22	successful laser	2.5	0.295603
22	successful laser	3	0.31128
22	successful laser	3.5	0.264558
22	successful laser	4	0.381262
22	successful laser	4.5	0.617586
22	successful laser	5	0.709077
22	successful laser	5.5	0.784604
22	successful laser	6	1.36332
22	successful laser	6.5	2.14193
22	successful laser	7	2.39122
22	successful laser	7.5	1.90729
22	successful laser	8	1.01864
22	successful laser	8.5	0.702932
22	successful laser	9	0.632007
22	successful laser	9.5	0.870941
22	successful laser	10	0.822497
22	successful laser	10.5	0.707444
22	successful laser	11	0.553706
22	successful laser	11.5	0.468423
22	successful laser	12	0.549574
22	successful laser	12.5	0.72837
22	successful laser	13	0.916399
22	successful laser	13.5	1.18011
22	successful laser	14	1.18954
22	successful laser	14.5	1.02639
22	successful laser	15	0.88622
22	successful laser	15.5	1.29733
22	successful laser	16	1.86198
22	successful laser	16.5	1.79622
22	successful laser	17	1.26969
22	successful laser	17.5	0.845631
22	successful laser	18	0.844092
22	successful laser	18.5	1.04365
22	successful laser	19	1.33879
22	successful laser	19.5	1.79227
22	successful laser	20	2.4517
22	successful laser	20.5	2.69565
22	successful laser	21	2.18864
22	successful laser	21.5	1.52697
22	successful laser	22	1.29786
22	successful laser	22.5	1.46379
22	successful laser	23	1.38373
22	successful laser	23.5	1.12538
22	successful laser	24	0.793217
22	successful laser	24.5	0.496692
22	successful laser	25	0.331693
22	successful laser	25.5	0.53461
22	successful laser	26	0.744431
22	successful laser	26.5	0.823968
22	successful laser	27	0.949633
22	successful laser	27.5	0.870624
22	successful laser	28	0.784729
22	successful laser	28.5	0.453313
22	successful laser	29	0.421128
22	successful laser	29.5	0.546336
22	successful laser	30	0.591565
23	successful laser	0	0.453471
23	successful laser	0.5	0.435376
23	successful laser	1	0.402966
23	successful laser	1.5	0.27245
23	successful laser	2	0.163901
23	successful laser	2.5	0.115389
23	successful laser	3	0.140918
23	successful laser	3.5	0.208626
23	successful laser	4	0.235441
23	successful laser	4.5	0.206535
23	successful laser	5	0.232377
23	successful laser	5.5	0.562047
23	successful laser	6	1.32534
23	successful laser	6.5	1.74613
23	successful laser	7	2.34157
23	successful laser	7.5	2.37413
23	successful laser	8	2.72389
23	successful laser	8.5	2.51619
23	successful laser	9	2.37588
23	successful laser	9.5	2.06297
23	successful laser	10	2.01166
23	successful laser	10.5	1.689
23	successful laser	11	1.36682
23	successful laser	11.5	0.902073
23	successful laser	12	0.770039
23	successful laser	12.5	0.715398
23	successful laser	13	0.635234
23	successful laser	13.5	0.737727
23	successful laser	14	0.75033
23	successful laser	14.5	0.646551
23	successful laser	15	0.485512
23	successful laser	15.5	0.455635
23	successful laser	16	0.881981
23	successful laser	16.5	1.34794
23	successful laser	17	1.55562
23	successful laser	17.5	1.3094
23	successful laser	18	0.890186
23	successful laser	18.5	0.664495
23	successful laser	19	0.68429
23	successful laser	19.5	1.07494
23	successful laser	20	1.2691
23	successful laser	20.5	1.03579
23	successful laser	21	0.547695
23	successful laser	21.5	0.55313
23	successful laser	22	0.986639
23	successful laser	22.5	1.19876
23	successful laser	23	1.44995
23	successful laser	23.5	1.50569
23	successful laser	24	1.42003
23	successful laser	24.5	1.43919
23	successful laser	25	1.22943
23	successful laser	25.5	1.31326
23	successful laser	26	1.13905
23	successful laser	26.5	1.01607
23	successful laser	27	0.960689
23	successful laser	27.5	0.616281
23	successful laser	28	0.425774
23	successful laser	28.5	0.357551
23	successful laser	29	0.628513
23	successful laser	29.5	0.851632
23	successful laser	30	0.789703
24	successful laser	0	0.121562
24	successful laser	0.5	0.156283
24	successful laser	1	0.201723
24	successful laser	1.5	0.270989
24	successful laser	2	0.276148
24	successful laser	2.5	0.233848
24	successful laser	3	0.219625
24	successful laser	3.5	0.25284
24	successful laser	4	0.266564
24	successful laser	4.5	0.261559
24	successful laser	5	0.390765
24	successful laser	5.5	0.518772
24	successful laser	6	0.65409
24	successful laser	6.5	1.31827
24	successful laser	7	2.19692
24	successful laser	7.5	2.41216
24	successful laser	8	1.73555
24	successful laser	8.5	0.842814
24	successful laser	9	0.918068
24	successful laser	9.5	1.25678
24	successful laser	10	1.37641
24	successful laser	10.5	1.11241
24	successful laser	11	0.683433
24	successful laser	11.5	0.660875
24	successful laser	12	0.610971
24	successful laser	12.5	0.615929
24	successful laser	13	0.478011
24	successful laser	13.5	0.338515
24	successful laser	14	0.253708
24	successful laser	14.5	0.286173
24	successful laser	15	0.362369
24	successful laser	15.5	0.369271
24	successful laser	16	0.333342
24	successful laser	16.5	0.445441
24	successful laser	17	0.744528
24	successful laser	17.5	0.795137
24	successful laser	18	0.759387
24	successful laser	18.5	0.675874
24	successful laser	19	0.782718
24	successful laser	19.5	0.679524
24	successful laser	20	0.690257
24	successful laser	20.5	0.689048
24	successful laser	21	0.765976
24	successful laser	21.5	0.818309
24	successful laser	22	0.829581
24	successful laser	22.5	0.891264
24	successful laser	23	0.729322
24	successful laser	23.5	0.578374
24	successful laser	24	0.655792
24	successful laser	24.5	0.860896
24	successful laser	25	0.843829
24	successful laser	25.5	0.731897
24	successful laser	26	0.67185
24	successful laser	26.5	0.840957
24	successful laser	27	0.780732
24	successful laser	27.5	0.495674
24	successful laser	28	0.317963
24	successful laser	28.5	0.419845
24	successful laser	29	0.549859
24	successful laser	29.5	0.523682
24	successful laser	30	0.447504
25	successful laser	0	0.259677
25	successful laser	0.5	0.217772
25	successful laser	1	0.178067
25	successful laser	1.5	0.157771
25	successful laser	2	0.144563
25	successful laser	2.5	0.122366
25	successful laser	3	0.097858
25	successful laser	3.5	0.0913862
25	successful laser	4	0.100023
25	successful laser	4.5	0.12062
25	successful laser	5	0.183636
25	successful laser	5.5	0.254623
25	successful laser	6	0.303251
25	successful laser	6.5	1.20097
25	successful laser	7	4.16564
25	successful laser	7.5	5.01752
25	successful laser	8	4.28941
25	successful laser	8.5	1.4166
25	successful laser	9	0.681877
25	successful laser	9.5	0.525468
25	successful laser	10	0.477243
25	successful laser	10.5	0.404779
25	successful laser	11	0.372707
25	successful laser	11.5	0.251288
25	successful laser	12	0.191076
25	successful laser	12.5	0.178887
25	successful laser	13	0.25118
25	successful laser	13.5	0.27625
25	successful laser	14	0.320689
25	successful laser	14.5	0.42941
25	successful laser	15	0.550817
25	successful laser	15.5	0.615843
25	successful laser	16	0.558235
25	successful laser	16.5	0.509089
25	successful laser	17	0.434352
25	successful laser	17.5	0.487087
25	successful laser	18	0.675736
25	successful laser	18.5	0.718798
25	successful laser	19	0.621726
25	successful laser	19.5	0.484103
25	successful laser	20	0.52546
25	successful laser	20.5	0.728142
25	successful laser	21	0.657583
25	successful laser	21.5	0.583071
25	successful laser	22	0.406626
25	successful laser	22.5	0.378451
25	successful laser	23	0.370088
25	successful laser	23.5	0.45484
25	successful laser	24	0.430856
25	successful laser	24.5	0.407017
25	successful laser	25	0.354566
25	successful laser	25.5	0.396236
25	successful laser	26	0.698737
25	successful laser	26.5	0.902985
25	successful laser	27	1.13409
25	successful laser	27.5	0.94846
25	successful laser	28	0.757977
25	successful laser	28.5	0.513962
25	successful laser	29	0.465787
25	successful laser	29.5	0.565778
25	successful laser	30	0.816856
26	successful laser	0	0.198367
26	successful laser	0.5	0.197697
26	successful laser	1	0.237237
26	successful laser	1.5	0.277048
26	successful laser	2	0.283995
26	successful laser	2.5	0.260723
26	successful laser	3	0.256184
26	successful laser	3.5	0.249887
26	successful laser	4	0.218875
26	successful laser	4.5	0.187273
26	successful laser	5	0.192753
26	successful laser	5.5	0.263554
26	successful laser	6	0.645298
26	successful laser	6.5	1.68604
26	successful laser	7	2.52524
26	successful laser	7.5	3.93305
26	successful laser	8	3.73881
26	successful laser	8.5	4.0737
26	successful laser	9	2.98389
26	successful laser	9.5	2.35452
26	successful laser	10	1.26621
26	successful laser	10.5	0.560015
26	successful laser	11	0.364209
26	successful laser	11.5	0.338101
26	successful laser	12	0.45161
26	successful laser	12.5	0.560678
26	successful laser	13	0.523995
26	successful laser	13.5	0.39573
26	successful laser	14	0.305295
26	successful laser	14.5	0.280547
26	successful laser	15	0.304772
26	successful laser	15.5	0.231525
26	successful laser	16	0.212699
26	successful laser	16.5	0.522777
26	successful laser	17	0.925545
26	successful laser	17.5	1.14259
26	successful laser	18	1.0381
26	successful laser	18.5	0.907436
26	successful laser	19	0.724964
26	successful laser	19.5	0.658328
26	successful laser	20	0.637694
26	successful laser	20.5	1.0679
26	successful laser	21	1.10941
26	successful laser	21.5	1.01471
26	successful laser	22	0.793403
26	successful laser	22.5	1.02752
26	successful laser	23	1.30319
26	successful laser	23.5	1.07106
26	successful laser	24	0.709702
26	successful laser	24.5	0.431016
26	successful laser	25	0.643491
26	successful laser	25.5	0.798052
26	successful laser	26	0.899101
26	successful laser	26.5	0.798335
26	successful laser	27	1.05894
26	successful laser	27.5	1.18932
26	successful laser	28	1.15111
26	successful laser	28.5	0.732526
26	successful laser	29	0.432537
26	successful laser	29.5	0.358388
26	successful laser	30	0.334649
27	successful laser	0	0.388301
27	successful laser	0.5	0.325099
27	successful laser	1	0.296975
27	successful laser	1.5	0.267959
27	successful laser	2	0.232275
27	successful laser	2.5	0.162894
27	successful laser	3	0.117768
27	successful laser	3.5	0.116942
27	successful laser	4	0.136406
27	successful laser	4.5	0.149496
27	successful laser	5	0.17634
27	successful laser	5.5	0.198883
27	successful laser	6	0.422376
27	successful laser	6.5	1.64649
27	successful laser	7	3.5203
27	successful laser	7.5	3.67624
27	successful laser	8	2.6081
27	successful laser	8.5	0.927607
27	successful laser	9	0.689071
27	successful laser	9.5	0.622184
27	successful laser	10	0.442609
27	successful laser	10.5	0.321769
27	successful laser	11	0.2283
27	successful laser	11.5	0.159738
27	successful laser	12	0.145146
27	successful laser	12.5	0.191837
27	successful laser	13	0.260606
27	successful laser	13.5	0.315204
27	successful laser	14	0.36403
27	successful laser	14.5	0.317985
27	successful laser	15	0.2862
27	successful laser	15.5	0.272854
27	successful laser	16	0.405946
27	successful laser	16.5	0.416492
27	successful laser	17	0.31467
27	successful laser	17.5	0.195439
27	successful laser	18	0.280464
27	successful laser	18.5	0.539862
27	successful laser	19	0.729647
27	successful laser	19.5	0.821222
27	successful laser	20	0.726635
27	successful laser	20.5	0.654703
27	successful laser	21	0.766105
27	successful laser	21.5	0.743498
27	successful laser	22	0.671109
27	successful laser	22.5	0.475187
27	successful laser	23	0.400182
27	successful laser	23.5	0.415498
27	successful laser	24	0.42657
27	successful laser	24.5	0.438386
27	successful laser	25	0.433013
27	successful laser	25.5	0.4584
27	successful laser	26	0.462419
27	successful laser	26.5	0.52436
27	successful laser	27	0.512611
27	successful laser	27.5	0.493072
27	successful laser	28	0.46554
27	successful laser	28.5	0.413436
27	successful laser	29	0.475927
27	successful laser	29.5	0.441259
27	successful laser	30	0.390625
28	successful laser	0	0.220999
28	successful laser	0.5	0.288731
28	successful laser	1	0.27248
28	successful laser	1.5	0.215869
28	successful laser	2	0.116302
28	successful laser	2.5	0.11106
28	successful laser	3	0.138667
28	successful laser	3.5	0.172963
28	successful laser	4	0.171093
28	successful laser	4.5	0.17193
28	successful laser	5	0.165206
28	successful laser	5.5	0.205666
28	successful laser	6	0.437905
28	successful laser	6.5	0.83391
28	successful laser	7	1.13313
28	successful laser	7.5	1.29573
28	successful laser	8	1.80482
28	successful laser	8.5	2.69337
28	successful laser	9	3.00808
28	successful laser	9.5	2.46192
28	successful laser	10	1.30955
28	successful laser	10.5	0.624138
28	successful laser	11	0.401037
28	successful laser	11.5	0.546119
28	successful laser	12	1.05234
28	successful laser	12.5	1.31628
28	successful laser	13	1.57268
28	successful laser	13.5	1.16986
28	successful laser	14	0.960947
28	successful laser	14.5	0.893101
28	successful laser	15	0.858463
28	successful laser	15.5	0.725428
28	successful laser	16	0.719883
28	successful laser	16.5	1.26359
28	successful laser	17	2.02491
28	successful laser	17.5	2.20467
28	successful laser	18	1.82102
28	successful laser	18.5	1.03285
28	successful laser	19	0.719199
28	successful laser	19.5	0.757421
28	successful laser	20	1.09723
28	successful laser	20.5	1.33227
28	successful laser	21	1.35996
28	successful laser	21.5	1.14609
28	successful laser	22	0.773083
28	successful laser	22.5	0.695064
28	successful laser	23	0.739436
28	successful laser	23.5	0.655465
28	successful laser	24	0.40451
28	successful laser	24.5	0.347688
28	successful laser	25	0.600988
28	successful laser	25.5	0.867283
28	successful laser	26	0.883993
28	successful laser	26.5	0.867401
28	successful laser	27	0.948189
28	successful laser	27.5	0.991099
28	successful laser	28	0.856443
28	successful laser	28.5	0.944356
28	successful laser	29	1.1058
28	successful laser	29.5	1.31004
28	successful laser	30	1.05643
29	successful laser	0	0.171502
29	successful laser	0.5	0.233534
29	successful laser	1	0.249637
29	successful laser	1.5	0.24402
29	successful laser	2	0.183727
29	successful laser	2.5	0.168907
29	successful laser	3	0.14856
29	successful laser	3.5	0.169449
29	successful laser	4	0.199176
29	successful laser	4.5	0.243486
29	successful laser	5	0.226378
29	successful laser	5.5	0.319369
29	successful laser	6	0.74377
29	successful laser	6.5	1.78164
29	successful laser	7	2.6311
29	successful laser	7.5	2.43787
29	successful laser	8	1.45705
29	successful laser	8.5	0.626546
29	successful laser	9	0.501538
29	successful laser	9.5	0.4701
29	successful laser	10	0.327355
29	successful laser	10.5	0.226818
29	successful laser	11	0.286547
29	successful laser	11.5	0.376766
29	successful laser	12	0.427668
29	successful laser	12.5	0.438314
29	successful laser	13	0.351144
29	successful laser	13.5	0.34187
29	successful laser	14	0.519756
29	successful laser	14.5	0.859317
29	successful laser	15	1.13401
29	successful laser	15.5	1.04538
29	successful laser	16	0.885928
29	successful laser	16.5	0.801865
29	successful laser	17	0.686642
29	successful laser	17.5	0.571107
29	successful laser	18	0.409907
29	successful laser	18.5	0.623428
29	successful laser	19	0.824651
29	successful laser	19.5	1.06826
29	successful laser	20	0.960401
29	successful laser	20.5	0.769751
29	successful laser	21	0.691431
29	successful laser	21.5	1.00855
29	successful laser	22	1.29002
29	successful laser	22.5	1.25522
29	successful laser	23	0.919593
29	successful laser	23.5	0.653975
29	successful laser	24	0.416346
29	successful laser	24.5	0.280006
29	successful laser	25	0.336487
29	successful laser	25.5	0.64227
29	successful laser	26	0.951295
29	successful laser	26.5	0.933216
29	successful laser	27	0.738596
29	successful laser	27.5	0.812825
29	successful laser	28	0.97655
29	successful laser	28.5	1.06644
29	successful laser	29	0.986131
29	successful laser	29.5	1.00787
29	successful laser	30	0.94845
30	successful laser	0	0.547518
30	successful laser	0.5	0.489303
30	successful laser	1	0.379658
30	successful laser	1.5	0.27398
30	successful laser	2	0.215711
30	successful laser	2.5	0.18297
30	successful laser	3	0.107554
30	successful laser	3.5	0.0658422
30	successful laser	4	0.0547208
30	successful laser	4.5	0.0956065
30	successful laser	5	0.300056
30	successful laser	5.5	0.50482
30	successful laser	6	0.622492
30	successful laser	6.5	0.859358
30	successful laser	7	1.49089
30	successful laser	7.5	2.37813
30	successful laser	8	2.29817
30	successful laser	8.5	1.68406
30	successful laser	9	0.83781
30	successful laser	9.5	0.596789
30	successful laser	10	0.47209
30	successful laser	10.5	0.338696
30	successful laser	11	0.269055
30	successful laser	11.5	0.239033
30	successful laser	12	0.226204
30	successful laser	12.5	0.291339
30	successful laser	13	0.261742
30	successful laser	13.5	0.241808
30	successful laser	14	0.196302
30	successful laser	14.5	0.33723
30	successful laser	15	0.501088
30	successful laser	15.5	0.532742
30	successful laser	16	0.422356
30	successful laser	16.5	0.354859
30	successful laser	17	0.309298
30	successful laser	17.5	0.30322
30	successful laser	18	0.206958
30	successful laser	18.5	0.215987
30	successful laser	19	0.232963
30	successful laser	19.5	0.234803
30	successful laser	20	0.203951
30	successful laser	20.5	0.202415
30	successful laser	21	0.260213
30	successful laser	21.5	0.409715
30	successful laser	22	0.470729
30	successful laser	22.5	0.534421
30	successful laser	23	0.470625
30	successful laser	23.5	0.553025
30	successful laser	24	0.782606
30	successful laser	24.5	0.985899
30	successful laser	25	0.839431
30	successful laser	25.5	0.6552
30	successful laser	26	0.608793
30	successful laser	26.5	0.963579
30	successful laser	27	1.19783
30	successful laser	27.5	1.12993
30	successful laser	28	0.924729
30	successful laser	28.5	0.71068
30	successful laser	29	0.693914
30	successful laser	29.5	0.835524
30	successful laser	30	1.2935
31	successful laser	0	0.246552
31	successful laser	0.5	0.24793
31	successful laser	1	0.223862
31	successful laser	1.5	0.201977
31	successful laser	2	0.144082
31	successful laser	2.5	0.112274
31	successful laser	3	0.106577
31	successful laser	3.5	0.118399
31	successful laser	4	0.156604
31	successful laser	4.5	0.171502
31	successful laser	5	0.157495
31	successful laser	5.5	0.296301
31	successful laser	6	0.891539
31	successful laser	6.5	1.86903
31	successful laser	7	2.95436
31	successful laser	7.5	2.79059
31	successful laser	8	1.91629
31	successful laser	8.5	0.729511
31	successful laser	9	0.354686
31	successful laser	9.5	0.357138
31	successful laser	10	0.369177
31	successful laser	10.5	0.374829
31	successful laser	11	0.382666
31	successful laser	11.5	0.400688
31	successful laser	12	0.457659
31	successful laser	12.5	0.510579
31	successful laser	13	0.626784
31	successful laser	13.5	0.699961
31	successful laser	14	0.625719
31	successful laser	14.5	0.495874
31	successful laser	15	0.366521
31	successful laser	15.5	0.415263
31	successful laser	16	0.446171
31	successful laser	16.5	0.432055
31	successful laser	17	0.324334
31	successful laser	17.5	0.269203
31	successful laser	18	0.41464
31	successful laser	18.5	0.498516
31	successful laser	19	0.473482
31	successful laser	19.5	0.365879
31	successful laser	20	0.336713
31	successful laser	20.5	0.302046
31	successful laser	21	0.206148
31	successful laser	21.5	0.157763
31	successful laser	22	0.28283
31	successful laser	22.5	0.559895
31	successful laser	23	0.653838
31	successful laser	23.5	0.545152
31	successful laser	24	0.289693
31	successful laser	24.5	0.162433
31	successful laser	25	0.217347
31	successful laser	25.5	0.294886
31	successful laser	26	0.390371
31	successful laser	26.5	0.336905
31	successful laser	27	0.287529
31	successful laser	27.5	0.428759
31	successful laser	28	0.702237
31	successful laser	28.5	0.817305
31	successful laser	29	0.717892
31	successful laser	29.5	0.722298
31	successful laser	30	0.68418
32	successful laser	0	0.314779
32	successful laser	0.5	0.315027
32	successful laser	1	0.28175
32	successful laser	1.5	0.258355
32	successful laser	2	0.213291
32	successful laser	2.5	0.215708
32	successful laser	3	0.250971
32	successful laser	3.5	0.314964
32	successful laser	4	0.306311
32	successful laser	4.5	0.361977
32	successful laser	5	0.584118
32	successful laser	5.5	1.01081
32	successful laser	6	1.14302
32	successful laser	6.5	1.18528
32	successful laser	7	0.940921
32	successful laser	7.5	0.765885
32	successful laser	8	0.658878
32	successful laser	8.5	0.667771
32	successful laser	9	0.997901
32	successful laser	9.5	1.1801
32	successful laser	10	1.23669
32	successful laser	10.5	1.22748
32	successful laser	11	1.19996
32	successful laser	11.5	1.15961
32	successful laser	12	0.956952
32	successful laser	12.5	0.854035
32	successful laser	13	0.730336
32	successful laser	13.5	0.606322
32	successful laser	14	0.493926
32	successful laser	14.5	0.65793
32	successful laser	15	0.688463
32	successful laser	15.5	0.587473
32	successful laser	16	0.495631
32	successful laser	16.5	0.629916
32	successful laser	17	1.04091
32	successful laser	17.5	1.30772
32	successful laser	18	1.24269
32	successful laser	18.5	0.998096
32	successful laser	19	1.18317
32	successful laser	19.5	1.34119
32	successful laser	20	1.35665
32	successful laser	20.5	0.97608
32	successful laser	21	0.966782
32	successful laser	21.5	0.881631
32	successful laser	22	0.793503
32	successful laser	22.5	0.562675
32	successful laser	23	0.737215
[truncated: 27,525 more rows]

## Sheet: Supplementary_Figure_5e-f
#	event	mean pwr	mean freq
0	successful laser	1.82581	7.529
1	successful laser	1.69735	7.282
2	successful laser	1.44816	7.544
3	successful laser	3.2378	8.41
4	successful laser	1.04421	7.192
5	successful laser	2.27307	7.83
6	successful laser	1.30448	7.063
7	successful laser	1.21208	7.465
8	successful laser	0.773685	8.403
9	successful laser	1.01167	6.794
10	successful laser	1.09642	6.94
11	successful laser	2.55585	8.695
12	successful laser	1.50328	7.119
13	successful laser	2.0521	7.974
14	successful laser	0.87611	7.649
15	successful laser	1.09709	7.88
16	successful laser	1.22637	7.514
17	successful laser	1.8551	7.998
18	successful laser	0.847474	7.068
19	successful laser	1.11066	7.028
20	successful laser	0.705994	7.599
21	successful laser	1.34035	7.554
22	successful laser	1.07415	7.55
23	successful laser	1.88975	8.111
24	successful laser	1.21411	8.007
25	successful laser	1.4821	7.661
26	successful laser	1.92223	8.024
27	successful laser	1.18442	7.562
28	successful laser	1.33078	8.419
29	successful laser	0.953995	7.479
30	successful laser	0.948359	7.825
31	successful laser	1.0762	7.47
32	successful laser	1.03723	8.257
33	successful laser	0.64857	7.374
34	successful laser	0.947457	6.894
35	successful laser	0.908571	7.216
36	successful laser	0.701667	7.216
37	successful laser	0.748293	7.317
38	successful laser	1.06753	7.951
39	successful laser	1.0644	7.916
40	successful laser	1.47302	7.876
41	successful laser	0.867235	7.378
42	successful laser	1.15093	7.507
43	successful laser	1.16037	7.376
44	successful laser	1.47463	8.642
45	successful laser	1.3757	8.008
46	successful laser	0.700223	8.253
47	successful laser	1.49745	7.993
48	successful laser	1.04519	7.189
49	successful laser	0.915609	7.259
50	successful laser	0.934766	7.903
51	successful laser	1.71157	8.395
52	successful laser	1.98201	8.376
53	successful laser	1.71749	8.163
54	successful laser	1.08858	6.953
55	successful laser	2.02812	7.83
56	successful laser	1.37401	7.426
57	successful laser	0.990511	7.345
58	successful laser	1.31006	7.693
59	successful laser	1.07804	7.617
60	successful laser	1.27478	8
61	successful laser	1.28725	7.914
62	successful laser	1.83772	8.314
63	successful laser	1.58976	7.765
64	successful laser	2.83718	8.022
65	successful laser	1.55432	8.267
66	successful laser	1.53389	8.67
67	successful laser	2.31565	7.925
68	successful laser	1.80952	7.958
69	successful laser	1.88698	7.469
70	successful laser	1.95295	8.009
71	successful laser	1.42643	7.82
72	successful laser	1.93183	8.143
73	successful laser	2.48806	8.693
74	successful laser	2.30817	8.42
75	successful laser	1.55499	7.758
76	successful laser	1.27565	7.606
77	successful laser	1.35045	6.91
78	successful laser	1.22125	7.574
79	successful laser	1.209	7.746
80	successful laser	1.3397	7.221
81	successful laser	1.14667	7.541
82	successful laser	3.05732	8.918
83	successful laser	1.23139	6.88
84	successful laser	1.40294	7.517
85	successful laser	1.97076	7.979
86	successful laser	1.21138	7.87
87	successful laser	1.788	8.026
88	successful laser	0.753068	8.381
89	successful laser	0.987677	7.218
90	successful laser	0.917595	7.46
91	successful laser	3.48706	8.894
92	successful laser	2.8741	8.072
93	successful laser	1.47924	7.66
94	successful laser	2.67964	8.796
95	successful laser	2.26746	7.724
96	successful laser	1.11582	7.272
97	successful laser	1.14271	7.536
98	successful laser	1.49456	8.218
99	successful laser	1.97079	7.771
100	successful laser	1.49134	8.022
101	successful laser	0.99749	7.437
102	successful laser	1.61266	7.889
103	successful laser	1.38934	7.572
104	successful laser	2.15482	8.217
105	successful laser	2.13483	8.247
106	successful laser	2.55718	8.188
107	successful laser	2.07247	7.432
108	successful laser	1.76931	7.843
109	successful laser	0.778186	6.867
110	successful laser	1.35297	7.76
111	successful laser	1.55372	7.905
112	successful laser	1.143	7.575
113	successful laser	1.14707	8.55
114	successful laser	1.13471	8.247
115	successful laser	2.24606	8.629
116	successful laser	1.29654	7.978
117	successful laser	1.7196	7.739
118	successful laser	0.729708	7.194
119	successful laser	0.903292	7.599
120	successful laser	1.90652	8.299
121	successful laser	2.15007	8.569
122	successful laser	2.16864	9.03
123	successful laser	2.6099	8.544
124	successful laser	1.09082	7.95
125	successful laser	1.30091	7.27
126	successful laser	1.88073	7.873
127	successful laser	1.04084	7.468
128	successful laser	1.6858	8.91
129	successful laser	3.10577	8.339
130	successful laser	1.45014	8.032
131	successful laser	3.22093	8.546
132	successful laser	2.14086	8.577
133	successful laser	1.39423	6.771
134	successful laser	1.96689	7.882
135	successful laser	2.86338	8.824
136	successful laser	2.41366	8.127
137	successful laser	1.6592	7.335
138	successful laser	2.26663	8.91
139	successful laser	1.61064	7.539
140	successful laser	2.12974	7.739
141	successful laser	1.77536	7.981
142	successful laser	2.31127	8.654
143	successful laser	3.52633	8.863
144	successful laser	2.67813	9.016
145	successful laser	2.07152	8.529
146	successful laser	1.32606	7.931
147	successful laser	2.39194	8.253
148	successful laser	1.6514	7.695
149	successful laser	2.86906	8.615
150	successful laser	2.26507	8.006
151	successful laser	3.49717	9.415
152	successful laser	1.72461	7.971
153	successful laser	0.952622	6.841
154	successful laser	2.82866	8.806
155	successful laser	1.26839	7.586
156	successful laser	1.81918	8.239
157	successful laser	2.52926	8.821
158	successful laser	1.43362	7.465
159	successful laser	1.15902	6.962
160	successful laser	1.34588	7.521
161	successful laser	1.52803	7.699
162	successful laser	1.61743	8.477
163	successful laser	2.08614	7.962
164	successful laser	1.89058	8.358
165	successful laser	1.0543	7.063
166	successful laser	2.2753	8.296
167	successful laser	1.65076	7.474
168	successful laser	1.12927	7.936
169	successful laser	0.986151	6.994
170	successful laser	2.31021	8.66
171	successful laser	1.98924	7.926
172	successful laser	1.52466	8.147
173	successful laser	2.25755	8.854
174	successful laser	1.30995	7.472
175	successful laser	2.43751	8.55
176	successful laser	2.58142	8.668
177	successful laser	1.72529	7.751
178	successful laser	0.84784	7.536
179	successful laser	2.02077	7.866
180	successful laser	2.11493	8.261
181	successful laser	1.38589	7.688
182	successful laser	0.953922	7.495
183	successful laser	2.09332	7.936
184	successful laser	1.66222	8.862
185	successful laser	1.91279	8.176
186	successful laser	1.29353	8.042
187	successful laser	1.46439	8.003
188	successful laser	1.57856	8.416
189	successful laser	1.867	8.799
190	successful laser	0.978781	7.28
191	successful laser	1.70656	8.283
192	successful laser	1.31942	7.874
193	successful laser	2.50586	9.605
194	successful laser	1.465	8.94
195	successful laser	1.84091	7.114
196	successful laser	1.71975	8.518
197	successful laser	1.34263	7.826
198	successful laser	1.27892	7.836
199	successful laser	1.10076	7.585
200	successful laser	2.62396	9.445
201	successful laser	1.01951	8.29
202	successful laser	1.29269	7.077
203	successful laser	1.78998	9.099
204	successful laser	1.32412	8.19
205	successful laser	1.18179	8.017
206	successful laser	1.148	7.803
207	successful laser	1.33648	7.546
208	successful laser	1.06635	7.711
209	successful laser	0.817754	6.822
210	successful laser	1.53881	8.434
211	successful laser	1.07238	7.843
212	successful laser	1.30123	8.12
213	successful laser	1.02436	7.109
214	successful laser	2.61373	8.71
215	successful laser	1.18133	7.406
216	successful laser	1.45407	7.908
217	successful laser	1.00475	8.04
218	successful laser	1.44621	7.936
219	successful laser	1.55842	9.109
220	successful laser	1.33149	7.591
221	successful laser	1.52043	7.86
222	successful laser	1.3142	8.585
223	successful laser	1.26896	7.763
224	successful laser	1.22097	8.131
225	successful laser	0.887389	7.315
226	successful laser	1.13495	7.493
227	successful laser	1.66774	8.871
228	successful laser	2.05384	8.14
229	successful laser	1.14547	6.965
230	successful laser	1.12964	7.595
231	successful laser	0.920685	8.009
232	successful laser	1.95262	8.552
233	successful laser	1.50597	7.606
234	successful laser	0.613213	7.296
235	successful laser	0.79311	7.605
236	successful laser	2.09522	8.946
237	successful laser	1.14374	8.239
238	successful laser	1.7398	7.836
239	successful laser	1.47692	7.719
240	successful laser	1.08749	7.567
241	successful laser	2.17267	8.377
242	successful laser	1.77444	8.495
243	successful laser	1.18335	7.554
244	successful laser	0.768733	7.574
245	successful laser	0.852515	7.35
246	successful laser	2.17452	9.388
247	successful laser	1.2746	8.212
248	successful laser	1.18767	7.076
249	successful laser	1.40931	7.722
250	successful laser	1.13534	7.5
251	successful laser	1.61074	8.118
252	successful laser	1.97258	7.699
253	successful laser	0.927748	7.616
254	successful laser	0.880723	7.321
255	successful laser	1.32385	7.829
256	successful laser	2.26854	8.746
257	successful laser	1.20317	7.974
258	successful laser	1.14026	7.959
259	successful laser	1.4977	7.715
260	successful laser	1.37334	8.134
261	successful laser	1.83596	8.336
262	successful laser	1.82285	7.717
263	successful laser	1.48087	8.762
264	successful laser	1.22914	7.348
265	successful laser	0.91138	7.425
266	successful laser	1.09007	7.793
267	successful laser	0.951726	7.793
268	successful laser	1.5566	7.885
269	successful laser	1.25001	7.67
270	successful laser	0.776153	7.574
271	successful laser	1.84417	9.11
272	successful laser	1.42467	8.196
273	successful laser	1.67898	8.597
274	successful laser	0.73751	7.401
275	successful laser	0.831303	7.7
276	successful laser	0.375052	6.818
277	successful laser	0.989978	7.206
278	successful laser	1.58656	7.656
279	successful laser	1.37674	7.954
280	successful laser	0.822821	7.325
281	successful laser	1.197	7.234
282	successful laser	0.840059	7.46
283	successful laser	1.57913	7.702
284	successful laser	1.09235	6.95
285	successful laser	1.17199	7.219
286	successful laser	0.610279	7.574
287	successful laser	1.39953	8.136
288	successful laser	1.18868	7.658
289	successful laser	0.266657	6.643
290	successful laser	1.16743	7.687
291	successful laser	0.946795	7.406
292	successful laser	1.24399	7.833
293	successful laser	1.54827	8.101
294	successful laser	0.273084	7.062
295	successful laser	0.980801	6.873
296	successful laser	1.31114	7.521
297	successful laser	1.21324	8.43
298	successful laser	2.19083	8.086
299	successful laser	2.46669	7.736
300	successful laser	0.68938	7.465
301	successful laser	0.506339	7.571
302	successful laser	1.87214	8.097
303	successful laser	2.37515	8.685
304	successful laser	1.62031	8.093
305	successful laser	2.45444	8.578
306	successful laser	2.28949	8.817
307	successful laser	1.53342	8.076
308	successful laser	0.62356	8.172
309	successful laser	0.732849	7.704
310	successful laser	0.803594	7.2
311	successful laser	0.596374	7.306
312	successful laser	0.599772	7.523
313	successful laser	0.930616	7.856
314	successful laser	1.53585	8.55
315	successful laser	1.9496	8.215
316	successful laser	1.09371	6.751
317	failed laser	1.7938	7.261
318	failed laser	1.68977	7.52
319	failed laser	1.23081	7.443
320	failed laser	0.883985	7.073
321	failed laser	0.985352	7.327
322	failed laser	2.3098	8.81
323	failed laser	2.06334	8.38
324	failed laser	1.34795	7.906
325	failed laser	1.50527	7.934
326	failed laser	3.26669	9.057
327	failed laser	0.651757	7.375
328	failed laser	1.19816	7.622
329	failed laser	1.69628	8.26
330	failed laser	1.25003	7.075
331	failed laser	1.42454	7.851
332	failed laser	2.62842	9.193
333	failed laser	0.898212	7.882
334	failed laser	1.59805	8.375
335	failed laser	1.63316	7.417
336	failed laser	1.19959	8.013
337	failed laser	0.779328	6.85
338	failed laser	1.50779	7.748
339	failed laser	2.41803	9.431
340	failed laser	1.7062	8.247
341	failed laser	1.59859	8.259
342	failed laser	1.65228	7.618
343	failed laser	3.01076	8.75
344	failed laser	2.47258	8.611
345	failed laser	1.52445	8.47
346	failed laser	0.957715	7.066
347	failed laser	1.81931	8.689
348	failed laser	1.3067	8.679
349	failed laser	1.44816	8.274
350	failed laser	0.767028	7.459
351	failed laser	0.842018	7.864
352	failed laser	1.44284	7.738
353	failed laser	1.75629	8.081
354	failed laser	3.11898	9.174
355	failed laser	2.86543	8.746
356	failed laser	1.4917	7.709
357	failed laser	2.3469	8.239
358	failed laser	2.77867	8.691
359	failed laser	2.51434	9.055
360	failed laser	2.49673	8.899
361	failed laser	1.81225	7.817
362	failed laser	5.17586	9.698
363	failed laser	2.56654	8.578
364	failed laser	3.72385	8.861
365	failed laser	1.24648	7.68
366	failed laser	1.45264	8.233
367	failed laser	2.86642	9.169
368	failed laser	1.13995	8.489
369	failed laser	1.16291	7.171
370	failed laser	1.29358	7.497
371	failed laser	1.6163	7.42
372	failed laser	2.51259	8.319
373	failed laser	3.04042	8.685
374	failed laser	2.63003	8.09
375	failed laser	1.81232	7.681
376	failed laser	1.74473	7.905
377	failed laser	1.81148	7.537
378	failed laser	1.46404	7.758
379	failed laser	1.57509	7.675
380	failed laser	1.83037	7.808
381	failed laser	2.80125	8.914
382	failed laser	4.67072	9.087
383	failed laser	4.10538	9.383
384	failed laser	2.00386	7.652
385	failed laser	3.46581	9.011
386	failed laser	3.192	8.815
387	failed laser	3.11212	8.472
388	failed laser	3.48711	9.22
389	failed laser	1.7638	7.377
390	failed laser	2.14604	7.469
391	failed laser	2.15606	7.531
392	failed laser	1.36319	8.204
393	failed laser	2.55253	9.053
394	failed laser	2.49832	8.36
395	failed laser	1.99264	7.95
396	failed laser	1.40541	8.144
397	failed laser	0.964113	7.546
398	failed laser	1.8694	8.061
399	failed laser	2.54602	9.19
400	failed laser	2.25161	8.016
401	failed laser	4.14473	9.539
402	failed laser	2.1197	8.582
403	failed laser	2.20288	7.668
404	failed laser	1.36388	7.832
405	failed laser	2.6432	9.01
406	failed laser	5.33444	10.321
407	failed laser	1.48332	8.182
408	failed laser	1.31877	7.33
409	failed laser	2.23186	8.142
410	failed laser	1.90699	7.978
411	failed laser	1.1695	7.196
412	failed laser	1.26549	7.628
413	failed laser	1.48674	7.973
414	failed laser	1.72016	7.389
415	failed laser	1.61502	8.352
416	failed laser	1.16132	7.732
417	failed laser	0.803298	8.083
418	failed laser	1.13441	8.183
419	failed laser	2.6179	8.196
420	failed laser	2.09014	8.966
421	failed laser	1.23839	8.35
422	failed laser	1.25179	8.002
423	failed laser	1.15644	8.302
424	failed laser	1.15338	7.578
425	failed laser	2.72526	9.69
426	failed laser	1.19937	7.91
427	failed laser	1.5303	8.122
428	failed laser	1.25013	7.652
429	failed laser	2.88078	9.042
430	failed laser	1.07193	7.268
431	failed laser	1.29958	7.261
432	failed laser	3.30936	10.039
433	failed laser	1.13687	7.238
434	failed laser	1.31804	8.232
435	failed laser	1.37959	7.666
436	failed laser	1.33115	8.151
437	failed laser	1.27691	7.775
438	failed laser	1.72353	8.005
439	failed laser	1.49144	8.197
440	failed laser	1.60018	8.603
441	failed laser	1.68297	8.622
442	failed laser	1.41095	9.017
443	failed laser	1.34321	7.592
444	failed laser	0.970943	7.356
445	failed laser	1.38996	7.869
446	failed laser	2.32839	8.557
447	failed laser	0.854817	7.66
448	failed laser	1.73268	8.626
449	failed laser	1.60925	7.525
450	failed laser	1.45171	8.413
451	failed laser	2.33968	7.708
452	failed laser	1.41963	8.115
453	failed laser	2.14941	9.103
454	failed laser	1.21202	7.679
455	failed laser	2.64414	9.307
456	failed laser	2.35826	8.529
457	failed laser	1.35329	8.827
458	failed laser	1.09688	7.243
459	failed laser	0.864992	7.708
460	failed laser	1.04413	8.241
461	failed laser	4.01028	9.907
462	failed laser	0.798975	7.185
463	failed laser	1.59375	8.3
464	failed laser	1.45484	7.796
465	failed laser	1.27018	7.809
466	failed laser	1.66476	7.985
467	failed laser	1.03049	8.161
468	failed laser	3.26017	9.988
469	failed laser	1.36963	8.059
470	failed laser	0.950634	7.943
471	failed laser	1.40284	7.819
472	failed laser	3.04503	8.917
473	failed laser	0.752211	6.825
474	failed laser	1.04645	7.385
475	failed laser	1.40723	8.52
476	failed laser	1.36552	7.433
477	failed laser	2.40827	8.67
478	failed laser	2.58717	8.744
479	failed laser	1.30263	7.82
480	failed laser	1.4585	8.112
481	failed laser	0.604168	7.554
482	failed laser	0.922307	7.728
483	failed laser	1.62534	8.056

## Sheet: Supplementary_Figure_5g
mouse	state	% success
Draco	REM	5.26316
Draco	wake	1.64835
Draco	NREM	1.48699
Draco	IS	7.69231
Filch	REM	0
Filch	wake	0.625
Filch	NREM	0.485437
Filch	IS	0
Neville	REM	0
Neville	wake	2.54237
Neville	NREM	0.643087
Neville	IS	0
Voldemort	REM	8.4507
Voldemort	wake	0.849858
Voldemort	NREM	0.326264
Voldemort	IS	0

[truncated: 3 more sheets: Supplementary_Figure_5h-i, Supplementary_Figure_5k_top, Supplementary_Figure_5k_bottom]
