# Supplementary material for: A medullary hub for controlling REM sleep and pontine waves
Source: Nat Commun. 2023 Jul 3;14:3922. doi: 10.1038/s41467-023-39496-0 (PMC10318054; doi:10.1038/s41467-023-39496-0)
Supplement: Supplementary file 4 — Source Data [file 41467_2023_39496_MOESM4_ESM.zip › SupplementaryFigure6_SourceData.xlsx]

## Sheet: Experimental_Subjects
Panel(s)	Species	Strain	Virus	# Mice	# Males	# Females	Age
a	—	—	—	—	—	—	—
b	Mus musculus	CRH-Cre	hM3D(Gq)	3	3	0	10 wks
c - e	Mus musculus	CRH-Cre	hM3D(Gq) mCherry	11 9	5 5	6 4	9 - 14 wks 10 - 16 wks
f,g	Mus musculus	CRH-Cre	hM3D(Gq) mCherry	9 7	4 4	5 3	9 - 14 wks 10 - 16 wks
h	Mus musculus	CRH-Cre	hM3D(Gq) mCherry	11 9	5 5	6 4	9 - 14 wks 10 - 16 wks

## Sheet: Supplementary_Figure_6b
mouse	section	virus	# crh cells	# cfos cells	# co-expressing cells	# crh+/cfos- cells	# crh-/cfos+ cells	% crh cells expressing cfos
Dante	1	hm3dq	32	31	30	2	1	93.75
Dante	2	hm3dq	47	47	44	3	3	93.617
Dante	3	hm3dq	48	50	46	2	4	95.8333
Dante	4	hm3dq	37	35	33	4	2	89.1892
Virgil	1	hm3dq	38	35	31	7	4	81.5789
Virgil	2	hm3dq	28	30	23	5	7	82.1429
Virgil	3	hm3dq	27	25	21	6	4	77.7778
Virgil	4	hm3dq	25	22	20	5	2	80
Gaiman	1	hm3dq	58	55	52	6	3	89.6552
Gaiman	2	hm3dq	52	54	50	2	4	96.1538
Gaiman	3	hm3dq	55	56	52	3	4	94.5455
Gaiman	4	hm3dq	63	62	59	4	3	93.6508

## Sheet: Supplementary_Figure_6c
mouse	virus	drug	%
Stoker	hm3dq	saline	34.3264
Salinger	hm3dq	saline	44.9444
Cervantes	hm3dq	saline	32.9444
Twain	hm3dq	saline	41.0278
King	hm3dq	saline	48.9097
Poe	hm3dq	saline	50.6111
Dahl	hm3dq	saline	50.8056
Dante	hm3dq	saline	36.6389
Virgil	hm3dq	saline	35.2847
Gaiman	hm3dq	saline	46.5972
Snicket	hm3dq	saline	45.1528
Stoker	hm3dq	cno	27.3611
Salinger	hm3dq	cno	36.2917
Cervantes	hm3dq	cno	29.2292
Twain	hm3dq	cno	37.0208
King	hm3dq	cno	40.7917
Poe	hm3dq	cno	31.0833
Dahl	hm3dq	cno	47.75
Dante	hm3dq	cno	23.9097
Virgil	hm3dq	cno	26.8194
Gaiman	hm3dq	cno	41.6181
Snicket	hm3dq	cno	26.8681
Scrabble	mCherry	saline	39.0208
Checkers	mCherry	saline	29.1319
Chess	mCherry	saline	35.4514
Go	mCherry	saline	39.9236
Catan	mCherry	saline	31.2917
Monopoly	mCherry	saline	31.1458
Candyland	mCherry	saline	32.1597
Risk	mCherry	saline	48.9028
Codenames	mCherry	saline	35.1389
Scrabble	mCherry	cno	35.1736
Checkers	mCherry	cno	32.7847
Chess	mCherry	cno	30.9028
Go	mCherry	cno	38.2153
Catan	mCherry	cno	43.1389
Monopoly	mCherry	cno	28.9028
Candyland	mCherry	cno	26.1806
Risk	mCherry	cno	45.1042
Codenames	mCherry	cno	36.2361

## Sheet: Supplementary_Figure_6d
mouse	virus	drug	%
Stoker	hm3dq	saline	54.625
Salinger	hm3dq	saline	47.4236
Cervantes	hm3dq	saline	54.5278
Twain	hm3dq	saline	47.8681
King	hm3dq	saline	41.7222
Poe	hm3dq	saline	43.6875
Dahl	hm3dq	saline	41.4444
Dante	hm3dq	saline	52.4722
Virgil	hm3dq	saline	55.1458
Gaiman	hm3dq	saline	45.4236
Snicket	hm3dq	saline	47.6528
Stoker	hm3dq	cno	58.3403
Salinger	hm3dq	cno	43.4583
Cervantes	hm3dq	cno	53.3819
Twain	hm3dq	cno	51.0069
King	hm3dq	cno	47.3056
Poe	hm3dq	cno	56.4514
Dahl	hm3dq	cno	39.375
Dante	hm3dq	cno	59.6806
Virgil	hm3dq	cno	55.9861
Gaiman	hm3dq	cno	46.5486
Snicket	hm3dq	cno	55.5903
Scrabble	mCherry	saline	51.2014
Checkers	mCherry	saline	60.3056
Chess	mCherry	saline	56.1181
Go	mCherry	saline	52.1528
Catan	mCherry	saline	57.7639
Monopoly	mCherry	saline	62.0278
Candyland	mCherry	saline	60.0694
Risk	mCherry	saline	44.3889
Codenames	mCherry	saline	56.0139
Scrabble	mCherry	cno	55.2083
Checkers	mCherry	cno	56.7153
Chess	mCherry	cno	57.4583
Go	mCherry	cno	52.4861
Catan	mCherry	cno	47.8194
Monopoly	mCherry	cno	63.4583
Candyland	mCherry	cno	67.3194
Risk	mCherry	cno	46.0764
Codenames	mCherry	cno	51.9306

## Sheet: Supplementary_Figure_6e
mouse	virus	drug	%
Stoker	hm3dq	saline	3.50694
Salinger	hm3dq	saline	2.57639
Cervantes	hm3dq	saline	3.31944
Twain	hm3dq	saline	3.19444
King	hm3dq	saline	3.13889
Poe	hm3dq	saline	1.47917
Dahl	hm3dq	saline	3.79167
Dante	hm3dq	saline	3.49306
Virgil	hm3dq	saline	3.69444
Gaiman	hm3dq	saline	2.19444
Snicket	hm3dq	saline	3.07639
Stoker	hm3dq	cno	5.04167
Salinger	hm3dq	cno	7.40972
Cervantes	hm3dq	cno	4.33333
Twain	hm3dq	cno	3.84722
King	hm3dq	cno	3.10417
Poe	hm3dq	cno	3.63889
Dahl	hm3dq	cno	5.74306
Dante	hm3dq	cno	6.3125
Virgil	hm3dq	cno	6.00694
Gaiman	hm3dq	cno	3.49306
Snicket	hm3dq	cno	7.63194
Scrabble	mCherry	saline	3.0625
Checkers	mCherry	saline	3.57639
Chess	mCherry	saline	2.33333
Go	mCherry	saline	1.88194
Catan	mCherry	saline	3.6875
Monopoly	mCherry	saline	2.38194
Candyland	mCherry	saline	2.40972
Risk	mCherry	saline	3.05556
Codenames	mCherry	saline	2.41667
Scrabble	mCherry	cno	3.09028
Checkers	mCherry	cno	3.40972
Chess	mCherry	cno	2.81944
Go	mCherry	cno	2.34028
Catan	mCherry	cno	3.20833
Monopoly	mCherry	cno	2.44444
Candyland	mCherry	cno	2.72222
Risk	mCherry	cno	3.47917
Codenames	mCherry	cno	3.95833

## Sheet: Supplementary_Figure_6f
mouse	virus	state	drug	p-wave freq
Stoker	hm3dq	wake	saline	0.0871715
Salinger	hm3dq	wake	saline	0.0923184
Cervantes	hm3dq	wake	saline	0.176374
Twain	hm3dq	wake	saline	0.144874
King	hm3dq	wake	saline	0.120583
Poe	hm3dq	wake	saline	0.135577
Dante	hm3dq	wake	saline	0.063072
Gaiman	hm3dq	wake	saline	0.065258
Snicket	hm3dq	wake	saline	0.0796352
Stoker	hm3dq	wake	cno	0.0646275
Salinger	hm3dq	wake	cno	0.136486
Cervantes	hm3dq	wake	cno	0.152948
Twain	hm3dq	wake	cno	0.103108
King	hm3dq	wake	cno	0.0981917
Poe	hm3dq	wake	cno	0.171792
Dante	hm3dq	wake	cno	0.02847
Gaiman	hm3dq	wake	cno	0.14653
Snicket	hm3dq	wake	cno	0.115414
Scrabble	mCherry	wake	saline	0.0455847
Checkers	mCherry	wake	saline	0.172764
Catan	mCherry	wake	saline	0.0850065
Monopoly	mCherry	wake	saline	0.0483397
Candyland	mCherry	wake	saline	0.0560698
Risk	mCherry	wake	saline	0.132167
Codenames	mCherry	wake	saline	0.160576
Scrabble	mCherry	wake	cno	0.0799076
Checkers	mCherry	wake	cno	0.196877
Catan	mCherry	wake	cno	0.113986
Monopoly	mCherry	wake	cno	0.0482855
Candyland	mCherry	wake	cno	0.0538887
Risk	mCherry	wake	cno	0.121285
Codenames	mCherry	wake	cno	0.0488675
Stoker	hm3dq	NREM	saline	0.0415858
Salinger	hm3dq	NREM	saline	0.0441824
Cervantes	hm3dq	NREM	saline	0.0368751
Twain	hm3dq	NREM	saline	0.0476272
King	hm3dq	NREM	saline	0.0724398
Poe	hm3dq	NREM	saline	0.110958
Dante	hm3dq	NREM	saline	0.033341
Gaiman	hm3dq	NREM	saline	0.164995
Snicket	hm3dq	NREM	saline	0.0443749
Stoker	hm3dq	NREM	cno	0.0207566
Salinger	hm3dq	NREM	cno	0.0316407
Cervantes	hm3dq	NREM	cno	0.0542452
Twain	hm3dq	NREM	cno	0.0484943
King	hm3dq	NREM	cno	0.0537292
Poe	hm3dq	NREM	cno	0.150267
Dante	hm3dq	NREM	cno	0.0326005
Gaiman	hm3dq	NREM	cno	0.210749
Snicket	hm3dq	NREM	cno	0.0736839
Scrabble	mCherry	NREM	saline	0.0341845
Checkers	mCherry	NREM	saline	0.0851174
Catan	mCherry	NREM	saline	0.0356817
Monopoly	mCherry	NREM	saline	0.0373141
Candyland	mCherry	NREM	saline	0.0388016
Risk	mCherry	NREM	saline	0.164025
Codenames	mCherry	NREM	saline	0.150667
Scrabble	mCherry	NREM	cno	0.0396187
Checkers	mCherry	NREM	cno	0.0836319
Catan	mCherry	NREM	cno	0.0318388
Monopoly	mCherry	NREM	cno	0.0445968
Candyland	mCherry	NREM	cno	0.0375525
Risk	mCherry	NREM	cno	0.130061
Codenames	mCherry	NREM	cno	0.040289
Stoker	hm3dq	IS	saline	0.0436364
Salinger	hm3dq	IS	saline	0.0425802
Cervantes	hm3dq	IS	saline	0.0460654
Twain	hm3dq	IS	saline	0.074238
King	hm3dq	IS	saline	0.0613267
Poe	hm3dq	IS	saline	0.0930233
Dante	hm3dq	IS	saline	0.0593887
Gaiman	hm3dq	IS	saline	0.0724792
Snicket	hm3dq	IS	saline	0.0496305
Stoker	hm3dq	IS	cno	0.0562347
Salinger	hm3dq	IS	cno	0.0713671
Cervantes	hm3dq	IS	cno	0.0883692
Twain	hm3dq	IS	cno	0.0946589
King	hm3dq	IS	cno	0.109649
Poe	hm3dq	IS	cno	0.257214
Dante	hm3dq	IS	cno	0.0605327
Gaiman	hm3dq	IS	cno	0.218133
Snicket	hm3dq	IS	cno	0.15994
Scrabble	mCherry	IS	saline	0.0561365
Checkers	mCherry	IS	saline	0.0564555
Catan	mCherry	IS	saline	0.0974742
Monopoly	mCherry	IS	saline	0.107321
Candyland	mCherry	IS	saline	0.0227711
Risk	mCherry	IS	saline	0.0864853
Codenames	mCherry	IS	saline	0.133423
Scrabble	mCherry	IS	cno	0.0358814
Checkers	mCherry	IS	cno	0.0731968
Catan	mCherry	IS	cno	0.0692758
Monopoly	mCherry	IS	cno	0.0852273
Candyland	mCherry	IS	cno	0.0561224
Risk	mCherry	IS	cno	0.134021
Codenames	mCherry	IS	cno	0.0982456

## Sheet: Supplementary_Figure_6g
mouse	virus	state	dif. p-wave freq
Stoker	hm3dq	wake	-0.022544
Salinger	hm3dq	wake	0.0441674
Cervantes	hm3dq	wake	-0.0234261
Twain	hm3dq	wake	-0.0417659
King	hm3dq	wake	-0.0223911
Poe	hm3dq	wake	0.0362151
Dante	hm3dq	wake	-0.0346021
Gaiman	hm3dq	wake	0.0812717
Snicket	hm3dq	wake	0.0357791
Scrabble	mCherry	wake	0.0343229
Checkers	mCherry	wake	0.0241127
Catan	mCherry	wake	0.0289794
Monopoly	mCherry	wake	-5.424e-05
Candyland	mCherry	wake	-0.00218109
Risk	mCherry	wake	-0.0108817
Codenames	mCherry	wake	-0.111708
Stoker	hm3dq	NREM	-0.0208292
Salinger	hm3dq	NREM	-0.0125417
Cervantes	hm3dq	NREM	0.0173701
Twain	hm3dq	NREM	0.000867079
King	hm3dq	NREM	-0.0187105
Poe	hm3dq	NREM	0.0393099
Dante	hm3dq	NREM	-0.000740506
Gaiman	hm3dq	NREM	0.0457539
Snicket	hm3dq	NREM	0.029309
Scrabble	mCherry	NREM	0.00543416
Checkers	mCherry	NREM	-0.00148546
Catan	mCherry	NREM	-0.00384283
Monopoly	mCherry	NREM	0.00728267
Candyland	mCherry	NREM	-0.00124913
Risk	mCherry	NREM	-0.0339636
Codenames	mCherry	NREM	-0.110378
Stoker	hm3dq	IS	0.0125984
Salinger	hm3dq	IS	0.0287869
Cervantes	hm3dq	IS	0.0423038
Twain	hm3dq	IS	0.020421
King	hm3dq	IS	0.0483225
Poe	hm3dq	IS	0.164191
Dante	hm3dq	IS	0.00114395
Gaiman	hm3dq	IS	0.145654
Snicket	hm3dq	IS	0.110309
Scrabble	mCherry	IS	-0.0202552
Checkers	mCherry	IS	0.0167413
Catan	mCherry	IS	-0.0281985
Monopoly	mCherry	IS	-0.022094
Candyland	mCherry	IS	0.0333514
Risk	mCherry	IS	0.0475353
Codenames	mCherry	IS	-0.0351774

## Sheet: Supplementary_Figure_6h_top
mouse	virus	state	drug	freq	pwr
Stoker	hm3dq	REM	saline	0	19.5314
Stoker	hm3dq	REM	saline	0.5	88.2771
Stoker	hm3dq	REM	saline	1	116.791
Stoker	hm3dq	REM	saline	1.5	129.321
Stoker	hm3dq	REM	saline	2	152.152
Stoker	hm3dq	REM	saline	2.5	198.655
Stoker	hm3dq	REM	saline	3	238.078
Stoker	hm3dq	REM	saline	3.5	235.03
Stoker	hm3dq	REM	saline	4	182.066
Stoker	hm3dq	REM	saline	4.5	152.738
Stoker	hm3dq	REM	saline	5	183.447
Stoker	hm3dq	REM	saline	5.5	260.997
Stoker	hm3dq	REM	saline	6	491.586
Stoker	hm3dq	REM	saline	6.5	950.138
Stoker	hm3dq	REM	saline	7	1402.5
Stoker	hm3dq	REM	saline	7.5	1578.86
Stoker	hm3dq	REM	saline	8	1495.85
Stoker	hm3dq	REM	saline	8.5	1187.93
Stoker	hm3dq	REM	saline	9	840.984
Stoker	hm3dq	REM	saline	9.5	580.562
Stoker	hm3dq	REM	saline	10	405.969
Stoker	hm3dq	REM	saline	10.5	301.547
Stoker	hm3dq	REM	saline	11	230.424
Stoker	hm3dq	REM	saline	11.5	175.051
Stoker	hm3dq	REM	saline	12	146.168
Stoker	hm3dq	REM	saline	12.5	127.035
Stoker	hm3dq	REM	saline	13	110.827
Stoker	hm3dq	REM	saline	13.5	98.5796
Stoker	hm3dq	REM	saline	14	88.6023
Stoker	hm3dq	REM	saline	14.5	83.5466
Stoker	hm3dq	REM	saline	15	81.3724
Stoker	hm3dq	REM	saline	15.5	76.6387
Stoker	hm3dq	REM	saline	16	70.9284
Stoker	hm3dq	REM	saline	16.5	69.3383
Stoker	hm3dq	REM	saline	17	63.1732
Stoker	hm3dq	REM	saline	17.5	58.5422
Stoker	hm3dq	REM	saline	18	53.5641
Stoker	hm3dq	REM	saline	18.5	51.0276
Stoker	hm3dq	REM	saline	19	48.6811
Stoker	hm3dq	REM	saline	19.5	46.0597
Stoker	hm3dq	REM	saline	20	42.9551
Salinger	hm3dq	REM	saline	0	17.2843
Salinger	hm3dq	REM	saline	0.5	71.9401
Salinger	hm3dq	REM	saline	1	127.016
Salinger	hm3dq	REM	saline	1.5	179.615
Salinger	hm3dq	REM	saline	2	222.391
Salinger	hm3dq	REM	saline	2.5	273.525
Salinger	hm3dq	REM	saline	3	345.491
Salinger	hm3dq	REM	saline	3.5	349.163
Salinger	hm3dq	REM	saline	4	299.092
Salinger	hm3dq	REM	saline	4.5	259.464
Salinger	hm3dq	REM	saline	5	332.349
Salinger	hm3dq	REM	saline	5.5	544.097
Salinger	hm3dq	REM	saline	6	1071.33
Salinger	hm3dq	REM	saline	6.5	1857.08
Salinger	hm3dq	REM	saline	7	2440.25
Salinger	hm3dq	REM	saline	7.5	2455.11
Salinger	hm3dq	REM	saline	8	1920.9
Salinger	hm3dq	REM	saline	8.5	1313.11
Salinger	hm3dq	REM	saline	9	912.505
Salinger	hm3dq	REM	saline	9.5	664.697
Salinger	hm3dq	REM	saline	10	491.529
Salinger	hm3dq	REM	saline	10.5	386.426
Salinger	hm3dq	REM	saline	11	288.389
Salinger	hm3dq	REM	saline	11.5	230.597
Salinger	hm3dq	REM	saline	12	187.361
Salinger	hm3dq	REM	saline	12.5	165.855
Salinger	hm3dq	REM	saline	13	149.267
Salinger	hm3dq	REM	saline	13.5	139.91
Salinger	hm3dq	REM	saline	14	123.519
Salinger	hm3dq	REM	saline	14.5	112.391
Salinger	hm3dq	REM	saline	15	114.682
Salinger	hm3dq	REM	saline	15.5	106.791
Salinger	hm3dq	REM	saline	16	95.9952
Salinger	hm3dq	REM	saline	16.5	88.3359
Salinger	hm3dq	REM	saline	17	81.0522
Salinger	hm3dq	REM	saline	17.5	73.5179
Salinger	hm3dq	REM	saline	18	67.2391
Salinger	hm3dq	REM	saline	18.5	63.4551
Salinger	hm3dq	REM	saline	19	58.4647
Salinger	hm3dq	REM	saline	19.5	54.5924
Salinger	hm3dq	REM	saline	20	53.0698
Cervantes	hm3dq	REM	saline	0	12.3387
Cervantes	hm3dq	REM	saline	0.5	54.0351
Cervantes	hm3dq	REM	saline	1	83.3808
Cervantes	hm3dq	REM	saline	1.5	104.797
Cervantes	hm3dq	REM	saline	2	129.779
Cervantes	hm3dq	REM	saline	2.5	179.276
Cervantes	hm3dq	REM	saline	3	225.404
Cervantes	hm3dq	REM	saline	3.5	192.574
Cervantes	hm3dq	REM	saline	4	148.744
Cervantes	hm3dq	REM	saline	4.5	147.086
Cervantes	hm3dq	REM	saline	5	199.111
Cervantes	hm3dq	REM	saline	5.5	332.046
Cervantes	hm3dq	REM	saline	6	634.861
Cervantes	hm3dq	REM	saline	6.5	1113.38
Cervantes	hm3dq	REM	saline	7	1462.05
Cervantes	hm3dq	REM	saline	7.5	1537.17
Cervantes	hm3dq	REM	saline	8	1265.17
Cervantes	hm3dq	REM	saline	8.5	912.176
Cervantes	hm3dq	REM	saline	9	605.386
Cervantes	hm3dq	REM	saline	9.5	405.496
Cervantes	hm3dq	REM	saline	10	295.842
Cervantes	hm3dq	REM	saline	10.5	221.651
Cervantes	hm3dq	REM	saline	11	168.953
Cervantes	hm3dq	REM	saline	11.5	135.046
Cervantes	hm3dq	REM	saline	12	115.814
Cervantes	hm3dq	REM	saline	12.5	100.995
Cervantes	hm3dq	REM	saline	13	90.8822
Cervantes	hm3dq	REM	saline	13.5	80.5699
Cervantes	hm3dq	REM	saline	14	79.7956
Cervantes	hm3dq	REM	saline	14.5	77.7554
Cervantes	hm3dq	REM	saline	15	73.7205
Cervantes	hm3dq	REM	saline	15.5	71.4254
Cervantes	hm3dq	REM	saline	16	66.7605
Cervantes	hm3dq	REM	saline	16.5	60.9276
Cervantes	hm3dq	REM	saline	17	56.4505
Cervantes	hm3dq	REM	saline	17.5	52.6114
Cervantes	hm3dq	REM	saline	18	48.0428
Cervantes	hm3dq	REM	saline	18.5	44.8916
Cervantes	hm3dq	REM	saline	19	42.1439
Cervantes	hm3dq	REM	saline	19.5	38.8146
Cervantes	hm3dq	REM	saline	20	36.2468
Twain	hm3dq	REM	saline	0	16.9258
Twain	hm3dq	REM	saline	0.5	75.2342
Twain	hm3dq	REM	saline	1	113.041
Twain	hm3dq	REM	saline	1.5	142.25
Twain	hm3dq	REM	saline	2	203.693
Twain	hm3dq	REM	saline	2.5	297.612
Twain	hm3dq	REM	saline	3	327.68
Twain	hm3dq	REM	saline	3.5	258.177
Twain	hm3dq	REM	saline	4	181.804
Twain	hm3dq	REM	saline	4.5	189.746
Twain	hm3dq	REM	saline	5	260.116
Twain	hm3dq	REM	saline	5.5	434.462
Twain	hm3dq	REM	saline	6	753.332
Twain	hm3dq	REM	saline	6.5	1102.04
Twain	hm3dq	REM	saline	7	1345.2
Twain	hm3dq	REM	saline	7.5	1387.96
Twain	hm3dq	REM	saline	8	1221.5
Twain	hm3dq	REM	saline	8.5	918.073
Twain	hm3dq	REM	saline	9	640.017
Twain	hm3dq	REM	saline	9.5	457.632
Twain	hm3dq	REM	saline	10	337.908
Twain	hm3dq	REM	saline	10.5	246.81
Twain	hm3dq	REM	saline	11	183.257
Twain	hm3dq	REM	saline	11.5	149.253
Twain	hm3dq	REM	saline	12	127.341
Twain	hm3dq	REM	saline	12.5	106.826
Twain	hm3dq	REM	saline	13	96.8259
Twain	hm3dq	REM	saline	13.5	89.6726
Twain	hm3dq	REM	saline	14	86.9375
Twain	hm3dq	REM	saline	14.5	82.5099
Twain	hm3dq	REM	saline	15	78.539
Twain	hm3dq	REM	saline	15.5	75.6305
Twain	hm3dq	REM	saline	16	73.0868
Twain	hm3dq	REM	saline	16.5	68.6709
Twain	hm3dq	REM	saline	17	62.8518
Twain	hm3dq	REM	saline	17.5	60.7641
Twain	hm3dq	REM	saline	18	57.4943
Twain	hm3dq	REM	saline	18.5	53.4015
Twain	hm3dq	REM	saline	19	50.0554
Twain	hm3dq	REM	saline	19.5	47.2841
Twain	hm3dq	REM	saline	20	46.3464
King	hm3dq	REM	saline	0	11.0613
King	hm3dq	REM	saline	0.5	49.3733
King	hm3dq	REM	saline	1	88.307
King	hm3dq	REM	saline	1.5	120.01
King	hm3dq	REM	saline	2	155.458
King	hm3dq	REM	saline	2.5	176.286
King	hm3dq	REM	saline	3	166.28
King	hm3dq	REM	saline	3.5	158.928
King	hm3dq	REM	saline	4	149.597
King	hm3dq	REM	saline	4.5	148.267
King	hm3dq	REM	saline	5	182.818
King	hm3dq	REM	saline	5.5	292.69
King	hm3dq	REM	saline	6	564.016
King	hm3dq	REM	saline	6.5	1049.08
King	hm3dq	REM	saline	7	1371.65
King	hm3dq	REM	saline	7.5	1406.43
King	hm3dq	REM	saline	8	1183.49
King	hm3dq	REM	saline	8.5	819.793
King	hm3dq	REM	saline	9	604.345
King	hm3dq	REM	saline	9.5	446.146
King	hm3dq	REM	saline	10	332.175
King	hm3dq	REM	saline	10.5	265.454
King	hm3dq	REM	saline	11	204.922
King	hm3dq	REM	saline	11.5	156.701
King	hm3dq	REM	saline	12	135.902
King	hm3dq	REM	saline	12.5	114.219
King	hm3dq	REM	saline	13	92.4878
King	hm3dq	REM	saline	13.5	81.1853
King	hm3dq	REM	saline	14	75.8991
King	hm3dq	REM	saline	14.5	69.4647
King	hm3dq	REM	saline	15	66.0966
King	hm3dq	REM	saline	15.5	64.5254
King	hm3dq	REM	saline	16	63.2903
King	hm3dq	REM	saline	16.5	58.0992
King	hm3dq	REM	saline	17	52.7718
King	hm3dq	REM	saline	17.5	50.0489
King	hm3dq	REM	saline	18	46.8223
King	hm3dq	REM	saline	18.5	43.8679
King	hm3dq	REM	saline	19	43.5924
King	hm3dq	REM	saline	19.5	42.7171
King	hm3dq	REM	saline	20	40.1234
Poe	hm3dq	REM	saline	0	10.8762
Poe	hm3dq	REM	saline	0.5	44.8794
Poe	hm3dq	REM	saline	1	79.7093
Poe	hm3dq	REM	saline	1.5	100.989
Poe	hm3dq	REM	saline	2	114.486
Poe	hm3dq	REM	saline	2.5	136.085
Poe	hm3dq	REM	saline	3	167.405
Poe	hm3dq	REM	saline	3.5	164.316
Poe	hm3dq	REM	saline	4	136.068
Poe	hm3dq	REM	saline	4.5	138.985
Poe	hm3dq	REM	saline	5	176.861
Poe	hm3dq	REM	saline	5.5	277.358
Poe	hm3dq	REM	saline	6	569.728
Poe	hm3dq	REM	saline	6.5	1101.76
Poe	hm3dq	REM	saline	7	1594.67
Poe	hm3dq	REM	saline	7.5	1676.19
Poe	hm3dq	REM	saline	8	1342.21
Poe	hm3dq	REM	saline	8.5	872.84
Poe	hm3dq	REM	saline	9	563.426
Poe	hm3dq	REM	saline	9.5	417.849
Poe	hm3dq	REM	saline	10	299.84
Poe	hm3dq	REM	saline	10.5	221.93
Poe	hm3dq	REM	saline	11	167.421
Poe	hm3dq	REM	saline	11.5	138.991
Poe	hm3dq	REM	saline	12	112.568
Poe	hm3dq	REM	saline	12.5	94.0716
Poe	hm3dq	REM	saline	13	82.2206
Poe	hm3dq	REM	saline	13.5	74.894
Poe	hm3dq	REM	saline	14	77.0617
Poe	hm3dq	REM	saline	14.5	71.9249
Poe	hm3dq	REM	saline	15	68.9668
Poe	hm3dq	REM	saline	15.5	64.128
Poe	hm3dq	REM	saline	16	60.2085
Poe	hm3dq	REM	saline	16.5	54.5717
Poe	hm3dq	REM	saline	17	49.7821
Poe	hm3dq	REM	saline	17.5	46.1524
Poe	hm3dq	REM	saline	18	43.7881
Poe	hm3dq	REM	saline	18.5	40.9933
Poe	hm3dq	REM	saline	19	37.3892
Poe	hm3dq	REM	saline	19.5	37.4442
Poe	hm3dq	REM	saline	20	38.3509
Dahl	hm3dq	REM	saline	0	11.4922
Dahl	hm3dq	REM	saline	0.5	50.9367
Dahl	hm3dq	REM	saline	1	82.9106
Dahl	hm3dq	REM	saline	1.5	99.5828
Dahl	hm3dq	REM	saline	2	115.489
Dahl	hm3dq	REM	saline	2.5	126.388
Dahl	hm3dq	REM	saline	3	150.154
Dahl	hm3dq	REM	saline	3.5	135.385
Dahl	hm3dq	REM	saline	4	121.699
Dahl	hm3dq	REM	saline	4.5	126.45
Dahl	hm3dq	REM	saline	5	148.02
Dahl	hm3dq	REM	saline	5.5	201.349
Dahl	hm3dq	REM	saline	6	391.438
Dahl	hm3dq	REM	saline	6.5	899.352
Dahl	hm3dq	REM	saline	7	1464.98
Dahl	hm3dq	REM	saline	7.5	1656.63
Dahl	hm3dq	REM	saline	8	1499.55
Dahl	hm3dq	REM	saline	8.5	1034.83
Dahl	hm3dq	REM	saline	9	683.746
Dahl	hm3dq	REM	saline	9.5	487.097
Dahl	hm3dq	REM	saline	10	347.399
Dahl	hm3dq	REM	saline	10.5	237.396
Dahl	hm3dq	REM	saline	11	160.834
Dahl	hm3dq	REM	saline	11.5	125.628
Dahl	hm3dq	REM	saline	12	102.421
Dahl	hm3dq	REM	saline	12.5	87.6558
Dahl	hm3dq	REM	saline	13	73.8201
Dahl	hm3dq	REM	saline	13.5	69.2397
Dahl	hm3dq	REM	saline	14	66.7654
Dahl	hm3dq	REM	saline	14.5	67.4254
Dahl	hm3dq	REM	saline	15	65.7182
Dahl	hm3dq	REM	saline	15.5	59.7829
Dahl	hm3dq	REM	saline	16	56.0794
Dahl	hm3dq	REM	saline	16.5	53.8098
Dahl	hm3dq	REM	saline	17	50.9715
Dahl	hm3dq	REM	saline	17.5	45.9372
Dahl	hm3dq	REM	saline	18	42.5263
Dahl	hm3dq	REM	saline	18.5	39.5918
Dahl	hm3dq	REM	saline	19	40.2427
Dahl	hm3dq	REM	saline	19.5	36.9186
Dahl	hm3dq	REM	saline	20	35.3546
Dante	hm3dq	REM	saline	0	11.428
Dante	hm3dq	REM	saline	0.5	49.7826
Dante	hm3dq	REM	saline	1	87.0674
Dante	hm3dq	REM	saline	1.5	112.144
Dante	hm3dq	REM	saline	2	130.136
Dante	hm3dq	REM	saline	2.5	151.604
Dante	hm3dq	REM	saline	3	165.181
Dante	hm3dq	REM	saline	3.5	167.263
Dante	hm3dq	REM	saline	4	157.542
Dante	hm3dq	REM	saline	4.5	179.49
Dante	hm3dq	REM	saline	5	263.96
Dante	hm3dq	REM	saline	5.5	457.624
Dante	hm3dq	REM	saline	6	784.888
Dante	hm3dq	REM	saline	6.5	1168.97
Dante	hm3dq	REM	saline	7	1299.64
Dante	hm3dq	REM	saline	7.5	1047.82
Dante	hm3dq	REM	saline	8	727.022
Dante	hm3dq	REM	saline	8.5	498.774
Dante	hm3dq	REM	saline	9	358.211
Dante	hm3dq	REM	saline	9.5	262.075
Dante	hm3dq	REM	saline	10	196.699
Dante	hm3dq	REM	saline	10.5	162.587
Dante	hm3dq	REM	saline	11	127.803
Dante	hm3dq	REM	saline	11.5	106.198
Dante	hm3dq	REM	saline	12	94.5164
Dante	hm3dq	REM	saline	12.5	89.4892
Dante	hm3dq	REM	saline	13	85.4337
Dante	hm3dq	REM	saline	13.5	78.12
Dante	hm3dq	REM	saline	14	74.2928
Dante	hm3dq	REM	saline	14.5	72.5966
Dante	hm3dq	REM	saline	15	68.2619
Dante	hm3dq	REM	saline	15.5	63.2272
Dante	hm3dq	REM	saline	16	57.56
Dante	hm3dq	REM	saline	16.5	54.7632
Dante	hm3dq	REM	saline	17	49.4069
Dante	hm3dq	REM	saline	17.5	45.2522
Dante	hm3dq	REM	saline	18	42.3746
Dante	hm3dq	REM	saline	18.5	41.9852
Dante	hm3dq	REM	saline	19	38.8762
Dante	hm3dq	REM	saline	19.5	36.513
Dante	hm3dq	REM	saline	20	34.964
Virgil	hm3dq	REM	saline	0	15.197
Virgil	hm3dq	REM	saline	0.5	64.9281
Virgil	hm3dq	REM	saline	1	114.164
Virgil	hm3dq	REM	saline	1.5	149.751
Virgil	hm3dq	REM	saline	2	205.3
Virgil	hm3dq	REM	saline	2.5	285.979
Virgil	hm3dq	REM	saline	3	302.996
Virgil	hm3dq	REM	saline	3.5	238.316
Virgil	hm3dq	REM	saline	4	193.234
Virgil	hm3dq	REM	saline	4.5	214.08
Virgil	hm3dq	REM	saline	5	296.217
Virgil	hm3dq	REM	saline	5.5	479.671
Virgil	hm3dq	REM	saline	6	873.392
Virgil	hm3dq	REM	saline	6.5	1416.33
Virgil	hm3dq	REM	saline	7	1862.75
Virgil	hm3dq	REM	saline	7.5	1702.88
Virgil	hm3dq	REM	saline	8	1255.78
Virgil	hm3dq	REM	saline	8.5	872.699
Virgil	hm3dq	REM	saline	9	609.638
Virgil	hm3dq	REM	saline	9.5	434.076
Virgil	hm3dq	REM	saline	10	326.637
Virgil	hm3dq	REM	saline	10.5	250.542
Virgil	hm3dq	REM	saline	11	194.489
Virgil	hm3dq	REM	saline	11.5	154.41
Virgil	hm3dq	REM	saline	12	127.615
Virgil	hm3dq	REM	saline	12.5	113.156
Virgil	hm3dq	REM	saline	13	100.591
Virgil	hm3dq	REM	saline	13.5	97.0905
Virgil	hm3dq	REM	saline	14	93.9902
Virgil	hm3dq	REM	saline	14.5	89.2707
Virgil	hm3dq	REM	saline	15	85.0119
Virgil	hm3dq	REM	saline	15.5	79.6949
Virgil	hm3dq	REM	saline	16	77.9921
Virgil	hm3dq	REM	saline	16.5	70.5015
Virgil	hm3dq	REM	saline	17	64.9842
Virgil	hm3dq	REM	saline	17.5	63.6263
Virgil	hm3dq	REM	saline	18	57.6951
Virgil	hm3dq	REM	saline	18.5	56.2541
Virgil	hm3dq	REM	saline	19	51.8648
Virgil	hm3dq	REM	saline	19.5	47.3942
Virgil	hm3dq	REM	saline	20	46.5045
Gaiman	hm3dq	REM	saline	0	16.2528
Gaiman	hm3dq	REM	saline	0.5	69.7757
Gaiman	hm3dq	REM	saline	1	131.067
Gaiman	hm3dq	REM	saline	1.5	175.023
Gaiman	hm3dq	REM	saline	2	193.074
Gaiman	hm3dq	REM	saline	2.5	204.63
Gaiman	hm3dq	REM	saline	3	221.158
Gaiman	hm3dq	REM	saline	3.5	230.035
Gaiman	hm3dq	REM	saline	4	220.475
Gaiman	hm3dq	REM	saline	4.5	223.074
Gaiman	hm3dq	REM	saline	5	271.99
Gaiman	hm3dq	REM	saline	5.5	445.655
Gaiman	hm3dq	REM	saline	6	781.72
Gaiman	hm3dq	REM	saline	6.5	1283.17
Gaiman	hm3dq	REM	saline	7	1752.39
Gaiman	hm3dq	REM	saline	7.5	1839.33
Gaiman	hm3dq	REM	saline	8	1454.22
Gaiman	hm3dq	REM	saline	8.5	1001.01
Gaiman	hm3dq	REM	saline	9	703.875
Gaiman	hm3dq	REM	saline	9.5	491.11
Gaiman	hm3dq	REM	saline	10	353.148
Gaiman	hm3dq	REM	saline	10.5	258.195
Gaiman	hm3dq	REM	saline	11	204.264
Gaiman	hm3dq	REM	saline	11.5	163.497
Gaiman	hm3dq	REM	saline	12	138.376
Gaiman	hm3dq	REM	saline	12.5	123.211
Gaiman	hm3dq	REM	saline	13	108.577
Gaiman	hm3dq	REM	saline	13.5	103.692
Gaiman	hm3dq	REM	saline	14	102.055
Gaiman	hm3dq	REM	saline	14.5	97.2552
Gaiman	hm3dq	REM	saline	15	96.0138
Gaiman	hm3dq	REM	saline	15.5	88.733
Gaiman	hm3dq	REM	saline	16	80.0663
Gaiman	hm3dq	REM	saline	16.5	76.2223
Gaiman	hm3dq	REM	saline	17	75.4147
Gaiman	hm3dq	REM	saline	17.5	72.6385
Gaiman	hm3dq	REM	saline	18	65.0831
Gaiman	hm3dq	REM	saline	18.5	59.898
Gaiman	hm3dq	REM	saline	19	56.9957
Gaiman	hm3dq	REM	saline	19.5	53.0714
Gaiman	hm3dq	REM	saline	20	51.8418
Snicket	hm3dq	REM	saline	0	88.4762
Snicket	hm3dq	REM	saline	0.5	504.683
Snicket	hm3dq	REM	saline	1	572.277
Snicket	hm3dq	REM	saline	1.5	485.569
Snicket	hm3dq	REM	saline	2	456.025
Snicket	hm3dq	REM	saline	2.5	433.15
Snicket	hm3dq	REM	saline	3	384.403
Snicket	hm3dq	REM	saline	3.5	346.521
Snicket	hm3dq	REM	saline	4	292.617
Snicket	hm3dq	REM	saline	4.5	292.913
Snicket	hm3dq	REM	saline	5	354.272
Snicket	hm3dq	REM	saline	5.5	558.286
Snicket	hm3dq	REM	saline	6	1003.67
Snicket	hm3dq	REM	saline	6.5	1477.23
Snicket	hm3dq	REM	saline	7	1626.58
Snicket	hm3dq	REM	saline	7.5	1435.06
Snicket	hm3dq	REM	saline	8	1103.39
Snicket	hm3dq	REM	saline	8.5	778.246
Snicket	hm3dq	REM	saline	9	614.206
Snicket	hm3dq	REM	saline	9.5	443.618
Snicket	hm3dq	REM	saline	10	329.559
Snicket	hm3dq	REM	saline	10.5	260.687
Snicket	hm3dq	REM	saline	11	205.018
Snicket	hm3dq	REM	saline	11.5	170.605
Snicket	hm3dq	REM	saline	12	142.717
Snicket	hm3dq	REM	saline	12.5	126.445
Snicket	hm3dq	REM	saline	13	114.93
Snicket	hm3dq	REM	saline	13.5	106.594
Snicket	hm3dq	REM	saline	14	92.9114
Snicket	hm3dq	REM	saline	14.5	89.9898
Snicket	hm3dq	REM	saline	15	89.2721
Snicket	hm3dq	REM	saline	15.5	81.5819
Snicket	hm3dq	REM	saline	16	77.4715
Snicket	hm3dq	REM	saline	16.5	72.9584
Snicket	hm3dq	REM	saline	17	69.0926
Snicket	hm3dq	REM	saline	17.5	66.3026
Snicket	hm3dq	REM	saline	18	62.2716
Snicket	hm3dq	REM	saline	18.5	56.4508
Snicket	hm3dq	REM	saline	19	54.4801
Snicket	hm3dq	REM	saline	19.5	53.6282
Snicket	hm3dq	REM	saline	20	48.9233
Stoker	hm3dq	REM	cno	0	23.4335
Stoker	hm3dq	REM	cno	0.5	111.26
Stoker	hm3dq	REM	cno	1	134.739
Stoker	hm3dq	REM	cno	1.5	145.61
Stoker	hm3dq	REM	cno	2	167.808
Stoker	hm3dq	REM	cno	2.5	191.114
Stoker	hm3dq	REM	cno	3	207.994
Stoker	hm3dq	REM	cno	3.5	218.148
Stoker	hm3dq	REM	cno	4	175.685
Stoker	hm3dq	REM	cno	4.5	165.217
Stoker	hm3dq	REM	cno	5	199.359
Stoker	hm3dq	REM	cno	5.5	283.706
Stoker	hm3dq	REM	cno	6	509.895
Stoker	hm3dq	REM	cno	6.5	938.537
Stoker	hm3dq	REM	cno	7	1396.87
Stoker	hm3dq	REM	cno	7.5	1646.17
Stoker	hm3dq	REM	cno	8	1539.02
Stoker	hm3dq	REM	cno	8.5	1146.16
Stoker	hm3dq	REM	cno	9	750.314
Stoker	hm3dq	REM	cno	9.5	498.665
Stoker	hm3dq	REM	cno	10	364.72
Stoker	hm3dq	REM	cno	10.5	269.592
Stoker	hm3dq	REM	cno	11	212.179
Stoker	hm3dq	REM	cno	11.5	173.027
Stoker	hm3dq	REM	cno	12	141.078
Stoker	hm3dq	REM	cno	12.5	119.329
Stoker	hm3dq	REM	cno	13	107.075
Stoker	hm3dq	REM	cno	13.5	101.52
Stoker	hm3dq	REM	cno	14	94.0126
Stoker	hm3dq	REM	cno	14.5	87.8812
Stoker	hm3dq	REM	cno	15	84.9407
Stoker	hm3dq	REM	cno	15.5	81.237
Stoker	hm3dq	REM	cno	16	78.8811
Stoker	hm3dq	REM	cno	16.5	72.3481
Stoker	hm3dq	REM	cno	17	67.7168
Stoker	hm3dq	REM	cno	17.5	61.6018
Stoker	hm3dq	REM	cno	18	56.1823
Stoker	hm3dq	REM	cno	18.5	50.8789
Stoker	hm3dq	REM	cno	19	47.1391
Stoker	hm3dq	REM	cno	19.5	44.6474
Stoker	hm3dq	REM	cno	20	41.905
Salinger	hm3dq	REM	cno	0	17.449
Salinger	hm3dq	REM	cno	0.5	74.2544
Salinger	hm3dq	REM	cno	1	133.729
Salinger	hm3dq	REM	cno	1.5	176.913
Salinger	hm3dq	REM	cno	2	206.002
Salinger	hm3dq	REM	cno	2.5	235.82
Salinger	hm3dq	REM	cno	3	285.604
Salinger	hm3dq	REM	cno	3.5	304.695
Salinger	hm3dq	REM	cno	4	286.057
Salinger	hm3dq	REM	cno	4.5	299.825
Salinger	hm3dq	REM	cno	5	384.482
Salinger	hm3dq	REM	cno	5.5	655.663
Salinger	hm3dq	REM	cno	6	1335.71
Salinger	hm3dq	REM	cno	6.5	2277.24
Salinger	hm3dq	REM	cno	7	2682.78
Salinger	hm3dq	REM	cno	7.5	2510.65
Salinger	hm3dq	REM	cno	8	1959.88
Salinger	hm3dq	REM	cno	8.5	1316.52
Salinger	hm3dq	REM	cno	9	919.032
Salinger	hm3dq	REM	cno	9.5	658.19
Salinger	hm3dq	REM	cno	10	486.32
Salinger	hm3dq	REM	cno	10.5	377.772
Salinger	hm3dq	REM	cno	11	297.133
Salinger	hm3dq	REM	cno	11.5	237.15
Salinger	hm3dq	REM	cno	12	201.522
Salinger	hm3dq	REM	cno	12.5	180.883
Salinger	hm3dq	REM	cno	13	163.648
Salinger	hm3dq	REM	cno	13.5	147.295
Salinger	hm3dq	REM	cno	14	139.862
Salinger	hm3dq	REM	cno	14.5	130.829
Salinger	hm3dq	REM	cno	15	120.091
Salinger	hm3dq	REM	cno	15.5	112.681
Salinger	hm3dq	REM	cno	16	103.322
Salinger	hm3dq	REM	cno	16.5	96.7137
Salinger	hm3dq	REM	cno	17	92.6925
Salinger	hm3dq	REM	cno	17.5	83.2913
Salinger	hm3dq	REM	cno	18	77.1062
Salinger	hm3dq	REM	cno	18.5	72.1052
Salinger	hm3dq	REM	cno	19	67.2762
Salinger	hm3dq	REM	cno	19.5	63.3721
Salinger	hm3dq	REM	cno	20	61.0163
Cervantes	hm3dq	REM	cno	0	11.7879
Cervantes	hm3dq	REM	cno	0.5	52.0246
Cervantes	hm3dq	REM	cno	1	73.5831
Cervantes	hm3dq	REM	cno	1.5	89.2979
Cervantes	hm3dq	REM	cno	2	109.176
Cervantes	hm3dq	REM	cno	2.5	146.039
Cervantes	hm3dq	REM	cno	3	177.122
Cervantes	hm3dq	REM	cno	3.5	164.72
Cervantes	hm3dq	REM	cno	4	137.661
Cervantes	hm3dq	REM	cno	4.5	143.237
Cervantes	hm3dq	REM	cno	5	191.861
Cervantes	hm3dq	REM	cno	5.5	311.137
Cervantes	hm3dq	REM	cno	6	557.178
Cervantes	hm3dq	REM	cno	6.5	944.59
Cervantes	hm3dq	REM	cno	7	1324.8
Cervantes	hm3dq	REM	cno	7.5	1437.87
Cervantes	hm3dq	REM	cno	8	1155.29
Cervantes	hm3dq	REM	cno	8.5	801.124
Cervantes	hm3dq	REM	cno	9	563.099
Cervantes	hm3dq	REM	cno	9.5	366.188
Cervantes	hm3dq	REM	cno	10	262.836
Cervantes	hm3dq	REM	cno	10.5	194.564
Cervantes	hm3dq	REM	cno	11	150.198
Cervantes	hm3dq	REM	cno	11.5	126.227
Cervantes	hm3dq	REM	cno	12	102.76
Cervantes	hm3dq	REM	cno	12.5	86.9714
Cervantes	hm3dq	REM	cno	13	79.7134
Cervantes	hm3dq	REM	cno	13.5	77.2809
Cervantes	hm3dq	REM	cno	14	74.9289
Cervantes	hm3dq	REM	cno	14.5	69.2268
Cervantes	hm3dq	REM	cno	15	65.7243
Cervantes	hm3dq	REM	cno	15.5	64.7108
Cervantes	hm3dq	REM	cno	16	62.1329
Cervantes	hm3dq	REM	cno	16.5	57.4377
Cervantes	hm3dq	REM	cno	17	54.0518
Cervantes	hm3dq	REM	cno	17.5	48.9015
Cervantes	hm3dq	REM	cno	18	45.6541
Cervantes	hm3dq	REM	cno	18.5	43.0755
Cervantes	hm3dq	REM	cno	19	40.4306
Cervantes	hm3dq	REM	cno	19.5	37.4578
Cervantes	hm3dq	REM	cno	20	35.5241
Twain	hm3dq	REM	cno	0	18.3905
Twain	hm3dq	REM	cno	0.5	80.8731
Twain	hm3dq	REM	cno	1	120.547
Twain	hm3dq	REM	cno	1.5	150.821
Twain	hm3dq	REM	cno	2	210.567
Twain	hm3dq	REM	cno	2.5	318.405
Twain	hm3dq	REM	cno	3	375.431
Twain	hm3dq	REM	cno	3.5	307.543
Twain	hm3dq	REM	cno	4	217.667
Twain	hm3dq	REM	cno	4.5	203.495
Twain	hm3dq	REM	cno	5	268.326
Twain	hm3dq	REM	cno	5.5	450.123
Twain	hm3dq	REM	cno	6	778.945
Twain	hm3dq	REM	cno	6.5	1132.9
Twain	hm3dq	REM	cno	7	1395.55
Twain	hm3dq	REM	cno	7.5	1480.86
Twain	hm3dq	REM	cno	8	1181.68
Twain	hm3dq	REM	cno	8.5	834.466
Twain	hm3dq	REM	cno	9	589.822
Twain	hm3dq	REM	cno	9.5	411.284
Twain	hm3dq	REM	cno	10	302.804
Twain	hm3dq	REM	cno	10.5	228.679
Twain	hm3dq	REM	cno	11	178.857
Twain	hm3dq	REM	cno	11.5	147.879
Twain	hm3dq	REM	cno	12	128.253
Twain	hm3dq	REM	cno	12.5	114.82
Twain	hm3dq	REM	cno	13	100.66
Twain	hm3dq	REM	cno	13.5	94.6324
Twain	hm3dq	REM	cno	14	90.071
Twain	hm3dq	REM	cno	14.5	84.6507
Twain	hm3dq	REM	cno	15	84.1781
Twain	hm3dq	REM	cno	15.5	80.6929
Twain	hm3dq	REM	cno	16	76.0027
Twain	hm3dq	REM	cno	16.5	70.1183
Twain	hm3dq	REM	cno	17	66.2361
Twain	hm3dq	REM	cno	17.5	62.9469
Twain	hm3dq	REM	cno	18	59.2277
Twain	hm3dq	REM	cno	18.5	55.9875
Twain	hm3dq	REM	cno	19	51.4267
Twain	hm3dq	REM	cno	19.5	48.9453
Twain	hm3dq	REM	cno	20	47.5904
King	hm3dq	REM	cno	0	57.7578
King	hm3dq	REM	cno	0.5	363.812
King	hm3dq	REM	cno	1	368.046
King	hm3dq	REM	cno	1.5	289.405
King	hm3dq	REM	cno	2	269.278
King	hm3dq	REM	cno	2.5	264.061
King	hm3dq	REM	cno	3	260.377
King	hm3dq	REM	cno	3.5	241.502
King	hm3dq	REM	cno	4	202.351
King	hm3dq	REM	cno	4.5	190.593
King	hm3dq	REM	cno	5	225.139
King	hm3dq	REM	cno	5.5	327.258
King	hm3dq	REM	cno	6	556.227
King	hm3dq	REM	cno	6.5	861.709
King	hm3dq	REM	cno	7	1132.69
King	hm3dq	REM	cno	7.5	1228.46
King	hm3dq	REM	cno	8	1051.09
King	hm3dq	REM	cno	8.5	768.953
King	hm3dq	REM	cno	9	530.633
King	hm3dq	REM	cno	9.5	382.417
King	hm3dq	REM	cno	10	291.998
King	hm3dq	REM	cno	10.5	222.803
King	hm3dq	REM	cno	11	177.203
King	hm3dq	REM	cno	11.5	143.352
King	hm3dq	REM	cno	12	120.714
King	hm3dq	REM	cno	12.5	103.136
King	hm3dq	REM	cno	13	91.1369
King	hm3dq	REM	cno	13.5	87.6663
King	hm3dq	REM	cno	14	82.7108
King	hm3dq	REM	cno	14.5	77.6392
King	hm3dq	REM	cno	15	71.7094
King	hm3dq	REM	cno	15.5	65.4
King	hm3dq	REM	cno	16	61.884
King	hm3dq	REM	cno	16.5	58.1588
King	hm3dq	REM	cno	17	53.7833
King	hm3dq	REM	cno	17.5	49.9458
King	hm3dq	REM	cno	18	47.0202
King	hm3dq	REM	cno	18.5	44.9029
King	hm3dq	REM	cno	19	42.2243
King	hm3dq	REM	cno	19.5	39.1149
King	hm3dq	REM	cno	20	35.5802
Poe	hm3dq	REM	cno	0	11.6127
Poe	hm3dq	REM	cno	0.5	51.7522
Poe	hm3dq	REM	cno	1	86.4309
Poe	hm3dq	REM	cno	1.5	109.888
Poe	hm3dq	REM	cno	2	127.098
Poe	hm3dq	REM	cno	2.5	144.545
Poe	hm3dq	REM	cno	3	151.013
Poe	hm3dq	REM	cno	3.5	146.226
Poe	hm3dq	REM	cno	4	146.905
Poe	hm3dq	REM	cno	4.5	164.414
Poe	hm3dq	REM	cno	5	208.957
Poe	hm3dq	REM	cno	5.5	304.628
Poe	hm3dq	REM	cno	6	579.862
Poe	hm3dq	REM	cno	6.5	1013.24
Poe	hm3dq	REM	cno	7	1375.44
Poe	hm3dq	REM	cno	7.5	1481.71
Poe	hm3dq	REM	cno	8	1201.83
Poe	hm3dq	REM	cno	8.5	832.597
Poe	hm3dq	REM	cno	9	552.945
Poe	hm3dq	REM	cno	9.5	403.026
Poe	hm3dq	REM	cno	10	294.876
Poe	hm3dq	REM	cno	10.5	221.457
Poe	hm3dq	REM	cno	11	173.62
Poe	hm3dq	REM	cno	11.5	137.958
Poe	hm3dq	REM	cno	12	113.652
Poe	hm3dq	REM	cno	12.5	99.7749
Poe	hm3dq	REM	cno	13	88.8804
Poe	hm3dq	REM	cno	13.5	84.1411
Poe	hm3dq	REM	cno	14	81.2854
Poe	hm3dq	REM	cno	14.5	80.0808
Poe	hm3dq	REM	cno	15	76.8601
Poe	hm3dq	REM	cno	15.5	72.0947
Poe	hm3dq	REM	cno	16	68.8715
Poe	hm3dq	REM	cno	16.5	64.4685
Poe	hm3dq	REM	cno	17	57.9595
Poe	hm3dq	REM	cno	17.5	54.9855
Poe	hm3dq	REM	cno	18	51.2943
Poe	hm3dq	REM	cno	18.5	47.4839
Poe	hm3dq	REM	cno	19	44.4484
Poe	hm3dq	REM	cno	19.5	42.0235
Poe	hm3dq	REM	cno	20	40.0788
Dahl	hm3dq	REM	cno	0	12.3044
Dahl	hm3dq	REM	cno	0.5	53.6752
Dahl	hm3dq	REM	cno	1	95.3717
Dahl	hm3dq	REM	cno	1.5	121.52
Dahl	hm3dq	REM	cno	2	132.812
Dahl	hm3dq	REM	cno	2.5	160.866
Dahl	hm3dq	REM	cno	3	208.87
Dahl	hm3dq	REM	cno	3.5	221.624
Dahl	hm3dq	REM	cno	4	179.842
Dahl	hm3dq	REM	cno	4.5	164.957
Dahl	hm3dq	REM	cno	5	192.007
Dahl	hm3dq	REM	cno	5.5	285.191
Dahl	hm3dq	REM	cno	6	539.778
Dahl	hm3dq	REM	cno	6.5	1056.67
Dahl	hm3dq	REM	cno	7	1597.79
Dahl	hm3dq	REM	cno	7.5	1726.86
Dahl	hm3dq	REM	cno	8	1269.05
Dahl	hm3dq	REM	cno	8.5	776.035
Dahl	hm3dq	REM	cno	9	522.633
Dahl	hm3dq	REM	cno	9.5	359.573
Dahl	hm3dq	REM	cno	10	266.048
Dahl	hm3dq	REM	cno	10.5	212.609
Dahl	hm3dq	REM	cno	11	165.714
Dahl	hm3dq	REM	cno	11.5	133.762
Dahl	hm3dq	REM	cno	12	109.115
Dahl	hm3dq	REM	cno	12.5	89.3875
Dahl	hm3dq	REM	cno	13	79.6823
Dahl	hm3dq	REM	cno	13.5	74.8794
Dahl	hm3dq	REM	cno	14	69.3535
Dahl	hm3dq	REM	cno	14.5	66.4516
Dahl	hm3dq	REM	cno	15	63.3014
Dahl	hm3dq	REM	cno	15.5	60.609
Dahl	hm3dq	REM	cno	16	56.4289
Dahl	hm3dq	REM	cno	16.5	50.8887
Dahl	hm3dq	REM	cno	17	48.1871
Dahl	hm3dq	REM	cno	17.5	44.6654
Dahl	hm3dq	REM	cno	18	42.2599
Dahl	hm3dq	REM	cno	18.5	39.0522
Dahl	hm3dq	REM	cno	19	36.8415
Dahl	hm3dq	REM	cno	19.5	37.4715
Dahl	hm3dq	REM	cno	20	36.4299
Dante	hm3dq	REM	cno	0	12.6543
Dante	hm3dq	REM	cno	0.5	57.7893
Dante	hm3dq	REM	cno	1	95.1066
Dante	hm3dq	REM	cno	1.5	116.351
Dante	hm3dq	REM	cno	2	127.076
Dante	hm3dq	REM	cno	2.5	139.221
Dante	hm3dq	REM	cno	3	155.668
Dante	hm3dq	REM	cno	3.5	153.731
Dante	hm3dq	REM	cno	4	151.7
Dante	hm3dq	REM	cno	4.5	182.075
Dante	hm3dq	REM	cno	5	281.272
Dante	hm3dq	REM	cno	5.5	485.462
Dante	hm3dq	REM	cno	6	789.55
Dante	hm3dq	REM	cno	6.5	1106.93
Dante	hm3dq	REM	cno	7	1267.26
Dante	hm3dq	REM	cno	7.5	1060.94
Dante	hm3dq	REM	cno	8	737.391
Dante	hm3dq	REM	cno	8.5	497.937
Dante	hm3dq	REM	cno	9	345.81
Dante	hm3dq	REM	cno	9.5	234.667
Dante	hm3dq	REM	cno	10	181.928
Dante	hm3dq	REM	cno	10.5	149.351
Dante	hm3dq	REM	cno	11	124.519
Dante	hm3dq	REM	cno	11.5	110.55
Dante	hm3dq	REM	cno	12	96.8533
Dante	hm3dq	REM	cno	12.5	88.0721
Dante	hm3dq	REM	cno	13	85.0477
Dante	hm3dq	REM	cno	13.5	83.2031
Dante	hm3dq	REM	cno	14	78.7291
Dante	hm3dq	REM	cno	14.5	73.3882
Dante	hm3dq	REM	cno	15	69.0544
Dante	hm3dq	REM	cno	15.5	64.8176
Dante	hm3dq	REM	cno	16	59.7583
Dante	hm3dq	REM	cno	16.5	54.7583
Dante	hm3dq	REM	cno	17	51.0663
Dante	hm3dq	REM	cno	17.5	47.5784
Dante	hm3dq	REM	cno	18	44.6316
Dante	hm3dq	REM	cno	18.5	43.5704
Dante	hm3dq	REM	cno	19	40.0494
Dante	hm3dq	REM	cno	19.5	37.042
Dante	hm3dq	REM	cno	20	37.4632
Virgil	hm3dq	REM	cno	0	20.1625
Virgil	hm3dq	REM	cno	0.5	91.2288
Virgil	hm3dq	REM	cno	1	140.038
Virgil	hm3dq	REM	cno	1.5	164.069
Virgil	hm3dq	REM	cno	2	185.329
Virgil	hm3dq	REM	cno	2.5	226.262
Virgil	hm3dq	REM	cno	3	282.968
Virgil	hm3dq	REM	cno	3.5	282.563
Virgil	hm3dq	REM	cno	4	239.917
Virgil	hm3dq	REM	cno	4.5	228.907
Virgil	hm3dq	REM	cno	5	307.399
Virgil	hm3dq	REM	cno	5.5	499.13
Virgil	hm3dq	REM	cno	6	843.331
Virgil	hm3dq	REM	cno	6.5	1312.73
Virgil	hm3dq	REM	cno	7	1716.44
Virgil	hm3dq	REM	cno	7.5	1654.34
Virgil	hm3dq	REM	cno	8	1181.1
Virgil	hm3dq	REM	cno	8.5	831.877
Virgil	hm3dq	REM	cno	9	575.36
Virgil	hm3dq	REM	cno	9.5	423.036
Virgil	hm3dq	REM	cno	10	330.924
Virgil	hm3dq	REM	cno	10.5	260.288
Virgil	hm3dq	REM	cno	11	197.428
Virgil	hm3dq	REM	cno	11.5	156.718
Virgil	hm3dq	REM	cno	12	132.256
Virgil	hm3dq	REM	cno	12.5	117.024
Virgil	hm3dq	REM	cno	13	105.443
Virgil	hm3dq	REM	cno	13.5	98.7809
Virgil	hm3dq	REM	cno	14	92.1064
Virgil	hm3dq	REM	cno	14.5	91.4475
Virgil	hm3dq	REM	cno	15	88.8735
Virgil	hm3dq	REM	cno	15.5	82.2051
Virgil	hm3dq	REM	cno	16	75.1072
Virgil	hm3dq	REM	cno	16.5	70.9311
Virgil	hm3dq	REM	cno	17	66.7882
Virgil	hm3dq	REM	cno	17.5	64.0957
Virgil	hm3dq	REM	cno	18	59.5755
Virgil	hm3dq	REM	cno	18.5	55.5242
Virgil	hm3dq	REM	cno	19	51.2701
Virgil	hm3dq	REM	cno	19.5	51.1006
Virgil	hm3dq	REM	cno	20	48.9583
Gaiman	hm3dq	REM	cno	0	17.0957
Gaiman	hm3dq	REM	cno	0.5	78.0742
Gaiman	hm3dq	REM	cno	1	133.999
Gaiman	hm3dq	REM	cno	1.5	167.066
Gaiman	hm3dq	REM	cno	2	191.019
Gaiman	hm3dq	REM	cno	2.5	199.017
Gaiman	hm3dq	REM	cno	3	203.824
Gaiman	hm3dq	REM	cno	3.5	219.813
Gaiman	hm3dq	REM	cno	4	219.22
Gaiman	hm3dq	REM	cno	4.5	219.76
Gaiman	hm3dq	REM	cno	5	293.528
Gaiman	hm3dq	REM	cno	5.5	471.1
Gaiman	hm3dq	REM	cno	6	751.674
Gaiman	hm3dq	REM	cno	6.5	1125.02
Gaiman	hm3dq	REM	cno	7	1549.89
Gaiman	hm3dq	REM	cno	7.5	1716.78
Gaiman	hm3dq	REM	cno	8	1320.35
Gaiman	hm3dq	REM	cno	8.5	900.75
Gaiman	hm3dq	REM	cno	9	634.554
Gaiman	hm3dq	REM	cno	9.5	462.433
Gaiman	hm3dq	REM	cno	10	362.597
Gaiman	hm3dq	REM	cno	10.5	279.708
Gaiman	hm3dq	REM	cno	11	225.041
Gaiman	hm3dq	REM	cno	11.5	181.156
Gaiman	hm3dq	REM	cno	12	146.699
Gaiman	hm3dq	REM	cno	12.5	126.442
Gaiman	hm3dq	REM	cno	13	115.082
Gaiman	hm3dq	REM	cno	13.5	107.69
Gaiman	hm3dq	REM	cno	14	107.413
Gaiman	hm3dq	REM	cno	14.5	102.803
Gaiman	hm3dq	REM	cno	15	93.7513
Gaiman	hm3dq	REM	cno	15.5	88.1485
Gaiman	hm3dq	REM	cno	16	85.9903
Gaiman	hm3dq	REM	cno	16.5	80.3834
Gaiman	hm3dq	REM	cno	17	73.5872
Gaiman	hm3dq	REM	cno	17.5	68.8053
Gaiman	hm3dq	REM	cno	18	66.9725
Gaiman	hm3dq	REM	cno	18.5	62.1399
Gaiman	hm3dq	REM	cno	19	56.1015
Gaiman	hm3dq	REM	cno	19.5	51.8913
Gaiman	hm3dq	REM	cno	20	49.219
Snicket	hm3dq	REM	cno	0	14.4779
Snicket	hm3dq	REM	cno	0.5	62.6159
Snicket	hm3dq	REM	cno	1	133.358
Snicket	hm3dq	REM	cno	1.5	204.093
Snicket	hm3dq	REM	cno	2	257.23
Snicket	hm3dq	REM	cno	2.5	280.74
Snicket	hm3dq	REM	cno	3	286.653
Snicket	hm3dq	REM	cno	3.5	276.148
Snicket	hm3dq	REM	cno	4	263.734
Snicket	hm3dq	REM	cno	4.5	274.769
Snicket	hm3dq	REM	cno	5	365.274
Snicket	hm3dq	REM	cno	5.5	582.578
Snicket	hm3dq	REM	cno	6	891.036
Snicket	hm3dq	REM	cno	6.5	1170.66
Snicket	hm3dq	REM	cno	7	1401.6
Snicket	hm3dq	REM	cno	7.5	1329.42
Snicket	hm3dq	REM	cno	8	1047.97
Snicket	hm3dq	REM	cno	8.5	772.868
Snicket	hm3dq	REM	cno	9	541.835
Snicket	hm3dq	REM	cno	9.5	411.94
Snicket	hm3dq	REM	cno	10	320.056
Snicket	hm3dq	REM	cno	10.5	257.624
Snicket	hm3dq	REM	cno	11	209.679
Snicket	hm3dq	REM	cno	11.5	174.925
Snicket	hm3dq	REM	cno	12	148.9
Snicket	hm3dq	REM	cno	12.5	130.939
Snicket	hm3dq	REM	cno	13	118.397
Snicket	hm3dq	REM	cno	13.5	113.403
Snicket	hm3dq	REM	cno	14	106.174
Snicket	hm3dq	REM	cno	14.5	98.4308
Snicket	hm3dq	REM	cno	15	91.1539
Snicket	hm3dq	REM	cno	15.5	86.8956
Snicket	hm3dq	REM	cno	16	79.3977
Snicket	hm3dq	REM	cno	16.5	73.3456
Snicket	hm3dq	REM	cno	17	69.8963
Snicket	hm3dq	REM	cno	17.5	65.3393
Snicket	hm3dq	REM	cno	18	60.5117
Snicket	hm3dq	REM	cno	18.5	57.902
Snicket	hm3dq	REM	cno	19	55.5321
Snicket	hm3dq	REM	cno	19.5	52.2669
Snicket	hm3dq	REM	cno	20	48.9992
Stoker	hm3dq	wake	saline	0	33.8218
Stoker	hm3dq	wake	saline	0.5	165.445
Stoker	hm3dq	wake	saline	1	253.088
Stoker	hm3dq	wake	saline	1.5	311.038
Stoker	hm3dq	wake	saline	2	354.193
Stoker	hm3dq	wake	saline	2.5	404.506
Stoker	hm3dq	wake	saline	3	440.701
Stoker	hm3dq	wake	saline	3.5	410.314
Stoker	hm3dq	wake	saline	4	350.255
Stoker	hm3dq	wake	saline	4.5	321.404
Stoker	hm3dq	wake	saline	5	329.394
Stoker	hm3dq	wake	saline	5.5	370.647
Stoker	hm3dq	wake	saline	6	445.365
Stoker	hm3dq	wake	saline	6.5	522.635
Stoker	hm3dq	wake	saline	7	552.63
Stoker	hm3dq	wake	saline	7.5	515.779
Stoker	hm3dq	wake	saline	8	460.539
Stoker	hm3dq	wake	saline	8.5	405.992
Stoker	hm3dq	wake	saline	9	329.754
Stoker	hm3dq	wake	saline	9.5	255.998
Stoker	hm3dq	wake	saline	10	195.577
Stoker	hm3dq	wake	saline	10.5	157.316
Stoker	hm3dq	wake	saline	11	133.198
Stoker	hm3dq	wake	saline	11.5	119.29
Stoker	hm3dq	wake	saline	12	105.868
Stoker	hm3dq	wake	saline	12.5	94.1846
Stoker	hm3dq	wake	saline	13	85.6904
Stoker	hm3dq	wake	saline	13.5	78.6296
Stoker	hm3dq	wake	saline	14	72.4826
Stoker	hm3dq	wake	saline	14.5	67.7488
Stoker	hm3dq	wake	saline	15	63.4929
Stoker	hm3dq	wake	saline	15.5	59.4691
Stoker	hm3dq	wake	saline	16	56.3203
Stoker	hm3dq	wake	saline	16.5	53.7174
Stoker	hm3dq	wake	saline	17	50.9226
Stoker	hm3dq	wake	saline	17.5	47.9284
Stoker	hm3dq	wake	saline	18	46.0572
Stoker	hm3dq	wake	saline	18.5	43.2364
Stoker	hm3dq	wake	saline	19	41.2021
Stoker	hm3dq	wake	saline	19.5	39.6179
Stoker	hm3dq	wake	saline	20	37.4824
Salinger	hm3dq	wake	saline	0	29.9599
Salinger	hm3dq	wake	saline	0.5	142.583
Salinger	hm3dq	wake	saline	1	257.283
Salinger	hm3dq	wake	saline	1.5	348.281
Salinger	hm3dq	wake	saline	2	422.2
Salinger	hm3dq	wake	saline	2.5	474.356
Salinger	hm3dq	wake	saline	3	493.969
Salinger	hm3dq	wake	saline	3.5	490.576
Salinger	hm3dq	wake	saline	4	474.706
Salinger	hm3dq	wake	saline	4.5	445.58
Salinger	hm3dq	wake	saline	5	457.35
Salinger	hm3dq	wake	saline	5.5	515.821
Salinger	hm3dq	wake	saline	6	585.1
Salinger	hm3dq	wake	saline	6.5	613.169
Salinger	hm3dq	wake	saline	7	584.295
Salinger	hm3dq	wake	saline	7.5	536.241
Salinger	hm3dq	wake	saline	8	467.952
Salinger	hm3dq	wake	saline	8.5	393.121
Salinger	hm3dq	wake	saline	9	329.978
Salinger	hm3dq	wake	saline	9.5	263.939
Salinger	hm3dq	wake	saline	10	215.368
Salinger	hm3dq	wake	saline	10.5	177.988
Salinger	hm3dq	wake	saline	11	154.778
Salinger	hm3dq	wake	saline	11.5	133.348
Salinger	hm3dq	wake	saline	12	119.024
Salinger	hm3dq	wake	saline	12.5	108.04
Salinger	hm3dq	wake	saline	13	97.2146
Salinger	hm3dq	wake	saline	13.5	90.8037
Salinger	hm3dq	wake	saline	14	83.9474
Salinger	hm3dq	wake	saline	14.5	77.6307
Salinger	hm3dq	wake	saline	15	72.2657
Salinger	hm3dq	wake	saline	15.5	69.1926
Salinger	hm3dq	wake	saline	16	66.1283
Salinger	hm3dq	wake	saline	16.5	62.3641
Salinger	hm3dq	wake	saline	17	58.2999
Salinger	hm3dq	wake	saline	17.5	53.9405
Salinger	hm3dq	wake	saline	18	50.7793
Salinger	hm3dq	wake	saline	18.5	48.2782
Salinger	hm3dq	wake	saline	19	45.8374
Salinger	hm3dq	wake	saline	19.5	43.4972
Salinger	hm3dq	wake	saline	20	41.0401
Cervantes	hm3dq	wake	saline	0	34.2667
Cervantes	hm3dq	wake	saline	0.5	170.738
Cervantes	hm3dq	wake	saline	1	274.434
Cervantes	hm3dq	wake	saline	1.5	316.758
Cervantes	hm3dq	wake	saline	2	324.591
Cervantes	hm3dq	wake	saline	2.5	322.119
Cervantes	hm3dq	wake	saline	3	332.773
Cervantes	hm3dq	wake	saline	3.5	344.306
Cervantes	hm3dq	wake	saline	4	332.96
Cervantes	hm3dq	wake	saline	4.5	335.197
Cervantes	hm3dq	wake	saline	5	379.122
Cervantes	hm3dq	wake	saline	5.5	443.221
Cervantes	hm3dq	wake	saline	6	487.711
Cervantes	hm3dq	wake	saline	6.5	492.411
Cervantes	hm3dq	wake	saline	7	477.585
Cervantes	hm3dq	wake	saline	7.5	461.416
Cervantes	hm3dq	wake	saline	8	454.729
Cervantes	hm3dq	wake	saline	8.5	441.35
Cervantes	hm3dq	wake	saline	9	389.605
Cervantes	hm3dq	wake	saline	9.5	312.161
Cervantes	hm3dq	wake	saline	10	237.835
Cervantes	hm3dq	wake	saline	10.5	188.167
Cervantes	hm3dq	wake	saline	11	147.31
Cervantes	hm3dq	wake	saline	11.5	124.58
Cervantes	hm3dq	wake	saline	12	109.463
Cervantes	hm3dq	wake	saline	12.5	96.1627
Cervantes	hm3dq	wake	saline	13	86.1139
Cervantes	hm3dq	wake	saline	13.5	78.4079
Cervantes	hm3dq	wake	saline	14	71.3547
Cervantes	hm3dq	wake	saline	14.5	66.835
Cervantes	hm3dq	wake	saline	15	61.8664
Cervantes	hm3dq	wake	saline	15.5	57.6194
Cervantes	hm3dq	wake	saline	16	53.7911
Cervantes	hm3dq	wake	saline	16.5	51.413
Cervantes	hm3dq	wake	saline	17	49.8039
Cervantes	hm3dq	wake	saline	17.5	47.9127
Cervantes	hm3dq	wake	saline	18	45.2233
Cervantes	hm3dq	wake	saline	18.5	43.3241
Cervantes	hm3dq	wake	saline	19	41.3135
Cervantes	hm3dq	wake	saline	19.5	39.2105
Cervantes	hm3dq	wake	saline	20	37.6215
Twain	hm3dq	wake	saline	0	34.0705
Twain	hm3dq	wake	saline	0.5	165.382
Twain	hm3dq	wake	saline	1	286.979
Twain	hm3dq	wake	saline	1.5	364.541
Twain	hm3dq	wake	saline	2	414.301
Twain	hm3dq	wake	saline	2.5	455.857
Twain	hm3dq	wake	saline	3	503.346
Twain	hm3dq	wake	saline	3.5	531.223
Twain	hm3dq	wake	saline	4	460.629
Twain	hm3dq	wake	saline	4.5	399.692
Twain	hm3dq	wake	saline	5	404.694
Twain	hm3dq	wake	saline	5.5	450.641
Twain	hm3dq	wake	saline	6	499.156
Twain	hm3dq	wake	saline	6.5	513.647
Twain	hm3dq	wake	saline	7	518.807
Twain	hm3dq	wake	saline	7.5	498.726
Twain	hm3dq	wake	saline	8	461.171
Twain	hm3dq	wake	saline	8.5	393.818
Twain	hm3dq	wake	saline	9	304.792
Twain	hm3dq	wake	saline	9.5	228.393
Twain	hm3dq	wake	saline	10	184.129
Twain	hm3dq	wake	saline	10.5	153.748
Twain	hm3dq	wake	saline	11	131.847
Twain	hm3dq	wake	saline	11.5	115.04
Twain	hm3dq	wake	saline	12	102.507
Twain	hm3dq	wake	saline	12.5	93.9374
Twain	hm3dq	wake	saline	13	86.0238
Twain	hm3dq	wake	saline	13.5	78.3268
Twain	hm3dq	wake	saline	14	73.1534
Twain	hm3dq	wake	saline	14.5	68.7977
Twain	hm3dq	wake	saline	15	64.9535
Twain	hm3dq	wake	saline	15.5	61.9252
Twain	hm3dq	wake	saline	16	58.6154
Twain	hm3dq	wake	saline	16.5	55.9682
Twain	hm3dq	wake	saline	17	53.3376
Twain	hm3dq	wake	saline	17.5	51.16
Twain	hm3dq	wake	saline	18	49.5798
Twain	hm3dq	wake	saline	18.5	48.3203
Twain	hm3dq	wake	saline	19	46.1557
Twain	hm3dq	wake	saline	19.5	44.1006
Twain	hm3dq	wake	saline	20	43.0477
King	hm3dq	wake	saline	0	26.1302
King	hm3dq	wake	saline	0.5	126.657
King	hm3dq	wake	saline	1	218.474
King	hm3dq	wake	saline	1.5	275.875
King	hm3dq	wake	saline	2	313.138
King	hm3dq	wake	saline	2.5	329.533
King	hm3dq	wake	saline	3	328.298
King	hm3dq	wake	saline	3.5	320.608
King	hm3dq	wake	saline	4	310.386
King	hm3dq	wake	saline	4.5	315.292
King	hm3dq	wake	saline	5	343.326
King	hm3dq	wake	saline	5.5	386.651
King	hm3dq	wake	saline	6	445.014
King	hm3dq	wake	saline	6.5	494.833
King	hm3dq	wake	saline	7	517.924
King	hm3dq	wake	saline	7.5	525.833
King	hm3dq	wake	saline	8	510.973
King	hm3dq	wake	saline	8.5	452.688
King	hm3dq	wake	saline	9	362.4
King	hm3dq	wake	saline	9.5	280.529
King	hm3dq	wake	saline	10	216.605
King	hm3dq	wake	saline	10.5	167.65
King	hm3dq	wake	saline	11	137.762
King	hm3dq	wake	saline	11.5	119.836
King	hm3dq	wake	saline	12	106.485
King	hm3dq	wake	saline	12.5	95.002
King	hm3dq	wake	saline	13	86.6881
King	hm3dq	wake	saline	13.5	79.2474
King	hm3dq	wake	saline	14	72.9996
King	hm3dq	wake	saline	14.5	68.5197
King	hm3dq	wake	saline	15	65.4624
King	hm3dq	wake	saline	15.5	61.9642
King	hm3dq	wake	saline	16	58.6091
King	hm3dq	wake	saline	16.5	55.4354
King	hm3dq	wake	saline	17	53.4095
King	hm3dq	wake	saline	17.5	51.2347
King	hm3dq	wake	saline	18	49.1707
King	hm3dq	wake	saline	18.5	47.2197
King	hm3dq	wake	saline	19	45.1695
King	hm3dq	wake	saline	19.5	43.6181
King	hm3dq	wake	saline	20	42.4247
Poe	hm3dq	wake	saline	0	24.7804
Poe	hm3dq	wake	saline	0.5	120.22
Poe	hm3dq	wake	saline	1	194.527
Poe	hm3dq	wake	saline	1.5	238.379
Poe	hm3dq	wake	saline	2	267.666
Poe	hm3dq	wake	saline	2.5	300.197
Poe	hm3dq	wake	saline	3	329.581
Poe	hm3dq	wake	saline	3.5	336.327
Poe	hm3dq	wake	saline	4	331.542
Poe	hm3dq	wake	saline	4.5	340.572
Poe	hm3dq	wake	saline	5	379.695
Poe	hm3dq	wake	saline	5.5	439.864
Poe	hm3dq	wake	saline	6	514.081
Poe	hm3dq	wake	saline	6.5	567.918
Poe	hm3dq	wake	saline	7	571.561
Poe	hm3dq	wake	saline	7.5	543.858
Poe	hm3dq	wake	saline	8	485.745
Poe	hm3dq	wake	saline	8.5	411.108
Poe	hm3dq	wake	saline	9	325.914
Poe	hm3dq	wake	saline	9.5	244.802
Poe	hm3dq	wake	saline	10	188.698
Poe	hm3dq	wake	saline	10.5	152.426
Poe	hm3dq	wake	saline	11	129.988
Poe	hm3dq	wake	saline	11.5	114.84
Poe	hm3dq	wake	saline	12	102.092
Poe	hm3dq	wake	saline	12.5	92.5066
Poe	hm3dq	wake	saline	13	84.6479
Poe	hm3dq	wake	saline	13.5	77.6171
Poe	hm3dq	wake	saline	14	72.6323
Poe	hm3dq	wake	saline	14.5	68.7425
Poe	hm3dq	wake	saline	15	63.5319
Poe	hm3dq	wake	saline	15.5	59.5588
Poe	hm3dq	wake	saline	16	57.3088
Poe	hm3dq	wake	saline	16.5	54.61
Poe	hm3dq	wake	saline	17	51.5842
Poe	hm3dq	wake	saline	17.5	49.8269
Poe	hm3dq	wake	saline	18	47.4798
Poe	hm3dq	wake	saline	18.5	44.9557
Poe	hm3dq	wake	saline	19	42.3693
Poe	hm3dq	wake	saline	19.5	40.7686
Poe	hm3dq	wake	saline	20	39.2702
Dahl	hm3dq	wake	saline	0	88.1385
Dahl	hm3dq	wake	saline	0.5	488.381
Dahl	hm3dq	wake	saline	1	580.882
Dahl	hm3dq	wake	saline	1.5	573.15
Dahl	hm3dq	wake	saline	2	560.974
Dahl	hm3dq	wake	saline	2.5	623.762
Dahl	hm3dq	wake	saline	3	568.688
Dahl	hm3dq	wake	saline	3.5	429.146
Dahl	hm3dq	wake	saline	4	390.141
Dahl	hm3dq	wake	saline	4.5	366.661
Dahl	hm3dq	wake	saline	5	364.161
Dahl	hm3dq	wake	saline	5.5	400.487
Dahl	hm3dq	wake	saline	6	451.552
Dahl	hm3dq	wake	saline	6.5	485.088
Dahl	hm3dq	wake	saline	7	480.211
Dahl	hm3dq	wake	saline	7.5	439.798
Dahl	hm3dq	wake	saline	8	395.008
Dahl	hm3dq	wake	saline	8.5	359.097
Dahl	hm3dq	wake	saline	9	317.171
Dahl	hm3dq	wake	saline	9.5	263.838
Dahl	hm3dq	wake	saline	10	209.54
Dahl	hm3dq	wake	saline	10.5	164.682
Dahl	hm3dq	wake	saline	11	137.967
Dahl	hm3dq	wake	saline	11.5	119.635
Dahl	hm3dq	wake	saline	12	106.33
Dahl	hm3dq	wake	saline	12.5	95.2986
Dahl	hm3dq	wake	saline	13	85.4222
Dahl	hm3dq	wake	saline	13.5	79.2192
Dahl	hm3dq	wake	saline	14	71.5453
Dahl	hm3dq	wake	saline	14.5	66.5081
Dahl	hm3dq	wake	saline	15	62.8874
Dahl	hm3dq	wake	saline	15.5	59.3105
Dahl	hm3dq	wake	saline	16	55.8743
Dahl	hm3dq	wake	saline	16.5	52.5374
Dahl	hm3dq	wake	saline	17	50.2829
Dahl	hm3dq	wake	saline	17.5	48.174
Dahl	hm3dq	wake	saline	18	45.6122
Dahl	hm3dq	wake	saline	18.5	43.8215
Dahl	hm3dq	wake	saline	19	41.8365
Dahl	hm3dq	wake	saline	19.5	40.0858
Dahl	hm3dq	wake	saline	20	38.6331
Dante	hm3dq	wake	saline	0	18.4652
Dante	hm3dq	wake	saline	0.5	88.6843
Dante	hm3dq	wake	saline	1	152.491
Dante	hm3dq	wake	saline	1.5	193.116
Dante	hm3dq	wake	saline	2	223.76
Dante	hm3dq	wake	saline	2.5	248.132
Dante	hm3dq	wake	saline	3	259.018
Dante	hm3dq	wake	saline	3.5	264.621
Dante	hm3dq	wake	saline	4	263.278
Dante	hm3dq	wake	saline	4.5	273.38
Dante	hm3dq	wake	saline	5	315.43
Dante	hm3dq	wake	saline	5.5	375.643
Dante	hm3dq	wake	saline	6	407.015
Dante	hm3dq	wake	saline	6.5	393.245
Dante	hm3dq	wake	saline	7	357.784
Dante	hm3dq	wake	saline	7.5	308.24
Dante	hm3dq	wake	saline	8	248.245
Dante	hm3dq	wake	saline	8.5	194.488
Dante	hm3dq	wake	saline	9	156.566
Dante	hm3dq	wake	saline	9.5	127.828
Dante	hm3dq	wake	saline	10	108.378
Dante	hm3dq	wake	saline	10.5	93.1659
Dante	hm3dq	wake	saline	11	83.2698
Dante	hm3dq	wake	saline	11.5	74.6112
Dante	hm3dq	wake	saline	12	68.4564
Dante	hm3dq	wake	saline	12.5	63.2426
Dante	hm3dq	wake	saline	13	57.5938
Dante	hm3dq	wake	saline	13.5	54.9498
Dante	hm3dq	wake	saline	14	51.4779
Dante	hm3dq	wake	saline	14.5	48.6334
Dante	hm3dq	wake	saline	15	45.9231
Dante	hm3dq	wake	saline	15.5	43.8849
Dante	hm3dq	wake	saline	16	41.8373
Dante	hm3dq	wake	saline	16.5	39.8804
Dante	hm3dq	wake	saline	17	38.0284
Dante	hm3dq	wake	saline	17.5	36.0547
Dante	hm3dq	wake	saline	18	34.5903
Dante	hm3dq	wake	saline	18.5	33.3791
Dante	hm3dq	wake	saline	19	32.004
Dante	hm3dq	wake	saline	19.5	30.7764
Dante	hm3dq	wake	saline	20	29.8162
Virgil	hm3dq	wake	saline	0	44.295
Virgil	hm3dq	wake	saline	0.5	219.037
Virgil	hm3dq	wake	saline	1	302.587
Virgil	hm3dq	wake	saline	1.5	361.436
Virgil	hm3dq	wake	saline	2	440.556
Virgil	hm3dq	wake	saline	2.5	513.505
Virgil	hm3dq	wake	saline	3	513.642
Virgil	hm3dq	wake	saline	3.5	464.881
Virgil	hm3dq	wake	saline	4	417.439
Virgil	hm3dq	wake	saline	4.5	402.414
Virgil	hm3dq	wake	saline	5	422.243
Virgil	hm3dq	wake	saline	5.5	467.079
Virgil	hm3dq	wake	saline	6	489.038
Virgil	hm3dq	wake	saline	6.5	466.132
Virgil	hm3dq	wake	saline	7	414.322
Virgil	hm3dq	wake	saline	7.5	362.019
Virgil	hm3dq	wake	saline	8	305.309
Virgil	hm3dq	wake	saline	8.5	242.896
Virgil	hm3dq	wake	saline	9	196.385
Virgil	hm3dq	wake	saline	9.5	162.383
Virgil	hm3dq	wake	saline	10	139.861
Virgil	hm3dq	wake	saline	10.5	123.067
Virgil	hm3dq	wake	saline	11	109
Virgil	hm3dq	wake	saline	11.5	98.2979
Virgil	hm3dq	wake	saline	12	90.4324
Virgil	hm3dq	wake	saline	12.5	82.1662
Virgil	hm3dq	wake	saline	13	76.8953
Virgil	hm3dq	wake	saline	13.5	70.6485
Virgil	hm3dq	wake	saline	14	66.3171
Virgil	hm3dq	wake	saline	14.5	62.2344
Virgil	hm3dq	wake	saline	15	58.1932
Virgil	hm3dq	wake	saline	15.5	55.6854
Virgil	hm3dq	wake	saline	16	52.4266
Virgil	hm3dq	wake	saline	16.5	50.1778
Virgil	hm3dq	wake	saline	17	48.0808
Virgil	hm3dq	wake	saline	17.5	45.6908
Virgil	hm3dq	wake	saline	18	43.5334
Virgil	hm3dq	wake	saline	18.5	42.2113
Virgil	hm3dq	wake	saline	19	40.5857
Virgil	hm3dq	wake	saline	19.5	39.85
Virgil	hm3dq	wake	saline	20	38.9429
Gaiman	hm3dq	wake	saline	0	22.9218
Gaiman	hm3dq	wake	saline	0.5	110.385
Gaiman	hm3dq	wake	saline	1	202.703
Gaiman	hm3dq	wake	saline	1.5	264.778
Gaiman	hm3dq	wake	saline	2	290.182
Gaiman	hm3dq	wake	saline	2.5	299.544
Gaiman	hm3dq	wake	saline	3	294.673
Gaiman	hm3dq	wake	saline	3.5	287.509
Gaiman	hm3dq	wake	saline	4	293.408
Gaiman	hm3dq	wake	saline	4.5	314.227
Gaiman	hm3dq	wake	saline	5	363.569
Gaiman	hm3dq	wake	saline	5.5	442.248
Gaiman	hm3dq	wake	saline	6	536.861
Gaiman	hm3dq	wake	saline	6.5	606.473
Gaiman	hm3dq	wake	saline	7	635.532
Gaiman	hm3dq	wake	saline	7.5	632.993
Gaiman	hm3dq	wake	saline	8	574.132
Gaiman	hm3dq	wake	saline	8.5	457.511
Gaiman	hm3dq	wake	saline	9	342.064
Gaiman	hm3dq	wake	saline	9.5	253.155
Gaiman	hm3dq	wake	saline	10	196.254
Gaiman	hm3dq	wake	saline	10.5	159.251
Gaiman	hm3dq	wake	saline	11	136.9
Gaiman	hm3dq	wake	saline	11.5	121.9
Gaiman	hm3dq	wake	saline	12	107.915
Gaiman	hm3dq	wake	saline	12.5	98.3145
Gaiman	hm3dq	wake	saline	13	90.1685
Gaiman	hm3dq	wake	saline	13.5	83.8299
Gaiman	hm3dq	wake	saline	14	78.9133
Gaiman	hm3dq	wake	saline	14.5	73.8626
Gaiman	hm3dq	wake	saline	15	69.9206
Gaiman	hm3dq	wake	saline	15.5	66.7882
Gaiman	hm3dq	wake	saline	16	64.0352
Gaiman	hm3dq	wake	saline	16.5	61.1377
Gaiman	hm3dq	wake	saline	17	58.3162
Gaiman	hm3dq	wake	saline	17.5	54.8672
Gaiman	hm3dq	wake	saline	18	52.1948
Gaiman	hm3dq	wake	saline	18.5	49.6049
Gaiman	hm3dq	wake	saline	19	47.587
Gaiman	hm3dq	wake	saline	19.5	45.9338
Gaiman	hm3dq	wake	saline	20	44.2676
Snicket	hm3dq	wake	saline	0	140.603
Snicket	hm3dq	wake	saline	0.5	730.832
Snicket	hm3dq	wake	saline	1	975.515
Snicket	hm3dq	wake	saline	1.5	908.376
Snicket	hm3dq	wake	saline	2	758.952
Snicket	hm3dq	wake	saline	2.5	633.105
Snicket	hm3dq	wake	saline	3	565.858
Snicket	hm3dq	wake	saline	3.5	529.309
Snicket	hm3dq	wake	saline	4	485.455
Snicket	hm3dq	wake	saline	4.5	466.793
Snicket	hm3dq	wake	saline	5	498.872
Snicket	hm3dq	wake	saline	5.5	573.249
Snicket	hm3dq	wake	saline	6	618.146
Snicket	hm3dq	wake	saline	6.5	618.983
Snicket	hm3dq	wake	saline	7	563.149
Snicket	hm3dq	wake	saline	7.5	451.714
Snicket	hm3dq	wake	saline	8	352.194
Snicket	hm3dq	wake	saline	8.5	266.971
Snicket	hm3dq	wake	saline	9	215.494
Snicket	hm3dq	wake	saline	9.5	180.343
Snicket	hm3dq	wake	saline	10	155.11
Snicket	hm3dq	wake	saline	10.5	133.395
Snicket	hm3dq	wake	saline	11	119.684
Snicket	hm3dq	wake	saline	11.5	109.561
Snicket	hm3dq	wake	saline	12	99.1827
Snicket	hm3dq	wake	saline	12.5	91.437
Snicket	hm3dq	wake	saline	13	85.0623
Snicket	hm3dq	wake	saline	13.5	79.3106
Snicket	hm3dq	wake	saline	14	73.7596
Snicket	hm3dq	wake	saline	14.5	69.4643
Snicket	hm3dq	wake	saline	15	65.5932
Snicket	hm3dq	wake	saline	15.5	61.4946
Snicket	hm3dq	wake	saline	16	58.5866
Snicket	hm3dq	wake	saline	16.5	56.0313
Snicket	hm3dq	wake	saline	17	52.6136
Snicket	hm3dq	wake	saline	17.5	49.4651
Snicket	hm3dq	wake	saline	18	47.8109
Snicket	hm3dq	wake	saline	18.5	46.475
Snicket	hm3dq	wake	saline	19	44.6884
Snicket	hm3dq	wake	saline	19.5	42.9464
Snicket	hm3dq	wake	saline	20	41.2746
Stoker	hm3dq	wake	cno	0	50.4557
Stoker	hm3dq	wake	cno	0.5	243.07
Stoker	hm3dq	wake	cno	1	324.289
Stoker	hm3dq	wake	cno	1.5	373.072
Stoker	hm3dq	wake	cno	2	428.918
Stoker	hm3dq	wake	cno	2.5	471.661
Stoker	hm3dq	wake	cno	3	472.543
Stoker	hm3dq	wake	cno	3.5	427.136
Stoker	hm3dq	wake	cno	4	363.41
Stoker	hm3dq	wake	cno	4.5	344.018
Stoker	hm3dq	wake	cno	5	373.462
Stoker	hm3dq	wake	cno	5.5	437.196
Stoker	hm3dq	wake	cno	6	519.648
Stoker	hm3dq	wake	cno	6.5	579.587
Stoker	hm3dq	wake	cno	7	569.682
Stoker	hm3dq	wake	cno	7.5	512.647
Stoker	hm3dq	wake	cno	8	448.021
Stoker	hm3dq	wake	cno	8.5	374.85
Stoker	hm3dq	wake	cno	9	310.299
Stoker	hm3dq	wake	cno	9.5	247.569
Stoker	hm3dq	wake	cno	10	191.77
Stoker	hm3dq	wake	cno	10.5	159.087
Stoker	hm3dq	wake	cno	11	138.624
Stoker	hm3dq	wake	cno	11.5	122.494
Stoker	hm3dq	wake	cno	12	109.812
Stoker	hm3dq	wake	cno	12.5	98.424
Stoker	hm3dq	wake	cno	13	89.2612
Stoker	hm3dq	wake	cno	13.5	82.4061
Stoker	hm3dq	wake	cno	14	77.0497
Stoker	hm3dq	wake	cno	14.5	72.6672
Stoker	hm3dq	wake	cno	15	68.2332
Stoker	hm3dq	wake	cno	15.5	62.3113
Stoker	hm3dq	wake	cno	16	58.9172
Stoker	hm3dq	wake	cno	16.5	56.2522
Stoker	hm3dq	wake	cno	17	52.9458
Stoker	hm3dq	wake	cno	17.5	50.7061
Stoker	hm3dq	wake	cno	18	48.4586
Stoker	hm3dq	wake	cno	18.5	46.1109
Stoker	hm3dq	wake	cno	19	44.126
Stoker	hm3dq	wake	cno	19.5	42.6526
Stoker	hm3dq	wake	cno	20	41.4639
Salinger	hm3dq	wake	cno	0	27.1545
Salinger	hm3dq	wake	cno	0.5	128.731
Salinger	hm3dq	wake	cno	1	243.291
Salinger	hm3dq	wake	cno	1.5	327.175
Salinger	hm3dq	wake	cno	2	378.104
Salinger	hm3dq	wake	cno	2.5	408.274
Salinger	hm3dq	wake	cno	3	428.523
Salinger	hm3dq	wake	cno	3.5	424.636
Salinger	hm3dq	wake	cno	4	415.504
Salinger	hm3dq	wake	cno	4.5	439.283
Salinger	hm3dq	wake	cno	5	526.158
Salinger	hm3dq	wake	cno	5.5	695.825
Salinger	hm3dq	wake	cno	6	875.832
Salinger	hm3dq	wake	cno	6.5	961.177
Salinger	hm3dq	wake	cno	7	935.81
Salinger	hm3dq	wake	cno	7.5	838.815
Salinger	hm3dq	wake	cno	8	706.173
Salinger	hm3dq	wake	cno	8.5	555.734
Salinger	hm3dq	wake	cno	9	430.425
Salinger	hm3dq	wake	cno	9.5	333.068
Salinger	hm3dq	wake	cno	10	262.401
Salinger	hm3dq	wake	cno	10.5	216.427
Salinger	hm3dq	wake	cno	11	186.069
Salinger	hm3dq	wake	cno	11.5	166.649
Salinger	hm3dq	wake	cno	12	150.223
Salinger	hm3dq	wake	cno	12.5	135.795
Salinger	hm3dq	wake	cno	13	124.321
Salinger	hm3dq	wake	cno	13.5	113.695
Salinger	hm3dq	wake	cno	14	105.052
Salinger	hm3dq	wake	cno	14.5	98.8135
Salinger	hm3dq	wake	cno	15	92.6741
Salinger	hm3dq	wake	cno	15.5	86.6669
Salinger	hm3dq	wake	cno	16	82.4419
Salinger	hm3dq	wake	cno	16.5	77.6814
Salinger	hm3dq	wake	cno	17	72.7563
Salinger	hm3dq	wake	cno	17.5	69.4657
Salinger	hm3dq	wake	cno	18	66.2658
Salinger	hm3dq	wake	cno	18.5	63.0964
Salinger	hm3dq	wake	cno	19	58.6788
Salinger	hm3dq	wake	cno	19.5	55.4842
Salinger	hm3dq	wake	cno	20	53.3413
Cervantes	hm3dq	wake	cno	0	31.2265
Cervantes	hm3dq	wake	cno	0.5	151.962
Cervantes	hm3dq	wake	cno	1	244.399
Cervantes	hm3dq	wake	cno	1.5	287.646
Cervantes	hm3dq	wake	cno	2	306.025
Cervantes	hm3dq	wake	cno	2.5	309.823
Cervantes	hm3dq	wake	cno	3	320.317
Cervantes	hm3dq	wake	cno	3.5	325.881
Cervantes	hm3dq	wake	cno	4	318.56
Cervantes	hm3dq	wake	cno	4.5	320.683
Cervantes	hm3dq	wake	cno	5	350.459
Cervantes	hm3dq	wake	cno	5.5	412.83
Cervantes	hm3dq	wake	cno	6	477.748
Cervantes	hm3dq	wake	cno	6.5	494.975
Cervantes	hm3dq	wake	cno	7	489.113
Cervantes	hm3dq	wake	cno	7.5	488.85
Cervantes	hm3dq	wake	cno	8	466.716
Cervantes	hm3dq	wake	cno	8.5	424.488
Cervantes	hm3dq	wake	cno	9	354.595
Cervantes	hm3dq	wake	cno	9.5	273.122
Cervantes	hm3dq	wake	cno	10	206.005
Cervantes	hm3dq	wake	cno	10.5	160.309
Cervantes	hm3dq	wake	cno	11	130.227
Cervantes	hm3dq	wake	cno	11.5	111.317
Cervantes	hm3dq	wake	cno	12	97.8825
Cervantes	hm3dq	wake	cno	12.5	88.4231
Cervantes	hm3dq	wake	cno	13	79.6883
Cervantes	hm3dq	wake	cno	13.5	73.8291
Cervantes	hm3dq	wake	cno	14	68.5094
Cervantes	hm3dq	wake	cno	14.5	63.7037
Cervantes	hm3dq	wake	cno	15	59.1518
Cervantes	hm3dq	wake	cno	15.5	55.1305
Cervantes	hm3dq	wake	cno	16	51.7893
Cervantes	hm3dq	wake	cno	16.5	49.1544
Cervantes	hm3dq	wake	cno	17	46.6734
Cervantes	hm3dq	wake	cno	17.5	44.826
Cervantes	hm3dq	wake	cno	18	43.1444
Cervantes	hm3dq	wake	cno	18.5	40.9924
Cervantes	hm3dq	wake	cno	19	39.3894
Cervantes	hm3dq	wake	cno	19.5	37.2331
Cervantes	hm3dq	wake	cno	20	36.0284
Twain	hm3dq	wake	cno	0	34.9476
Twain	hm3dq	wake	cno	0.5	167.783
Twain	hm3dq	wake	cno	1	276.54
Twain	hm3dq	wake	cno	1.5	363.572
Twain	hm3dq	wake	cno	2	422.322
Twain	hm3dq	wake	cno	2.5	477.951
Twain	hm3dq	wake	cno	3	541.096
Twain	hm3dq	wake	cno	3.5	572.264
Twain	hm3dq	wake	cno	4	510.608
Twain	hm3dq	wake	cno	4.5	435.419
Twain	hm3dq	wake	cno	5	428.345
Twain	hm3dq	wake	cno	5.5	463.206
Twain	hm3dq	wake	cno	6	511.693
Twain	hm3dq	wake	cno	6.5	550.968
Twain	hm3dq	wake	cno	7	560.907
Twain	hm3dq	wake	cno	7.5	547.574
Twain	hm3dq	wake	cno	8	492.509
Twain	hm3dq	wake	cno	8.5	405.098
Twain	hm3dq	wake	cno	9	305.28
Twain	hm3dq	wake	cno	9.5	231.011
Twain	hm3dq	wake	cno	10	185.907
Twain	hm3dq	wake	cno	10.5	157.957
Twain	hm3dq	wake	cno	11	132.385
Twain	hm3dq	wake	cno	11.5	116.991
Twain	hm3dq	wake	cno	12	107.732
Twain	hm3dq	wake	cno	12.5	98.4805
Twain	hm3dq	wake	cno	13	89.5987
Twain	hm3dq	wake	cno	13.5	81.4696
Twain	hm3dq	wake	cno	14	75.997
Twain	hm3dq	wake	cno	14.5	70.5536
Twain	hm3dq	wake	cno	15	67.0419
Twain	hm3dq	wake	cno	15.5	63.8072
Twain	hm3dq	wake	cno	16	59.8908
Twain	hm3dq	wake	cno	16.5	56.557
Twain	hm3dq	wake	cno	17	54.7425
Twain	hm3dq	wake	cno	17.5	52.8499
Twain	hm3dq	wake	cno	18	49.7128
Twain	hm3dq	wake	cno	18.5	48.2797
Twain	hm3dq	wake	cno	19	46.9847
Twain	hm3dq	wake	cno	19.5	45.0718
Twain	hm3dq	wake	cno	20	43.1617
King	hm3dq	wake	cno	0	32.8438
King	hm3dq	wake	cno	0.5	160.38
King	hm3dq	wake	cno	1	251.886
King	hm3dq	wake	cno	1.5	301.631
King	hm3dq	wake	cno	2	335.652
King	hm3dq	wake	cno	2.5	358.834
King	hm3dq	wake	cno	3	358.583
King	hm3dq	wake	cno	3.5	341.071
King	hm3dq	wake	cno	4	330.74
King	hm3dq	wake	cno	4.5	327.937
King	hm3dq	wake	cno	5	347.511
King	hm3dq	wake	cno	5.5	389.035
King	hm3dq	wake	cno	6	440.251
King	hm3dq	wake	cno	6.5	480.204
King	hm3dq	wake	cno	7	487.954
King	hm3dq	wake	cno	7.5	471.625
King	hm3dq	wake	cno	8	431.039
King	hm3dq	wake	cno	8.5	370.587
King	hm3dq	wake	cno	9	301.686
King	hm3dq	wake	cno	9.5	238.378
King	hm3dq	wake	cno	10	185.836
King	hm3dq	wake	cno	10.5	149.429
King	hm3dq	wake	cno	11	124.746
King	hm3dq	wake	cno	11.5	107.73
King	hm3dq	wake	cno	12	95.4965
King	hm3dq	wake	cno	12.5	86.7591
King	hm3dq	wake	cno	13	79.6396
King	hm3dq	wake	cno	13.5	73.7791
King	hm3dq	wake	cno	14	68.6892
King	hm3dq	wake	cno	14.5	64.5898
King	hm3dq	wake	cno	15	60.5845
King	hm3dq	wake	cno	15.5	57.4534
King	hm3dq	wake	cno	16	54.6655
King	hm3dq	wake	cno	16.5	52.3987
King	hm3dq	wake	cno	17	48.9113
King	hm3dq	wake	cno	17.5	46.6366
King	hm3dq	wake	cno	18	44.3303
King	hm3dq	wake	cno	18.5	43.0926
King	hm3dq	wake	cno	19	42.642
King	hm3dq	wake	cno	19.5	40.0148
King	hm3dq	wake	cno	20	38.005
Poe	hm3dq	wake	cno	0	28.3163
Poe	hm3dq	wake	cno	0.5	136.782
Poe	hm3dq	wake	cno	1	230.624
Poe	hm3dq	wake	cno	1.5	293.259
Poe	hm3dq	wake	cno	2	341.898
Poe	hm3dq	wake	cno	2.5	392.27
Poe	hm3dq	wake	cno	3	419.353
Poe	hm3dq	wake	cno	3.5	411.436
Poe	hm3dq	wake	cno	4	404.798
Poe	hm3dq	wake	cno	4.5	418.138
Poe	hm3dq	wake	cno	5	465.579
Poe	hm3dq	wake	cno	5.5	532.503
Poe	hm3dq	wake	cno	6	585.089
Poe	hm3dq	wake	cno	6.5	575.124
Poe	hm3dq	wake	cno	7	533.37
Poe	hm3dq	wake	cno	7.5	468.329
Poe	hm3dq	wake	cno	8	400.875
Poe	hm3dq	wake	cno	8.5	334.758
Poe	hm3dq	wake	cno	9	266.302
Poe	hm3dq	wake	cno	9.5	214.193
Poe	hm3dq	wake	cno	10	180.521
Poe	hm3dq	wake	cno	10.5	156.117
Poe	hm3dq	wake	cno	11	135.498
Poe	hm3dq	wake	cno	11.5	118.409
Poe	hm3dq	wake	cno	12	109.261
Poe	hm3dq	wake	cno	12.5	101.59
Poe	hm3dq	wake	cno	13	92.9928
Poe	hm3dq	wake	cno	13.5	84.7169
Poe	hm3dq	wake	cno	14	79.6085
Poe	hm3dq	wake	cno	14.5	74.1942
Poe	hm3dq	wake	cno	15	70.01
Poe	hm3dq	wake	cno	15.5	65.3858
Poe	hm3dq	wake	cno	16	61.5217
Poe	hm3dq	wake	cno	16.5	58.4643
Poe	hm3dq	wake	cno	17	55.1691
Poe	hm3dq	wake	cno	17.5	52.9871
Poe	hm3dq	wake	cno	18	50.3124
Poe	hm3dq	wake	cno	18.5	46.7857
Poe	hm3dq	wake	cno	19	44.5655
Poe	hm3dq	wake	cno	19.5	43.149
Poe	hm3dq	wake	cno	20	41.5496
Dahl	hm3dq	wake	cno	0	24.4167
Dahl	hm3dq	wake	cno	0.5	117.786
Dahl	hm3dq	wake	cno	1	194.773
Dahl	hm3dq	wake	cno	1.5	238.836
Dahl	hm3dq	wake	cno	2	259.584
Dahl	hm3dq	wake	cno	2.5	279.991
Dahl	hm3dq	wake	cno	3	300.739
Dahl	hm3dq	wake	cno	3.5	299.257
Dahl	hm3dq	wake	cno	4	285.966
Dahl	hm3dq	wake	cno	4.5	286.612
Dahl	hm3dq	wake	cno	5	318.365
Dahl	hm3dq	wake	cno	5.5	380.132
Dahl	hm3dq	wake	cno	6	436.534
Dahl	hm3dq	wake	cno	6.5	470.703
Dahl	hm3dq	wake	cno	7	477.525
Dahl	hm3dq	wake	cno	7.5	484.586
Dahl	hm3dq	wake	cno	8	497.586
Dahl	hm3dq	wake	cno	8.5	482.851
Dahl	hm3dq	wake	cno	9	407.928
Dahl	hm3dq	wake	cno	9.5	299.583
Dahl	hm3dq	wake	cno	10	212.571
Dahl	hm3dq	wake	cno	10.5	160.984
Dahl	hm3dq	wake	cno	11	129.995
Dahl	hm3dq	wake	cno	11.5	110.407
Dahl	hm3dq	wake	cno	12	97.5717
Dahl	hm3dq	wake	cno	12.5	88.6694
Dahl	hm3dq	wake	cno	13	80.669
Dahl	hm3dq	wake	cno	13.5	73.2272
Dahl	hm3dq	wake	cno	14	67.3757
Dahl	hm3dq	wake	cno	14.5	62.648
Dahl	hm3dq	wake	cno	15	58.5796
Dahl	hm3dq	wake	cno	15.5	55.4092
Dahl	hm3dq	wake	cno	16	52.2069
Dahl	hm3dq	wake	cno	16.5	50.0818
Dahl	hm3dq	wake	cno	17	48.6576
Dahl	hm3dq	wake	cno	17.5	45.6046
Dahl	hm3dq	wake	cno	18	43.287
Dahl	hm3dq	wake	cno	18.5	41.9801
Dahl	hm3dq	wake	cno	19	40.6055
Dahl	hm3dq	wake	cno	19.5	37.7277
Dahl	hm3dq	wake	cno	20	36.295
Dante	hm3dq	wake	cno	0	19.7062
Dante	hm3dq	wake	cno	0.5	93.8034
Dante	hm3dq	wake	cno	1	167.322
Dante	hm3dq	wake	cno	1.5	226.25
Dante	hm3dq	wake	cno	2	270.164
Dante	hm3dq	wake	cno	2.5	311.683
Dante	hm3dq	wake	cno	3	340.183
Dante	hm3dq	wake	cno	3.5	336.16
Dante	hm3dq	wake	cno	4	333.658
Dante	hm3dq	wake	cno	4.5	337.785
Dante	hm3dq	wake	cno	5	381.142
Dante	hm3dq	wake	cno	5.5	436.591
Dante	hm3dq	wake	cno	6	442.703
Dante	hm3dq	wake	cno	6.5	407.893
Dante	hm3dq	wake	cno	7	363.54
Dante	hm3dq	wake	cno	7.5	314.234
Dante	hm3dq	wake	cno	8	252.55
Dante	hm3dq	wake	cno	8.5	195.252
Dante	hm3dq	wake	cno	9	157.49
Dante	hm3dq	wake	cno	9.5	137.867
Dante	hm3dq	wake	cno	10	122.265
Dante	hm3dq	wake	cno	10.5	109.916
Dante	hm3dq	wake	cno	11	99.6496
Dante	hm3dq	wake	cno	11.5	88.9439
Dante	hm3dq	wake	cno	12	80.3499
Dante	hm3dq	wake	cno	12.5	74.2127
Dante	hm3dq	wake	cno	13	68.3339
Dante	hm3dq	wake	cno	13.5	64.4709
Dante	hm3dq	wake	cno	14	60.5646
Dante	hm3dq	wake	cno	14.5	57.2333
Dante	hm3dq	wake	cno	15	54.1027
Dante	hm3dq	wake	cno	15.5	50.2981
Dante	hm3dq	wake	cno	16	47.6527
Dante	hm3dq	wake	cno	16.5	44.6285
Dante	hm3dq	wake	cno	17	41.8321
Dante	hm3dq	wake	cno	17.5	40.6557
Dante	hm3dq	wake	cno	18	38.9443
Dante	hm3dq	wake	cno	18.5	37.0615
Dante	hm3dq	wake	cno	19	35.0898
Dante	hm3dq	wake	cno	19.5	33.5645
Dante	hm3dq	wake	cno	20	32.4575
Virgil	hm3dq	wake	cno	0	51.79
Virgil	hm3dq	wake	cno	0.5	260.531
Virgil	hm3dq	wake	cno	1	362.08
Virgil	hm3dq	wake	cno	1.5	416.008
Virgil	hm3dq	wake	cno	2	485.295
Virgil	hm3dq	wake	cno	2.5	543.151
Virgil	hm3dq	wake	cno	3	575.654
Virgil	hm3dq	wake	cno	3.5	567.296
Virgil	hm3dq	wake	cno	4	508.421
Virgil	hm3dq	wake	cno	4.5	488.644
Virgil	hm3dq	wake	cno	5	522.175
Virgil	hm3dq	wake	cno	5.5	570.757
Virgil	hm3dq	wake	cno	6	581.015
Virgil	hm3dq	wake	cno	6.5	542.882
Virgil	hm3dq	wake	cno	7	494.287
Virgil	hm3dq	wake	cno	7.5	435.021
Virgil	hm3dq	wake	cno	8	350.832
Virgil	hm3dq	wake	cno	8.5	270.885
Virgil	hm3dq	wake	cno	9	215.024
Virgil	hm3dq	wake	cno	9.5	182.511
Virgil	hm3dq	wake	cno	10	160.855
Virgil	hm3dq	wake	cno	10.5	139.401
Virgil	hm3dq	wake	cno	11	123.509
Virgil	hm3dq	wake	cno	11.5	113.118
Virgil	hm3dq	wake	cno	12	104.036
Virgil	hm3dq	wake	cno	12.5	94.7683
Virgil	hm3dq	wake	cno	13	86.8377
Virgil	hm3dq	wake	cno	13.5	81.9672
Virgil	hm3dq	wake	cno	14	77.7065
Virgil	hm3dq	wake	cno	14.5	71.2831
Virgil	hm3dq	wake	cno	15	66.146
Virgil	hm3dq	wake	cno	15.5	62.9635
Virgil	hm3dq	wake	cno	16	59.6199
Virgil	hm3dq	wake	cno	16.5	56.9737
Virgil	hm3dq	wake	cno	17	54.7536
Virgil	hm3dq	wake	cno	17.5	52.0111
Virgil	hm3dq	wake	cno	18	49.8466
Virgil	hm3dq	wake	cno	18.5	48.1381
Virgil	hm3dq	wake	cno	19	45.6298
Virgil	hm3dq	wake	cno	19.5	45.3682
Virgil	hm3dq	wake	cno	20	44.0014
Gaiman	hm3dq	wake	cno	0	24.3511
Gaiman	hm3dq	wake	cno	0.5	118.011
Gaiman	hm3dq	wake	cno	1	211.388
Gaiman	hm3dq	wake	cno	1.5	265.513
Gaiman	hm3dq	wake	cno	2	279.04
Gaiman	hm3dq	wake	cno	2.5	275.449
Gaiman	hm3dq	wake	cno	3	269.45
Gaiman	hm3dq	wake	cno	3.5	266.694
Gaiman	hm3dq	wake	cno	4	274.612
Gaiman	hm3dq	wake	cno	4.5	288.024
Gaiman	hm3dq	wake	cno	5	322.653
Gaiman	hm3dq	wake	cno	5.5	391.473
Gaiman	hm3dq	wake	cno	6	477.116
Gaiman	hm3dq	wake	cno	6.5	544.77
Gaiman	hm3dq	wake	cno	7	591.422
Gaiman	hm3dq	wake	cno	7.5	608.194
Gaiman	hm3dq	wake	cno	8	594.5
Gaiman	hm3dq	wake	cno	8.5	510.446
Gaiman	hm3dq	wake	cno	9	383.889
Gaiman	hm3dq	wake	cno	9.5	281.216
Gaiman	hm3dq	wake	cno	10	210.877
Gaiman	hm3dq	wake	cno	10.5	168.862
Gaiman	hm3dq	wake	cno	11	140.064
Gaiman	hm3dq	wake	cno	11.5	118.746
Gaiman	hm3dq	wake	cno	12	103.501
Gaiman	hm3dq	wake	cno	12.5	94.0849
Gaiman	hm3dq	wake	cno	13	85.9352
Gaiman	hm3dq	wake	cno	13.5	80.442
Gaiman	hm3dq	wake	cno	14	74.2051
Gaiman	hm3dq	wake	cno	14.5	70.4374
Gaiman	hm3dq	wake	cno	15	67.802
Gaiman	hm3dq	wake	cno	15.5	63.6386
Gaiman	hm3dq	wake	cno	16	60.6212
Gaiman	hm3dq	wake	cno	16.5	58.2915
Gaiman	hm3dq	wake	cno	17	55.3208
Gaiman	hm3dq	wake	cno	17.5	53.0401
Gaiman	hm3dq	wake	cno	18	50.4184
Gaiman	hm3dq	wake	cno	18.5	47.6841
Gaiman	hm3dq	wake	cno	19	45.9453
Gaiman	hm3dq	wake	cno	19.5	44.3496
Gaiman	hm3dq	wake	cno	20	41.9846
Snicket	hm3dq	wake	cno	0	37.8023
Snicket	hm3dq	wake	cno	0.5	187.483
Snicket	hm3dq	wake	cno	1	330.531
Snicket	hm3dq	wake	cno	1.5	417.426
Snicket	hm3dq	wake	cno	2	464.41
Snicket	hm3dq	wake	cno	2.5	462.207
Snicket	hm3dq	wake	cno	3	463.323
Snicket	hm3dq	wake	cno	3.5	463.079
Snicket	hm3dq	wake	cno	4	450.027
Snicket	hm3dq	wake	cno	4.5	456.801
Snicket	hm3dq	wake	cno	5	524.2
Snicket	hm3dq	wake	cno	5.5	591.334
Snicket	hm3dq	wake	cno	6	598.363
Snicket	hm3dq	wake	cno	6.5	557.573
Snicket	hm3dq	wake	cno	7	495.268
Snicket	hm3dq	wake	cno	7.5	421.09
Snicket	hm3dq	wake	cno	8	327.769
Snicket	hm3dq	wake	cno	8.5	257.54
Snicket	hm3dq	wake	cno	9	213.937
Snicket	hm3dq	wake	cno	9.5	179.108
Snicket	hm3dq	wake	cno	10	153.566
Snicket	hm3dq	wake	cno	10.5	137.244
Snicket	hm3dq	wake	cno	11	127.631
Snicket	hm3dq	wake	cno	11.5	117.221
Snicket	hm3dq	wake	cno	12	107.366
Snicket	hm3dq	wake	cno	12.5	97.3331
Snicket	hm3dq	wake	cno	13	91.2423
Snicket	hm3dq	wake	cno	13.5	84.0729
Snicket	hm3dq	wake	cno	14	78.4663
Snicket	hm3dq	wake	cno	14.5	74.7891
Snicket	hm3dq	wake	cno	15	69.5123
Snicket	hm3dq	wake	cno	15.5	64.8737
Snicket	hm3dq	wake	cno	16	61.2918
Snicket	hm3dq	wake	cno	16.5	57.9121
Snicket	hm3dq	wake	cno	17	54.9509
Snicket	hm3dq	wake	cno	17.5	51.7911
Snicket	hm3dq	wake	cno	18	49.2976
Snicket	hm3dq	wake	cno	18.5	47.2809
Snicket	hm3dq	wake	cno	19	46.2566
Snicket	hm3dq	wake	cno	19.5	44.1726
Snicket	hm3dq	wake	cno	20	41.7709
Stoker	hm3dq	NREM	saline	0	45.3781
Stoker	hm3dq	NREM	saline	0.5	202.472
Stoker	hm3dq	NREM	saline	1	419.839
Stoker	hm3dq	NREM	saline	1.5	692.394
Stoker	hm3dq	NREM	saline	2	938.332
Stoker	hm3dq	NREM	saline	2.5	1131.05
Stoker	hm3dq	NREM	saline	3	1208.61
Stoker	hm3dq	NREM	saline	3.5	1120.36
Stoker	hm3dq	NREM	saline	4	912.827
Stoker	hm3dq	NREM	saline	4.5	696.08
Stoker	hm3dq	NREM	saline	5	630.051
Stoker	hm3dq	NREM	saline	5.5	632.455
Stoker	hm3dq	NREM	saline	6	660.961
Stoker	hm3dq	NREM	saline	6.5	695.307
Stoker	hm3dq	NREM	saline	7	719.531
Stoker	hm3dq	NREM	saline	7.5	715.474
Stoker	hm3dq	NREM	saline	8	680.98
Stoker	hm3dq	NREM	saline	8.5	632.552
Stoker	hm3dq	NREM	saline	9	587.881
Stoker	hm3dq	NREM	saline	9.5	523.945
Stoker	hm3dq	NREM	saline	10	465.496
Stoker	hm3dq	NREM	saline	10.5	417.151
Stoker	hm3dq	NREM	saline	11	365.035
Stoker	hm3dq	NREM	saline	11.5	319.193
Stoker	hm3dq	NREM	saline	12	283.742
Stoker	hm3dq	NREM	saline	12.5	256.808
Stoker	hm3dq	NREM	saline	13	229.823
Stoker	hm3dq	NREM	saline	13.5	202.595
Stoker	hm3dq	NREM	saline	14	184.236
Stoker	hm3dq	NREM	saline	14.5	165.907
Stoker	hm3dq	NREM	saline	15	151.056
Stoker	hm3dq	NREM	saline	15.5	137.859
Stoker	hm3dq	NREM	saline	16	123.982
Stoker	hm3dq	NREM	saline	16.5	110.941
Stoker	hm3dq	NREM	saline	17	101.956
Stoker	hm3dq	NREM	saline	17.5	93.9252
Stoker	hm3dq	NREM	saline	18	87.2623
Stoker	hm3dq	NREM	saline	18.5	80.815
Stoker	hm3dq	NREM	saline	19	75.4101
Stoker	hm3dq	NREM	saline	19.5	70.5234
Stoker	hm3dq	NREM	saline	20	66.4718
Salinger	hm3dq	NREM	saline	0	50.2358
Salinger	hm3dq	NREM	saline	0.5	221.641
Salinger	hm3dq	NREM	saline	1	548.303
Salinger	hm3dq	NREM	saline	1.5	901.839
Salinger	hm3dq	NREM	saline	2	1182.78
Salinger	hm3dq	NREM	saline	2.5	1434.46
Salinger	hm3dq	NREM	saline	3	1629.13
Salinger	hm3dq	NREM	saline	3.5	1667.21
Salinger	hm3dq	NREM	saline	4	1409.03
Salinger	hm3dq	NREM	saline	4.5	1142.43
Salinger	hm3dq	NREM	saline	5	1043.92
Salinger	hm3dq	NREM	saline	5.5	1021.63
Salinger	hm3dq	NREM	saline	6	1032.33
Salinger	hm3dq	NREM	saline	6.5	1031.34
Salinger	hm3dq	NREM	saline	7	1007.17
Salinger	hm3dq	NREM	saline	7.5	925.758
Salinger	hm3dq	NREM	saline	8	829.409
Salinger	hm3dq	NREM	saline	8.5	757.483
Salinger	hm3dq	NREM	saline	9	670.832
Salinger	hm3dq	NREM	saline	9.5	596.081
Salinger	hm3dq	NREM	saline	10	535.625
Salinger	hm3dq	NREM	saline	10.5	469.671
Salinger	hm3dq	NREM	saline	11	410.618
Salinger	hm3dq	NREM	saline	11.5	367.637
Salinger	hm3dq	NREM	saline	12	324.451
Salinger	hm3dq	NREM	saline	12.5	283.22
Salinger	hm3dq	NREM	saline	13	248.973
Salinger	hm3dq	NREM	saline	13.5	225.232
Salinger	hm3dq	NREM	saline	14	200.297
Salinger	hm3dq	NREM	saline	14.5	178.158
Salinger	hm3dq	NREM	saline	15	160.029
Salinger	hm3dq	NREM	saline	15.5	146.872
Salinger	hm3dq	NREM	saline	16	130.787
Salinger	hm3dq	NREM	saline	16.5	117.397
Salinger	hm3dq	NREM	saline	17	106.836
Salinger	hm3dq	NREM	saline	17.5	97.1601
Salinger	hm3dq	NREM	saline	18	89.4444
Salinger	hm3dq	NREM	saline	18.5	83.0586
Salinger	hm3dq	NREM	saline	19	77.2728
Salinger	hm3dq	NREM	saline	19.5	71.9453
Salinger	hm3dq	NREM	saline	20	67.5397
Cervantes	hm3dq	NREM	saline	0	39.427
Cervantes	hm3dq	NREM	saline	0.5	175.364
Cervantes	hm3dq	NREM	saline	1	403.051
Cervantes	hm3dq	NREM	saline	1.5	661.428
Cervantes	hm3dq	NREM	saline	2	862.901
Cervantes	hm3dq	NREM	saline	2.5	986.729
Cervantes	hm3dq	NREM	saline	3	1108.07
Cervantes	hm3dq	NREM	saline	3.5	1077.53
Cervantes	hm3dq	NREM	saline	4	776.484
Cervantes	hm3dq	NREM	saline	4.5	634.783
Cervantes	hm3dq	NREM	saline	5	611.568
Cervantes	hm3dq	NREM	saline	5.5	626.53
Cervantes	hm3dq	NREM	saline	6	668.696
Cervantes	hm3dq	NREM	saline	6.5	731.558
Cervantes	hm3dq	NREM	saline	7	747.057
Cervantes	hm3dq	NREM	saline	7.5	718.737
Cervantes	hm3dq	NREM	saline	8	670.091
Cervantes	hm3dq	NREM	saline	8.5	598.836
Cervantes	hm3dq	NREM	saline	9	546.146
Cervantes	hm3dq	NREM	saline	9.5	496.78
Cervantes	hm3dq	NREM	saline	10	442.035
Cervantes	hm3dq	NREM	saline	10.5	397.252
Cervantes	hm3dq	NREM	saline	11	353.507
Cervantes	hm3dq	NREM	saline	11.5	309.852
Cervantes	hm3dq	NREM	saline	12	277.973
Cervantes	hm3dq	NREM	saline	12.5	249.47
Cervantes	hm3dq	NREM	saline	13	226.858
Cervantes	hm3dq	NREM	saline	13.5	204.286
Cervantes	hm3dq	NREM	saline	14	184.496
Cervantes	hm3dq	NREM	saline	14.5	167.69
Cervantes	hm3dq	NREM	saline	15	154.761
Cervantes	hm3dq	NREM	saline	15.5	139.465
Cervantes	hm3dq	NREM	saline	16	124.25
Cervantes	hm3dq	NREM	saline	16.5	113.558
Cervantes	hm3dq	NREM	saline	17	104.877
Cervantes	hm3dq	NREM	saline	17.5	95.6257
Cervantes	hm3dq	NREM	saline	18	87.6465
Cervantes	hm3dq	NREM	saline	18.5	81.8209
Cervantes	hm3dq	NREM	saline	19	75.2347
Cervantes	hm3dq	NREM	saline	19.5	70.6138
Cervantes	hm3dq	NREM	saline	20	66.1038
Twain	hm3dq	NREM	saline	0	61.485
Twain	hm3dq	NREM	saline	0.5	276.221
Twain	hm3dq	NREM	saline	1	709.934
Twain	hm3dq	NREM	saline	1.5	1202.64
Twain	hm3dq	NREM	saline	2	1535.26
Twain	hm3dq	NREM	saline	2.5	1670.07
Twain	hm3dq	NREM	saline	3	1755.91
Twain	hm3dq	NREM	saline	3.5	1701.45
Twain	hm3dq	NREM	saline	4	1248.91
Twain	hm3dq	NREM	saline	4.5	973.126
Twain	hm3dq	NREM	saline	5	917.552
Twain	hm3dq	NREM	saline	5.5	926.907
Twain	hm3dq	NREM	saline	6	968.335
Twain	hm3dq	NREM	saline	6.5	1022.59
Twain	hm3dq	NREM	saline	7	1054.34
Twain	hm3dq	NREM	saline	7.5	1014.77
Twain	hm3dq	NREM	saline	8	933.4
Twain	hm3dq	NREM	saline	8.5	853.946
Twain	hm3dq	NREM	saline	9	769.048
Twain	hm3dq	NREM	saline	9.5	684.549
Twain	hm3dq	NREM	saline	10	606.688
Twain	hm3dq	NREM	saline	10.5	533.219
Twain	hm3dq	NREM	saline	11	471.632
Twain	hm3dq	NREM	saline	11.5	425.177
Twain	hm3dq	NREM	saline	12	373.61
Twain	hm3dq	NREM	saline	12.5	332.222
Twain	hm3dq	NREM	saline	13	296.784
Twain	hm3dq	NREM	saline	13.5	258.95
Twain	hm3dq	NREM	saline	14	229.298
Twain	hm3dq	NREM	saline	14.5	209.526
Twain	hm3dq	NREM	saline	15	187.448
Twain	hm3dq	NREM	saline	15.5	165.808
Twain	hm3dq	NREM	saline	16	149.904
Twain	hm3dq	NREM	saline	16.5	136.961
Twain	hm3dq	NREM	saline	17	123.17
Twain	hm3dq	NREM	saline	17.5	112.278
Twain	hm3dq	NREM	saline	18	103.888
Twain	hm3dq	NREM	saline	18.5	96.9086
Twain	hm3dq	NREM	saline	19	90.3359
Twain	hm3dq	NREM	saline	19.5	83.6672
Twain	hm3dq	NREM	saline	20	79.0421
King	hm3dq	NREM	saline	0	40.6824
King	hm3dq	NREM	saline	0.5	173.535
King	hm3dq	NREM	saline	1	393.363
King	hm3dq	NREM	saline	1.5	689.738
King	hm3dq	NREM	saline	2	1024.46
King	hm3dq	NREM	saline	2.5	1271.49
King	hm3dq	NREM	saline	3	1302.87
King	hm3dq	NREM	saline	3.5	1154.52
King	hm3dq	NREM	saline	4	945.118
King	hm3dq	NREM	saline	4.5	818.023
King	hm3dq	NREM	saline	5	758.774
King	hm3dq	NREM	saline	5.5	750.463
King	hm3dq	NREM	saline	6	763.672
King	hm3dq	NREM	saline	6.5	773.703
King	hm3dq	NREM	saline	7	774.4
King	hm3dq	NREM	saline	7.5	776.206
King	hm3dq	NREM	saline	8	746.603
King	hm3dq	NREM	saline	8.5	708.373
King	hm3dq	NREM	saline	9	652.717
King	hm3dq	NREM	saline	9.5	583.341
King	hm3dq	NREM	saline	10	527.397
King	hm3dq	NREM	saline	10.5	467.58
King	hm3dq	NREM	saline	11	413.178
King	hm3dq	NREM	saline	11.5	367.662
King	hm3dq	NREM	saline	12	327.8
King	hm3dq	NREM	saline	12.5	292.7
King	hm3dq	NREM	saline	13	260.682
King	hm3dq	NREM	saline	13.5	234.285
King	hm3dq	NREM	saline	14	210.598
King	hm3dq	NREM	saline	14.5	187.921
King	hm3dq	NREM	saline	15	171.012
[truncated: 4,561 more rows]

## Sheet: Supplementary_Figure_6h_bottom
mouse	band	virus	state	dif. pwr
Cervantes	0.5 - 4 Hz	hm3dq	IS	-94.188
Cervantes	0.5 - 4 Hz	hm3dq	NREM	-304.554
Cervantes	0.5 - 4 Hz	hm3dq	REM	-84.1828
Cervantes	0.5 - 4 Hz	hm3dq	wake	-77.0324
Dahl	0.5 - 4 Hz	hm3dq	IS	341.124
Dahl	0.5 - 4 Hz	hm3dq	NREM	574.407
Dahl	0.5 - 4 Hz	hm3dq	REM	146.018
Dahl	0.5 - 4 Hz	hm3dq	wake	-1119.1
Dante	0.5 - 4 Hz	hm3dq	IS	-168.719
Dante	0.5 - 4 Hz	hm3dq	NREM	-60.221
Dante	0.5 - 4 Hz	hm3dq	REM	-12.0379
Dante	0.5 - 4 Hz	hm3dq	wake	193.061
Gaiman	0.5 - 4 Hz	hm3dq	IS	-290.211
Gaiman	0.5 - 4 Hz	hm3dq	NREM	340.312
Gaiman	0.5 - 4 Hz	hm3dq	REM	-16.6022
Gaiman	0.5 - 4 Hz	hm3dq	wake	-41.512
King	0.5 - 4 Hz	hm3dq	IS	-16.8269
King	0.5 - 4 Hz	hm3dq	NREM	-88.1258
King	0.5 - 4 Hz	hm3dq	REM	597.297
King	0.5 - 4 Hz	hm3dq	wake	107.904
Poe	0.5 - 4 Hz	hm3dq	IS	-238.33
Poe	0.5 - 4 Hz	hm3dq	NREM	-346.216
Poe	0.5 - 4 Hz	hm3dq	REM	9.96061
Poe	0.5 - 4 Hz	hm3dq	wake	255.991
Salinger	0.5 - 4 Hz	hm3dq	IS	-412.008
Salinger	0.5 - 4 Hz	hm3dq	NREM	-761.946
Salinger	0.5 - 4 Hz	hm3dq	REM	-82.5798
Salinger	0.5 - 4 Hz	hm3dq	wake	-174.857
Snicket	0.5 - 4 Hz	hm3dq	IS	-1012.93
Snicket	0.5 - 4 Hz	hm3dq	NREM	-1446.15
Snicket	0.5 - 4 Hz	hm3dq	REM	-855.336
Snicket	0.5 - 4 Hz	hm3dq	wake	-1174.46
Stoker	0.5 - 4 Hz	hm3dq	IS	72.1533
Stoker	0.5 - 4 Hz	hm3dq	NREM	44.662
Stoker	0.5 - 4 Hz	hm3dq	REM	5.99405
Stoker	0.5 - 4 Hz	hm3dq	wake	207.28
Twain	0.5 - 4 Hz	hm3dq	IS	604.185
Twain	0.5 - 4 Hz	hm3dq	NREM	318.002
Twain	0.5 - 4 Hz	hm3dq	REM	91.1819
Twain	0.5 - 4 Hz	hm3dq	wake	74.9384
Virgil	0.5 - 4 Hz	hm3dq	IS	-65.9417
Virgil	0.5 - 4 Hz	hm3dq	NREM	-91.8694
Virgil	0.5 - 4 Hz	hm3dq	REM	28.8533
Virgil	0.5 - 4 Hz	hm3dq	wake	242.675
Candyland	0.5 - 4 Hz	mCherry	IS	376.875
Candyland	0.5 - 4 Hz	mCherry	NREM	1034.29
Candyland	0.5 - 4 Hz	mCherry	REM	163.595
Candyland	0.5 - 4 Hz	mCherry	wake	271.637
Catan	0.5 - 4 Hz	mCherry	IS	467.221
Catan	0.5 - 4 Hz	mCherry	NREM	398.705
Catan	0.5 - 4 Hz	mCherry	REM	-22.5102
Catan	0.5 - 4 Hz	mCherry	wake	-217.659
Checkers	0.5 - 4 Hz	mCherry	IS	-43.7571
Checkers	0.5 - 4 Hz	mCherry	NREM	153.44
Checkers	0.5 - 4 Hz	mCherry	REM	41.3455
Checkers	0.5 - 4 Hz	mCherry	wake	-35.7291
Chess	0.5 - 4 Hz	mCherry	IS	37.1954
Chess	0.5 - 4 Hz	mCherry	NREM	199.364
Chess	0.5 - 4 Hz	mCherry	REM	35.6924
Chess	0.5 - 4 Hz	mCherry	wake	369.613
Codenames	0.5 - 4 Hz	mCherry	IS	-365.608
Codenames	0.5 - 4 Hz	mCherry	NREM	-570.106
Codenames	0.5 - 4 Hz	mCherry	REM	-166.35
Codenames	0.5 - 4 Hz	mCherry	wake	-452.817
Go	0.5 - 4 Hz	mCherry	IS	-1.5212
Go	0.5 - 4 Hz	mCherry	NREM	-596.785
Go	0.5 - 4 Hz	mCherry	REM	-79.9693
Go	0.5 - 4 Hz	mCherry	wake	-123.271
Monopoly	0.5 - 4 Hz	mCherry	IS	-25.38
Monopoly	0.5 - 4 Hz	mCherry	NREM	409.484
Monopoly	0.5 - 4 Hz	mCherry	REM	-70.9832
Monopoly	0.5 - 4 Hz	mCherry	wake	199.116
Risk	0.5 - 4 Hz	mCherry	IS	-373.638
Risk	0.5 - 4 Hz	mCherry	NREM	-267.32
Risk	0.5 - 4 Hz	mCherry	REM	-311.381
Risk	0.5 - 4 Hz	mCherry	wake	-443.927
Scrabble	0.5 - 4 Hz	mCherry	IS	186.077
Scrabble	0.5 - 4 Hz	mCherry	NREM	166.943
Scrabble	0.5 - 4 Hz	mCherry	REM	68.1632
Scrabble	0.5 - 4 Hz	mCherry	wake	368.447
Cervantes	6 - 10 Hz	hm3dq	IS	-581.852
Cervantes	6 - 10 Hz	hm3dq	NREM	-223.512
Cervantes	6 - 10 Hz	hm3dq	REM	-409.273
Cervantes	6 - 10 Hz	hm3dq	wake	-39.5959
Dahl	6 - 10 Hz	hm3dq	IS	113.248
Dahl	6 - 10 Hz	hm3dq	NREM	17.3889
Dahl	6 - 10 Hz	hm3dq	REM	-175.295
Dahl	6 - 10 Hz	hm3dq	wake	184.282
Dante	6 - 10 Hz	hm3dq	IS	-611.508
Dante	6 - 10 Hz	hm3dq	NREM	34.4837
Dante	6 - 10 Hz	hm3dq	REM	-60.8384
Dante	6 - 10 Hz	hm3dq	wake	46.0021
Gaiman	6 - 10 Hz	hm3dq	IS	-855.698
Gaiman	6 - 10 Hz	hm3dq	NREM	372.283
Gaiman	6 - 10 Hz	hm3dq	REM	-417.963
Gaiman	6 - 10 Hz	hm3dq	wake	-16.2728
King	6 - 10 Hz	hm3dq	IS	-502.963
King	6 - 10 Hz	hm3dq	NREM	-128.71
King	6 - 10 Hz	hm3dq	REM	-486.469
King	6 - 10 Hz	hm3dq	wake	-199.62
Poe	6 - 10 Hz	hm3dq	IS	-789.081
Poe	6 - 10 Hz	hm3dq	NREM	-124.304
Poe	6 - 10 Hz	hm3dq	REM	-351.493
Poe	6 - 10 Hz	hm3dq	wake	-147.562
Salinger	6 - 10 Hz	hm3dq	IS	1097.73
Salinger	6 - 10 Hz	hm3dq	NREM	2071.44
Salinger	6 - 10 Hz	hm3dq	REM	509.903
Salinger	6 - 10 Hz	hm3dq	wake	955.136
Snicket	6 - 10 Hz	hm3dq	IS	-1048.97
Snicket	6 - 10 Hz	hm3dq	NREM	286.086
Snicket	6 - 10 Hz	hm3dq	REM	-462.086
Snicket	6 - 10 Hz	hm3dq	wake	-108.945
Stoker	6 - 10 Hz	hm3dq	IS	-319.48
Stoker	6 - 10 Hz	hm3dq	NREM	-15.613
Stoker	6 - 10 Hz	hm3dq	REM	-72.0125
Stoker	6 - 10 Hz	hm3dq	wake	34.9025
Twain	6 - 10 Hz	hm3dq	IS	-122.148
Twain	6 - 10 Hz	hm3dq	NREM	52.2773
Twain	6 - 10 Hz	hm3dq	REM	-27.6765
Twain	6 - 10 Hz	hm3dq	wake	94.1537
Virgil	6 - 10 Hz	hm3dq	IS	-762.441
Virgil	6 - 10 Hz	hm3dq	NREM	90.5179
Virgil	6 - 10 Hz	hm3dq	REM	-242.521
Virgil	6 - 10 Hz	hm3dq	wake	227.484
Candyland	6 - 10 Hz	mCherry	IS	349.625
Candyland	6 - 10 Hz	mCherry	NREM	616.755
Candyland	6 - 10 Hz	mCherry	REM	998.146
Candyland	6 - 10 Hz	mCherry	wake	473.344
Catan	6 - 10 Hz	mCherry	IS	22.6118
Catan	6 - 10 Hz	mCherry	NREM	-61.0577
Catan	6 - 10 Hz	mCherry	REM	-49.0626
Catan	6 - 10 Hz	mCherry	wake	138.591
Checkers	6 - 10 Hz	mCherry	IS	-268.98
Checkers	6 - 10 Hz	mCherry	NREM	-24.2221
Checkers	6 - 10 Hz	mCherry	REM	-141.345
Checkers	6 - 10 Hz	mCherry	wake	87.7363
Chess	6 - 10 Hz	mCherry	IS	-196.82
Chess	6 - 10 Hz	mCherry	NREM	159.832
Chess	6 - 10 Hz	mCherry	REM	-26.7709
Chess	6 - 10 Hz	mCherry	wake	76.6237
Codenames	6 - 10 Hz	mCherry	IS	-1200.54
Codenames	6 - 10 Hz	mCherry	NREM	-210.866
Codenames	6 - 10 Hz	mCherry	REM	-1419.73
Codenames	6 - 10 Hz	mCherry	wake	-406.6
Go	6 - 10 Hz	mCherry	IS	71.8233
Go	6 - 10 Hz	mCherry	NREM	-175.674
Go	6 - 10 Hz	mCherry	REM	-172.688
Go	6 - 10 Hz	mCherry	wake	-280.499
Monopoly	6 - 10 Hz	mCherry	IS	-343.215
Monopoly	6 - 10 Hz	mCherry	NREM	-92.1944
Monopoly	6 - 10 Hz	mCherry	REM	407.031
Monopoly	6 - 10 Hz	mCherry	wake	-18.0107
Risk	6 - 10 Hz	mCherry	IS	-1087.39
Risk	6 - 10 Hz	mCherry	NREM	-310.021
Risk	6 - 10 Hz	mCherry	REM	-840.509
Risk	6 - 10 Hz	mCherry	wake	-423.182
Scrabble	6 - 10 Hz	mCherry	IS	297.343
Scrabble	6 - 10 Hz	mCherry	NREM	-128.619
Scrabble	6 - 10 Hz	mCherry	REM	148.66
Scrabble	6 - 10 Hz	mCherry	wake	-24.3336
Cervantes	11 - 15 Hz	hm3dq	IS	-83.1639
Cervantes	11 - 15 Hz	hm3dq	NREM	-85.2976
Cervantes	11 - 15 Hz	hm3dq	REM	-45.2498
Cervantes	11 - 15 Hz	hm3dq	wake	-34.6809
Dahl	11 - 15 Hz	hm3dq	IS	72.4278
Dahl	11 - 15 Hz	hm3dq	NREM	22.063
Dahl	11 - 15 Hz	hm3dq	REM	16.0698
Dahl	11 - 15 Hz	hm3dq	wake	-27.8348
Dante	11 - 15 Hz	hm3dq	IS	-79.5051
Dante	11 - 15 Hz	hm3dq	NREM	-21.0241
Dante	11 - 15 Hz	hm3dq	REM	6.35276
Dante	11 - 15 Hz	hm3dq	wake	49.8517
Gaiman	11 - 15 Hz	hm3dq	IS	-267.324
Gaiman	11 - 15 Hz	hm3dq	NREM	165.092
Gaiman	11 - 15 Hz	hm3dq	REM	34.5687
Gaiman	11 - 15 Hz	hm3dq	wake	-13.2532
King	11 - 15 Hz	hm3dq	IS	22.0389
King	11 - 15 Hz	hm3dq	NREM	-59.4212
King	11 - 15 Hz	hm3dq	REM	-20.8045
King	11 - 15 Hz	hm3dq	wake	-34.9945
Poe	11 - 15 Hz	hm3dq	IS	-203.161
Poe	11 - 15 Hz	hm3dq	NREM	-46.7147
Poe	11 - 15 Hz	hm3dq	REM	24.067
Poe	11 - 15 Hz	hm3dq	wake	29.8406
Salinger	11 - 15 Hz	hm3dq	IS	89.5751
Salinger	11 - 15 Hz	hm3dq	NREM	638.497
Salinger	11 - 15 Hz	hm3dq	REM	53.2212
Salinger	11 - 15 Hz	hm3dq	wake	118.12
Snicket	11 - 15 Hz	hm3dq	IS	-99.3302
Snicket	11 - 15 Hz	hm3dq	NREM	134.398
Snicket	11 - 15 Hz	hm3dq	REM	26.7595
Snicket	11 - 15 Hz	hm3dq	wake	27.2906
Stoker	11 - 15 Hz	hm3dq	IS	8.8622
Stoker	11 - 15 Hz	hm3dq	NREM	-14.8054
Stoker	11 - 15 Hz	hm3dq	REM	-10.2818
Stoker	11 - 15 Hz	hm3dq	wake	19.1936
Twain	11 - 15 Hz	hm3dq	IS	62.4444
Twain	11 - 15 Hz	hm3dq	NREM	19.0595
Twain	11 - 15 Hz	hm3dq	REM	11.4194
Twain	11 - 15 Hz	hm3dq	wake	12.8318
Virgil	11 - 15 Hz	hm3dq	IS	-118.495
Virgil	11 - 15 Hz	hm3dq	NREM	18.4378
Virgil	11 - 15 Hz	hm3dq	REM	12.2269
Virgil	11 - 15 Hz	hm3dq	wake	52.5933
Candyland	11 - 15 Hz	mCherry	IS	-1.61242
Candyland	11 - 15 Hz	mCherry	NREM	220.914
Candyland	11 - 15 Hz	mCherry	REM	105.114
Candyland	11 - 15 Hz	mCherry	wake	81.9347
Catan	11 - 15 Hz	mCherry	IS	199.445
Catan	11 - 15 Hz	mCherry	NREM	81.4172
Catan	11 - 15 Hz	mCherry	REM	38.837
Catan	11 - 15 Hz	mCherry	wake	-9.83502
Checkers	11 - 15 Hz	mCherry	IS	-40.332
Checkers	11 - 15 Hz	mCherry	NREM	1.07363
Checkers	11 - 15 Hz	mCherry	REM	3.69845
Checkers	11 - 15 Hz	mCherry	wake	-3.03608
Chess	11 - 15 Hz	mCherry	IS	-97.9667
Chess	11 - 15 Hz	mCherry	NREM	89.8434
Chess	11 - 15 Hz	mCherry	REM	-12.4311
Chess	11 - 15 Hz	mCherry	wake	49.5847
Codenames	11 - 15 Hz	mCherry	IS	-288.761
Codenames	11 - 15 Hz	mCherry	NREM	-216.312
Codenames	11 - 15 Hz	mCherry	REM	-114.866
Codenames	11 - 15 Hz	mCherry	wake	-160.76
Go	11 - 15 Hz	mCherry	IS	91.9449
Go	11 - 15 Hz	mCherry	NREM	-23.501
Go	11 - 15 Hz	mCherry	REM	-26.2039
Go	11 - 15 Hz	mCherry	wake	-34.6345
Monopoly	11 - 15 Hz	mCherry	IS	-161.577
Monopoly	11 - 15 Hz	mCherry	NREM	-79.2581
Monopoly	11 - 15 Hz	mCherry	REM	-90.5543
Monopoly	11 - 15 Hz	mCherry	wake	19.3392
Risk	11 - 15 Hz	mCherry	IS	-182.407
Risk	11 - 15 Hz	mCherry	NREM	-113.114
Risk	11 - 15 Hz	mCherry	REM	-106.521
Risk	11 - 15 Hz	mCherry	wake	-147.106
Scrabble	11 - 15 Hz	mCherry	IS	46.1391
Scrabble	11 - 15 Hz	mCherry	NREM	-19.3068
Scrabble	11 - 15 Hz	mCherry	REM	31.1083
Scrabble	11 - 15 Hz	mCherry	wake	34.3243
Cervantes	15.5 - 20 Hz	hm3dq	IS	-20.4993
Cervantes	15.5 - 20 Hz	hm3dq	NREM	-22.9471
Cervantes	15.5 - 20 Hz	hm3dq	REM	-14.4692
Cervantes	15.5 - 20 Hz	hm3dq	wake	-11.4358
Dahl	15.5 - 20 Hz	hm3dq	IS	4.20337
Dahl	15.5 - 20 Hz	hm3dq	NREM	1.88402
Dahl	15.5 - 20 Hz	hm3dq	REM	-4.19039
Dahl	15.5 - 20 Hz	hm3dq	wake	-12.1565
Dante	15.5 - 20 Hz	hm3dq	IS	-25.0073
Dante	15.5 - 20 Hz	hm3dq	NREM	3.10929
Dante	15.5 - 20 Hz	hm3dq	REM	7.90656
Dante	15.5 - 20 Hz	hm3dq	wake	20.9665
Gaiman	15.5 - 20 Hz	hm3dq	IS	-56.5823
Gaiman	15.5 - 20 Hz	hm3dq	NREM	61.214
Gaiman	15.5 - 20 Hz	hm3dq	REM	1.63716
Gaiman	15.5 - 20 Hz	hm3dq	wake	-11.7192
King	15.5 - 20 Hz	hm3dq	IS	1.50562
King	15.5 - 20 Hz	hm3dq	NREM	-24.145
King	15.5 - 20 Hz	hm3dq	REM	-3.92218
King	15.5 - 20 Hz	hm3dq	wake	-20.0528
Poe	15.5 - 20 Hz	hm3dq	IS	-80.6458
Poe	15.5 - 20 Hz	hm3dq	NREM	-7.06336
Poe	15.5 - 20 Hz	hm3dq	REM	35.4501
Poe	15.5 - 20 Hz	hm3dq	wake	16.079
Salinger	15.5 - 20 Hz	hm3dq	IS	47.3155
Salinger	15.5 - 20 Hz	hm3dq	NREM	243.072
Salinger	15.5 - 20 Hz	hm3dq	REM	43.5317
Salinger	15.5 - 20 Hz	hm3dq	wake	73.2606
Snicket	15.5 - 20 Hz	hm3dq	IS	-18.9608
Snicket	15.5 - 20 Hz	hm3dq	NREM	57.9657
Snicket	15.5 - 20 Hz	hm3dq	REM	3.46269
Snicket	15.5 - 20 Hz	hm3dq	wake	9.10593
Stoker	15.5 - 20 Hz	hm3dq	IS	18.6292
Stoker	15.5 - 20 Hz	hm3dq	NREM	5.29252
Stoker	15.5 - 20 Hz	hm3dq	REM	10.8145
Stoker	15.5 - 20 Hz	hm3dq	wake	13.9955
Twain	15.5 - 20 Hz	hm3dq	IS	3.6887
Twain	15.5 - 20 Hz	hm3dq	NREM	15.2449
Twain	15.5 - 20 Hz	hm3dq	REM	11.7944
Twain	15.5 - 20 Hz	hm3dq	wake	4.4238
Virgil	15.5 - 20 Hz	hm3dq	IS	-19.8991
Virgil	15.5 - 20 Hz	hm3dq	NREM	-0.605443
Virgil	15.5 - 20 Hz	hm3dq	REM	4.52217
Virgil	15.5 - 20 Hz	hm3dq	wake	31.0605
Candyland	15.5 - 20 Hz	mCherry	IS	38.4263
Candyland	15.5 - 20 Hz	mCherry	NREM	104.159
Candyland	15.5 - 20 Hz	mCherry	REM	81.0679
Candyland	15.5 - 20 Hz	mCherry	wake	53.1801
Catan	15.5 - 20 Hz	mCherry	IS	100.69
Catan	15.5 - 20 Hz	mCherry	NREM	27.8257
Catan	15.5 - 20 Hz	mCherry	REM	12.3906
Catan	15.5 - 20 Hz	mCherry	wake	5.24137
Checkers	15.5 - 20 Hz	mCherry	IS	-14.733
Checkers	15.5 - 20 Hz	mCherry	NREM	3.76294
Checkers	15.5 - 20 Hz	mCherry	REM	-2.361
Checkers	15.5 - 20 Hz	mCherry	wake	1.88685
Chess	15.5 - 20 Hz	mCherry	IS	-13.5239
Chess	15.5 - 20 Hz	mCherry	NREM	32.3412
Chess	15.5 - 20 Hz	mCherry	REM	2.96139
Chess	15.5 - 20 Hz	mCherry	wake	20.1332
Codenames	15.5 - 20 Hz	mCherry	IS	-123.218
Codenames	15.5 - 20 Hz	mCherry	NREM	-84.0827
Codenames	15.5 - 20 Hz	mCherry	REM	-107.052
Codenames	15.5 - 20 Hz	mCherry	wake	-79.16
Go	15.5 - 20 Hz	mCherry	IS	36.25
Go	15.5 - 20 Hz	mCherry	NREM	-17.7368
Go	15.5 - 20 Hz	mCherry	REM	-11.7232
Go	15.5 - 20 Hz	mCherry	wake	-20.7013
Monopoly	15.5 - 20 Hz	mCherry	IS	-104.21
Monopoly	15.5 - 20 Hz	mCherry	NREM	-41.2159
Monopoly	15.5 - 20 Hz	mCherry	REM	-23.4551
Monopoly	15.5 - 20 Hz	mCherry	wake	11.2576
Risk	15.5 - 20 Hz	mCherry	IS	-84.0274
Risk	15.5 - 20 Hz	mCherry	NREM	-54.4833
Risk	15.5 - 20 Hz	mCherry	REM	-57.8607
Risk	15.5 - 20 Hz	mCherry	wake	-74.4185
Scrabble	15.5 - 20 Hz	mCherry	IS	4.71982
Scrabble	15.5 - 20 Hz	mCherry	NREM	-0.754019
Scrabble	15.5 - 20 Hz	mCherry	REM	13.547
Scrabble	15.5 - 20 Hz	mCherry	wake	14.6615
